# Supplementary material for: Novel Adomaviruses Associated with Blotchy Bass Syndrome in Black Basses (Micropterus spp.)
Source: bioRxiv. 2025 Jun 5:2025.06.01.657292. Preprint. [Version 2] doi: 10.1101/2025.06.01.657292 (PMC12478380; doi:10.1101/2025.06.01.657292)
Supplement: Supplement 15 [file media-15.zip]

Archive with 31 entries (30 files):
- Bass PDB/
- Bass PDB/Mda1wasp.pdb
- Bass PDB/Mda1_Adenain.pdb
- Bass PDB/Mda1_Cah.pdb
- Bass PDB/Mda1_Col.pdb
- Bass PDB/Mda1_Colalt.pdb
- Bass PDB/Mda1_E1.pdb
- Bass PDB/Mda1_Endonoid.pdb
- Bass PDB/Mda1_Herpeto.pdb
- Bass PDB/Mda1_Hexon.pdb
- Bass PDB/Mda1_Macc.pdb
- Bass PDB/Mda1_Penton+.pdb
- Bass PDB/Mda1_Penton.pdb
- Bass PDB/Mda1_Phogi.pdb
- Bass PDB/Mda1_Prim.pdb
- Bass PDB/Mda1_RepE1.pdb
- Bass PDB/Mda1_SET.pdb
- Bass PDB/Mda1_Wasp.pdb
- Bass PDB/Mna1wasp.pdb
- Bass PDB/Mna1_Adenain.pdb
- Bass PDB/Mna1_Cah.pdb
- Bass PDB/Mna1_Col.pdb
- Bass PDB/Mna1_Colalt.pdb
- Bass PDB/Mna1_Hexon.pdb
- Bass PDB/Mna1_Macc.pdb
- Bass PDB/Mna1_Penton+.pdb
- Bass PDB/Mna1_Penton.pdb
- Bass PDB/Mna1_Prim.pdb
- Bass PDB/Mna1_RepE1.pdb
- Bass PDB/Mna1_SET.pdb
- Bass PDB/Mna1_Zifi.pdb
