# Supplementary material for: Novel Adomaviruses Associated with Blotchy Bass Syndrome in Black Basses (Micropterus spp.)
Source: bioRxiv. 2025 Jun 5:2025.06.01.657292. Preprint. [Version 2] doi: 10.1101/2025.06.01.657292 (PMC12478380; doi:10.1101/2025.06.01.657292)
Supplement: Supplement 15 [file media-15.zip › Bass PDB/Mda1wasp.pdb]

REMARK ID 629426 MODEL 1 Mda1_WASP
PFRMAT TS
TARGET Mda1_WASP
AUTHOR BAKER-ROBETTA
METHOD    ROSETTA provides both ab initio and
METHOD    comparative models of protein domains.
METHOD    Comparative models are built from structures
METHOD    detected and aligned by HHSEARCH, SPARKS, and
METHOD    Raptor. Loop regions are assembled from fragments and 
METHOD    optimized to fit the aligned template structures.
METHOD    De novo models are built using the Rosetta de
METHOD    novo protocol.  The procedure is fully automated.
MODEL     1
PARENT N/A
REMARK PARENT    N/A
REMARK PARSRC    RoseTTAFold
REMARK SCORE     0.00
ATOM      1  N   MET A   1       1.309  -1.521  -0.666  1.00 23.95           N  
ATOM      2  CA  MET A   1       2.669  -1.091  -0.367  1.00 23.95           C  
ATOM      3  C   MET A   1       2.764   0.422  -0.167  1.00 23.95           C  
ATOM      4  O   MET A   1       3.747   1.052  -0.585  1.00 23.95           O  
ATOM      5  CB  MET A   1       3.611  -1.543  -1.482  1.00 23.95           C  
ATOM      6  CG  MET A   1       3.753  -3.054  -1.616  1.00 23.95           C  
ATOM      7  SD  MET A   1       4.431  -3.820  -0.127  1.00 23.95           S  
ATOM      8  CE  MET A   1       6.115  -3.230  -0.167  1.00 23.95           C  
ATOM      9 1H   MET A   1       1.345  -2.330  -1.270  1.00 23.95           H  
ATOM     10 2H   MET A   1       0.829  -1.764   0.187  1.00 23.95           H  
ATOM     11 3H   MET A   1       0.817  -0.777  -1.138  1.00 23.95           H  
ATOM     12  HA  MET A   1       2.981  -1.566   0.563  1.00 23.95           H  
ATOM     13 1HB  MET A   1       3.257  -1.155  -2.436  1.00 23.95           H  
ATOM     14 2HB  MET A   1       4.604  -1.130  -1.310  1.00 23.95           H  
ATOM     15 1HG  MET A   1       2.776  -3.493  -1.816  1.00 23.95           H  
ATOM     16 2HG  MET A   1       4.409  -3.288  -2.452  1.00 23.95           H  
ATOM     17 1HE  MET A   1       6.658  -3.615   0.695  1.00 23.95           H  
ATOM     18 2HE  MET A   1       6.593  -3.573  -1.078  1.00 23.95           H  
ATOM     19 3HE  MET A   1       6.115  -2.148  -0.142  1.00 23.95           H  
ATOM     20  N   LYS A   2       1.749   1.016   0.475  1.00 23.97           N  
ATOM     21  CA  LYS A   2       1.728   2.469   0.676  1.00 23.97           C  
ATOM     22  C   LYS A   2       2.887   2.984   1.526  1.00 23.97           C  
ATOM     23  O   LYS A   2       3.397   4.081   1.279  1.00 23.97           O  
ATOM     24  CB  LYS A   2       0.408   2.903   1.308  1.00 23.97           C  
ATOM     25  CG  LYS A   2      -0.804   2.798   0.383  1.00 23.97           C  
ATOM     26  CD  LYS A   2      -2.084   3.239   1.088  1.00 23.97           C  
ATOM     27  CE  LYS A   2      -3.294   3.131   0.168  1.00 23.97           C  
ATOM     28  NZ  LYS A   2      -4.553   3.520   0.862  1.00 23.97           N  
ATOM     29  H   LYS A   2       0.972   0.484   0.836  1.00 23.97           H  
ATOM     30  HA  LYS A   2       1.803   2.944  -0.303  1.00 23.97           H  
ATOM     31 1HB  LYS A   2       0.210   2.295   2.192  1.00 23.97           H  
ATOM     32 2HB  LYS A   2       0.488   3.939   1.639  1.00 23.97           H  
ATOM     33 1HG  LYS A   2      -0.646   3.428  -0.494  1.00 23.97           H  
ATOM     34 2HG  LYS A   2      -0.921   1.770   0.051  1.00 23.97           H  
ATOM     35 1HD  LYS A   2      -2.250   2.615   1.967  1.00 23.97           H  
ATOM     36 2HD  LYS A   2      -1.981   4.274   1.413  1.00 23.97           H  
ATOM     37 1HE  LYS A   2      -3.148   3.784  -0.691  1.00 23.97           H  
ATOM     38 2HE  LYS A   2      -3.386   2.103  -0.181  1.00 23.97           H  
ATOM     39 1HZ  LYS A   2      -5.331   3.435   0.222  1.00 23.97           H  
ATOM     40 2HZ  LYS A   2      -4.702   2.911   1.655  1.00 23.97           H  
ATOM     41 3HZ  LYS A   2      -4.482   4.476   1.180  1.00 23.97           H  
ATOM     42  N   THR A   3       3.318   2.205   2.522  1.00 24.01           N  
ATOM     43  CA  THR A   3       4.416   2.660   3.369  1.00 24.01           C  
ATOM     44  C   THR A   3       5.696   2.797   2.559  1.00 24.01           C  
ATOM     45  O   THR A   3       6.391   3.811   2.653  1.00 24.01           O  
ATOM     46  CB  THR A   3       4.664   1.705   4.544  1.00 24.01           C  
ATOM     47  OG1 THR A   3       3.497   1.649   5.380  1.00 24.01           O  
ATOM     48  CG2 THR A   3       5.855   2.187   5.356  1.00 24.01           C  
ATOM     49  H   THR A   3       2.879   1.314   2.696  1.00 24.01           H  
ATOM     50  HA  THR A   3       4.161   3.641   3.771  1.00 24.01           H  
ATOM     51  HB  THR A   3       4.873   0.707   4.163  1.00 24.01           H  
ATOM     52  HG1 THR A   3       3.670   1.076   6.133  1.00 24.01           H  
ATOM     53 1HG2 THR A   3       6.029   1.504   6.186  1.00 24.01           H  
ATOM     54 2HG2 THR A   3       6.740   2.219   4.720  1.00 24.01           H  
ATOM     55 3HG2 THR A   3       5.651   3.184   5.744  1.00 24.01           H  
ATOM     56  N   ARG A   4       6.006   1.779   1.752  1.00 24.04           N  
ATOM     57  CA  ARG A   4       7.194   1.837   0.914  1.00 24.04           C  
ATOM     58  C   ARG A   4       7.102   3.010  -0.037  1.00 24.04           C  
ATOM     59  O   ARG A   4       8.061   3.767  -0.190  1.00 24.04           O  
ATOM     60  CB  ARG A   4       7.398   0.567   0.113  1.00 24.04           C  
ATOM     61  CG  ARG A   4       8.652   0.584  -0.771  1.00 24.04           C  
ATOM     62  CD  ARG A   4       8.790  -0.644  -1.620  1.00 24.04           C  
ATOM     63  NE  ARG A   4       7.726  -0.749  -2.611  1.00 24.04           N  
ATOM     64  CZ  ARG A   4       7.499  -1.828  -3.390  1.00 24.04           C  
ATOM     65  NH1 ARG A   4       8.276  -2.886  -3.298  1.00 24.04           N  
ATOM     66  NH2 ARG A   4       6.494  -1.820  -4.249  1.00 24.04           N  
ATOM     67  H   ARG A   4       5.401   0.975   1.712  1.00 24.04           H  
ATOM     68  HA  ARG A   4       8.064   1.979   1.556  1.00 24.04           H  
ATOM     69 1HB  ARG A   4       7.476  -0.279   0.790  1.00 24.04           H  
ATOM     70 2HB  ARG A   4       6.532   0.401  -0.531  1.00 24.04           H  
ATOM     71 1HG  ARG A   4       8.600   1.448  -1.432  1.00 24.04           H  
ATOM     72 2HG  ARG A   4       9.538   0.668  -0.141  1.00 24.04           H  
ATOM     73 1HD  ARG A   4       9.743  -0.613  -2.148  1.00 24.04           H  
ATOM     74 2HD  ARG A   4       8.755  -1.531  -0.988  1.00 24.04           H  
ATOM     75  HE  ARG A   4       7.105   0.044  -2.714  1.00 24.04           H  
ATOM     76 1HH1 ARG A   4       9.046  -2.893  -2.644  1.00 24.04           H  
ATOM     77 2HH1 ARG A   4       8.104  -3.691  -3.884  1.00 24.04           H  
ATOM     78 1HH2 ARG A   4       5.896  -1.007  -4.321  1.00 24.04           H  
ATOM     79 2HH2 ARG A   4       6.324  -2.625  -4.833  1.00 24.04           H  
ATOM     80  N   SER A   5       5.935   3.180  -0.667  1.00 24.06           N  
ATOM     81  CA  SER A   5       5.775   4.265  -1.615  1.00 24.06           C  
ATOM     82  C   SER A   5       5.973   5.606  -0.926  1.00 24.06           C  
ATOM     83  O   SER A   5       6.647   6.486  -1.464  1.00 24.06           O  
ATOM     84  CB  SER A   5       4.400   4.208  -2.243  1.00 24.06           C  
ATOM     85  OG  SER A   5       4.253   3.050  -3.022  1.00 24.06           O  
ATOM     86  H   SER A   5       5.160   2.533  -0.508  1.00 24.06           H  
ATOM     87  HA  SER A   5       6.526   4.160  -2.395  1.00 24.06           H  
ATOM     88 1HB  SER A   5       3.644   4.221  -1.460  1.00 24.06           H  
ATOM     89 2HB  SER A   5       4.247   5.090  -2.860  1.00 24.06           H  
ATOM     90  HG  SER A   5       4.256   2.310  -2.390  1.00 24.06           H  
ATOM     91  N   SER A   6       5.431   5.751   0.283  1.00 24.07           N  
ATOM     92  CA  SER A   6       5.564   6.988   1.027  1.00 24.07           C  
ATOM     93  C   SER A   6       7.030   7.248   1.336  1.00 24.07           C  
ATOM     94  O   SER A   6       7.507   8.380   1.217  1.00 24.07           O  
ATOM     95  CB  SER A   6       4.770   6.896   2.313  1.00 24.07           C  
ATOM     96  OG  SER A   6       3.397   6.771   2.045  1.00 24.07           O  
ATOM     97  H   SER A   6       4.877   4.998   0.685  1.00 24.07           H  
ATOM     98  HA  SER A   6       5.180   7.807   0.419  1.00 24.07           H  
ATOM     99 1HB  SER A   6       5.108   6.038   2.890  1.00 24.07           H  
ATOM    100 2HB  SER A   6       4.950   7.785   2.912  1.00 24.07           H  
ATOM    101  HG  SER A   6       3.292   5.878   1.640  1.00 24.07           H  
ATOM    102  N   ALA A   7       7.759   6.194   1.721  1.00 24.06           N  
ATOM    103  CA  ALA A   7       9.173   6.341   2.015  1.00 24.06           C  
ATOM    104  C   ALA A   7       9.929   6.799   0.781  1.00 24.06           C  
ATOM    105  O   ALA A   7      10.773   7.688   0.865  1.00 24.06           O  
ATOM    106  CB  ALA A   7       9.748   5.029   2.507  1.00 24.06           C  
ATOM    107  H   ALA A   7       7.315   5.282   1.830  1.00 24.06           H  
ATOM    108  HA  ALA A   7       9.283   7.099   2.789  1.00 24.06           H  
ATOM    109 1HB  ALA A   7      10.803   5.160   2.741  1.00 24.06           H  
ATOM    110 2HB  ALA A   7       9.210   4.711   3.398  1.00 24.06           H  
ATOM    111 3HB  ALA A   7       9.640   4.275   1.732  1.00 24.06           H  
ATOM    112  N   LEU A   8       9.585   6.239  -0.379  1.00 24.05           N  
ATOM    113  CA  LEU A   8      10.252   6.607  -1.618  1.00 24.05           C  
ATOM    114  C   LEU A   8       9.983   8.063  -1.951  1.00 24.05           C  
ATOM    115  O   LEU A   8      10.882   8.787  -2.387  1.00 24.05           O  
ATOM    116  CB  LEU A   8       9.803   5.674  -2.738  1.00 24.05           C  
ATOM    117  CG  LEU A   8      10.303   4.222  -2.585  1.00 24.05           C  
ATOM    118  CD1 LEU A   8       9.641   3.337  -3.628  1.00 24.05           C  
ATOM    119  CD2 LEU A   8      11.815   4.203  -2.719  1.00 24.05           C  
ATOM    120  H   LEU A   8       8.874   5.506  -0.389  1.00 24.05           H  
ATOM    121  HA  LEU A   8      11.321   6.481  -1.484  1.00 24.05           H  
ATOM    122 1HB  LEU A   8       8.716   5.653  -2.754  1.00 24.05           H  
ATOM    123 2HB  LEU A   8      10.158   6.064  -3.688  1.00 24.05           H  
ATOM    124  HG  LEU A   8      10.034   3.848  -1.604  1.00 24.05           H  
ATOM    125 1HD1 LEU A   8       9.990   2.313  -3.509  1.00 24.05           H  
ATOM    126 2HD1 LEU A   8       8.562   3.369  -3.494  1.00 24.05           H  
ATOM    127 3HD1 LEU A   8       9.895   3.695  -4.623  1.00 24.05           H  
ATOM    128 1HD2 LEU A   8      12.176   3.182  -2.599  1.00 24.05           H  
ATOM    129 2HD2 LEU A   8      12.099   4.576  -3.702  1.00 24.05           H  
ATOM    130 3HD2 LEU A   8      12.254   4.833  -1.954  1.00 24.05           H  
ATOM    131  N   VAL A   9       8.762   8.525  -1.685  1.00 24.03           N  
ATOM    132  CA  VAL A   9       8.456   9.924  -1.919  1.00 24.03           C  
ATOM    133  C   VAL A   9       9.305  10.801  -1.019  1.00 24.03           C  
ATOM    134  O   VAL A   9       9.913  11.762  -1.489  1.00 24.03           O  
ATOM    135  CB  VAL A   9       6.969  10.221  -1.674  1.00 24.03           C  
ATOM    136  CG1 VAL A   9       6.740  11.722  -1.702  1.00 24.03           C  
ATOM    137  CG2 VAL A   9       6.138   9.551  -2.753  1.00 24.03           C  
ATOM    138  H   VAL A   9       8.040   7.888  -1.347  1.00 24.03           H  
ATOM    139  HA  VAL A   9       8.687  10.159  -2.957  1.00 24.03           H  
ATOM    140  HB  VAL A   9       6.681   9.847  -0.694  1.00 24.03           H  
ATOM    141 1HG1 VAL A   9       5.688  11.933  -1.522  1.00 24.03           H  
ATOM    142 2HG1 VAL A   9       7.341  12.184  -0.922  1.00 24.03           H  
ATOM    143 3HG1 VAL A   9       7.031  12.120  -2.672  1.00 24.03           H  
ATOM    144 1HG2 VAL A   9       5.084   9.756  -2.580  1.00 24.03           H  
ATOM    145 2HG2 VAL A   9       6.430   9.938  -3.726  1.00 24.03           H  
ATOM    146 3HG2 VAL A   9       6.302   8.487  -2.731  1.00 24.03           H  
ATOM    147  N   LYS A  10       9.395  10.451   0.265  1.00 24.03           N  
ATOM    148  CA  LYS A  10      10.189  11.244   1.191  1.00 24.03           C  
ATOM    149  C   LYS A  10      11.659  11.263   0.782  1.00 24.03           C  
ATOM    150  O   LYS A  10      12.317  12.303   0.852  1.00 24.03           O  
ATOM    151  CB  LYS A  10      10.030  10.706   2.608  1.00 24.03           C  
ATOM    152  CG  LYS A  10       8.651  10.965   3.212  1.00 24.03           C  
ATOM    153  CD  LYS A  10       8.531  10.377   4.612  1.00 24.03           C  
ATOM    154  CE  LYS A  10       7.144  10.615   5.196  1.00 24.03           C  
ATOM    155  NZ  LYS A  10       7.005  10.020   6.558  1.00 24.03           N  
ATOM    156  H   LYS A  10       8.876   9.639   0.603  1.00 24.03           H  
ATOM    157  HA  LYS A  10       9.819  12.269   1.169  1.00 24.03           H  
ATOM    158 1HB  LYS A  10      10.198   9.628   2.603  1.00 24.03           H  
ATOM    159 2HB  LYS A  10      10.780  11.155   3.255  1.00 24.03           H  
ATOM    160 1HG  LYS A  10       8.472  12.041   3.252  1.00 24.03           H  
ATOM    161 2HG  LYS A  10       7.895  10.517   2.570  1.00 24.03           H  
ATOM    162 1HD  LYS A  10       8.716   9.302   4.565  1.00 24.03           H  
ATOM    163 2HD  LYS A  10       9.275  10.829   5.265  1.00 24.03           H  
ATOM    164 1HE  LYS A  10       6.962  11.687   5.258  1.00 24.03           H  
ATOM    165 2HE  LYS A  10       6.399  10.166   4.537  1.00 24.03           H  
ATOM    166 1HZ  LYS A  10       6.075  10.197   6.911  1.00 24.03           H  
ATOM    167 2HZ  LYS A  10       7.162   9.024   6.508  1.00 24.03           H  
ATOM    168 3HZ  LYS A  10       7.685  10.437   7.179  1.00 24.03           H  
ATOM    169  N   ILE A  11      12.172  10.136   0.296  1.00 24.05           N  
ATOM    170  CA  ILE A  11      13.552  10.078  -0.156  1.00 24.05           C  
ATOM    171  C   ILE A  11      13.774  11.016  -1.327  1.00 24.05           C  
ATOM    172  O   ILE A  11      14.727  11.798  -1.340  1.00 24.05           O  
ATOM    173  CB  ILE A  11      13.941   8.647  -0.538  1.00 24.05           C  
ATOM    174  CG1 ILE A  11      13.973   7.767   0.724  1.00 24.05           C  
ATOM    175  CG2 ILE A  11      15.272   8.642  -1.263  1.00 24.05           C  
ATOM    176  CD1 ILE A  11      14.021   6.286   0.443  1.00 24.05           C  
ATOM    177  H   ILE A  11      11.597   9.292   0.267  1.00 24.05           H  
ATOM    178  HA  ILE A  11      14.195  10.401   0.666  1.00 24.05           H  
ATOM    179  HB  ILE A  11      13.174   8.237  -1.196  1.00 24.05           H  
ATOM    180 1HG1 ILE A  11      14.859   8.030   1.300  1.00 24.05           H  
ATOM    181 2HG1 ILE A  11      13.103   7.982   1.328  1.00 24.05           H  
ATOM    182 1HG2 ILE A  11      15.527   7.622  -1.542  1.00 24.05           H  
ATOM    183 2HG2 ILE A  11      15.201   9.256  -2.160  1.00 24.05           H  
ATOM    184 3HG2 ILE A  11      16.045   9.046  -0.609  1.00 24.05           H  
ATOM    185 1HD1 ILE A  11      14.051   5.740   1.385  1.00 24.05           H  
ATOM    186 2HD1 ILE A  11      13.138   6.001  -0.105  1.00 24.05           H  
ATOM    187 3HD1 ILE A  11      14.906   6.053  -0.143  1.00 24.05           H  
ATOM    188  N   LYS A  12      12.871  10.969  -2.306  1.00 24.10           N  
ATOM    189  CA  LYS A  12      12.994  11.845  -3.455  1.00 24.10           C  
ATOM    190  C   LYS A  12      12.882  13.308  -3.043  1.00 24.10           C  
ATOM    191  O   LYS A  12      13.628  14.151  -3.545  1.00 24.10           O  
ATOM    192  CB  LYS A  12      11.939  11.494  -4.495  1.00 24.10           C  
ATOM    193  CG  LYS A  12      12.191  10.162  -5.202  1.00 24.10           C  
ATOM    194  CD  LYS A  12      11.089   9.837  -6.195  1.00 24.10           C  
ATOM    195  CE  LYS A  12      11.339   8.503  -6.877  1.00 24.10           C  
ATOM    196  NZ  LYS A  12      10.257   8.162  -7.841  1.00 24.10           N  
ATOM    197  H   LYS A  12      12.099  10.303  -2.255  1.00 24.10           H  
ATOM    198  HA  LYS A  12      13.977  11.694  -3.897  1.00 24.10           H  
ATOM    199 1HB  LYS A  12      10.963  11.429  -4.003  1.00 24.10           H  
ATOM    200 2HB  LYS A  12      11.881  12.282  -5.242  1.00 24.10           H  
ATOM    201 1HG  LYS A  12      13.144  10.208  -5.729  1.00 24.10           H  
ATOM    202 2HG  LYS A  12      12.248   9.369  -4.459  1.00 24.10           H  
ATOM    203 1HD  LYS A  12      10.135   9.790  -5.664  1.00 24.10           H  
ATOM    204 2HD  LYS A  12      11.030  10.619  -6.949  1.00 24.10           H  
ATOM    205 1HE  LYS A  12      12.288   8.546  -7.410  1.00 24.10           H  
ATOM    206 2HE  LYS A  12      11.395   7.721  -6.116  1.00 24.10           H  
ATOM    207 1HZ  LYS A  12      10.456   7.270  -8.272  1.00 24.10           H  
ATOM    208 2HZ  LYS A  12       9.375   8.109  -7.351  1.00 24.10           H  
ATOM    209 3HZ  LYS A  12      10.204   8.875  -8.554  1.00 24.10           H  
ATOM    210  N   GLN A  13      11.994  13.616  -2.093  1.00 24.16           N  
ATOM    211  CA  GLN A  13      11.856  14.995  -1.647  1.00 24.16           C  
ATOM    212  C   GLN A  13      13.138  15.469  -0.978  1.00 24.16           C  
ATOM    213  O   GLN A  13      13.596  16.583  -1.232  1.00 24.16           O  
ATOM    214  CB  GLN A  13      10.682  15.130  -0.680  1.00 24.16           C  
ATOM    215  CG  GLN A  13       9.313  14.966  -1.333  1.00 24.16           C  
ATOM    216  CD  GLN A  13       8.181  14.905  -0.323  1.00 24.16           C  
ATOM    217  OE1 GLN A  13       8.373  14.561   0.850  1.00 24.16           O  
ATOM    218  NE2 GLN A  13       6.979  15.237  -0.778  1.00 24.16           N  
ATOM    219  H   GLN A  13      11.386  12.894  -1.706  1.00 24.16           H  
ATOM    220  HA  GLN A  13      11.672  15.624  -2.516  1.00 24.16           H  
ATOM    221 1HB  GLN A  13      10.772  14.373   0.097  1.00 24.16           H  
ATOM    222 2HB  GLN A  13      10.719  16.104  -0.195  1.00 24.16           H  
ATOM    223 1HG  GLN A  13       9.139  15.822  -1.980  1.00 24.16           H  
ATOM    224 2HG  GLN A  13       9.302  14.059  -1.921  1.00 24.16           H  
ATOM    225 1HE2 GLN A  13       6.188  15.216  -0.166  1.00 24.16           H  
ATOM    226 2HE2 GLN A  13       6.865  15.505  -1.734  1.00 24.16           H  
ATOM    227  N   LYS A  14      13.761  14.607  -0.170  1.00 24.23           N  
ATOM    228  CA  LYS A  14      15.005  14.989   0.478  1.00 24.23           C  
ATOM    229  C   LYS A  14      16.094  15.199  -0.557  1.00 24.23           C  
ATOM    230  O   LYS A  14      16.879  16.145  -0.455  1.00 24.23           O  
ATOM    231  CB  LYS A  14      15.430  13.944   1.505  1.00 24.23           C  
ATOM    232  CG  LYS A  14      14.557  13.910   2.764  1.00 24.23           C  
ATOM    233  CD  LYS A  14      15.006  12.821   3.727  1.00 24.23           C  
ATOM    234  CE  LYS A  14      14.127  12.782   4.967  1.00 24.23           C  
ATOM    235  NZ  LYS A  14      14.547  11.709   5.912  1.00 24.23           N  
ATOM    236  H   LYS A  14      13.347  13.694   0.023  1.00 24.23           H  
ATOM    237  HA  LYS A  14      14.848  15.935   0.996  1.00 24.23           H  
ATOM    238 1HB  LYS A  14      15.384  12.954   1.042  1.00 24.23           H  
ATOM    239 2HB  LYS A  14      16.462  14.121   1.801  1.00 24.23           H  
ATOM    240 1HG  LYS A  14      14.617  14.873   3.268  1.00 24.23           H  
ATOM    241 2HG  LYS A  14      13.523  13.737   2.484  1.00 24.23           H  
ATOM    242 1HD  LYS A  14      14.948  11.852   3.223  1.00 24.23           H  
ATOM    243 2HD  LYS A  14      16.037  12.995   4.026  1.00 24.23           H  
ATOM    244 1HE  LYS A  14      14.185  13.744   5.475  1.00 24.23           H  
ATOM    245 2HE  LYS A  14      13.093  12.603   4.665  1.00 24.23           H  
ATOM    246 1HZ  LYS A  14      13.943  11.713   6.721  1.00 24.23           H  
ATOM    247 2HZ  LYS A  14      14.486  10.812   5.451  1.00 24.23           H  
ATOM    248 3HZ  LYS A  14      15.500  11.872   6.204  1.00 24.23           H  
ATOM    249  N   ASN A  15      16.127  14.351  -1.588  1.00 24.28           N  
ATOM    250  CA  ASN A  15      17.134  14.517  -2.620  1.00 24.28           C  
ATOM    251  C   ASN A  15      16.938  15.853  -3.330  1.00 24.28           C  
ATOM    252  O   ASN A  15      17.906  16.573  -3.586  1.00 24.28           O  
ATOM    253  CB  ASN A  15      17.084  13.369  -3.606  1.00 24.28           C  
ATOM    254  CG  ASN A  15      17.632  12.076  -3.043  1.00 24.28           C  
ATOM    255  OD1 ASN A  15      18.377  12.065  -2.054  1.00 24.28           O  
ATOM    256  ND2 ASN A  15      17.289  10.981  -3.673  1.00 24.28           N  
ATOM    257  H   ASN A  15      15.470  13.570  -1.632  1.00 24.28           H  
ATOM    258  HA  ASN A  15      18.117  14.535  -2.149  1.00 24.28           H  
ATOM    259 1HB  ASN A  15      16.052  13.205  -3.913  1.00 24.28           H  
ATOM    260 2HB  ASN A  15      17.650  13.635  -4.498  1.00 24.28           H  
ATOM    261 1HD2 ASN A  15      17.639  10.098  -3.362  1.00 24.28           H  
ATOM    262 2HD2 ASN A  15      16.692  11.032  -4.471  1.00 24.28           H  
ATOM    263  N   LYS A  16      15.680  16.227  -3.584  1.00 24.31           N  
ATOM    264  CA  LYS A  16      15.414  17.498  -4.241  1.00 24.31           C  
ATOM    265  C   LYS A  16      15.845  18.661  -3.361  1.00 24.31           C  
ATOM    266  O   LYS A  16      16.436  19.629  -3.855  1.00 24.31           O  
ATOM    267  CB  LYS A  16      13.938  17.623  -4.609  1.00 24.31           C  
ATOM    268  CG  LYS A  16      13.500  16.710  -5.755  1.00 24.31           C  
ATOM    269  CD  LYS A  16      12.016  16.855  -6.047  1.00 24.31           C  
ATOM    270  CE  LYS A  16      11.585  15.932  -7.175  1.00 24.31           C  
ATOM    271  NZ  LYS A  16      10.128  16.047  -7.459  1.00 24.31           N  
ATOM    272  H   LYS A  16      14.907  15.599  -3.358  1.00 24.31           H  
ATOM    273  HA  LYS A  16      16.000  17.537  -5.159  1.00 24.31           H  
ATOM    274 1HB  LYS A  16      13.330  17.379  -3.736  1.00 24.31           H  
ATOM    275 2HB  LYS A  16      13.715  18.652  -4.885  1.00 24.31           H  
ATOM    276 1HG  LYS A  16      14.064  16.964  -6.651  1.00 24.31           H  
ATOM    277 2HG  LYS A  16      13.714  15.678  -5.500  1.00 24.31           H  
ATOM    278 1HD  LYS A  16      11.448  16.607  -5.148  1.00 24.31           H  
ATOM    279 2HD  LYS A  16      11.797  17.885  -6.324  1.00 24.31           H  
ATOM    280 1HE  LYS A  16      12.143  16.186  -8.075  1.00 24.31           H  
ATOM    281 2HE  LYS A  16      11.812  14.901  -6.896  1.00 24.31           H  
ATOM    282 1HZ  LYS A  16       9.880  15.421  -8.211  1.00 24.31           H  
ATOM    283 2HZ  LYS A  16       9.604  15.803  -6.631  1.00 24.31           H  
ATOM    284 3HZ  LYS A  16       9.912  16.997  -7.726  1.00 24.31           H  
ATOM    285  N   GLU A  17      15.613  18.560  -2.049  1.00 24.32           N  
ATOM    286  CA  GLU A  17      16.029  19.648  -1.179  1.00 24.32           C  
ATOM    287  C   GLU A  17      17.545  19.765  -1.179  1.00 24.32           C  
ATOM    288  O   GLU A  17      18.080  20.875  -1.232  1.00 24.32           O  
ATOM    289  CB  GLU A  17      15.518  19.445   0.251  1.00 24.32           C  
ATOM    290  CG  GLU A  17      13.990  19.605   0.445  1.00 24.32           C  
ATOM    291  CD  GLU A  17      13.471  21.008   0.165  1.00 24.32           C  
ATOM    292  OE1 GLU A  17      14.013  21.945   0.703  1.00 24.32           O  
ATOM    293  OE2 GLU A  17      12.523  21.142  -0.596  1.00 24.32           O  
ATOM    294  H   GLU A  17      15.113  17.751  -1.674  1.00 24.32           H  
ATOM    295  HA  GLU A  17      15.618  20.575  -1.563  1.00 24.32           H  
ATOM    296 1HB  GLU A  17      15.783  18.439   0.580  1.00 24.32           H  
ATOM    297 2HB  GLU A  17      16.020  20.146   0.917  1.00 24.32           H  
ATOM    298 1HG  GLU A  17      13.484  18.913  -0.223  1.00 24.32           H  
ATOM    299 2HG  GLU A  17      13.738  19.326   1.465  1.00 24.32           H  
ATOM    300  N   LYS A  18      18.247  18.630  -1.205  1.00 24.32           N  
ATOM    301  CA  LYS A  18      19.698  18.683  -1.228  1.00 24.32           C  
ATOM    302  C   LYS A  18      20.182  19.307  -2.531  1.00 24.32           C  
ATOM    303  O   LYS A  18      21.118  20.111  -2.527  1.00 24.32           O  
ATOM    304  CB  LYS A  18      20.292  17.294  -1.023  1.00 24.32           C  
ATOM    305  CG  LYS A  18      20.123  16.759   0.400  1.00 24.32           C  
ATOM    306  CD  LYS A  18      20.701  15.361   0.544  1.00 24.32           C  
ATOM    307  CE  LYS A  18      20.515  14.825   1.955  1.00 24.32           C  
ATOM    308  NZ  LYS A  18      21.062  13.444   2.098  1.00 24.32           N  
ATOM    309  H   LYS A  18      17.766  17.730  -1.160  1.00 24.32           H  
ATOM    310  HA  LYS A  18      20.032  19.317  -0.406  1.00 24.32           H  
ATOM    311 1HB  LYS A  18      19.808  16.593  -1.705  1.00 24.32           H  
ATOM    312 2HB  LYS A  18      21.353  17.311  -1.263  1.00 24.32           H  
ATOM    313 1HG  LYS A  18      20.623  17.433   1.098  1.00 24.32           H  
ATOM    314 2HG  LYS A  18      19.065  16.735   0.650  1.00 24.32           H  
ATOM    315 1HD  LYS A  18      20.196  14.691  -0.157  1.00 24.32           H  
ATOM    316 2HD  LYS A  18      21.763  15.377   0.305  1.00 24.32           H  
ATOM    317 1HE  LYS A  18      21.024  15.483   2.658  1.00 24.32           H  
ATOM    318 2HE  LYS A  18      19.449  14.810   2.192  1.00 24.32           H  
ATOM    319 1HZ  LYS A  18      20.921  13.119   3.044  1.00 24.32           H  
ATOM    320 2HZ  LYS A  18      20.585  12.825   1.455  1.00 24.32           H  
ATOM    321 3HZ  LYS A  18      22.050  13.450   1.889  1.00 24.32           H  
ATOM    322  N   ASP A  19      19.542  18.975  -3.657  1.00 24.32           N  
ATOM    323  CA  ASP A  19      19.964  19.581  -4.912  1.00 24.32           C  
ATOM    324  C   ASP A  19      19.752  21.090  -4.890  1.00 24.32           C  
ATOM    325  O   ASP A  19      20.613  21.848  -5.346  1.00 24.32           O  
ATOM    326  CB  ASP A  19      19.277  18.930  -6.112  1.00 24.32           C  
ATOM    327  CG  ASP A  19      19.841  17.491  -6.462  1.00 24.32           C  
ATOM    328  OD1 ASP A  19      20.910  17.108  -5.955  1.00 24.32           O  
ATOM    329  OD2 ASP A  19      19.219  16.820  -7.255  1.00 24.32           O  
ATOM    330  H   ASP A  19      18.783  18.291  -3.635  1.00 24.32           H  
ATOM    331  HA  ASP A  19      21.020  19.413  -5.030  1.00 24.32           H  
ATOM    332 1HB  ASP A  19      18.208  18.837  -5.896  1.00 24.32           H  
ATOM    333 2HB  ASP A  19      19.378  19.573  -6.984  1.00 24.32           H  
ATOM    334  N   LYS A  20      18.646  21.548  -4.306  1.00 24.31           N  
ATOM    335  CA  LYS A  20      18.428  22.984  -4.223  1.00 24.31           C  
ATOM    336  C   LYS A  20      19.493  23.642  -3.346  1.00 24.31           C  
ATOM    337  O   LYS A  20      20.005  24.715  -3.681  1.00 24.31           O  
ATOM    338  CB  LYS A  20      17.026  23.292  -3.703  1.00 24.31           C  
ATOM    339  CG  LYS A  20      15.908  22.986  -4.706  1.00 24.31           C  
ATOM    340  CD  LYS A  20      14.568  23.512  -4.218  1.00 24.31           C  
ATOM    341  CE  LYS A  20      14.063  22.685  -3.059  1.00 24.31           C  
ATOM    342  NZ  LYS A  20      12.704  23.101  -2.605  1.00 24.31           N  
ATOM    343  H   LYS A  20      17.945  20.896  -3.945  1.00 24.31           H  
ATOM    344  HA  LYS A  20      18.516  23.401  -5.224  1.00 24.31           H  
ATOM    345 1HB  LYS A  20      16.838  22.695  -2.805  1.00 24.31           H  
ATOM    346 2HB  LYS A  20      16.962  24.341  -3.420  1.00 24.31           H  
ATOM    347 1HG  LYS A  20      16.145  23.445  -5.665  1.00 24.31           H  
ATOM    348 2HG  LYS A  20      15.838  21.909  -4.846  1.00 24.31           H  
ATOM    349 1HD  LYS A  20      14.673  24.547  -3.898  1.00 24.31           H  
ATOM    350 2HD  LYS A  20      13.841  23.467  -5.027  1.00 24.31           H  
ATOM    351 1HE  LYS A  20      14.030  21.636  -3.358  1.00 24.31           H  
ATOM    352 2HE  LYS A  20      14.755  22.789  -2.221  1.00 24.31           H  
ATOM    353 1HZ  LYS A  20      12.454  22.483  -1.819  1.00 24.31           H  
ATOM    354 2HZ  LYS A  20      12.718  24.057  -2.295  1.00 24.31           H  
ATOM    355 3HZ  LYS A  20      12.038  22.994  -3.348  1.00 24.31           H  
ATOM    356  N   GLN A  21      19.876  22.979  -2.252  1.00 24.30           N  
ATOM    357  CA  GLN A  21      20.892  23.538  -1.370  1.00 24.30           C  
ATOM    358  C   GLN A  21      22.230  23.637  -2.091  1.00 24.30           C  
ATOM    359  O   GLN A  21      22.912  24.660  -1.999  1.00 24.30           O  
ATOM    360  CB  GLN A  21      21.033  22.664  -0.122  1.00 24.30           C  
ATOM    361  CG  GLN A  21      19.830  22.723   0.810  1.00 24.30           C  
ATOM    362  CD  GLN A  21      19.890  21.687   1.923  1.00 24.30           C  
ATOM    363  OE1 GLN A  21      20.679  20.734   1.882  1.00 24.30           O  
ATOM    364  NE2 GLN A  21      19.041  21.864   2.931  1.00 24.30           N  
ATOM    365  H   GLN A  21      19.421  22.098  -2.007  1.00 24.30           H  
ATOM    366  HA  GLN A  21      20.585  24.539  -1.075  1.00 24.30           H  
ATOM    367 1HB  GLN A  21      21.171  21.628  -0.424  1.00 24.30           H  
ATOM    368 2HB  GLN A  21      21.919  22.963   0.434  1.00 24.30           H  
ATOM    369 1HG  GLN A  21      19.809  23.707   1.273  1.00 24.30           H  
ATOM    370 2HG  GLN A  21      18.923  22.572   0.241  1.00 24.30           H  
ATOM    371 1HE2 GLN A  21      19.025  21.217   3.693  1.00 24.30           H  
ATOM    372 2HE2 GLN A  21      18.412  22.644   2.923  1.00 24.30           H  
ATOM    373  N   LYS A  22      22.578  22.604  -2.863  1.00 24.29           N  
ATOM    374  CA  LYS A  22      23.825  22.616  -3.616  1.00 24.29           C  
ATOM    375  C   LYS A  22      23.803  23.714  -4.672  1.00 24.29           C  
ATOM    376  O   LYS A  22      24.804  24.402  -4.889  1.00 24.29           O  
ATOM    377  CB  LYS A  22      24.076  21.246  -4.245  1.00 24.29           C  
ATOM    378  CG  LYS A  22      24.471  20.145  -3.233  1.00 24.29           C  
ATOM    379  CD  LYS A  22      24.803  18.827  -3.944  1.00 24.29           C  
ATOM    380  CE  LYS A  22      23.525  18.273  -4.542  1.00 24.29           C  
ATOM    381  NZ  LYS A  22      23.640  16.932  -5.142  1.00 24.29           N  
ATOM    382  H   LYS A  22      21.976  21.780  -2.900  1.00 24.29           H  
ATOM    383  HA  LYS A  22      24.641  22.828  -2.926  1.00 24.29           H  
ATOM    384 1HB  LYS A  22      23.164  20.917  -4.752  1.00 24.29           H  
ATOM    385 2HB  LYS A  22      24.859  21.326  -4.995  1.00 24.29           H  
ATOM    386 1HG  LYS A  22      25.341  20.479  -2.663  1.00 24.29           H  
ATOM    387 2HG  LYS A  22      23.650  19.980  -2.539  1.00 24.29           H  
ATOM    388 1HD  LYS A  22      25.531  19.000  -4.735  1.00 24.29           H  
ATOM    389 2HD  LYS A  22      25.213  18.111  -3.233  1.00 24.29           H  
ATOM    390 1HE  LYS A  22      22.768  18.236  -3.761  1.00 24.29           H  
ATOM    391 2HE  LYS A  22      23.201  18.961  -5.318  1.00 24.29           H  
ATOM    392 1HZ  LYS A  22      22.683  16.724  -5.506  1.00 24.29           H  
ATOM    393 2HZ  LYS A  22      24.305  16.934  -5.894  1.00 24.29           H  
ATOM    394 3HZ  LYS A  22      23.909  16.257  -4.449  1.00 24.29           H  
ATOM    395  N   ASN A  23      22.651  23.923  -5.312  1.00 24.28           N  
ATOM    396  CA  ASN A  23      22.558  24.962  -6.325  1.00 24.28           C  
ATOM    397  C   ASN A  23      22.785  26.334  -5.694  1.00 24.28           C  
ATOM    398  O   ASN A  23      23.467  27.194  -6.270  1.00 24.28           O  
ATOM    399  CB  ASN A  23      21.212  24.894  -7.015  1.00 24.28           C  
ATOM    400  CG  ASN A  23      21.091  23.698  -7.933  1.00 24.28           C  
ATOM    401  OD1 ASN A  23      22.091  23.112  -8.373  1.00 24.28           O  
ATOM    402  ND2 ASN A  23      19.873  23.321  -8.229  1.00 24.28           N  
ATOM    403  H   ASN A  23      21.843  23.328  -5.123  1.00 24.28           H  
ATOM    404  HA  ASN A  23      23.344  24.803  -7.063  1.00 24.28           H  
ATOM    405 1HB  ASN A  23      20.426  24.838  -6.264  1.00 24.28           H  
ATOM    406 2HB  ASN A  23      21.052  25.802  -7.591  1.00 24.28           H  
ATOM    407 1HD2 ASN A  23      19.726  22.534  -8.826  1.00 24.28           H  
ATOM    408 2HD2 ASN A  23      19.094  23.818  -7.852  1.00 24.28           H  
ATOM    409  N   LYS A  24      22.257  26.533  -4.482  1.00 24.27           N  
ATOM    410  CA  LYS A  24      22.446  27.797  -3.783  1.00 24.27           C  
ATOM    411  C   LYS A  24      23.909  27.981  -3.389  1.00 24.27           C  
ATOM    412  O   LYS A  24      24.466  29.074  -3.520  1.00 24.27           O  
ATOM    413  CB  LYS A  24      21.533  27.872  -2.560  1.00 24.27           C  
ATOM    414  CG  LYS A  24      20.050  28.032  -2.904  1.00 24.27           C  
ATOM    415  CD  LYS A  24      19.184  28.062  -1.657  1.00 24.27           C  
ATOM    416  CE  LYS A  24      17.711  28.196  -2.015  1.00 24.27           C  
ATOM    417  NZ  LYS A  24      16.842  28.207  -0.805  1.00 24.27           N  
ATOM    418  H   LYS A  24      21.681  25.801  -4.057  1.00 24.27           H  
ATOM    419  HA  LYS A  24      22.175  28.607  -4.459  1.00 24.27           H  
ATOM    420 1HB  LYS A  24      21.641  26.958  -1.976  1.00 24.27           H  
ATOM    421 2HB  LYS A  24      21.833  28.705  -1.927  1.00 24.27           H  
ATOM    422 1HG  LYS A  24      19.908  28.960  -3.455  1.00 24.27           H  
ATOM    423 2HG  LYS A  24      19.735  27.207  -3.537  1.00 24.27           H  
ATOM    424 1HD  LYS A  24      19.330  27.136  -1.097  1.00 24.27           H  
ATOM    425 2HD  LYS A  24      19.477  28.900  -1.026  1.00 24.27           H  
ATOM    426 1HE  LYS A  24      17.561  29.122  -2.568  1.00 24.27           H  
ATOM    427 2HE  LYS A  24      17.424  27.354  -2.649  1.00 24.27           H  
ATOM    428 1HZ  LYS A  24      15.876  28.296  -1.084  1.00 24.27           H  
ATOM    429 2HZ  LYS A  24      16.967  27.347  -0.293  1.00 24.27           H  
ATOM    430 3HZ  LYS A  24      17.094  28.988  -0.217  1.00 24.27           H  
ATOM    431  N   GLN A  25      24.566  26.902  -2.959  1.00 24.26           N  
ATOM    432  CA  GLN A  25      25.971  26.999  -2.579  1.00 24.26           C  
ATOM    433  C   GLN A  25      26.834  27.362  -3.784  1.00 24.26           C  
ATOM    434  O   GLN A  25      27.719  28.221  -3.689  1.00 24.26           O  
ATOM    435  CB  GLN A  25      26.443  25.667  -1.992  1.00 24.26           C  
ATOM    436  CG  GLN A  25      25.844  25.338  -0.636  1.00 24.26           C  
ATOM    437  CD  GLN A  25      26.160  23.919  -0.181  1.00 24.26           C  
ATOM    438  OE1 GLN A  25      26.561  23.059  -0.976  1.00 24.26           O  
ATOM    439  NE2 GLN A  25      25.976  23.663   1.110  1.00 24.26           N  
ATOM    440  H   GLN A  25      24.068  26.016  -2.851  1.00 24.26           H  
ATOM    441  HA  GLN A  25      26.077  27.781  -1.829  1.00 24.26           H  
ATOM    442 1HB  GLN A  25      26.179  24.862  -2.676  1.00 24.26           H  
ATOM    443 2HB  GLN A  25      27.526  25.674  -1.899  1.00 24.26           H  
ATOM    444 1HG  GLN A  25      26.263  26.025   0.097  1.00 24.26           H  
ATOM    445 2HG  GLN A  25      24.772  25.461  -0.678  1.00 24.26           H  
ATOM    446 1HE2 GLN A  25      26.163  22.751   1.472  1.00 24.26           H  
ATOM    447 2HE2 GLN A  25      25.648  24.386   1.719  1.00 24.26           H  
ATOM    448  N   LYS A  26      26.533  26.756  -4.937  1.00 24.25           N  
ATOM    449  CA  LYS A  26      27.274  27.043  -6.157  1.00 24.25           C  
ATOM    450  C   LYS A  26      27.015  28.470  -6.613  1.00 24.25           C  
ATOM    451  O   LYS A  26      27.939  29.169  -7.038  1.00 24.25           O  
ATOM    452  CB  LYS A  26      26.904  26.049  -7.253  1.00 24.25           C  
ATOM    453  CG  LYS A  26      27.428  24.633  -7.010  1.00 24.25           C  
ATOM    454  CD  LYS A  26      26.992  23.687  -8.112  1.00 24.25           C  
ATOM    455  CE  LYS A  26      27.485  22.273  -7.858  1.00 24.25           C  
ATOM    456  NZ  LYS A  26      27.038  21.335  -8.925  1.00 24.25           N  
ATOM    457  H   LYS A  26      25.796  26.049  -4.954  1.00 24.25           H  
ATOM    458  HA  LYS A  26      28.337  26.945  -5.946  1.00 24.25           H  
ATOM    459 1HB  LYS A  26      25.815  25.988  -7.326  1.00 24.25           H  
ATOM    460 2HB  LYS A  26      27.281  26.400  -8.211  1.00 24.25           H  
ATOM    461 1HG  LYS A  26      28.516  24.654  -6.968  1.00 24.25           H  
ATOM    462 2HG  LYS A  26      27.054  24.269  -6.054  1.00 24.25           H  
ATOM    463 1HD  LYS A  26      25.899  23.677  -8.162  1.00 24.25           H  
ATOM    464 2HD  LYS A  26      27.380  24.033  -9.067  1.00 24.25           H  
ATOM    465 1HE  LYS A  26      28.573  22.274  -7.821  1.00 24.25           H  
ATOM    466 2HE  LYS A  26      27.097  21.928  -6.898  1.00 24.25           H  
ATOM    467 1HZ  LYS A  26      27.380  20.407  -8.725  1.00 24.25           H  
ATOM    468 2HZ  LYS A  26      26.026  21.324  -8.957  1.00 24.25           H  
ATOM    469 3HZ  LYS A  26      27.399  21.643  -9.816  1.00 24.25           H  
ATOM    470  N   THR A  27      25.770  28.927  -6.476  1.00 24.23           N  
ATOM    471  CA  THR A  27      25.427  30.279  -6.868  1.00 24.23           C  
ATOM    472  C   THR A  27      26.223  31.269  -6.041  1.00 24.23           C  
ATOM    473  O   THR A  27      26.813  32.206  -6.581  1.00 24.23           O  
ATOM    474  CB  THR A  27      23.928  30.548  -6.674  1.00 24.23           C  
ATOM    475  OG1 THR A  27      23.167  29.653  -7.506  1.00 24.23           O  
ATOM    476  CG2 THR A  27      23.614  31.994  -7.023  1.00 24.23           C  
ATOM    477  H   THR A  27      25.031  28.312  -6.135  1.00 24.23           H  
ATOM    478  HA  THR A  27      25.683  30.418  -7.917  1.00 24.23           H  
ATOM    479  HB  THR A  27      23.663  30.369  -5.635  1.00 24.23           H  
ATOM    480  HG1 THR A  27      23.335  28.724  -7.213  1.00 24.23           H  
ATOM    481 1HG2 THR A  27      22.553  32.182  -6.874  1.00 24.23           H  
ATOM    482 2HG2 THR A  27      24.194  32.646  -6.374  1.00 24.23           H  
ATOM    483 3HG2 THR A  27      23.876  32.185  -8.062  1.00 24.23           H  
ATOM    484  N   ARG A  28      26.268  31.045  -4.730  1.00 24.22           N  
ATOM    485  CA  ARG A  28      26.997  31.927  -3.839  1.00 24.22           C  
ATOM    486  C   ARG A  28      28.488  31.916  -4.160  1.00 24.22           C  
ATOM    487  O   ARG A  28      29.152  32.962  -4.118  1.00 24.22           O  
ATOM    488  CB  ARG A  28      26.738  31.516  -2.406  1.00 24.22           C  
ATOM    489  CG  ARG A  28      25.326  31.833  -1.932  1.00 24.22           C  
ATOM    490  CD  ARG A  28      25.053  31.277  -0.590  1.00 24.22           C  
ATOM    491  NE  ARG A  28      23.702  31.584  -0.149  1.00 24.22           N  
ATOM    492  CZ  ARG A  28      23.106  31.051   0.935  1.00 24.22           C  
ATOM    493  NH1 ARG A  28      23.749  30.180   1.682  1.00 24.22           N  
ATOM    494  NH2 ARG A  28      21.873  31.406   1.250  1.00 24.22           N  
ATOM    495  H   ARG A  28      25.756  30.254  -4.338  1.00 24.22           H  
ATOM    496  HA  ARG A  28      26.618  32.937  -3.973  1.00 24.22           H  
ATOM    497 1HB  ARG A  28      26.885  30.439  -2.308  1.00 24.22           H  
ATOM    498 2HB  ARG A  28      27.443  32.012  -1.744  1.00 24.22           H  
ATOM    499 1HG  ARG A  28      25.201  32.915  -1.887  1.00 24.22           H  
ATOM    500 2HG  ARG A  28      24.603  31.421  -2.633  1.00 24.22           H  
ATOM    501 1HD  ARG A  28      25.162  30.192  -0.625  1.00 24.22           H  
ATOM    502 2HD  ARG A  28      25.753  31.693   0.131  1.00 24.22           H  
ATOM    503  HE  ARG A  28      23.174  32.253  -0.697  1.00 24.22           H  
ATOM    504 1HH1 ARG A  28      24.692  29.908   1.442  1.00 24.22           H  
ATOM    505 2HH1 ARG A  28      23.300  29.783   2.495  1.00 24.22           H  
ATOM    506 1HH2 ARG A  28      21.378  32.077   0.678  1.00 24.22           H  
ATOM    507 2HH2 ARG A  28      21.426  31.009   2.063  1.00 24.22           H  
ATOM    508  N   ALA A  29      29.033  30.747  -4.509  1.00 24.20           N  
ATOM    509  CA  ALA A  29      30.439  30.693  -4.878  1.00 24.20           C  
ATOM    510  C   ALA A  29      30.699  31.550  -6.114  1.00 24.20           C  
ATOM    511  O   ALA A  29      31.674  32.304  -6.162  1.00 24.20           O  
ATOM    512  CB  ALA A  29      30.855  29.262  -5.146  1.00 24.20           C  
ATOM    513  H   ALA A  29      28.478  29.889  -4.495  1.00 24.20           H  
ATOM    514  HA  ALA A  29      31.025  31.092  -4.051  1.00 24.20           H  
ATOM    515 1HB  ALA A  29      31.912  29.232  -5.403  1.00 24.20           H  
ATOM    516 2HB  ALA A  29      30.676  28.660  -4.254  1.00 24.20           H  
ATOM    517 3HB  ALA A  29      30.270  28.865  -5.971  1.00 24.20           H  
ATOM    518  N   LYS A  30      29.789  31.490  -7.092  1.00 24.18           N  
ATOM    519  CA  LYS A  30      29.945  32.277  -8.308  1.00 24.18           C  
ATOM    520  C   LYS A  30      29.826  33.765  -8.009  1.00 24.18           C  
ATOM    521  O   LYS A  30      30.581  34.576  -8.551  1.00 24.18           O  
ATOM    522  CB  LYS A  30      28.922  31.845  -9.355  1.00 24.18           C  
ATOM    523  CG  LYS A  30      29.194  30.464  -9.950  1.00 24.18           C  
ATOM    524  CD  LYS A  30      28.127  30.070 -10.953  1.00 24.18           C  
ATOM    525  CE  LYS A  30      28.387  28.687 -11.524  1.00 24.18           C  
ATOM    526  NZ  LYS A  30      27.334  28.283 -12.495  1.00 24.18           N  
ATOM    527  H   LYS A  30      28.998  30.848  -7.005  1.00 24.18           H  
ATOM    528  HA  LYS A  30      30.941  32.095  -8.709  1.00 24.18           H  
ATOM    529 1HB  LYS A  30      27.932  31.816  -8.897  1.00 24.18           H  
ATOM    530 2HB  LYS A  30      28.891  32.572 -10.163  1.00 24.18           H  
ATOM    531 1HG  LYS A  30      30.163  30.471 -10.447  1.00 24.18           H  
ATOM    532 2HG  LYS A  30      29.224  29.727  -9.150  1.00 24.18           H  
ATOM    533 1HD  LYS A  30      27.153  30.073 -10.458  1.00 24.18           H  
ATOM    534 2HD  LYS A  30      28.104  30.793 -11.767  1.00 24.18           H  
ATOM    535 1HE  LYS A  30      29.353  28.684 -12.026  1.00 24.18           H  
ATOM    536 2HE  LYS A  30      28.410  27.965 -10.705  1.00 24.18           H  
ATOM    537 1HZ  LYS A  30      27.538  27.361 -12.851  1.00 24.18           H  
ATOM    538 2HZ  LYS A  30      26.436  28.275 -12.032  1.00 24.18           H  
ATOM    539 3HZ  LYS A  30      27.312  28.942 -13.260  1.00 24.18           H  
ATOM    540  N   GLN A  31      28.907  34.128  -7.109  1.00 24.15           N  
ATOM    541  CA  GLN A  31      28.733  35.527  -6.734  1.00 24.15           C  
ATOM    542  C   GLN A  31      29.992  36.034  -6.048  1.00 24.15           C  
ATOM    543  O   GLN A  31      30.458  37.141  -6.322  1.00 24.15           O  
ATOM    544  CB  GLN A  31      27.526  35.678  -5.803  1.00 24.15           C  
ATOM    545  CG  GLN A  31      26.181  35.445  -6.482  1.00 24.15           C  
ATOM    546  CD  GLN A  31      25.017  35.390  -5.499  1.00 24.15           C  
ATOM    547  OE1 GLN A  31      25.189  35.126  -4.301  1.00 24.15           O  
ATOM    548  NE2 GLN A  31      23.814  35.633  -6.007  1.00 24.15           N  
ATOM    549  H   GLN A  31      28.296  33.417  -6.708  1.00 24.15           H  
ATOM    550  HA  GLN A  31      28.567  36.115  -7.634  1.00 24.15           H  
ATOM    551 1HB  GLN A  31      27.615  34.969  -4.986  1.00 24.15           H  
ATOM    552 2HB  GLN A  31      27.523  36.677  -5.370  1.00 24.15           H  
ATOM    553 1HG  GLN A  31      25.999  36.270  -7.167  1.00 24.15           H  
ATOM    554 2HG  GLN A  31      26.215  34.515  -7.034  1.00 24.15           H  
ATOM    555 1HE2 GLN A  31      23.006  35.611  -5.417  1.00 24.15           H  
ATOM    556 2HE2 GLN A  31      23.715  35.838  -6.981  1.00 24.15           H  
ATOM    557  N   THR A  32      30.599  35.191  -5.213  1.00 24.12           N  
ATOM    558  CA  THR A  32      31.815  35.559  -4.508  1.00 24.12           C  
ATOM    559  C   THR A  32      32.908  35.876  -5.520  1.00 24.12           C  
ATOM    560  O   THR A  32      33.621  36.884  -5.399  1.00 24.12           O  
ATOM    561  CB  THR A  32      32.266  34.423  -3.576  1.00 24.12           C  
ATOM    562  OG1 THR A  32      31.239  34.175  -2.596  1.00 24.12           O  
ATOM    563  CG2 THR A  32      33.563  34.792  -2.886  1.00 24.12           C  
ATOM    564  H   THR A  32      30.173  34.284  -5.018  1.00 24.12           H  
ATOM    565  HA  THR A  32      31.622  36.452  -3.915  1.00 24.12           H  
ATOM    566  HB  THR A  32      32.420  33.520  -4.153  1.00 24.12           H  
ATOM    567  HG1 THR A  32      30.429  33.847  -3.059  1.00 24.12           H  
ATOM    568 1HG2 THR A  32      33.869  33.977  -2.233  1.00 24.12           H  
ATOM    569 2HG2 THR A  32      34.333  34.967  -3.638  1.00 24.12           H  
ATOM    570 3HG2 THR A  32      33.419  35.696  -2.296  1.00 24.12           H  
ATOM    571  N   VAL A  33      33.029  35.022  -6.539  1.00 24.09           N  
ATOM    572  CA  VAL A  33      34.020  35.236  -7.578  1.00 24.09           C  
ATOM    573  C   VAL A  33      33.753  36.509  -8.364  1.00 24.09           C  
ATOM    574  O   VAL A  33      34.669  37.302  -8.582  1.00 24.09           O  
ATOM    575  CB  VAL A  33      34.057  34.047  -8.542  1.00 24.09           C  
ATOM    576  CG1 VAL A  33      34.938  34.387  -9.735  1.00 24.09           C  
ATOM    577  CG2 VAL A  33      34.591  32.832  -7.809  1.00 24.09           C  
ATOM    578  H   VAL A  33      32.428  34.195  -6.571  1.00 24.09           H  
ATOM    579  HA  VAL A  33      34.996  35.319  -7.102  1.00 24.09           H  
ATOM    580  HB  VAL A  33      33.051  33.843  -8.909  1.00 24.09           H  
ATOM    581 1HG1 VAL A  33      34.959  33.546 -10.425  1.00 24.09           H  
ATOM    582 2HG1 VAL A  33      34.528  35.260 -10.242  1.00 24.09           H  
ATOM    583 3HG1 VAL A  33      35.948  34.605  -9.394  1.00 24.09           H  
ATOM    584 1HG2 VAL A  33      34.616  31.979  -8.484  1.00 24.09           H  
ATOM    585 2HG2 VAL A  33      35.597  33.041  -7.448  1.00 24.09           H  
ATOM    586 3HG2 VAL A  33      33.950  32.607  -6.967  1.00 24.09           H  
ATOM    587  N   LYS A  34      32.505  36.740  -8.767  1.00 24.06           N  
ATOM    588  CA  LYS A  34      32.203  37.941  -9.537  1.00 24.06           C  
ATOM    589  C   LYS A  34      32.495  39.207  -8.736  1.00 24.06           C  
ATOM    590  O   LYS A  34      33.046  40.172  -9.269  1.00 24.06           O  
ATOM    591  CB  LYS A  34      30.750  37.917  -9.995  1.00 24.06           C  
ATOM    592  CG  LYS A  34      30.465  36.880 -11.084  1.00 24.06           C  
ATOM    593  CD  LYS A  34      28.996  36.868 -11.472  1.00 24.06           C  
ATOM    594  CE  LYS A  34      28.714  35.822 -12.541  1.00 24.06           C  
ATOM    595  NZ  LYS A  34      27.272  35.794 -12.921  1.00 24.06           N  
ATOM    596  H   LYS A  34      31.769  36.061  -8.564  1.00 24.06           H  
ATOM    597  HA  LYS A  34      32.841  37.948 -10.421  1.00 24.06           H  
ATOM    598 1HB  LYS A  34      30.109  37.691  -9.139  1.00 24.06           H  
ATOM    599 2HB  LYS A  34      30.469  38.899 -10.370  1.00 24.06           H  
ATOM    600 1HG  LYS A  34      31.066  37.112 -11.964  1.00 24.06           H  
ATOM    601 2HG  LYS A  34      30.752  35.894 -10.724  1.00 24.06           H  
ATOM    602 1HD  LYS A  34      28.396  36.642 -10.588  1.00 24.06           H  
ATOM    603 2HD  LYS A  34      28.707  37.848 -11.847  1.00 24.06           H  
ATOM    604 1HE  LYS A  34      29.309  36.043 -13.425  1.00 24.06           H  
ATOM    605 2HE  LYS A  34      28.998  34.838 -12.159  1.00 24.06           H  
ATOM    606 1HZ  LYS A  34      27.121  35.089 -13.629  1.00 24.06           H  
ATOM    607 2HZ  LYS A  34      26.713  35.578 -12.108  1.00 24.06           H  
ATOM    608 3HZ  LYS A  34      27.003  36.697 -13.284  1.00 24.06           H  
ATOM    609  N   ILE A  35      32.189  39.194  -7.440  1.00 24.02           N  
ATOM    610  CA  ILE A  35      32.472  40.345  -6.595  1.00 24.02           C  
ATOM    611  C   ILE A  35      33.972  40.572  -6.505  1.00 24.02           C  
ATOM    612  O   ILE A  35      34.453  41.702  -6.643  1.00 24.02           O  
ATOM    613  CB  ILE A  35      31.886  40.162  -5.192  1.00 24.02           C  
ATOM    614  CG1 ILE A  35      30.354  40.185  -5.263  1.00 24.02           C  
ATOM    615  CG2 ILE A  35      32.415  41.252  -4.275  1.00 24.02           C  
ATOM    616  CD1 ILE A  35      29.688  39.709  -4.000  1.00 24.02           C  
ATOM    617  H   ILE A  35      31.724  38.379  -7.036  1.00 24.02           H  
ATOM    618  HA  ILE A  35      32.018  41.226  -7.044  1.00 24.02           H  
ATOM    619  HB  ILE A  35      32.178  39.182  -4.805  1.00 24.02           H  
ATOM    620 1HG1 ILE A  35      30.027  41.204  -5.462  1.00 24.02           H  
ATOM    621 2HG1 ILE A  35      30.029  39.555  -6.086  1.00 24.02           H  
ATOM    622 1HG2 ILE A  35      32.006  41.115  -3.277  1.00 24.02           H  
ATOM    623 2HG2 ILE A  35      33.502  41.192  -4.236  1.00 24.02           H  
ATOM    624 3HG2 ILE A  35      32.116  42.226  -4.663  1.00 24.02           H  
ATOM    625 1HD1 ILE A  35      28.607  39.751  -4.122  1.00 24.02           H  
ATOM    626 2HD1 ILE A  35      29.993  38.679  -3.803  1.00 24.02           H  
ATOM    627 3HD1 ILE A  35      29.987  40.344  -3.169  1.00 24.02           H  
ATOM    628  N   THR A  36      34.719  39.487  -6.299  1.00 23.99           N  
ATOM    629  CA  THR A  36      36.162  39.558  -6.201  1.00 23.99           C  
ATOM    630  C   THR A  36      36.743  40.158  -7.481  1.00 23.99           C  
ATOM    631  O   THR A  36      37.606  41.047  -7.431  1.00 23.99           O  
ATOM    632  CB  THR A  36      36.743  38.150  -5.969  1.00 23.99           C  
ATOM    633  OG1 THR A  36      36.215  37.614  -4.741  1.00 23.99           O  
ATOM    634  CG2 THR A  36      38.256  38.210  -5.899  1.00 23.99           C  
ATOM    635  H   THR A  36      34.268  38.577  -6.183  1.00 23.99           H  
ATOM    636  HA  THR A  36      36.428  40.199  -5.363  1.00 23.99           H  
ATOM    637  HB  THR A  36      36.452  37.500  -6.789  1.00 23.99           H  
ATOM    638  HG1 THR A  36      35.238  37.498  -4.847  1.00 23.99           H  
ATOM    639 1HG2 THR A  36      38.650  37.209  -5.738  1.00 23.99           H  
ATOM    640 2HG2 THR A  36      38.644  38.610  -6.837  1.00 23.99           H  
ATOM    641 3HG2 THR A  36      38.557  38.857  -5.076  1.00 23.99           H  
ATOM    642  N   GLN A  37      36.256  39.691  -8.634  1.00 23.96           N  
ATOM    643  CA  GLN A  37      36.732  40.188  -9.914  1.00 23.96           C  
ATOM    644  C   GLN A  37      36.402  41.667 -10.092  1.00 23.96           C  
ATOM    645  O   GLN A  37      37.244  42.442 -10.550  1.00 23.96           O  
ATOM    646  CB  GLN A  37      36.111  39.375 -11.051  1.00 23.96           C  
ATOM    647  CG  GLN A  37      36.616  37.939 -11.143  1.00 23.96           C  
ATOM    648  CD  GLN A  37      35.852  37.121 -12.167  1.00 23.96           C  
ATOM    649  OE1 GLN A  37      34.770  37.505 -12.628  1.00 23.96           O  
ATOM    650  NE2 GLN A  37      36.413  35.973 -12.532  1.00 23.96           N  
ATOM    651  H   GLN A  37      35.554  38.951  -8.614  1.00 23.96           H  
ATOM    652  HA  GLN A  37      37.814  40.071  -9.948  1.00 23.96           H  
ATOM    653 1HB  GLN A  37      35.030  39.338 -10.911  1.00 23.96           H  
ATOM    654 2HB  GLN A  37      36.301  39.871 -12.002  1.00 23.96           H  
ATOM    655 1HG  GLN A  37      37.662  37.957 -11.440  1.00 23.96           H  
ATOM    656 2HG  GLN A  37      36.519  37.460 -10.176  1.00 23.96           H  
ATOM    657 1HE2 GLN A  37      35.959  35.383 -13.200  1.00 23.96           H  
ATOM    658 2HE2 GLN A  37      37.286  35.696 -12.133  1.00 23.96           H  
ATOM    659  N   LYS A  38      35.208  42.096  -9.675  1.00 23.93           N  
ATOM    660  CA  LYS A  38      34.867  43.506  -9.818  1.00 23.93           C  
ATOM    661  C   LYS A  38      35.759  44.381  -8.947  1.00 23.93           C  
ATOM    662  O   LYS A  38      36.237  45.426  -9.398  1.00 23.93           O  
ATOM    663  CB  LYS A  38      33.395  43.742  -9.490  1.00 23.93           C  
ATOM    664  CG  LYS A  38      32.423  43.202 -10.542  1.00 23.93           C  
ATOM    665  CD  LYS A  38      30.976  43.426 -10.130  1.00 23.93           C  
ATOM    666  CE  LYS A  38      30.011  42.869 -11.167  1.00 23.93           C  
ATOM    667  NZ  LYS A  38      28.588  43.070 -10.764  1.00 23.93           N  
ATOM    668  H   LYS A  38      34.520  41.437  -9.304  1.00 23.93           H  
ATOM    669  HA  LYS A  38      35.032  43.793 -10.855  1.00 23.93           H  
ATOM    670 1HB  LYS A  38      33.161  43.249  -8.542  1.00 23.93           H  
ATOM    671 2HB  LYS A  38      33.212  44.807  -9.361  1.00 23.93           H  
ATOM    672 1HG  LYS A  38      32.603  43.713 -11.486  1.00 23.93           H  
ATOM    673 2HG  LYS A  38      32.597  42.142 -10.692  1.00 23.93           H  
ATOM    674 1HD  LYS A  38      30.797  42.926  -9.176  1.00 23.93           H  
ATOM    675 2HD  LYS A  38      30.790  44.491 -10.005  1.00 23.93           H  
ATOM    676 1HE  LYS A  38      30.183  43.366 -12.120  1.00 23.93           H  
ATOM    677 2HE  LYS A  38      30.197  41.799 -11.286  1.00 23.93           H  
ATOM    678 1HZ  LYS A  38      27.978  42.688 -11.472  1.00 23.93           H  
ATOM    679 2HZ  LYS A  38      28.418  42.604  -9.886  1.00 23.93           H  
ATOM    680 3HZ  LYS A  38      28.405  44.058 -10.661  1.00 23.93           H  
ATOM    681  N   LYS A  39      36.041  43.936  -7.718  1.00 23.90           N  
ATOM    682  CA  LYS A  39      36.915  44.698  -6.830  1.00 23.90           C  
ATOM    683  C   LYS A  39      38.339  44.746  -7.381  1.00 23.90           C  
ATOM    684  O   LYS A  39      39.030  45.772  -7.285  1.00 23.90           O  
ATOM    685  CB  LYS A  39      36.895  44.115  -5.419  1.00 23.90           C  
ATOM    686  CG  LYS A  39      35.587  44.352  -4.657  1.00 23.90           C  
ATOM    687  CD  LYS A  39      35.636  43.736  -3.267  1.00 23.90           C  
ATOM    688  CE  LYS A  39      34.364  44.025  -2.485  1.00 23.90           C  
ATOM    689  NZ  LYS A  39      34.389  43.393  -1.137  1.00 23.90           N  
ATOM    690  H   LYS A  39      35.617  43.067  -7.387  1.00 23.90           H  
ATOM    691  HA  LYS A  39      36.543  45.720  -6.779  1.00 23.90           H  
ATOM    692 1HB  LYS A  39      37.046  43.032  -5.481  1.00 23.90           H  
ATOM    693 2HB  LYS A  39      37.716  44.529  -4.837  1.00 23.90           H  
ATOM    694 1HG  LYS A  39      35.403  45.422  -4.571  1.00 23.90           H  
ATOM    695 2HG  LYS A  39      34.763  43.901  -5.214  1.00 23.90           H  
ATOM    696 1HD  LYS A  39      35.755  42.655  -3.360  1.00 23.90           H  
ATOM    697 2HD  LYS A  39      36.489  44.134  -2.719  1.00 23.90           H  
ATOM    698 1HE  LYS A  39      34.255  45.102  -2.368  1.00 23.90           H  
ATOM    699 2HE  LYS A  39      33.512  43.646  -3.037  1.00 23.90           H  
ATOM    700 1HZ  LYS A  39      33.531  43.607  -0.648  1.00 23.90           H  
ATOM    701 2HZ  LYS A  39      34.479  42.392  -1.235  1.00 23.90           H  
ATOM    702 3HZ  LYS A  39      35.174  43.752  -0.612  1.00 23.90           H  
ATOM    703  N   THR A  40      38.778  43.641  -7.986  1.00 23.88           N  
ATOM    704  CA  THR A  40      40.108  43.573  -8.560  1.00 23.88           C  
ATOM    705  C   THR A  40      40.228  44.563  -9.713  1.00 23.88           C  
ATOM    706  O   THR A  40      41.196  45.326  -9.799  1.00 23.88           O  
ATOM    707  CB  THR A  40      40.399  42.156  -9.072  1.00 23.88           C  
ATOM    708  OG1 THR A  40      40.325  41.226  -7.972  1.00 23.88           O  
ATOM    709  CG2 THR A  40      41.772  42.106  -9.710  1.00 23.88           C  
ATOM    710  H   THR A  40      38.187  42.809  -8.018  1.00 23.88           H  
ATOM    711  HA  THR A  40      40.837  43.838  -7.796  1.00 23.88           H  
ATOM    712  HB  THR A  40      39.653  41.880  -9.812  1.00 23.88           H  
ATOM    713  HG1 THR A  40      39.405  41.244  -7.611  1.00 23.88           H  
ATOM    714 1HG2 THR A  40      41.966  41.099 -10.074  1.00 23.88           H  
ATOM    715 2HG2 THR A  40      41.801  42.809 -10.542  1.00 23.88           H  
ATOM    716 3HG2 THR A  40      42.526  42.379  -8.974  1.00 23.88           H  
ATOM    717  N   ARG A  41      39.222  44.569 -10.588  1.00 23.86           N  
ATOM    718  CA  ARG A  41      39.204  45.454 -11.741  1.00 23.86           C  
ATOM    719  C   ARG A  41      39.136  46.914 -11.310  1.00 23.86           C  
ATOM    720  O   ARG A  41      39.835  47.761 -11.873  1.00 23.86           O  
ATOM    721  CB  ARG A  41      38.026  45.091 -12.619  1.00 23.86           C  
ATOM    722  CG  ARG A  41      38.193  43.748 -13.329  1.00 23.86           C  
ATOM    723  CD  ARG A  41      36.950  43.300 -13.997  1.00 23.86           C  
ATOM    724  NE  ARG A  41      37.115  41.984 -14.606  1.00 23.86           N  
ATOM    725  CZ  ARG A  41      36.102  41.182 -14.991  1.00 23.86           C  
ATOM    726  NH1 ARG A  41      34.857  41.569 -14.830  1.00 23.86           N  
ATOM    727  NH2 ARG A  41      36.360  40.002 -15.525  1.00 23.86           N  
ATOM    728  H   ARG A  41      38.452  43.911 -10.462  1.00 23.86           H  
ATOM    729  HA  ARG A  41      40.121  45.299 -12.308  1.00 23.86           H  
ATOM    730 1HB  ARG A  41      37.124  45.032 -12.006  1.00 23.86           H  
ATOM    731 2HB  ARG A  41      37.869  45.863 -13.370  1.00 23.86           H  
ATOM    732 1HG  ARG A  41      38.965  43.846 -14.090  1.00 23.86           H  
ATOM    733 2HG  ARG A  41      38.497  42.989 -12.613  1.00 23.86           H  
ATOM    734 1HD  ARG A  41      36.153  43.235 -13.255  1.00 23.86           H  
ATOM    735 2HD  ARG A  41      36.671  44.008 -14.775  1.00 23.86           H  
ATOM    736  HE  ARG A  41      38.059  41.649 -14.745  1.00 23.86           H  
ATOM    737 1HH1 ARG A  41      34.658  42.470 -14.420  1.00 23.86           H  
ATOM    738 2HH1 ARG A  41      34.100  40.964 -15.117  1.00 23.86           H  
ATOM    739 1HH2 ARG A  41      37.316  39.699 -15.645  1.00 23.86           H  
ATOM    740 2HH2 ARG A  41      35.600  39.398 -15.805  1.00 23.86           H  
ATOM    741  N   LYS A  42      38.345  47.202 -10.268  1.00 23.83           N  
ATOM    742  CA  LYS A  42      38.248  48.553  -9.736  1.00 23.83           C  
ATOM    743  C   LYS A  42      39.617  49.000  -9.262  1.00 23.83           C  
ATOM    744  O   LYS A  42      40.069  50.091  -9.605  1.00 23.83           O  
ATOM    745  CB  LYS A  42      37.250  48.616  -8.582  1.00 23.83           C  
ATOM    746  CG  LYS A  42      37.035  50.006  -7.956  1.00 23.83           C  
ATOM    747  CD  LYS A  42      35.987  49.929  -6.832  1.00 23.83           C  
ATOM    748  CE  LYS A  42      35.654  51.304  -6.245  1.00 23.83           C  
ATOM    749  NZ  LYS A  42      36.805  51.901  -5.508  1.00 23.83           N  
ATOM    750  H   LYS A  42      37.768  46.470  -9.852  1.00 23.83           H  
ATOM    751  HA  LYS A  42      37.922  49.223 -10.530  1.00 23.83           H  
ATOM    752 1HB  LYS A  42      36.283  48.243  -8.925  1.00 23.83           H  
ATOM    753 2HB  LYS A  42      37.582  47.950  -7.789  1.00 23.83           H  
ATOM    754 1HG  LYS A  42      37.981  50.376  -7.542  1.00 23.83           H  
ATOM    755 2HG  LYS A  42      36.693  50.706  -8.717  1.00 23.83           H  
ATOM    756 1HD  LYS A  42      35.074  49.478  -7.222  1.00 23.83           H  
ATOM    757 2HD  LYS A  42      36.371  49.292  -6.035  1.00 23.83           H  
ATOM    758 1HE  LYS A  42      35.369  51.976  -7.051  1.00 23.83           H  
ATOM    759 2HE  LYS A  42      34.813  51.199  -5.558  1.00 23.83           H  
ATOM    760 1HZ  LYS A  42      36.556  52.800  -5.139  1.00 23.83           H  
ATOM    761 2HZ  LYS A  42      37.085  51.303  -4.752  1.00 23.83           H  
ATOM    762 3HZ  LYS A  42      37.607  52.025  -6.141  1.00 23.83           H  
ATOM    763  N   THR A  43      40.296  48.137  -8.505  1.00 23.78           N  
ATOM    764  CA  THR A  43      41.607  48.468  -7.981  1.00 23.78           C  
ATOM    765  C   THR A  43      42.572  48.765  -9.116  1.00 23.78           C  
ATOM    766  O   THR A  43      43.311  49.749  -9.065  1.00 23.78           O  
ATOM    767  CB  THR A  43      42.163  47.323  -7.129  1.00 23.78           C  
ATOM    768  OG1 THR A  43      41.286  47.085  -6.012  1.00 23.78           O  
ATOM    769  CG2 THR A  43      43.555  47.684  -6.630  1.00 23.78           C  
ATOM    770  H   THR A  43      39.878  47.240  -8.252  1.00 23.78           H  
ATOM    771  HA  THR A  43      41.518  49.361  -7.361  1.00 23.78           H  
ATOM    772  HB  THR A  43      42.221  46.417  -7.728  1.00 23.78           H  
ATOM    773  HG1 THR A  43      40.425  46.744  -6.354  1.00 23.78           H  
ATOM    774 1HG2 THR A  43      43.948  46.868  -6.028  1.00 23.78           H  
ATOM    775 2HG2 THR A  43      44.206  47.853  -7.485  1.00 23.78           H  
ATOM    776 3HG2 THR A  43      43.502  48.590  -6.027  1.00 23.78           H  
ATOM    777  N   LYS A  44      42.571  47.928 -10.154  1.00 23.71           N  
ATOM    778  CA  LYS A  44      43.463  48.169 -11.275  1.00 23.71           C  
ATOM    779  C   LYS A  44      43.135  49.498 -11.951  1.00 23.71           C  
ATOM    780  O   LYS A  44      44.041  50.236 -12.364  1.00 23.71           O  
ATOM    781  CB  LYS A  44      43.398  47.010 -12.262  1.00 23.71           C  
ATOM    782  CG  LYS A  44      44.056  45.724 -11.748  1.00 23.71           C  
ATOM    783  CD  LYS A  44      43.946  44.592 -12.757  1.00 23.71           C  
ATOM    784  CE  LYS A  44      44.632  43.333 -12.247  1.00 23.71           C  
ATOM    785  NZ  LYS A  44      44.505  42.202 -13.210  1.00 23.71           N  
ATOM    786  H   LYS A  44      41.956  47.112 -10.148  1.00 23.71           H  
ATOM    787  HA  LYS A  44      44.480  48.231 -10.897  1.00 23.71           H  
ATOM    788 1HB  LYS A  44      42.351  46.783 -12.474  1.00 23.71           H  
ATOM    789 2HB  LYS A  44      43.871  47.295 -13.201  1.00 23.71           H  
ATOM    790 1HG  LYS A  44      45.108  45.916 -11.533  1.00 23.71           H  
ATOM    791 2HG  LYS A  44      43.567  45.420 -10.822  1.00 23.71           H  
ATOM    792 1HD  LYS A  44      42.892  44.371 -12.935  1.00 23.71           H  
ATOM    793 2HD  LYS A  44      44.403  44.892 -13.700  1.00 23.71           H  
ATOM    794 1HE  LYS A  44      45.689  43.543 -12.088  1.00 23.71           H  
ATOM    795 2HE  LYS A  44      44.185  43.043 -11.300  1.00 23.71           H  
ATOM    796 1HZ  LYS A  44      44.972  41.387 -12.838  1.00 23.71           H  
ATOM    797 2HZ  LYS A  44      43.528  41.991 -13.356  1.00 23.71           H  
ATOM    798 3HZ  LYS A  44      44.929  42.459 -14.090  1.00 23.71           H  
ATOM    799  N   ALA A  45      41.842  49.831 -12.055  1.00 23.62           N  
ATOM    800  CA  ALA A  45      41.455  51.105 -12.640  1.00 23.62           C  
ATOM    801  C   ALA A  45      41.994  52.260 -11.801  1.00 23.62           C  
ATOM    802  O   ALA A  45      42.504  53.241 -12.347  1.00 23.62           O  
ATOM    803  CB  ALA A  45      39.944  51.204 -12.747  1.00 23.62           C  
ATOM    804  H   ALA A  45      41.118  49.185 -11.737  1.00 23.62           H  
ATOM    805  HA  ALA A  45      41.890  51.169 -13.636  1.00 23.62           H  
ATOM    806 1HB  ALA A  45      39.674  52.153 -13.205  1.00 23.62           H  
ATOM    807 2HB  ALA A  45      39.571  50.382 -13.358  1.00 23.62           H  
ATOM    808 3HB  ALA A  45      39.503  51.144 -11.761  1.00 23.62           H  
ATOM    809  N   GLU A  46      41.931  52.132 -10.471  1.00 23.51           N  
ATOM    810  CA  GLU A  46      42.440  53.187  -9.600  1.00 23.51           C  
ATOM    811  C   GLU A  46      43.946  53.330  -9.765  1.00 23.51           C  
ATOM    812  O   GLU A  46      44.466  54.445  -9.847  1.00 23.51           O  
ATOM    813  CB  GLU A  46      42.075  52.924  -8.136  1.00 23.51           C  
ATOM    814  CG  GLU A  46      40.580  53.077  -7.838  1.00 23.51           C  
ATOM    815  CD  GLU A  46      40.199  52.790  -6.402  1.00 23.51           C  
ATOM    816  OE1 GLU A  46      41.046  52.449  -5.614  1.00 23.51           O  
ATOM    817  OE2 GLU A  46      39.022  52.909  -6.102  1.00 23.51           O  
ATOM    818  H   GLU A  46      41.490  51.303 -10.069  1.00 23.51           H  
ATOM    819  HA  GLU A  46      41.978  54.126  -9.899  1.00 23.51           H  
ATOM    820 1HB  GLU A  46      42.369  51.909  -7.868  1.00 23.51           H  
ATOM    821 2HB  GLU A  46      42.628  53.609  -7.492  1.00 23.51           H  
ATOM    822 1HG  GLU A  46      40.280  54.094  -8.085  1.00 23.51           H  
ATOM    823 2HG  GLU A  46      40.029  52.404  -8.491  1.00 23.51           H  
ATOM    824  N   ILE A  47      44.648  52.206  -9.891  1.00 23.38           N  
ATOM    825  CA  ILE A  47      46.088  52.249 -10.081  1.00 23.38           C  
ATOM    826  C   ILE A  47      46.402  52.968 -11.373  1.00 23.38           C  
ATOM    827  O   ILE A  47      47.264  53.848 -11.408  1.00 23.38           O  
ATOM    828  CB  ILE A  47      46.702  50.846 -10.089  1.00 23.38           C  
ATOM    829  CG1 ILE A  47      46.588  50.221  -8.691  1.00 23.38           C  
ATOM    830  CG2 ILE A  47      48.146  50.918 -10.553  1.00 23.38           C  
ATOM    831  CD1 ILE A  47      46.885  48.744  -8.660  1.00 23.38           C  
ATOM    832  H   ILE A  47      44.169  51.307  -9.812  1.00 23.38           H  
ATOM    833  HA  ILE A  47      46.530  52.812  -9.257  1.00 23.38           H  
ATOM    834  HB  ILE A  47      46.136  50.214 -10.772  1.00 23.38           H  
ATOM    835 1HG1 ILE A  47      47.288  50.726  -8.027  1.00 23.38           H  
ATOM    836 2HG1 ILE A  47      45.582  50.382  -8.314  1.00 23.38           H  
ATOM    837 1HG2 ILE A  47      48.572  49.917 -10.571  1.00 23.38           H  
ATOM    838 2HG2 ILE A  47      48.179  51.344 -11.551  1.00 23.38           H  
ATOM    839 3HG2 ILE A  47      48.719  51.546  -9.871  1.00 23.38           H  
ATOM    840 1HD1 ILE A  47      46.788  48.377  -7.640  1.00 23.38           H  
ATOM    841 2HD1 ILE A  47      46.183  48.220  -9.300  1.00 23.38           H  
ATOM    842 3HD1 ILE A  47      47.898  48.570  -9.015  1.00 23.38           H  
ATOM    843  N   THR A  48      45.667  52.620 -12.426  1.00 23.24           N  
ATOM    844  CA  THR A  48      45.841  53.231 -13.726  1.00 23.24           C  
ATOM    845  C   THR A  48      45.611  54.734 -13.640  1.00 23.24           C  
ATOM    846  O   THR A  48      46.385  55.524 -14.188  1.00 23.24           O  
ATOM    847  CB  THR A  48      44.866  52.615 -14.738  1.00 23.24           C  
ATOM    848  OG1 THR A  48      45.128  51.207 -14.860  1.00 23.24           O  
ATOM    849  CG2 THR A  48      45.025  53.292 -16.083  1.00 23.24           C  
ATOM    850  H   THR A  48      44.972  51.881 -12.324  1.00 23.24           H  
ATOM    851  HA  THR A  48      46.859  53.056 -14.063  1.00 23.24           H  
ATOM    852  HB  THR A  48      43.848  52.754 -14.393  1.00 23.24           H  
ATOM    853  HG1 THR A  48      44.906  50.770 -14.002  1.00 23.24           H  
ATOM    854 1HG2 THR A  48      44.327  52.853 -16.792  1.00 23.24           H  
ATOM    855 2HG2 THR A  48      44.814  54.356 -15.971  1.00 23.24           H  
ATOM    856 3HG2 THR A  48      46.045  53.158 -16.442  1.00 23.24           H  
ATOM    857  N   ASN A  49      44.551  55.139 -12.938  1.00 23.10           N  
ATOM    858  CA  ASN A  49      44.230  56.547 -12.785  1.00 23.10           C  
ATOM    859  C   ASN A  49      45.345  57.288 -12.043  1.00 23.10           C  
ATOM    860  O   ASN A  49      45.679  58.429 -12.386  1.00 23.10           O  
ATOM    861  CB  ASN A  49      42.909  56.691 -12.060  1.00 23.10           C  
ATOM    862  CG  ASN A  49      41.731  56.281 -12.919  1.00 23.10           C  
ATOM    863  OD1 ASN A  49      41.810  56.248 -14.157  1.00 23.10           O  
ATOM    864  ND2 ASN A  49      40.636  55.959 -12.277  1.00 23.10           N  
ATOM    865  H   ASN A  49      43.934  54.443 -12.520  1.00 23.10           H  
ATOM    866  HA  ASN A  49      44.143  56.993 -13.775  1.00 23.10           H  
ATOM    867 1HB  ASN A  49      42.920  56.074 -11.165  1.00 23.10           H  
ATOM    868 2HB  ASN A  49      42.777  57.723 -11.743  1.00 23.10           H  
ATOM    869 1HD2 ASN A  49      39.825  55.674 -12.786  1.00 23.10           H  
ATOM    870 2HD2 ASN A  49      40.615  55.995 -11.281  1.00 23.10           H  
ATOM    871  N   HIS A  50      45.966  56.630 -11.054  1.00 22.97           N  
ATOM    872  CA  HIS A  50      47.057  57.258 -10.319  1.00 22.97           C  
ATOM    873  C   HIS A  50      48.277  57.397 -11.218  1.00 22.97           C  
ATOM    874  O   HIS A  50      48.953  58.435 -11.212  1.00 22.97           O  
ATOM    875  CB  HIS A  50      47.416  56.464  -9.054  1.00 22.97           C  
ATOM    876  CG  HIS A  50      46.400  56.580  -7.938  1.00 22.97           C  
ATOM    877  ND1 HIS A  50      46.103  57.784  -7.328  1.00 22.97           N  
ATOM    878  CD2 HIS A  50      45.642  55.645  -7.307  1.00 22.97           C  
ATOM    879  CE1 HIS A  50      45.198  57.587  -6.384  1.00 22.97           C  
ATOM    880  NE2 HIS A  50      44.903  56.300  -6.351  1.00 22.97           N  
ATOM    881  H   HIS A  50      45.644  55.698 -10.786  1.00 22.97           H  
ATOM    882  HA  HIS A  50      46.756  58.256 -10.006  1.00 22.97           H  
ATOM    883 1HB  HIS A  50      47.511  55.408  -9.312  1.00 22.97           H  
ATOM    884 2HB  HIS A  50      48.381  56.797  -8.678  1.00 22.97           H  
ATOM    885  HD2 HIS A  50      45.622  54.577  -7.517  1.00 22.97           H  
ATOM    886  HE1 HIS A  50      44.771  58.355  -5.741  1.00 22.97           H  
ATOM    887  HE2 HIS A  50      44.244  55.859  -5.724  1.00 22.97           H  
ATOM    888  N   ILE A  51      48.544  56.387 -12.039  1.00 22.85           N  
ATOM    889  CA  ILE A  51      49.661  56.457 -12.963  1.00 22.85           C  
ATOM    890  C   ILE A  51      49.476  57.595 -13.940  1.00 22.85           C  
ATOM    891  O   ILE A  51      50.368  58.415 -14.132  1.00 22.85           O  
ATOM    892  CB  ILE A  51      49.850  55.150 -13.728  1.00 22.85           C  
ATOM    893  CG1 ILE A  51      50.282  54.029 -12.778  1.00 22.85           C  
ATOM    894  CG2 ILE A  51      50.839  55.355 -14.868  1.00 22.85           C  
ATOM    895  CD1 ILE A  51      50.181  52.655 -13.381  1.00 22.85           C  
ATOM    896  H   ILE A  51      47.964  55.544 -12.009  1.00 22.85           H  
ATOM    897  HA  ILE A  51      50.574  56.652 -12.380  1.00 22.85           H  
ATOM    898  HB  ILE A  51      48.883  54.848 -14.147  1.00 22.85           H  
ATOM    899 1HG1 ILE A  51      51.320  54.201 -12.491  1.00 22.85           H  
ATOM    900 2HG1 ILE A  51      49.671  54.063 -11.882  1.00 22.85           H  
ATOM    901 1HG2 ILE A  51      50.950  54.432 -15.427  1.00 22.85           H  
ATOM    902 2HG2 ILE A  51      50.468  56.136 -15.528  1.00 22.85           H  
ATOM    903 3HG2 ILE A  51      51.805  55.654 -14.461  1.00 22.85           H  
ATOM    904 1HD1 ILE A  51      50.510  51.913 -12.655  1.00 22.85           H  
ATOM    905 2HD1 ILE A  51      49.146  52.461 -13.654  1.00 22.85           H  
ATOM    906 3HD1 ILE A  51      50.807  52.597 -14.269  1.00 22.85           H  
ATOM    907  N   LYS A  52      48.281  57.671 -14.538  1.00 22.74           N  
ATOM    908  CA  LYS A  52      48.007  58.730 -15.493  1.00 22.74           C  
ATOM    909  C   LYS A  52      48.073  60.106 -14.838  1.00 22.74           C  
ATOM    910  O   LYS A  52      48.584  61.056 -15.434  1.00 22.74           O  
ATOM    911  CB  LYS A  52      46.659  58.504 -16.165  1.00 22.74           C  
ATOM    912  CG  LYS A  52      46.656  57.333 -17.147  1.00 22.74           C  
ATOM    913  CD  LYS A  52      45.288  57.144 -17.781  1.00 22.74           C  
ATOM    914  CE  LYS A  52      45.295  56.014 -18.797  1.00 22.74           C  
ATOM    915  NZ  LYS A  52      43.945  55.794 -19.385  1.00 22.74           N  
ATOM    916  H   LYS A  52      47.572  56.968 -14.340  1.00 22.74           H  
ATOM    917  HA  LYS A  52      48.771  58.693 -16.267  1.00 22.74           H  
ATOM    918 1HB  LYS A  52      45.907  58.294 -15.397  1.00 22.74           H  
ATOM    919 2HB  LYS A  52      46.355  59.402 -16.694  1.00 22.74           H  
ATOM    920 1HG  LYS A  52      47.403  57.511 -17.924  1.00 22.74           H  
ATOM    921 2HG  LYS A  52      46.927  56.422 -16.611  1.00 22.74           H  
ATOM    922 1HD  LYS A  52      44.560  56.912 -16.999  1.00 22.74           H  
ATOM    923 2HD  LYS A  52      44.984  58.065 -18.275  1.00 22.74           H  
ATOM    924 1HE  LYS A  52      45.994  56.259 -19.596  1.00 22.74           H  
ATOM    925 2HE  LYS A  52      45.625  55.101 -18.313  1.00 22.74           H  
ATOM    926 1HZ  LYS A  52      43.987  55.038 -20.055  1.00 22.74           H  
ATOM    927 2HZ  LYS A  52      43.293  55.557 -18.649  1.00 22.74           H  
ATOM    928 3HZ  LYS A  52      43.638  56.637 -19.848  1.00 22.74           H  
ATOM    929  N   THR A  53      47.619  60.220 -13.590  1.00 22.64           N  
ATOM    930  CA  THR A  53      47.687  61.497 -12.897  1.00 22.64           C  
ATOM    931  C   THR A  53      49.141  61.935 -12.768  1.00 22.64           C  
ATOM    932  O   THR A  53      49.486  63.095 -13.039  1.00 22.64           O  
ATOM    933  CB  THR A  53      47.047  61.400 -11.501  1.00 22.64           C  
ATOM    934  OG1 THR A  53      45.656  61.056 -11.634  1.00 22.64           O  
ATOM    935  CG2 THR A  53      47.182  62.720 -10.764  1.00 22.64           C  
ATOM    936  H   THR A  53      47.180  59.427 -13.122  1.00 22.64           H  
ATOM    937  HA  THR A  53      47.151  62.243 -13.482  1.00 22.64           H  
ATOM    938  HB  THR A  53      47.547  60.620 -10.931  1.00 22.64           H  
ATOM    939  HG1 THR A  53      45.586  60.151 -12.018  1.00 22.64           H  
ATOM    940 1HG2 THR A  53      46.730  62.630  -9.778  1.00 22.64           H  
ATOM    941 2HG2 THR A  53      48.240  62.968 -10.659  1.00 22.64           H  
ATOM    942 3HG2 THR A  53      46.679  63.505 -11.326  1.00 22.64           H  
ATOM    943  N   LYS A  54      50.009  61.003 -12.368  1.00 22.54           N  
ATOM    944  CA  LYS A  54      51.422  61.309 -12.220  1.00 22.54           C  
ATOM    945  C   LYS A  54      52.063  61.645 -13.568  1.00 22.54           C  
ATOM    946  O   LYS A  54      52.872  62.572 -13.662  1.00 22.54           O  
ATOM    947  CB  LYS A  54      52.136  60.142 -11.547  1.00 22.54           C  
ATOM    948  CG  LYS A  54      51.777  59.976 -10.066  1.00 22.54           C  
ATOM    949  CD  LYS A  54      52.480  58.779  -9.449  1.00 22.54           C  
ATOM    950  CE  LYS A  54      52.101  58.609  -7.985  1.00 22.54           C  
ATOM    951  NZ  LYS A  54      52.756  57.417  -7.376  1.00 22.54           N  
ATOM    952  H   LYS A  54      49.671  60.064 -12.145  1.00 22.54           H  
ATOM    953  HA  LYS A  54      51.515  62.182 -11.577  1.00 22.54           H  
ATOM    954 1HB  LYS A  54      51.867  59.215 -12.059  1.00 22.54           H  
ATOM    955 2HB  LYS A  54      53.213  60.269 -11.633  1.00 22.54           H  
ATOM    956 1HG  LYS A  54      52.059  60.877  -9.522  1.00 22.54           H  
ATOM    957 2HG  LYS A  54      50.700  59.841  -9.972  1.00 22.54           H  
ATOM    958 1HD  LYS A  54      52.197  57.877  -9.998  1.00 22.54           H  
ATOM    959 2HD  LYS A  54      53.558  58.908  -9.525  1.00 22.54           H  
ATOM    960 1HE  LYS A  54      52.402  59.498  -7.433  1.00 22.54           H  
ATOM    961 2HE  LYS A  54      51.018  58.494  -7.909  1.00 22.54           H  
ATOM    962 1HZ  LYS A  54      52.481  57.337  -6.407  1.00 22.54           H  
ATOM    963 2HZ  LYS A  54      52.473  56.587  -7.876  1.00 22.54           H  
ATOM    964 3HZ  LYS A  54      53.760  57.518  -7.433  1.00 22.54           H  
ATOM    965  N   GLN A  55      51.678  60.936 -14.631  1.00 22.43           N  
ATOM    966  CA  GLN A  55      52.247  61.225 -15.944  1.00 22.43           C  
ATOM    967  C   GLN A  55      51.855  62.622 -16.405  1.00 22.43           C  
ATOM    968  O   GLN A  55      52.693  63.373 -16.914  1.00 22.43           O  
ATOM    969  CB  GLN A  55      51.770  60.195 -16.967  1.00 22.43           C  
ATOM    970  CG  GLN A  55      52.345  58.798 -16.769  1.00 22.43           C  
ATOM    971  CD  GLN A  55      51.698  57.763 -17.676  1.00 22.43           C  
ATOM    972  OE1 GLN A  55      50.594  57.961 -18.200  1.00 22.43           O  
ATOM    973  NE2 GLN A  55      52.386  56.643 -17.868  1.00 22.43           N  
ATOM    974  H   GLN A  55      51.017  60.165 -14.519  1.00 22.43           H  
ATOM    975  HA  GLN A  55      53.332  61.180 -15.870  1.00 22.43           H  
ATOM    976 1HB  GLN A  55      50.686  60.117 -16.912  1.00 22.43           H  
ATOM    977 2HB  GLN A  55      52.023  60.533 -17.969  1.00 22.43           H  
ATOM    978 1HG  GLN A  55      53.407  58.832 -17.002  1.00 22.43           H  
ATOM    979 2HG  GLN A  55      52.206  58.495 -15.739  1.00 22.43           H  
ATOM    980 1HE2 GLN A  55      52.016  55.921 -18.453  1.00 22.43           H  
ATOM    981 2HE2 GLN A  55      53.273  56.521 -17.424  1.00 22.43           H  
ATOM    982  N   LYS A  56      50.596  63.001 -16.172  1.00 22.32           N  
ATOM    983  CA  LYS A  56      50.131  64.327 -16.549  1.00 22.32           C  
ATOM    984  C   LYS A  56      50.834  65.387 -15.720  1.00 22.32           C  
ATOM    985  O   LYS A  56      51.213  66.439 -16.241  1.00 22.32           O  
ATOM    986  CB  LYS A  56      48.618  64.434 -16.394  1.00 22.32           C  
ATOM    987  CG  LYS A  56      47.827  63.634 -17.432  1.00 22.32           C  
ATOM    988  CD  LYS A  56      46.331  63.750 -17.201  1.00 22.32           C  
ATOM    989  CE  LYS A  56      45.548  62.941 -18.223  1.00 22.32           C  
ATOM    990  NZ  LYS A  56      44.079  63.034 -17.995  1.00 22.32           N  
ATOM    991  H   LYS A  56      49.938  62.341 -15.754  1.00 22.32           H  
ATOM    992  HA  LYS A  56      50.381  64.495 -17.595  1.00 22.32           H  
ATOM    993 1HB  LYS A  56      48.335  64.058 -15.405  1.00 22.32           H  
ATOM    994 2HB  LYS A  56      48.313  65.476 -16.451  1.00 22.32           H  
ATOM    995 1HG  LYS A  56      48.065  64.006 -18.427  1.00 22.32           H  
ATOM    996 2HG  LYS A  56      48.117  62.587 -17.379  1.00 22.32           H  
ATOM    997 1HD  LYS A  56      46.094  63.381 -16.200  1.00 22.32           H  
ATOM    998 2HD  LYS A  56      46.030  64.794 -17.267  1.00 22.32           H  
ATOM    999 1HE  LYS A  56      45.776  63.310 -19.222  1.00 22.32           H  
ATOM   1000 2HE  LYS A  56      45.851  61.894 -18.155  1.00 22.32           H  
ATOM   1001 1HZ  LYS A  56      43.593  62.485 -18.690  1.00 22.32           H  
ATOM   1002 2HZ  LYS A  56      43.859  62.684 -17.074  1.00 22.32           H  
ATOM   1003 3HZ  LYS A  56      43.789  63.999 -18.067  1.00 22.32           H  
ATOM   1004  N   THR A  57      51.060  65.094 -14.439  1.00 22.20           N  
ATOM   1005  CA  THR A  57      51.733  66.033 -13.564  1.00 22.20           C  
ATOM   1006  C   THR A  57      53.135  66.293 -14.087  1.00 22.20           C  
ATOM   1007  O   THR A  57      53.571  67.445 -14.179  1.00 22.20           O  
ATOM   1008  CB  THR A  57      51.811  65.490 -12.130  1.00 22.20           C  
ATOM   1009  OG1 THR A  57      50.477  65.285 -11.625  1.00 22.20           O  
ATOM   1010  CG2 THR A  57      52.567  66.468 -11.240  1.00 22.20           C  
ATOM   1011  H   THR A  57      50.714  64.218 -14.047  1.00 22.20           H  
ATOM   1012  HA  THR A  57      51.183  66.973 -13.561  1.00 22.20           H  
ATOM   1013  HB  THR A  57      52.334  64.539 -12.134  1.00 22.20           H  
ATOM   1014  HG1 THR A  57      50.018  64.628 -12.207  1.00 22.20           H  
ATOM   1015 1HG2 THR A  57      52.619  66.069 -10.229  1.00 22.20           H  
ATOM   1016 2HG2 THR A  57      53.576  66.606 -11.631  1.00 22.20           H  
ATOM   1017 3HG2 THR A  57      52.048  67.426 -11.228  1.00 22.20           H  
ATOM   1018  N   LYS A  58      53.841  65.225 -14.460  1.00 22.08           N  
ATOM   1019  CA  LYS A  58      55.186  65.376 -14.984  1.00 22.08           C  
ATOM   1020  C   LYS A  58      55.179  66.174 -16.285  1.00 22.08           C  
ATOM   1021  O   LYS A  58      56.037  67.036 -16.485  1.00 22.08           O  
ATOM   1022  CB  LYS A  58      55.828  64.006 -15.179  1.00 22.08           C  
ATOM   1023  CG  LYS A  58      56.186  63.299 -13.868  1.00 22.08           C  
ATOM   1024  CD  LYS A  58      56.782  61.925 -14.123  1.00 22.08           C  
ATOM   1025  CE  LYS A  58      57.114  61.214 -12.821  1.00 22.08           C  
ATOM   1026  NZ  LYS A  58      57.677  59.857 -13.062  1.00 22.08           N  
ATOM   1027  H   LYS A  58      53.439  64.292 -14.353  1.00 22.08           H  
ATOM   1028  HA  LYS A  58      55.777  65.928 -14.256  1.00 22.08           H  
ATOM   1029 1HB  LYS A  58      55.133  63.361 -15.722  1.00 22.08           H  
ATOM   1030 2HB  LYS A  58      56.729  64.103 -15.782  1.00 22.08           H  
ATOM   1031 1HG  LYS A  58      56.908  63.902 -13.320  1.00 22.08           H  
ATOM   1032 2HG  LYS A  58      55.292  63.194 -13.258  1.00 22.08           H  
ATOM   1033 1HD  LYS A  58      56.063  61.323 -14.683  1.00 22.08           H  
ATOM   1034 2HD  LYS A  58      57.689  62.024 -14.715  1.00 22.08           H  
ATOM   1035 1HE  LYS A  58      57.840  61.804 -12.265  1.00 22.08           H  
ATOM   1036 2HE  LYS A  58      56.204  61.119 -12.225  1.00 22.08           H  
ATOM   1037 1HZ  LYS A  58      57.884  59.413 -12.179  1.00 22.08           H  
ATOM   1038 2HZ  LYS A  58      57.004  59.299 -13.568  1.00 22.08           H  
ATOM   1039 3HZ  LYS A  58      58.525  59.936 -13.605  1.00 22.08           H  
ATOM   1040  N   LYS A  59      54.186  65.951 -17.153  1.00 21.99           N  
ATOM   1041  CA  LYS A  59      54.124  66.715 -18.395  1.00 21.99           C  
ATOM   1042  C   LYS A  59      53.913  68.200 -18.108  1.00 21.99           C  
ATOM   1043  O   LYS A  59      54.522  69.067 -18.757  1.00 21.99           O  
ATOM   1044  CB  LYS A  59      53.012  66.187 -19.299  1.00 21.99           C  
ATOM   1045  CG  LYS A  59      53.300  64.825 -19.914  1.00 21.99           C  
ATOM   1046  CD  LYS A  59      52.138  64.342 -20.766  1.00 21.99           C  
ATOM   1047  CE  LYS A  59      52.417  62.968 -21.351  1.00 21.99           C  
ATOM   1048  NZ  LYS A  59      51.275  62.471 -22.167  1.00 21.99           N  
ATOM   1049  H   LYS A  59      53.498  65.218 -16.968  1.00 21.99           H  
ATOM   1050  HA  LYS A  59      55.075  66.605 -18.916  1.00 21.99           H  
ATOM   1051 1HB  LYS A  59      52.094  66.098 -18.718  1.00 21.99           H  
ATOM   1052 2HB  LYS A  59      52.824  66.896 -20.102  1.00 21.99           H  
ATOM   1053 1HG  LYS A  59      54.190  64.895 -20.538  1.00 21.99           H  
ATOM   1054 2HG  LYS A  59      53.492  64.105 -19.129  1.00 21.99           H  
ATOM   1055 1HD  LYS A  59      51.240  64.287 -20.148  1.00 21.99           H  
ATOM   1056 2HD  LYS A  59      51.959  65.046 -21.577  1.00 21.99           H  
ATOM   1057 1HE  LYS A  59      53.306  63.020 -21.979  1.00 21.99           H  
ATOM   1058 2HE  LYS A  59      52.601  62.267 -20.534  1.00 21.99           H  
ATOM   1059 1HZ  LYS A  59      51.495  61.557 -22.537  1.00 21.99           H  
ATOM   1060 2HZ  LYS A  59      50.450  62.410 -21.588  1.00 21.99           H  
ATOM   1061 3HZ  LYS A  59      51.103  63.110 -22.931  1.00 21.99           H  
ATOM   1062  N   LYS A  60      53.079  68.509 -17.110  1.00 21.91           N  
ATOM   1063  CA  LYS A  60      52.845  69.899 -16.756  1.00 21.91           C  
ATOM   1064  C   LYS A  60      54.114  70.521 -16.192  1.00 21.91           C  
ATOM   1065  O   LYS A  60      54.465  71.646 -16.551  1.00 21.91           O  
ATOM   1066  CB  LYS A  60      51.696  70.020 -15.758  1.00 21.91           C  
ATOM   1067  CG  LYS A  60      50.313  69.726 -16.350  1.00 21.91           C  
ATOM   1068  CD  LYS A  60      49.224  69.827 -15.292  1.00 21.91           C  
ATOM   1069  CE  LYS A  60      47.852  69.510 -15.868  1.00 21.91           C  
ATOM   1070  NZ  LYS A  60      46.787  69.582 -14.827  1.00 21.91           N  
ATOM   1071  H   LYS A  60      52.582  67.766 -16.614  1.00 21.91           H  
ATOM   1072  HA  LYS A  60      52.575  70.445 -17.659  1.00 21.91           H  
ATOM   1073 1HB  LYS A  60      51.860  69.315 -14.939  1.00 21.91           H  
ATOM   1074 2HB  LYS A  60      51.685  71.021 -15.330  1.00 21.91           H  
ATOM   1075 1HG  LYS A  60      50.102  70.441 -17.144  1.00 21.91           H  
ATOM   1076 2HG  LYS A  60      50.306  68.727 -16.778  1.00 21.91           H  
ATOM   1077 1HD  LYS A  60      49.441  69.122 -14.486  1.00 21.91           H  
ATOM   1078 2HD  LYS A  60      49.210  70.834 -14.878  1.00 21.91           H  
ATOM   1079 1HE  LYS A  60      47.622  70.223 -16.659  1.00 21.91           H  
ATOM   1080 2HE  LYS A  60      47.867  68.504 -16.291  1.00 21.91           H  
ATOM   1081 1HZ  LYS A  60      45.892  69.366 -15.242  1.00 21.91           H  
ATOM   1082 2HZ  LYS A  60      46.988  68.916 -14.094  1.00 21.91           H  
ATOM   1083 3HZ  LYS A  60      46.761  70.513 -14.437  1.00 21.91           H  
ATOM   1084  N   ARG A  61      54.846  69.773 -15.365  1.00 21.85           N  
ATOM   1085  CA  ARG A  61      56.080  70.306 -14.808  1.00 21.85           C  
ATOM   1086  C   ARG A  61      57.111  70.545 -15.902  1.00 21.85           C  
ATOM   1087  O   ARG A  61      57.785  71.575 -15.909  1.00 21.85           O  
ATOM   1088  CB  ARG A  61      56.653  69.372 -13.763  1.00 21.85           C  
ATOM   1089  CG  ARG A  61      55.880  69.313 -12.459  1.00 21.85           C  
ATOM   1090  CD  ARG A  61      56.482  68.334 -11.528  1.00 21.85           C  
ATOM   1091  NE  ARG A  61      57.824  68.744 -11.125  1.00 21.85           N  
ATOM   1092  CZ  ARG A  61      58.714  67.963 -10.482  1.00 21.85           C  
ATOM   1093  NH1 ARG A  61      58.400  66.726 -10.153  1.00 21.85           N  
ATOM   1094  NH2 ARG A  61      59.908  68.448 -10.184  1.00 21.85           N  
ATOM   1095  H   ARG A  61      54.519  68.846 -15.088  1.00 21.85           H  
ATOM   1096  HA  ARG A  61      55.855  71.258 -14.327  1.00 21.85           H  
ATOM   1097 1HB  ARG A  61      56.694  68.362 -14.168  1.00 21.85           H  
ATOM   1098 2HB  ARG A  61      57.666  69.671 -13.531  1.00 21.85           H  
ATOM   1099 1HG  ARG A  61      55.895  70.297 -11.988  1.00 21.85           H  
ATOM   1100 2HG  ARG A  61      54.851  69.022 -12.656  1.00 21.85           H  
ATOM   1101 1HD  ARG A  61      55.865  68.248 -10.635  1.00 21.85           H  
ATOM   1102 2HD  ARG A  61      56.551  67.364 -12.020  1.00 21.85           H  
ATOM   1103  HE  ARG A  61      58.114  69.689 -11.354  1.00 21.85           H  
ATOM   1104 1HH1 ARG A  61      57.487  66.359 -10.380  1.00 21.85           H  
ATOM   1105 2HH1 ARG A  61      59.072  66.146  -9.670  1.00 21.85           H  
ATOM   1106 1HH2 ARG A  61      60.150  69.408 -10.452  1.00 21.85           H  
ATOM   1107 2HH2 ARG A  61      60.582  67.873  -9.703  1.00 21.85           H  
ATOM   1108  N   LYS A  62      57.213  69.626 -16.866  1.00 21.79           N  
ATOM   1109  CA  LYS A  62      58.167  69.807 -17.952  1.00 21.79           C  
ATOM   1110  C   LYS A  62      57.795  71.025 -18.782  1.00 21.79           C  
ATOM   1111  O   LYS A  62      58.662  71.808 -19.180  1.00 21.79           O  
ATOM   1112  CB  LYS A  62      58.248  68.555 -18.821  1.00 21.79           C  
ATOM   1113  CG  LYS A  62      58.943  67.371 -18.141  1.00 21.79           C  
ATOM   1114  CD  LYS A  62      58.965  66.145 -19.038  1.00 21.79           C  
ATOM   1115  CE  LYS A  62      59.644  64.971 -18.350  1.00 21.79           C  
ATOM   1116  NZ  LYS A  62      59.664  63.758 -19.215  1.00 21.79           N  
ATOM   1117  H   LYS A  62      56.646  68.778 -16.825  1.00 21.79           H  
ATOM   1118  HA  LYS A  62      59.151  69.983 -17.523  1.00 21.79           H  
ATOM   1119 1HB  LYS A  62      57.234  68.237 -19.081  1.00 21.79           H  
ATOM   1120 2HB  LYS A  62      58.772  68.782 -19.747  1.00 21.79           H  
ATOM   1121 1HG  LYS A  62      59.968  67.650 -17.899  1.00 21.79           H  
ATOM   1122 2HG  LYS A  62      58.428  67.130 -17.217  1.00 21.79           H  
ATOM   1123 1HD  LYS A  62      57.938  65.865 -19.286  1.00 21.79           H  
ATOM   1124 2HD  LYS A  62      59.495  66.372 -19.960  1.00 21.79           H  
ATOM   1125 1HE  LYS A  62      60.668  65.248 -18.103  1.00 21.79           H  
ATOM   1126 2HE  LYS A  62      59.107  64.740 -17.428  1.00 21.79           H  
ATOM   1127 1HZ  LYS A  62      60.122  63.002 -18.727  1.00 21.79           H  
ATOM   1128 2HZ  LYS A  62      58.718  63.489 -19.441  1.00 21.79           H  
ATOM   1129 3HZ  LYS A  62      60.168  63.962 -20.067  1.00 21.79           H  
ATOM   1130  N   THR A  63      56.495  71.237 -18.985  1.00 21.72           N  
ATOM   1131  CA  THR A  63      56.033  72.385 -19.740  1.00 21.72           C  
ATOM   1132  C   THR A  63      56.465  73.662 -19.022  1.00 21.72           C  
ATOM   1133  O   THR A  63      56.989  74.598 -19.643  1.00 21.72           O  
ATOM   1134  CB  THR A  63      54.501  72.349 -19.888  1.00 21.72           C  
ATOM   1135  OG1 THR A  63      54.117  71.154 -20.596  1.00 21.72           O  
ATOM   1136  CG2 THR A  63      54.016  73.573 -20.641  1.00 21.72           C  
ATOM   1137  H   THR A  63      55.809  70.560 -18.649  1.00 21.72           H  
ATOM   1138  HA  THR A  63      56.490  72.368 -20.728  1.00 21.72           H  
ATOM   1139  HB  THR A  63      54.043  72.336 -18.906  1.00 21.72           H  
ATOM   1140  HG1 THR A  63      54.348  70.364 -20.044  1.00 21.72           H  
ATOM   1141 1HG2 THR A  63      52.932  73.534 -20.734  1.00 21.72           H  
ATOM   1142 2HG2 THR A  63      54.303  74.472 -20.092  1.00 21.72           H  
ATOM   1143 3HG2 THR A  63      54.466  73.593 -21.632  1.00 21.72           H  
ATOM   1144  N   GLN A  64      56.270  73.690 -17.702  1.00 21.64           N  
ATOM   1145  CA  GLN A  64      56.637  74.843 -16.894  1.00 21.64           C  
ATOM   1146  C   GLN A  64      58.147  75.071 -16.901  1.00 21.64           C  
ATOM   1147  O   GLN A  64      58.606  76.210 -17.022  1.00 21.64           O  
ATOM   1148  CB  GLN A  64      56.158  74.629 -15.458  1.00 21.64           C  
ATOM   1149  CG  GLN A  64      54.647  74.665 -15.292  1.00 21.64           C  
ATOM   1150  CD  GLN A  64      54.204  74.229 -13.900  1.00 21.64           C  
ATOM   1151  OE1 GLN A  64      54.973  73.633 -13.134  1.00 21.64           O  
ATOM   1152  NE2 GLN A  64      52.952  74.521 -13.564  1.00 21.64           N  
ATOM   1153  H   GLN A  64      55.823  72.890 -17.251  1.00 21.64           H  
ATOM   1154  HA  GLN A  64      56.151  75.723 -17.308  1.00 21.64           H  
ATOM   1155 1HB  GLN A  64      56.507  73.662 -15.104  1.00 21.64           H  
ATOM   1156 2HB  GLN A  64      56.593  75.388 -14.812  1.00 21.64           H  
ATOM   1157 1HG  GLN A  64      54.308  75.687 -15.448  1.00 21.64           H  
ATOM   1158 2HG  GLN A  64      54.190  74.013 -16.026  1.00 21.64           H  
ATOM   1159 1HE2 GLN A  64      52.601  74.260 -12.664  1.00 21.64           H  
ATOM   1160 2HE2 GLN A  64      52.361  75.003 -14.211  1.00 21.64           H  
ATOM   1161  N   TYR A  65      58.938  73.998 -16.829  1.00 21.56           N  
ATOM   1162  CA  TYR A  65      60.383  74.178 -16.831  1.00 21.56           C  
ATOM   1163  C   TYR A  65      60.858  74.733 -18.168  1.00 21.56           C  
ATOM   1164  O   TYR A  65      61.698  75.637 -18.206  1.00 21.56           O  
ATOM   1165  CB  TYR A  65      61.105  72.865 -16.508  1.00 21.56           C  
ATOM   1166  CG  TYR A  65      60.991  72.435 -15.037  1.00 21.56           C  
ATOM   1167  CD1 TYR A  65      60.511  71.169 -14.699  1.00 21.56           C  
ATOM   1168  CD2 TYR A  65      61.358  73.316 -14.034  1.00 21.56           C  
ATOM   1169  CE1 TYR A  65      60.404  70.792 -13.370  1.00 21.56           C  
ATOM   1170  CE2 TYR A  65      61.251  72.940 -12.705  1.00 21.56           C  
ATOM   1171  CZ  TYR A  65      60.775  71.684 -12.371  1.00 21.56           C  
ATOM   1172  OH  TYR A  65      60.672  71.321 -11.036  1.00 21.56           O  
ATOM   1173  H   TYR A  65      58.534  73.067 -16.723  1.00 21.56           H  
ATOM   1174  HA  TYR A  65      60.639  74.906 -16.063  1.00 21.56           H  
ATOM   1175 1HB  TYR A  65      60.687  72.068 -17.128  1.00 21.56           H  
ATOM   1176 2HB  TYR A  65      62.160  72.958 -16.759  1.00 21.56           H  
ATOM   1177  HD1 TYR A  65      60.220  70.473 -15.482  1.00 21.56           H  
ATOM   1178  HD2 TYR A  65      61.732  74.306 -14.292  1.00 21.56           H  
ATOM   1179  HE1 TYR A  65      60.032  69.803 -13.116  1.00 21.56           H  
ATOM   1180  HE2 TYR A  65      61.542  73.637 -11.919  1.00 21.56           H  
ATOM   1181  HH  TYR A  65      61.082  72.003 -10.490  1.00 21.56           H  
ATOM   1182  N   LYS A  66      60.279  74.246 -19.269  1.00 21.48           N  
ATOM   1183  CA  LYS A  66      60.655  74.742 -20.586  1.00 21.48           C  
ATOM   1184  C   LYS A  66      60.236  76.196 -20.740  1.00 21.48           C  
ATOM   1185  O   LYS A  66      60.983  77.009 -21.288  1.00 21.48           O  
ATOM   1186  CB  LYS A  66      60.038  73.881 -21.684  1.00 21.48           C  
ATOM   1187  CG  LYS A  66      60.654  72.486 -21.803  1.00 21.48           C  
ATOM   1188  CD  LYS A  66      59.971  71.667 -22.887  1.00 21.48           C  
ATOM   1189  CE  LYS A  66      60.571  70.273 -22.990  1.00 21.48           C  
ATOM   1190  NZ  LYS A  66      59.897  69.455 -24.038  1.00 21.48           N  
ATOM   1191  H   LYS A  66      59.590  73.495 -19.193  1.00 21.48           H  
ATOM   1192  HA  LYS A  66      61.739  74.693 -20.678  1.00 21.48           H  
ATOM   1193 1HB  LYS A  66      58.971  73.754 -21.478  1.00 21.48           H  
ATOM   1194 2HB  LYS A  66      60.131  74.386 -22.644  1.00 21.48           H  
ATOM   1195 1HG  LYS A  66      61.712  72.580 -22.040  1.00 21.48           H  
ATOM   1196 2HG  LYS A  66      60.559  71.967 -20.851  1.00 21.48           H  
ATOM   1197 1HD  LYS A  66      58.908  71.577 -22.650  1.00 21.48           H  
ATOM   1198 2HD  LYS A  66      60.072  72.170 -23.847  1.00 21.48           H  
ATOM   1199 1HE  LYS A  66      61.630  70.355 -23.231  1.00 21.48           H  
ATOM   1200 2HE  LYS A  66      60.466  69.770 -22.027  1.00 21.48           H  
ATOM   1201 1HZ  LYS A  66      60.319  68.538 -24.076  1.00 21.48           H  
ATOM   1202 2HZ  LYS A  66      58.916  69.366 -23.815  1.00 21.48           H  
ATOM   1203 3HZ  LYS A  66      59.998  69.909 -24.935  1.00 21.48           H  
ATOM   1204  N   THR A  67      59.064  76.540 -20.205  1.00 21.38           N  
ATOM   1205  CA  THR A  67      58.562  77.899 -20.282  1.00 21.38           C  
ATOM   1206  C   THR A  67      59.509  78.843 -19.553  1.00 21.38           C  
ATOM   1207  O   THR A  67      59.867  79.904 -20.076  1.00 21.38           O  
ATOM   1208  CB  THR A  67      57.157  77.994 -19.668  1.00 21.38           C  
ATOM   1209  OG1 THR A  67      56.258  77.138 -20.401  1.00 21.38           O  
ATOM   1210  CG2 THR A  67      56.659  79.427 -19.714  1.00 21.38           C  
ATOM   1211  H   THR A  67      58.476  75.828 -19.772  1.00 21.38           H  
ATOM   1212  HA  THR A  67      58.513  78.196 -21.328  1.00 21.38           H  
ATOM   1213  HB  THR A  67      57.193  77.662 -18.635  1.00 21.38           H  
ATOM   1214  HG1 THR A  67      56.571  76.206 -20.309  1.00 21.38           H  
ATOM   1215 1HG2 THR A  67      55.665  79.479 -19.273  1.00 21.38           H  
ATOM   1216 2HG2 THR A  67      57.342  80.064 -19.150  1.00 21.38           H  
ATOM   1217 3HG2 THR A  67      56.617  79.766 -20.748  1.00 21.38           H  
ATOM   1218  N   LYS A  68      59.944  78.447 -18.355  1.00 21.28           N  
ATOM   1219  CA  LYS A  68      60.868  79.262 -17.586  1.00 21.28           C  
ATOM   1220  C   LYS A  68      62.202  79.415 -18.313  1.00 21.28           C  
ATOM   1221  O   LYS A  68      62.792  80.501 -18.311  1.00 21.28           O  
ATOM   1222  CB  LYS A  68      61.050  78.669 -16.192  1.00 21.28           C  
ATOM   1223  CG  LYS A  68      59.813  78.832 -15.299  1.00 21.28           C  
ATOM   1224  CD  LYS A  68      60.002  78.191 -13.935  1.00 21.28           C  
ATOM   1225  CE  LYS A  68      58.753  78.367 -13.076  1.00 21.28           C  
ATOM   1226  NZ  LYS A  68      58.898  77.730 -11.739  1.00 21.28           N  
ATOM   1227  H   LYS A  68      59.603  77.567 -17.964  1.00 21.28           H  
ATOM   1228  HA  LYS A  68      60.435  80.255 -17.475  1.00 21.28           H  
ATOM   1229 1HB  LYS A  68      61.255  77.598 -16.284  1.00 21.28           H  
ATOM   1230 2HB  LYS A  68      61.904  79.130 -15.700  1.00 21.28           H  
ATOM   1231 1HG  LYS A  68      59.607  79.893 -15.165  1.00 21.28           H  
ATOM   1232 2HG  LYS A  68      58.954  78.379 -15.789  1.00 21.28           H  
ATOM   1233 1HD  LYS A  68      60.197  77.123 -14.065  1.00 21.28           H  
ATOM   1234 2HD  LYS A  68      60.853  78.643 -13.429  1.00 21.28           H  
ATOM   1235 1HE  LYS A  68      58.562  79.430 -12.941  1.00 21.28           H  
ATOM   1236 2HE  LYS A  68      57.902  77.917 -13.591  1.00 21.28           H  
ATOM   1237 1HZ  LYS A  68      58.053  77.870 -11.205  1.00 21.28           H  
ATOM   1238 2HZ  LYS A  68      59.062  76.741 -11.855  1.00 21.28           H  
ATOM   1239 3HZ  LYS A  68      59.678  78.147 -11.250  1.00 21.28           H  
ATOM   1240  N   LYS A  69      62.678  78.354 -18.975  1.00 21.18           N  
ATOM   1241  CA  LYS A  69      63.925  78.472 -19.721  1.00 21.18           C  
ATOM   1242  C   LYS A  69      63.754  79.428 -20.897  1.00 21.18           C  
ATOM   1243  O   LYS A  69      64.619  80.269 -21.157  1.00 21.18           O  
ATOM   1244  CB  LYS A  69      64.392  77.107 -20.220  1.00 21.18           C  
ATOM   1245  CG  LYS A  69      64.900  76.180 -19.126  1.00 21.18           C  
ATOM   1246  CD  LYS A  69      65.302  74.829 -19.687  1.00 21.18           C  
ATOM   1247  CE  LYS A  69      65.778  73.896 -18.588  1.00 21.18           C  
ATOM   1248  NZ  LYS A  69      66.151  72.557 -19.123  1.00 21.18           N  
ATOM   1249  H   LYS A  69      62.190  77.457 -18.934  1.00 21.18           H  
ATOM   1250  HA  LYS A  69      64.688  78.879 -19.060  1.00 21.18           H  
ATOM   1251 1HB  LYS A  69      63.561  76.606 -20.718  1.00 21.18           H  
ATOM   1252 2HB  LYS A  69      65.183  77.237 -20.955  1.00 21.18           H  
ATOM   1253 1HG  LYS A  69      65.764  76.635 -18.645  1.00 21.18           H  
ATOM   1254 2HG  LYS A  69      64.128  76.042 -18.377  1.00 21.18           H  
ATOM   1255 1HD  LYS A  69      64.442  74.379 -20.187  1.00 21.18           H  
ATOM   1256 2HD  LYS A  69      66.100  74.959 -20.417  1.00 21.18           H  
ATOM   1257 1HE  LYS A  69      66.644  74.335 -18.096  1.00 21.18           H  
ATOM   1258 2HE  LYS A  69      64.977  73.774 -17.856  1.00 21.18           H  
ATOM   1259 1HZ  LYS A  69      66.460  71.964 -18.366  1.00 21.18           H  
ATOM   1260 2HZ  LYS A  69      65.350  72.138 -19.573  1.00 21.18           H  
ATOM   1261 3HZ  LYS A  69      66.899  72.659 -19.795  1.00 21.18           H  
ATOM   1262  N   ASN A  70      62.613  79.349 -21.582  1.00 21.06           N  
ATOM   1263  CA  ASN A  70      62.367  80.225 -22.716  1.00 21.06           C  
ATOM   1264  C   ASN A  70      62.294  81.675 -22.252  1.00 21.06           C  
ATOM   1265  O   ASN A  70      62.830  82.578 -22.909  1.00 21.06           O  
ATOM   1266  CB  ASN A  70      61.092  79.813 -23.420  1.00 21.06           C  
ATOM   1267  CG  ASN A  70      61.248  78.525 -24.190  1.00 21.06           C  
ATOM   1268  OD1 ASN A  70      62.361  78.110 -24.542  1.00 21.06           O  
ATOM   1269  ND2 ASN A  70      60.142  77.879 -24.456  1.00 21.06           N  
ATOM   1270  H   ASN A  70      61.923  78.638 -21.338  1.00 21.06           H  
ATOM   1271  HA  ASN A  70      63.202  80.141 -23.411  1.00 21.06           H  
ATOM   1272 1HB  ASN A  70      60.300  79.683 -22.681  1.00 21.06           H  
ATOM   1273 2HB  ASN A  70      60.779  80.602 -24.101  1.00 21.06           H  
ATOM   1274 1HD2 ASN A  70      60.177  77.017 -24.959  1.00 21.06           H  
ATOM   1275 2HD2 ASN A  70      59.265  78.246 -24.152  1.00 21.06           H  
ATOM   1276  N   ASP A  71      61.689  81.893 -21.077  1.00 20.91           N  
ATOM   1277  CA  ASP A  71      61.564  83.227 -20.511  1.00 20.91           C  
ATOM   1278  C   ASP A  71      62.939  83.736 -20.107  1.00 20.91           C  
ATOM   1279  O   ASP A  71      63.272  84.900 -20.336  1.00 20.91           O  
ATOM   1280  CB  ASP A  71      60.625  83.215 -19.303  1.00 20.91           C  
ATOM   1281  CG  ASP A  71      60.237  84.607 -18.815  1.00 20.91           C  
ATOM   1282  OD1 ASP A  71      59.603  85.319 -19.560  1.00 20.91           O  
ATOM   1283  OD2 ASP A  71      60.574  84.958 -17.700  1.00 20.91           O  
ATOM   1284  H   ASP A  71      61.255  81.110 -20.589  1.00 20.91           H  
ATOM   1285  HA  ASP A  71      61.151  83.891 -21.268  1.00 20.91           H  
ATOM   1286 1HB  ASP A  71      59.719  82.658 -19.557  1.00 20.91           H  
ATOM   1287 2HB  ASP A  71      61.108  82.680 -18.484  1.00 20.91           H  
ATOM   1288  N   THR A  72      63.768  82.851 -19.556  1.00 20.73           N  
ATOM   1289  CA  THR A  72      65.107  83.219 -19.145  1.00 20.73           C  
ATOM   1290  C   THR A  72      65.909  83.697 -20.346  1.00 20.73           C  
ATOM   1291  O   THR A  72      66.541  84.756 -20.295  1.00 20.73           O  
ATOM   1292  CB  THR A  72      65.816  82.026 -18.482  1.00 20.73           C  
ATOM   1293  OG1 THR A  72      65.094  81.639 -17.297  1.00 20.73           O  
ATOM   1294  CG2 THR A  72      67.236  82.386 -18.137  1.00 20.73           C  
ATOM   1295  H   THR A  72      63.444  81.903 -19.370  1.00 20.73           H  
ATOM   1296  HA  THR A  72      65.040  84.034 -18.426  1.00 20.73           H  
ATOM   1297  HB  THR A  72      65.829  81.188 -19.169  1.00 20.73           H  
ATOM   1298  HG1 THR A  72      64.183  81.361 -17.557  1.00 20.73           H  
ATOM   1299 1HG2 THR A  72      67.726  81.531 -17.676  1.00 20.73           H  
ATOM   1300 2HG2 THR A  72      67.762  82.657 -19.051  1.00 20.73           H  
ATOM   1301 3HG2 THR A  72      67.246  83.228 -17.446  1.00 20.73           H  
ATOM   1302  N   HIS A  73      65.832  82.956 -21.452  1.00 20.52           N  
ATOM   1303  CA  HIS A  73      66.562  83.332 -22.653  1.00 20.52           C  
ATOM   1304  C   HIS A  73      66.011  84.630 -23.240  1.00 20.52           C  
ATOM   1305  O   HIS A  73      66.779  85.501 -23.669  1.00 20.52           O  
ATOM   1306  CB  HIS A  73      66.493  82.216 -23.699  1.00 20.52           C  
ATOM   1307  CG  HIS A  73      67.302  80.994 -23.346  1.00 20.52           C  
ATOM   1308  ND1 HIS A  73      68.675  81.028 -23.190  1.00 20.52           N  
ATOM   1309  CD2 HIS A  73      66.933  79.705 -23.138  1.00 20.52           C  
ATOM   1310  CE1 HIS A  73      69.111  79.816 -22.894  1.00 20.52           C  
ATOM   1311  NE2 HIS A  73      68.076  78.997 -22.857  1.00 20.52           N  
ATOM   1312  H   HIS A  73      65.285  82.093 -21.435  1.00 20.52           H  
ATOM   1313  HA  HIS A  73      67.608  83.495 -22.404  1.00 20.52           H  
ATOM   1314 1HB  HIS A  73      65.450  81.907 -23.822  1.00 20.52           H  
ATOM   1315 2HB  HIS A  73      66.838  82.594 -24.659  1.00 20.52           H  
ATOM   1316  HD2 HIS A  73      65.919  79.304 -23.187  1.00 20.52           H  
ATOM   1317  HE1 HIS A  73      70.149  79.538 -22.713  1.00 20.52           H  
ATOM   1318  HE2 HIS A  73      68.114  78.008 -22.658  1.00 20.52           H  
ATOM   1319  N   THR A  74      64.685  84.785 -23.207  1.00 20.27           N  
ATOM   1320  CA  THR A  74      64.032  85.978 -23.717  1.00 20.27           C  
ATOM   1321  C   THR A  74      64.504  87.206 -22.950  1.00 20.27           C  
ATOM   1322  O   THR A  74      64.779  88.249 -23.536  1.00 20.27           O  
ATOM   1323  CB  THR A  74      62.504  85.855 -23.600  1.00 20.27           C  
ATOM   1324  OG1 THR A  74      62.050  84.736 -24.383  1.00 20.27           O  
ATOM   1325  CG2 THR A  74      61.835  87.122 -24.081  1.00 20.27           C  
ATOM   1326  H   THR A  74      64.096  84.032 -22.852  1.00 20.27           H  
ATOM   1327  HA  THR A  74      64.299  86.103 -24.766  1.00 20.27           H  
ATOM   1328  HB  THR A  74      62.237  85.687 -22.561  1.00 20.27           H  
ATOM   1329  HG1 THR A  74      62.423  83.908 -24.000  1.00 20.27           H  
ATOM   1330 1HG2 THR A  74      60.756  87.019 -23.983  1.00 20.27           H  
ATOM   1331 2HG2 THR A  74      62.178  87.961 -23.474  1.00 20.27           H  
ATOM   1332 3HG2 THR A  74      62.093  87.297 -25.124  1.00 20.27           H  
ATOM   1333  N   ARG A  75      64.583  87.090 -21.629  1.00 19.95           N  
ATOM   1334  CA  ARG A  75      65.056  88.177 -20.788  1.00 19.95           C  
ATOM   1335  C   ARG A  75      66.554  88.450 -20.962  1.00 19.95           C  
ATOM   1336  O   ARG A  75      66.977  89.609 -20.981  1.00 19.95           O  
ATOM   1337  CB  ARG A  75      64.757  87.856 -19.336  1.00 19.95           C  
ATOM   1338  CG  ARG A  75      63.274  87.927 -18.970  1.00 19.95           C  
ATOM   1339  CD  ARG A  75      63.029  87.538 -17.563  1.00 19.95           C  
ATOM   1340  NE  ARG A  75      61.610  87.547 -17.240  1.00 19.95           N  
ATOM   1341  CZ  ARG A  75      60.915  88.629 -16.839  1.00 19.95           C  
ATOM   1342  NH1 ARG A  75      61.522  89.794 -16.700  1.00 19.95           N  
ATOM   1343  NH2 ARG A  75      59.621  88.524 -16.583  1.00 19.95           N  
ATOM   1344  H   ARG A  75      64.297  86.215 -21.189  1.00 19.95           H  
ATOM   1345  HA  ARG A  75      64.509  89.077 -21.062  1.00 19.95           H  
ATOM   1346 1HB  ARG A  75      65.099  86.842 -19.117  1.00 19.95           H  
ATOM   1347 2HB  ARG A  75      65.304  88.537 -18.688  1.00 19.95           H  
ATOM   1348 1HG  ARG A  75      62.911  88.942 -19.114  1.00 19.95           H  
ATOM   1349 2HG  ARG A  75      62.706  87.249 -19.610  1.00 19.95           H  
ATOM   1350 1HD  ARG A  75      63.399  86.523 -17.408  1.00 19.95           H  
ATOM   1351 2HD  ARG A  75      63.540  88.223 -16.891  1.00 19.95           H  
ATOM   1352  HE  ARG A  75      61.096  86.653 -17.351  1.00 19.95           H  
ATOM   1353 1HH1 ARG A  75      62.510  89.874 -16.895  1.00 19.95           H  
ATOM   1354 2HH1 ARG A  75      61.000  90.604 -16.397  1.00 19.95           H  
ATOM   1355 1HH2 ARG A  75      59.149  87.629 -16.689  1.00 19.95           H  
ATOM   1356 2HH2 ARG A  75      59.101  89.329 -16.285  1.00 19.95           H  
ATOM   1357  N   ASN A  76      67.362  87.389 -21.102  1.00 19.51           N  
ATOM   1358  CA  ASN A  76      68.805  87.550 -21.258  1.00 19.51           C  
ATOM   1359  C   ASN A  76      69.214  88.194 -22.582  1.00 19.51           C  
ATOM   1360  O   ASN A  76      70.185  88.944 -22.585  1.00 19.51           O  
ATOM   1361  CB  ASN A  76      69.524  86.230 -21.065  1.00 19.51           C  
ATOM   1362  CG  ASN A  76      69.592  85.810 -19.611  1.00 19.51           C  
ATOM   1363  OD1 ASN A  76      69.452  86.636 -18.698  1.00 19.51           O  
ATOM   1364  ND2 ASN A  76      69.840  84.549 -19.377  1.00 19.51           N  
ATOM   1365  H   ASN A  76      66.977  86.447 -21.057  1.00 19.51           H  
ATOM   1366  HA  ASN A  76      69.146  88.221 -20.472  1.00 19.51           H  
ATOM   1367 1HB  ASN A  76      69.002  85.453 -21.627  1.00 19.51           H  
ATOM   1368 2HB  ASN A  76      70.535  86.303 -21.464  1.00 19.51           H  
ATOM   1369 1HD2 ASN A  76      69.924  84.228 -18.433  1.00 19.51           H  
ATOM   1370 2HD2 ASN A  76      69.960  83.913 -20.139  1.00 19.51           H  
ATOM   1371  N   THR A  77      68.416  87.925 -23.644  1.00 18.94           N  
ATOM   1372  CA  THR A  77      68.459  88.382 -25.059  1.00 18.94           C  
ATOM   1373  C   THR A  77      69.833  88.793 -25.677  1.00 18.94           C  
ATOM   1374  O   THR A  77      70.804  89.063 -24.974  1.00 18.94           O  
ATOM   1375  CB  THR A  77      67.461  89.584 -25.163  1.00 18.94           C  
ATOM   1376  OG1 THR A  77      67.336  90.042 -26.495  1.00 18.94           O  
ATOM   1377  CG2 THR A  77      67.920  90.720 -24.336  1.00 18.94           C  
ATOM   1378  H   THR A  77      67.667  87.258 -23.455  1.00 18.94           H  
ATOM   1379  HA  THR A  77      68.047  87.561 -25.641  1.00 18.94           H  
ATOM   1380  HB  THR A  77      66.495  89.273 -24.824  1.00 18.94           H  
ATOM   1381  HG1 THR A  77      68.207  90.351 -26.799  1.00 18.94           H  
ATOM   1382 1HG2 THR A  77      67.219  91.545 -24.430  1.00 18.94           H  
ATOM   1383 2HG2 THR A  77      67.994  90.450 -23.302  1.00 18.94           H  
ATOM   1384 3HG2 THR A  77      68.886  91.001 -24.708  1.00 18.94           H  
ATOM   1385  N   PRO A  78      69.985  88.851 -27.017  1.00 18.28           N  
ATOM   1386  CA  PRO A  78      71.174  89.396 -27.631  1.00 18.28           C  
ATOM   1387  C   PRO A  78      71.463  90.777 -27.084  1.00 18.28           C  
ATOM   1388  O   PRO A  78      70.545  91.605 -26.941  1.00 18.28           O  
ATOM   1389  CB  PRO A  78      70.838  89.348 -29.118  1.00 18.28           C  
ATOM   1390  CG  PRO A  78      69.875  88.155 -29.241  1.00 18.28           C  
ATOM   1391  CD  PRO A  78      69.043  88.182 -27.982  1.00 18.28           C  
ATOM   1392  HA  PRO A  78      72.023  88.717 -27.408  1.00 18.28           H  
ATOM   1393 1HB  PRO A  78      70.380  90.304 -29.423  1.00 18.28           H  
ATOM   1394 2HB  PRO A  78      71.752  89.227 -29.712  1.00 18.28           H  
ATOM   1395 1HG  PRO A  78      69.270  88.241 -30.154  1.00 18.28           H  
ATOM   1396 2HG  PRO A  78      70.456  87.222 -29.335  1.00 18.28           H  
ATOM   1397 1HD  PRO A  78      68.144  88.744 -28.195  1.00 18.28           H  
ATOM   1398 2HD  PRO A  78      68.824  87.150 -27.675  1.00 18.28           H  
ATOM   1399  N   GLU A  79      72.733  90.994 -26.758  1.00 17.64           N  
ATOM   1400  CA  GLU A  79      73.299  92.218 -26.188  1.00 17.64           C  
ATOM   1401  C   GLU A  79      72.601  92.713 -24.923  1.00 17.64           C  
ATOM   1402  O   GLU A  79      72.768  93.872 -24.549  1.00 17.64           O  
ATOM   1403  CB  GLU A  79      73.317  93.357 -27.208  1.00 17.64           C  
ATOM   1404  CG  GLU A  79      74.161  93.093 -28.444  1.00 17.64           C  
ATOM   1405  CD  GLU A  79      74.315  94.321 -29.310  1.00 17.64           C  
ATOM   1406  OE1 GLU A  79      73.516  95.224 -29.193  1.00 17.64           O  
ATOM   1407  OE2 GLU A  79      75.261  94.376 -30.060  1.00 17.64           O  
ATOM   1408  H   GLU A  79      73.379  90.233 -26.921  1.00 17.64           H  
ATOM   1409  HA  GLU A  79      74.333  92.004 -25.917  1.00 17.64           H  
ATOM   1410 1HB  GLU A  79      72.299  93.579 -27.526  1.00 17.64           H  
ATOM   1411 2HB  GLU A  79      73.709  94.256 -26.732  1.00 17.64           H  
ATOM   1412 1HG  GLU A  79      75.150  92.760 -28.131  1.00 17.64           H  
ATOM   1413 2HG  GLU A  79      73.702  92.294 -29.024  1.00 17.64           H  
ATOM   1414  N   LYS A  80      71.856  91.844 -24.243  1.00 17.09           N  
ATOM   1415  CA  LYS A  80      71.141  92.202 -23.028  1.00 17.09           C  
ATOM   1416  C   LYS A  80      70.151  93.356 -23.230  1.00 17.09           C  
ATOM   1417  O   LYS A  80      69.861  94.079 -22.276  1.00 17.09           O  
ATOM   1418  CB  LYS A  80      72.120  92.546 -21.902  1.00 17.09           C  
ATOM   1419  CG  LYS A  80      73.070  91.412 -21.541  1.00 17.09           C  
ATOM   1420  CD  LYS A  80      73.968  91.790 -20.370  1.00 17.09           C  
ATOM   1421  CE  LYS A  80      74.950  90.675 -20.040  1.00 17.09           C  
ATOM   1422  NZ  LYS A  80      75.866  91.055 -18.928  1.00 17.09           N  
ATOM   1423  H   LYS A  80      71.733  90.888 -24.589  1.00 17.09           H  
ATOM   1424  HA  LYS A  80      70.565  91.334 -22.713  1.00 17.09           H  
ATOM   1425 1HB  LYS A  80      72.708  93.421 -22.160  1.00 17.09           H  
ATOM   1426 2HB  LYS A  80      71.553  92.798 -21.008  1.00 17.09           H  
ATOM   1427 1HG  LYS A  80      72.485  90.524 -21.284  1.00 17.09           H  
ATOM   1428 2HG  LYS A  80      73.691  91.174 -22.401  1.00 17.09           H  
ATOM   1429 1HD  LYS A  80      74.525  92.695 -20.618  1.00 17.09           H  
ATOM   1430 2HD  LYS A  80      73.352  91.994 -19.493  1.00 17.09           H  
ATOM   1431 1HE  LYS A  80      74.393  89.784 -19.753  1.00 17.09           H  
ATOM   1432 2HE  LYS A  80      75.544  90.450 -20.927  1.00 17.09           H  
ATOM   1433 1HZ  LYS A  80      76.502  90.293 -18.737  1.00 17.09           H  
ATOM   1434 2HZ  LYS A  80      76.394  91.876 -19.191  1.00 17.09           H  
ATOM   1435 3HZ  LYS A  80      75.324  91.256 -18.100  1.00 17.09           H  
ATOM   1436  N   ASN A  81      69.581  93.460 -24.451  1.00 16.70           N  
ATOM   1437  CA  ASN A  81      68.561  94.446 -24.832  1.00 16.70           C  
ATOM   1438  C   ASN A  81      69.188  95.698 -25.434  1.00 16.70           C  
ATOM   1439  O   ASN A  81      69.940  96.411 -24.770  1.00 16.70           O  
ATOM   1440  CB  ASN A  81      67.632  94.802 -23.669  1.00 16.70           C  
ATOM   1441  CG  ASN A  81      66.367  95.527 -24.099  1.00 16.70           C  
ATOM   1442  OD1 ASN A  81      66.337  96.310 -25.060  1.00 16.70           O  
ATOM   1443  ND2 ASN A  81      65.296  95.267 -23.379  1.00 16.70           N  
ATOM   1444  H   ASN A  81      69.911  92.820 -25.179  1.00 16.70           H  
ATOM   1445  HA  ASN A  81      67.944  94.001 -25.615  1.00 16.70           H  
ATOM   1446 1HB  ASN A  81      67.361  93.905 -23.108  1.00 16.70           H  
ATOM   1447 2HB  ASN A  81      68.139  95.486 -22.991  1.00 16.70           H  
ATOM   1448 1HD2 ASN A  81      64.421  95.703 -23.598  1.00 16.70           H  
ATOM   1449 2HD2 ASN A  81      65.356  94.630 -22.608  1.00 16.70           H  
ATOM   1450  N   SER A  82      68.839  95.993 -26.696  1.00 16.54           N  
ATOM   1451  CA  SER A  82      69.377  97.145 -27.427  1.00 16.54           C  
ATOM   1452  C   SER A  82      69.046  98.477 -26.741  1.00 16.54           C  
ATOM   1453  O   SER A  82      69.709  99.491 -26.970  1.00 16.54           O  
ATOM   1454  CB  SER A  82      68.860  97.143 -28.854  1.00 16.54           C  
ATOM   1455  OG  SER A  82      67.472  97.337 -28.898  1.00 16.54           O  
ATOM   1456  H   SER A  82      68.195  95.379 -27.175  1.00 16.54           H  
ATOM   1457  HA  SER A  82      70.463  97.041 -27.461  1.00 16.54           H  
ATOM   1458 1HB  SER A  82      69.358  97.933 -29.418  1.00 16.54           H  
ATOM   1459 2HB  SER A  82      69.111  96.197 -29.328  1.00 16.54           H  
ATOM   1460  HG  SER A  82      67.302  98.154 -28.421  1.00 16.54           H  
ATOM   1461  N   ARG A  83      68.068  98.459 -25.838  1.00 16.64           N  
ATOM   1462  CA  ARG A  83      67.694  99.635 -25.064  1.00 16.64           C  
ATOM   1463  C   ARG A  83      68.916 100.150 -24.296  1.00 16.64           C  
ATOM   1464  O   ARG A  83      69.020 101.341 -23.996  1.00 16.64           O  
ATOM   1465  CB  ARG A  83      66.580  99.316 -24.080  1.00 16.64           C  
ATOM   1466  CG  ARG A  83      66.029 100.518 -23.318  1.00 16.64           C  
ATOM   1467  CD  ARG A  83      65.301 101.446 -24.250  1.00 16.64           C  
ATOM   1468  NE  ARG A  83      64.648 102.550 -23.555  1.00 16.64           N  
ATOM   1469  CZ  ARG A  83      64.014 103.571 -24.174  1.00 16.64           C  
ATOM   1470  NH1 ARG A  83      63.965 103.617 -25.488  1.00 16.64           N  
ATOM   1471  NH2 ARG A  83      63.438 104.525 -23.462  1.00 16.64           N  
ATOM   1472  H   ARG A  83      67.559  97.593 -25.679  1.00 16.64           H  
ATOM   1473  HA  ARG A  83      67.351 100.413 -25.746  1.00 16.64           H  
ATOM   1474 1HB  ARG A  83      65.751  98.857 -24.609  1.00 16.64           H  
ATOM   1475 2HB  ARG A  83      66.942  98.594 -23.348  1.00 16.64           H  
ATOM   1476 1HG  ARG A  83      65.339 100.180 -22.546  1.00 16.64           H  
ATOM   1477 2HG  ARG A  83      66.854 101.066 -22.858  1.00 16.64           H  
ATOM   1478 1HD  ARG A  83      66.004 101.866 -24.967  1.00 16.64           H  
ATOM   1479 2HD  ARG A  83      64.535 100.885 -24.784  1.00 16.64           H  
ATOM   1480  HE  ARG A  83      64.662 102.547 -22.545  1.00 16.64           H  
ATOM   1481 1HH1 ARG A  83      64.405 102.892 -26.035  1.00 16.64           H  
ATOM   1482 2HH1 ARG A  83      63.492 104.381 -25.949  1.00 16.64           H  
ATOM   1483 1HH2 ARG A  83      63.469 104.492 -22.452  1.00 16.64           H  
ATOM   1484 2HH2 ARG A  83      62.963 105.283 -23.928  1.00 16.64           H  
ATOM   1485  N   MET A  84      69.838  99.250 -23.931  1.00 16.94           N  
ATOM   1486  CA  MET A  84      71.006  99.666 -23.179  1.00 16.94           C  
ATOM   1487  C   MET A  84      71.899 100.566 -24.045  1.00 16.94           C  
ATOM   1488  O   MET A  84      72.628 101.424 -23.527  1.00 16.94           O  
ATOM   1489  CB  MET A  84      71.777  98.449 -22.699  1.00 16.94           C  
ATOM   1490  CG  MET A  84      71.004  97.571 -21.714  1.00 16.94           C  
ATOM   1491  SD  MET A  84      70.439  98.431 -20.236  1.00 16.94           S  
ATOM   1492  CE  MET A  84      68.744  98.730 -20.742  1.00 16.94           C  
ATOM   1493  H   MET A  84      69.744  98.268 -24.199  1.00 16.94           H  
ATOM   1494  HA  MET A  84      70.679 100.245 -22.315  1.00 16.94           H  
ATOM   1495 1HB  MET A  84      72.031  97.822 -23.558  1.00 16.94           H  
ATOM   1496 2HB  MET A  84      72.709  98.760 -22.229  1.00 16.94           H  
ATOM   1497 1HG  MET A  84      70.130  97.155 -22.227  1.00 16.94           H  
ATOM   1498 2HG  MET A  84      71.629  96.729 -21.409  1.00 16.94           H  
ATOM   1499 1HE  MET A  84      68.209  99.230 -19.955  1.00 16.94           H  
ATOM   1500 2HE  MET A  84      68.737  99.347 -21.624  1.00 16.94           H  
ATOM   1501 3HE  MET A  84      68.257  97.779 -20.957  1.00 16.94           H  
ATOM   1502  N   ARG A  85      71.866 100.371 -25.378  1.00 17.37           N  
ATOM   1503  CA  ARG A  85      72.651 101.210 -26.273  1.00 17.37           C  
ATOM   1504  C   ARG A  85      72.036 102.586 -26.292  1.00 17.37           C  
ATOM   1505  O   ARG A  85      72.745 103.584 -26.298  1.00 17.37           O  
ATOM   1506  CB  ARG A  85      72.720 100.663 -27.692  1.00 17.37           C  
ATOM   1507  CG  ARG A  85      73.610  99.449 -27.903  1.00 17.37           C  
ATOM   1508  CD  ARG A  85      73.633  99.065 -29.347  1.00 17.37           C  
ATOM   1509  NE  ARG A  85      74.529  97.951 -29.623  1.00 17.37           N  
ATOM   1510  CZ  ARG A  85      75.856  98.083 -29.875  1.00 17.37           C  
ATOM   1511  NH1 ARG A  85      76.414  99.278 -29.878  1.00 17.37           N  
ATOM   1512  NH2 ARG A  85      76.590  97.012 -30.124  1.00 17.37           N  
ATOM   1513  H   ARG A  85      71.236  99.688 -25.784  1.00 17.37           H  
ATOM   1514  HA  ARG A  85      73.667 101.282 -25.887  1.00 17.37           H  
ATOM   1515 1HB  ARG A  85      71.726 100.390 -28.020  1.00 17.37           H  
ATOM   1516 2HB  ARG A  85      73.061 101.443 -28.362  1.00 17.37           H  
ATOM   1517 1HG  ARG A  85      74.626  99.671 -27.580  1.00 17.37           H  
ATOM   1518 2HG  ARG A  85      73.213  98.607 -27.330  1.00 17.37           H  
ATOM   1519 1HD  ARG A  85      72.627  98.768 -29.650  1.00 17.37           H  
ATOM   1520 2HD  ARG A  85      73.951  99.917 -29.943  1.00 17.37           H  
ATOM   1521  HE  ARG A  85      74.135  96.994 -29.621  1.00 17.37           H  
ATOM   1522 1HH1 ARG A  85      75.849 100.092 -29.692  1.00 17.37           H  
ATOM   1523 2HH1 ARG A  85      77.402  99.375 -30.066  1.00 17.37           H  
ATOM   1524 1HH2 ARG A  85      76.144  96.080 -30.132  1.00 17.37           H  
ATOM   1525 2HH2 ARG A  85      77.572  97.101 -30.311  1.00 17.37           H  
ATOM   1526  N   PHE A  86      70.707 102.635 -26.275  1.00 17.84           N  
ATOM   1527  CA  PHE A  86      69.974 103.901 -26.244  1.00 17.84           C  
ATOM   1528  C   PHE A  86      70.390 104.688 -25.001  1.00 17.84           C  
ATOM   1529  O   PHE A  86      70.746 105.874 -25.068  1.00 17.84           O  
ATOM   1530  CB  PHE A  86      68.466 103.649 -26.242  1.00 17.84           C  
ATOM   1531  CG  PHE A  86      67.600 104.856 -26.164  1.00 17.84           C  
ATOM   1532  CD1 PHE A  86      67.311 105.598 -27.293  1.00 17.84           C  
ATOM   1533  CD2 PHE A  86      67.061 105.251 -24.954  1.00 17.84           C  
ATOM   1534  CE1 PHE A  86      66.493 106.710 -27.215  1.00 17.84           C  
ATOM   1535  CE2 PHE A  86      66.246 106.360 -24.870  1.00 17.84           C  
ATOM   1536  CZ  PHE A  86      65.960 107.090 -26.003  1.00 17.84           C  
ATOM   1537  H   PHE A  86      70.199 101.748 -26.292  1.00 17.84           H  
ATOM   1538  HA  PHE A  86      70.237 104.482 -27.129  1.00 17.84           H  
ATOM   1539 1HB  PHE A  86      68.196 103.093 -27.134  1.00 17.84           H  
ATOM   1540 2HB  PHE A  86      68.213 103.035 -25.406  1.00 17.84           H  
ATOM   1541  HD1 PHE A  86      67.732 105.295 -28.251  1.00 17.84           H  
ATOM   1542  HD2 PHE A  86      67.287 104.668 -24.059  1.00 17.84           H  
ATOM   1543  HE1 PHE A  86      66.269 107.285 -28.115  1.00 17.84           H  
ATOM   1544  HE2 PHE A  86      65.829 106.659 -23.910  1.00 17.84           H  
ATOM   1545  HZ  PHE A  86      65.315 107.967 -25.940  1.00 17.84           H  
ATOM   1546  N   ARG A  87      70.366 104.014 -23.848  1.00 18.27           N  
ATOM   1547  CA  ARG A  87      70.747 104.685 -22.615  1.00 18.27           C  
ATOM   1548  C   ARG A  87      72.194 105.175 -22.660  1.00 18.27           C  
ATOM   1549  O   ARG A  87      72.489 106.290 -22.223  1.00 18.27           O  
ATOM   1550  CB  ARG A  87      70.612 103.757 -21.418  1.00 18.27           C  
ATOM   1551  CG  ARG A  87      69.203 103.408 -20.984  1.00 18.27           C  
ATOM   1552  CD  ARG A  87      69.239 102.506 -19.796  1.00 18.27           C  
ATOM   1553  NE  ARG A  87      67.914 102.187 -19.291  1.00 18.27           N  
ATOM   1554  CZ  ARG A  87      67.674 101.378 -18.239  1.00 18.27           C  
ATOM   1555  NH1 ARG A  87      68.678 100.816 -17.596  1.00 18.27           N  
ATOM   1556  NH2 ARG A  87      66.433 101.146 -17.854  1.00 18.27           N  
ATOM   1557  H   ARG A  87      70.060 103.039 -23.839  1.00 18.27           H  
ATOM   1558  HA  ARG A  87      70.091 105.542 -22.475  1.00 18.27           H  
ATOM   1559 1HB  ARG A  87      71.112 102.814 -21.647  1.00 18.27           H  
ATOM   1560 2HB  ARG A  87      71.125 104.193 -20.562  1.00 18.27           H  
ATOM   1561 1HG  ARG A  87      68.656 104.315 -20.729  1.00 18.27           H  
ATOM   1562 2HG  ARG A  87      68.696 102.886 -21.800  1.00 18.27           H  
ATOM   1563 1HD  ARG A  87      69.730 101.576 -20.073  1.00 18.27           H  
ATOM   1564 2HD  ARG A  87      69.800 102.985 -18.996  1.00 18.27           H  
ATOM   1565  HE  ARG A  87      67.122 102.599 -19.760  1.00 18.27           H  
ATOM   1566 1HH1 ARG A  87      69.630 100.989 -17.893  1.00 18.27           H  
ATOM   1567 2HH1 ARG A  87      68.499 100.210 -16.809  1.00 18.27           H  
ATOM   1568 1HH2 ARG A  87      65.663 101.577 -18.344  1.00 18.27           H  
ATOM   1569 2HH2 ARG A  87      66.255 100.541 -17.066  1.00 18.27           H  
ATOM   1570  N   THR A  88      73.092 104.358 -23.221  1.00 18.60           N  
ATOM   1571  CA  THR A  88      74.500 104.711 -23.318  1.00 18.60           C  
ATOM   1572  C   THR A  88      74.690 105.868 -24.316  1.00 18.60           C  
ATOM   1573  O   THR A  88      75.509 106.763 -24.129  1.00 18.60           O  
ATOM   1574  CB  THR A  88      75.340 103.497 -23.728  1.00 18.60           C  
ATOM   1575  OG1 THR A  88      75.135 102.426 -22.786  1.00 18.60           O  
ATOM   1576  CG2 THR A  88      76.810 103.894 -23.661  1.00 18.60           C  
ATOM   1577  H   THR A  88      72.801 103.440 -23.552  1.00 18.60           H  
ATOM   1578  HA  THR A  88      74.842 105.045 -22.340  1.00 18.60           H  
ATOM   1579  HB  THR A  88      75.063 103.173 -24.729  1.00 18.60           H  
ATOM   1580  HG1 THR A  88      74.213 102.084 -22.886  1.00 18.60           H  
ATOM   1581 1HG2 THR A  88      77.434 103.048 -23.937  1.00 18.60           H  
ATOM   1582 2HG2 THR A  88      76.993 104.706 -24.323  1.00 18.60           H  
ATOM   1583 3HG2 THR A  88      77.052 104.203 -22.647  1.00 18.60           H  
ATOM   1584  N   TYR A  89      73.955 105.834 -25.412  1.00 18.85           N  
ATOM   1585  CA  TYR A  89      74.011 106.842 -26.462  1.00 18.85           C  
ATOM   1586  C   TYR A  89      73.774 108.225 -25.876  1.00 18.85           C  
ATOM   1587  O   TYR A  89      74.489 109.175 -26.195  1.00 18.85           O  
ATOM   1588  CB  TYR A  89      73.015 106.520 -27.570  1.00 18.85           C  
ATOM   1589  CG  TYR A  89      73.044 107.487 -28.696  1.00 18.85           C  
ATOM   1590  CD1 TYR A  89      74.046 107.393 -29.654  1.00 18.85           C  
ATOM   1591  CD2 TYR A  89      72.074 108.466 -28.790  1.00 18.85           C  
ATOM   1592  CE1 TYR A  89      74.073 108.288 -30.705  1.00 18.85           C  
ATOM   1593  CE2 TYR A  89      72.099 109.360 -29.838  1.00 18.85           C  
ATOM   1594  CZ  TYR A  89      73.093 109.274 -30.796  1.00 18.85           C  
ATOM   1595  OH  TYR A  89      73.118 110.168 -31.843  1.00 18.85           O  
ATOM   1596  H   TYR A  89      73.314 105.065 -25.538  1.00 18.85           H  
ATOM   1597  HA  TYR A  89      75.004 106.851 -26.894  1.00 18.85           H  
ATOM   1598 1HB  TYR A  89      73.222 105.526 -27.967  1.00 18.85           H  
ATOM   1599 2HB  TYR A  89      72.009 106.506 -27.163  1.00 18.85           H  
ATOM   1600  HD1 TYR A  89      74.810 106.616 -29.573  1.00 18.85           H  
ATOM   1601  HD2 TYR A  89      71.292 108.529 -28.033  1.00 18.85           H  
ATOM   1602  HE1 TYR A  89      74.860 108.220 -31.458  1.00 18.85           H  
ATOM   1603  HE2 TYR A  89      71.334 110.133 -29.910  1.00 18.85           H  
ATOM   1604  HH  TYR A  89      72.399 110.798 -31.741  1.00 18.85           H  
ATOM   1605  N   ASN A  90      72.785 108.324 -24.993  1.00 19.03           N  
ATOM   1606  CA  ASN A  90      72.396 109.585 -24.375  1.00 19.03           C  
ATOM   1607  C   ASN A  90      73.172 109.911 -23.083  1.00 19.03           C  
ATOM   1608  O   ASN A  90      72.784 110.811 -22.331  1.00 19.03           O  
ATOM   1609  CB  ASN A  90      70.917 109.555 -24.076  1.00 19.03           C  
ATOM   1610  CG  ASN A  90      70.073 109.606 -25.307  1.00 19.03           C  
ATOM   1611  OD1 ASN A  90      70.387 110.286 -26.294  1.00 19.03           O  
ATOM   1612  ND2 ASN A  90      68.992 108.897 -25.258  1.00 19.03           N  
ATOM   1613  H   ASN A  90      72.235 107.484 -24.786  1.00 19.03           H  
ATOM   1614  HA  ASN A  90      72.601 110.386 -25.084  1.00 19.03           H  
ATOM   1615 1HB  ASN A  90      70.687 108.629 -23.536  1.00 19.03           H  
ATOM   1616 2HB  ASN A  90      70.657 110.388 -23.425  1.00 19.03           H  
ATOM   1617 1HD2 ASN A  90      68.363 108.884 -26.036  1.00 19.03           H  
ATOM   1618 2HD2 ASN A  90      68.800 108.378 -24.424  1.00 19.03           H  
ATOM   1619  N   SER A  91      74.260 109.188 -22.833  1.00 19.13           N  
ATOM   1620  CA  SER A  91      75.109 109.382 -21.665  1.00 19.13           C  
ATOM   1621  C   SER A  91      75.989 110.612 -21.767  1.00 19.13           C  
ATOM   1622  O   SER A  91      76.235 111.138 -22.849  1.00 19.13           O  
ATOM   1623  CB  SER A  91      76.024 108.196 -21.439  1.00 19.13           C  
ATOM   1624  OG  SER A  91      76.922 108.456 -20.379  1.00 19.13           O  
ATOM   1625  H   SER A  91      74.532 108.451 -23.480  1.00 19.13           H  
ATOM   1626  HA  SER A  91      74.463 109.498 -20.794  1.00 19.13           H  
ATOM   1627 1HB  SER A  91      75.435 107.305 -21.229  1.00 19.13           H  
ATOM   1628 2HB  SER A  91      76.593 108.009 -22.341  1.00 19.13           H  
ATOM   1629  HG  SER A  91      77.542 107.711 -20.379  1.00 19.13           H  
ATOM   1630  N   LYS A  92      76.456 111.079 -20.603  1.00 19.17           N  
ATOM   1631  CA  LYS A  92      77.415 112.186 -20.503  1.00 19.17           C  
ATOM   1632  C   LYS A  92      78.744 111.811 -21.171  1.00 19.17           C  
ATOM   1633  O   LYS A  92      79.534 112.679 -21.552  1.00 19.17           O  
ATOM   1634  CB  LYS A  92      77.642 112.571 -19.044  1.00 19.17           C  
ATOM   1635  CG  LYS A  92      76.434 113.233 -18.383  1.00 19.17           C  
ATOM   1636  CD  LYS A  92      76.716 113.599 -16.929  1.00 19.17           C  
ATOM   1637  CE  LYS A  92      75.510 114.278 -16.285  1.00 19.17           C  
ATOM   1638  NZ  LYS A  92      75.763 114.623 -14.858  1.00 19.17           N  
ATOM   1639  H   LYS A  92      76.169 110.604 -19.757  1.00 19.17           H  
ATOM   1640  HA  LYS A  92      77.007 113.046 -21.034  1.00 19.17           H  
ATOM   1641 1HB  LYS A  92      77.901 111.679 -18.469  1.00 19.17           H  
ATOM   1642 2HB  LYS A  92      78.484 113.258 -18.978  1.00 19.17           H  
ATOM   1643 1HG  LYS A  92      76.173 114.138 -18.934  1.00 19.17           H  
ATOM   1644 2HG  LYS A  92      75.586 112.548 -18.424  1.00 19.17           H  
ATOM   1645 1HD  LYS A  92      76.962 112.698 -16.363  1.00 19.17           H  
ATOM   1646 2HD  LYS A  92      77.569 114.277 -16.884  1.00 19.17           H  
ATOM   1647 1HE  LYS A  92      75.282 115.191 -16.834  1.00 19.17           H  
ATOM   1648 2HE  LYS A  92      74.652 113.609 -16.339  1.00 19.17           H  
ATOM   1649 1HZ  LYS A  92      74.945 115.071 -14.468  1.00 19.17           H  
ATOM   1650 2HZ  LYS A  92      75.964 113.780 -14.339  1.00 19.17           H  
ATOM   1651 3HZ  LYS A  92      76.550 115.252 -14.799  1.00 19.17           H  
ATOM   1652  N   LYS A  93      78.965 110.501 -21.301  1.00 19.16           N  
ATOM   1653  CA  LYS A  93      80.108 109.886 -21.965  1.00 19.16           C  
ATOM   1654  C   LYS A  93      79.500 108.896 -22.978  1.00 19.16           C  
ATOM   1655  O   LYS A  93      79.419 107.700 -22.693  1.00 19.16           O  
ATOM   1656  CB  LYS A  93      81.022 109.188 -20.959  1.00 19.16           C  
ATOM   1657  CG  LYS A  93      81.670 110.145 -19.950  1.00 19.16           C  
ATOM   1658  CD  LYS A  93      82.582 109.413 -18.973  1.00 19.16           C  
ATOM   1659  CE  LYS A  93      83.210 110.382 -17.972  1.00 19.16           C  
ATOM   1660  NZ  LYS A  93      84.094 109.680 -16.996  1.00 19.16           N  
ATOM   1661  H   LYS A  93      78.253 109.876 -20.931  1.00 19.16           H  
ATOM   1662  HA  LYS A  93      80.701 110.640 -22.477  1.00 19.16           H  
ATOM   1663 1HB  LYS A  93      80.446 108.451 -20.399  1.00 19.16           H  
ATOM   1664 2HB  LYS A  93      81.815 108.658 -21.489  1.00 19.16           H  
ATOM   1665 1HG  LYS A  93      82.249 110.897 -20.489  1.00 19.16           H  
ATOM   1666 2HG  LYS A  93      80.892 110.656 -19.384  1.00 19.16           H  
ATOM   1667 1HD  LYS A  93      82.012 108.661 -18.430  1.00 19.16           H  
ATOM   1668 2HD  LYS A  93      83.378 108.914 -19.526  1.00 19.16           H  
ATOM   1669 1HE  LYS A  93      83.799 111.121 -18.512  1.00 19.16           H  
ATOM   1670 2HE  LYS A  93      82.417 110.892 -17.425  1.00 19.16           H  
ATOM   1671 1HZ  LYS A  93      84.487 110.353 -16.353  1.00 19.16           H  
ATOM   1672 2HZ  LYS A  93      83.554 108.999 -16.481  1.00 19.16           H  
ATOM   1673 3HZ  LYS A  93      84.840 109.213 -17.491  1.00 19.16           H  
ATOM   1674  N   PRO A  94      79.032 109.393 -24.146  1.00 19.11           N  
ATOM   1675  CA  PRO A  94      78.201 108.720 -25.136  1.00 19.11           C  
ATOM   1676  C   PRO A  94      78.760 107.461 -25.761  1.00 19.11           C  
ATOM   1677  O   PRO A  94      79.963 107.333 -25.999  1.00 19.11           O  
ATOM   1678  CB  PRO A  94      78.080 109.766 -26.252  1.00 19.11           C  
ATOM   1679  CG  PRO A  94      78.339 111.072 -25.595  1.00 19.11           C  
ATOM   1680  CD  PRO A  94      79.373 110.783 -24.554  1.00 19.11           C  
ATOM   1681  HA  PRO A  94      77.211 108.525 -24.699  1.00 19.11           H  
ATOM   1682 1HB  PRO A  94      78.788 109.533 -27.061  1.00 19.11           H  
ATOM   1683 2HB  PRO A  94      77.068 109.709 -26.691  1.00 19.11           H  
ATOM   1684 1HG  PRO A  94      78.661 111.818 -26.332  1.00 19.11           H  
ATOM   1685 2HG  PRO A  94      77.402 111.450 -25.150  1.00 19.11           H  
ATOM   1686 1HD  PRO A  94      80.389 110.832 -24.971  1.00 19.11           H  
ATOM   1687 2HD  PRO A  94      79.208 111.509 -23.784  1.00 19.11           H  
ATOM   1688  N   LEU A  95      77.836 106.587 -26.127  1.00 19.00           N  
ATOM   1689  CA  LEU A  95      78.122 105.351 -26.856  1.00 19.00           C  
ATOM   1690  C   LEU A  95      78.847 105.585 -28.165  1.00 19.00           C  
ATOM   1691  O   LEU A  95      78.412 106.396 -28.985  1.00 19.00           O  
ATOM   1692  CB  LEU A  95      76.814 104.661 -27.262  1.00 19.00           C  
ATOM   1693  CG  LEU A  95      76.915 103.333 -27.984  1.00 19.00           C  
ATOM   1694  CD1 LEU A  95      77.467 102.265 -27.062  1.00 19.00           C  
ATOM   1695  CD2 LEU A  95      75.544 102.979 -28.471  1.00 19.00           C  
ATOM   1696  H   LEU A  95      76.886 106.778 -25.812  1.00 19.00           H  
ATOM   1697  HA  LEU A  95      78.725 104.703 -26.224  1.00 19.00           H  
ATOM   1698 1HB  LEU A  95      76.198 104.517 -26.412  1.00 19.00           H  
ATOM   1699 2HB  LEU A  95      76.297 105.323 -27.943  1.00 19.00           H  
ATOM   1700  HG  LEU A  95      77.587 103.426 -28.835  1.00 19.00           H  
ATOM   1701 1HD1 LEU A  95      77.531 101.320 -27.600  1.00 19.00           H  
ATOM   1702 2HD1 LEU A  95      78.461 102.554 -26.721  1.00 19.00           H  
ATOM   1703 3HD1 LEU A  95      76.810 102.148 -26.207  1.00 19.00           H  
ATOM   1704 1HD2 LEU A  95      75.582 102.037 -29.003  1.00 19.00           H  
ATOM   1705 2HD2 LEU A  95      74.884 102.895 -27.614  1.00 19.00           H  
ATOM   1706 3HD2 LEU A  95      75.178 103.760 -29.136  1.00 19.00           H  
ATOM   1707  N   LEU A  96      79.928 104.842 -28.372  1.00 18.88           N  
ATOM   1708  CA  LEU A  96      80.652 104.902 -29.628  1.00 18.88           C  
ATOM   1709  C   LEU A  96      80.182 103.757 -30.509  1.00 18.88           C  
ATOM   1710  O   LEU A  96      80.311 102.588 -30.146  1.00 18.88           O  
ATOM   1711  CB  LEU A  96      82.164 104.801 -29.405  1.00 18.88           C  
ATOM   1712  CG  LEU A  96      83.014 104.780 -30.686  1.00 18.88           C  
ATOM   1713  CD1 LEU A  96      82.827 106.076 -31.440  1.00 18.88           C  
ATOM   1714  CD2 LEU A  96      84.466 104.597 -30.314  1.00 18.88           C  
ATOM   1715  H   LEU A  96      80.242 104.218 -27.647  1.00 18.88           H  
ATOM   1716  HA  LEU A  96      80.429 105.843 -30.126  1.00 18.88           H  
ATOM   1717 1HB  LEU A  96      82.486 105.650 -28.802  1.00 18.88           H  
ATOM   1718 2HB  LEU A  96      82.374 103.887 -28.854  1.00 18.88           H  
ATOM   1719  HG  LEU A  96      82.690 103.957 -31.335  1.00 18.88           H  
ATOM   1720 1HD1 LEU A  96      83.429 106.055 -32.348  1.00 18.88           H  
ATOM   1721 2HD1 LEU A  96      81.778 106.193 -31.704  1.00 18.88           H  
ATOM   1722 3HD1 LEU A  96      83.140 106.909 -30.815  1.00 18.88           H  
ATOM   1723 1HD2 LEU A  96      85.065 104.589 -31.222  1.00 18.88           H  
ATOM   1724 2HD2 LEU A  96      84.784 105.421 -29.677  1.00 18.88           H  
ATOM   1725 3HD2 LEU A  96      84.588 103.658 -29.781  1.00 18.88           H  
ATOM   1726  N   ARG A  97      79.602 104.093 -31.649  1.00 18.75           N  
ATOM   1727  CA  ARG A  97      79.076 103.075 -32.540  1.00 18.75           C  
ATOM   1728  C   ARG A  97      80.179 102.529 -33.440  1.00 18.75           C  
ATOM   1729  O   ARG A  97      81.096 103.259 -33.819  1.00 18.75           O  
ATOM   1730  CB  ARG A  97      77.928 103.640 -33.356  1.00 18.75           C  
ATOM   1731  CG  ARG A  97      76.689 104.022 -32.520  1.00 18.75           C  
ATOM   1732  CD  ARG A  97      75.595 104.580 -33.367  1.00 18.75           C  
ATOM   1733  NE  ARG A  97      74.413 104.933 -32.586  1.00 18.75           N  
ATOM   1734  CZ  ARG A  97      73.293 105.484 -33.103  1.00 18.75           C  
ATOM   1735  NH1 ARG A  97      73.221 105.743 -34.390  1.00 18.75           N  
ATOM   1736  NH2 ARG A  97      72.266 105.760 -32.322  1.00 18.75           N  
ATOM   1737  H   ARG A  97      79.519 105.069 -31.893  1.00 18.75           H  
ATOM   1738  HA  ARG A  97      78.687 102.255 -31.936  1.00 18.75           H  
ATOM   1739 1HB  ARG A  97      78.260 104.531 -33.886  1.00 18.75           H  
ATOM   1740 2HB  ARG A  97      77.618 102.908 -34.102  1.00 18.75           H  
ATOM   1741 1HG  ARG A  97      76.310 103.135 -32.009  1.00 18.75           H  
ATOM   1742 2HG  ARG A  97      76.968 104.772 -31.774  1.00 18.75           H  
ATOM   1743 1HD  ARG A  97      75.951 105.480 -33.869  1.00 18.75           H  
ATOM   1744 2HD  ARG A  97      75.303 103.843 -34.114  1.00 18.75           H  
ATOM   1745  HE  ARG A  97      74.434 104.749 -31.592  1.00 18.75           H  
ATOM   1746 1HH1 ARG A  97      74.004 105.531 -34.993  1.00 18.75           H  
ATOM   1747 2HH1 ARG A  97      72.384 106.155 -34.776  1.00 18.75           H  
ATOM   1748 1HH2 ARG A  97      72.318 105.561 -31.332  1.00 18.75           H  
ATOM   1749 2HH2 ARG A  97      71.432 106.172 -32.711  1.00 18.75           H  
ATOM   1750  N   ARG A  98      80.081 101.247 -33.786  1.00 18.65           N  
ATOM   1751  CA  ARG A  98      81.052 100.604 -34.667  1.00 18.65           C  
ATOM   1752  C   ARG A  98      80.364  99.832 -35.809  1.00 18.65           C  
ATOM   1753  O   ARG A  98      79.230  99.390 -35.641  1.00 18.65           O  
ATOM   1754  CB  ARG A  98      81.906  99.618 -33.867  1.00 18.65           C  
ATOM   1755  CG  ARG A  98      82.742 100.195 -32.712  1.00 18.65           C  
ATOM   1756  CD  ARG A  98      83.895 100.993 -33.209  1.00 18.65           C  
ATOM   1757  NE  ARG A  98      84.814 101.344 -32.137  1.00 18.65           N  
ATOM   1758  CZ  ARG A  98      85.991 101.977 -32.314  1.00 18.65           C  
ATOM   1759  NH1 ARG A  98      86.371 102.337 -33.519  1.00 18.65           N  
ATOM   1760  NH2 ARG A  98      86.768 102.231 -31.275  1.00 18.65           N  
ATOM   1761  H   ARG A  98      79.309 100.705 -33.426  1.00 18.65           H  
ATOM   1762  HA  ARG A  98      81.692 101.386 -35.064  1.00 18.65           H  
ATOM   1763 1HB  ARG A  98      81.253  98.866 -33.427  1.00 18.65           H  
ATOM   1764 2HB  ARG A  98      82.590  99.092 -34.523  1.00 18.65           H  
ATOM   1765 1HG  ARG A  98      82.126 100.840 -32.082  1.00 18.65           H  
ATOM   1766 2HG  ARG A  98      83.134  99.377 -32.110  1.00 18.65           H  
ATOM   1767 1HD  ARG A  98      84.442 100.423 -33.958  1.00 18.65           H  
ATOM   1768 2HD  ARG A  98      83.522 101.917 -33.653  1.00 18.65           H  
ATOM   1769  HE  ARG A  98      84.556 101.085 -31.195  1.00 18.65           H  
ATOM   1770 1HH1 ARG A  98      85.777 102.144 -34.313  1.00 18.65           H  
ATOM   1771 2HH1 ARG A  98      87.254 102.809 -33.650  1.00 18.65           H  
ATOM   1772 1HH2 ARG A  98      86.479 101.952 -30.348  1.00 18.65           H  
ATOM   1773 2HH2 ARG A  98      87.651 102.703 -31.407  1.00 18.65           H  
ATOM   1774  N   PRO A  99      81.038  99.643 -36.968  1.00 18.59           N  
ATOM   1775  CA  PRO A  99      80.642  98.810 -38.106  1.00 18.59           C  
ATOM   1776  C   PRO A  99      81.047  97.342 -37.949  1.00 18.59           C  
ATOM   1777  O   PRO A  99      80.944  96.553 -38.901  1.00 18.59           O  
ATOM   1778  CB  PRO A  99      81.412  99.452 -39.256  1.00 18.59           C  
ATOM   1779  CG  PRO A  99      82.699  99.913 -38.614  1.00 18.59           C  
ATOM   1780  CD  PRO A  99      82.288 100.406 -37.226  1.00 18.59           C  
ATOM   1781  HA  PRO A  99      79.557  98.899 -38.258  1.00 18.59           H  
ATOM   1782 1HB  PRO A  99      81.576  98.709 -40.053  1.00 18.59           H  
ATOM   1783 2HB  PRO A  99      80.827 100.274 -39.696  1.00 18.59           H  
ATOM   1784 1HG  PRO A  99      83.409  99.065 -38.565  1.00 18.59           H  
ATOM   1785 2HG  PRO A  99      83.177 100.691 -39.225  1.00 18.59           H  
ATOM   1786 1HD  PRO A  99      83.078 100.160 -36.509  1.00 18.59           H  
ATOM   1787 2HD  PRO A  99      82.081 101.489 -37.272  1.00 18.59           H  
ATOM   1788  N   ALA A 100      81.576  97.000 -36.775  1.00 18.55           N  
ATOM   1789  CA  ALA A 100      82.112  95.676 -36.515  1.00 18.55           C  
ATOM   1790  C   ALA A 100      83.087  95.292 -37.619  1.00 18.55           C  
ATOM   1791  O   ALA A 100      84.076  95.994 -37.858  1.00 18.55           O  
ATOM   1792  CB  ALA A 100      80.983  94.661 -36.394  1.00 18.55           C  
ATOM   1793  H   ALA A 100      81.608  97.678 -36.035  1.00 18.55           H  
ATOM   1794  HA  ALA A 100      82.660  95.708 -35.573  1.00 18.55           H  
ATOM   1795 1HB  ALA A 100      81.393  93.678 -36.167  1.00 18.55           H  
ATOM   1796 2HB  ALA A 100      80.317  94.964 -35.587  1.00 18.55           H  
ATOM   1797 3HB  ALA A 100      80.421  94.613 -37.317  1.00 18.55           H  
ATOM   1798  N   ARG A 101      82.838  94.150 -38.248  1.00 18.52           N  
ATOM   1799  CA  ARG A 101      83.672  93.638 -39.316  1.00 18.52           C  
ATOM   1800  C   ARG A 101      82.769  93.230 -40.470  1.00 18.52           C  
ATOM   1801  O   ARG A 101      83.107  92.344 -41.263  1.00 18.52           O  
ATOM   1802  CB  ARG A 101      84.493  92.451 -38.826  1.00 18.52           C  
ATOM   1803  CG  ARG A 101      85.536  92.787 -37.747  1.00 18.52           C  
ATOM   1804  CD  ARG A 101      86.633  93.643 -38.288  1.00 18.52           C  
ATOM   1805  NE  ARG A 101      87.655  93.930 -37.295  1.00 18.52           N  
ATOM   1806  CZ  ARG A 101      87.645  94.982 -36.443  1.00 18.52           C  
ATOM   1807  NH1 ARG A 101      86.666  95.866 -36.460  1.00 18.52           N  
ATOM   1808  NH2 ARG A 101      88.638  95.129 -35.579  1.00 18.52           N  
ATOM   1809  H   ARG A 101      82.023  93.615 -38.000  1.00 18.52           H  
ATOM   1810  HA  ARG A 101      84.347  94.425 -39.655  1.00 18.52           H  
ATOM   1811 1HB  ARG A 101      83.827  91.690 -38.419  1.00 18.52           H  
ATOM   1812 2HB  ARG A 101      85.023  92.005 -39.669  1.00 18.52           H  
ATOM   1813 1HG  ARG A 101      85.066  93.314 -36.920  1.00 18.52           H  
ATOM   1814 2HG  ARG A 101      85.981  91.864 -37.375  1.00 18.52           H  
ATOM   1815 1HD  ARG A 101      87.106  93.133 -39.119  1.00 18.52           H  
ATOM   1816 2HD  ARG A 101      86.219  94.590 -38.634  1.00 18.52           H  
ATOM   1817  HE  ARG A 101      88.431  93.289 -37.229  1.00 18.52           H  
ATOM   1818 1HH1 ARG A 101      85.875  95.784 -37.117  1.00 18.52           H  
ATOM   1819 2HH1 ARG A 101      86.684  96.642 -35.818  1.00 18.52           H  
ATOM   1820 1HH2 ARG A 101      89.394  94.460 -35.557  1.00 18.52           H  
ATOM   1821 2HH2 ARG A 101      88.638  95.912 -34.942  1.00 18.52           H  
ATOM   1822  N   HIS A 102      81.620  93.902 -40.576  1.00 18.47           N  
ATOM   1823  CA  HIS A 102      80.628  93.547 -41.587  1.00 18.47           C  
ATOM   1824  C   HIS A 102      81.133  93.731 -43.010  1.00 18.47           C  
ATOM   1825  O   HIS A 102      80.853  92.904 -43.878  1.00 18.47           O  
ATOM   1826  CB  HIS A 102      79.355  94.369 -41.404  1.00 18.47           C  
ATOM   1827  CG  HIS A 102      78.557  94.002 -40.183  1.00 18.47           C  
ATOM   1828  ND1 HIS A 102      78.028  92.738 -39.987  1.00 18.47           N  
ATOM   1829  CD2 HIS A 102      78.187  94.736 -39.106  1.00 18.47           C  
ATOM   1830  CE1 HIS A 102      77.374  92.714 -38.837  1.00 18.47           C  
ATOM   1831  NE2 HIS A 102      77.454  93.912 -38.285  1.00 18.47           N  
ATOM   1832  H   HIS A 102      81.421  94.669 -39.924  1.00 18.47           H  
ATOM   1833  HA  HIS A 102      80.362  92.498 -41.469  1.00 18.47           H  
ATOM   1834 1HB  HIS A 102      79.619  95.427 -41.328  1.00 18.47           H  
ATOM   1835 2HB  HIS A 102      78.719  94.253 -42.281  1.00 18.47           H  
ATOM   1836  HD2 HIS A 102      78.424  95.785 -38.922  1.00 18.47           H  
ATOM   1837  HE1 HIS A 102      76.854  91.853 -38.417  1.00 18.47           H  
ATOM   1838  HE2 HIS A 102      77.045  94.186 -37.404  1.00 18.47           H  
ATOM   1839  N   SER A 103      81.904  94.786 -43.262  1.00 18.38           N  
ATOM   1840  CA  SER A 103      82.396  95.011 -44.615  1.00 18.38           C  
ATOM   1841  C   SER A 103      83.272  93.849 -45.068  1.00 18.38           C  
ATOM   1842  O   SER A 103      83.212  93.429 -46.227  1.00 18.38           O  
ATOM   1843  CB  SER A 103      83.188  96.299 -44.683  1.00 18.38           C  
ATOM   1844  OG  SER A 103      82.367  97.414 -44.447  1.00 18.38           O  
ATOM   1845  H   SER A 103      82.126  95.437 -42.523  1.00 18.38           H  
ATOM   1846  HA  SER A 103      81.541  95.082 -45.289  1.00 18.38           H  
ATOM   1847 1HB  SER A 103      83.991  96.271 -43.947  1.00 18.38           H  
ATOM   1848 2HB  SER A 103      83.650  96.387 -45.666  1.00 18.38           H  
ATOM   1849  HG  SER A 103      82.932  98.186 -44.554  1.00 18.38           H  
ATOM   1850  N   ARG A 104      84.101  93.336 -44.158  1.00 18.25           N  
ATOM   1851  CA  ARG A 104      84.995  92.246 -44.508  1.00 18.25           C  
ATOM   1852  C   ARG A 104      84.216  90.956 -44.653  1.00 18.25           C  
ATOM   1853  O   ARG A 104      84.534  90.125 -45.495  1.00 18.25           O  
ATOM   1854  CB  ARG A 104      86.090  92.086 -43.481  1.00 18.25           C  
ATOM   1855  CG  ARG A 104      87.094  93.231 -43.465  1.00 18.25           C  
ATOM   1856  CD  ARG A 104      88.143  93.052 -42.429  1.00 18.25           C  
ATOM   1857  NE  ARG A 104      89.078  94.172 -42.412  1.00 18.25           N  
ATOM   1858  CZ  ARG A 104      90.109  94.310 -41.552  1.00 18.25           C  
ATOM   1859  NH1 ARG A 104      90.340  93.391 -40.640  1.00 18.25           N  
ATOM   1860  NH2 ARG A 104      90.891  95.372 -41.628  1.00 18.25           N  
ATOM   1861  H   ARG A 104      84.095  93.698 -43.216  1.00 18.25           H  
ATOM   1862  HA  ARG A 104      85.461  92.476 -45.466  1.00 18.25           H  
ATOM   1863 1HB  ARG A 104      85.645  92.013 -42.486  1.00 18.25           H  
ATOM   1864 2HB  ARG A 104      86.635  91.162 -43.667  1.00 18.25           H  
ATOM   1865 1HG  ARG A 104      87.581  93.296 -44.439  1.00 18.25           H  
ATOM   1866 2HG  ARG A 104      86.568  94.164 -43.261  1.00 18.25           H  
ATOM   1867 1HD  ARG A 104      87.676  92.982 -41.452  1.00 18.25           H  
ATOM   1868 2HD  ARG A 104      88.705  92.141 -42.631  1.00 18.25           H  
ATOM   1869  HE  ARG A 104      88.941  94.905 -43.097  1.00 18.25           H  
ATOM   1870 1HH1 ARG A 104      89.748  92.576 -40.584  1.00 18.25           H  
ATOM   1871 2HH1 ARG A 104      91.117  93.499 -40.004  1.00 18.25           H  
ATOM   1872 1HH2 ARG A 104      90.716  96.080 -42.329  1.00 18.25           H  
ATOM   1873 2HH2 ARG A 104      91.663  95.478 -40.988  1.00 18.25           H  
ATOM   1874  N   ALA A 105      83.181  90.776 -43.836  1.00 18.06           N  
ATOM   1875  CA  ALA A 105      82.363  89.582 -43.963  1.00 18.06           C  
ATOM   1876  C   ALA A 105      81.692  89.542 -45.333  1.00 18.06           C  
ATOM   1877  O   ALA A 105      81.643  88.500 -45.998  1.00 18.06           O  
ATOM   1878  CB  ALA A 105      81.304  89.563 -42.880  1.00 18.06           C  
ATOM   1879  H   ALA A 105      82.969  91.463 -43.113  1.00 18.06           H  
ATOM   1880  HA  ALA A 105      83.008  88.711 -43.864  1.00 18.06           H  
ATOM   1881 1HB  ALA A 105      80.704  88.660 -42.975  1.00 18.06           H  
ATOM   1882 2HB  ALA A 105      81.783  89.585 -41.902  1.00 18.06           H  
ATOM   1883 3HB  ALA A 105      80.662  90.436 -42.988  1.00 18.06           H  
ATOM   1884  N   ASN A 106      81.217  90.709 -45.775  1.00 17.80           N  
ATOM   1885  CA  ASN A 106      80.544  90.847 -47.056  1.00 17.80           C  
ATOM   1886  C   ASN A 106      81.517  90.763 -48.222  1.00 17.80           C  
ATOM   1887  O   ASN A 106      81.141  90.325 -49.311  1.00 17.80           O  
ATOM   1888  CB  ASN A 106      79.795  92.156 -47.097  1.00 17.80           C  
ATOM   1889  CG  ASN A 106      78.604  92.157 -46.189  1.00 17.80           C  
ATOM   1890  OD1 ASN A 106      78.039  91.102 -45.872  1.00 17.80           O  
ATOM   1891  ND2 ASN A 106      78.203  93.324 -45.757  1.00 17.80           N  
ATOM   1892  H   ASN A 106      81.286  91.528 -45.171  1.00 17.80           H  
ATOM   1893  HA  ASN A 106      79.834  90.029 -47.159  1.00 17.80           H  
ATOM   1894 1HB  ASN A 106      80.468  92.969 -46.813  1.00 17.80           H  
ATOM   1895 2HB  ASN A 106      79.458  92.343 -48.108  1.00 17.80           H  
ATOM   1896 1HD2 ASN A 106      77.415  93.386 -45.146  1.00 17.80           H  
ATOM   1897 2HD2 ASN A 106      78.688  94.151 -46.035  1.00 17.80           H  
ATOM   1898  N   HIS A 107      82.757  91.205 -47.971  1.00 17.51           N  
ATOM   1899  CA  HIS A 107      83.874  91.256 -48.911  1.00 17.51           C  
ATOM   1900  C   HIS A 107      83.412  91.345 -50.350  1.00 17.51           C  
ATOM   1901  O   HIS A 107      83.676  90.454 -51.151  1.00 17.51           O  
ATOM   1902  CB  HIS A 107      84.837  90.066 -48.735  1.00 17.51           C  
ATOM   1903  CG  HIS A 107      84.334  88.672 -49.130  1.00 17.51           C  
ATOM   1904  ND1 HIS A 107      83.466  87.908 -48.367  1.00 17.51           N  
ATOM   1905  CD2 HIS A 107      84.649  87.933 -50.206  1.00 17.51           C  
ATOM   1906  CE1 HIS A 107      83.265  86.742 -48.977  1.00 17.51           C  
ATOM   1907  NE2 HIS A 107      83.984  86.711 -50.110  1.00 17.51           N  
ATOM   1908  H   HIS A 107      82.940  91.578 -47.045  1.00 17.51           H  
ATOM   1909  HA  HIS A 107      84.449  92.160 -48.705  1.00 17.51           H  
ATOM   1910 1HB  HIS A 107      85.722  90.260 -49.340  1.00 17.51           H  
ATOM   1911 2HB  HIS A 107      85.179  90.018 -47.726  1.00 17.51           H  
ATOM   1912  HD1 HIS A 107      83.019  88.144 -47.471  1.00 17.51           H  
ATOM   1913  HD2 HIS A 107      85.298  88.156 -51.026  1.00 17.51           H  
ATOM   1914  HE1 HIS A 107      82.607  85.998 -48.528  1.00 17.51           H  
ATOM   1915  N   ILE A 108      82.741  92.441 -50.693  1.00 17.19           N  
ATOM   1916  CA  ILE A 108      81.852  92.584 -51.862  1.00 17.19           C  
ATOM   1917  C   ILE A 108      82.446  92.465 -53.281  1.00 17.19           C  
ATOM   1918  O   ILE A 108      81.828  92.895 -54.254  1.00 17.19           O  
ATOM   1919  CB  ILE A 108      81.093  93.907 -51.746  1.00 17.19           C  
ATOM   1920  CG1 ILE A 108      82.068  95.084 -51.776  1.00 17.19           C  
ATOM   1921  CG2 ILE A 108      80.308  93.907 -50.444  1.00 17.19           C  
ATOM   1922  CD1 ILE A 108      81.387  96.434 -51.894  1.00 17.19           C  
ATOM   1923  H   ILE A 108      82.714  93.179 -50.005  1.00 17.19           H  
ATOM   1924  HA  ILE A 108      81.106  91.792 -51.773  1.00 17.19           H  
ATOM   1925  HB  ILE A 108      80.410  94.016 -52.587  1.00 17.19           H  
ATOM   1926 1HG1 ILE A 108      82.655  95.074 -50.857  1.00 17.19           H  
ATOM   1927 2HG1 ILE A 108      82.747  94.960 -52.621  1.00 17.19           H  
ATOM   1928 1HG2 ILE A 108      79.755  94.840 -50.345  1.00 17.19           H  
ATOM   1929 2HG2 ILE A 108      79.613  93.069 -50.448  1.00 17.19           H  
ATOM   1930 3HG2 ILE A 108      81.000  93.803 -49.606  1.00 17.19           H  
ATOM   1931 1HD1 ILE A 108      82.139  97.221 -51.906  1.00 17.19           H  
ATOM   1932 2HD1 ILE A 108      80.810  96.469 -52.820  1.00 17.19           H  
ATOM   1933 3HD1 ILE A 108      80.720  96.581 -51.047  1.00 17.19           H  
ATOM   1934  N   GLU A 109      83.641  91.908 -53.391  1.00 16.86           N  
ATOM   1935  CA  GLU A 109      84.318  91.654 -54.653  1.00 16.86           C  
ATOM   1936  C   GLU A 109      83.447  90.871 -55.681  1.00 16.86           C  
ATOM   1937  O   GLU A 109      83.411  91.283 -56.845  1.00 16.86           O  
ATOM   1938  CB  GLU A 109      85.645  90.926 -54.354  1.00 16.86           C  
ATOM   1939  CG  GLU A 109      86.485  90.482 -55.557  1.00 16.86           C  
ATOM   1940  CD  GLU A 109      87.735  89.693 -55.122  1.00 16.86           C  
ATOM   1941  OE1 GLU A 109      88.336  90.069 -54.146  1.00 16.86           O  
ATOM   1942  OE2 GLU A 109      88.053  88.695 -55.752  1.00 16.86           O  
ATOM   1943  H   GLU A 109      84.056  91.561 -52.545  1.00 16.86           H  
ATOM   1944  HA  GLU A 109      84.562  92.618 -55.100  1.00 16.86           H  
ATOM   1945 1HB  GLU A 109      86.279  91.608 -53.790  1.00 16.86           H  
ATOM   1946 2HB  GLU A 109      85.485  90.092 -53.716  1.00 16.86           H  
ATOM   1947 1HG  GLU A 109      85.875  89.852 -56.196  1.00 16.86           H  
ATOM   1948 2HG  GLU A 109      86.788  91.358 -56.131  1.00 16.86           H  
ATOM   1949  N   LYS A 110      82.738  89.760 -55.319  1.00 16.53           N  
ATOM   1950  CA  LYS A 110      82.769  89.003 -54.055  1.00 16.53           C  
ATOM   1951  C   LYS A 110      83.564  87.738 -54.340  1.00 16.53           C  
ATOM   1952  O   LYS A 110      83.189  86.921 -55.191  1.00 16.53           O  
ATOM   1953  CB  LYS A 110      81.359  88.746 -53.518  1.00 16.53           C  
ATOM   1954  CG  LYS A 110      81.307  88.035 -52.173  1.00 16.53           C  
ATOM   1955  CD  LYS A 110      79.878  87.900 -51.682  1.00 16.53           C  
ATOM   1956  CE  LYS A 110      79.818  87.231 -50.322  1.00 16.53           C  
ATOM   1957  NZ  LYS A 110      78.418  87.118 -49.822  1.00 16.53           N  
ATOM   1958  H   LYS A 110      82.145  89.372 -56.035  1.00 16.53           H  
ATOM   1959  HA  LYS A 110      83.314  89.513 -53.290  1.00 16.53           H  
ATOM   1960 1HB  LYS A 110      80.838  89.696 -53.407  1.00 16.53           H  
ATOM   1961 2HB  LYS A 110      80.802  88.144 -54.235  1.00 16.53           H  
ATOM   1962 1HG  LYS A 110      81.761  87.047 -52.258  1.00 16.53           H  
ATOM   1963 2HG  LYS A 110      81.873  88.612 -51.440  1.00 16.53           H  
ATOM   1964 1HD  LYS A 110      79.445  88.897 -51.601  1.00 16.53           H  
ATOM   1965 2HD  LYS A 110      79.296  87.320 -52.399  1.00 16.53           H  
ATOM   1966 1HE  LYS A 110      80.255  86.234 -50.396  1.00 16.53           H  
ATOM   1967 2HE  LYS A 110      80.402  87.818 -49.610  1.00 16.53           H  
ATOM   1968 1HZ  LYS A 110      78.420  86.673 -48.916  1.00 16.53           H  
ATOM   1969 2HZ  LYS A 110      78.018  88.044 -49.742  1.00 16.53           H  
ATOM   1970 3HZ  LYS A 110      77.870  86.572 -50.467  1.00 16.53           H  
ATOM   1971  N   HIS A 111      84.678  87.614 -53.642  1.00 16.20           N  
ATOM   1972  CA  HIS A 111      85.672  86.583 -53.874  1.00 16.20           C  
ATOM   1973  C   HIS A 111      85.129  85.175 -53.728  1.00 16.20           C  
ATOM   1974  O   HIS A 111      85.340  84.341 -54.608  1.00 16.20           O  
ATOM   1975  CB  HIS A 111      86.855  86.746 -52.924  1.00 16.20           C  
ATOM   1976  CG  HIS A 111      88.003  85.879 -53.278  1.00 16.20           C  
ATOM   1977  ND1 HIS A 111      88.856  86.192 -54.321  1.00 16.20           N  
ATOM   1978  CD2 HIS A 111      88.451  84.711 -52.759  1.00 16.20           C  
ATOM   1979  CE1 HIS A 111      89.784  85.256 -54.425  1.00 16.20           C  
ATOM   1980  NE2 HIS A 111      89.563  84.341 -53.488  1.00 16.20           N  
ATOM   1981  H   HIS A 111      84.876  88.317 -52.943  1.00 16.20           H  
ATOM   1982  HA  HIS A 111      86.053  86.685 -54.893  1.00 16.20           H  
ATOM   1983 1HB  HIS A 111      87.183  87.787 -52.913  1.00 16.20           H  
ATOM   1984 2HB  HIS A 111      86.556  86.477 -51.921  1.00 16.20           H  
ATOM   1985  HD1 HIS A 111      88.771  87.036 -54.914  1.00 16.20           H  
ATOM   1986  HD2 HIS A 111      88.098  84.088 -51.937  1.00 16.20           H  
ATOM   1987  HE1 HIS A 111      90.555  85.325 -55.192  1.00 16.20           H  
ATOM   1988  N   SER A 112      84.416  84.889 -52.630  1.00 15.89           N  
ATOM   1989  CA  SER A 112      83.958  83.516 -52.440  1.00 15.89           C  
ATOM   1990  C   SER A 112      83.086  83.029 -53.601  1.00 15.89           C  
ATOM   1991  O   SER A 112      83.210  81.883 -54.043  1.00 15.89           O  
ATOM   1992  CB  SER A 112      83.169  83.426 -51.160  1.00 15.89           C  
ATOM   1993  OG  SER A 112      83.984  83.719 -50.058  1.00 15.89           O  
ATOM   1994  H   SER A 112      84.238  85.590 -51.899  1.00 15.89           H  
ATOM   1995  HA  SER A 112      84.834  82.869 -52.371  1.00 15.89           H  
ATOM   1996 1HB  SER A 112      82.333  84.123 -51.195  1.00 15.89           H  
ATOM   1997 2HB  SER A 112      82.759  82.423 -51.059  1.00 15.89           H  
ATOM   1998  HG  SER A 112      84.111  84.693 -50.086  1.00 15.89           H  
ATOM   1999  N   LYS A 113      82.213  83.901 -54.105  1.00 15.66           N  
ATOM   2000  CA  LYS A 113      81.315  83.520 -55.183  1.00 15.66           C  
ATOM   2001  C   LYS A 113      82.068  83.400 -56.496  1.00 15.66           C  
ATOM   2002  O   LYS A 113      81.856  82.446 -57.249  1.00 15.66           O  
ATOM   2003  CB  LYS A 113      80.172  84.520 -55.319  1.00 15.66           C  
ATOM   2004  CG  LYS A 113      79.149  84.162 -56.387  1.00 15.66           C  
ATOM   2005  CD  LYS A 113      77.979  85.137 -56.379  1.00 15.66           C  
ATOM   2006  CE  LYS A 113      76.951  84.780 -57.442  1.00 15.66           C  
ATOM   2007  NZ  LYS A 113      75.803  85.726 -57.437  1.00 15.66           N  
ATOM   2008  H   LYS A 113      82.177  84.837 -53.730  1.00 15.66           H  
ATOM   2009  HA  LYS A 113      80.891  82.541 -54.949  1.00 15.66           H  
ATOM   2010 1HB  LYS A 113      79.650  84.605 -54.367  1.00 15.66           H  
ATOM   2011 2HB  LYS A 113      80.582  85.506 -55.558  1.00 15.66           H  
ATOM   2012 1HG  LYS A 113      79.630  84.191 -57.366  1.00 15.66           H  
ATOM   2013 2HG  LYS A 113      78.778  83.151 -56.212  1.00 15.66           H  
ATOM   2014 1HD  LYS A 113      77.500  85.123 -55.399  1.00 15.66           H  
ATOM   2015 2HD  LYS A 113      78.351  86.143 -56.569  1.00 15.66           H  
ATOM   2016 1HE  LYS A 113      77.426  84.804 -58.422  1.00 15.66           H  
ATOM   2017 2HE  LYS A 113      76.579  83.772 -57.255  1.00 15.66           H  
ATOM   2018 1HZ  LYS A 113      75.142  85.459 -58.153  1.00 15.66           H  
ATOM   2019 2HZ  LYS A 113      75.349  85.701 -56.534  1.00 15.66           H  
ATOM   2020 3HZ  LYS A 113      76.136  86.661 -57.620  1.00 15.66           H  
ATOM   2021  N   ARG A 114      82.954  84.360 -56.785  1.00 15.54           N  
ATOM   2022  CA  ARG A 114      83.699  84.309 -58.037  1.00 15.54           C  
ATOM   2023  C   ARG A 114      84.571  83.054 -58.098  1.00 15.54           C  
ATOM   2024  O   ARG A 114      84.676  82.402 -59.140  1.00 15.54           O  
ATOM   2025  CB  ARG A 114      84.565  85.550 -58.188  1.00 15.54           C  
ATOM   2026  CG  ARG A 114      83.794  86.843 -58.467  1.00 15.54           C  
ATOM   2027  CD  ARG A 114      84.707  88.012 -58.608  1.00 15.54           C  
ATOM   2028  NE  ARG A 114      83.975  89.270 -58.734  1.00 15.54           N  
ATOM   2029  CZ  ARG A 114      83.441  89.770 -59.847  1.00 15.54           C  
ATOM   2030  NH1 ARG A 114      83.521  89.140 -61.000  1.00 15.54           N  
ATOM   2031  NH2 ARG A 114      82.826  90.922 -59.739  1.00 15.54           N  
ATOM   2032  H   ARG A 114      83.107  85.139 -56.140  1.00 15.54           H  
ATOM   2033  HA  ARG A 114      82.987  84.282 -58.861  1.00 15.54           H  
ATOM   2034 1HB  ARG A 114      85.130  85.703 -57.263  1.00 15.54           H  
ATOM   2035 2HB  ARG A 114      85.285  85.403 -58.991  1.00 15.54           H  
ATOM   2036 1HG  ARG A 114      83.242  86.733 -59.398  1.00 15.54           H  
ATOM   2037 2HG  ARG A 114      83.097  87.040 -57.660  1.00 15.54           H  
ATOM   2038 1HD  ARG A 114      85.343  88.073 -57.723  1.00 15.54           H  
ATOM   2039 2HD  ARG A 114      85.329  87.888 -59.491  1.00 15.54           H  
ATOM   2040  HE  ARG A 114      83.856  89.854 -57.901  1.00 15.54           H  
ATOM   2041 1HH1 ARG A 114      83.997  88.254 -61.056  1.00 15.54           H  
ATOM   2042 2HH1 ARG A 114      83.104  89.544 -61.825  1.00 15.54           H  
ATOM   2043 1HH2 ARG A 114      82.803  91.359 -58.802  1.00 15.54           H  
ATOM   2044 2HH2 ARG A 114      82.398  91.359 -60.539  1.00 15.54           H  
ATOM   2045  N   LYS A 115      85.168  82.678 -56.966  1.00 15.55           N  
ATOM   2046  CA  LYS A 115      85.988  81.477 -56.910  1.00 15.55           C  
ATOM   2047  C   LYS A 115      85.143  80.250 -57.247  1.00 15.55           C  
ATOM   2048  O   LYS A 115      85.539  79.409 -58.069  1.00 15.55           O  
ATOM   2049  CB  LYS A 115      86.628  81.343 -55.529  1.00 15.55           C  
ATOM   2050  CG  LYS A 115      87.549  80.151 -55.345  1.00 15.55           C  
ATOM   2051  CD  LYS A 115      88.187  80.175 -53.956  1.00 15.55           C  
ATOM   2052  CE  LYS A 115      89.101  78.977 -53.733  1.00 15.55           C  
ATOM   2053  NZ  LYS A 115      89.727  79.003 -52.380  1.00 15.55           N  
ATOM   2054  H   LYS A 115      85.071  83.248 -56.125  1.00 15.55           H  
ATOM   2055  HA  LYS A 115      86.777  81.560 -57.657  1.00 15.55           H  
ATOM   2056 1HB  LYS A 115      87.203  82.248 -55.308  1.00 15.55           H  
ATOM   2057 2HB  LYS A 115      85.840  81.279 -54.775  1.00 15.55           H  
ATOM   2058 1HG  LYS A 115      86.974  79.230 -55.462  1.00 15.55           H  
ATOM   2059 2HG  LYS A 115      88.333  80.173 -56.101  1.00 15.55           H  
ATOM   2060 1HD  LYS A 115      88.765  81.098 -53.840  1.00 15.55           H  
ATOM   2061 2HD  LYS A 115      87.399  80.169 -53.201  1.00 15.55           H  
ATOM   2062 1HE  LYS A 115      88.523  78.060 -53.838  1.00 15.55           H  
ATOM   2063 2HE  LYS A 115      89.889  78.986 -54.486  1.00 15.55           H  
ATOM   2064 1HZ  LYS A 115      90.327  78.197 -52.269  1.00 15.55           H  
ATOM   2065 2HZ  LYS A 115      90.275  79.848 -52.280  1.00 15.55           H  
ATOM   2066 3HZ  LYS A 115      89.005  78.984 -51.674  1.00 15.55           H  
ATOM   2067  N   GLN A 116      83.955  80.155 -56.633  1.00 15.71           N  
ATOM   2068  CA  GLN A 116      83.081  79.021 -56.893  1.00 15.71           C  
ATOM   2069  C   GLN A 116      82.627  78.998 -58.347  1.00 15.71           C  
ATOM   2070  O   GLN A 116      82.621  77.939 -58.980  1.00 15.71           O  
ATOM   2071  CB  GLN A 116      81.867  79.084 -55.968  1.00 15.71           C  
ATOM   2072  CG  GLN A 116      82.191  78.818 -54.511  1.00 15.71           C  
ATOM   2073  CD  GLN A 116      81.005  79.068 -53.588  1.00 15.71           C  
ATOM   2074  OE1 GLN A 116      80.001  79.675 -53.978  1.00 15.71           O  
ATOM   2075  NE2 GLN A 116      81.119  78.606 -52.347  1.00 15.71           N  
ATOM   2076  H   GLN A 116      83.664  80.863 -55.952  1.00 15.71           H  
ATOM   2077  HA  GLN A 116      83.634  78.106 -56.691  1.00 15.71           H  
ATOM   2078 1HB  GLN A 116      81.423  80.080 -56.029  1.00 15.71           H  
ATOM   2079 2HB  GLN A 116      81.116  78.368 -56.295  1.00 15.71           H  
ATOM   2080 1HG  GLN A 116      82.478  77.773 -54.412  1.00 15.71           H  
ATOM   2081 2HG  GLN A 116      83.015  79.452 -54.207  1.00 15.71           H  
ATOM   2082 1HE2 GLN A 116      80.376  78.743 -51.692  1.00 15.71           H  
ATOM   2083 2HE2 GLN A 116      81.949  78.124 -52.068  1.00 15.71           H  
ATOM   2084  N   LYS A 117      82.302  80.164 -58.906  1.00 16.05           N  
ATOM   2085  CA  LYS A 117      81.864  80.215 -60.292  1.00 16.05           C  
ATOM   2086  C   LYS A 117      82.941  79.676 -61.208  1.00 16.05           C  
ATOM   2087  O   LYS A 117      82.680  78.811 -62.045  1.00 16.05           O  
ATOM   2088  CB  LYS A 117      81.506  81.636 -60.712  1.00 16.05           C  
ATOM   2089  CG  LYS A 117      81.021  81.746 -62.159  1.00 16.05           C  
ATOM   2090  CD  LYS A 117      80.637  83.169 -62.515  1.00 16.05           C  
ATOM   2091  CE  LYS A 117      80.198  83.270 -63.969  1.00 16.05           C  
ATOM   2092  NZ  LYS A 117      79.816  84.658 -64.336  1.00 16.05           N  
ATOM   2093  H   LYS A 117      82.322  81.020 -58.350  1.00 16.05           H  
ATOM   2094  HA  LYS A 117      80.982  79.585 -60.400  1.00 16.05           H  
ATOM   2095 1HB  LYS A 117      80.731  82.027 -60.051  1.00 16.05           H  
ATOM   2096 2HB  LYS A 117      82.381  82.277 -60.598  1.00 16.05           H  
ATOM   2097 1HG  LYS A 117      81.820  81.417 -62.826  1.00 16.05           H  
ATOM   2098 2HG  LYS A 117      80.160  81.095 -62.306  1.00 16.05           H  
ATOM   2099 1HD  LYS A 117      79.822  83.501 -61.870  1.00 16.05           H  
ATOM   2100 2HD  LYS A 117      81.494  83.824 -62.355  1.00 16.05           H  
ATOM   2101 1HE  LYS A 117      81.017  82.946 -64.611  1.00 16.05           H  
ATOM   2102 2HE  LYS A 117      79.343  82.614 -64.130  1.00 16.05           H  
ATOM   2103 1HZ  LYS A 117      79.532  84.685 -65.305  1.00 16.05           H  
ATOM   2104 2HZ  LYS A 117      79.050  84.961 -63.751  1.00 16.05           H  
ATOM   2105 3HZ  LYS A 117      80.607  85.271 -64.200  1.00 16.05           H  
ATOM   2106  N   ARG A 118      84.170  80.152 -61.025  1.00 16.53           N  
ATOM   2107  CA  ARG A 118      85.282  79.735 -61.864  1.00 16.53           C  
ATOM   2108  C   ARG A 118      85.541  78.238 -61.740  1.00 16.53           C  
ATOM   2109  O   ARG A 118      85.860  77.564 -62.733  1.00 16.53           O  
ATOM   2110  CB  ARG A 118      86.520  80.517 -61.469  1.00 16.53           C  
ATOM   2111  CG  ARG A 118      86.481  81.988 -61.861  1.00 16.53           C  
ATOM   2112  CD  ARG A 118      87.628  82.740 -61.306  1.00 16.53           C  
ATOM   2113  NE  ARG A 118      87.579  84.147 -61.676  1.00 16.53           N  
ATOM   2114  CZ  ARG A 118      88.372  85.105 -61.159  1.00 16.53           C  
ATOM   2115  NH1 ARG A 118      89.269  84.797 -60.248  1.00 16.53           N  
ATOM   2116  NH2 ARG A 118      88.250  86.356 -61.568  1.00 16.53           N  
ATOM   2117  H   ARG A 118      84.334  80.852 -60.299  1.00 16.53           H  
ATOM   2118  HA  ARG A 118      85.036  79.965 -62.899  1.00 16.53           H  
ATOM   2119 1HB  ARG A 118      86.638  80.471 -60.383  1.00 16.53           H  
ATOM   2120 2HB  ARG A 118      87.403  80.065 -61.917  1.00 16.53           H  
ATOM   2121 1HG  ARG A 118      86.516  82.071 -62.946  1.00 16.53           H  
ATOM   2122 2HG  ARG A 118      85.559  82.439 -61.497  1.00 16.53           H  
ATOM   2123 1HD  ARG A 118      87.603  82.672 -60.217  1.00 16.53           H  
ATOM   2124 2HD  ARG A 118      88.560  82.318 -61.678  1.00 16.53           H  
ATOM   2125  HE  ARG A 118      86.904  84.422 -62.376  1.00 16.53           H  
ATOM   2126 1HH1 ARG A 118      89.363  83.841 -59.935  1.00 16.53           H  
ATOM   2127 2HH1 ARG A 118      89.865  85.516 -59.863  1.00 16.53           H  
ATOM   2128 1HH2 ARG A 118      87.564  86.593 -62.271  1.00 16.53           H  
ATOM   2129 2HH2 ARG A 118      88.848  87.073 -61.182  1.00 16.53           H  
ATOM   2130  N   SER A 119      85.374  77.701 -60.527  1.00 17.10           N  
ATOM   2131  CA  SER A 119      85.570  76.281 -60.305  1.00 17.10           C  
ATOM   2132  C   SER A 119      84.528  75.483 -61.092  1.00 17.10           C  
ATOM   2133  O   SER A 119      84.854  74.468 -61.726  1.00 17.10           O  
ATOM   2134  CB  SER A 119      85.459  75.974 -58.823  1.00 17.10           C  
ATOM   2135  OG  SER A 119      86.491  76.602 -58.099  1.00 17.10           O  
ATOM   2136  H   SER A 119      85.138  78.298 -59.731  1.00 17.10           H  
ATOM   2137  HA  SER A 119      86.563  76.004 -60.658  1.00 17.10           H  
ATOM   2138 1HB  SER A 119      84.495  76.310 -58.451  1.00 17.10           H  
ATOM   2139 2HB  SER A 119      85.509  74.898 -58.674  1.00 17.10           H  
ATOM   2140  HG  SER A 119      86.317  77.568 -58.175  1.00 17.10           H  
ATOM   2141  N   HIS A 120      83.276  75.961 -61.089  1.00 17.67           N  
ATOM   2142  CA  HIS A 120      82.207  75.261 -61.790  1.00 17.67           C  
ATOM   2143  C   HIS A 120      82.366  75.374 -63.295  1.00 17.67           C  
ATOM   2144  O   HIS A 120      82.190  74.390 -64.015  1.00 17.67           O  
ATOM   2145  CB  HIS A 120      80.830  75.799 -61.391  1.00 17.67           C  
ATOM   2146  CG  HIS A 120      80.396  75.426 -59.997  1.00 17.67           C  
ATOM   2147  ND1 HIS A 120      80.186  74.115 -59.608  1.00 17.67           N  
ATOM   2148  CD2 HIS A 120      80.105  76.189 -58.915  1.00 17.67           C  
ATOM   2149  CE1 HIS A 120      79.799  74.092 -58.344  1.00 17.67           C  
ATOM   2150  NE2 HIS A 120      79.741  75.336 -57.902  1.00 17.67           N  
ATOM   2151  H   HIS A 120      83.062  76.803 -60.550  1.00 17.67           H  
ATOM   2152  HA  HIS A 120      82.238  74.205 -61.529  1.00 17.67           H  
ATOM   2153 1HB  HIS A 120      80.844  76.890 -61.456  1.00 17.67           H  
ATOM   2154 2HB  HIS A 120      80.081  75.440 -62.095  1.00 17.67           H  
ATOM   2155  HD2 HIS A 120      80.148  77.276 -58.858  1.00 17.67           H  
ATOM   2156  HE1 HIS A 120      79.563  73.199 -57.766  1.00 17.67           H  
ATOM   2157  HE2 HIS A 120      79.470  75.620 -56.973  1.00 17.67           H  
ATOM   2158  N   VAL A 121      82.748  76.548 -63.780  1.00 18.19           N  
ATOM   2159  CA  VAL A 121      82.913  76.724 -65.212  1.00 18.19           C  
ATOM   2160  C   VAL A 121      84.013  75.814 -65.736  1.00 18.19           C  
ATOM   2161  O   VAL A 121      83.816  75.109 -66.731  1.00 18.19           O  
ATOM   2162  CB  VAL A 121      83.214  78.194 -65.543  1.00 18.19           C  
ATOM   2163  CG1 VAL A 121      83.603  78.325 -66.994  1.00 18.19           C  
ATOM   2164  CG2 VAL A 121      81.963  79.041 -65.260  1.00 18.19           C  
ATOM   2165  H   VAL A 121      82.888  77.337 -63.149  1.00 18.19           H  
ATOM   2166  HA  VAL A 121      81.978  76.452 -65.700  1.00 18.19           H  
ATOM   2167  HB  VAL A 121      84.047  78.541 -64.925  1.00 18.19           H  
ATOM   2168 1HG1 VAL A 121      83.820  79.367 -67.223  1.00 18.19           H  
ATOM   2169 2HG1 VAL A 121      84.489  77.724 -67.172  1.00 18.19           H  
ATOM   2170 3HG1 VAL A 121      82.788  77.975 -67.628  1.00 18.19           H  
ATOM   2171 1HG2 VAL A 121      82.170  80.085 -65.484  1.00 18.19           H  
ATOM   2172 2HG2 VAL A 121      81.143  78.688 -65.883  1.00 18.19           H  
ATOM   2173 3HG2 VAL A 121      81.684  78.946 -64.222  1.00 18.19           H  
ATOM   2174  N   SER A 122      85.145  75.766 -65.025  1.00 18.62           N  
ATOM   2175  CA  SER A 122      86.252  74.910 -65.421  1.00 18.62           C  
ATOM   2176  C   SER A 122      85.812  73.443 -65.414  1.00 18.62           C  
ATOM   2177  O   SER A 122      86.138  72.674 -66.329  1.00 18.62           O  
ATOM   2178  CB  SER A 122      87.407  75.109 -64.460  1.00 18.62           C  
ATOM   2179  OG  SER A 122      87.901  76.419 -64.537  1.00 18.62           O  
ATOM   2180  H   SER A 122      85.258  76.361 -64.202  1.00 18.62           H  
ATOM   2181  HA  SER A 122      86.562  75.181 -66.430  1.00 18.62           H  
ATOM   2182 1HB  SER A 122      87.069  74.906 -63.440  1.00 18.62           H  
ATOM   2183 2HB  SER A 122      88.198  74.401 -64.691  1.00 18.62           H  
ATOM   2184  HG  SER A 122      87.217  76.977 -64.107  1.00 18.62           H  
ATOM   2185  N   THR A 123      85.025  73.069 -64.396  1.00 18.96           N  
ATOM   2186  CA  THR A 123      84.507  71.719 -64.255  1.00 18.96           C  
ATOM   2187  C   THR A 123      83.616  71.334 -65.427  1.00 18.96           C  
ATOM   2188  O   THR A 123      83.695  70.213 -65.913  1.00 18.96           O  
ATOM   2189  CB  THR A 123      83.714  71.549 -62.945  1.00 18.96           C  
ATOM   2190  OG1 THR A 123      84.580  71.785 -61.819  1.00 18.96           O  
ATOM   2191  CG2 THR A 123      83.133  70.153 -62.862  1.00 18.96           C  
ATOM   2192  H   THR A 123      84.804  73.737 -63.656  1.00 18.96           H  
ATOM   2193  HA  THR A 123      85.350  71.030 -64.234  1.00 18.96           H  
ATOM   2194  HB  THR A 123      82.902  72.264 -62.920  1.00 18.96           H  
ATOM   2195  HG1 THR A 123      84.843  72.732 -61.809  1.00 18.96           H  
ATOM   2196 1HG2 THR A 123      82.571  70.051 -61.935  1.00 18.96           H  
ATOM   2197 2HG2 THR A 123      82.470  69.987 -63.711  1.00 18.96           H  
ATOM   2198 3HG2 THR A 123      83.941  69.423 -62.881  1.00 18.96           H  
ATOM   2199  N   HIS A 124      82.755  72.250 -65.876  1.00 19.18           N  
ATOM   2200  CA  HIS A 124      81.859  71.949 -66.988  1.00 19.18           C  
ATOM   2201  C   HIS A 124      82.591  71.905 -68.335  1.00 19.18           C  
ATOM   2202  O   HIS A 124      82.280  71.069 -69.184  1.00 19.18           O  
ATOM   2203  CB  HIS A 124      80.727  72.978 -67.073  1.00 19.18           C  
ATOM   2204  CG  HIS A 124      79.726  72.899 -65.941  1.00 19.18           C  
ATOM   2205  ND1 HIS A 124      78.928  71.791 -65.725  1.00 19.18           N  
ATOM   2206  CD2 HIS A 124      79.381  73.801 -64.989  1.00 19.18           C  
ATOM   2207  CE1 HIS A 124      78.148  72.012 -64.680  1.00 19.18           C  
ATOM   2208  NE2 HIS A 124      78.403  73.222 -64.217  1.00 19.18           N  
ATOM   2209  H   HIS A 124      82.708  73.158 -65.414  1.00 19.18           H  
ATOM   2210  HA  HIS A 124      81.407  70.971 -66.829  1.00 19.18           H  
ATOM   2211 1HB  HIS A 124      81.160  73.983 -67.072  1.00 19.18           H  
ATOM   2212 2HB  HIS A 124      80.192  72.852 -68.014  1.00 19.18           H  
ATOM   2213  HD2 HIS A 124      79.799  74.799 -64.859  1.00 19.18           H  
ATOM   2214  HE1 HIS A 124      77.417  71.314 -64.273  1.00 19.18           H  
ATOM   2215  HE2 HIS A 124      77.952  73.657 -63.425  1.00 19.18           H  
ATOM   2216  N   ILE A 125      83.589  72.772 -68.523  1.00 19.28           N  
ATOM   2217  CA  ILE A 125      84.310  72.814 -69.792  1.00 19.28           C  
ATOM   2218  C   ILE A 125      85.295  71.673 -70.033  1.00 19.28           C  
ATOM   2219  O   ILE A 125      85.378  71.157 -71.151  1.00 19.28           O  
ATOM   2220  CB  ILE A 125      85.073  74.117 -69.985  1.00 19.28           C  
ATOM   2221  CG1 ILE A 125      84.095  75.273 -70.108  1.00 19.28           C  
ATOM   2222  CG2 ILE A 125      85.945  73.990 -71.242  1.00 19.28           C  
ATOM   2223  CD1 ILE A 125      84.761  76.607 -70.048  1.00 19.28           C  
ATOM   2224  H   ILE A 125      83.816  73.450 -67.793  1.00 19.28           H  
ATOM   2225  HA  ILE A 125      83.570  72.770 -70.578  1.00 19.28           H  
ATOM   2226  HB  ILE A 125      85.698  74.306 -69.110  1.00 19.28           H  
ATOM   2227 1HG1 ILE A 125      83.553  75.188 -71.050  1.00 19.28           H  
ATOM   2228 2HG1 ILE A 125      83.378  75.212 -69.288  1.00 19.28           H  
ATOM   2229 1HG2 ILE A 125      86.505  74.909 -71.394  1.00 19.28           H  
ATOM   2230 2HG2 ILE A 125      86.638  73.162 -71.118  1.00 19.28           H  
ATOM   2231 3HG2 ILE A 125      85.312  73.802 -72.114  1.00 19.28           H  
ATOM   2232 1HD1 ILE A 125      84.011  77.395 -70.128  1.00 19.28           H  
ATOM   2233 2HD1 ILE A 125      85.288  76.698 -69.102  1.00 19.28           H  
ATOM   2234 3HD1 ILE A 125      85.470  76.697 -70.867  1.00 19.28           H  
ATOM   2235  N   ALA A 126      86.091  71.290 -69.031  1.00 19.32           N  
ATOM   2236  CA  ALA A 126      87.088  70.254 -69.294  1.00 19.32           C  
ATOM   2237  C   ALA A 126      86.470  68.973 -69.924  1.00 19.32           C  
ATOM   2238  O   ALA A 126      87.092  68.422 -70.830  1.00 19.32           O  
ATOM   2239  CB  ALA A 126      87.897  69.952 -68.039  1.00 19.32           C  
ATOM   2240  H   ALA A 126      86.021  71.728 -68.107  1.00 19.32           H  
ATOM   2241  HA  ALA A 126      87.785  70.657 -70.024  1.00 19.32           H  
ATOM   2242 1HB  ALA A 126      88.680  69.234 -68.281  1.00 19.32           H  
ATOM   2243 2HB  ALA A 126      88.354  70.881 -67.695  1.00 19.32           H  
ATOM   2244 3HB  ALA A 126      87.307  69.559 -67.246  1.00 19.32           H  
ATOM   2245  N   PRO A 127      85.293  68.443 -69.494  1.00 19.33           N  
ATOM   2246  CA  PRO A 127      84.601  67.319 -70.112  1.00 19.33           C  
ATOM   2247  C   PRO A 127      84.239  67.554 -71.574  1.00 19.33           C  
ATOM   2248  O   PRO A 127      84.018  66.591 -72.312  1.00 19.33           O  
ATOM   2249  CB  PRO A 127      83.334  67.193 -69.267  1.00 19.33           C  
ATOM   2250  CG  PRO A 127      83.721  67.738 -67.943  1.00 19.33           C  
ATOM   2251  CD  PRO A 127      84.665  68.859 -68.247  1.00 19.33           C  
ATOM   2252  HA  PRO A 127      85.222  66.424 -70.006  1.00 19.33           H  
ATOM   2253 1HB  PRO A 127      82.520  67.771 -69.735  1.00 19.33           H  
ATOM   2254 2HB  PRO A 127      83.009  66.145 -69.228  1.00 19.33           H  
ATOM   2255 1HG  PRO A 127      82.828  68.096 -67.400  1.00 19.33           H  
ATOM   2256 2HG  PRO A 127      84.178  66.959 -67.325  1.00 19.33           H  
ATOM   2257 1HD  PRO A 127      84.095  69.730 -68.384  1.00 19.33           H  
ATOM   2258 2HD  PRO A 127      85.340  68.935 -67.427  1.00 19.33           H  
ATOM   2259  N   TYR A 128      84.161  68.811 -72.016  1.00 19.35           N  
ATOM   2260  CA  TYR A 128      83.836  69.056 -73.405  1.00 19.35           C  
ATOM   2261  C   TYR A 128      85.106  68.806 -74.179  1.00 19.35           C  
ATOM   2262  O   TYR A 128      85.139  68.077 -75.171  1.00 19.35           O  
ATOM   2263  CB  TYR A 128      83.421  70.513 -73.650  1.00 19.35           C  
ATOM   2264  CG  TYR A 128      82.181  70.976 -72.939  1.00 19.35           C  
ATOM   2265  CD1 TYR A 128      81.975  72.339 -72.773  1.00 19.35           C  
ATOM   2266  CD2 TYR A 128      81.264  70.069 -72.438  1.00 19.35           C  
ATOM   2267  CE1 TYR A 128      80.854  72.799 -72.117  1.00 19.35           C  
ATOM   2268  CE2 TYR A 128      80.135  70.529 -71.781  1.00 19.35           C  
ATOM   2269  CZ  TYR A 128      79.929  71.890 -71.622  1.00 19.35           C  
ATOM   2270  OH  TYR A 128      78.801  72.345 -70.974  1.00 19.35           O  
ATOM   2271  H   TYR A 128      84.359  69.609 -71.422  1.00 19.35           H  
ATOM   2272  HA  TYR A 128      83.066  68.364 -73.739  1.00 19.35           H  
ATOM   2273 1HB  TYR A 128      84.235  71.172 -73.364  1.00 19.35           H  
ATOM   2274 2HB  TYR A 128      83.263  70.660 -74.718  1.00 19.35           H  
ATOM   2275  HD1 TYR A 128      82.704  73.053 -73.165  1.00 19.35           H  
ATOM   2276  HD2 TYR A 128      81.429  69.000 -72.562  1.00 19.35           H  
ATOM   2277  HE1 TYR A 128      80.701  73.873 -71.998  1.00 19.35           H  
ATOM   2278  HE2 TYR A 128      79.409  69.820 -71.386  1.00 19.35           H  
ATOM   2279  HH  TYR A 128      78.812  73.306 -70.953  1.00 19.35           H  
ATOM   2280  N   LEU A 129      86.190  69.363 -73.647  1.00 19.42           N  
ATOM   2281  CA  LEU A 129      87.496  69.278 -74.275  1.00 19.42           C  
ATOM   2282  C   LEU A 129      87.964  67.829 -74.316  1.00 19.42           C  
ATOM   2283  O   LEU A 129      88.576  67.381 -75.284  1.00 19.42           O  
ATOM   2284  CB  LEU A 129      88.476  70.149 -73.497  1.00 19.42           C  
ATOM   2285  CG  LEU A 129      88.176  71.651 -73.567  1.00 19.42           C  
ATOM   2286  CD1 LEU A 129      89.114  72.395 -72.635  1.00 19.42           C  
ATOM   2287  CD2 LEU A 129      88.314  72.138 -75.007  1.00 19.42           C  
ATOM   2288  H   LEU A 129      86.077  69.906 -72.788  1.00 19.42           H  
ATOM   2289  HA  LEU A 129      87.418  69.649 -75.296  1.00 19.42           H  
ATOM   2290 1HB  LEU A 129      88.456  69.850 -72.454  1.00 19.42           H  
ATOM   2291 2HB  LEU A 129      89.479  69.984 -73.885  1.00 19.42           H  
ATOM   2292  HG  LEU A 129      87.152  71.828 -73.226  1.00 19.42           H  
ATOM   2293 1HD1 LEU A 129      88.889  73.461 -72.669  1.00 19.42           H  
ATOM   2294 2HD1 LEU A 129      88.981  72.029 -71.621  1.00 19.42           H  
ATOM   2295 3HD1 LEU A 129      90.143  72.230 -72.948  1.00 19.42           H  
ATOM   2296 1HD2 LEU A 129      88.087  73.211 -75.057  1.00 19.42           H  
ATOM   2297 2HD2 LEU A 129      89.333  71.969 -75.354  1.00 19.42           H  
ATOM   2298 3HD2 LEU A 129      87.618  71.594 -75.646  1.00 19.42           H  
ATOM   2299  N   ALA A 130      87.598  67.075 -73.287  1.00 19.59           N  
ATOM   2300  CA  ALA A 130      87.929  65.666 -73.153  1.00 19.59           C  
ATOM   2301  C   ALA A 130      87.400  64.825 -74.319  1.00 19.59           C  
ATOM   2302  O   ALA A 130      87.940  63.756 -74.605  1.00 19.59           O  
ATOM   2303  CB  ALA A 130      87.361  65.128 -71.856  1.00 19.59           C  
ATOM   2304  H   ALA A 130      87.110  67.524 -72.512  1.00 19.59           H  
ATOM   2305  HA  ALA A 130      89.014  65.580 -73.136  1.00 19.59           H  
ATOM   2306 1HB  ALA A 130      87.640  64.082 -71.744  1.00 19.59           H  
ATOM   2307 2HB  ALA A 130      87.754  65.706 -71.019  1.00 19.59           H  
ATOM   2308 3HB  ALA A 130      86.278  65.214 -71.881  1.00 19.59           H  
ATOM   2309  N   SER A 131      86.305  65.264 -74.953  1.00 19.85           N  
ATOM   2310  CA  SER A 131      85.704  64.517 -76.047  1.00 19.85           C  
ATOM   2311  C   SER A 131      86.354  64.825 -77.398  1.00 19.85           C  
ATOM   2312  O   SER A 131      85.981  64.235 -78.412  1.00 19.85           O  
ATOM   2313  CB  SER A 131      84.207  64.771 -76.107  1.00 19.85           C  
ATOM   2314  OG  SER A 131      83.910  66.093 -76.469  1.00 19.85           O  
ATOM   2315  H   SER A 131      85.897  66.169 -74.717  1.00 19.85           H  
ATOM   2316  HA  SER A 131      85.849  63.454 -75.848  1.00 19.85           H  
ATOM   2317 1HB  SER A 131      83.745  64.086 -76.817  1.00 19.85           H  
ATOM   2318 2HB  SER A 131      83.777  64.565 -75.128  1.00 19.85           H  
ATOM   2319  HG  SER A 131      84.432  66.669 -75.866  1.00 19.85           H  
ATOM   2320  N   ASN A 132      87.284  65.780 -77.428  1.00 20.18           N  
ATOM   2321  CA  ASN A 132      87.932  66.198 -78.663  1.00 20.18           C  
ATOM   2322  C   ASN A 132      89.056  65.186 -79.002  1.00 20.18           C  
ATOM   2323  O   ASN A 132      90.012  65.066 -78.234  1.00 20.18           O  
ATOM   2324  CB  ASN A 132      88.442  67.624 -78.495  1.00 20.18           C  
ATOM   2325  CG  ASN A 132      88.999  68.262 -79.735  1.00 20.18           C  
ATOM   2326  OD1 ASN A 132      89.717  67.664 -80.532  1.00 20.18           O  
ATOM   2327  ND2 ASN A 132      88.659  69.515 -79.910  1.00 20.18           N  
ATOM   2328  H   ASN A 132      87.579  66.235 -76.562  1.00 20.18           H  
ATOM   2329  HA  ASN A 132      87.179  66.214 -79.440  1.00 20.18           H  
ATOM   2330 1HB  ASN A 132      87.631  68.250 -78.112  1.00 20.18           H  
ATOM   2331 2HB  ASN A 132      89.225  67.623 -77.739  1.00 20.18           H  
ATOM   2332 1HD2 ASN A 132      88.986  70.015 -80.714  1.00 20.18           H  
ATOM   2333 2HD2 ASN A 132      88.066  69.961 -79.237  1.00 20.18           H  
ATOM   2334  N   PRO A 133      88.959  64.419 -80.111  1.00 20.53           N  
ATOM   2335  CA  PRO A 133      89.869  63.346 -80.492  1.00 20.53           C  
ATOM   2336  C   PRO A 133      91.240  63.826 -80.935  1.00 20.53           C  
ATOM   2337  O   PRO A 133      91.392  64.939 -81.440  1.00 20.53           O  
ATOM   2338  CB  PRO A 133      89.133  62.678 -81.657  1.00 20.53           C  
ATOM   2339  CG  PRO A 133      88.309  63.790 -82.273  1.00 20.53           C  
ATOM   2340  CD  PRO A 133      87.892  64.669 -81.109  1.00 20.53           C  
ATOM   2341  HA  PRO A 133      89.965  62.651 -79.641  1.00 20.53           H  
ATOM   2342 1HB  PRO A 133      89.870  62.256 -82.362  1.00 20.53           H  
ATOM   2343 2HB  PRO A 133      88.523  61.842 -81.288  1.00 20.53           H  
ATOM   2344 1HG  PRO A 133      88.916  64.333 -83.013  1.00 20.53           H  
ATOM   2345 2HG  PRO A 133      87.447  63.370 -82.812  1.00 20.53           H  
ATOM   2346 1HD  PRO A 133      87.895  65.721 -81.443  1.00 20.53           H  
ATOM   2347 2HD  PRO A 133      86.917  64.346 -80.728  1.00 20.53           H  
ATOM   2348  N   VAL A 134      92.231  62.952 -80.815  1.00 20.83           N  
ATOM   2349  CA  VAL A 134      93.567  63.248 -81.310  1.00 20.83           C  
ATOM   2350  C   VAL A 134      93.660  62.976 -82.802  1.00 20.83           C  
ATOM   2351  O   VAL A 134      93.288  61.899 -83.267  1.00 20.83           O  
ATOM   2352  CB  VAL A 134      94.612  62.400 -80.567  1.00 20.83           C  
ATOM   2353  CG1 VAL A 134      96.004  62.642 -81.154  1.00 20.83           C  
ATOM   2354  CG2 VAL A 134      94.578  62.754 -79.087  1.00 20.83           C  
ATOM   2355  H   VAL A 134      92.057  62.059 -80.376  1.00 20.83           H  
ATOM   2356  HA  VAL A 134      93.778  64.303 -81.131  1.00 20.83           H  
ATOM   2357  HB  VAL A 134      94.380  61.343 -80.698  1.00 20.83           H  
ATOM   2358 1HG1 VAL A 134      96.734  62.030 -80.626  1.00 20.83           H  
ATOM   2359 2HG1 VAL A 134      96.011  62.374 -82.212  1.00 20.83           H  
ATOM   2360 3HG1 VAL A 134      96.268  63.694 -81.046  1.00 20.83           H  
ATOM   2361 1HG2 VAL A 134      95.311  62.149 -78.548  1.00 20.83           H  
ATOM   2362 2HG2 VAL A 134      94.817  63.810 -78.959  1.00 20.83           H  
ATOM   2363 3HG2 VAL A 134      93.583  62.557 -78.686  1.00 20.83           H  
ATOM   2364  N   PHE A 135      94.127  63.962 -83.557  1.00 21.05           N  
ATOM   2365  CA  PHE A 135      94.271  63.809 -84.998  1.00 21.05           C  
ATOM   2366  C   PHE A 135      95.455  62.953 -85.407  1.00 21.05           C  
ATOM   2367  O   PHE A 135      96.578  63.176 -84.947  1.00 21.05           O  
ATOM   2368  CB  PHE A 135      94.436  65.163 -85.685  1.00 21.05           C  
ATOM   2369  CG  PHE A 135      94.620  65.035 -87.188  1.00 21.05           C  
ATOM   2370  CD1 PHE A 135      93.552  64.757 -88.025  1.00 21.05           C  
ATOM   2371  CD2 PHE A 135      95.886  65.172 -87.756  1.00 21.05           C  
ATOM   2372  CE1 PHE A 135      93.742  64.624 -89.390  1.00 21.05           C  
ATOM   2373  CE2 PHE A 135      96.075  65.038 -89.116  1.00 21.05           C  
ATOM   2374  CZ  PHE A 135      95.002  64.766 -89.934  1.00 21.05           C  
ATOM   2375  H   PHE A 135      94.395  64.831 -83.119  1.00 21.05           H  
ATOM   2376  HA  PHE A 135      93.367  63.333 -85.379  1.00 21.05           H  
ATOM   2377 1HB  PHE A 135      93.561  65.782 -85.496  1.00 21.05           H  
ATOM   2378 2HB  PHE A 135      95.304  65.678 -85.278  1.00 21.05           H  
ATOM   2379  HD1 PHE A 135      92.557  64.638 -87.597  1.00 21.05           H  
ATOM   2380  HD2 PHE A 135      96.736  65.382 -87.107  1.00 21.05           H  
ATOM   2381  HE1 PHE A 135      92.895  64.401 -90.036  1.00 21.05           H  
ATOM   2382  HE2 PHE A 135      97.070  65.146 -89.541  1.00 21.05           H  
ATOM   2383  HZ  PHE A 135      95.148  64.657 -91.006  1.00 21.05           H  
ATOM   2384  N   THR A 136      95.196  62.010 -86.305  1.00 21.16           N  
ATOM   2385  CA  THR A 136      96.228  61.191 -86.912  1.00 21.16           C  
ATOM   2386  C   THR A 136      95.953  61.306 -88.412  1.00 21.16           C  
ATOM   2387  O   THR A 136      94.799  61.501 -88.789  1.00 21.16           O  
ATOM   2388  CB  THR A 136      96.147  59.733 -86.412  1.00 21.16           C  
ATOM   2389  OG1 THR A 136      94.922  59.136 -86.866  1.00 21.16           O  
ATOM   2390  CG2 THR A 136      96.165  59.698 -84.871  1.00 21.16           C  
ATOM   2391  H   THR A 136      94.238  61.878 -86.598  1.00 21.16           H  
ATOM   2392  HA  THR A 136      97.215  61.604 -86.696  1.00 21.16           H  
ATOM   2393  HB  THR A 136      96.992  59.174 -86.779  1.00 21.16           H  
ATOM   2394  HG1 THR A 136      94.849  59.229 -87.820  1.00 21.16           H  
ATOM   2395 1HG2 THR A 136      96.110  58.666 -84.530  1.00 21.16           H  
ATOM   2396 2HG2 THR A 136      97.089  60.152 -84.509  1.00 21.16           H  
ATOM   2397 3HG2 THR A 136      95.313  60.251 -84.475  1.00 21.16           H  
ATOM   2398  N   ALA A 137      96.953  61.152 -89.277  1.00 21.15           N  
ATOM   2399  CA  ALA A 137      96.661  61.334 -90.705  1.00 21.15           C  
ATOM   2400  C   ALA A 137      96.241  60.065 -91.503  1.00 21.15           C  
ATOM   2401  O   ALA A 137      95.263  60.153 -92.240  1.00 21.15           O  
ATOM   2402  CB  ALA A 137      97.839  62.034 -91.362  1.00 21.15           C  
ATOM   2403  H   ALA A 137      97.892  60.960 -88.955  1.00 21.15           H  
ATOM   2404  HA  ALA A 137      95.816  62.018 -90.773  1.00 21.15           H  
ATOM   2405 1HB  ALA A 137      97.597  62.253 -92.399  1.00 21.15           H  
ATOM   2406 2HB  ALA A 137      98.035  62.965 -90.833  1.00 21.15           H  
ATOM   2407 3HB  ALA A 137      98.711  61.438 -91.322  1.00 21.15           H  
ATOM   2408  N   SER A 138      96.901  58.890 -91.403  1.00 21.04           N  
ATOM   2409  CA  SER A 138      98.107  58.540 -90.657  1.00 21.04           C  
ATOM   2410  C   SER A 138      98.890  57.524 -91.531  1.00 21.04           C  
ATOM   2411  O   SER A 138      99.032  56.368 -91.131  1.00 21.04           O  
ATOM   2412  CB  SER A 138      97.734  57.878 -89.352  1.00 21.04           C  
ATOM   2413  OG  SER A 138      98.841  57.766 -88.507  1.00 21.04           O  
ATOM   2414  H   SER A 138      96.497  58.139 -91.944  1.00 21.04           H  
ATOM   2415  HA  SER A 138      98.711  59.414 -90.459  1.00 21.04           H  
ATOM   2416 1HB  SER A 138      96.942  58.419 -88.878  1.00 21.04           H  
ATOM   2417 2HB  SER A 138      97.349  56.880 -89.566  1.00 21.04           H  
ATOM   2418  HG  SER A 138      98.581  57.161 -87.804  1.00 21.04           H  
ATOM   2419  N   PRO A 139      99.470  57.952 -92.676  1.00 20.84           N  
ATOM   2420  CA  PRO A 139      99.969  57.146 -93.798  1.00 20.84           C  
ATOM   2421  C   PRO A 139     101.120  56.214 -93.471  1.00 20.84           C  
ATOM   2422  O   PRO A 139     101.438  55.309 -94.237  1.00 20.84           O  
ATOM   2423  CB  PRO A 139     100.414  58.212 -94.801  1.00 20.84           C  
ATOM   2424  CG  PRO A 139     100.722  59.419 -93.968  1.00 20.84           C  
ATOM   2425  CD  PRO A 139      99.732  59.380 -92.842  1.00 20.84           C  
ATOM   2426  HA  PRO A 139      99.127  56.566 -94.216  1.00 20.84           H  
ATOM   2427 1HB  PRO A 139     101.296  57.853 -95.357  1.00 20.84           H  
ATOM   2428 2HB  PRO A 139      99.623  58.393 -95.542  1.00 20.84           H  
ATOM   2429 1HG  PRO A 139     101.763  59.385 -93.622  1.00 20.84           H  
ATOM   2430 2HG  PRO A 139     100.624  60.331 -94.577  1.00 20.84           H  
ATOM   2431 1HD  PRO A 139     100.219  59.802 -91.959  1.00 20.84           H  
ATOM   2432 2HD  PRO A 139      98.819  59.908 -93.135  1.00 20.84           H  
ATOM   2433  N   VAL A 140     101.760  56.462 -92.346  1.00 20.57           N  
ATOM   2434  CA  VAL A 140     102.895  55.692 -91.890  1.00 20.57           C  
ATOM   2435  C   VAL A 140     102.502  54.361 -91.234  1.00 20.57           C  
ATOM   2436  O   VAL A 140     103.345  53.475 -91.039  1.00 20.57           O  
ATOM   2437  CB  VAL A 140     103.681  56.569 -90.911  1.00 20.57           C  
ATOM   2438  CG1 VAL A 140     104.141  57.827 -91.626  1.00 20.57           C  
ATOM   2439  CG2 VAL A 140     102.770  56.951 -89.751  1.00 20.57           C  
ATOM   2440  H   VAL A 140     101.446  57.217 -91.763  1.00 20.57           H  
ATOM   2441  HA  VAL A 140     103.525  55.477 -92.754  1.00 20.57           H  
ATOM   2442  HB  VAL A 140     104.556  56.031 -90.551  1.00 20.57           H  
ATOM   2443 1HG1 VAL A 140     104.697  58.460 -90.932  1.00 20.57           H  
ATOM   2444 2HG1 VAL A 140     104.782  57.556 -92.463  1.00 20.57           H  
ATOM   2445 3HG1 VAL A 140     103.273  58.369 -91.992  1.00 20.57           H  
ATOM   2446 1HG2 VAL A 140     103.314  57.586 -89.053  1.00 20.57           H  
ATOM   2447 2HG2 VAL A 140     101.899  57.490 -90.131  1.00 20.57           H  
ATOM   2448 3HG2 VAL A 140     102.445  56.064 -89.241  1.00 20.57           H  
ATOM   2449  N   ILE A 141     101.224  54.186 -90.899  1.00 20.26           N  
ATOM   2450  CA  ILE A 141     100.874  52.954 -90.208  1.00 20.26           C  
ATOM   2451  C   ILE A 141     100.603  51.799 -91.148  1.00 20.26           C  
ATOM   2452  O   ILE A 141      99.463  51.504 -91.512  1.00 20.26           O  
ATOM   2453  CB  ILE A 141      99.652  53.144 -89.306  1.00 20.26           C  
ATOM   2454  CG1 ILE A 141      99.888  54.314 -88.361  1.00 20.26           C  
ATOM   2455  CG2 ILE A 141      99.391  51.861 -88.534  1.00 20.26           C  
ATOM   2456  CD1 ILE A 141     101.110  54.138 -87.489  1.00 20.26           C  
ATOM   2457  H   ILE A 141     100.523  54.907 -91.088  1.00 20.26           H  
ATOM   2458  HA  ILE A 141     101.710  52.675 -89.571  1.00 20.26           H  
ATOM   2459  HB  ILE A 141      98.783  53.388 -89.918  1.00 20.26           H  
ATOM   2460 1HG1 ILE A 141     100.012  55.220 -88.957  1.00 20.26           H  
ATOM   2461 2HG1 ILE A 141      99.016  54.440 -87.721  1.00 20.26           H  
ATOM   2462 1HG2 ILE A 141      98.518  51.986 -87.897  1.00 20.26           H  
ATOM   2463 2HG2 ILE A 141      99.216  51.051 -89.235  1.00 20.26           H  
ATOM   2464 3HG2 ILE A 141     100.259  51.623 -87.920  1.00 20.26           H  
ATOM   2465 1HD1 ILE A 141     101.227  55.011 -86.848  1.00 20.26           H  
ATOM   2466 2HD1 ILE A 141     100.993  53.246 -86.874  1.00 20.26           H  
ATOM   2467 3HD1 ILE A 141     101.993  54.027 -88.115  1.00 20.26           H  
ATOM   2468  N   ASN A 142     101.674  51.102 -91.478  1.00 19.95           N  
ATOM   2469  CA  ASN A 142     101.595  49.949 -92.362  1.00 19.95           C  
ATOM   2470  C   ASN A 142     101.138  48.735 -91.568  1.00 19.95           C  
ATOM   2471  O   ASN A 142     101.678  48.449 -90.499  1.00 19.95           O  
ATOM   2472  CB  ASN A 142     102.931  49.685 -93.031  1.00 19.95           C  
ATOM   2473  CG  ASN A 142     103.320  50.774 -94.008  1.00 19.95           C  
ATOM   2474  OD1 ASN A 142     102.526  51.161 -94.874  1.00 19.95           O  
ATOM   2475  ND2 ASN A 142     104.527  51.269 -93.886  1.00 19.95           N  
ATOM   2476  H   ASN A 142     102.567  51.462 -91.144  1.00 19.95           H  
ATOM   2477  HA  ASN A 142     100.845  50.142 -93.130  1.00 19.95           H  
ATOM   2478 1HB  ASN A 142     103.708  49.602 -92.269  1.00 19.95           H  
ATOM   2479 2HB  ASN A 142     102.888  48.732 -93.560  1.00 19.95           H  
ATOM   2480 1HD2 ASN A 142     104.834  51.993 -94.506  1.00 19.95           H  
ATOM   2481 2HD2 ASN A 142     105.140  50.929 -93.173  1.00 19.95           H  
ATOM   2482  N   VAL A 143     100.141  48.027 -92.085  1.00 19.68           N  
ATOM   2483  CA  VAL A 143      99.624  46.849 -91.404  1.00 19.68           C  
ATOM   2484  C   VAL A 143      99.694  45.621 -92.297  1.00 19.68           C  
ATOM   2485  O   VAL A 143      99.167  45.629 -93.409  1.00 19.68           O  
ATOM   2486  CB  VAL A 143      98.161  47.085 -90.978  1.00 19.68           C  
ATOM   2487  CG1 VAL A 143      97.618  45.847 -90.297  1.00 19.68           C  
ATOM   2488  CG2 VAL A 143      98.085  48.297 -90.050  1.00 19.68           C  
ATOM   2489  H   VAL A 143      99.731  48.316 -92.962  1.00 19.68           H  
ATOM   2490  HA  VAL A 143     100.224  46.667 -90.513  1.00 19.68           H  
ATOM   2491  HB  VAL A 143      97.551  47.266 -91.862  1.00 19.68           H  
ATOM   2492 1HG1 VAL A 143      96.580  46.007 -90.007  1.00 19.68           H  
ATOM   2493 2HG1 VAL A 143      97.671  45.004 -90.985  1.00 19.68           H  
ATOM   2494 3HG1 VAL A 143      98.213  45.640 -89.409  1.00 19.68           H  
ATOM   2495 1HG2 VAL A 143      97.051  48.464 -89.754  1.00 19.68           H  
ATOM   2496 2HG2 VAL A 143      98.694  48.116 -89.164  1.00 19.68           H  
ATOM   2497 3HG2 VAL A 143      98.454  49.180 -90.568  1.00 19.68           H  
ATOM   2498  N   THR A 144     100.346  44.568 -91.806  1.00 19.49           N  
ATOM   2499  CA  THR A 144     100.459  43.331 -92.576  1.00 19.49           C  
ATOM   2500  C   THR A 144      99.918  42.112 -91.830  1.00 19.49           C  
ATOM   2501  O   THR A 144      99.494  41.146 -92.443  1.00 19.49           O  
ATOM   2502  CB  THR A 144     101.918  43.077 -92.946  1.00 19.49           C  
ATOM   2503  OG1 THR A 144     102.686  42.912 -91.748  1.00 19.49           O  
ATOM   2504  CG2 THR A 144     102.468  44.264 -93.743  1.00 19.49           C  
ATOM   2505  H   THR A 144     100.774  44.641 -90.898  1.00 19.49           H  
ATOM   2506  HA  THR A 144      99.883  43.437 -93.496  1.00 19.49           H  
ATOM   2507  HB  THR A 144     101.982  42.170 -93.535  1.00 19.49           H  
ATOM   2508  HG1 THR A 144     102.362  42.126 -91.272  1.00 19.49           H  
ATOM   2509 1HG2 THR A 144     103.508  44.085 -94.004  1.00 19.49           H  
ATOM   2510 2HG2 THR A 144     101.881  44.393 -94.648  1.00 19.49           H  
ATOM   2511 3HG2 THR A 144     102.407  45.170 -93.146  1.00 19.49           H  
ATOM   2512  N   GLN A 145      99.875  42.174 -90.501  1.00 19.38           N  
ATOM   2513  CA  GLN A 145      99.454  41.030 -89.683  1.00 19.38           C  
ATOM   2514  C   GLN A 145     100.114  39.721 -90.295  1.00 19.38           C  
ATOM   2515  O   GLN A 145     101.343  39.736 -90.409  1.00 19.38           O  
ATOM   2516  CB  GLN A 145      97.917  41.154 -89.597  1.00 19.38           C  
ATOM   2517  CG  GLN A 145      97.511  42.420 -88.910  1.00 19.38           C  
ATOM   2518  CD  GLN A 145      96.015  42.635 -88.887  1.00 19.38           C  
ATOM   2519  OE1 GLN A 145      95.292  42.148 -89.761  1.00 19.38           O  
ATOM   2520  NE2 GLN A 145      95.539  43.368 -87.887  1.00 19.38           N  
ATOM   2521  H   GLN A 145     100.187  43.012 -90.043  1.00 19.38           H  
ATOM   2522  HA  GLN A 145      99.848  41.156 -88.674  1.00 19.38           H  
ATOM   2523 1HB  GLN A 145      97.441  41.088 -90.577  1.00 19.38           H  
ATOM   2524 2HB  GLN A 145      97.480  40.456 -88.925  1.00 19.38           H  
ATOM   2525 1HG  GLN A 145      97.870  42.382 -87.881  1.00 19.38           H  
ATOM   2526 2HG  GLN A 145      97.975  43.231 -89.426  1.00 19.38           H  
ATOM   2527 1HE2 GLN A 145      94.557  43.546 -87.820  1.00 19.38           H  
ATOM   2528 2HE2 GLN A 145      96.162  43.743 -87.201  1.00 19.38           H  
ATOM   2529  N   PRO A 146      99.422  38.573 -90.576  1.00 19.31           N  
ATOM   2530  CA  PRO A 146      99.915  37.444 -91.379  1.00 19.31           C  
ATOM   2531  C   PRO A 146     100.253  37.883 -92.794  1.00 19.31           C  
ATOM   2532  O   PRO A 146     100.648  39.013 -93.018  1.00 19.31           O  
ATOM   2533  CB  PRO A 146      98.759  36.444 -91.340  1.00 19.31           C  
ATOM   2534  CG  PRO A 146      98.045  36.751 -90.066  1.00 19.31           C  
ATOM   2535  CD  PRO A 146      98.152  38.242 -89.899  1.00 19.31           C  
ATOM   2536  HA  PRO A 146     100.809  37.024 -90.892  1.00 19.31           H  
ATOM   2537 1HB  PRO A 146      98.121  36.574 -92.224  1.00 19.31           H  
ATOM   2538 2HB  PRO A 146      99.148  35.417 -91.371  1.00 19.31           H  
ATOM   2539 1HG  PRO A 146      96.999  36.402 -90.126  1.00 19.31           H  
ATOM   2540 2HG  PRO A 146      98.512  36.197 -89.240  1.00 19.31           H  
ATOM   2541 1HD  PRO A 146      97.291  38.699 -90.386  1.00 19.31           H  
ATOM   2542 2HD  PRO A 146      98.222  38.445 -88.823  1.00 19.31           H  
ATOM   2543  N   GLY A 147     100.227  36.988 -93.763  1.00 19.25           N  
ATOM   2544  CA  GLY A 147     100.663  37.399 -95.100  1.00 19.25           C  
ATOM   2545  C   GLY A 147      99.705  38.338 -95.866  1.00 19.25           C  
ATOM   2546  O   GLY A 147      99.271  38.005 -96.969  1.00 19.25           O  
ATOM   2547  H   GLY A 147      99.911  36.044 -93.597  1.00 19.25           H  
ATOM   2548 1HA  GLY A 147     101.635  37.887 -95.011  1.00 19.25           H  
ATOM   2549 2HA  GLY A 147     100.829  36.502 -95.698  1.00 19.25           H  
ATOM   2550  N   TYR A 148      99.433  39.538 -95.322  1.00 19.16           N  
ATOM   2551  CA  TYR A 148      98.579  40.538 -95.959  1.00 19.16           C  
ATOM   2552  C   TYR A 148      99.450  41.690 -96.445  1.00 19.16           C  
ATOM   2553  O   TYR A 148      99.031  42.844 -96.569  1.00 19.16           O  
ATOM   2554  CB  TYR A 148      97.471  40.997 -95.020  1.00 19.16           C  
ATOM   2555  CG  TYR A 148      96.575  39.859 -94.615  1.00 19.16           C  
ATOM   2556  CD1 TYR A 148      96.662  39.315 -93.346  1.00 19.16           C  
ATOM   2557  CD2 TYR A 148      95.675  39.342 -95.532  1.00 19.16           C  
ATOM   2558  CE1 TYR A 148      95.840  38.262 -92.996  1.00 19.16           C  
ATOM   2559  CE2 TYR A 148      94.859  38.290 -95.181  1.00 19.16           C  
ATOM   2560  CZ  TYR A 148      94.939  37.752 -93.917  1.00 19.16           C  
ATOM   2561  OH  TYR A 148      94.124  36.700 -93.564  1.00 19.16           O  
ATOM   2562  H   TYR A 148      99.810  39.772 -94.400  1.00 19.16           H  
ATOM   2563  HA  TYR A 148      98.110  40.094 -96.837  1.00 19.16           H  
ATOM   2564 1HB  TYR A 148      97.878  41.453 -94.137  1.00 19.16           H  
ATOM   2565 2HB  TYR A 148      96.863  41.747 -95.521  1.00 19.16           H  
ATOM   2566  HD1 TYR A 148      97.377  39.719 -92.628  1.00 19.16           H  
ATOM   2567  HD2 TYR A 148      95.613  39.767 -96.536  1.00 19.16           H  
ATOM   2568  HE1 TYR A 148      95.897  37.830 -92.005  1.00 19.16           H  
ATOM   2569  HE2 TYR A 148      94.152  37.885 -95.905  1.00 19.16           H  
ATOM   2570  HH  TYR A 148      93.559  36.471 -94.307  1.00 19.16           H  
ATOM   2571  N   ARG A 149     100.690  41.347 -96.749  1.00 19.02           N  
ATOM   2572  CA  ARG A 149     101.684  42.277 -97.247  1.00 19.02           C  
ATOM   2573  C   ARG A 149     101.335  42.596 -98.693  1.00 19.02           C  
ATOM   2574  O   ARG A 149     101.942  42.064 -99.620  1.00 19.02           O  
ATOM   2575  CB  ARG A 149     103.060  41.635 -97.219  1.00 19.02           C  
ATOM   2576  CG  ARG A 149     103.598  41.248 -95.854  1.00 19.02           C  
ATOM   2577  CD  ARG A 149     104.926  40.581 -95.958  1.00 19.02           C  
ATOM   2578  NE  ARG A 149     105.442  40.182 -94.657  1.00 19.02           N  
ATOM   2579  CZ  ARG A 149     106.629  39.575 -94.458  1.00 19.02           C  
ATOM   2580  NH1 ARG A 149     107.409  39.305 -95.482  1.00 19.02           N  
ATOM   2581  NH2 ARG A 149     107.008  39.249 -93.234  1.00 19.02           N  
ATOM   2582  H   ARG A 149     100.948  40.381 -96.627  1.00 19.02           H  
ATOM   2583  HA  ARG A 149     101.668  43.190 -96.654  1.00 19.02           H  
ATOM   2584 1HB  ARG A 149     103.071  40.752 -97.857  1.00 19.02           H  
ATOM   2585 2HB  ARG A 149     103.758  42.340 -97.621  1.00 19.02           H  
ATOM   2586 1HG  ARG A 149     103.734  42.133 -95.259  1.00 19.02           H  
ATOM   2587 2HG  ARG A 149     102.900  40.569 -95.354  1.00 19.02           H  
ATOM   2588 1HD  ARG A 149     104.838  39.689 -96.578  1.00 19.02           H  
ATOM   2589 2HD  ARG A 149     105.642  41.266 -96.412  1.00 19.02           H  
ATOM   2590  HE  ARG A 149     104.868  40.373 -93.843  1.00 19.02           H  
ATOM   2591 1HH1 ARG A 149     107.119  39.554 -96.417  1.00 19.02           H  
ATOM   2592 2HH1 ARG A 149     108.297  38.849 -95.333  1.00 19.02           H  
ATOM   2593 1HH2 ARG A 149     106.407  39.456 -92.447  1.00 19.02           H  
ATOM   2594 2HH2 ARG A 149     107.896  38.793 -93.085  1.00 19.02           H  
ATOM   2595  N   TYR A 150     100.348  43.465 -98.873  1.00 18.85           N  
ATOM   2596  CA  TYR A 150      99.784  43.743-100.190  1.00 18.85           C  
ATOM   2597  C   TYR A 150     100.790  44.115-101.279  1.00 18.85           C  
ATOM   2598  O   TYR A 150     100.759  43.499-102.344  1.00 18.85           O  
ATOM   2599  CB  TYR A 150      98.702  44.826-100.063  1.00 18.85           C  
ATOM   2600  CG  TYR A 150      98.111  45.280-101.386  1.00 18.85           C  
ATOM   2601  CD1 TYR A 150      97.166  44.507-102.038  1.00 18.85           C  
ATOM   2602  CD2 TYR A 150      98.505  46.486-101.932  1.00 18.85           C  
ATOM   2603  CE1 TYR A 150      96.632  44.939-103.240  1.00 18.85           C  
ATOM   2604  CE2 TYR A 150      97.977  46.920-103.126  1.00 18.85           C  
ATOM   2605  CZ  TYR A 150      97.046  46.151-103.784  1.00 18.85           C  
ATOM   2606  OH  TYR A 150      96.514  46.582-104.976  1.00 18.85           O  
ATOM   2607  H   TYR A 150      99.909  43.843 -98.033  1.00 18.85           H  
ATOM   2608  HA  TYR A 150      99.290  42.831-100.526  1.00 18.85           H  
ATOM   2609 1HB  TYR A 150      97.890  44.453 -99.437  1.00 18.85           H  
ATOM   2610 2HB  TYR A 150      99.123  45.699 -99.566  1.00 18.85           H  
ATOM   2611  HD1 TYR A 150      96.846  43.559-101.607  1.00 18.85           H  
ATOM   2612  HD2 TYR A 150      99.241  47.097-101.411  1.00 18.85           H  
ATOM   2613  HE1 TYR A 150      95.890  44.329-103.758  1.00 18.85           H  
ATOM   2614  HE2 TYR A 150      98.302  47.873-103.543  1.00 18.85           H  
ATOM   2615  HH  TYR A 150      96.884  47.443-105.197  1.00 18.85           H  
ATOM   2616  N   ASP A 151     101.671  45.100-101.066  1.00 18.64           N  
ATOM   2617  CA  ASP A 151     102.604  45.405-102.159  1.00 18.64           C  
ATOM   2618  C   ASP A 151     104.040  45.844-101.814  1.00 18.64           C  
ATOM   2619  O   ASP A 151     104.446  46.929-102.221  1.00 18.64           O  
ATOM   2620  CB  ASP A 151     101.990  46.415-103.127  1.00 18.64           C  
ATOM   2621  CG  ASP A 151     101.662  47.772-102.540  1.00 18.64           C  
ATOM   2622  OD1 ASP A 151     101.844  47.978-101.359  1.00 18.64           O  
ATOM   2623  OD2 ASP A 151     101.167  48.595-103.291  1.00 18.64           O  
ATOM   2624  H   ASP A 151     101.689  45.602-100.191  1.00 18.64           H  
ATOM   2625  HA  ASP A 151     102.711  44.492-102.746  1.00 18.64           H  
ATOM   2626 1HB  ASP A 151     102.680  46.556-103.964  1.00 18.64           H  
ATOM   2627 2HB  ASP A 151     101.078  45.989-103.540  1.00 18.64           H  
ATOM   2628  N   PRO A 152     104.833  45.059-101.047  1.00 18.43           N  
ATOM   2629  CA  PRO A 152     106.248  45.312-100.760  1.00 18.43           C  
ATOM   2630  C   PRO A 152     107.094  45.044-102.010  1.00 18.43           C  
ATOM   2631  O   PRO A 152     108.264  45.413-102.103  1.00 18.43           O  
ATOM   2632  CB  PRO A 152     106.561  44.294 -99.664  1.00 18.43           C  
ATOM   2633  CG  PRO A 152     105.575  43.164 -99.915  1.00 18.43           C  
ATOM   2634  CD  PRO A 152     104.303  43.848-100.412  1.00 18.43           C  
ATOM   2635  HA  PRO A 152     106.374  46.346-100.409  1.00 18.43           H  
ATOM   2636 1HB  PRO A 152     107.610  43.971 -99.745  1.00 18.43           H  
ATOM   2637 2HB  PRO A 152     106.442  44.758 -98.673  1.00 18.43           H  
ATOM   2638 1HG  PRO A 152     105.979  42.461-100.648  1.00 18.43           H  
ATOM   2639 2HG  PRO A 152     105.438  42.592 -99.005  1.00 18.43           H  
ATOM   2640 1HD  PRO A 152     103.782  43.200-101.132  1.00 18.43           H  
ATOM   2641 2HD  PRO A 152     103.673  44.115 -99.558  1.00 18.43           H  
ATOM   2642  N   ILE A 153     106.459  44.349-102.942  1.00 18.19           N  
ATOM   2643  CA  ILE A 153     106.960  43.880-104.211  1.00 18.19           C  
ATOM   2644  C   ILE A 153     105.998  44.367-105.280  1.00 18.19           C  
ATOM   2645  O   ILE A 153     104.954  44.928-104.956  1.00 18.19           O  
ATOM   2646  CB  ILE A 153     107.048  42.347-104.187  1.00 18.19           C  
ATOM   2647  CG1 ILE A 153     105.629  41.768-103.955  1.00 18.19           C  
ATOM   2648  CG2 ILE A 153     108.026  41.885-103.123  1.00 18.19           C  
ATOM   2649  CD1 ILE A 153     105.542  40.268-104.049  1.00 18.19           C  
ATOM   2650  H   ILE A 153     105.507  44.099-102.749  1.00 18.19           H  
ATOM   2651  HA  ILE A 153     107.945  44.306-104.396  1.00 18.19           H  
ATOM   2652  HB  ILE A 153     107.383  41.993-105.159  1.00 18.19           H  
ATOM   2653 1HG1 ILE A 153     105.280  42.074-102.975  1.00 18.19           H  
ATOM   2654 2HG1 ILE A 153     104.957  42.191-104.704  1.00 18.19           H  
ATOM   2655 1HG2 ILE A 153     108.083  40.799-103.129  1.00 18.19           H  
ATOM   2656 2HG2 ILE A 153     109.010  42.303-103.337  1.00 18.19           H  
ATOM   2657 3HG2 ILE A 153     107.707  42.218-102.151  1.00 18.19           H  
ATOM   2658 1HD1 ILE A 153     104.515  39.955-103.881  1.00 18.19           H  
ATOM   2659 2HD1 ILE A 153     105.860  39.938-105.022  1.00 18.19           H  
ATOM   2660 3HD1 ILE A 153     106.184  39.820-103.294  1.00 18.19           H  
ATOM   2661  N   GLY A 154     106.323  44.179-106.548  1.00 17.89           N  
ATOM   2662  CA  GLY A 154     105.397  44.631-107.580  1.00 17.89           C  
ATOM   2663  C   GLY A 154     104.044  43.932-107.435  1.00 17.89           C  
ATOM   2664  O   GLY A 154     103.978  42.759-107.057  1.00 17.89           O  
ATOM   2665  H   GLY A 154     107.195  43.731-106.793  1.00 17.89           H  
ATOM   2666 1HA  GLY A 154     105.265  45.711-107.502  1.00 17.89           H  
ATOM   2667 2HA  GLY A 154     105.819  44.426-108.563  1.00 17.89           H  
ATOM   2668  N   GLN A 155     102.974  44.627-107.836  1.00 17.52           N  
ATOM   2669  CA  GLN A 155     101.596  44.123-107.728  1.00 17.52           C  
ATOM   2670  C   GLN A 155     101.286  43.004-108.732  1.00 17.52           C  
ATOM   2671  O   GLN A 155     100.229  42.359-108.676  1.00 17.52           O  
ATOM   2672  CB  GLN A 155     100.608  45.287-107.869  1.00 17.52           C  
ATOM   2673  CG  GLN A 155     100.675  46.288-106.689  1.00 17.52           C  
ATOM   2674  CD  GLN A 155      99.760  47.496-106.855  1.00 17.52           C  
ATOM   2675  OE1 GLN A 155      99.024  47.595-107.845  1.00 17.52           O  
ATOM   2676  NE2 GLN A 155      99.800  48.431-105.897  1.00 17.52           N  
ATOM   2677  H   GLN A 155     103.113  45.571-108.171  1.00 17.52           H  
ATOM   2678  HA  GLN A 155     101.476  43.719-106.727  1.00 17.52           H  
ATOM   2679 1HB  GLN A 155     100.806  45.828-108.796  1.00 17.52           H  
ATOM   2680 2HB  GLN A 155      99.592  44.897-107.925  1.00 17.52           H  
ATOM   2681 1HG  GLN A 155     100.364  45.762-105.786  1.00 17.52           H  
ATOM   2682 2HG  GLN A 155     101.700  46.643-106.572  1.00 17.52           H  
ATOM   2683 1HE2 GLN A 155      99.226  49.244-105.966  1.00 17.52           H  
ATOM   2684 2HE2 GLN A 155     100.418  48.338-105.068  1.00 17.52           H  
ATOM   2685  N   GLU A 156     102.218  42.818-109.676  1.00 17.18           N  
ATOM   2686  CA  GLU A 156     102.163  41.761-110.677  1.00 17.18           C  
ATOM   2687  C   GLU A 156     102.923  40.510-110.201  1.00 17.18           C  
ATOM   2688  O   GLU A 156     102.949  39.492-110.893  1.00 17.18           O  
ATOM   2689  CB  GLU A 156     102.731  42.258-112.004  1.00 17.18           C  
ATOM   2690  CG  GLU A 156     101.919  43.397-112.644  1.00 17.18           C  
ATOM   2691  CD  GLU A 156     102.491  43.901-113.957  1.00 17.18           C  
ATOM   2692  OE1 GLU A 156     103.511  43.409-114.376  1.00 17.18           O  
ATOM   2693  OE2 GLU A 156     101.896  44.782-114.535  1.00 17.18           O  
ATOM   2694  H   GLU A 156     103.023  43.421-109.662  1.00 17.18           H  
ATOM   2695  HA  GLU A 156     101.120  41.480-110.828  1.00 17.18           H  
ATOM   2696 1HB  GLU A 156     103.752  42.614-111.851  1.00 17.18           H  
ATOM   2697 2HB  GLU A 156     102.776  41.432-112.714  1.00 17.18           H  
ATOM   2698 1HG  GLU A 156     100.901  43.047-112.816  1.00 17.18           H  
ATOM   2699 2HG  GLU A 156     101.870  44.225-111.937  1.00 17.18           H  
ATOM   2700  N   ALA A 157     103.598  40.615-109.047  1.00 16.90           N  
ATOM   2701  CA  ALA A 157     104.265  39.482-108.414  1.00 16.90           C  
ATOM   2702  C   ALA A 157     103.303  39.039-107.324  1.00 16.90           C  
ATOM   2703  O   ALA A 157     102.915  37.861-107.214  1.00 16.90           O  
ATOM   2704  CB  ALA A 157     105.626  39.866-107.874  1.00 16.90           C  
ATOM   2705  H   ALA A 157     103.584  41.485-108.530  1.00 16.90           H  
ATOM   2706  HA  ALA A 157     104.371  38.669-109.133  1.00 16.90           H  
ATOM   2707 1HB  ALA A 157     106.077  39.007-107.383  1.00 16.90           H  
ATOM   2708 2HB  ALA A 157     106.262  40.194-108.694  1.00 16.90           H  
ATOM   2709 3HB  ALA A 157     105.513  40.679-107.162  1.00 16.90           H  
ATOM   2710  N   SER A 158     102.816  40.028-106.574  1.00 16.72           N  
ATOM   2711  CA  SER A 158     101.782  39.728-105.618  1.00 16.72           C  
ATOM   2712  C   SER A 158     100.669  39.494-106.586  1.00 16.72           C  
ATOM   2713  O   SER A 158     100.882  39.666-107.775  1.00 16.72           O  
ATOM   2714  CB  SER A 158     101.413  40.885-104.714  1.00 16.72           C  
ATOM   2715  OG  SER A 158     100.709  41.867-105.425  1.00 16.72           O  
ATOM   2716  H   SER A 158     103.156  40.983-106.684  1.00 16.72           H  
ATOM   2717  HA  SER A 158     102.006  38.823-105.054  1.00 16.72           H  
ATOM   2718 1HB  SER A 158     100.802  40.525-103.890  1.00 16.72           H  
ATOM   2719 2HB  SER A 158     102.313  41.323-104.288  1.00 16.72           H  
ATOM   2720  HG  SER A 158      99.961  41.421-105.902  1.00 16.72           H  
ATOM   2721  N   SER A 159      99.549  38.993-106.137  1.00 16.67           N  
ATOM   2722  CA  SER A 159      98.408  38.724-107.007  1.00 16.67           C  
ATOM   2723  C   SER A 159      98.648  37.493-107.930  1.00 16.67           C  
ATOM   2724  O   SER A 159      97.704  37.014-108.558  1.00 16.67           O  
ATOM   2725  CB  SER A 159      98.193  39.936-107.899  1.00 16.67           C  
ATOM   2726  OG  SER A 159      98.282  41.136-107.144  1.00 16.67           O  
ATOM   2727  H   SER A 159      99.443  38.847-105.146  1.00 16.67           H  
ATOM   2728  HA  SER A 159      97.529  38.540-106.390  1.00 16.67           H  
ATOM   2729 1HB  SER A 159      98.867  39.953-108.746  1.00 16.67           H  
ATOM   2730 2HB  SER A 159      97.195  39.872-108.326  1.00 16.67           H  
ATOM   2731  HG  SER A 159      98.832  41.756-107.719  1.00 16.67           H  
ATOM   2732  N   LYS A 160      99.894  36.967-107.976  1.00 16.74           N  
ATOM   2733  CA  LYS A 160     100.253  35.748-108.697  1.00 16.74           C  
ATOM   2734  C   LYS A 160     100.736  34.729-107.672  1.00 16.74           C  
ATOM   2735  O   LYS A 160     100.368  33.558-107.716  1.00 16.74           O  
ATOM   2736  CB  LYS A 160     101.329  36.023-109.743  1.00 16.74           C  
ATOM   2737  CG  LYS A 160     100.936  37.044-110.809  1.00 16.74           C  
ATOM   2738  CD  LYS A 160      99.757  36.575-111.657  1.00 16.74           C  
ATOM   2739  CE  LYS A 160      99.446  37.570-112.771  1.00 16.74           C  
ATOM   2740  NZ  LYS A 160      98.283  37.132-113.606  1.00 16.74           N  
ATOM   2741  H   LYS A 160     100.655  37.451-107.507  1.00 16.74           H  
ATOM   2742  HA  LYS A 160      99.367  35.343-109.186  1.00 16.74           H  
ATOM   2743 1HB  LYS A 160     102.225  36.404-109.248  1.00 16.74           H  
ATOM   2744 2HB  LYS A 160     101.601  35.094-110.240  1.00 16.74           H  
ATOM   2745 1HG  LYS A 160     100.682  37.993-110.318  1.00 16.74           H  
ATOM   2746 2HG  LYS A 160     101.790  37.219-111.458  1.00 16.74           H  
ATOM   2747 1HD  LYS A 160      99.981  35.604-112.096  1.00 16.74           H  
ATOM   2748 2HD  LYS A 160      98.877  36.474-111.019  1.00 16.74           H  
ATOM   2749 1HE  LYS A 160      99.217  38.538-112.325  1.00 16.74           H  
ATOM   2750 2HE  LYS A 160     100.321  37.676-113.413  1.00 16.74           H  
ATOM   2751 1HZ  LYS A 160      98.108  37.817-114.327  1.00 16.74           H  
ATOM   2752 2HZ  LYS A 160      98.490  36.239-114.034  1.00 16.74           H  
ATOM   2753 3HZ  LYS A 160      97.463  37.042-113.021  1.00 16.74           H  
ATOM   2754  N   LEU A 161     101.507  35.210-106.680  1.00 16.88           N  
ATOM   2755  CA  LEU A 161     101.940  34.367-105.560  1.00 16.88           C  
ATOM   2756  C   LEU A 161     100.680  33.920-104.810  1.00 16.88           C  
ATOM   2757  O   LEU A 161     100.539  32.771-104.378  1.00 16.88           O  
ATOM   2758  CB  LEU A 161     102.840  35.196-104.640  1.00 16.88           C  
ATOM   2759  CG  LEU A 161     104.196  35.586-105.231  1.00 16.88           C  
ATOM   2760  CD1 LEU A 161     104.866  36.599-104.319  1.00 16.88           C  
ATOM   2761  CD2 LEU A 161     105.042  34.347-105.387  1.00 16.88           C  
ATOM   2762  H   LEU A 161     101.834  36.174-106.733  1.00 16.88           H  
ATOM   2763  HA  LEU A 161     102.468  33.492-105.939  1.00 16.88           H  
ATOM   2764 1HB  LEU A 161     102.318  36.116-104.380  1.00 16.88           H  
ATOM   2765 2HB  LEU A 161     103.017  34.633-103.725  1.00 16.88           H  
ATOM   2766  HG  LEU A 161     104.056  36.036-106.198  1.00 16.88           H  
ATOM   2767 1HD1 LEU A 161     105.826  36.889-104.742  1.00 16.88           H  
ATOM   2768 2HD1 LEU A 161     104.227  37.476-104.238  1.00 16.88           H  
ATOM   2769 3HD1 LEU A 161     105.017  36.166-103.332  1.00 16.88           H  
ATOM   2770 1HD2 LEU A 161     106.005  34.622-105.814  1.00 16.88           H  
ATOM   2771 2HD2 LEU A 161     105.193  33.882-104.413  1.00 16.88           H  
ATOM   2772 3HD2 LEU A 161     104.535  33.648-106.051  1.00 16.88           H  
ATOM   2773  N   TYR A 162      99.749  34.865-104.741  1.00 17.05           N  
ATOM   2774  CA  TYR A 162      98.421  34.743-104.176  1.00 17.05           C  
ATOM   2775  C   TYR A 162      97.686  34.108-105.317  1.00 17.05           C  
ATOM   2776  O   TYR A 162      98.242  34.074-106.392  1.00 17.05           O  
ATOM   2777  CB  TYR A 162      97.892  36.112-103.789  1.00 17.05           C  
ATOM   2778  CG  TYR A 162      98.633  36.685-102.602  1.00 17.05           C  
ATOM   2779  CD1 TYR A 162      99.746  37.500-102.789  1.00 17.05           C  
ATOM   2780  CD2 TYR A 162      98.186  36.406-101.320  1.00 17.05           C  
ATOM   2781  CE1 TYR A 162     100.408  38.025-101.695  1.00 17.05           C  
ATOM   2782  CE2 TYR A 162      98.842  36.933-100.227  1.00 17.05           C  
ATOM   2783  CZ  TYR A 162      99.945  37.735-100.406  1.00 17.05           C  
ATOM   2784  OH  TYR A 162     100.588  38.252 -99.309  1.00 17.05           O  
ATOM   2785  H   TYR A 162      99.995  35.754-105.144  1.00 17.05           H  
ATOM   2786  HA  TYR A 162      98.423  34.064-103.324  1.00 17.05           H  
ATOM   2787 1HB  TYR A 162      97.999  36.794-104.628  1.00 17.05           H  
ATOM   2788 2HB  TYR A 162      96.832  36.049-103.546  1.00 17.05           H  
ATOM   2789  HD1 TYR A 162     100.098  37.715-103.785  1.00 17.05           H  
ATOM   2790  HD2 TYR A 162      97.313  35.773-101.175  1.00 17.05           H  
ATOM   2791  HE1 TYR A 162     101.282  38.662-101.836  1.00 17.05           H  
ATOM   2792  HE2 TYR A 162      98.486  36.718 -99.216  1.00 17.05           H  
ATOM   2793  HH  TYR A 162     100.069  38.049 -98.502  1.00 17.05           H  
ATOM   2794  N   LYS A 163      96.526  33.521-105.132  1.00 17.26           N  
ATOM   2795  CA  LYS A 163      95.868  32.805-106.244  1.00 17.26           C  
ATOM   2796  C   LYS A 163      96.602  31.472-106.497  1.00 17.26           C  
ATOM   2797  O   LYS A 163      95.997  30.423-106.307  1.00 17.26           O  
ATOM   2798  CB  LYS A 163      95.783  33.629-107.558  1.00 17.26           C  
ATOM   2799  CG  LYS A 163      95.019  34.955-107.459  1.00 17.26           C  
ATOM   2800  CD  LYS A 163      93.538  34.742-107.187  1.00 17.26           C  
ATOM   2801  CE  LYS A 163      92.785  36.066-107.197  1.00 17.26           C  
ATOM   2802  NZ  LYS A 163      91.337  35.888-106.899  1.00 17.26           N  
ATOM   2803  H   LYS A 163      96.073  33.566-104.227  1.00 17.26           H  
ATOM   2804  HA  LYS A 163      94.847  32.571-105.949  1.00 17.26           H  
ATOM   2805 1HB  LYS A 163      96.735  33.787-108.043  1.00 17.26           H  
ATOM   2806 2HB  LYS A 163      95.209  33.038-108.267  1.00 17.26           H  
ATOM   2807 1HG  LYS A 163      95.448  35.566-106.664  1.00 17.26           H  
ATOM   2808 2HG  LYS A 163      95.135  35.496-108.397  1.00 17.26           H  
ATOM   2809 1HD  LYS A 163      93.120  34.089-107.954  1.00 17.26           H  
ATOM   2810 2HD  LYS A 163      93.410  34.266-106.217  1.00 17.26           H  
ATOM   2811 1HE  LYS A 163      93.221  36.728-106.452  1.00 17.26           H  
ATOM   2812 2HE  LYS A 163      92.889  36.526-108.181  1.00 17.26           H  
ATOM   2813 1HZ  LYS A 163      90.879  36.788-106.917  1.00 17.26           H  
ATOM   2814 2HZ  LYS A 163      90.919  35.283-107.593  1.00 17.26           H  
ATOM   2815 3HZ  LYS A 163      91.229  35.473-105.984  1.00 17.26           H  
ATOM   2816  N   ILE A 164      97.911  31.464-106.814  1.00 17.44           N  
ATOM   2817  CA  ILE A 164      98.564  30.156-106.904  1.00 17.44           C  
ATOM   2818  C   ILE A 164      98.551  29.478-105.544  1.00 17.44           C  
ATOM   2819  O   ILE A 164      98.149  28.314-105.426  1.00 17.44           O  
ATOM   2820  CB  ILE A 164     100.026  30.232-107.378  1.00 17.44           C  
ATOM   2821  CG1 ILE A 164     100.099  30.674-108.838  1.00 17.44           C  
ATOM   2822  CG2 ILE A 164     100.703  28.875-107.178  1.00 17.44           C  
ATOM   2823  CD1 ILE A 164     101.512  31.024-109.291  1.00 17.44           C  
ATOM   2824  H   ILE A 164      98.434  32.334-106.987  1.00 17.44           H  
ATOM   2825  HA  ILE A 164      98.008  29.537-107.605  1.00 17.44           H  
ATOM   2826  HB  ILE A 164     100.553  30.989-106.787  1.00 17.44           H  
ATOM   2827 1HG1 ILE A 164      99.717  29.877-109.470  1.00 17.44           H  
ATOM   2828 2HG1 ILE A 164      99.465  31.553-108.967  1.00 17.44           H  
ATOM   2829 1HG2 ILE A 164     101.742  28.944-107.494  1.00 17.44           H  
ATOM   2830 2HG2 ILE A 164     100.664  28.600-106.125  1.00 17.44           H  
ATOM   2831 3HG2 ILE A 164     100.190  28.118-107.770  1.00 17.44           H  
ATOM   2832 1HD1 ILE A 164     101.492  31.337-110.332  1.00 17.44           H  
ATOM   2833 2HD1 ILE A 164     101.901  31.834-108.676  1.00 17.44           H  
ATOM   2834 3HD1 ILE A 164     102.153  30.151-109.184  1.00 17.44           H  
ATOM   2835  N   ALA A 165      98.946  30.210-104.499  1.00 17.56           N  
ATOM   2836  CA  ALA A 165      98.931  29.680-103.146  1.00 17.56           C  
ATOM   2837  C   ALA A 165      97.527  29.274-102.713  1.00 17.56           C  
ATOM   2838  O   ALA A 165      97.346  28.317-101.961  1.00 17.56           O  
ATOM   2839  CB  ALA A 165      99.482  30.706-102.181  1.00 17.56           C  
ATOM   2840  H   ALA A 165      99.300  31.162-104.635  1.00 17.56           H  
ATOM   2841  HA  ALA A 165      99.564  28.790-103.127  1.00 17.56           H  
ATOM   2842 1HB  ALA A 165      99.493  30.293-101.175  1.00 17.56           H  
ATOM   2843 2HB  ALA A 165     100.497  30.976-102.475  1.00 17.56           H  
ATOM   2844 3HB  ALA A 165      98.853  31.596-102.203  1.00 17.56           H  
ATOM   2845  N   SER A 166      96.526  30.038-103.159  1.00 17.64           N  
ATOM   2846  CA  SER A 166      95.146  29.773-102.772  1.00 17.64           C  
ATOM   2847  C   SER A 166      94.688  28.433-103.330  1.00 17.64           C  
ATOM   2848  O   SER A 166      94.006  27.671-102.650  1.00 17.64           O  
ATOM   2849  CB  SER A 166      94.241  30.882-103.272  1.00 17.64           C  
ATOM   2850  OG  SER A 166      94.535  32.106-102.636  1.00 17.64           O  
ATOM   2851  H   SER A 166      96.732  30.796-103.790  1.00 17.64           H  
ATOM   2852  HA  SER A 166      95.093  29.734-101.685  1.00 17.64           H  
ATOM   2853 1HB  SER A 166      94.360  30.979-104.339  1.00 17.64           H  
ATOM   2854 2HB  SER A 166      93.202  30.614-103.089  1.00 17.64           H  
ATOM   2855  HG  SER A 166      94.136  32.046-101.760  1.00 17.64           H  
ATOM   2856  N   ILE A 167      95.078  28.155-104.574  1.00 17.65           N  
ATOM   2857  CA  ILE A 167      94.757  26.908-105.255  1.00 17.65           C  
ATOM   2858  C   ILE A 167      95.519  25.731-104.662  1.00 17.65           C  
ATOM   2859  O   ILE A 167      94.958  24.659-104.440  1.00 17.65           O  
ATOM   2860  CB  ILE A 167      95.073  27.022-106.753  1.00 17.65           C  
ATOM   2861  CG1 ILE A 167      94.121  28.035-107.407  1.00 17.65           C  
ATOM   2862  CG2 ILE A 167      94.971  25.647-107.410  1.00 17.65           C  
ATOM   2863  CD1 ILE A 167      94.537  28.442-108.798  1.00 17.65           C  
ATOM   2864  H   ILE A 167      95.613  28.860-105.085  1.00 17.65           H  
ATOM   2865  HA  ILE A 167      93.693  26.717-105.139  1.00 17.65           H  
ATOM   2866  HB  ILE A 167      96.087  27.410-106.876  1.00 17.65           H  
ATOM   2867 1HG1 ILE A 167      93.126  27.599-107.459  1.00 17.65           H  
ATOM   2868 2HG1 ILE A 167      94.074  28.926-106.785  1.00 17.65           H  
ATOM   2869 1HG2 ILE A 167      95.209  25.733-108.468  1.00 17.65           H  
ATOM   2870 2HG2 ILE A 167      95.677  24.966-106.935  1.00 17.65           H  
ATOM   2871 3HG2 ILE A 167      93.959  25.259-107.294  1.00 17.65           H  
ATOM   2872 1HD1 ILE A 167      93.822  29.159-109.197  1.00 17.65           H  
ATOM   2873 2HD1 ILE A 167      95.528  28.902-108.754  1.00 17.65           H  
ATOM   2874 3HD1 ILE A 167      94.571  27.565-109.442  1.00 17.65           H  
ATOM   2875  N   ALA A 168      96.816  25.914-104.442  1.00 17.54           N  
ATOM   2876  CA  ALA A 168      97.644  24.866-103.869  1.00 17.54           C  
ATOM   2877  C   ALA A 168      97.237  24.472-102.445  1.00 17.54           C  
ATOM   2878  O   ALA A 168      97.254  23.290-102.093  1.00 17.54           O  
ATOM   2879  CB  ALA A 168      99.085  25.324-103.858  1.00 17.54           C  
ATOM   2880  H   ALA A 168      97.240  26.813-104.673  1.00 17.54           H  
ATOM   2881  HA  ALA A 168      97.548  23.983-104.503  1.00 17.54           H  
ATOM   2882 1HB  ALA A 168      99.719  24.529-103.467  1.00 17.54           H  
ATOM   2883 2HB  ALA A 168      99.392  25.575-104.874  1.00 17.54           H  
ATOM   2884 3HB  ALA A 168      99.171  26.206-103.225  1.00 17.54           H  
ATOM   2885  N   ALA A 169      96.847  25.447-101.620  1.00 17.34           N  
ATOM   2886  CA  ALA A 169      96.530  25.169-100.224  1.00 17.34           C  
ATOM   2887  C   ALA A 169      95.536  24.006 -99.987  1.00 17.34           C  
ATOM   2888  O   ALA A 169      95.902  23.100 -99.238  1.00 17.34           O  
ATOM   2889  CB  ALA A 169      96.036  26.448 -99.559  1.00 17.34           C  
ATOM   2890  H   ALA A 169      96.837  26.419-101.936  1.00 17.34           H  
ATOM   2891  HA  ALA A 169      97.459  24.884 -99.736  1.00 17.34           H  
ATOM   2892 1HB  ALA A 169      95.867  26.265 -98.503  1.00 17.34           H  
ATOM   2893 2HB  ALA A 169      96.802  27.218 -99.672  1.00 17.34           H  
ATOM   2894 3HB  ALA A 169      95.132  26.810-100.003  1.00 17.34           H  
ATOM   2895  N   PRO A 170      94.319  23.927-100.595  1.00 17.10           N  
ATOM   2896  CA  PRO A 170      93.384  22.829-100.408  1.00 17.10           C  
ATOM   2897  C   PRO A 170      93.915  21.495-100.921  1.00 17.10           C  
ATOM   2898  O   PRO A 170      93.468  20.433-100.478  1.00 17.10           O  
ATOM   2899  CB  PRO A 170      92.151  23.282-101.202  1.00 17.10           C  
ATOM   2900  CG  PRO A 170      92.671  24.269-102.181  1.00 17.10           C  
ATOM   2901  CD  PRO A 170      93.779  24.979-101.457  1.00 17.10           C  
ATOM   2902  HA  PRO A 170      93.127  22.766 -99.347  1.00 17.10           H  
ATOM   2903 1HB  PRO A 170      91.689  22.413-101.692  1.00 17.10           H  
ATOM   2904 2HB  PRO A 170      91.395  23.709-100.524  1.00 17.10           H  
ATOM   2905 1HG  PRO A 170      93.032  23.750-103.082  1.00 17.10           H  
ATOM   2906 2HG  PRO A 170      91.881  24.956-102.511  1.00 17.10           H  
ATOM   2907 1HD  PRO A 170      94.461  25.314-102.171  1.00 17.10           H  
ATOM   2908 2HD  PRO A 170      93.356  25.800-100.869  1.00 17.10           H  
ATOM   2909  N   VAL A 171      94.891  21.526-101.825  1.00 16.91           N  
ATOM   2910  CA  VAL A 171      95.412  20.292-102.370  1.00 16.91           C  
ATOM   2911  C   VAL A 171      96.311  19.672-101.326  1.00 16.91           C  
ATOM   2912  O   VAL A 171      96.210  18.479-100.987  1.00 16.91           O  
ATOM   2913  CB  VAL A 171      96.202  20.584-103.655  1.00 16.91           C  
ATOM   2914  CG1 VAL A 171      96.838  19.327-104.144  1.00 16.91           C  
ATOM   2915  CG2 VAL A 171      95.274  21.201-104.681  1.00 16.91           C  
ATOM   2916  H   VAL A 171      95.309  22.399-102.138  1.00 16.91           H  
ATOM   2917  HA  VAL A 171      94.586  19.615-102.592  1.00 16.91           H  
ATOM   2918  HB  VAL A 171      97.003  21.283-103.440  1.00 16.91           H  
ATOM   2919 1HG1 VAL A 171      97.416  19.524-105.047  1.00 16.91           H  
ATOM   2920 2HG1 VAL A 171      97.488  18.959-103.367  1.00 16.91           H  
ATOM   2921 3HG1 VAL A 171      96.068  18.591-104.359  1.00 16.91           H  
ATOM   2922 1HG2 VAL A 171      95.831  21.431-105.588  1.00 16.91           H  
ATOM   2923 2HG2 VAL A 171      94.472  20.506-104.907  1.00 16.91           H  
ATOM   2924 3HG2 VAL A 171      94.856  22.122-104.270  1.00 16.91           H  
ATOM   2925  N   LEU A 172      97.169  20.524-100.783  1.00 16.87           N  
ATOM   2926  CA  LEU A 172      98.087  20.098 -99.760  1.00 16.87           C  
ATOM   2927  C   LEU A 172      97.331  19.688 -98.506  1.00 16.87           C  
ATOM   2928  O   LEU A 172      97.601  18.617 -97.944  1.00 16.87           O  
ATOM   2929  CB  LEU A 172      99.070  21.235 -99.497  1.00 16.87           C  
ATOM   2930  CG  LEU A 172     100.017  21.486-100.656  1.00 16.87           C  
ATOM   2931  CD1 LEU A 172     100.812  22.746-100.393  1.00 16.87           C  
ATOM   2932  CD2 LEU A 172     100.936  20.254-100.821  1.00 16.87           C  
ATOM   2933  H   LEU A 172      97.181  21.491-101.113  1.00 16.87           H  
ATOM   2934  HA  LEU A 172      98.639  19.249-100.123  1.00 16.87           H  
ATOM   2935 1HB  LEU A 172      98.505  22.154 -99.322  1.00 16.87           H  
ATOM   2936 2HB  LEU A 172      99.660  21.009 -98.610  1.00 16.87           H  
ATOM   2937  HG  LEU A 172      99.438  21.637-101.573  1.00 16.87           H  
ATOM   2938 1HD1 LEU A 172     101.482  22.939-101.233  1.00 16.87           H  
ATOM   2939 2HD1 LEU A 172     100.123  23.582-100.279  1.00 16.87           H  
ATOM   2940 3HD1 LEU A 172     101.397  22.626 -99.481  1.00 16.87           H  
ATOM   2941 1HD2 LEU A 172     101.622  20.415-101.653  1.00 16.87           H  
ATOM   2942 2HD2 LEU A 172     101.507  20.105 -99.908  1.00 16.87           H  
ATOM   2943 3HD2 LEU A 172     100.338  19.373-101.016  1.00 16.87           H  
ATOM   2944  N   ALA A 173      96.309  20.491 -98.146  1.00 16.99           N  
ATOM   2945  CA  ALA A 173      95.432  20.297 -96.990  1.00 16.99           C  
ATOM   2946  C   ALA A 173      94.646  18.997 -97.044  1.00 16.99           C  
ATOM   2947  O   ALA A 173      94.366  18.399 -96.008  1.00 16.99           O  
ATOM   2948  CB  ALA A 173      94.451  21.438 -96.879  1.00 16.99           C  
ATOM   2949  H   ALA A 173      96.153  21.341 -98.687  1.00 16.99           H  
ATOM   2950  HA  ALA A 173      96.065  20.280 -96.101  1.00 16.99           H  
ATOM   2951 1HB  ALA A 173      93.829  21.305 -95.995  1.00 16.99           H  
ATOM   2952 2HB  ALA A 173      94.994  22.376 -96.811  1.00 16.99           H  
ATOM   2953 3HB  ALA A 173      93.831  21.434 -97.754  1.00 16.99           H  
ATOM   2954  N   SER A 174      94.294  18.554 -98.252  1.00 17.28           N  
ATOM   2955  CA  SER A 174      93.519  17.335 -98.436  1.00 17.28           C  
ATOM   2956  C   SER A 174      94.353  16.072 -98.255  1.00 17.28           C  
ATOM   2957  O   SER A 174      93.810  14.964 -98.256  1.00 17.28           O  
ATOM   2958  CB  SER A 174      92.888  17.309 -99.818  1.00 17.28           C  
ATOM   2959  OG  SER A 174      91.932  18.320 -99.964  1.00 17.28           O  
ATOM   2960  H   SER A 174      94.514  19.109 -99.079  1.00 17.28           H  
ATOM   2961  HA  SER A 174      92.725  17.324 -97.690  1.00 17.28           H  
ATOM   2962 1HB  SER A 174      93.668  17.432-100.574  1.00 17.28           H  
ATOM   2963 2HB  SER A 174      92.428  16.342 -99.989  1.00 17.28           H  
ATOM   2964  HG  SER A 174      92.442  19.154-100.024  1.00 17.28           H  
ATOM   2965  N   GLY A 175      95.671  16.220 -98.121  1.00 17.68           N  
ATOM   2966  CA  GLY A 175      96.535  15.071 -97.946  1.00 17.68           C  
ATOM   2967  C   GLY A 175      97.688  14.982 -98.935  1.00 17.68           C  
ATOM   2968  O   GLY A 175      98.523  14.087 -98.799  1.00 17.68           O  
ATOM   2969  H   GLY A 175      96.097  17.146 -98.106  1.00 17.68           H  
ATOM   2970 1HA  GLY A 175      96.940  15.096 -96.935  1.00 17.68           H  
ATOM   2971 2HA  GLY A 175      95.942  14.161 -98.010  1.00 17.68           H  
ATOM   2972  N   LEU A 176      97.780  15.876 -99.927  1.00 18.11           N  
ATOM   2973  CA  LEU A 176      98.924  15.748-100.822  1.00 18.11           C  
ATOM   2974  C   LEU A 176     100.220  15.923-100.031  1.00 18.11           C  
ATOM   2975  O   LEU A 176     101.229  15.276-100.326  1.00 18.11           O  
ATOM   2976  CB  LEU A 176      98.872  16.717-101.997  1.00 18.11           C  
ATOM   2977  CG  LEU A 176     100.004  16.542-102.978  1.00 18.11           C  
ATOM   2978  CD1 LEU A 176      99.935  15.121-103.554  1.00 18.11           C  
ATOM   2979  CD2 LEU A 176      99.921  17.589-104.062  1.00 18.11           C  
ATOM   2980  H   LEU A 176      97.111  16.637-100.065  1.00 18.11           H  
ATOM   2981  HA  LEU A 176      98.920  14.743-101.241  1.00 18.11           H  
ATOM   2982 1HB  LEU A 176      97.932  16.574-102.527  1.00 18.11           H  
ATOM   2983 2HB  LEU A 176      98.896  17.716-101.639  1.00 18.11           H  
ATOM   2984  HG  LEU A 176     100.942  16.655-102.452  1.00 18.11           H  
ATOM   2985 1HD1 LEU A 176     100.748  14.955-104.251  1.00 18.11           H  
ATOM   2986 2HD1 LEU A 176     100.008  14.407-102.748  1.00 18.11           H  
ATOM   2987 3HD1 LEU A 176      98.990  14.979-104.075  1.00 18.11           H  
ATOM   2988 1HD2 LEU A 176     100.744  17.461-104.759  1.00 18.11           H  
ATOM   2989 2HD2 LEU A 176      98.983  17.479-104.595  1.00 18.11           H  
ATOM   2990 3HD2 LEU A 176      99.978  18.586-103.615  1.00 18.11           H  
ATOM   2991  N   PHE A 177     100.222  16.820 -99.031  1.00 18.51           N  
ATOM   2992  CA  PHE A 177     101.442  17.014 -98.260  1.00 18.51           C  
ATOM   2993  C   PHE A 177     101.814  15.670 -97.633  1.00 18.51           C  
ATOM   2994  O   PHE A 177     102.951  15.220 -97.736  1.00 18.51           O  
ATOM   2995  CB  PHE A 177     101.266  18.070 -97.167  1.00 18.51           C  
ATOM   2996  CG  PHE A 177     102.548  18.380 -96.415  1.00 18.51           C  
ATOM   2997  CD1 PHE A 177     103.482  19.251 -96.976  1.00 18.51           C  
ATOM   2998  CD2 PHE A 177     102.835  17.822 -95.171  1.00 18.51           C  
ATOM   2999  CE1 PHE A 177     104.664  19.553 -96.320  1.00 18.51           C  
ATOM   3000  CE2 PHE A 177     104.024  18.136 -94.520  1.00 18.51           C  
ATOM   3001  CZ  PHE A 177     104.932  18.993 -95.094  1.00 18.51           C  
ATOM   3002  H   PHE A 177      99.375  17.340 -98.780  1.00 18.51           H  
ATOM   3003  HA  PHE A 177     102.252  17.321 -98.930  1.00 18.51           H  
ATOM   3004 1HB  PHE A 177     100.895  18.994 -97.608  1.00 18.51           H  
ATOM   3005 2HB  PHE A 177     100.516  17.734 -96.445  1.00 18.51           H  
ATOM   3006  HD1 PHE A 177     103.270  19.697 -97.952  1.00 18.51           H  
ATOM   3007  HD2 PHE A 177     102.123  17.138 -94.705  1.00 18.51           H  
ATOM   3008  HE1 PHE A 177     105.383  20.232 -96.776  1.00 18.51           H  
ATOM   3009  HE2 PHE A 177     104.248  17.705 -93.554  1.00 18.51           H  
ATOM   3010  HZ  PHE A 177     105.862  19.224 -94.577  1.00 18.51           H  
ATOM   3011  N   THR A 178     100.825  15.007 -97.027  1.00 18.85           N  
ATOM   3012  CA  THR A 178     101.016  13.724 -96.361  1.00 18.85           C  
ATOM   3013  C   THR A 178     101.592  12.698 -97.329  1.00 18.85           C  
ATOM   3014  O   THR A 178     102.456  11.913 -96.964  1.00 18.85           O  
ATOM   3015  CB  THR A 178      99.699  13.153 -95.816  1.00 18.85           C  
ATOM   3016  OG1 THR A 178      99.104  14.066 -94.881  1.00 18.85           O  
ATOM   3017  CG2 THR A 178     100.009  11.842 -95.112  1.00 18.85           C  
ATOM   3018  H   THR A 178      99.907  15.418 -97.017  1.00 18.85           H  
ATOM   3019  HA  THR A 178     101.713  13.855 -95.530  1.00 18.85           H  
ATOM   3020  HB  THR A 178      99.005  12.964 -96.627  1.00 18.85           H  
ATOM   3021  HG1 THR A 178      99.738  14.241 -94.157  1.00 18.85           H  
ATOM   3022 1HG2 THR A 178      99.094  11.407 -94.716  1.00 18.85           H  
ATOM   3023 2HG2 THR A 178     100.460  11.155 -95.828  1.00 18.85           H  
ATOM   3024 3HG2 THR A 178     100.712  12.029 -94.296  1.00 18.85           H  
ATOM   3025  N   GLN A 179     101.109  12.690 -98.571  1.00 19.09           N  
ATOM   3026  CA  GLN A 179     101.599  11.730 -99.552  1.00 19.09           C  
ATOM   3027  C   GLN A 179     103.104  11.894 -99.779  1.00 19.09           C  
ATOM   3028  O   GLN A 179     103.816  10.901 -99.951  1.00 19.09           O  
ATOM   3029  CB  GLN A 179     100.863  11.897-100.886  1.00 19.09           C  
ATOM   3030  CG  GLN A 179      99.402  11.469-100.855  1.00 19.09           C  
ATOM   3031  CD  GLN A 179      98.663  11.778-102.155  1.00 19.09           C  
ATOM   3032  OE1 GLN A 179      99.224  11.709-103.256  1.00 19.09           O  
ATOM   3033  NE2 GLN A 179      97.387  12.130-102.029  1.00 19.09           N  
ATOM   3034  H   GLN A 179     100.368  13.344 -98.818  1.00 19.09           H  
ATOM   3035  HA  GLN A 179     101.419  10.727 -99.170  1.00 19.09           H  
ATOM   3036 1HB  GLN A 179     100.910  12.933-101.186  1.00 19.09           H  
ATOM   3037 2HB  GLN A 179     101.372  11.317-101.653  1.00 19.09           H  
ATOM   3038 1HG  GLN A 179      99.349  10.398-100.669  1.00 19.09           H  
ATOM   3039 2HG  GLN A 179      98.911  12.005-100.053  1.00 19.09           H  
ATOM   3040 1HE2 GLN A 179      96.845  12.349-102.841  1.00 19.09           H  
ATOM   3041 2HE2 GLN A 179      96.963  12.167-101.121  1.00 19.09           H  
ATOM   3042  N   PHE A 180     103.599  13.137 -99.752  1.00 19.17           N  
ATOM   3043  CA  PHE A 180     105.036  13.354 -99.925  1.00 19.17           C  
ATOM   3044  C   PHE A 180     105.807  13.316 -98.601  1.00 19.17           C  
ATOM   3045  O   PHE A 180     107.011  13.043 -98.582  1.00 19.17           O  
ATOM   3046  CB  PHE A 180     105.313  14.691-100.599  1.00 19.17           C  
ATOM   3047  CG  PHE A 180     104.877  14.767-102.019  1.00 19.17           C  
ATOM   3048  CD1 PHE A 180     103.863  15.616-102.405  1.00 19.17           C  
ATOM   3049  CD2 PHE A 180     105.483  13.971-102.981  1.00 19.17           C  
ATOM   3050  CE1 PHE A 180     103.475  15.679-103.728  1.00 19.17           C  
ATOM   3051  CE2 PHE A 180     105.084  14.028-104.300  1.00 19.17           C  
ATOM   3052  CZ  PHE A 180     104.078  14.888-104.672  1.00 19.17           C  
ATOM   3053  H   PHE A 180     102.959  13.932 -99.638  1.00 19.17           H  
ATOM   3054  HA  PHE A 180     105.423  12.562-100.565  1.00 19.17           H  
ATOM   3055 1HB  PHE A 180     104.790  15.469-100.046  1.00 19.17           H  
ATOM   3056 2HB  PHE A 180     106.378  14.909-100.550  1.00 19.17           H  
ATOM   3057  HD1 PHE A 180     103.374  16.243-101.655  1.00 19.17           H  
ATOM   3058  HD2 PHE A 180     106.284  13.293-102.683  1.00 19.17           H  
ATOM   3059  HE1 PHE A 180     102.691  16.355-104.028  1.00 19.17           H  
ATOM   3060  HE2 PHE A 180     105.567  13.395-105.047  1.00 19.17           H  
ATOM   3061  HZ  PHE A 180     103.759  14.942-105.711  1.00 19.17           H  
ATOM   3062  N   PHE A 181     105.106  13.574 -97.503  1.00 19.03           N  
ATOM   3063  CA  PHE A 181     105.672  13.623 -96.162  1.00 19.03           C  
ATOM   3064  C   PHE A 181     104.831  12.801 -95.161  1.00 19.03           C  
ATOM   3065  O   PHE A 181     104.210  13.386 -94.276  1.00 19.03           O  
ATOM   3066  CB  PHE A 181     105.732  15.079 -95.707  1.00 19.03           C  
ATOM   3067  CG  PHE A 181     106.530  15.948 -96.604  1.00 19.03           C  
ATOM   3068  CD1 PHE A 181     105.918  16.673 -97.605  1.00 19.03           C  
ATOM   3069  CD2 PHE A 181     107.889  16.054 -96.456  1.00 19.03           C  
ATOM   3070  CE1 PHE A 181     106.636  17.477 -98.444  1.00 19.03           C  
ATOM   3071  CE2 PHE A 181     108.623  16.863 -97.293  1.00 19.03           C  
ATOM   3072  CZ  PHE A 181     107.993  17.576 -98.292  1.00 19.03           C  
ATOM   3073  H   PHE A 181     104.122  13.800 -97.610  1.00 19.03           H  
ATOM   3074  HA  PHE A 181     106.686  13.230 -96.192  1.00 19.03           H  
ATOM   3075 1HB  PHE A 181     104.724  15.478 -95.649  1.00 19.03           H  
ATOM   3076 2HB  PHE A 181     106.171  15.134 -94.727  1.00 19.03           H  
ATOM   3077  HD1 PHE A 181     104.848  16.602 -97.726  1.00 19.03           H  
ATOM   3078  HD2 PHE A 181     108.385  15.487 -95.669  1.00 19.03           H  
ATOM   3079  HE1 PHE A 181     106.125  18.035 -99.227  1.00 19.03           H  
ATOM   3080  HE2 PHE A 181     109.700  16.938 -97.167  1.00 19.03           H  
ATOM   3081  HZ  PHE A 181     108.573  18.215 -98.955  1.00 19.03           H  
ATOM   3082  N   PRO A 182     104.881  11.450 -95.196  1.00 18.70           N  
ATOM   3083  CA  PRO A 182     103.987  10.513 -94.503  1.00 18.70           C  
ATOM   3084  C   PRO A 182     103.902  10.673 -92.985  1.00 18.70           C  
ATOM   3085  O   PRO A 182     102.943  10.206 -92.366  1.00 18.70           O  
ATOM   3086  CB  PRO A 182     104.623   9.155 -94.834  1.00 18.70           C  
ATOM   3087  CG  PRO A 182     105.361   9.383 -96.121  1.00 18.70           C  
ATOM   3088  CD  PRO A 182     105.919  10.772 -96.002  1.00 18.70           C  
ATOM   3089  HA  PRO A 182     102.987  10.583 -94.943  1.00 18.70           H  
ATOM   3090 1HB  PRO A 182     105.273   8.835 -94.010  1.00 18.70           H  
ATOM   3091 2HB  PRO A 182     103.831   8.397 -94.930  1.00 18.70           H  
ATOM   3092 1HG  PRO A 182     106.138   8.620 -96.262  1.00 18.70           H  
ATOM   3093 2HG  PRO A 182     104.671   9.301 -96.977  1.00 18.70           H  
ATOM   3094 1HD  PRO A 182     106.883  10.774 -95.476  1.00 18.70           H  
ATOM   3095 2HD  PRO A 182     105.997  11.160 -97.000  1.00 18.70           H  
ATOM   3096  N   GLY A 183     104.893  11.315 -92.368  1.00 18.22           N  
ATOM   3097  CA  GLY A 183     104.877  11.503 -90.922  1.00 18.22           C  
ATOM   3098  C   GLY A 183     103.939  12.639 -90.503  1.00 18.22           C  
ATOM   3099  O   GLY A 183     103.694  12.848 -89.311  1.00 18.22           O  
ATOM   3100  H   GLY A 183     105.662  11.686 -92.902  1.00 18.22           H  
ATOM   3101 1HA  GLY A 183     104.567  10.577 -90.440  1.00 18.22           H  
ATOM   3102 2HA  GLY A 183     105.885  11.721 -90.575  1.00 18.22           H  
ATOM   3103  N   PHE A 184     103.405  13.366 -91.484  1.00 17.72           N  
ATOM   3104  CA  PHE A 184     102.508  14.477 -91.223  1.00 17.72           C  
ATOM   3105  C   PHE A 184     101.141  14.214 -91.829  1.00 17.72           C  
ATOM   3106  O   PHE A 184     100.891  14.577 -92.982  1.00 17.72           O  
ATOM   3107  CB  PHE A 184     103.070  15.733 -91.857  1.00 17.72           C  
ATOM   3108  CG  PHE A 184     104.399  16.126 -91.334  1.00 17.72           C  
ATOM   3109  CD1 PHE A 184     105.536  15.569 -91.882  1.00 17.72           C  
ATOM   3110  CD2 PHE A 184     104.529  17.061 -90.333  1.00 17.72           C  
ATOM   3111  CE1 PHE A 184     106.783  15.929 -91.444  1.00 17.72           C  
ATOM   3112  CE2 PHE A 184     105.778  17.429 -89.881  1.00 17.72           C  
ATOM   3113  CZ  PHE A 184     106.909  16.862 -90.439  1.00 17.72           C  
ATOM   3114  H   PHE A 184     103.644  13.152 -92.451  1.00 17.72           H  
ATOM   3115  HA  PHE A 184     102.399  14.611 -90.146  1.00 17.72           H  
ATOM   3116 1HB  PHE A 184     103.162  15.569 -92.933  1.00 17.72           H  
ATOM   3117 2HB  PHE A 184     102.379  16.561 -91.705  1.00 17.72           H  
ATOM   3118  HD1 PHE A 184     105.426  14.834 -92.667  1.00 17.72           H  
ATOM   3119  HD2 PHE A 184     103.634  17.511 -89.901  1.00 17.72           H  
ATOM   3120  HE1 PHE A 184     107.669  15.476 -91.889  1.00 17.72           H  
ATOM   3121  HE2 PHE A 184     105.875  18.169 -89.086  1.00 17.72           H  
ATOM   3122  HZ  PHE A 184     107.897  17.151 -90.085  1.00 17.72           H  
ATOM   3123  N   GLY A 185     100.262  13.594 -91.052  1.00 17.31           N  
ATOM   3124  CA  GLY A 185      98.936  13.228 -91.529  1.00 17.31           C  
ATOM   3125  C   GLY A 185      97.950  14.332 -91.206  1.00 17.31           C  
ATOM   3126  O   GLY A 185      98.345  15.424 -90.795  1.00 17.31           O  
ATOM   3127  H   GLY A 185     100.537  13.342 -90.112  1.00 17.31           H  
ATOM   3128 1HA  GLY A 185      98.957  13.043 -92.596  1.00 17.31           H  
ATOM   3129 2HA  GLY A 185      98.621  12.301 -91.052  1.00 17.31           H  
ATOM   3130  N   LEU A 186      96.666  14.046 -91.350  1.00 17.06           N  
ATOM   3131  CA  LEU A 186      95.666  15.053 -91.054  1.00 17.06           C  
ATOM   3132  C   LEU A 186      95.406  14.970 -89.546  1.00 17.06           C  
ATOM   3133  O   LEU A 186      95.404  13.867 -88.999  1.00 17.06           O  
ATOM   3134  CB  LEU A 186      94.420  14.790 -91.907  1.00 17.06           C  
ATOM   3135  CG  LEU A 186      94.697  14.833 -93.431  1.00 17.06           C  
ATOM   3136  CD1 LEU A 186      93.423  14.527 -94.198  1.00 17.06           C  
ATOM   3137  CD2 LEU A 186      95.257  16.192 -93.800  1.00 17.06           C  
ATOM   3138  H   LEU A 186      96.388  13.134 -91.686  1.00 17.06           H  
ATOM   3139  HA  LEU A 186      96.072  16.025 -91.320  1.00 17.06           H  
ATOM   3140 1HB  LEU A 186      94.028  13.804 -91.663  1.00 17.06           H  
ATOM   3141 2HB  LEU A 186      93.657  15.526 -91.688  1.00 17.06           H  
ATOM   3142  HG  LEU A 186      95.429  14.069 -93.687  1.00 17.06           H  
ATOM   3143 1HD1 LEU A 186      93.632  14.547 -95.273  1.00 17.06           H  
ATOM   3144 2HD1 LEU A 186      93.056  13.539 -93.918  1.00 17.06           H  
ATOM   3145 3HD1 LEU A 186      92.668  15.276 -93.964  1.00 17.06           H  
ATOM   3146 1HD2 LEU A 186      95.463  16.222 -94.873  1.00 17.06           H  
ATOM   3147 2HD2 LEU A 186      94.531  16.969 -93.555  1.00 17.06           H  
ATOM   3148 3HD2 LEU A 186      96.181  16.372 -93.248  1.00 17.06           H  
ATOM   3149  N   PRO A 187      95.095  16.076 -88.848  1.00 16.99           N  
ATOM   3150  CA  PRO A 187      94.963  16.144 -87.390  1.00 16.99           C  
ATOM   3151  C   PRO A 187      93.690  15.547 -86.761  1.00 16.99           C  
ATOM   3152  O   PRO A 187      93.003  16.186 -85.959  1.00 16.99           O  
ATOM   3153  CB  PRO A 187      95.052  17.659 -87.171  1.00 16.99           C  
ATOM   3154  CG  PRO A 187      94.422  18.258 -88.414  1.00 16.99           C  
ATOM   3155  CD  PRO A 187      94.883  17.359 -89.543  1.00 16.99           C  
ATOM   3156  HA  PRO A 187      95.847  15.660 -86.949  1.00 16.99           H  
ATOM   3157 1HB  PRO A 187      94.523  17.935 -86.246  1.00 16.99           H  
ATOM   3158 2HB  PRO A 187      96.102  17.957 -87.040  1.00 16.99           H  
ATOM   3159 1HG  PRO A 187      93.329  18.272 -88.313  1.00 16.99           H  
ATOM   3160 2HG  PRO A 187      94.741  19.303 -88.538  1.00 16.99           H  
ATOM   3161 1HD  PRO A 187      94.098  17.279 -90.300  1.00 16.99           H  
ATOM   3162 2HD  PRO A 187      95.829  17.743 -89.950  1.00 16.99           H  
ATOM   3163  N   SER A 188      93.448  14.277 -87.074  1.00 17.07           N  
ATOM   3164  CA  SER A 188      92.380  13.410 -86.556  1.00 17.07           C  
ATOM   3165  C   SER A 188      90.939  13.940 -86.729  1.00 17.07           C  
ATOM   3166  O   SER A 188      90.703  15.084 -87.112  1.00 17.07           O  
ATOM   3167  CB  SER A 188      92.685  13.068 -85.099  1.00 17.07           C  
ATOM   3168  OG  SER A 188      92.602  14.186 -84.241  1.00 17.07           O  
ATOM   3169  H   SER A 188      94.097  13.858 -87.735  1.00 17.07           H  
ATOM   3170  HA  SER A 188      92.442  12.472 -87.112  1.00 17.07           H  
ATOM   3171 1HB  SER A 188      92.015  12.288 -84.751  1.00 17.07           H  
ATOM   3172 2HB  SER A 188      93.696  12.666 -85.053  1.00 17.07           H  
ATOM   3173  HG  SER A 188      92.786  14.973 -84.775  1.00 17.07           H  
ATOM   3174  N   LEU A 189      89.960  13.086 -86.395  1.00 17.30           N  
ATOM   3175  CA  LEU A 189      88.545  13.436 -86.562  1.00 17.30           C  
ATOM   3176  C   LEU A 189      88.045  14.628 -85.715  1.00 17.30           C  
ATOM   3177  O   LEU A 189      87.252  15.426 -86.229  1.00 17.30           O  
ATOM   3178  CB  LEU A 189      87.666  12.199 -86.294  1.00 17.30           C  
ATOM   3179  CG  LEU A 189      87.788  11.081 -87.339  1.00 17.30           C  
ATOM   3180  CD1 LEU A 189      86.982   9.877 -86.879  1.00 17.30           C  
ATOM   3181  CD2 LEU A 189      87.315  11.590 -88.677  1.00 17.30           C  
ATOM   3182  H   LEU A 189      90.207  12.167 -86.068  1.00 17.30           H  
ATOM   3183  HA  LEU A 189      88.399  13.697 -87.601  1.00 17.30           H  
ATOM   3184 1HB  LEU A 189      87.908  11.756 -85.351  1.00 17.30           H  
ATOM   3185 2HB  LEU A 189      86.622  12.516 -86.269  1.00 17.30           H  
ATOM   3186  HG  LEU A 189      88.835  10.771 -87.422  1.00 17.30           H  
ATOM   3187 1HD1 LEU A 189      87.079   9.076 -87.612  1.00 17.30           H  
ATOM   3188 2HD1 LEU A 189      87.358   9.533 -85.915  1.00 17.30           H  
ATOM   3189 3HD1 LEU A 189      85.935  10.158 -86.783  1.00 17.30           H  
ATOM   3190 1HD2 LEU A 189      87.405  10.798 -89.422  1.00 17.30           H  
ATOM   3191 2HD2 LEU A 189      86.272  11.898 -88.600  1.00 17.30           H  
ATOM   3192 3HD2 LEU A 189      87.927  12.438 -88.976  1.00 17.30           H  
ATOM   3193  N   PRO A 190      88.478  14.835 -84.455  1.00 17.59           N  
ATOM   3194  CA  PRO A 190      88.104  15.977 -83.652  1.00 17.59           C  
ATOM   3195  C   PRO A 190      88.365  17.292 -84.381  1.00 17.59           C  
ATOM   3196  O   PRO A 190      87.663  18.272 -84.130  1.00 17.59           O  
ATOM   3197  CB  PRO A 190      88.983  15.816 -82.411  1.00 17.59           C  
ATOM   3198  CG  PRO A 190      89.162  14.329 -82.290  1.00 17.59           C  
ATOM   3199  CD  PRO A 190      89.279  13.845 -83.709  1.00 17.59           C  
ATOM   3200  HA  PRO A 190      87.046  15.892 -83.380  1.00 17.59           H  
ATOM   3201 1HB  PRO A 190      89.932  16.355 -82.548  1.00 17.59           H  
ATOM   3202 2HB  PRO A 190      88.479  16.261 -81.538  1.00 17.59           H  
ATOM   3203 1HG  PRO A 190      90.062  14.102 -81.693  1.00 17.59           H  
ATOM   3204 2HG  PRO A 190      88.309  13.886 -81.760  1.00 17.59           H  
ATOM   3205 1HD  PRO A 190      90.293  13.919 -83.966  1.00 17.59           H  
ATOM   3206 2HD  PRO A 190      88.893  12.842 -83.775  1.00 17.59           H  
ATOM   3207  N   SER A 191      89.331  17.365 -85.302  1.00 17.88           N  
ATOM   3208  CA  SER A 191      89.497  18.640 -85.972  1.00 17.88           C  
ATOM   3209  C   SER A 191      88.252  18.960 -86.791  1.00 17.88           C  
ATOM   3210  O   SER A 191      87.816  20.107 -86.847  1.00 17.88           O  
ATOM   3211  CB  SER A 191      90.729  18.672 -86.839  1.00 17.88           C  
ATOM   3212  OG  SER A 191      91.895  18.638 -86.056  1.00 17.88           O  
ATOM   3213  H   SER A 191      89.915  16.570 -85.581  1.00 17.88           H  
ATOM   3214  HA  SER A 191      89.609  19.414 -85.213  1.00 17.88           H  
ATOM   3215 1HB  SER A 191      90.723  17.820 -87.526  1.00 17.88           H  
ATOM   3216 2HB  SER A 191      90.717  19.579 -87.437  1.00 17.88           H  
ATOM   3217  HG  SER A 191      92.154  17.691 -85.966  1.00 17.88           H  
ATOM   3218  N   LEU A 192      87.638  17.942 -87.396  1.00 18.19           N  
ATOM   3219  CA  LEU A 192      86.462  18.156 -88.226  1.00 18.19           C  
ATOM   3220  C   LEU A 192      85.324  18.676 -87.363  1.00 18.19           C  
ATOM   3221  O   LEU A 192      84.524  19.523 -87.788  1.00 18.19           O  
ATOM   3222  CB  LEU A 192      86.048  16.846 -88.892  1.00 18.19           C  
ATOM   3223  CG  LEU A 192      87.042  16.302 -89.899  1.00 18.19           C  
ATOM   3224  CD1 LEU A 192      86.575  14.941 -90.352  1.00 18.19           C  
ATOM   3225  CD2 LEU A 192      87.178  17.275 -91.066  1.00 18.19           C  
ATOM   3226  H   LEU A 192      87.972  16.992 -87.253  1.00 18.19           H  
ATOM   3227  HA  LEU A 192      86.695  18.889 -88.992  1.00 18.19           H  
ATOM   3228 1HB  LEU A 192      85.890  16.094 -88.130  1.00 18.19           H  
ATOM   3229 2HB  LEU A 192      85.102  17.006 -89.410  1.00 18.19           H  
ATOM   3230  HG  LEU A 192      88.016  16.176 -89.415  1.00 18.19           H  
ATOM   3231 1HD1 LEU A 192      87.292  14.526 -91.058  1.00 18.19           H  
ATOM   3232 2HD1 LEU A 192      86.499  14.296 -89.484  1.00 18.19           H  
ATOM   3233 3HD1 LEU A 192      85.602  15.030 -90.827  1.00 18.19           H  
ATOM   3234 1HD2 LEU A 192      87.898  16.881 -91.785  1.00 18.19           H  
ATOM   3235 2HD2 LEU A 192      86.210  17.398 -91.554  1.00 18.19           H  
ATOM   3236 3HD2 LEU A 192      87.524  18.241 -90.697  1.00 18.19           H  
ATOM   3237  N   SER A 193      85.281  18.209 -86.113  1.00 18.56           N  
ATOM   3238  CA  SER A 193      84.217  18.616 -85.202  1.00 18.56           C  
ATOM   3239  C   SER A 193      84.308  20.108 -84.854  1.00 18.56           C  
ATOM   3240  O   SER A 193      83.362  20.670 -84.308  1.00 18.56           O  
ATOM   3241  CB  SER A 193      84.213  17.796 -83.913  1.00 18.56           C  
ATOM   3242  OG  SER A 193      85.260  18.142 -83.039  1.00 18.56           O  
ATOM   3243  H   SER A 193      85.981  17.517 -85.831  1.00 18.56           H  
ATOM   3244  HA  SER A 193      83.265  18.448 -85.703  1.00 18.56           H  
ATOM   3245 1HB  SER A 193      83.258  17.917 -83.405  1.00 18.56           H  
ATOM   3246 2HB  SER A 193      84.312  16.744 -84.177  1.00 18.56           H  
ATOM   3247  HG  SER A 193      86.075  18.184 -83.562  1.00 18.56           H  
ATOM   3248  N   SER A 194      85.454  20.761 -85.130  1.00 19.00           N  
ATOM   3249  CA  SER A 194      85.584  22.181 -84.842  1.00 19.00           C  
ATOM   3250  C   SER A 194      84.992  23.020 -85.983  1.00 19.00           C  
ATOM   3251  O   SER A 194      84.847  24.239 -85.855  1.00 19.00           O  
ATOM   3252  CB  SER A 194      87.042  22.568 -84.592  1.00 19.00           C  
ATOM   3253  OG  SER A 194      87.812  22.543 -85.755  1.00 19.00           O  
ATOM   3254  H   SER A 194      86.233  20.290 -85.586  1.00 19.00           H  
ATOM   3255  HA  SER A 194      85.022  22.399 -83.934  1.00 19.00           H  
ATOM   3256 1HB  SER A 194      87.082  23.562 -84.150  1.00 19.00           H  
ATOM   3257 2HB  SER A 194      87.467  21.871 -83.870  1.00 19.00           H  
ATOM   3258  HG  SER A 194      87.670  21.663 -86.162  1.00 19.00           H  
ATOM   3259  N   PHE A 195      84.649  22.366 -87.101  1.00 19.52           N  
ATOM   3260  CA  PHE A 195      84.106  23.058 -88.258  1.00 19.52           C  
ATOM   3261  C   PHE A 195      82.645  22.689 -88.493  1.00 19.52           C  
ATOM   3262  O   PHE A 195      81.850  23.522 -88.936  1.00 19.52           O  
ATOM   3263  CB  PHE A 195      84.926  22.711 -89.494  1.00 19.52           C  
ATOM   3264  CG  PHE A 195      86.372  23.090 -89.356  1.00 19.52           C  
ATOM   3265  CD1 PHE A 195      87.334  22.110 -89.212  1.00 19.52           C  
ATOM   3266  CD2 PHE A 195      86.770  24.415 -89.351  1.00 19.52           C  
ATOM   3267  CE1 PHE A 195      88.667  22.429 -89.070  1.00 19.52           C  
ATOM   3268  CE2 PHE A 195      88.102  24.748 -89.208  1.00 19.52           C  
ATOM   3269  CZ  PHE A 195      89.055  23.751 -89.067  1.00 19.52           C  
ATOM   3270  H   PHE A 195      84.770  21.360 -87.159  1.00 19.52           H  
ATOM   3271  HA  PHE A 195      84.167  24.133 -88.085  1.00 19.52           H  
ATOM   3272 1HB  PHE A 195      84.872  21.634 -89.673  1.00 19.52           H  
ATOM   3273 2HB  PHE A 195      84.516  23.216 -90.365  1.00 19.52           H  
ATOM   3274  HD1 PHE A 195      87.026  21.075 -89.206  1.00 19.52           H  
ATOM   3275  HD2 PHE A 195      86.019  25.200 -89.456  1.00 19.52           H  
ATOM   3276  HE1 PHE A 195      89.408  21.640 -88.952  1.00 19.52           H  
ATOM   3277  HE2 PHE A 195      88.405  25.793 -89.203  1.00 19.52           H  
ATOM   3278  HZ  PHE A 195      90.104  24.011 -88.952  1.00 19.52           H  
ATOM   3279  N   VAL A 196      82.258  21.468 -88.118  1.00 20.08           N  
ATOM   3280  CA  VAL A 196      80.883  21.033 -88.330  1.00 20.08           C  
ATOM   3281  C   VAL A 196      79.819  21.975 -87.734  1.00 20.08           C  
ATOM   3282  O   VAL A 196      78.822  22.243 -88.410  1.00 20.08           O  
ATOM   3283  CB  VAL A 196      80.656  19.579 -87.866  1.00 20.08           C  
ATOM   3284  CG1 VAL A 196      79.167  19.276 -87.871  1.00 20.08           C  
ATOM   3285  CG2 VAL A 196      81.376  18.640 -88.818  1.00 20.08           C  
ATOM   3286  H   VAL A 196      82.950  20.813 -87.756  1.00 20.08           H  
ATOM   3287  HA  VAL A 196      80.721  21.019 -89.407  1.00 20.08           H  
ATOM   3288  HB  VAL A 196      81.042  19.427 -86.876  1.00 20.08           H  
ATOM   3289 1HG1 VAL A 196      78.999  18.246 -87.557  1.00 20.08           H  
ATOM   3290 2HG1 VAL A 196      78.664  19.951 -87.182  1.00 20.08           H  
ATOM   3291 3HG1 VAL A 196      78.768  19.417 -88.876  1.00 20.08           H  
ATOM   3292 1HG2 VAL A 196      81.217  17.609 -88.506  1.00 20.08           H  
ATOM   3293 2HG2 VAL A 196      80.984  18.777 -89.825  1.00 20.08           H  
ATOM   3294 3HG2 VAL A 196      82.435  18.857 -88.813  1.00 20.08           H  
ATOM   3295  N   PRO A 197      79.956  22.497 -86.497  1.00 20.62           N  
ATOM   3296  CA  PRO A 197      79.049  23.464 -85.914  1.00 20.62           C  
ATOM   3297  C   PRO A 197      78.826  24.701 -86.789  1.00 20.62           C  
ATOM   3298  O   PRO A 197      77.765  25.315 -86.716  1.00 20.62           O  
ATOM   3299  CB  PRO A 197      79.750  23.833 -84.605  1.00 20.62           C  
ATOM   3300  CG  PRO A 197      80.540  22.614 -84.249  1.00 20.62           C  
ATOM   3301  CD  PRO A 197      81.022  22.072 -85.562  1.00 20.62           C  
ATOM   3302  HA  PRO A 197      78.097  22.972 -85.692  1.00 20.62           H  
ATOM   3303 1HB  PRO A 197      80.386  24.720 -84.752  1.00 20.62           H  
ATOM   3304 2HB  PRO A 197      79.006  24.090 -83.850  1.00 20.62           H  
ATOM   3305 1HG  PRO A 197      81.385  22.884 -83.588  1.00 20.62           H  
ATOM   3306 2HG  PRO A 197      79.921  21.899 -83.690  1.00 20.62           H  
ATOM   3307 1HD  PRO A 197      81.980  22.538 -85.777  1.00 20.62           H  
ATOM   3308 2HD  PRO A 197      81.089  21.005 -85.464  1.00 20.62           H  
ATOM   3309  N   SER A 198      79.775  25.075 -87.664  1.00 21.06           N  
ATOM   3310  CA  SER A 198      79.545  26.268 -88.482  1.00 21.06           C  
ATOM   3311  C   SER A 198      78.405  26.037 -89.484  1.00 21.06           C  
ATOM   3312  O   SER A 198      77.833  26.987 -90.023  1.00 21.06           O  
ATOM   3313  CB  SER A 198      80.818  26.691 -89.198  1.00 21.06           C  
ATOM   3314  OG  SER A 198      81.200  25.779 -90.192  1.00 21.06           O  
ATOM   3315  H   SER A 198      80.637  24.552 -87.799  1.00 21.06           H  
ATOM   3316  HA  SER A 198      79.247  27.080 -87.820  1.00 21.06           H  
ATOM   3317 1HB  SER A 198      80.671  27.673 -89.641  1.00 21.06           H  
ATOM   3318 2HB  SER A 198      81.621  26.779 -88.467  1.00 21.06           H  
ATOM   3319  HG  SER A 198      81.301  24.915 -89.744  1.00 21.06           H  
ATOM   3320  N   PHE A 199      78.092  24.764 -89.730  1.00 21.36           N  
ATOM   3321  CA  PHE A 199      77.012  24.340 -90.598  1.00 21.36           C  
ATOM   3322  C   PHE A 199      75.773  24.100 -89.735  1.00 21.36           C  
ATOM   3323  O   PHE A 199      74.681  24.623 -89.994  1.00 21.36           O  
ATOM   3324  CB  PHE A 199      77.424  23.054 -91.327  1.00 21.36           C  
ATOM   3325  CG  PHE A 199      76.431  22.482 -92.292  1.00 21.36           C  
ATOM   3326  CD1 PHE A 199      76.224  23.063 -93.534  1.00 21.36           C  
ATOM   3327  CD2 PHE A 199      75.723  21.339 -91.964  1.00 21.36           C  
ATOM   3328  CE1 PHE A 199      75.329  22.506 -94.430  1.00 21.36           C  
ATOM   3329  CE2 PHE A 199      74.827  20.781 -92.848  1.00 21.36           C  
ATOM   3330  CZ  PHE A 199      74.628  21.364 -94.086  1.00 21.36           C  
ATOM   3331  H   PHE A 199      78.610  24.033 -89.251  1.00 21.36           H  
ATOM   3332  HA  PHE A 199      76.798  25.126 -91.322  1.00 21.36           H  
ATOM   3333 1HB  PHE A 199      78.350  23.240 -91.868  1.00 21.36           H  
ATOM   3334 2HB  PHE A 199      77.641  22.286 -90.591  1.00 21.36           H  
ATOM   3335  HD1 PHE A 199      76.782  23.960 -93.804  1.00 21.36           H  
ATOM   3336  HD2 PHE A 199      75.891  20.879 -90.991  1.00 21.36           H  
ATOM   3337  HE1 PHE A 199      75.175  22.968 -95.405  1.00 21.36           H  
ATOM   3338  HE2 PHE A 199      74.279  19.880 -92.573  1.00 21.36           H  
ATOM   3339  HZ  PHE A 199      73.922  20.924 -94.788  1.00 21.36           H  
ATOM   3340  N   MET A 200      75.958  23.317 -88.673  1.00 21.56           N  
ATOM   3341  CA  MET A 200      74.843  22.910 -87.828  1.00 21.56           C  
ATOM   3342  C   MET A 200      74.208  24.057 -87.027  1.00 21.56           C  
ATOM   3343  O   MET A 200      73.026  23.998 -86.694  1.00 21.56           O  
ATOM   3344  CB  MET A 200      75.297  21.792 -86.909  1.00 21.56           C  
ATOM   3345  CG  MET A 200      75.633  20.511 -87.654  1.00 21.56           C  
ATOM   3346  SD  MET A 200      74.278  19.928 -88.689  1.00 21.56           S  
ATOM   3347  CE  MET A 200      73.040  19.551 -87.461  1.00 21.56           C  
ATOM   3348  H   MET A 200      76.895  22.959 -88.482  1.00 21.56           H  
ATOM   3349  HA  MET A 200      74.069  22.510 -88.481  1.00 21.56           H  
ATOM   3350 1HB  MET A 200      76.171  22.103 -86.368  1.00 21.56           H  
ATOM   3351 2HB  MET A 200      74.517  21.576 -86.181  1.00 21.56           H  
ATOM   3352 1HG  MET A 200      76.494  20.703 -88.297  1.00 21.56           H  
ATOM   3353 2HG  MET A 200      75.901  19.725 -86.948  1.00 21.56           H  
ATOM   3354 1HE  MET A 200      72.139  19.180 -87.953  1.00 21.56           H  
ATOM   3355 2HE  MET A 200      73.421  18.790 -86.780  1.00 21.56           H  
ATOM   3356 3HE  MET A 200      72.799  20.455 -86.899  1.00 21.56           H  
ATOM   3357  N   ARG A 201      74.975  25.114 -86.754  1.00 21.70           N  
ATOM   3358  CA  ARG A 201      74.492  26.270 -86.005  1.00 21.70           C  
ATOM   3359  C   ARG A 201      73.921  27.386 -86.884  1.00 21.70           C  
ATOM   3360  O   ARG A 201      73.668  28.485 -86.387  1.00 21.70           O  
ATOM   3361  CB  ARG A 201      75.587  26.871 -85.136  1.00 21.70           C  
ATOM   3362  CG  ARG A 201      76.055  25.995 -83.972  1.00 21.70           C  
ATOM   3363  CD  ARG A 201      77.129  26.667 -83.180  1.00 21.70           C  
ATOM   3364  NE  ARG A 201      77.604  25.838 -82.075  1.00 21.70           N  
ATOM   3365  CZ  ARG A 201      77.047  25.798 -80.848  1.00 21.70           C  
ATOM   3366  NH1 ARG A 201      75.994  26.537 -80.576  1.00 21.70           N  
ATOM   3367  NH2 ARG A 201      77.561  25.015 -79.915  1.00 21.70           N  
ATOM   3368  H   ARG A 201      75.954  25.111 -87.025  1.00 21.70           H  
ATOM   3369  HA  ARG A 201      73.696  25.927 -85.345  1.00 21.70           H  
ATOM   3370 1HB  ARG A 201      76.447  27.124 -85.748  1.00 21.70           H  
ATOM   3371 2HB  ARG A 201      75.223  27.801 -84.704  1.00 21.70           H  
ATOM   3372 1HG  ARG A 201      75.216  25.788 -83.312  1.00 21.70           H  
ATOM   3373 2HG  ARG A 201      76.451  25.056 -84.365  1.00 21.70           H  
ATOM   3374 1HD  ARG A 201      77.975  26.871 -83.839  1.00 21.70           H  
ATOM   3375 2HD  ARG A 201      76.752  27.601 -82.771  1.00 21.70           H  
ATOM   3376  HE  ARG A 201      78.412  25.257 -82.238  1.00 21.70           H  
ATOM   3377 1HH1 ARG A 201      75.599  27.136 -81.287  1.00 21.70           H  
ATOM   3378 2HH1 ARG A 201      75.579  26.506 -79.656  1.00 21.70           H  
ATOM   3379 1HH2 ARG A 201      78.370  24.447 -80.121  1.00 21.70           H  
ATOM   3380 2HH2 ARG A 201      77.145  24.986 -78.995  1.00 21.70           H  
ATOM   3381  N   ARG A 202      73.724  27.142 -88.184  1.00 21.79           N  
ATOM   3382  CA  ARG A 202      73.159  28.194 -89.028  1.00 21.79           C  
ATOM   3383  C   ARG A 202      71.838  28.663 -88.423  1.00 21.79           C  
ATOM   3384  O   ARG A 202      71.008  27.854 -88.005  1.00 21.79           O  
ATOM   3385  CB  ARG A 202      72.948  27.692 -90.441  1.00 21.79           C  
ATOM   3386  CG  ARG A 202      74.219  27.501 -91.261  1.00 21.79           C  
ATOM   3387  CD  ARG A 202      73.911  26.814 -92.534  1.00 21.79           C  
ATOM   3388  NE  ARG A 202      73.439  25.465 -92.275  1.00 21.79           N  
ATOM   3389  CZ  ARG A 202      72.830  24.669 -93.168  1.00 21.79           C  
ATOM   3390  NH1 ARG A 202      72.618  25.093 -94.398  1.00 21.79           N  
ATOM   3391  NH2 ARG A 202      72.438  23.461 -92.810  1.00 21.79           N  
ATOM   3392  H   ARG A 202      73.959  26.235 -88.597  1.00 21.79           H  
ATOM   3393  HA  ARG A 202      73.854  29.034 -89.056  1.00 21.79           H  
ATOM   3394 1HB  ARG A 202      72.441  26.727 -90.404  1.00 21.79           H  
ATOM   3395 2HB  ARG A 202      72.303  28.381 -90.980  1.00 21.79           H  
ATOM   3396 1HG  ARG A 202      74.639  28.477 -91.498  1.00 21.79           H  
ATOM   3397 2HG  ARG A 202      74.952  26.932 -90.701  1.00 21.79           H  
ATOM   3398 1HD  ARG A 202      73.135  27.353 -93.074  1.00 21.79           H  
ATOM   3399 2HD  ARG A 202      74.811  26.750 -93.142  1.00 21.79           H  
ATOM   3400  HE  ARG A 202      73.601  25.086 -91.326  1.00 21.79           H  
ATOM   3401 1HH1 ARG A 202      72.917  26.019 -94.669  1.00 21.79           H  
ATOM   3402 2HH1 ARG A 202      72.159  24.493 -95.066  1.00 21.79           H  
ATOM   3403 1HH2 ARG A 202      72.598  23.130 -91.865  1.00 21.79           H  
ATOM   3404 2HH2 ARG A 202      71.984  22.862 -93.477  1.00 21.79           H  
ATOM   3405  N   THR A 203      71.637  29.979 -88.404  1.00 21.87           N  
ATOM   3406  CA  THR A 203      70.478  30.584 -87.751  1.00 21.87           C  
ATOM   3407  C   THR A 203      69.212  30.792 -88.591  1.00 21.87           C  
ATOM   3408  O   THR A 203      68.200  31.207 -88.032  1.00 21.87           O  
ATOM   3409  CB  THR A 203      70.890  31.940 -87.177  1.00 21.87           C  
ATOM   3410  OG1 THR A 203      71.276  32.809 -88.254  1.00 21.87           O  
ATOM   3411  CG2 THR A 203      72.061  31.771 -86.225  1.00 21.87           C  
ATOM   3412  H   THR A 203      72.347  30.584 -88.791  1.00 21.87           H  
ATOM   3413  HA  THR A 203      70.205  29.936 -86.918  1.00 21.87           H  
ATOM   3414  HB  THR A 203      70.050  32.374 -86.645  1.00 21.87           H  
ATOM   3415  HG1 THR A 203      70.574  32.814 -88.929  1.00 21.87           H  
ATOM   3416 1HG2 THR A 203      72.348  32.742 -85.821  1.00 21.87           H  
ATOM   3417 2HG2 THR A 203      71.776  31.107 -85.407  1.00 21.87           H  
ATOM   3418 3HG2 THR A 203      72.906  31.336 -86.761  1.00 21.87           H  
ATOM   3419  N   SER A 204      69.290  30.497 -89.896  1.00 21.91           N  
ATOM   3420  CA  SER A 204      68.240  30.654 -90.936  1.00 21.91           C  
ATOM   3421  C   SER A 204      68.326  32.044 -91.568  1.00 21.91           C  
ATOM   3422  O   SER A 204      68.706  32.993 -90.879  1.00 21.91           O  
ATOM   3423  CB  SER A 204      66.801  30.504 -90.391  1.00 21.91           C  
ATOM   3424  OG  SER A 204      66.379  31.617 -89.604  1.00 21.91           O  
ATOM   3425  H   SER A 204      70.180  30.128 -90.197  1.00 21.91           H  
ATOM   3426  HA  SER A 204      68.418  29.890 -91.691  1.00 21.91           H  
ATOM   3427 1HB  SER A 204      66.098  30.368 -91.194  1.00 21.91           H  
ATOM   3428 2HB  SER A 204      66.752  29.602 -89.783  1.00 21.91           H  
ATOM   3429  HG  SER A 204      66.816  31.508 -88.765  1.00 21.91           H  
ATOM   3430  N   PRO A 205      67.939  32.214 -92.857  1.00 21.94           N  
ATOM   3431  CA  PRO A 205      67.893  33.483 -93.566  1.00 21.94           C  
ATOM   3432  C   PRO A 205      66.905  34.460 -92.940  1.00 21.94           C  
ATOM   3433  O   PRO A 205      67.021  35.676 -93.110  1.00 21.94           O  
ATOM   3434  CB  PRO A 205      67.461  33.073 -94.982  1.00 21.94           C  
ATOM   3435  CG  PRO A 205      66.782  31.739 -94.816  1.00 21.94           C  
ATOM   3436  CD  PRO A 205      67.535  31.058 -93.698  1.00 21.94           C  
ATOM   3437  HA  PRO A 205      68.902  33.909 -93.589  1.00 21.94           H  
ATOM   3438 1HB  PRO A 205      66.784  33.837 -95.398  1.00 21.94           H  
ATOM   3439 2HB  PRO A 205      68.338  33.030 -95.644  1.00 21.94           H  
ATOM   3440 1HG  PRO A 205      65.714  31.896 -94.573  1.00 21.94           H  
ATOM   3441 2HG  PRO A 205      66.811  31.178 -95.762  1.00 21.94           H  
ATOM   3442 1HD  PRO A 205      66.845  30.382 -93.216  1.00 21.94           H  
ATOM   3443 2HD  PRO A 205      68.423  30.541 -94.087  1.00 21.94           H  
ATOM   3444  N   ASP A 206      65.935  33.949 -92.186  1.00 21.90           N  
ATOM   3445  CA  ASP A 206      64.994  34.857 -91.564  1.00 21.90           C  
ATOM   3446  C   ASP A 206      65.684  35.528 -90.391  1.00 21.90           C  
ATOM   3447  O   ASP A 206      65.563  36.746 -90.202  1.00 21.90           O  
ATOM   3448  CB  ASP A 206      63.752  34.115 -91.095  1.00 21.90           C  
ATOM   3449  CG  ASP A 206      62.915  33.578 -92.252  1.00 21.90           C  
ATOM   3450  OD1 ASP A 206      63.152  33.970 -93.371  1.00 21.90           O  
ATOM   3451  OD2 ASP A 206      62.048  32.777 -92.006  1.00 21.90           O  
ATOM   3452  H   ASP A 206      65.844  32.954 -92.045  1.00 21.90           H  
ATOM   3453  HA  ASP A 206      64.702  35.620 -92.286  1.00 21.90           H  
ATOM   3454 1HB  ASP A 206      64.049  33.277 -90.459  1.00 21.90           H  
ATOM   3455 2HB  ASP A 206      63.136  34.781 -90.492  1.00 21.90           H  
ATOM   3456  N   GLN A 207      66.458  34.749 -89.622  1.00 21.73           N  
ATOM   3457  CA  GLN A 207      67.179  35.367 -88.521  1.00 21.73           C  
ATOM   3458  C   GLN A 207      68.262  36.261 -89.081  1.00 21.73           C  
ATOM   3459  O   GLN A 207      68.529  37.329 -88.539  1.00 21.73           O  
ATOM   3460  CB  GLN A 207      67.765  34.351 -87.560  1.00 21.73           C  
ATOM   3461  CG  GLN A 207      68.389  34.975 -86.318  1.00 21.73           C  
ATOM   3462  CD  GLN A 207      67.362  35.753 -85.528  1.00 21.73           C  
ATOM   3463  OE1 GLN A 207      66.292  35.209 -85.226  1.00 21.73           O  
ATOM   3464  NE2 GLN A 207      67.667  37.012 -85.187  1.00 21.73           N  
ATOM   3465  H   GLN A 207      66.537  33.740 -89.792  1.00 21.73           H  
ATOM   3466  HA  GLN A 207      66.486  35.992 -87.959  1.00 21.73           H  
ATOM   3467 1HB  GLN A 207      66.997  33.644 -87.251  1.00 21.73           H  
ATOM   3468 2HB  GLN A 207      68.537  33.787 -88.078  1.00 21.73           H  
ATOM   3469 1HG  GLN A 207      68.794  34.193 -85.682  1.00 21.73           H  
ATOM   3470 2HG  GLN A 207      69.177  35.658 -86.626  1.00 21.73           H  
ATOM   3471 1HE2 GLN A 207      66.970  37.585 -84.693  1.00 21.73           H  
ATOM   3472 2HE2 GLN A 207      68.575  37.418 -85.432  1.00 21.73           H  
ATOM   3473  N   ALA A 208      68.885  35.846 -90.188  1.00 21.41           N  
ATOM   3474  CA  ALA A 208      69.921  36.675 -90.778  1.00 21.41           C  
ATOM   3475  C   ALA A 208      69.340  38.026 -91.162  1.00 21.41           C  
ATOM   3476  O   ALA A 208      69.968  39.058 -90.932  1.00 21.41           O  
ATOM   3477  CB  ALA A 208      70.518  36.005 -91.991  1.00 21.41           C  
ATOM   3478  H   ALA A 208      68.657  34.939 -90.595  1.00 21.41           H  
ATOM   3479  HA  ALA A 208      70.699  36.827 -90.034  1.00 21.41           H  
ATOM   3480 1HB  ALA A 208      71.301  36.636 -92.408  1.00 21.41           H  
ATOM   3481 2HB  ALA A 208      70.934  35.039 -91.705  1.00 21.41           H  
ATOM   3482 3HB  ALA A 208      69.741  35.864 -92.731  1.00 21.41           H  
ATOM   3483  N   HIS A 209      68.111  38.037 -91.684  1.00 21.00           N  
ATOM   3484  CA  HIS A 209      67.462  39.287 -92.041  1.00 21.00           C  
ATOM   3485  C   HIS A 209      67.323  40.152 -90.796  1.00 21.00           C  
ATOM   3486  O   HIS A 209      67.701  41.328 -90.803  1.00 21.00           O  
ATOM   3487  CB  HIS A 209      66.085  39.042 -92.664  1.00 21.00           C  
ATOM   3488  CG  HIS A 209      65.379  40.294 -93.102  1.00 21.00           C  
ATOM   3489  ND1 HIS A 209      65.723  40.981 -94.254  1.00 21.00           N  
ATOM   3490  CD2 HIS A 209      64.356  40.984 -92.545  1.00 21.00           C  
ATOM   3491  CE1 HIS A 209      64.935  42.035 -94.385  1.00 21.00           C  
ATOM   3492  NE2 HIS A 209      64.098  42.057 -93.365  1.00 21.00           N  
ATOM   3493  H   HIS A 209      67.629  37.159 -91.883  1.00 21.00           H  
ATOM   3494  HA  HIS A 209      68.073  39.828 -92.762  1.00 21.00           H  
ATOM   3495 1HB  HIS A 209      66.187  38.378 -93.523  1.00 21.00           H  
ATOM   3496 2HB  HIS A 209      65.449  38.537 -91.945  1.00 21.00           H  
ATOM   3497  HD2 HIS A 209      63.835  40.734 -91.619  1.00 21.00           H  
ATOM   3498  HE1 HIS A 209      64.970  42.760 -95.197  1.00 21.00           H  
ATOM   3499  HE2 HIS A 209      63.382  42.750 -93.203  1.00 21.00           H  
ATOM   3500  N   GLU A 210      66.767  39.580 -89.720  1.00 20.50           N  
ATOM   3501  CA  GLU A 210      66.605  40.357 -88.496  1.00 20.50           C  
ATOM   3502  C   GLU A 210      67.953  40.873 -87.991  1.00 20.50           C  
ATOM   3503  O   GLU A 210      68.055  42.018 -87.540  1.00 20.50           O  
ATOM   3504  CB  GLU A 210      65.923  39.543 -87.385  1.00 20.50           C  
ATOM   3505  CG  GLU A 210      65.660  40.380 -86.099  1.00 20.50           C  
ATOM   3506  CD  GLU A 210      64.888  39.667 -84.975  1.00 20.50           C  
ATOM   3507  OE1 GLU A 210      65.360  38.679 -84.443  1.00 20.50           O  
ATOM   3508  OE2 GLU A 210      63.816  40.133 -84.658  1.00 20.50           O  
ATOM   3509  H   GLU A 210      66.461  38.605 -89.767  1.00 20.50           H  
ATOM   3510  HA  GLU A 210      65.975  41.219 -88.721  1.00 20.50           H  
ATOM   3511 1HB  GLU A 210      64.973  39.153 -87.748  1.00 20.50           H  
ATOM   3512 2HB  GLU A 210      66.549  38.693 -87.128  1.00 20.50           H  
ATOM   3513 1HG  GLU A 210      66.625  40.698 -85.703  1.00 20.50           H  
ATOM   3514 2HG  GLU A 210      65.112  41.277 -86.386  1.00 20.50           H  
ATOM   3515  N   ASN A 211      68.996  40.039 -88.072  1.00 19.94           N  
ATOM   3516  CA  ASN A 211      70.313  40.439 -87.608  1.00 19.94           C  
ATOM   3517  C   ASN A 211      70.823  41.616 -88.426  1.00 19.94           C  
ATOM   3518  O   ASN A 211      71.395  42.557 -87.872  1.00 19.94           O  
ATOM   3519  CB  ASN A 211      71.300  39.291 -87.695  1.00 19.94           C  
ATOM   3520  CG  ASN A 211      71.073  38.191 -86.663  1.00 19.94           C  
ATOM   3521  OD1 ASN A 211      70.378  38.359 -85.644  1.00 19.94           O  
ATOM   3522  ND2 ASN A 211      71.686  37.058 -86.914  1.00 19.94           N  
ATOM   3523  H   ASN A 211      68.860  39.103 -88.445  1.00 19.94           H  
ATOM   3524  HA  ASN A 211      70.234  40.764 -86.571  1.00 19.94           H  
ATOM   3525 1HB  ASN A 211      71.239  38.849 -88.685  1.00 19.94           H  
ATOM   3526 2HB  ASN A 211      72.311  39.678 -87.579  1.00 19.94           H  
ATOM   3527 1HD2 ASN A 211      71.616  36.290 -86.278  1.00 19.94           H  
ATOM   3528 2HD2 ASN A 211      72.241  36.967 -87.739  1.00 19.94           H  
ATOM   3529  N   LEU A 212      70.580  41.589 -89.739  1.00 19.31           N  
ATOM   3530  CA  LEU A 212      71.008  42.677 -90.598  1.00 19.31           C  
ATOM   3531  C   LEU A 212      70.282  43.954 -90.233  1.00 19.31           C  
ATOM   3532  O   LEU A 212      70.901  45.015 -90.195  1.00 19.31           O  
ATOM   3533  CB  LEU A 212      70.791  42.318 -92.066  1.00 19.31           C  
ATOM   3534  CG  LEU A 212      71.730  41.225 -92.596  1.00 19.31           C  
ATOM   3535  CD1 LEU A 212      71.287  40.801 -93.985  1.00 19.31           C  
ATOM   3536  CD2 LEU A 212      73.149  41.762 -92.601  1.00 19.31           C  
ATOM   3537  H   LEU A 212      70.118  40.777 -90.149  1.00 19.31           H  
ATOM   3538  HA  LEU A 212      72.072  42.830 -90.447  1.00 19.31           H  
ATOM   3539 1HB  LEU A 212      69.768  41.965 -92.188  1.00 19.31           H  
ATOM   3540 2HB  LEU A 212      70.923  43.212 -92.673  1.00 19.31           H  
ATOM   3541  HG  LEU A 212      71.689  40.362 -91.950  1.00 19.31           H  
ATOM   3542 1HD1 LEU A 212      71.951  40.021 -94.354  1.00 19.31           H  
ATOM   3543 2HD1 LEU A 212      70.268  40.417 -93.932  1.00 19.31           H  
ATOM   3544 3HD1 LEU A 212      71.320  41.657 -94.656  1.00 19.31           H  
ATOM   3545 1HD2 LEU A 212      73.826  40.990 -92.964  1.00 19.31           H  
ATOM   3546 2HD2 LEU A 212      73.208  42.635 -93.251  1.00 19.31           H  
ATOM   3547 3HD2 LEU A 212      73.431  42.044 -91.587  1.00 19.31           H  
ATOM   3548  N   GLN A 213      68.990  43.861 -89.907  1.00 18.61           N  
ATOM   3549  CA  GLN A 213      68.264  45.059 -89.498  1.00 18.61           C  
ATOM   3550  C   GLN A 213      68.866  45.561 -88.189  1.00 18.61           C  
ATOM   3551  O   GLN A 213      69.060  46.764 -87.982  1.00 18.61           O  
ATOM   3552  CB  GLN A 213      66.773  44.769 -89.337  1.00 18.61           C  
ATOM   3553  CG  GLN A 213      66.051  44.500 -90.652  1.00 18.61           C  
ATOM   3554  CD  GLN A 213      64.587  44.149 -90.459  1.00 18.61           C  
ATOM   3555  OE1 GLN A 213      64.223  43.303 -89.636  1.00 18.61           O  
ATOM   3556  NE2 GLN A 213      63.723  44.828 -91.213  1.00 18.61           N  
ATOM   3557  H   GLN A 213      68.515  42.958 -89.972  1.00 18.61           H  
ATOM   3558  HA  GLN A 213      68.392  45.829 -90.259  1.00 18.61           H  
ATOM   3559 1HB  GLN A 213      66.642  43.895 -88.698  1.00 18.61           H  
ATOM   3560 2HB  GLN A 213      66.289  45.611 -88.846  1.00 18.61           H  
ATOM   3561 1HG  GLN A 213      66.120  45.390 -91.280  1.00 18.61           H  
ATOM   3562 2HG  GLN A 213      66.540  43.656 -91.147  1.00 18.61           H  
ATOM   3563 1HE2 GLN A 213      62.740  44.659 -91.125  1.00 18.61           H  
ATOM   3564 2HE2 GLN A 213      64.058  45.517 -91.859  1.00 18.61           H  
ATOM   3565  N   GLY A 214      69.219  44.625 -87.309  1.00 17.81           N  
ATOM   3566  CA  GLY A 214      69.848  44.977 -86.052  1.00 17.81           C  
ATOM   3567  C   GLY A 214      71.154  45.717 -86.311  1.00 17.81           C  
ATOM   3568  O   GLY A 214      71.490  46.647 -85.585  1.00 17.81           O  
ATOM   3569  H   GLY A 214      69.020  43.644 -87.506  1.00 17.81           H  
ATOM   3570 1HA  GLY A 214      69.176  45.599 -85.463  1.00 17.81           H  
ATOM   3571 2HA  GLY A 214      70.045  44.068 -85.485  1.00 17.81           H  
ATOM   3572  N   ASN A 215      71.875  45.310 -87.365  1.00 16.98           N  
ATOM   3573  CA  ASN A 215      73.127  45.942 -87.766  1.00 16.98           C  
ATOM   3574  C   ASN A 215      72.905  47.302 -88.448  1.00 16.98           C  
ATOM   3575  O   ASN A 215      73.773  48.171 -88.381  1.00 16.98           O  
ATOM   3576  CB  ASN A 215      73.925  45.018 -88.666  1.00 16.98           C  
ATOM   3577  CG  ASN A 215      74.486  43.824 -87.928  1.00 16.98           C  
ATOM   3578  OD1 ASN A 215      74.688  43.856 -86.707  1.00 16.98           O  
ATOM   3579  ND2 ASN A 215      74.751  42.766 -88.652  1.00 16.98           N  
ATOM   3580  H   ASN A 215      71.548  44.498 -87.883  1.00 16.98           H  
ATOM   3581  HA  ASN A 215      73.712  46.131 -86.866  1.00 16.98           H  
ATOM   3582 1HB  ASN A 215      73.299  44.668 -89.476  1.00 16.98           H  
ATOM   3583 2HB  ASN A 215      74.747  45.574 -89.111  1.00 16.98           H  
ATOM   3584 1HD2 ASN A 215      75.125  41.946 -88.220  1.00 16.98           H  
ATOM   3585 2HD2 ASN A 215      74.585  42.780 -89.635  1.00 16.98           H  
ATOM   3586  N   GLU A 216      71.763  47.487 -89.138  1.00 16.15           N  
ATOM   3587  CA  GLU A 216      71.477  48.788 -89.757  1.00 16.15           C  
ATOM   3588  C   GLU A 216      71.312  49.848 -88.673  1.00 16.15           C  
ATOM   3589  O   GLU A 216      71.786  50.972 -88.811  1.00 16.15           O  
ATOM   3590  CB  GLU A 216      70.208  48.767 -90.629  1.00 16.15           C  
ATOM   3591  CG  GLU A 216      70.314  47.983 -91.944  1.00 16.15           C  
ATOM   3592  CD  GLU A 216      69.020  47.982 -92.760  1.00 16.15           C  
ATOM   3593  OE1 GLU A 216      68.024  48.487 -92.287  1.00 16.15           O  
ATOM   3594  OE2 GLU A 216      69.041  47.478 -93.860  1.00 16.15           O  
ATOM   3595  H   GLU A 216      71.104  46.716 -89.228  1.00 16.15           H  
ATOM   3596  HA  GLU A 216      72.323  49.067 -90.383  1.00 16.15           H  
ATOM   3597 1HB  GLU A 216      69.388  48.336 -90.054  1.00 16.15           H  
ATOM   3598 2HB  GLU A 216      69.926  49.789 -90.873  1.00 16.15           H  
ATOM   3599 1HG  GLU A 216      71.104  48.425 -92.545  1.00 16.15           H  
ATOM   3600 2HG  GLU A 216      70.598  46.962 -91.724  1.00 16.15           H  
ATOM   3601  N   HIS A 217      70.666  49.458 -87.577  1.00 15.40           N  
ATOM   3602  CA  HIS A 217      70.459  50.334 -86.429  1.00 15.40           C  
ATOM   3603  C   HIS A 217      71.773  50.360 -85.677  1.00 15.40           C  
ATOM   3604  O   HIS A 217      72.649  49.571 -85.994  1.00 15.40           O  
ATOM   3605  CB  HIS A 217      69.334  49.823 -85.531  1.00 15.40           C  
ATOM   3606  CG  HIS A 217      67.968  49.840 -86.177  1.00 15.40           C  
ATOM   3607  ND1 HIS A 217      67.336  51.010 -86.564  1.00 15.40           N  
ATOM   3608  CD2 HIS A 217      67.114  48.834 -86.489  1.00 15.40           C  
ATOM   3609  CE1 HIS A 217      66.158  50.718 -87.086  1.00 15.40           C  
ATOM   3610  NE2 HIS A 217      65.998  49.408 -87.052  1.00 15.40           N  
ATOM   3611  H   HIS A 217      70.283  48.509 -87.561  1.00 15.40           H  
ATOM   3612  HA  HIS A 217      70.227  51.347 -86.751  1.00 15.40           H  
ATOM   3613 1HB  HIS A 217      69.556  48.794 -85.231  1.00 15.40           H  
ATOM   3614 2HB  HIS A 217      69.292  50.424 -84.625  1.00 15.40           H  
ATOM   3615  HD2 HIS A 217      67.280  47.768 -86.322  1.00 15.40           H  
ATOM   3616  HE1 HIS A 217      65.440  51.439 -87.476  1.00 15.40           H  
ATOM   3617  HE2 HIS A 217      65.189  48.903 -87.383  1.00 15.40           H  
ATOM   3618  N   GLU A 218      71.989  51.316 -84.768  1.00 14.78           N  
ATOM   3619  CA  GLU A 218      73.230  51.414 -83.973  1.00 14.78           C  
ATOM   3620  C   GLU A 218      74.422  51.938 -84.790  1.00 14.78           C  
ATOM   3621  O   GLU A 218      75.112  52.855 -84.362  1.00 14.78           O  
ATOM   3622  CB  GLU A 218      73.620  50.089 -83.272  1.00 14.78           C  
ATOM   3623  CG  GLU A 218      72.644  49.648 -82.177  1.00 14.78           C  
ATOM   3624  CD  GLU A 218      73.093  48.404 -81.421  1.00 14.78           C  
ATOM   3625  OE1 GLU A 218      74.120  47.858 -81.753  1.00 14.78           O  
ATOM   3626  OE2 GLU A 218      72.405  48.014 -80.505  1.00 14.78           O  
ATOM   3627  H   GLU A 218      71.274  52.014 -84.585  1.00 14.78           H  
ATOM   3628  HA  GLU A 218      73.044  52.115 -83.170  1.00 14.78           H  
ATOM   3629 1HB  GLU A 218      73.754  49.276 -83.968  1.00 14.78           H  
ATOM   3630 2HB  GLU A 218      74.583  50.232 -82.782  1.00 14.78           H  
ATOM   3631 1HG  GLU A 218      72.522  50.466 -81.468  1.00 14.78           H  
ATOM   3632 2HG  GLU A 218      71.673  49.457 -82.636  1.00 14.78           H  
ATOM   3633  N   HIS A 219      74.622  51.401 -85.974  1.00 14.33           N  
ATOM   3634  CA  HIS A 219      75.763  51.629 -86.834  1.00 14.33           C  
ATOM   3635  C   HIS A 219      76.359  53.018 -87.162  1.00 14.33           C  
ATOM   3636  O   HIS A 219      77.585  53.072 -87.084  1.00 14.33           O  
ATOM   3637  CB  HIS A 219      75.487  50.930 -88.170  1.00 14.33           C  
ATOM   3638  CG  HIS A 219      76.495  51.190 -89.252  1.00 14.33           C  
ATOM   3639  ND1 HIS A 219      77.741  50.594 -89.278  1.00 14.33           N  
ATOM   3640  CD2 HIS A 219      76.431  51.982 -90.348  1.00 14.33           C  
ATOM   3641  CE1 HIS A 219      78.403  51.008 -90.349  1.00 14.33           C  
ATOM   3642  NE2 HIS A 219      77.631  51.850 -91.016  1.00 14.33           N  
ATOM   3643  H   HIS A 219      73.975  50.676 -86.252  1.00 14.33           H  
ATOM   3644  HA  HIS A 219      76.587  51.081 -86.383  1.00 14.33           H  
ATOM   3645 1HB  HIS A 219      75.501  49.863 -87.987  1.00 14.33           H  
ATOM   3646 2HB  HIS A 219      74.498  51.158 -88.528  1.00 14.33           H  
ATOM   3647  HD1 HIS A 219      78.095  49.944 -88.606  1.00 14.33           H  
ATOM   3648  HD2 HIS A 219      75.650  52.639 -90.738  1.00 14.33           H  
ATOM   3649  HE1 HIS A 219      79.413  50.650 -90.551  1.00 14.33           H  
ATOM   3650  N   GLU A 220      75.694  54.138 -87.588  1.00 14.04           N  
ATOM   3651  CA  GLU A 220      74.322  54.702 -87.791  1.00 14.04           C  
ATOM   3652  C   GLU A 220      73.818  55.530 -86.592  1.00 14.04           C  
ATOM   3653  O   GLU A 220      73.757  56.756 -86.707  1.00 14.04           O  
ATOM   3654  CB  GLU A 220      73.253  53.684 -88.157  1.00 14.04           C  
ATOM   3655  CG  GLU A 220      71.878  54.310 -88.471  1.00 14.04           C  
ATOM   3656  CD  GLU A 220      71.869  55.166 -89.747  1.00 14.04           C  
ATOM   3657  OE1 GLU A 220      72.766  55.028 -90.553  1.00 14.04           O  
ATOM   3658  OE2 GLU A 220      70.956  55.950 -89.906  1.00 14.04           O  
ATOM   3659  H   GLU A 220      76.389  54.821 -87.874  1.00 14.04           H  
ATOM   3660  HA  GLU A 220      74.381  55.384 -88.637  1.00 14.04           H  
ATOM   3661 1HB  GLU A 220      73.560  53.128 -89.036  1.00 14.04           H  
ATOM   3662 2HB  GLU A 220      73.090  52.990 -87.354  1.00 14.04           H  
ATOM   3663 1HG  GLU A 220      71.141  53.512 -88.574  1.00 14.04           H  
ATOM   3664 2HG  GLU A 220      71.577  54.927 -87.624  1.00 14.04           H  
ATOM   3665  N   HIS A 221      73.568  54.950 -85.423  1.00 13.90           N  
ATOM   3666  CA  HIS A 221      73.235  55.831 -84.301  1.00 13.90           C  
ATOM   3667  C   HIS A 221      74.543  56.431 -83.827  1.00 13.90           C  
ATOM   3668  O   HIS A 221      74.613  57.593 -83.429  1.00 13.90           O  
ATOM   3669  CB  HIS A 221      72.460  55.151 -83.169  1.00 13.90           C  
ATOM   3670  CG  HIS A 221      70.993  54.856 -83.504  1.00 13.90           C  
ATOM   3671  ND1 HIS A 221      70.570  53.740 -84.219  1.00 13.90           N  
ATOM   3672  CD2 HIS A 221      69.873  55.560 -83.216  1.00 13.90           C  
ATOM   3673  CE1 HIS A 221      69.252  53.781 -84.349  1.00 13.90           C  
ATOM   3674  NE2 HIS A 221      68.808  54.872 -83.749  1.00 13.90           N  
ATOM   3675  H   HIS A 221      73.628  53.952 -85.309  1.00 13.90           H  
ATOM   3676  HA  HIS A 221      72.610  56.655 -84.649  1.00 13.90           H  
ATOM   3677 1HB  HIS A 221      72.958  54.252 -82.881  1.00 13.90           H  
ATOM   3678 2HB  HIS A 221      72.469  55.807 -82.295  1.00 13.90           H  
ATOM   3679  HD2 HIS A 221      69.826  56.503 -82.665  1.00 13.90           H  
ATOM   3680  HE1 HIS A 221      68.636  53.041 -84.865  1.00 13.90           H  
ATOM   3681  HE2 HIS A 221      67.843  55.164 -83.691  1.00 13.90           H  
ATOM   3682  N   GLU A 222      75.616  55.652 -83.955  1.00 13.88           N  
ATOM   3683  CA  GLU A 222      76.931  56.149 -83.606  1.00 13.88           C  
ATOM   3684  C   GLU A 222      77.270  57.347 -84.488  1.00 13.88           C  
ATOM   3685  O   GLU A 222      77.912  58.282 -84.019  1.00 13.88           O  
ATOM   3686  CB  GLU A 222      78.013  55.064 -83.729  1.00 13.88           C  
ATOM   3687  CG  GLU A 222      77.965  53.976 -82.641  1.00 13.88           C  
ATOM   3688  CD  GLU A 222      79.095  52.952 -82.744  1.00 13.88           C  
ATOM   3689  OE1 GLU A 222      79.846  52.999 -83.691  1.00 13.88           O  
ATOM   3690  OE2 GLU A 222      79.207  52.134 -81.855  1.00 13.88           O  
ATOM   3691  H   GLU A 222      75.501  54.687 -84.264  1.00 13.88           H  
ATOM   3692  HA  GLU A 222      76.910  56.485 -82.569  1.00 13.88           H  
ATOM   3693 1HB  GLU A 222      77.908  54.567 -84.697  1.00 13.88           H  
ATOM   3694 2HB  GLU A 222      78.998  55.529 -83.706  1.00 13.88           H  
ATOM   3695 1HG  GLU A 222      78.017  54.457 -81.667  1.00 13.88           H  
ATOM   3696 2HG  GLU A 222      77.010  53.461 -82.708  1.00 13.88           H  
ATOM   3697  N   HIS A 223      76.827  57.336 -85.757  1.00 13.92           N  
ATOM   3698  CA  HIS A 223      77.092  58.455 -86.661  1.00 13.92           C  
ATOM   3699  C   HIS A 223      76.259  59.653 -86.263  1.00 13.92           C  
ATOM   3700  O   HIS A 223      76.765  60.772 -86.208  1.00 13.92           O  
ATOM   3701  CB  HIS A 223      76.774  58.123 -88.126  1.00 13.92           C  
ATOM   3702  CG  HIS A 223      77.748  57.242 -88.801  1.00 13.92           C  
ATOM   3703  ND1 HIS A 223      77.753  55.890 -88.638  1.00 13.92           N  
ATOM   3704  CD2 HIS A 223      78.755  57.526 -89.664  1.00 13.92           C  
ATOM   3705  CE1 HIS A 223      78.719  55.357 -89.370  1.00 13.92           C  
ATOM   3706  NE2 HIS A 223      79.345  56.333 -90.006  1.00 13.92           N  
ATOM   3707  H   HIS A 223      76.292  56.544 -86.076  1.00 13.92           H  
ATOM   3708  HA  HIS A 223      78.143  58.741 -86.598  1.00 13.92           H  
ATOM   3709 1HB  HIS A 223      75.794  57.649 -88.182  1.00 13.92           H  
ATOM   3710 2HB  HIS A 223      76.713  59.051 -88.696  1.00 13.92           H  
ATOM   3711  HD2 HIS A 223      79.039  58.519 -90.023  1.00 13.92           H  
ATOM   3712  HE1 HIS A 223      78.951  54.290 -89.433  1.00 13.92           H  
ATOM   3713  HE2 HIS A 223      80.125  56.223 -90.637  1.00 13.92           H  
ATOM   3714  N   GLU A 224      74.985  59.430 -85.942  1.00 13.92           N  
ATOM   3715  CA  GLU A 224      74.157  60.554 -85.533  1.00 13.92           C  
ATOM   3716  C   GLU A 224      74.791  61.240 -84.328  1.00 13.92           C  
ATOM   3717  O   GLU A 224      74.908  62.470 -84.299  1.00 13.92           O  
ATOM   3718  CB  GLU A 224      72.730  60.106 -85.186  1.00 13.92           C  
ATOM   3719  CG  GLU A 224      71.791  61.269 -84.793  1.00 13.92           C  
ATOM   3720  CD  GLU A 224      70.350  60.856 -84.500  1.00 13.92           C  
ATOM   3721  OE1 GLU A 224      70.040  59.691 -84.579  1.00 13.92           O  
ATOM   3722  OE2 GLU A 224      69.565  61.725 -84.197  1.00 13.92           O  
ATOM   3723  H   GLU A 224      74.588  58.491 -86.012  1.00 13.92           H  
ATOM   3724  HA  GLU A 224      74.111  61.271 -86.352  1.00 13.92           H  
ATOM   3725 1HB  GLU A 224      72.294  59.578 -86.036  1.00 13.92           H  
ATOM   3726 2HB  GLU A 224      72.764  59.405 -84.350  1.00 13.92           H  
ATOM   3727 1HG  GLU A 224      72.202  61.751 -83.903  1.00 13.92           H  
ATOM   3728 2HG  GLU A 224      71.794  62.002 -85.598  1.00 13.92           H  
ATOM   3729  N   HIS A 225      75.257  60.438 -83.363  1.00 13.88           N  
ATOM   3730  CA  HIS A 225      75.873  60.982 -82.164  1.00 13.88           C  
ATOM   3731  C   HIS A 225      77.230  61.602 -82.471  1.00 13.88           C  
ATOM   3732  O   HIS A 225      77.559  62.660 -81.934  1.00 13.88           O  
ATOM   3733  CB  HIS A 225      76.012  59.908 -81.085  1.00 13.88           C  
ATOM   3734  CG  HIS A 225      74.692  59.492 -80.492  1.00 13.88           C  
ATOM   3735  ND1 HIS A 225      73.871  60.371 -79.805  1.00 13.88           N  
ATOM   3736  CD2 HIS A 225      74.057  58.295 -80.475  1.00 13.88           C  
ATOM   3737  CE1 HIS A 225      72.789  59.732 -79.401  1.00 13.88           C  
ATOM   3738  NE2 HIS A 225      72.876  58.471 -79.793  1.00 13.88           N  
ATOM   3739  H   HIS A 225      75.137  59.428 -83.453  1.00 13.88           H  
ATOM   3740  HA  HIS A 225      75.237  61.769 -81.760  1.00 13.88           H  
ATOM   3741 1HB  HIS A 225      76.488  59.023 -81.518  1.00 13.88           H  
ATOM   3742 2HB  HIS A 225      76.655  60.273 -80.283  1.00 13.88           H  
ATOM   3743  HD1 HIS A 225      74.046  61.351 -79.632  1.00 13.88           H  
ATOM   3744  HD2 HIS A 225      74.313  57.316 -80.878  1.00 13.88           H  
ATOM   3745  HE1 HIS A 225      72.014  60.257 -78.843  1.00 13.88           H  
ATOM   3746  N   GLU A 226      78.028  60.990 -83.349  1.00 13.82           N  
ATOM   3747  CA  GLU A 226      79.307  61.601 -83.673  1.00 13.82           C  
ATOM   3748  C   GLU A 226      79.069  62.989 -84.233  1.00 13.82           C  
ATOM   3749  O   GLU A 226      79.735  63.941 -83.829  1.00 13.82           O  
ATOM   3750  CB  GLU A 226      80.110  60.784 -84.696  1.00 13.82           C  
ATOM   3751  CG  GLU A 226      81.494  61.404 -85.014  1.00 13.82           C  
ATOM   3752  CD  GLU A 226      82.353  60.617 -86.005  1.00 13.82           C  
ATOM   3753  OE1 GLU A 226      81.918  59.606 -86.501  1.00 13.82           O  
ATOM   3754  OE2 GLU A 226      83.456  61.048 -86.251  1.00 13.82           O  
ATOM   3755  H   GLU A 226      77.772  60.101 -83.771  1.00 13.82           H  
ATOM   3756  HA  GLU A 226      79.893  61.693 -82.760  1.00 13.82           H  
ATOM   3757 1HB  GLU A 226      80.257  59.771 -84.322  1.00 13.82           H  
ATOM   3758 2HB  GLU A 226      79.542  60.712 -85.627  1.00 13.82           H  
ATOM   3759 1HG  GLU A 226      81.322  62.399 -85.421  1.00 13.82           H  
ATOM   3760 2HG  GLU A 226      82.042  61.518 -84.082  1.00 13.82           H  
ATOM   3761  N   HIS A 227      78.080  63.118 -85.124  1.00 13.75           N  
ATOM   3762  CA  HIS A 227      77.798  64.403 -85.736  1.00 13.75           C  
ATOM   3763  C   HIS A 227      77.287  65.381 -84.686  1.00 13.75           C  
ATOM   3764  O   HIS A 227      77.672  66.551 -84.680  1.00 13.75           O  
ATOM   3765  CB  HIS A 227      76.797  64.262 -86.884  1.00 13.75           C  
ATOM   3766  CG  HIS A 227      77.353  63.503 -88.075  1.00 13.75           C  
ATOM   3767  ND1 HIS A 227      78.529  63.860 -88.716  1.00 13.75           N  
ATOM   3768  CD2 HIS A 227      76.881  62.417 -88.735  1.00 13.75           C  
ATOM   3769  CE1 HIS A 227      78.758  63.017 -89.707  1.00 13.75           C  
ATOM   3770  NE2 HIS A 227      77.772  62.132 -89.745  1.00 13.75           N  
ATOM   3771  H   HIS A 227      77.548  62.296 -85.410  1.00 13.75           H  
ATOM   3772  HA  HIS A 227      78.711  64.812 -86.151  1.00 13.75           H  
ATOM   3773 1HB  HIS A 227      75.914  63.728 -86.524  1.00 13.75           H  
ATOM   3774 2HB  HIS A 227      76.477  65.250 -87.216  1.00 13.75           H  
ATOM   3775  HD1 HIS A 227      79.164  64.619 -88.459  1.00 13.75           H  
ATOM   3776  HD2 HIS A 227      75.995  61.798 -88.596  1.00 13.75           H  
ATOM   3777  HE1 HIS A 227      79.642  63.131 -90.331  1.00 13.75           H  
ATOM   3778  N   GLU A 228      76.441  64.918 -83.762  1.00 13.74           N  
ATOM   3779  CA  GLU A 228      75.968  65.817 -82.718  1.00 13.74           C  
ATOM   3780  C   GLU A 228      77.164  66.370 -81.947  1.00 13.74           C  
ATOM   3781  O   GLU A 228      77.253  67.579 -81.720  1.00 13.74           O  
ATOM   3782  CB  GLU A 228      75.009  65.098 -81.754  1.00 13.74           C  
ATOM   3783  CG  GLU A 228      74.397  65.995 -80.655  1.00 13.74           C  
ATOM   3784  CD  GLU A 228      73.402  65.267 -79.734  1.00 13.74           C  
ATOM   3785  OE1 GLU A 228      73.212  64.081 -79.889  1.00 13.74           O  
ATOM   3786  OE2 GLU A 228      72.830  65.915 -78.891  1.00 13.74           O  
ATOM   3787  H   GLU A 228      76.107  63.954 -83.800  1.00 13.74           H  
ATOM   3788  HA  GLU A 228      75.442  66.650 -83.184  1.00 13.74           H  
ATOM   3789 1HB  GLU A 228      74.197  64.641 -82.323  1.00 13.74           H  
ATOM   3790 2HB  GLU A 228      75.547  64.291 -81.256  1.00 13.74           H  
ATOM   3791 1HG  GLU A 228      75.212  66.393 -80.042  1.00 13.74           H  
ATOM   3792 2HG  GLU A 228      73.895  66.837 -81.128  1.00 13.74           H  
ATOM   3793  N   HIS A 229      78.123  65.494 -81.620  1.00 13.82           N  
ATOM   3794  CA  HIS A 229      79.300  65.907 -80.869  1.00 13.82           C  
ATOM   3795  C   HIS A 229      80.182  66.831 -81.706  1.00 13.82           C  
ATOM   3796  O   HIS A 229      80.735  67.797 -81.183  1.00 13.82           O  
ATOM   3797  CB  HIS A 229      80.103  64.703 -80.377  1.00 13.82           C  
ATOM   3798  CG  HIS A 229      79.382  63.897 -79.315  1.00 13.82           C  
ATOM   3799  ND1 HIS A 229      78.937  64.445 -78.119  1.00 13.82           N  
ATOM   3800  CD2 HIS A 229      79.041  62.586 -79.277  1.00 13.82           C  
ATOM   3801  CE1 HIS A 229      78.347  63.503 -77.404  1.00 13.82           C  
ATOM   3802  NE2 HIS A 229      78.399  62.364 -78.081  1.00 13.82           N  
ATOM   3803  H   HIS A 229      77.998  64.508 -81.856  1.00 13.82           H  
ATOM   3804  HA  HIS A 229      78.983  66.463 -79.988  1.00 13.82           H  
ATOM   3805 1HB  HIS A 229      80.312  64.043 -81.221  1.00 13.82           H  
ATOM   3806 2HB  HIS A 229      81.059  65.040 -79.973  1.00 13.82           H  
ATOM   3807  HD1 HIS A 229      78.995  65.429 -77.823  1.00 13.82           H  
ATOM   3808  HD2 HIS A 229      79.184  61.766 -79.982  1.00 13.82           H  
ATOM   3809  HE1 HIS A 229      77.924  63.741 -76.429  1.00 13.82           H  
ATOM   3810  N   GLN A 230      80.290  66.575 -83.015  1.00 14.04           N  
ATOM   3811  CA  GLN A 230      81.082  67.453 -83.870  1.00 14.04           C  
ATOM   3812  C   GLN A 230      80.484  68.847 -83.836  1.00 14.04           C  
ATOM   3813  O   GLN A 230      81.214  69.835 -83.770  1.00 14.04           O  
ATOM   3814  CB  GLN A 230      81.085  66.968 -85.325  1.00 14.04           C  
ATOM   3815  CG  GLN A 230      81.874  65.699 -85.597  1.00 14.04           C  
ATOM   3816  CD  GLN A 230      81.611  65.143 -87.010  1.00 14.04           C  
ATOM   3817  OE1 GLN A 230      80.624  65.523 -87.675  1.00 14.04           O  
ATOM   3818  NE2 GLN A 230      82.483  64.250 -87.466  1.00 14.04           N  
ATOM   3819  H   GLN A 230      79.844  65.748 -83.406  1.00 14.04           H  
ATOM   3820  HA  GLN A 230      82.102  67.496 -83.489  1.00 14.04           H  
ATOM   3821 1HB  GLN A 230      80.061  66.797 -85.642  1.00 14.04           H  
ATOM   3822 2HB  GLN A 230      81.487  67.754 -85.961  1.00 14.04           H  
ATOM   3823 1HG  GLN A 230      82.934  65.931 -85.518  1.00 14.04           H  
ATOM   3824 2HG  GLN A 230      81.617  64.946 -84.872  1.00 14.04           H  
ATOM   3825 1HE2 GLN A 230      82.367  63.841 -88.371  1.00 14.04           H  
ATOM   3826 2HE2 GLN A 230      83.259  63.970 -86.892  1.00 14.04           H  
ATOM   3827  N   HIS A 231      79.152  68.932 -83.827  1.00 14.42           N  
ATOM   3828  CA  HIS A 231      78.509  70.232 -83.802  1.00 14.42           C  
ATOM   3829  C   HIS A 231      78.728  70.881 -82.439  1.00 14.42           C  
ATOM   3830  O   HIS A 231      78.966  72.087 -82.353  1.00 14.42           O  
ATOM   3831  CB  HIS A 231      77.025  70.128 -84.151  1.00 14.42           C  
ATOM   3832  CG  HIS A 231      76.785  69.730 -85.598  1.00 14.42           C  
ATOM   3833  ND1 HIS A 231      77.292  70.447 -86.674  1.00 14.42           N  
ATOM   3834  CD2 HIS A 231      76.092  68.696 -86.130  1.00 14.42           C  
ATOM   3835  CE1 HIS A 231      76.921  69.861 -87.799  1.00 14.42           C  
ATOM   3836  NE2 HIS A 231      76.189  68.799 -87.500  1.00 14.42           N  
ATOM   3837  H   HIS A 231      78.587  68.083 -83.888  1.00 14.42           H  
ATOM   3838  HA  HIS A 231      78.964  70.874 -84.547  1.00 14.42           H  
ATOM   3839 1HB  HIS A 231      76.555  69.380 -83.508  1.00 14.42           H  
ATOM   3840 2HB  HIS A 231      76.536  71.083 -83.964  1.00 14.42           H  
ATOM   3841  HD1 HIS A 231      77.898  71.268 -86.639  1.00 14.42           H  
ATOM   3842  HD2 HIS A 231      75.528  67.879 -85.680  1.00 14.42           H  
ATOM   3843  HE1 HIS A 231      77.222  70.275 -88.760  1.00 14.42           H  
ATOM   3844  N   GLU A 232      78.706  70.092 -81.358  1.00 14.97           N  
ATOM   3845  CA  GLU A 232      78.980  70.662 -80.042  1.00 14.97           C  
ATOM   3846  C   GLU A 232      80.390  71.247 -80.031  1.00 14.97           C  
ATOM   3847  O   GLU A 232      80.607  72.345 -79.518  1.00 14.97           O  
ATOM   3848  CB  GLU A 232      78.893  69.600 -78.932  1.00 14.97           C  
ATOM   3849  CG  GLU A 232      77.501  69.073 -78.598  1.00 14.97           C  
ATOM   3850  CD  GLU A 232      77.542  67.868 -77.647  1.00 14.97           C  
ATOM   3851  OE1 GLU A 232      78.604  67.285 -77.488  1.00 14.97           O  
ATOM   3852  OE2 GLU A 232      76.526  67.551 -77.072  1.00 14.97           O  
ATOM   3853  H   GLU A 232      78.470  69.103 -81.457  1.00 14.97           H  
ATOM   3854  HA  GLU A 232      78.265  71.461 -79.844  1.00 14.97           H  
ATOM   3855 1HB  GLU A 232      79.507  68.750 -79.203  1.00 14.97           H  
ATOM   3856 2HB  GLU A 232      79.314  70.011 -78.017  1.00 14.97           H  
ATOM   3857 1HG  GLU A 232      76.925  69.872 -78.136  1.00 14.97           H  
ATOM   3858 2HG  GLU A 232      77.001  68.789 -79.517  1.00 14.97           H  
ATOM   3859  N   HIS A 233      81.341  70.547 -80.668  1.00 15.61           N  
ATOM   3860  CA  HIS A 233      82.720  71.011 -80.707  1.00 15.61           C  
ATOM   3861  C   HIS A 233      82.813  72.283 -81.522  1.00 15.61           C  
ATOM   3862  O   HIS A 233      83.440  73.256 -81.100  1.00 15.61           O  
ATOM   3863  CB  HIS A 233      83.636  69.961 -81.356  1.00 15.61           C  
ATOM   3864  CG  HIS A 233      83.825  68.715 -80.565  1.00 15.61           C  
ATOM   3865  ND1 HIS A 233      84.307  67.542 -81.126  1.00 15.61           N  
ATOM   3866  CD2 HIS A 233      83.602  68.443 -79.263  1.00 15.61           C  
ATOM   3867  CE1 HIS A 233      84.357  66.607 -80.192  1.00 15.61           C  
ATOM   3868  NE2 HIS A 233      83.940  67.132 -79.060  1.00 15.61           N  
ATOM   3869  H   HIS A 233      81.099  69.643 -81.074  1.00 15.61           H  
ATOM   3870  HA  HIS A 233      83.075  71.220 -79.698  1.00 15.61           H  
ATOM   3871 1HB  HIS A 233      83.236  69.682 -82.324  1.00 15.61           H  
ATOM   3872 2HB  HIS A 233      84.617  70.401 -81.531  1.00 15.61           H  
ATOM   3873  HD2 HIS A 233      83.220  69.134 -78.511  1.00 15.61           H  
ATOM   3874  HE1 HIS A 233      84.690  65.580 -80.329  1.00 15.61           H  
ATOM   3875  HE2 HIS A 233      83.872  66.656 -78.163  1.00 15.61           H  
ATOM   3876  N   GLN A 234      82.108  72.323 -82.652  1.00 16.31           N  
ATOM   3877  CA  GLN A 234      82.135  73.506 -83.494  1.00 16.31           C  
ATOM   3878  C   GLN A 234      81.590  74.695 -82.740  1.00 16.31           C  
ATOM   3879  O   GLN A 234      82.188  75.768 -82.776  1.00 16.31           O  
ATOM   3880  CB  GLN A 234      81.268  73.300 -84.744  1.00 16.31           C  
ATOM   3881  CG  GLN A 234      81.811  72.320 -85.776  1.00 16.31           C  
ATOM   3882  CD  GLN A 234      80.749  71.962 -86.841  1.00 16.31           C  
ATOM   3883  OE1 GLN A 234      79.545  72.236 -86.657  1.00 16.31           O  
ATOM   3884  NE2 GLN A 234      81.188  71.353 -87.942  1.00 16.31           N  
ATOM   3885  H   GLN A 234      81.594  71.497 -82.957  1.00 16.31           H  
ATOM   3886  HA  GLN A 234      83.164  73.713 -83.782  1.00 16.31           H  
ATOM   3887 1HB  GLN A 234      80.290  72.941 -84.439  1.00 16.31           H  
ATOM   3888 2HB  GLN A 234      81.115  74.259 -85.236  1.00 16.31           H  
ATOM   3889 1HG  GLN A 234      82.650  72.792 -86.286  1.00 16.31           H  
ATOM   3890 2HG  GLN A 234      82.144  71.419 -85.288  1.00 16.31           H  
ATOM   3891 1HE2 GLN A 234      80.548  71.097 -88.667  1.00 16.31           H  
ATOM   3892 2HE2 GLN A 234      82.164  71.153 -88.045  1.00 16.31           H  
ATOM   3893  N   HIS A 235      80.510  74.496 -81.985  1.00 17.02           N  
ATOM   3894  CA  HIS A 235      79.917  75.613 -81.278  1.00 17.02           C  
ATOM   3895  C   HIS A 235      80.799  76.051 -80.123  1.00 17.02           C  
ATOM   3896  O   HIS A 235      80.978  77.248 -79.893  1.00 17.02           O  
ATOM   3897  CB  HIS A 235      78.509  75.284 -80.793  1.00 17.02           C  
ATOM   3898  CG  HIS A 235      77.516  75.113 -81.923  1.00 17.02           C  
ATOM   3899  ND1 HIS A 235      77.304  76.079 -82.896  1.00 17.02           N  
ATOM   3900  CD2 HIS A 235      76.679  74.090 -82.220  1.00 17.02           C  
ATOM   3901  CE1 HIS A 235      76.386  75.647 -83.743  1.00 17.02           C  
ATOM   3902  NE2 HIS A 235      75.986  74.445 -83.354  1.00 17.02           N  
ATOM   3903  H   HIS A 235      80.061  73.580 -81.962  1.00 17.02           H  
ATOM   3904  HA  HIS A 235      79.830  76.456 -81.955  1.00 17.02           H  
ATOM   3905 1HB  HIS A 235      78.537  74.355 -80.216  1.00 17.02           H  
ATOM   3906 2HB  HIS A 235      78.154  76.077 -80.134  1.00 17.02           H  
ATOM   3907  HD1 HIS A 235      77.797  76.969 -82.999  1.00 17.02           H  
ATOM   3908  HD2 HIS A 235      76.494  73.126 -81.743  1.00 17.02           H  
ATOM   3909  HE1 HIS A 235      76.080  76.267 -84.585  1.00 17.02           H  
ATOM   3910  N   GLU A 236      81.403  75.108 -79.401  1.00 17.73           N  
ATOM   3911  CA  GLU A 236      82.259  75.540 -78.313  1.00 17.73           C  
ATOM   3912  C   GLU A 236      83.450  76.313 -78.867  1.00 17.73           C  
ATOM   3913  O   GLU A 236      83.812  77.348 -78.307  1.00 17.73           O  
ATOM   3914  CB  GLU A 236      82.716  74.356 -77.452  1.00 17.73           C  
ATOM   3915  CG  GLU A 236      81.604  73.735 -76.567  1.00 17.73           C  
ATOM   3916  CD  GLU A 236      81.104  74.676 -75.483  1.00 17.73           C  
ATOM   3917  OE1 GLU A 236      81.916  75.169 -74.733  1.00 17.73           O  
ATOM   3918  OE2 GLU A 236      79.916  74.903 -75.408  1.00 17.73           O  
ATOM   3919  H   GLU A 236      81.251  74.116 -79.586  1.00 17.73           H  
ATOM   3920  HA  GLU A 236      81.690  76.213 -77.674  1.00 17.73           H  
ATOM   3921 1HB  GLU A 236      83.096  73.566 -78.108  1.00 17.73           H  
ATOM   3922 2HB  GLU A 236      83.536  74.668 -76.806  1.00 17.73           H  
ATOM   3923 1HG  GLU A 236      80.764  73.462 -77.201  1.00 17.73           H  
ATOM   3924 2HG  GLU A 236      81.984  72.824 -76.105  1.00 17.73           H  
ATOM   3925  N   HIS A 237      83.990  75.889 -80.018  1.00 18.37           N  
ATOM   3926  CA  HIS A 237      85.123  76.598 -80.597  1.00 18.37           C  
ATOM   3927  C   HIS A 237      84.675  77.966 -81.106  1.00 18.37           C  
ATOM   3928  O   HIS A 237      85.390  78.958 -80.960  1.00 18.37           O  
ATOM   3929  CB  HIS A 237      85.792  75.795 -81.712  1.00 18.37           C  
ATOM   3930  CG  HIS A 237      86.498  74.554 -81.208  1.00 18.37           C  
ATOM   3931  ND1 HIS A 237      87.434  74.583 -80.183  1.00 18.37           N  
ATOM   3932  CD2 HIS A 237      86.409  73.259 -81.598  1.00 18.37           C  
ATOM   3933  CE1 HIS A 237      87.873  73.359 -79.961  1.00 18.37           C  
ATOM   3934  NE2 HIS A 237      87.271  72.533 -80.808  1.00 18.37           N  
ATOM   3935  H   HIS A 237      83.648  75.035 -80.462  1.00 18.37           H  
ATOM   3936  HA  HIS A 237      85.876  76.763 -79.827  1.00 18.37           H  
ATOM   3937 1HB  HIS A 237      85.034  75.487 -82.439  1.00 18.37           H  
ATOM   3938 2HB  HIS A 237      86.517  76.422 -82.232  1.00 18.37           H  
ATOM   3939  HD1 HIS A 237      87.728  75.397 -79.628  1.00 18.37           H  
ATOM   3940  HD2 HIS A 237      85.815  72.759 -82.364  1.00 18.37           H  
ATOM   3941  HE1 HIS A 237      88.614  73.179 -79.182  1.00 18.37           H  
ATOM   3942  N   GLN A 238      83.469  78.055 -81.677  1.00 18.92           N  
ATOM   3943  CA  GLN A 238      82.984  79.351 -82.132  1.00 18.92           C  
ATOM   3944  C   GLN A 238      82.900  80.292 -80.948  1.00 18.92           C  
ATOM   3945  O   GLN A 238      83.330  81.441 -81.045  1.00 18.92           O  
ATOM   3946  CB  GLN A 238      81.585  79.235 -82.755  1.00 18.92           C  
ATOM   3947  CG  GLN A 238      81.508  78.553 -84.116  1.00 18.92           C  
ATOM   3948  CD  GLN A 238      80.047  78.200 -84.503  1.00 18.92           C  
ATOM   3949  OE1 GLN A 238      79.136  78.223 -83.648  1.00 18.92           O  
ATOM   3950  NE2 GLN A 238      79.829  77.873 -85.776  1.00 18.92           N  
ATOM   3951  H   GLN A 238      82.900  77.222 -81.819  1.00 18.92           H  
ATOM   3952  HA  GLN A 238      83.685  79.760 -82.859  1.00 18.92           H  
ATOM   3953 1HB  GLN A 238      80.946  78.676 -82.077  1.00 18.92           H  
ATOM   3954 2HB  GLN A 238      81.154  80.230 -82.851  1.00 18.92           H  
ATOM   3955 1HG  GLN A 238      81.883  79.255 -84.859  1.00 18.92           H  
ATOM   3956 2HG  GLN A 238      82.112  77.668 -84.131  1.00 18.92           H  
ATOM   3957 1HE2 GLN A 238      78.907  77.634 -86.083  1.00 18.92           H  
ATOM   3958 2HE2 GLN A 238      80.588  77.866 -86.427  1.00 18.92           H  
ATOM   3959  N   HIS A 239      82.431  79.785 -79.803  1.00 19.38           N  
ATOM   3960  CA  HIS A 239      82.304  80.622 -78.625  1.00 19.38           C  
ATOM   3961  C   HIS A 239      83.683  81.003 -78.098  1.00 19.38           C  
ATOM   3962  O   HIS A 239      83.908  82.146 -77.700  1.00 19.38           O  
ATOM   3963  CB  HIS A 239      81.465  79.941 -77.541  1.00 19.38           C  
ATOM   3964  CG  HIS A 239      80.000  79.788 -77.923  1.00 19.38           C  
ATOM   3965  ND1 HIS A 239      79.212  80.855 -78.332  1.00 19.38           N  
ATOM   3966  CD2 HIS A 239      79.195  78.697 -77.942  1.00 19.38           C  
ATOM   3967  CE1 HIS A 239      77.992  80.418 -78.596  1.00 19.38           C  
ATOM   3968  NE2 HIS A 239      77.951  79.114 -78.364  1.00 19.38           N  
ATOM   3969  H   HIS A 239      82.102  78.818 -79.774  1.00 19.38           H  
ATOM   3970  HA  HIS A 239      81.793  81.541 -78.891  1.00 19.38           H  
ATOM   3971 1HB  HIS A 239      81.872  78.946 -77.343  1.00 19.38           H  
ATOM   3972 2HB  HIS A 239      81.526  80.515 -76.617  1.00 19.38           H  
ATOM   3973  HD1 HIS A 239      79.505  81.824 -78.465  1.00 19.38           H  
ATOM   3974  HD2 HIS A 239      79.368  77.646 -77.699  1.00 19.38           H  
ATOM   3975  HE1 HIS A 239      77.224  81.110 -78.936  1.00 19.38           H  
ATOM   3976  N   GLU A 240      84.641  80.070 -78.135  1.00 19.72           N  
ATOM   3977  CA  GLU A 240      85.980  80.407 -77.665  1.00 19.72           C  
ATOM   3978  C   GLU A 240      86.546  81.534 -78.518  1.00 19.72           C  
ATOM   3979  O   GLU A 240      87.120  82.486 -77.974  1.00 19.72           O  
ATOM   3980  CB  GLU A 240      86.920  79.192 -77.785  1.00 19.72           C  
ATOM   3981  CG  GLU A 240      86.686  78.059 -76.774  1.00 19.72           C  
ATOM   3982  CD  GLU A 240      87.461  76.777 -77.118  1.00 19.72           C  
ATOM   3983  OE1 GLU A 240      87.976  76.684 -78.222  1.00 19.72           O  
ATOM   3984  OE2 GLU A 240      87.542  75.910 -76.275  1.00 19.72           O  
ATOM   3985  H   GLU A 240      84.423  79.127 -78.444  1.00 19.72           H  
ATOM   3986  HA  GLU A 240      85.929  80.732 -76.634  1.00 19.72           H  
ATOM   3987 1HB  GLU A 240      86.831  78.767 -78.779  1.00 19.72           H  
ATOM   3988 2HB  GLU A 240      87.950  79.530 -77.673  1.00 19.72           H  
ATOM   3989 1HG  GLU A 240      87.004  78.402 -75.793  1.00 19.72           H  
ATOM   3990 2HG  GLU A 240      85.628  77.840 -76.717  1.00 19.72           H  
ATOM   3991  N   HIS A 241      86.301  81.490 -79.827  1.00 19.99           N  
ATOM   3992  CA  HIS A 241      86.819  82.516 -80.714  1.00 19.99           C  
ATOM   3993  C   HIS A 241      86.066  83.824 -80.506  1.00 19.99           C  
ATOM   3994  O   HIS A 241      86.664  84.899 -80.529  1.00 19.99           O  
ATOM   3995  CB  HIS A 241      86.763  82.071 -82.174  1.00 19.99           C  
ATOM   3996  CG  HIS A 241      87.707  80.925 -82.489  1.00 19.99           C  
ATOM   3997  ND1 HIS A 241      89.075  80.986 -82.263  1.00 19.99           N  
ATOM   3998  CD2 HIS A 241      87.469  79.701 -83.020  1.00 19.99           C  
ATOM   3999  CE1 HIS A 241      89.628  79.845 -82.632  1.00 19.99           C  
ATOM   4000  NE2 HIS A 241      88.678  79.048 -83.100  1.00 19.99           N  
ATOM   4001  H   HIS A 241      85.807  80.684 -80.218  1.00 19.99           H  
ATOM   4002  HA  HIS A 241      87.863  82.700 -80.477  1.00 19.99           H  
ATOM   4003 1HB  HIS A 241      85.745  81.749 -82.410  1.00 19.99           H  
ATOM   4004 2HB  HIS A 241      87.005  82.912 -82.824  1.00 19.99           H  
ATOM   4005  HD1 HIS A 241      89.595  81.754 -81.837  1.00 19.99           H  
ATOM   4006  HD2 HIS A 241      86.557  79.207 -83.357  1.00 19.99           H  
ATOM   4007  HE1 HIS A 241      90.701  79.696 -82.531  1.00 19.99           H  
ATOM   4008  N   GLN A 242      84.757  83.756 -80.244  1.00 20.25           N  
ATOM   4009  CA  GLN A 242      84.014  84.985 -79.996  1.00 20.25           C  
ATOM   4010  C   GLN A 242      84.589  85.668 -78.771  1.00 20.25           C  
ATOM   4011  O   GLN A 242      84.820  86.876 -78.793  1.00 20.25           O  
ATOM   4012  CB  GLN A 242      82.531  84.693 -79.737  1.00 20.25           C  
ATOM   4013  CG  GLN A 242      81.722  84.245 -80.943  1.00 20.25           C  
ATOM   4014  CD  GLN A 242      80.340  83.697 -80.541  1.00 20.25           C  
ATOM   4015  OE1 GLN A 242      80.096  83.391 -79.355  1.00 20.25           O  
ATOM   4016  NE2 GLN A 242      79.444  83.569 -81.518  1.00 20.25           N  
ATOM   4017  H   GLN A 242      84.275  82.860 -80.256  1.00 20.25           H  
ATOM   4018  HA  GLN A 242      84.120  85.648 -80.853  1.00 20.25           H  
ATOM   4019 1HB  GLN A 242      82.450  83.919 -78.977  1.00 20.25           H  
ATOM   4020 2HB  GLN A 242      82.059  85.588 -79.329  1.00 20.25           H  
ATOM   4021 1HG  GLN A 242      81.561  85.111 -81.582  1.00 20.25           H  
ATOM   4022 2HG  GLN A 242      82.260  83.493 -81.490  1.00 20.25           H  
ATOM   4023 1HE2 GLN A 242      78.528  83.217 -81.319  1.00 20.25           H  
ATOM   4024 2HE2 GLN A 242      79.687  83.825 -82.454  1.00 20.25           H  
ATOM   4025  N   HIS A 243      84.917  84.887 -77.736  1.00 20.49           N  
ATOM   4026  CA  HIS A 243      85.461  85.461 -76.515  1.00 20.49           C  
ATOM   4027  C   HIS A 243      86.852  86.020 -76.767  1.00 20.49           C  
ATOM   4028  O   HIS A 243      87.189  87.102 -76.287  1.00 20.49           O  
ATOM   4029  CB  HIS A 243      85.502  84.430 -75.383  1.00 20.49           C  
ATOM   4030  CG  HIS A 243      84.138  84.054 -74.862  1.00 20.49           C  
ATOM   4031  ND1 HIS A 243      83.277  84.976 -74.301  1.00 20.49           N  
ATOM   4032  CD2 HIS A 243      83.499  82.860 -74.806  1.00 20.49           C  
ATOM   4033  CE1 HIS A 243      82.164  84.366 -73.933  1.00 20.49           C  
ATOM   4034  NE2 HIS A 243      82.272  83.081 -74.227  1.00 20.49           N  
ATOM   4035  H   HIS A 243      84.724  83.884 -77.781  1.00 20.49           H  
ATOM   4036  HA  HIS A 243      84.826  86.284 -76.188  1.00 20.49           H  
ATOM   4037 1HB  HIS A 243      85.994  83.522 -75.742  1.00 20.49           H  
ATOM   4038 2HB  HIS A 243      86.092  84.822 -74.556  1.00 20.49           H  
ATOM   4039  HD1 HIS A 243      83.449  85.962 -74.186  1.00 20.49           H  
ATOM   4040  HD2 HIS A 243      83.781  81.854 -75.118  1.00 20.49           H  
ATOM   4041  HE1 HIS A 243      81.354  84.931 -73.471  1.00 20.49           H  
ATOM   4042  N   GLN A 244      87.661  85.327 -77.572  1.00 20.71           N  
ATOM   4043  CA  GLN A 244      88.992  85.842 -77.862  1.00 20.71           C  
ATOM   4044  C   GLN A 244      88.868  87.188 -78.551  1.00 20.71           C  
ATOM   4045  O   GLN A 244      89.576  88.133 -78.193  1.00 20.71           O  
ATOM   4046  CB  GLN A 244      89.752  84.890 -78.797  1.00 20.71           C  
ATOM   4047  CG  GLN A 244      90.194  83.568 -78.180  1.00 20.71           C  
ATOM   4048  CD  GLN A 244      90.696  82.567 -79.246  1.00 20.71           C  
ATOM   4049  OE1 GLN A 244      90.454  82.751 -80.457  1.00 20.71           O  
ATOM   4050  NE2 GLN A 244      91.385  81.517 -78.800  1.00 20.71           N  
ATOM   4051  H   GLN A 244      87.367  84.424 -77.944  1.00 20.71           H  
ATOM   4052  HA  GLN A 244      89.539  85.969 -76.930  1.00 20.71           H  
ATOM   4053 1HB  GLN A 244      89.124  84.659 -79.653  1.00 20.71           H  
ATOM   4054 2HB  GLN A 244      90.638  85.396 -79.179  1.00 20.71           H  
ATOM   4055 1HG  GLN A 244      91.016  83.771 -77.496  1.00 20.71           H  
ATOM   4056 2HG  GLN A 244      89.376  83.126 -77.639  1.00 20.71           H  
ATOM   4057 1HE2 GLN A 244      91.735  80.834 -79.441  1.00 20.71           H  
ATOM   4058 2HE2 GLN A 244      91.552  81.411 -77.818  1.00 20.71           H  
ATOM   4059  N   HIS A 245      87.909  87.307 -79.472  1.00 20.96           N  
ATOM   4060  CA  HIS A 245      87.737  88.551 -80.195  1.00 20.96           C  
ATOM   4061  C   HIS A 245      87.164  89.623 -79.279  1.00 20.96           C  
ATOM   4062  O   HIS A 245      87.577  90.781 -79.346  1.00 20.96           O  
ATOM   4063  CB  HIS A 245      86.863  88.359 -81.435  1.00 20.96           C  
ATOM   4064  CG  HIS A 245      87.525  87.508 -82.508  1.00 20.96           C  
ATOM   4065  ND1 HIS A 245      88.766  87.809 -83.054  1.00 20.96           N  
ATOM   4066  CD2 HIS A 245      87.106  86.379 -83.133  1.00 20.96           C  
ATOM   4067  CE1 HIS A 245      89.078  86.895 -83.956  1.00 20.96           C  
ATOM   4068  NE2 HIS A 245      88.087  86.018 -84.027  1.00 20.96           N  
ATOM   4069  H   HIS A 245      87.336  86.498 -79.716  1.00 20.96           H  
ATOM   4070  HA  HIS A 245      88.704  88.901 -80.541  1.00 20.96           H  
ATOM   4071 1HB  HIS A 245      85.929  87.873 -81.141  1.00 20.96           H  
ATOM   4072 2HB  HIS A 245      86.614  89.330 -81.863  1.00 20.96           H  
ATOM   4073  HD1 HIS A 245      89.384  88.578 -82.791  1.00 20.96           H  
ATOM   4074  HD2 HIS A 245      86.202  85.776 -83.040  1.00 20.96           H  
ATOM   4075  HE1 HIS A 245      90.021  86.957 -84.497  1.00 20.96           H  
ATOM   4076  N   GLU A 246      86.236  89.263 -78.388  1.00 21.21           N  
ATOM   4077  CA  GLU A 246      85.707  90.274 -77.486  1.00 21.21           C  
ATOM   4078  C   GLU A 246      86.827  90.834 -76.628  1.00 21.21           C  
ATOM   4079  O   GLU A 246      86.914  92.049 -76.457  1.00 21.21           O  
ATOM   4080  CB  GLU A 246      84.594  89.717 -76.584  1.00 21.21           C  
ATOM   4081  CG  GLU A 246      83.257  89.439 -77.290  1.00 21.21           C  
ATOM   4082  CD  GLU A 246      82.214  88.798 -76.386  1.00 21.21           C  
ATOM   4083  OE1 GLU A 246      82.535  88.458 -75.266  1.00 21.21           O  
ATOM   4084  OE2 GLU A 246      81.095  88.653 -76.822  1.00 21.21           O  
ATOM   4085  H   GLU A 246      85.888  88.308 -78.358  1.00 21.21           H  
ATOM   4086  HA  GLU A 246      85.292  91.087 -78.081  1.00 21.21           H  
ATOM   4087 1HB  GLU A 246      84.934  88.780 -76.142  1.00 21.21           H  
ATOM   4088 2HB  GLU A 246      84.411  90.413 -75.765  1.00 21.21           H  
ATOM   4089 1HG  GLU A 246      82.862  90.385 -77.653  1.00 21.21           H  
ATOM   4090 2HG  GLU A 246      83.429  88.806 -78.149  1.00 21.21           H  
ATOM   4091  N   HIS A 247      87.741  89.970 -76.170  1.00 21.40           N  
ATOM   4092  CA  HIS A 247      88.848  90.430 -75.342  1.00 21.40           C  
ATOM   4093  C   HIS A 247      89.791  91.298 -76.166  1.00 21.40           C  
ATOM   4094  O   HIS A 247      90.274  92.328 -75.694  1.00 21.40           O  
ATOM   4095  CB  HIS A 247      89.612  89.257 -74.723  1.00 21.40           C  
ATOM   4096  CG  HIS A 247      88.827  88.521 -73.666  1.00 21.40           C  
ATOM   4097  ND1 HIS A 247      88.338  89.142 -72.532  1.00 21.40           N  
ATOM   4098  CD2 HIS A 247      88.462  87.219 -73.568  1.00 21.40           C  
ATOM   4099  CE1 HIS A 247      87.696  88.256 -71.791  1.00 21.40           C  
ATOM   4100  NE2 HIS A 247      87.758  87.080 -72.394  1.00 21.40           N  
ATOM   4101  H   HIS A 247      87.625  88.971 -76.355  1.00 21.40           H  
ATOM   4102  HA  HIS A 247      88.462  91.040 -74.526  1.00 21.40           H  
ATOM   4103 1HB  HIS A 247      89.877  88.545 -75.510  1.00 21.40           H  
ATOM   4104 2HB  HIS A 247      90.539  89.621 -74.279  1.00 21.40           H  
ATOM   4105  HD1 HIS A 247      88.428  90.121 -72.296  1.00 21.40           H  
ATOM   4106  HD2 HIS A 247      88.625  86.355 -74.212  1.00 21.40           H  
ATOM   4107  HE1 HIS A 247      87.232  88.558 -70.853  1.00 21.40           H  
ATOM   4108  N   GLN A 248      90.028  90.929 -77.428  1.00 21.43           N  
ATOM   4109  CA  GLN A 248      90.898  91.749 -78.260  1.00 21.43           C  
ATOM   4110  C   GLN A 248      90.293  93.133 -78.395  1.00 21.43           C  
ATOM   4111  O   GLN A 248      91.002  94.133 -78.268  1.00 21.43           O  
ATOM   4112  CB  GLN A 248      91.045  91.145 -79.664  1.00 21.43           C  
ATOM   4113  CG  GLN A 248      91.860  89.863 -79.748  1.00 21.43           C  
ATOM   4114  CD  GLN A 248      91.720  89.174 -81.125  1.00 21.43           C  
ATOM   4115  OE1 GLN A 248      90.803  89.495 -81.910  1.00 21.43           O  
ATOM   4116  NE2 GLN A 248      92.616  88.231 -81.413  1.00 21.43           N  
ATOM   4117  H   GLN A 248      89.637  90.061 -77.795  1.00 21.43           H  
ATOM   4118  HA  GLN A 248      91.874  91.834 -77.783  1.00 21.43           H  
ATOM   4119 1HB  GLN A 248      90.058  90.934 -80.064  1.00 21.43           H  
ATOM   4120 2HB  GLN A 248      91.505  91.880 -80.322  1.00 21.43           H  
ATOM   4121 1HG  GLN A 248      92.910  90.115 -79.606  1.00 21.43           H  
ATOM   4122 2HG  GLN A 248      91.547  89.180 -78.980  1.00 21.43           H  
ATOM   4123 1HE2 GLN A 248      92.577  87.748 -82.289  1.00 21.43           H  
ATOM   4124 2HE2 GLN A 248      93.332  88.004 -80.751  1.00 21.43           H  
ATOM   4125  N   HIS A 249      88.969  93.194 -78.563  1.00 21.21           N  
ATOM   4126  CA  HIS A 249      88.307  94.474 -78.722  1.00 21.21           C  
ATOM   4127  C   HIS A 249      88.330  95.246 -77.408  1.00 21.21           C  
ATOM   4128  O   HIS A 249      88.554  96.458 -77.406  1.00 21.21           O  
ATOM   4129  CB  HIS A 249      86.879  94.305 -79.240  1.00 21.21           C  
ATOM   4130  CG  HIS A 249      86.817  93.790 -80.671  1.00 21.21           C  
ATOM   4131  ND1 HIS A 249      87.442  94.428 -81.732  1.00 21.21           N  
ATOM   4132  CD2 HIS A 249      86.196  92.707 -81.200  1.00 21.21           C  
ATOM   4133  CE1 HIS A 249      87.213  93.751 -82.844  1.00 21.21           C  
ATOM   4134  NE2 HIS A 249      86.457  92.705 -82.552  1.00 21.21           N  
ATOM   4135  H   HIS A 249      88.427  92.333 -78.642  1.00 21.21           H  
ATOM   4136  HA  HIS A 249      88.844  95.064 -79.457  1.00 21.21           H  
ATOM   4137 1HB  HIS A 249      86.345  93.600 -78.599  1.00 21.21           H  
ATOM   4138 2HB  HIS A 249      86.357  95.260 -79.192  1.00 21.21           H  
ATOM   4139  HD1 HIS A 249      88.031  95.260 -81.691  1.00 21.21           H  
ATOM   4140  HD2 HIS A 249      85.585  91.918 -80.760  1.00 21.21           H  
ATOM   4141  HE1 HIS A 249      87.626  94.095 -83.791  1.00 21.21           H  
ATOM   4142  N   GLU A 250      88.145  94.567 -76.273  1.00 20.71           N  
ATOM   4143  CA  GLU A 250      88.190  95.293 -75.013  1.00 20.71           C  
ATOM   4144  C   GLU A 250      89.556  95.935 -74.847  1.00 20.71           C  
ATOM   4145  O   GLU A 250      89.641  97.105 -74.474  1.00 20.71           O  
ATOM   4146  CB  GLU A 250      87.922  94.377 -73.806  1.00 20.71           C  
ATOM   4147  CG  GLU A 250      86.476  93.896 -73.636  1.00 20.71           C  
ATOM   4148  CD  GLU A 250      86.300  92.916 -72.476  1.00 20.71           C  
ATOM   4149  OE1 GLU A 250      87.285  92.496 -71.904  1.00 20.71           O  
ATOM   4150  OE2 GLU A 250      85.175  92.596 -72.165  1.00 20.71           O  
ATOM   4151  H   GLU A 250      87.942  93.570 -76.294  1.00 20.71           H  
ATOM   4152  HA  GLU A 250      87.438  96.080 -75.034  1.00 20.71           H  
ATOM   4153 1HB  GLU A 250      88.553  93.491 -73.890  1.00 20.71           H  
ATOM   4154 2HB  GLU A 250      88.215  94.894 -72.892  1.00 20.71           H  
ATOM   4155 1HG  GLU A 250      85.845  94.763 -73.456  1.00 20.71           H  
ATOM   4156 2HG  GLU A 250      86.141  93.432 -74.554  1.00 20.71           H  
ATOM   4157  N   HIS A 251      90.616  95.215 -75.226  1.00 20.00           N  
ATOM   4158  CA  HIS A 251      91.960  95.751 -75.094  1.00 20.00           C  
ATOM   4159  C   HIS A 251      92.149  96.918 -76.064  1.00 20.00           C  
ATOM   4160  O   HIS A 251      92.747  97.936 -75.715  1.00 20.00           O  
ATOM   4161  CB  HIS A 251      93.016  94.666 -75.321  1.00 20.00           C  
ATOM   4162  CG  HIS A 251      93.037  93.606 -74.231  1.00 20.00           C  
ATOM   4163  ND1 HIS A 251      93.176  93.911 -72.886  1.00 20.00           N  
ATOM   4164  CD2 HIS A 251      92.946  92.254 -74.303  1.00 20.00           C  
ATOM   4165  CE1 HIS A 251      93.158  92.792 -72.183  1.00 20.00           C  
ATOM   4166  NE2 HIS A 251      93.024  91.770 -73.017  1.00 20.00           N  
ATOM   4167  H   HIS A 251      90.481  94.254 -75.547  1.00 20.00           H  
ATOM   4168  HA  HIS A 251      92.099  96.132 -74.084  1.00 20.00           H  
ATOM   4169 1HB  HIS A 251      92.822  94.170 -76.276  1.00 20.00           H  
ATOM   4170 2HB  HIS A 251      94.001  95.124 -75.378  1.00 20.00           H  
ATOM   4171  HD1 HIS A 251      93.235  94.845 -72.460  1.00 20.00           H  
ATOM   4172  HD2 HIS A 251      92.830  91.565 -75.140  1.00 20.00           H  
ATOM   4173  HE1 HIS A 251      93.251  92.827 -71.098  1.00 20.00           H  
ATOM   4174  N   GLN A 252      91.589  96.814 -77.272  1.00 19.18           N  
ATOM   4175  CA  GLN A 252      91.692  97.906 -78.239  1.00 19.18           C  
ATOM   4176  C   GLN A 252      91.042  99.162 -77.680  1.00 19.18           C  
ATOM   4177  O   GLN A 252      91.526 100.258 -77.928  1.00 19.18           O  
ATOM   4178  CB  GLN A 252      91.004  97.554 -79.566  1.00 19.18           C  
ATOM   4179  CG  GLN A 252      91.701  96.500 -80.415  1.00 19.18           C  
ATOM   4180  CD  GLN A 252      90.818  96.029 -81.586  1.00 19.18           C  
ATOM   4181  OE1 GLN A 252      89.595  96.282 -81.601  1.00 19.18           O  
ATOM   4182  NE2 GLN A 252      91.425  95.347 -82.556  1.00 19.18           N  
ATOM   4183  H   GLN A 252      91.119  95.949 -77.538  1.00 19.18           H  
ATOM   4184  HA  GLN A 252      92.744  98.116 -78.422  1.00 19.18           H  
ATOM   4185 1HB  GLN A 252      89.997  97.210 -79.364  1.00 19.18           H  
ATOM   4186 2HB  GLN A 252      90.914  98.459 -80.166  1.00 19.18           H  
ATOM   4187 1HG  GLN A 252      92.602  96.943 -80.834  1.00 19.18           H  
ATOM   4188 2HG  GLN A 252      91.965  95.654 -79.807  1.00 19.18           H  
ATOM   4189 1HE2 GLN A 252      90.902  95.014 -83.341  1.00 19.18           H  
ATOM   4190 2HE2 GLN A 252      92.408  95.167 -82.499  1.00 19.18           H  
ATOM   4191  N   HIS A 253      89.942  98.996 -76.926  1.00 18.27           N  
ATOM   4192  CA  HIS A 253      89.229 100.122 -76.326  1.00 18.27           C  
ATOM   4193  C   HIS A 253      89.927 100.657 -75.061  1.00 18.27           C  
ATOM   4194  O   HIS A 253      89.830 101.856 -74.760  1.00 18.27           O  
ATOM   4195  CB  HIS A 253      87.783  99.732 -75.995  1.00 18.27           C  
ATOM   4196  CG  HIS A 253      86.923  99.484 -77.208  1.00 18.27           C  
ATOM   4197  ND1 HIS A 253      86.652 100.463 -78.141  1.00 18.27           N  
ATOM   4198  CD2 HIS A 253      86.258  98.377 -77.621  1.00 18.27           C  
ATOM   4199  CE1 HIS A 253      85.868  99.964 -79.083  1.00 18.27           C  
ATOM   4200  NE2 HIS A 253      85.613  98.700 -78.790  1.00 18.27           N  
ATOM   4201  H   HIS A 253      89.576  98.054 -76.799  1.00 18.27           H  
ATOM   4202  HA  HIS A 253      89.196 100.940 -77.045  1.00 18.27           H  
ATOM   4203 1HB  HIS A 253      87.791  98.820 -75.395  1.00 18.27           H  
ATOM   4204 2HB  HIS A 253      87.323 100.516 -75.399  1.00 18.27           H  
ATOM   4205  HD1 HIS A 253      86.984 101.408 -78.123  1.00 18.27           H  
ATOM   4206  HD2 HIS A 253      86.165  97.372 -77.207  1.00 18.27           H  
ATOM   4207  HE1 HIS A 253      85.544 100.585 -79.916  1.00 18.27           H  
ATOM   4208  N   GLU A 254      90.636  99.774 -74.311  1.00 17.30           N  
ATOM   4209  CA  GLU A 254      91.431 100.216 -73.150  1.00 17.30           C  
ATOM   4210  C   GLU A 254      92.539 101.128 -73.669  1.00 17.30           C  
ATOM   4211  O   GLU A 254      92.792 102.201 -73.113  1.00 17.30           O  
ATOM   4212  CB  GLU A 254      92.060  99.025 -72.406  1.00 17.30           C  
ATOM   4213  CG  GLU A 254      91.094  98.139 -71.612  1.00 17.30           C  
ATOM   4214  CD  GLU A 254      91.744  96.846 -71.108  1.00 17.30           C  
ATOM   4215  OE1 GLU A 254      92.807  96.497 -71.596  1.00 17.30           O  
ATOM   4216  OE2 GLU A 254      91.183  96.223 -70.232  1.00 17.30           O  
ATOM   4217  H   GLU A 254      90.614  98.787 -74.560  1.00 17.30           H  
ATOM   4218  HA  GLU A 254      90.795 100.784 -72.473  1.00 17.30           H  
ATOM   4219 1HB  GLU A 254      92.576  98.392 -73.123  1.00 17.30           H  
ATOM   4220 2HB  GLU A 254      92.811  99.399 -71.712  1.00 17.30           H  
ATOM   4221 1HG  GLU A 254      90.733  98.704 -70.755  1.00 17.30           H  
ATOM   4222 2HG  GLU A 254      90.240  97.902 -72.229  1.00 17.30           H  
ATOM   4223  N   HIS A 255      93.124 100.705 -74.795  1.00 16.30           N  
ATOM   4224  CA  HIS A 255      94.125 101.427 -75.569  1.00 16.30           C  
ATOM   4225  C   HIS A 255      93.240 102.401 -76.283  1.00 16.30           C  
ATOM   4226  O   HIS A 255      92.058 102.369 -75.996  1.00 16.30           O  
ATOM   4227  CB  HIS A 255      94.900 100.517 -76.525  1.00 16.30           C  
ATOM   4228  CG  HIS A 255      95.772  99.497 -75.833  1.00 16.30           C  
ATOM   4229  ND1 HIS A 255      96.793  99.850 -74.966  1.00 16.30           N  
ATOM   4230  CD2 HIS A 255      95.791  98.143 -75.902  1.00 16.30           C  
ATOM   4231  CE1 HIS A 255      97.387  98.757 -74.525  1.00 16.30           C  
ATOM   4232  NE2 HIS A 255      96.801  97.708 -75.079  1.00 16.30           N  
ATOM   4233  H   HIS A 255      92.849  99.786 -75.146  1.00 16.30           H  
ATOM   4234  HA  HIS A 255      94.826 101.969 -74.935  1.00 16.30           H  
ATOM   4235 1HB  HIS A 255      94.183  99.975 -77.147  1.00 16.30           H  
ATOM   4236 2HB  HIS A 255      95.506 101.108 -77.186  1.00 16.30           H  
ATOM   4237  HD1 HIS A 255      97.051 100.782 -74.683  1.00 16.30           H  
ATOM   4238  HD2 HIS A 255      95.191  97.421 -76.456  1.00 16.30           H  
ATOM   4239  HE1 HIS A 255      98.219  98.825 -73.823  1.00 16.30           H  
ATOM   4240  N   GLN A 256      93.710 103.294 -77.143  1.00 15.35           N  
ATOM   4241  CA  GLN A 256      92.724 104.250 -77.676  1.00 15.35           C  
ATOM   4242  C   GLN A 256      92.303 105.121 -76.496  1.00 15.35           C  
ATOM   4243  O   GLN A 256      92.882 106.189 -76.350  1.00 15.35           O  
ATOM   4244  CB  GLN A 256      91.505 103.610 -78.402  1.00 15.35           C  
ATOM   4245  CG  GLN A 256      91.864 102.844 -79.676  1.00 15.35           C  
ATOM   4246  CD  GLN A 256      90.647 102.154 -80.336  1.00 15.35           C  
ATOM   4247  OE1 GLN A 256      89.527 102.129 -79.806  1.00 15.35           O  
ATOM   4248  NE2 GLN A 256      90.880 101.588 -81.520  1.00 15.35           N  
ATOM   4249  H   GLN A 256      94.701 103.361 -77.364  1.00 15.35           H  
ATOM   4250  HA  GLN A 256      93.220 104.892 -78.402  1.00 15.35           H  
ATOM   4251 1HB  GLN A 256      90.890 102.974 -77.791  1.00 15.35           H  
ATOM   4252 2HB  GLN A 256      90.855 104.418 -78.723  1.00 15.35           H  
ATOM   4253 1HG  GLN A 256      92.296 103.539 -80.393  1.00 15.35           H  
ATOM   4254 2HG  GLN A 256      92.592 102.074 -79.420  1.00 15.35           H  
ATOM   4255 1HE2 GLN A 256      90.141 101.126 -82.010  1.00 15.35           H  
ATOM   4256 2HE2 GLN A 256      91.796 101.627 -81.920  1.00 15.35           H  
ATOM   4257  N   HIS A 257      91.308 104.748 -75.687  1.00 14.48           N  
ATOM   4258  CA  HIS A 257      90.947 105.590 -74.544  1.00 14.48           C  
ATOM   4259  C   HIS A 257      92.208 106.006 -73.763  1.00 14.48           C  
ATOM   4260  O   HIS A 257      92.402 107.197 -73.489  1.00 14.48           O  
ATOM   4261  CB  HIS A 257      90.003 104.840 -73.603  1.00 14.48           C  
ATOM   4262  CG  HIS A 257      89.591 105.613 -72.385  1.00 14.48           C  
ATOM   4263  ND1 HIS A 257      88.690 106.657 -72.434  1.00 14.48           N  
ATOM   4264  CD2 HIS A 257      89.955 105.488 -71.088  1.00 14.48           C  
ATOM   4265  CE1 HIS A 257      88.516 107.142 -71.217  1.00 14.48           C  
ATOM   4266  NE2 HIS A 257      89.270 106.451 -70.379  1.00 14.48           N  
ATOM   4267  H   HIS A 257      90.879 103.821 -75.795  1.00 14.48           H  
ATOM   4268  HA  HIS A 257      90.448 106.494 -74.893  1.00 14.48           H  
ATOM   4269 1HB  HIS A 257      89.109 104.543 -74.148  1.00 14.48           H  
ATOM   4270 2HB  HIS A 257      90.494 103.920 -73.267  1.00 14.48           H  
ATOM   4271  HD1 HIS A 257      88.233 107.003 -73.254  1.00 14.48           H  
ATOM   4272  HD2 HIS A 257      90.636 104.808 -70.574  1.00 14.48           H  
ATOM   4273  HE1 HIS A 257      87.836 107.978 -71.045  1.00 14.48           H  
ATOM   4274  N   GLU A 258      93.086 105.045 -73.418  1.00 13.73           N  
ATOM   4275  CA  GLU A 258      94.327 105.375 -72.719  1.00 13.73           C  
ATOM   4276  C   GLU A 258      95.179 106.360 -73.514  1.00 13.73           C  
ATOM   4277  O   GLU A 258      95.786 107.263 -72.940  1.00 13.73           O  
ATOM   4278  CB  GLU A 258      95.153 104.113 -72.438  1.00 13.73           C  
ATOM   4279  CG  GLU A 258      96.443 104.334 -71.656  1.00 13.73           C  
ATOM   4280  CD  GLU A 258      97.180 103.032 -71.336  1.00 13.73           C  
ATOM   4281  OE1 GLU A 258      97.530 102.313 -72.250  1.00 13.73           O  
ATOM   4282  OE2 GLU A 258      97.380 102.762 -70.174  1.00 13.73           O  
ATOM   4283  H   GLU A 258      92.892 104.063 -73.617  1.00 13.73           H  
ATOM   4284  HA  GLU A 258      94.069 105.841 -71.769  1.00 13.73           H  
ATOM   4285 1HB  GLU A 258      94.553 103.413 -71.862  1.00 13.73           H  
ATOM   4286 2HB  GLU A 258      95.408 103.632 -73.377  1.00 13.73           H  
ATOM   4287 1HG  GLU A 258      97.101 104.979 -72.242  1.00 13.73           H  
ATOM   4288 2HG  GLU A 258      96.208 104.851 -70.728  1.00 13.73           H  
ATOM   4289  N   HIS A 259      95.215 106.209 -74.842  1.00 13.17           N  
ATOM   4290  CA  HIS A 259      96.047 107.085 -75.652  1.00 13.17           C  
ATOM   4291  C   HIS A 259      95.464 108.484 -75.658  1.00 13.17           C  
ATOM   4292  O   HIS A 259      96.198 109.463 -75.567  1.00 13.17           O  
ATOM   4293  CB  HIS A 259      96.175 106.595 -77.108  1.00 13.17           C  
ATOM   4294  CG  HIS A 259      97.048 105.372 -77.319  1.00 13.17           C  
ATOM   4295  ND1 HIS A 259      96.591 104.064 -77.173  1.00 13.17           N  
ATOM   4296  CD2 HIS A 259      98.355 105.278 -77.659  1.00 13.17           C  
ATOM   4297  CE1 HIS A 259      97.601 103.229 -77.417  1.00 13.17           C  
ATOM   4298  NE2 HIS A 259      98.671 103.944 -77.714  1.00 13.17           N  
ATOM   4299  H   HIS A 259      94.656 105.490 -75.278  1.00 13.17           H  
ATOM   4300  HA  HIS A 259      97.048 107.141 -75.223  1.00 13.17           H  
ATOM   4301 1HB  HIS A 259      95.185 106.377 -77.499  1.00 13.17           H  
ATOM   4302 2HB  HIS A 259      96.583 107.404 -77.714  1.00 13.17           H  
ATOM   4303  HD2 HIS A 259      99.033 106.111 -77.852  1.00 13.17           H  
ATOM   4304  HE1 HIS A 259      97.568 102.142 -77.382  1.00 13.17           H  
ATOM   4305  HE2 HIS A 259      99.585 103.575 -77.944  1.00 13.17           H  
ATOM   4306  N   GLN A 260      94.142 108.581 -75.727  1.00 12.85           N  
ATOM   4307  CA  GLN A 260      93.479 109.870 -75.752  1.00 12.85           C  
ATOM   4308  C   GLN A 260      93.737 110.586 -74.441  1.00 12.85           C  
ATOM   4309  O   GLN A 260      94.061 111.774 -74.423  1.00 12.85           O  
ATOM   4310  CB  GLN A 260      91.978 109.672 -75.974  1.00 12.85           C  
ATOM   4311  CG  GLN A 260      91.629 109.165 -77.367  1.00 12.85           C  
ATOM   4312  CD  GLN A 260      90.159 108.827 -77.521  1.00 12.85           C  
ATOM   4313  OE1 GLN A 260      89.435 108.610 -76.541  1.00 12.85           O  
ATOM   4314  NE2 GLN A 260      89.701 108.781 -78.768  1.00 12.85           N  
ATOM   4315  H   GLN A 260      93.592 107.731 -75.786  1.00 12.85           H  
ATOM   4316  HA  GLN A 260      93.890 110.464 -76.566  1.00 12.85           H  
ATOM   4317 1HB  GLN A 260      91.604 108.944 -75.254  1.00 12.85           H  
ATOM   4318 2HB  GLN A 260      91.452 110.608 -75.798  1.00 12.85           H  
ATOM   4319 1HG  GLN A 260      91.878 109.937 -78.092  1.00 12.85           H  
ATOM   4320 2HG  GLN A 260      92.208 108.268 -77.569  1.00 12.85           H  
ATOM   4321 1HE2 GLN A 260      88.740 108.564 -78.943  1.00 12.85           H  
ATOM   4322 2HE2 GLN A 260      90.320 108.962 -79.533  1.00 12.85           H  
ATOM   4323  N   HIS A 261      93.697 109.840 -73.336  1.00 12.79           N  
ATOM   4324  CA  HIS A 261      93.975 110.429 -72.038  1.00 12.79           C  
ATOM   4325  C   HIS A 261      95.399 110.968 -72.036  1.00 12.79           C  
ATOM   4326  O   HIS A 261      95.623 112.143 -71.727  1.00 12.79           O  
ATOM   4327  CB  HIS A 261      93.797 109.401 -70.915  1.00 12.79           C  
ATOM   4328  CG  HIS A 261      94.033 109.950 -69.526  1.00 12.79           C  
ATOM   4329  ND1 HIS A 261      93.118 110.759 -68.879  1.00 12.79           N  
ATOM   4330  CD2 HIS A 261      95.074 109.801 -68.672  1.00 12.79           C  
ATOM   4331  CE1 HIS A 261      93.586 111.082 -67.683  1.00 12.79           C  
ATOM   4332  NE2 HIS A 261      94.768 110.514 -67.529  1.00 12.79           N  
ATOM   4333  H   HIS A 261      93.425 108.858 -73.399  1.00 12.79           H  
ATOM   4334  HA  HIS A 261      93.296 111.262 -71.856  1.00 12.79           H  
ATOM   4335 1HB  HIS A 261      92.788 108.985 -70.959  1.00 12.79           H  
ATOM   4336 2HB  HIS A 261      94.491 108.575 -71.072  1.00 12.79           H  
ATOM   4337  HD1 HIS A 261      92.236 111.061 -69.242  1.00 12.79           H  
ATOM   4338  HD2 HIS A 261      96.020 109.254 -68.750  1.00 12.79           H  
ATOM   4339  HE1 HIS A 261      93.006 111.719 -67.014  1.00 12.79           H  
ATOM   4340  N   ASP A 262      96.364 110.118 -72.417  1.00 13.02           N  
ATOM   4341  CA  ASP A 262      97.758 110.534 -72.449  1.00 13.02           C  
ATOM   4342  C   ASP A 262      98.007 111.691 -73.406  1.00 13.02           C  
ATOM   4343  O   ASP A 262      98.857 112.528 -73.133  1.00 13.02           O  
ATOM   4344  CB  ASP A 262      98.689 109.373 -72.808  1.00 13.02           C  
ATOM   4345  CG  ASP A 262      98.878 108.355 -71.669  1.00 13.02           C  
ATOM   4346  OD1 ASP A 262      98.501 108.653 -70.556  1.00 13.02           O  
ATOM   4347  OD2 ASP A 262      99.442 107.312 -71.918  1.00 13.02           O  
ATOM   4348  H   ASP A 262      96.125 109.160 -72.680  1.00 13.02           H  
ATOM   4349  HA  ASP A 262      98.026 110.871 -71.449  1.00 13.02           H  
ATOM   4350 1HB  ASP A 262      98.277 108.849 -73.674  1.00 13.02           H  
ATOM   4351 2HB  ASP A 262      99.662 109.766 -73.099  1.00 13.02           H  
ATOM   4352  N   ASN A 263      97.290 111.749 -74.528  1.00 13.48           N  
ATOM   4353  CA  ASN A 263      97.479 112.833 -75.478  1.00 13.48           C  
ATOM   4354  C   ASN A 263      96.987 114.151 -74.894  1.00 13.48           C  
ATOM   4355  O   ASN A 263      97.638 115.180 -75.053  1.00 13.48           O  
ATOM   4356  CB  ASN A 263      96.761 112.531 -76.777  1.00 13.48           C  
ATOM   4357  CG  ASN A 263      97.442 111.447 -77.589  1.00 13.48           C  
ATOM   4358  OD1 ASN A 263      98.640 111.173 -77.432  1.00 13.48           O  
ATOM   4359  ND2 ASN A 263      96.688 110.821 -78.459  1.00 13.48           N  
ATOM   4360  H   ASN A 263      96.617 111.018 -74.738  1.00 13.48           H  
ATOM   4361  HA  ASN A 263      98.545 112.937 -75.678  1.00 13.48           H  
ATOM   4362 1HB  ASN A 263      95.744 112.212 -76.553  1.00 13.48           H  
ATOM   4363 2HB  ASN A 263      96.696 113.437 -77.377  1.00 13.48           H  
ATOM   4364 1HD2 ASN A 263      97.076 110.095 -79.024  1.00 13.48           H  
ATOM   4365 2HD2 ASN A 263      95.726 111.070 -78.554  1.00 13.48           H  
ATOM   4366  N   GLN A 264      95.856 114.116 -74.183  1.00 14.09           N  
ATOM   4367  CA  GLN A 264      95.287 115.311 -73.555  1.00 14.09           C  
ATOM   4368  C   GLN A 264      96.195 115.815 -72.434  1.00 14.09           C  
ATOM   4369  O   GLN A 264      96.468 117.025 -72.323  1.00 14.09           O  
ATOM   4370  CB  GLN A 264      93.894 114.982 -73.011  1.00 14.09           C  
ATOM   4371  CG  GLN A 264      92.850 114.733 -74.095  1.00 14.09           C  
ATOM   4372  CD  GLN A 264      91.540 114.186 -73.537  1.00 14.09           C  
ATOM   4373  OE1 GLN A 264      91.475 113.702 -72.399  1.00 14.09           O  
ATOM   4374  NE2 GLN A 264      90.485 114.252 -74.343  1.00 14.09           N  
ATOM   4375  H   GLN A 264      95.351 113.231 -74.099  1.00 14.09           H  
ATOM   4376  HA  GLN A 264      95.200 116.092 -74.308  1.00 14.09           H  
ATOM   4377 1HB  GLN A 264      93.954 114.077 -72.399  1.00 14.09           H  
ATOM   4378 2HB  GLN A 264      93.548 115.790 -72.370  1.00 14.09           H  
ATOM   4379 1HG  GLN A 264      92.637 115.680 -74.586  1.00 14.09           H  
ATOM   4380 2HG  GLN A 264      93.246 114.030 -74.817  1.00 14.09           H  
ATOM   4381 1HE2 GLN A 264      89.598 113.905 -74.037  1.00 14.09           H  
ATOM   4382 2HE2 GLN A 264      90.578 114.645 -75.258  1.00 14.09           H  
ATOM   4383  N   GLN A 265      96.748 114.843 -71.685  1.00 14.75           N  
ATOM   4384  CA  GLN A 265      97.653 115.064 -70.562  1.00 14.75           C  
ATOM   4385  C   GLN A 265      99.094 115.121 -71.061  1.00 14.75           C  
ATOM   4386  O   GLN A 265     100.043 115.216 -70.281  1.00 14.75           O  
ATOM   4387  CB  GLN A 265      97.514 113.955 -69.516  1.00 14.75           C  
ATOM   4388  CG  GLN A 265      96.131 113.835 -68.859  1.00 14.75           C  
ATOM   4389  CD  GLN A 265      95.721 115.079 -68.099  1.00 14.75           C  
ATOM   4390  OE1 GLN A 265      96.498 115.610 -67.300  1.00 14.75           O  
ATOM   4391  NE2 GLN A 265      94.497 115.551 -68.322  1.00 14.75           N  
ATOM   4392  H   GLN A 265      96.469 113.876 -71.869  1.00 14.75           H  
ATOM   4393  HA  GLN A 265      97.401 116.013 -70.105  1.00 14.75           H  
ATOM   4394 1HB  GLN A 265      97.732 112.995 -69.990  1.00 14.75           H  
ATOM   4395 2HB  GLN A 265      98.252 114.106 -68.730  1.00 14.75           H  
ATOM   4396 1HG  GLN A 265      95.386 113.645 -69.638  1.00 14.75           H  
ATOM   4397 2HG  GLN A 265      96.149 113.001 -68.159  1.00 14.75           H  
ATOM   4398 1HE2 GLN A 265      94.178 116.369 -67.837  1.00 14.75           H  
ATOM   4399 2HE2 GLN A 265      93.890 115.084 -68.965  1.00 14.75           H  
ATOM   4400  N   GLY A 266      99.220 115.036 -72.373  1.00 15.39           N  
ATOM   4401  CA  GLY A 266     100.443 115.101 -73.128  1.00 15.39           C  
ATOM   4402  C   GLY A 266     100.538 116.528 -73.600  1.00 15.39           C  
ATOM   4403  O   GLY A 266     100.292 117.437 -72.830  1.00 15.39           O  
ATOM   4404  H   GLY A 266      98.373 114.930 -72.912  1.00 15.39           H  
ATOM   4405 1HA  GLY A 266     101.293 114.835 -72.502  1.00 15.39           H  
ATOM   4406 2HA  GLY A 266     100.399 114.418 -73.975  1.00 15.39           H  
ATOM   4407  N   GLN A 267     100.945 116.749 -74.841  1.00 15.92           N  
ATOM   4408  CA  GLN A 267     101.133 118.110 -75.361  1.00 15.92           C  
ATOM   4409  C   GLN A 267     102.190 118.854 -74.547  1.00 15.92           C  
ATOM   4410  O   GLN A 267     102.143 120.077 -74.441  1.00 15.92           O  
ATOM   4411  CB  GLN A 267      99.830 118.949 -75.261  1.00 15.92           C  
ATOM   4412  CG  GLN A 267      98.581 118.352 -75.887  1.00 15.92           C  
ATOM   4413  CD  GLN A 267      97.378 119.302 -75.800  1.00 15.92           C  
ATOM   4414  OE1 GLN A 267      97.273 120.245 -76.597  1.00 15.92           O  
ATOM   4415  NE2 GLN A 267      96.471 119.081 -74.828  1.00 15.92           N  
ATOM   4416  H   GLN A 267     101.118 115.959 -75.446  1.00 15.92           H  
ATOM   4417  HA  GLN A 267     101.465 118.052 -76.397  1.00 15.92           H  
ATOM   4418 1HB  GLN A 267      99.605 119.204 -74.233  1.00 15.92           H  
ATOM   4419 2HB  GLN A 267      99.997 119.896 -75.776  1.00 15.92           H  
ATOM   4420 1HG  GLN A 267      98.768 118.112 -76.930  1.00 15.92           H  
ATOM   4421 2HG  GLN A 267      98.322 117.462 -75.338  1.00 15.92           H  
ATOM   4422 1HE2 GLN A 267      95.682 119.687 -74.743  1.00 15.92           H  
ATOM   4423 2HE2 GLN A 267      96.575 118.314 -74.147  1.00 15.92           H  
ATOM   4424  N   GLU A 268     103.137 118.107 -73.963  1.00 16.27           N  
ATOM   4425  CA  GLU A 268     104.288 118.606 -73.192  1.00 16.27           C  
ATOM   4426  C   GLU A 268     103.965 119.354 -71.859  1.00 16.27           C  
ATOM   4427  O   GLU A 268     104.618 119.107 -70.848  1.00 16.27           O  
ATOM   4428  CB  GLU A 268     105.178 119.450 -74.109  1.00 16.27           C  
ATOM   4429  CG  GLU A 268     105.856 118.672 -75.246  1.00 16.27           C  
ATOM   4430  CD  GLU A 268     106.889 117.671 -74.784  1.00 16.27           C  
ATOM   4431  OE1 GLU A 268     107.771 118.044 -74.046  1.00 16.27           O  
ATOM   4432  OE2 GLU A 268     106.793 116.532 -75.176  1.00 16.27           O  
ATOM   4433  H   GLU A 268     103.061 117.110 -74.082  1.00 16.27           H  
ATOM   4434  HA  GLU A 268     104.880 117.734 -72.916  1.00 16.27           H  
ATOM   4435 1HB  GLU A 268     104.606 120.236 -74.574  1.00 16.27           H  
ATOM   4436 2HB  GLU A 268     105.967 119.910 -73.520  1.00 16.27           H  
ATOM   4437 1HG  GLU A 268     105.089 118.145 -75.810  1.00 16.27           H  
ATOM   4438 2HG  GLU A 268     106.328 119.389 -75.915  1.00 16.27           H  
ATOM   4439  N   HIS A 269     102.984 120.265 -71.871  1.00 16.42           N  
ATOM   4440  CA  HIS A 269     102.571 121.100 -70.728  1.00 16.42           C  
ATOM   4441  C   HIS A 269     103.653 122.005 -70.089  1.00 16.42           C  
ATOM   4442  O   HIS A 269     103.923 121.805 -68.907  1.00 16.42           O  
ATOM   4443  CB  HIS A 269     101.973 120.285 -69.564  1.00 16.42           C  
ATOM   4444  CG  HIS A 269     100.676 119.567 -69.813  1.00 16.42           C  
ATOM   4445  ND1 HIS A 269     100.068 118.820 -68.826  1.00 16.42           N  
ATOM   4446  CD2 HIS A 269      99.876 119.468 -70.901  1.00 16.42           C  
ATOM   4447  CE1 HIS A 269      98.958 118.282 -69.292  1.00 16.42           C  
ATOM   4448  NE2 HIS A 269      98.806 118.643 -70.552  1.00 16.42           N  
ATOM   4449  H   HIS A 269     102.520 120.393 -72.758  1.00 16.42           H  
ATOM   4450  HA  HIS A 269     101.761 121.726 -71.060  1.00 16.42           H  
ATOM   4451 1HB  HIS A 269     102.700 119.540 -69.234  1.00 16.42           H  
ATOM   4452 2HB  HIS A 269     101.811 120.954 -68.721  1.00 16.42           H  
ATOM   4453  HD2 HIS A 269     100.048 119.928 -71.879  1.00 16.42           H  
ATOM   4454  HE1 HIS A 269      98.288 117.636 -68.724  1.00 16.42           H  
ATOM   4455  HE2 HIS A 269      98.023 118.335 -71.167  1.00 16.42           H  
ATOM   4456  N   GLU A 270     104.308 123.005 -70.749  1.00 16.43           N  
ATOM   4457  CA  GLU A 270     104.253 123.662 -72.090  1.00 16.43           C  
ATOM   4458  C   GLU A 270     103.036 124.553 -72.318  1.00 16.43           C  
ATOM   4459  O   GLU A 270     103.185 125.750 -72.496  1.00 16.43           O  
ATOM   4460  CB  GLU A 270     104.350 122.723 -73.267  1.00 16.43           C  
ATOM   4461  CG  GLU A 270     104.489 123.408 -74.632  1.00 16.43           C  
ATOM   4462  CD  GLU A 270     105.801 124.158 -74.832  1.00 16.43           C  
ATOM   4463  OE1 GLU A 270     106.726 123.931 -74.087  1.00 16.43           O  
ATOM   4464  OE2 GLU A 270     105.877 124.932 -75.759  1.00 16.43           O  
ATOM   4465  H   GLU A 270     105.006 123.430 -70.155  1.00 16.43           H  
ATOM   4466  HA  GLU A 270     105.135 124.299 -72.165  1.00 16.43           H  
ATOM   4467 1HB  GLU A 270     105.172 122.047 -73.119  1.00 16.43           H  
ATOM   4468 2HB  GLU A 270     103.442 122.176 -73.372  1.00 16.43           H  
ATOM   4469 1HG  GLU A 270     104.398 122.650 -75.408  1.00 16.43           H  
ATOM   4470 2HG  GLU A 270     103.661 124.104 -74.751  1.00 16.43           H  
ATOM   4471  N   LEU A 271     101.833 124.026 -72.253  1.00 16.35           N  
ATOM   4472  CA  LEU A 271     100.699 124.886 -72.491  1.00 16.35           C  
ATOM   4473  C   LEU A 271     100.644 126.102 -71.540  1.00 16.35           C  
ATOM   4474  O   LEU A 271     100.581 127.230 -72.034  1.00 16.35           O  
ATOM   4475  CB  LEU A 271      99.424 124.049 -72.409  1.00 16.35           C  
ATOM   4476  CG  LEU A 271      99.260 123.035 -73.534  1.00 16.35           C  
ATOM   4477  CD1 LEU A 271      98.076 122.145 -73.221  1.00 16.35           C  
ATOM   4478  CD2 LEU A 271      99.087 123.762 -74.848  1.00 16.35           C  
ATOM   4479  H   LEU A 271     101.707 123.043 -72.110  1.00 16.35           H  
ATOM   4480  HA  LEU A 271     100.780 125.266 -73.507  1.00 16.35           H  
ATOM   4481 1HB  LEU A 271      99.410 123.472 -71.509  1.00 16.35           H  
ATOM   4482 2HB  LEU A 271      98.560 124.717 -72.416  1.00 16.35           H  
ATOM   4483  HG  LEU A 271     100.152 122.396 -73.592  1.00 16.35           H  
ATOM   4484 1HD1 LEU A 271      97.963 121.417 -74.007  1.00 16.35           H  
ATOM   4485 2HD1 LEU A 271      98.243 121.635 -72.276  1.00 16.35           H  
ATOM   4486 3HD1 LEU A 271      97.174 122.750 -73.154  1.00 16.35           H  
ATOM   4487 1HD2 LEU A 271      98.971 123.030 -75.652  1.00 16.35           H  
ATOM   4488 2HD2 LEU A 271      98.200 124.395 -74.802  1.00 16.35           H  
ATOM   4489 3HD2 LEU A 271      99.965 124.378 -75.039  1.00 16.35           H  
ATOM   4490  N   PRO A 272     100.735 125.968 -70.187  1.00 16.25           N  
ATOM   4491  CA  PRO A 272     100.754 127.124 -69.321  1.00 16.25           C  
ATOM   4492  C   PRO A 272     102.043 127.896 -69.490  1.00 16.25           C  
ATOM   4493  O   PRO A 272     102.085 129.104 -69.264  1.00 16.25           O  
ATOM   4494  CB  PRO A 272     100.638 126.513 -67.921  1.00 16.25           C  
ATOM   4495  CG  PRO A 272     101.164 125.097 -68.069  1.00 16.25           C  
ATOM   4496  CD  PRO A 272     100.760 124.668 -69.460  1.00 16.25           C  
ATOM   4497  HA  PRO A 272      99.886 127.759 -69.540  1.00 16.25           H  
ATOM   4498 1HB  PRO A 272     101.226 127.112 -67.206  1.00 16.25           H  
ATOM   4499 2HB  PRO A 272      99.594 126.545 -67.579  1.00 16.25           H  
ATOM   4500 1HG  PRO A 272     102.256 125.085 -67.927  1.00 16.25           H  
ATOM   4501 2HG  PRO A 272     100.739 124.452 -67.288  1.00 16.25           H  
ATOM   4502 1HD  PRO A 272     101.517 123.991 -69.799  1.00 16.25           H  
ATOM   4503 2HD  PRO A 272      99.766 124.214 -69.428  1.00 16.25           H  
ATOM   4504  N   ALA A 273     103.101 127.216 -69.948  1.00 16.18           N  
ATOM   4505  CA  ALA A 273     104.365 127.900 -70.123  1.00 16.18           C  
ATOM   4506  C   ALA A 273     104.207 128.929 -71.206  1.00 16.18           C  
ATOM   4507  O   ALA A 273     104.669 130.055 -71.062  1.00 16.18           O  
ATOM   4508  CB  ALA A 273     105.481 126.937 -70.463  1.00 16.18           C  
ATOM   4509  H   ALA A 273     103.034 126.232 -70.162  1.00 16.18           H  
ATOM   4510  HA  ALA A 273     104.609 128.409 -69.191  1.00 16.18           H  
ATOM   4511 1HB  ALA A 273     106.414 127.489 -70.571  1.00 16.18           H  
ATOM   4512 2HB  ALA A 273     105.582 126.200 -69.667  1.00 16.18           H  
ATOM   4513 3HB  ALA A 273     105.260 126.443 -71.390  1.00 16.18           H  
ATOM   4514  N   LEU A 274     103.489 128.553 -72.266  1.00 16.13           N  
ATOM   4515  CA  LEU A 274     103.247 129.444 -73.380  1.00 16.13           C  
ATOM   4516  C   LEU A 274     102.448 130.628 -72.918  1.00 16.13           C  
ATOM   4517  O   LEU A 274     102.734 131.757 -73.305  1.00 16.13           O  
ATOM   4518  CB  LEU A 274     102.508 128.705 -74.487  1.00 16.13           C  
ATOM   4519  CG  LEU A 274     103.331 127.657 -75.200  1.00 16.13           C  
ATOM   4520  CD1 LEU A 274     102.431 126.852 -76.107  1.00 16.13           C  
ATOM   4521  CD2 LEU A 274     104.438 128.347 -75.972  1.00 16.13           C  
ATOM   4522  H   LEU A 274     103.140 127.596 -72.310  1.00 16.13           H  
ATOM   4523  HA  LEU A 274     104.203 129.791 -73.764  1.00 16.13           H  
ATOM   4524 1HB  LEU A 274     101.641 128.212 -74.061  1.00 16.13           H  
ATOM   4525 2HB  LEU A 274     102.166 129.420 -75.219  1.00 16.13           H  
ATOM   4526  HG  LEU A 274     103.776 126.982 -74.481  1.00 16.13           H  
ATOM   4527 1HD1 LEU A 274     103.026 126.088 -76.612  1.00 16.13           H  
ATOM   4528 2HD1 LEU A 274     101.660 126.374 -75.508  1.00 16.13           H  
ATOM   4529 3HD1 LEU A 274     101.972 127.507 -76.841  1.00 16.13           H  
ATOM   4530 1HD2 LEU A 274     105.041 127.589 -76.483  1.00 16.13           H  
ATOM   4531 2HD2 LEU A 274     104.006 129.028 -76.704  1.00 16.13           H  
ATOM   4532 3HD2 LEU A 274     105.068 128.906 -75.280  1.00 16.13           H  
ATOM   4533  N   PHE A 275     101.485 130.406 -72.032  1.00 16.07           N  
ATOM   4534  CA  PHE A 275     100.717 131.550 -71.587  1.00 16.07           C  
ATOM   4535  C   PHE A 275     101.570 132.458 -70.711  1.00 16.07           C  
ATOM   4536  O   PHE A 275     101.453 133.683 -70.796  1.00 16.07           O  
ATOM   4537  CB  PHE A 275      99.444 131.101 -70.899  1.00 16.07           C  
ATOM   4538  CG  PHE A 275      98.471 130.598 -71.914  1.00 16.07           C  
ATOM   4539  CD1 PHE A 275      98.215 129.252 -72.045  1.00 16.07           C  
ATOM   4540  CD2 PHE A 275      97.838 131.483 -72.774  1.00 16.07           C  
ATOM   4541  CE1 PHE A 275      97.344 128.785 -73.004  1.00 16.07           C  
ATOM   4542  CE2 PHE A 275      96.963 131.028 -73.737  1.00 16.07           C  
ATOM   4543  CZ  PHE A 275      96.713 129.674 -73.854  1.00 16.07           C  
ATOM   4544  H   PHE A 275     101.266 129.451 -71.734  1.00 16.07           H  
ATOM   4545  HA  PHE A 275     100.418 132.119 -72.464  1.00 16.07           H  
ATOM   4546 1HB  PHE A 275      99.664 130.301 -70.192  1.00 16.07           H  
ATOM   4547 2HB  PHE A 275      98.996 131.930 -70.355  1.00 16.07           H  
ATOM   4548  HD1 PHE A 275      98.709 128.557 -71.382  1.00 16.07           H  
ATOM   4549  HD2 PHE A 275      98.040 132.551 -72.684  1.00 16.07           H  
ATOM   4550  HE1 PHE A 275      97.158 127.716 -73.090  1.00 16.07           H  
ATOM   4551  HE2 PHE A 275      96.470 131.734 -74.407  1.00 16.07           H  
ATOM   4552  HZ  PHE A 275      96.024 129.310 -74.615  1.00 16.07           H  
ATOM   4553  N   HIS A 276     102.502 131.878 -69.950  1.00 15.96           N  
ATOM   4554  CA  HIS A 276     103.391 132.701 -69.144  1.00 15.96           C  
ATOM   4555  C   HIS A 276     104.313 133.482 -70.080  1.00 15.96           C  
ATOM   4556  O   HIS A 276     104.581 134.661 -69.858  1.00 15.96           O  
ATOM   4557  CB  HIS A 276     104.195 131.861 -68.144  1.00 15.96           C  
ATOM   4558  CG  HIS A 276     103.366 131.333 -66.993  1.00 15.96           C  
ATOM   4559  ND1 HIS A 276     102.707 132.169 -66.113  1.00 15.96           N  
ATOM   4560  CD2 HIS A 276     103.109 130.068 -66.573  1.00 15.96           C  
ATOM   4561  CE1 HIS A 276     102.073 131.442 -65.210  1.00 15.96           C  
ATOM   4562  NE2 HIS A 276     102.301 130.165 -65.463  1.00 15.96           N  
ATOM   4563  H   HIS A 276     102.559 130.860 -69.898  1.00 15.96           H  
ATOM   4564  HA  HIS A 276     102.807 133.426 -68.574  1.00 15.96           H  
ATOM   4565 1HB  HIS A 276     104.636 131.011 -68.661  1.00 15.96           H  
ATOM   4566 2HB  HIS A 276     105.010 132.457 -67.740  1.00 15.96           H  
ATOM   4567  HD1 HIS A 276     102.693 133.175 -66.143  1.00 15.96           H  
ATOM   4568  HD2 HIS A 276     103.414 129.090 -66.942  1.00 15.96           H  
ATOM   4569  HE1 HIS A 276     101.489 131.923 -64.426  1.00 15.96           H  
ATOM   4570  N   VAL A 277     104.761 132.846 -71.165  1.00 15.79           N  
ATOM   4571  CA  VAL A 277     105.595 133.528 -72.145  1.00 15.79           C  
ATOM   4572  C   VAL A 277     104.843 134.689 -72.757  1.00 15.79           C  
ATOM   4573  O   VAL A 277     105.392 135.777 -72.923  1.00 15.79           O  
ATOM   4574  CB  VAL A 277     106.043 132.584 -73.277  1.00 15.79           C  
ATOM   4575  CG1 VAL A 277     106.684 133.386 -74.382  1.00 15.79           C  
ATOM   4576  CG2 VAL A 277     107.047 131.575 -72.744  1.00 15.79           C  
ATOM   4577  H   VAL A 277     104.533 131.863 -71.296  1.00 15.79           H  
ATOM   4578  HA  VAL A 277     106.482 133.909 -71.639  1.00 15.79           H  
ATOM   4579  HB  VAL A 277     105.178 132.075 -73.684  1.00 15.79           H  
ATOM   4580 1HG1 VAL A 277     106.990 132.716 -75.182  1.00 15.79           H  
ATOM   4581 2HG1 VAL A 277     105.960 134.102 -74.762  1.00 15.79           H  
ATOM   4582 3HG1 VAL A 277     107.553 133.913 -73.994  1.00 15.79           H  
ATOM   4583 1HG2 VAL A 277     107.357 130.912 -73.549  1.00 15.79           H  
ATOM   4584 2HG2 VAL A 277     107.913 132.104 -72.354  1.00 15.79           H  
ATOM   4585 3HG2 VAL A 277     106.607 130.996 -71.959  1.00 15.79           H  
ATOM   4586  N   PHE A 278     103.578 134.474 -73.096  1.00 15.58           N  
ATOM   4587  CA  PHE A 278     102.802 135.530 -73.709  1.00 15.58           C  
ATOM   4588  C   PHE A 278     102.683 136.711 -72.740  1.00 15.58           C  
ATOM   4589  O   PHE A 278     102.842 137.868 -73.148  1.00 15.58           O  
ATOM   4590  CB  PHE A 278     101.423 134.991 -74.076  1.00 15.58           C  
ATOM   4591  CG  PHE A 278     101.495 133.855 -75.085  1.00 15.58           C  
ATOM   4592  CD1 PHE A 278     102.652 133.639 -75.838  1.00 15.58           C  
ATOM   4593  CD2 PHE A 278     100.424 132.973 -75.248  1.00 15.58           C  
ATOM   4594  CE1 PHE A 278     102.731 132.575 -76.721  1.00 15.58           C  
ATOM   4595  CE2 PHE A 278     100.503 131.912 -76.127  1.00 15.58           C  
ATOM   4596  CZ  PHE A 278     101.658 131.713 -76.866  1.00 15.58           C  
ATOM   4597  H   PHE A 278     103.166 133.552 -72.956  1.00 15.58           H  
ATOM   4598  HA  PHE A 278     103.312 135.863 -74.611  1.00 15.58           H  
ATOM   4599 1HB  PHE A 278     100.926 134.624 -73.180  1.00 15.58           H  
ATOM   4600 2HB  PHE A 278     100.812 135.788 -74.493  1.00 15.58           H  
ATOM   4601  HD1 PHE A 278     103.499 134.308 -75.714  1.00 15.58           H  
ATOM   4602  HD2 PHE A 278      99.522 133.123 -74.661  1.00 15.58           H  
ATOM   4603  HE1 PHE A 278     103.639 132.412 -77.296  1.00 15.58           H  
ATOM   4604  HE2 PHE A 278      99.659 131.230 -76.236  1.00 15.58           H  
ATOM   4605  HZ  PHE A 278     101.724 130.873 -77.558  1.00 15.58           H  
ATOM   4606  N   GLU A 279     102.464 136.420 -71.446  1.00 15.32           N  
ATOM   4607  CA  GLU A 279     102.381 137.474 -70.437  1.00 15.32           C  
ATOM   4608  C   GLU A 279     103.712 138.212 -70.283  1.00 15.32           C  
ATOM   4609  O   GLU A 279     103.732 139.443 -70.177  1.00 15.32           O  
ATOM   4610  CB  GLU A 279     101.958 136.897 -69.078  1.00 15.32           C  
ATOM   4611  CG  GLU A 279     100.503 136.421 -68.995  1.00 15.32           C  
ATOM   4612  CD  GLU A 279     100.160 135.751 -67.669  1.00 15.32           C  
ATOM   4613  OE1 GLU A 279     101.048 135.547 -66.867  1.00 15.32           O  
ATOM   4614  OE2 GLU A 279      99.007 135.446 -67.464  1.00 15.32           O  
ATOM   4615  H   GLU A 279     102.325 135.447 -71.166  1.00 15.32           H  
ATOM   4616  HA  GLU A 279     101.628 138.193 -70.757  1.00 15.32           H  
ATOM   4617 1HB  GLU A 279     102.594 136.047 -68.838  1.00 15.32           H  
ATOM   4618 2HB  GLU A 279     102.112 137.646 -68.304  1.00 15.32           H  
ATOM   4619 1HG  GLU A 279      99.849 137.281 -69.131  1.00 15.32           H  
ATOM   4620 2HG  GLU A 279     100.311 135.729 -69.810  1.00 15.32           H  
ATOM   4621  N   GLU A 280     104.829 137.474 -70.314  1.00 15.05           N  
ATOM   4622  CA  GLU A 280     106.148 138.091 -70.208  1.00 15.05           C  
ATOM   4623  C   GLU A 280     106.434 138.962 -71.421  1.00 15.05           C  
ATOM   4624  O   GLU A 280     106.982 140.059 -71.292  1.00 15.05           O  
ATOM   4625  CB  GLU A 280     107.231 137.019 -70.043  1.00 15.05           C  
ATOM   4626  CG  GLU A 280     107.252 136.313 -68.661  1.00 15.05           C  
ATOM   4627  CD  GLU A 280     107.730 137.215 -67.546  1.00 15.05           C  
ATOM   4628  OE1 GLU A 280     108.804 137.752 -67.692  1.00 15.05           O  
ATOM   4629  OE2 GLU A 280     107.035 137.384 -66.570  1.00 15.05           O  
ATOM   4630  H   GLU A 280     104.752 136.459 -70.381  1.00 15.05           H  
ATOM   4631  HA  GLU A 280     106.158 138.726 -69.324  1.00 15.05           H  
ATOM   4632 1HB  GLU A 280     107.085 136.248 -70.801  1.00 15.05           H  
ATOM   4633 2HB  GLU A 280     108.211 137.462 -70.214  1.00 15.05           H  
ATOM   4634 1HG  GLU A 280     106.244 135.976 -68.425  1.00 15.05           H  
ATOM   4635 2HG  GLU A 280     107.893 135.435 -68.721  1.00 15.05           H  
ATOM   4636  N   ARG A 281     106.015 138.517 -72.606  1.00 14.81           N  
ATOM   4637  CA  ARG A 281     106.227 139.332 -73.786  1.00 14.81           C  
ATOM   4638  C   ARG A 281     105.423 140.611 -73.661  1.00 14.81           C  
ATOM   4639  O   ARG A 281     105.938 141.699 -73.923  1.00 14.81           O  
ATOM   4640  CB  ARG A 281     105.815 138.586 -75.044  1.00 14.81           C  
ATOM   4641  CG  ARG A 281     106.736 137.437 -75.454  1.00 14.81           C  
ATOM   4642  CD  ARG A 281     106.176 136.679 -76.599  1.00 14.81           C  
ATOM   4643  NE  ARG A 281     107.039 135.585 -77.006  1.00 14.81           N  
ATOM   4644  CZ  ARG A 281     106.673 134.593 -77.840  1.00 14.81           C  
ATOM   4645  NH1 ARG A 281     105.459 134.569 -78.340  1.00 14.81           N  
ATOM   4646  NH2 ARG A 281     107.536 133.643 -78.154  1.00 14.81           N  
ATOM   4647  H   ARG A 281     105.580 137.599 -72.685  1.00 14.81           H  
ATOM   4648  HA  ARG A 281     107.285 139.584 -73.854  1.00 14.81           H  
ATOM   4649 1HB  ARG A 281     104.823 138.162 -74.894  1.00 14.81           H  
ATOM   4650 2HB  ARG A 281     105.751 139.284 -75.878  1.00 14.81           H  
ATOM   4651 1HG  ARG A 281     107.702 137.839 -75.751  1.00 14.81           H  
ATOM   4652 2HG  ARG A 281     106.874 136.758 -74.620  1.00 14.81           H  
ATOM   4653 1HD  ARG A 281     105.210 136.262 -76.313  1.00 14.81           H  
ATOM   4654 2HD  ARG A 281     106.045 137.345 -77.448  1.00 14.81           H  
ATOM   4655  HE  ARG A 281     107.982 135.569 -76.639  1.00 14.81           H  
ATOM   4656 1HH1 ARG A 281     104.798 135.295 -78.098  1.00 14.81           H  
ATOM   4657 2HH1 ARG A 281     105.186 133.826 -78.966  1.00 14.81           H  
ATOM   4658 1HH2 ARG A 281     108.472 133.662 -77.770  1.00 14.81           H  
ATOM   4659 2HH2 ARG A 281     107.264 132.899 -78.780  1.00 14.81           H  
ATOM   4660  N   ALA A 282     104.176 140.497 -73.191  1.00 14.65           N  
ATOM   4661  CA  ALA A 282     103.350 141.679 -73.026  1.00 14.65           C  
ATOM   4662  C   ALA A 282     103.982 142.634 -72.025  1.00 14.65           C  
ATOM   4663  O   ALA A 282     104.046 143.840 -72.266  1.00 14.65           O  
ATOM   4664  CB  ALA A 282     101.962 141.284 -72.563  1.00 14.65           C  
ATOM   4665  H   ALA A 282     103.784 139.577 -72.988  1.00 14.65           H  
ATOM   4666  HA  ALA A 282     103.280 142.185 -73.989  1.00 14.65           H  
ATOM   4667 1HB  ALA A 282     101.346 142.176 -72.461  1.00 14.65           H  
ATOM   4668 2HB  ALA A 282     101.517 140.611 -73.294  1.00 14.65           H  
ATOM   4669 3HB  ALA A 282     102.031 140.777 -71.603  1.00 14.65           H  
ATOM   4670  N   ARG A 283     104.515 142.093 -70.923  1.00 14.58           N  
ATOM   4671  CA  ARG A 283     105.147 142.934 -69.920  1.00 14.58           C  
ATOM   4672  C   ARG A 283     106.323 143.672 -70.515  1.00 14.58           C  
ATOM   4673  O   ARG A 283     106.452 144.887 -70.351  1.00 14.58           O  
ATOM   4674  CB  ARG A 283     105.611 142.118 -68.719  1.00 14.58           C  
ATOM   4675  CG  ARG A 283     106.300 142.945 -67.615  1.00 14.58           C  
ATOM   4676  CD  ARG A 283     106.665 142.130 -66.400  1.00 14.58           C  
ATOM   4677  NE  ARG A 283     107.682 141.104 -66.651  1.00 14.58           N  
ATOM   4678  CZ  ARG A 283     109.021 141.319 -66.713  1.00 14.58           C  
ATOM   4679  NH1 ARG A 283     109.538 142.523 -66.551  1.00 14.58           N  
ATOM   4680  NH2 ARG A 283     109.831 140.300 -66.931  1.00 14.58           N  
ATOM   4681  H   ARG A 283     104.438 141.089 -70.762  1.00 14.58           H  
ATOM   4682  HA  ARG A 283     104.416 143.668 -69.575  1.00 14.58           H  
ATOM   4683 1HB  ARG A 283     104.763 141.592 -68.283  1.00 14.58           H  
ATOM   4684 2HB  ARG A 283     106.325 141.362 -69.053  1.00 14.58           H  
ATOM   4685 1HG  ARG A 283     107.224 143.365 -68.021  1.00 14.58           H  
ATOM   4686 2HG  ARG A 283     105.647 143.760 -67.302  1.00 14.58           H  
ATOM   4687 1HD  ARG A 283     107.052 142.806 -65.635  1.00 14.58           H  
ATOM   4688 2HD  ARG A 283     105.773 141.633 -66.023  1.00 14.58           H  
ATOM   4689  HE  ARG A 283     107.362 140.141 -66.786  1.00 14.58           H  
ATOM   4690 1HH1 ARG A 283     108.946 143.349 -66.391  1.00 14.58           H  
ATOM   4691 2HH1 ARG A 283     110.533 142.657 -66.608  1.00 14.58           H  
ATOM   4692 1HH2 ARG A 283     109.442 139.353 -67.062  1.00 14.58           H  
ATOM   4693 2HH2 ARG A 283     110.823 140.444 -66.981  1.00 14.58           H  
ATOM   4694  N   ASN A 284     107.166 142.954 -71.250  1.00 14.65           N  
ATOM   4695  CA  ASN A 284     108.335 143.582 -71.827  1.00 14.65           C  
ATOM   4696  C   ASN A 284     107.921 144.690 -72.784  1.00 14.65           C  
ATOM   4697  O   ASN A 284     108.508 145.772 -72.778  1.00 14.65           O  
ATOM   4698  CB  ASN A 284     109.174 142.544 -72.543  1.00 14.65           C  
ATOM   4699  CG  ASN A 284     109.896 141.611 -71.598  1.00 14.65           C  
ATOM   4700  OD1 ASN A 284     110.100 141.904 -70.413  1.00 14.65           O  
ATOM   4701  ND2 ASN A 284     110.288 140.472 -72.110  1.00 14.65           N  
ATOM   4702  H   ASN A 284     107.011 141.953 -71.381  1.00 14.65           H  
ATOM   4703  HA  ASN A 284     108.921 144.035 -71.025  1.00 14.65           H  
ATOM   4704 1HB  ASN A 284     108.526 141.949 -73.190  1.00 14.65           H  
ATOM   4705 2HB  ASN A 284     109.904 143.042 -73.181  1.00 14.65           H  
ATOM   4706 1HD2 ASN A 284     110.763 139.804 -71.539  1.00 14.65           H  
ATOM   4707 2HD2 ASN A 284     110.102 140.269 -73.069  1.00 14.65           H  
ATOM   4708  N   GLN A 285     106.858 144.460 -73.559  1.00 14.86           N  
ATOM   4709  CA  GLN A 285     106.398 145.472 -74.496  1.00 14.86           C  
ATOM   4710  C   GLN A 285     105.887 146.707 -73.764  1.00 14.86           C  
ATOM   4711  O   GLN A 285     106.206 147.834 -74.143  1.00 14.86           O  
ATOM   4712  CB  GLN A 285     105.296 144.890 -75.383  1.00 14.86           C  
ATOM   4713  CG  GLN A 285     105.788 143.837 -76.368  1.00 14.86           C  
ATOM   4714  CD  GLN A 285     104.652 143.125 -77.084  1.00 14.86           C  
ATOM   4715  OE1 GLN A 285     103.488 143.180 -76.670  1.00 14.86           O  
ATOM   4716  NE2 GLN A 285     104.988 142.441 -78.173  1.00 14.86           N  
ATOM   4717  H   GLN A 285     106.393 143.552 -73.527  1.00 14.86           H  
ATOM   4718  HA  GLN A 285     107.239 145.770 -75.122  1.00 14.86           H  
ATOM   4719 1HB  GLN A 285     104.537 144.427 -74.753  1.00 14.86           H  
ATOM   4720 2HB  GLN A 285     104.816 145.690 -75.942  1.00 14.86           H  
ATOM   4721 1HG  GLN A 285     106.401 144.333 -77.118  1.00 14.86           H  
ATOM   4722 2HG  GLN A 285     106.384 143.103 -75.842  1.00 14.86           H  
ATOM   4723 1HE2 GLN A 285     104.288 141.948 -78.691  1.00 14.86           H  
ATOM   4724 2HE2 GLN A 285     105.941 142.419 -78.475  1.00 14.86           H  
ATOM   4725  N   GLU A 286     105.146 146.516 -72.672  1.00 15.20           N  
ATOM   4726  CA  GLU A 286     104.654 147.667 -71.926  1.00 15.20           C  
ATOM   4727  C   GLU A 286     105.811 148.465 -71.326  1.00 15.20           C  
ATOM   4728  O   GLU A 286     105.795 149.706 -71.327  1.00 15.20           O  
ATOM   4729  CB  GLU A 286     103.677 147.234 -70.822  1.00 15.20           C  
ATOM   4730  CG  GLU A 286     102.316 146.721 -71.331  1.00 15.20           C  
ATOM   4731  CD  GLU A 286     101.384 146.262 -70.217  1.00 15.20           C  
ATOM   4732  OE1 GLU A 286     101.799 146.234 -69.080  1.00 15.20           O  
ATOM   4733  OE2 GLU A 286     100.252 145.946 -70.512  1.00 15.20           O  
ATOM   4734  H   GLU A 286     104.900 145.567 -72.381  1.00 15.20           H  
ATOM   4735  HA  GLU A 286     104.119 148.316 -72.617  1.00 15.20           H  
ATOM   4736 1HB  GLU A 286     104.134 146.431 -70.239  1.00 15.20           H  
ATOM   4737 2HB  GLU A 286     103.497 148.068 -70.147  1.00 15.20           H  
ATOM   4738 1HG  GLU A 286     101.828 147.519 -71.888  1.00 15.20           H  
ATOM   4739 2HG  GLU A 286     102.488 145.894 -72.017  1.00 15.20           H  
ATOM   4740  N   GLU A 287     106.834 147.764 -70.828  1.00 15.65           N  
ATOM   4741  CA  GLU A 287     107.966 148.457 -70.233  1.00 15.65           C  
ATOM   4742  C   GLU A 287     108.759 149.212 -71.298  1.00 15.65           C  
ATOM   4743  O   GLU A 287     109.136 150.369 -71.089  1.00 15.65           O  
ATOM   4744  CB  GLU A 287     108.848 147.464 -69.472  1.00 15.65           C  
ATOM   4745  CG  GLU A 287     108.164 146.889 -68.213  1.00 15.65           C  
ATOM   4746  CD  GLU A 287     108.962 145.826 -67.502  1.00 15.65           C  
ATOM   4747  OE1 GLU A 287     110.069 145.554 -67.902  1.00 15.65           O  
ATOM   4748  OE2 GLU A 287     108.441 145.248 -66.564  1.00 15.65           O  
ATOM   4749  H   GLU A 287     106.801 146.742 -70.839  1.00 15.65           H  
ATOM   4750  HA  GLU A 287     107.584 149.184 -69.518  1.00 15.65           H  
ATOM   4751 1HB  GLU A 287     109.103 146.629 -70.130  1.00 15.65           H  
ATOM   4752 2HB  GLU A 287     109.776 147.949 -69.174  1.00 15.65           H  
ATOM   4753 1HG  GLU A 287     107.978 147.706 -67.519  1.00 15.65           H  
ATOM   4754 2HG  GLU A 287     107.200 146.475 -68.500  1.00 15.65           H  
ATOM   4755  N   GLU A 288     108.964 148.598 -72.469  1.00 16.17           N  
ATOM   4756  CA  GLU A 288     109.685 149.296 -73.523  1.00 16.17           C  
ATOM   4757  C   GLU A 288     108.889 150.497 -74.008  1.00 16.17           C  
ATOM   4758  O   GLU A 288     109.445 151.579 -74.188  1.00 16.17           O  
ATOM   4759  CB  GLU A 288     110.013 148.366 -74.700  1.00 16.17           C  
ATOM   4760  CG  GLU A 288     111.093 147.305 -74.402  1.00 16.17           C  
ATOM   4761  CD  GLU A 288     111.377 146.375 -75.576  1.00 16.17           C  
ATOM   4762  OE1 GLU A 288     110.690 146.461 -76.569  1.00 16.17           O  
ATOM   4763  OE2 GLU A 288     112.290 145.586 -75.474  1.00 16.17           O  
ATOM   4764  H   GLU A 288     108.646 147.638 -72.613  1.00 16.17           H  
ATOM   4765  HA  GLU A 288     110.626 149.659 -73.110  1.00 16.17           H  
ATOM   4766 1HB  GLU A 288     109.103 147.836 -74.997  1.00 16.17           H  
ATOM   4767 2HB  GLU A 288     110.341 148.958 -75.553  1.00 16.17           H  
ATOM   4768 1HG  GLU A 288     112.015 147.816 -74.131  1.00 16.17           H  
ATOM   4769 2HG  GLU A 288     110.778 146.713 -73.545  1.00 16.17           H  
ATOM   4770  N   ASN A 289     107.570 150.346 -74.144  1.00 16.67           N  
ATOM   4771  CA  ASN A 289     106.740 151.449 -74.605  1.00 16.67           C  
ATOM   4772  C   ASN A 289     106.779 152.596 -73.608  1.00 16.67           C  
ATOM   4773  O   ASN A 289     106.790 153.774 -73.992  1.00 16.67           O  
ATOM   4774  CB  ASN A 289     105.315 150.978 -74.811  1.00 16.67           C  
ATOM   4775  CG  ASN A 289     105.157 150.098 -76.025  1.00 16.67           C  
ATOM   4776  OD1 ASN A 289     105.973 150.126 -76.956  1.00 16.67           O  
ATOM   4777  ND2 ASN A 289     104.116 149.304 -76.026  1.00 16.67           N  
ATOM   4778  H   ASN A 289     107.140 149.437 -73.976  1.00 16.67           H  
ATOM   4779  HA  ASN A 289     107.140 151.815 -75.551  1.00 16.67           H  
ATOM   4780 1HB  ASN A 289     104.996 150.417 -73.931  1.00 16.67           H  
ATOM   4781 2HB  ASN A 289     104.657 151.839 -74.907  1.00 16.67           H  
ATOM   4782 1HD2 ASN A 289     103.958 148.690 -76.797  1.00 16.67           H  
ATOM   4783 2HD2 ASN A 289     103.487 149.309 -75.251  1.00 16.67           H  
ATOM   4784  N   SER A 290     106.823 152.262 -72.315  1.00 17.08           N  
ATOM   4785  CA  SER A 290     106.871 153.280 -71.286  1.00 17.08           C  
ATOM   4786  C   SER A 290     108.193 154.032 -71.360  1.00 17.08           C  
ATOM   4787  O   SER A 290     108.216 155.265 -71.337  1.00 17.08           O  
ATOM   4788  CB  SER A 290     106.718 152.635 -69.923  1.00 17.08           C  
ATOM   4789  OG  SER A 290     105.452 152.033 -69.791  1.00 17.08           O  
ATOM   4790  H   SER A 290     106.779 151.280 -72.036  1.00 17.08           H  
ATOM   4791  HA  SER A 290     106.055 153.984 -71.449  1.00 17.08           H  
ATOM   4792 1HB  SER A 290     107.495 151.886 -69.785  1.00 17.08           H  
ATOM   4793 2HB  SER A 290     106.851 153.390 -69.151  1.00 17.08           H  
ATOM   4794  HG  SER A 290     105.459 151.262 -70.412  1.00 17.08           H  
ATOM   4795  N   ASN A 291     109.291 153.291 -71.527  1.00 17.39           N  
ATOM   4796  CA  ASN A 291     110.607 153.908 -71.590  1.00 17.39           C  
ATOM   4797  C   ASN A 291     110.729 154.793 -72.823  1.00 17.39           C  
ATOM   4798  O   ASN A 291     111.222 155.919 -72.746  1.00 17.39           O  
ATOM   4799  CB  ASN A 291     111.672 152.834 -71.600  1.00 17.39           C  
ATOM   4800  CG  ASN A 291     111.819 152.145 -70.263  1.00 17.39           C  
ATOM   4801  OD1 ASN A 291     111.414 152.662 -69.215  1.00 17.39           O  
ATOM   4802  ND2 ASN A 291     112.397 150.971 -70.285  1.00 17.39           N  
ATOM   4803  H   ASN A 291     109.214 152.273 -71.555  1.00 17.39           H  
ATOM   4804  HA  ASN A 291     110.740 154.542 -70.711  1.00 17.39           H  
ATOM   4805 1HB  ASN A 291     111.414 152.084 -72.353  1.00 17.39           H  
ATOM   4806 2HB  ASN A 291     112.627 153.272 -71.886  1.00 17.39           H  
ATOM   4807 1HD2 ASN A 291     112.521 150.459 -69.436  1.00 17.39           H  
ATOM   4808 2HD2 ASN A 291     112.706 150.584 -71.152  1.00 17.39           H  
ATOM   4809  N   VAL A 292     110.212 154.317 -73.954  1.00 17.55           N  
ATOM   4810  CA  VAL A 292     110.267 155.091 -75.181  1.00 17.55           C  
ATOM   4811  C   VAL A 292     109.436 156.354 -75.060  1.00 17.55           C  
ATOM   4812  O   VAL A 292     109.875 157.428 -75.483  1.00 17.55           O  
ATOM   4813  CB  VAL A 292     109.817 154.261 -76.388  1.00 17.55           C  
ATOM   4814  CG1 VAL A 292     109.689 155.156 -77.594  1.00 17.55           C  
ATOM   4815  CG2 VAL A 292     110.856 153.171 -76.668  1.00 17.55           C  
ATOM   4816  H   VAL A 292     109.807 153.381 -73.970  1.00 17.55           H  
ATOM   4817  HA  VAL A 292     111.306 155.376 -75.350  1.00 17.55           H  
ATOM   4818  HB  VAL A 292     108.844 153.810 -76.176  1.00 17.55           H  
ATOM   4819 1HG1 VAL A 292     109.368 154.567 -78.451  1.00 17.55           H  
ATOM   4820 2HG1 VAL A 292     108.951 155.930 -77.386  1.00 17.55           H  
ATOM   4821 3HG1 VAL A 292     110.655 155.617 -77.807  1.00 17.55           H  
ATOM   4822 1HG2 VAL A 292     110.539 152.578 -77.523  1.00 17.55           H  
ATOM   4823 2HG2 VAL A 292     111.818 153.636 -76.880  1.00 17.55           H  
ATOM   4824 3HG2 VAL A 292     110.958 152.527 -75.805  1.00 17.55           H  
ATOM   4825  N   SER A 293     108.245 156.240 -74.471  1.00 17.48           N  
ATOM   4826  CA  SER A 293     107.392 157.397 -74.298  1.00 17.48           C  
ATOM   4827  C   SER A 293     108.112 158.451 -73.461  1.00 17.48           C  
ATOM   4828  O   SER A 293     108.039 159.642 -73.765  1.00 17.48           O  
ATOM   4829  CB  SER A 293     106.101 156.985 -73.620  1.00 17.48           C  
ATOM   4830  OG  SER A 293     105.367 156.107 -74.436  1.00 17.48           O  
ATOM   4831  H   SER A 293     107.909 155.331 -74.152  1.00 17.48           H  
ATOM   4832  HA  SER A 293     107.168 157.817 -75.277  1.00 17.48           H  
ATOM   4833 1HB  SER A 293     106.328 156.498 -72.672  1.00 17.48           H  
ATOM   4834 2HB  SER A 293     105.509 157.869 -73.401  1.00 17.48           H  
ATOM   4835  HG  SER A 293     105.888 155.269 -74.454  1.00 17.48           H  
ATOM   4836  N   GLN A 294     108.831 158.015 -72.416  1.00 17.13           N  
ATOM   4837  CA  GLN A 294     109.582 158.942 -71.576  1.00 17.13           C  
ATOM   4838  C   GLN A 294     110.735 159.584 -72.356  1.00 17.13           C  
ATOM   4839  O   GLN A 294     110.927 160.801 -72.299  1.00 17.13           O  
ATOM   4840  CB  GLN A 294     110.122 158.202 -70.350  1.00 17.13           C  
ATOM   4841  CG  GLN A 294     109.047 157.766 -69.369  1.00 17.13           C  
ATOM   4842  CD  GLN A 294     109.582 156.858 -68.274  1.00 17.13           C  
ATOM   4843  OE1 GLN A 294     110.688 156.314 -68.366  1.00 17.13           O  
ATOM   4844  NE2 GLN A 294     108.788 156.684 -67.223  1.00 17.13           N  
ATOM   4845  H   GLN A 294     108.832 157.019 -72.188  1.00 17.13           H  
ATOM   4846  HA  GLN A 294     108.910 159.731 -71.244  1.00 17.13           H  
ATOM   4847 1HB  GLN A 294     110.653 157.309 -70.675  1.00 17.13           H  
ATOM   4848 2HB  GLN A 294     110.837 158.832 -69.826  1.00 17.13           H  
ATOM   4849 1HG  GLN A 294     108.634 158.654 -68.897  1.00 17.13           H  
ATOM   4850 2HG  GLN A 294     108.267 157.241 -69.905  1.00 17.13           H  
ATOM   4851 1HE2 GLN A 294     109.079 156.093 -66.470  1.00 17.13           H  
ATOM   4852 2HE2 GLN A 294     107.899 157.140 -67.188  1.00 17.13           H  
ATOM   4853  N   ASP A 295     111.453 158.786 -73.161  1.00 16.60           N  
ATOM   4854  CA  ASP A 295     112.563 159.307 -73.967  1.00 16.60           C  
ATOM   4855  C   ASP A 295     112.085 160.361 -74.960  1.00 16.60           C  
ATOM   4856  O   ASP A 295     112.795 161.326 -75.252  1.00 16.60           O  
ATOM   4857  CB  ASP A 295     113.295 158.192 -74.730  1.00 16.60           C  
ATOM   4858  CG  ASP A 295     114.206 157.287 -73.852  1.00 16.60           C  
ATOM   4859  OD1 ASP A 295     114.470 157.631 -72.719  1.00 16.60           O  
ATOM   4860  OD2 ASP A 295     114.654 156.276 -74.355  1.00 16.60           O  
ATOM   4861  H   ASP A 295     111.251 157.786 -73.180  1.00 16.60           H  
ATOM   4862  HA  ASP A 295     113.277 159.780 -73.295  1.00 16.60           H  
ATOM   4863 1HB  ASP A 295     112.552 157.559 -75.216  1.00 16.60           H  
ATOM   4864 2HB  ASP A 295     113.899 158.637 -75.519  1.00 16.60           H  
ATOM   4865  N   ASN A 296     110.860 160.190 -75.450  1.00 16.00           N  
ATOM   4866  CA  ASN A 296     110.263 161.096 -76.412  1.00 16.00           C  
ATOM   4867  C   ASN A 296     109.367 162.147 -75.758  1.00 16.00           C  
ATOM   4868  O   ASN A 296     108.606 162.844 -76.446  1.00 16.00           O  
ATOM   4869  CB  ASN A 296     109.472 160.327 -77.447  1.00 16.00           C  
ATOM   4870  CG  ASN A 296     110.338 159.515 -78.363  1.00 16.00           C  
ATOM   4871  OD1 ASN A 296     111.449 159.918 -78.734  1.00 16.00           O  
ATOM   4872  ND2 ASN A 296     109.840 158.379 -78.759  1.00 16.00           N  
ATOM   4873  H   ASN A 296     110.337 159.356 -75.180  1.00 16.00           H  
ATOM   4874  HA  ASN A 296     111.066 161.630 -76.917  1.00 16.00           H  
ATOM   4875 1HB  ASN A 296     108.785 159.650 -76.929  1.00 16.00           H  
ATOM   4876 2HB  ASN A 296     108.871 161.016 -78.037  1.00 16.00           H  
ATOM   4877 1HD2 ASN A 296     110.360 157.793 -79.382  1.00 16.00           H  
ATOM   4878 2HD2 ASN A 296     108.930 158.107 -78.445  1.00 16.00           H  
ATOM   4879  N   ASP A 297     109.446 162.306 -74.439  1.00 15.48           N  
ATOM   4880  CA  ASP A 297     108.583 163.286 -73.819  1.00 15.48           C  
ATOM   4881  C   ASP A 297     109.171 164.668 -74.001  1.00 15.48           C  
ATOM   4882  O   ASP A 297     109.975 165.169 -73.204  1.00 15.48           O  
ATOM   4883  CB  ASP A 297     108.352 162.974 -72.343  1.00 15.48           C  
ATOM   4884  CG  ASP A 297     107.366 163.953 -71.652  1.00 15.48           C  
ATOM   4885  OD1 ASP A 297     107.087 165.026 -72.203  1.00 15.48           O  
ATOM   4886  OD2 ASP A 297     106.906 163.638 -70.547  1.00 15.48           O  
ATOM   4887  H   ASP A 297     110.069 161.740 -73.862  1.00 15.48           H  
ATOM   4888  HA  ASP A 297     107.614 163.256 -74.317  1.00 15.48           H  
ATOM   4889 1HB  ASP A 297     107.963 161.956 -72.254  1.00 15.48           H  
ATOM   4890 2HB  ASP A 297     109.311 162.995 -71.819  1.00 15.48           H  
ATOM   4891  N   GLN A 298     108.683 165.314 -75.043  1.00 15.19           N  
ATOM   4892  CA  GLN A 298     109.149 166.618 -75.478  1.00 15.19           C  
ATOM   4893  C   GLN A 298     108.946 167.700 -74.408  1.00 15.19           C  
ATOM   4894  O   GLN A 298     109.588 168.744 -74.471  1.00 15.19           O  
ATOM   4895  CB  GLN A 298     108.426 167.039 -76.765  1.00 15.19           C  
ATOM   4896  CG  GLN A 298     108.637 166.088 -77.965  1.00 15.19           C  
ATOM   4897  CD  GLN A 298     110.089 165.916 -78.454  1.00 15.19           C  
ATOM   4898  OE1 GLN A 298     110.822 166.839 -78.849  1.00 15.19           O  
ATOM   4899  NE2 GLN A 298     110.519 164.663 -78.416  1.00 15.19           N  
ATOM   4900  H   GLN A 298     108.036 164.784 -75.623  1.00 15.19           H  
ATOM   4901  HA  GLN A 298     110.213 166.544 -75.691  1.00 15.19           H  
ATOM   4902 1HB  GLN A 298     107.356 167.089 -76.569  1.00 15.19           H  
ATOM   4903 2HB  GLN A 298     108.744 168.035 -77.058  1.00 15.19           H  
ATOM   4904 1HG  GLN A 298     108.270 165.103 -77.677  1.00 15.19           H  
ATOM   4905 2HG  GLN A 298     108.047 166.463 -78.801  1.00 15.19           H  
ATOM   4906 1HE2 GLN A 298     111.448 164.435 -78.708  1.00 15.19           H  
ATOM   4907 2HE2 GLN A 298     109.900 163.933 -78.082  1.00 15.19           H  
ATOM   4908  N   SER A 299     108.039 167.492 -73.438  1.00 15.21           N  
ATOM   4909  CA  SER A 299     107.819 168.533 -72.433  1.00 15.21           C  
ATOM   4910  C   SER A 299     108.886 168.487 -71.334  1.00 15.21           C  
ATOM   4911  O   SER A 299     108.977 169.399 -70.506  1.00 15.21           O  
ATOM   4912  CB  SER A 299     106.423 168.443 -71.825  1.00 15.21           C  
ATOM   4913  OG  SER A 299     106.264 167.321 -70.993  1.00 15.21           O  
ATOM   4914  H   SER A 299     107.554 166.589 -73.341  1.00 15.21           H  
ATOM   4915  HA  SER A 299     107.895 169.502 -72.928  1.00 15.21           H  
ATOM   4916 1HB  SER A 299     106.222 169.348 -71.255  1.00 15.21           H  
ATOM   4917 2HB  SER A 299     105.692 168.397 -72.629  1.00 15.21           H  
ATOM   4918  HG  SER A 299     106.536 166.534 -71.518  1.00 15.21           H  
ATOM   4919  N   LYS A 300     109.684 167.417 -71.323  1.00 15.53           N  
ATOM   4920  CA  LYS A 300     110.739 167.230 -70.338  1.00 15.53           C  
ATOM   4921  C   LYS A 300     112.104 167.316 -71.015  1.00 15.53           C  
ATOM   4922  O   LYS A 300     113.114 167.614 -70.375  1.00 15.53           O  
ATOM   4923  CB  LYS A 300     110.581 165.880 -69.640  1.00 15.53           C  
ATOM   4924  CG  LYS A 300     109.295 165.743 -68.818  1.00 15.53           C  
ATOM   4925  CD  LYS A 300     109.197 164.373 -68.155  1.00 15.53           C  
ATOM   4926  CE  LYS A 300     107.926 164.241 -67.321  1.00 15.53           C  
ATOM   4927  NZ  LYS A 300     106.702 164.263 -68.176  1.00 15.53           N  
ATOM   4928  H   LYS A 300     109.557 166.693 -72.025  1.00 15.53           H  
ATOM   4929  HA  LYS A 300     110.679 168.026 -69.597  1.00 15.53           H  
ATOM   4930 1HB  LYS A 300     110.570 165.086 -70.396  1.00 15.53           H
[truncated: 2,848,941 more chars]
