# Supplementary material for: Novel Adomaviruses Associated with Blotchy Bass Syndrome in Black Basses (Micropterus spp.)
Source: bioRxiv. 2025 Jun 5:2025.06.01.657292. Preprint. [Version 2] doi: 10.1101/2025.06.01.657292 (PMC12478380; doi:10.1101/2025.06.01.657292)
Supplement: Supplement 15 [file media-15.zip › Bass PDB/Mda1_Adenain.pdb]

ATOM      1  N   MET A   1     -19.113 -12.622 -48.067  1.00 38.34           N  
ATOM      2  H   MET A   1     -19.187 -11.660 -47.766  1.00 38.34           H  
ATOM      3  H2  MET A   1     -19.557 -12.717 -48.969  1.00 38.34           H  
ATOM      4  H3  MET A   1     -19.591 -13.200 -47.390  1.00 38.34           H  
ATOM      5  CA  MET A   1     -17.682 -12.989 -48.149  1.00 38.34           C  
ATOM      6  HA  MET A   1     -17.581 -14.039 -48.423  1.00 38.34           H  
ATOM      7  C   MET A   1     -17.084 -12.801 -46.763  1.00 38.34           C  
ATOM      8  CB  MET A   1     -16.955 -12.139 -49.205  1.00 38.34           C  
ATOM      9  HB2 MET A   1     -15.878 -12.224 -49.060  1.00 38.34           H  
ATOM     10  HB3 MET A   1     -17.235 -11.093 -49.084  1.00 38.34           H  
ATOM     11  O   MET A   1     -16.956 -11.672 -46.315  1.00 38.34           O  
ATOM     12  CG  MET A   1     -17.283 -12.598 -50.632  1.00 38.34           C  
ATOM     13  HG2 MET A   1     -18.360 -12.735 -50.733  1.00 38.34           H  
ATOM     14  HG3 MET A   1     -16.799 -13.557 -50.815  1.00 38.34           H  
ATOM     15  SD  MET A   1     -16.766 -11.414 -51.900  1.00 38.34           S  
ATOM     16  CE  MET A   1     -15.740 -12.461 -52.971  1.00 38.34           C  
ATOM     17  HE1 MET A   1     -14.900 -12.862 -52.405  1.00 38.34           H  
ATOM     18  HE2 MET A   1     -15.359 -11.864 -53.800  1.00 38.34           H  
ATOM     19  HE3 MET A   1     -16.338 -13.280 -53.371  1.00 38.34           H  
ATOM     20  N   ASN A   2     -16.853 -13.901 -46.042  1.00 40.90           N  
ATOM     21  H   ASN A   2     -16.925 -14.809 -46.478  1.00 40.90           H  
ATOM     22  CA  ASN A   2     -16.409 -13.893 -44.646  1.00 40.90           C  
ATOM     23  HA  ASN A   2     -16.856 -13.051 -44.118  1.00 40.90           H  
ATOM     24  C   ASN A   2     -14.884 -13.740 -44.578  1.00 40.90           C  
ATOM     25  CB  ASN A   2     -16.873 -15.203 -43.967  1.00 40.90           C  
ATOM     26  HB2 ASN A   2     -16.376 -15.294 -43.001  1.00 40.90           H  
ATOM     27  HB3 ASN A   2     -16.576 -16.060 -44.572  1.00 40.90           H  
ATOM     28  O   ASN A   2     -14.165 -14.696 -44.854  1.00 40.90           O  
ATOM     29  CG  ASN A   2     -18.366 -15.262 -43.702  1.00 40.90           C  
ATOM     30  ND2 ASN A   2     -18.914 -16.432 -43.475  1.00 40.90           N  
ATOM     31 HD21 ASN A   2     -19.902 -16.431 -43.269  1.00 40.90           H  
ATOM     32 HD22 ASN A   2     -18.358 -17.276 -43.443  1.00 40.90           H  
ATOM     33  OD1 ASN A   2     -19.060 -14.263 -43.718  1.00 40.90           O  
ATOM     34  N   GLY A   3     -14.396 -12.556 -44.208  1.00 35.93           N  
ATOM     35  H   GLY A   3     -15.039 -11.793 -44.048  1.00 35.93           H  
ATOM     36  CA  GLY A   3     -12.987 -12.320 -43.887  1.00 35.93           C  
ATOM     37  HA2 GLY A   3     -12.348 -13.056 -44.374  1.00 35.93           H  
ATOM     38  HA3 GLY A   3     -12.696 -11.331 -44.243  1.00 35.93           H  
ATOM     39  C   GLY A   3     -12.767 -12.366 -42.376  1.00 35.93           C  
ATOM     40  O   GLY A   3     -13.102 -11.413 -41.679  1.00 35.93           O  
ATOM     41  N   ARG A   4     -12.223 -13.476 -41.861  1.00 41.18           N  
ATOM     42  H   ARG A   4     -11.971 -14.207 -42.510  1.00 41.18           H  
ATOM     43  CA  ARG A   4     -11.687 -13.564 -40.493  1.00 41.18           C  
ATOM     44  HA  ARG A   4     -12.336 -13.022 -39.805  1.00 41.18           H  
ATOM     45  C   ARG A   4     -10.314 -12.888 -40.465  1.00 41.18           C  
ATOM     46  CB  ARG A   4     -11.572 -15.037 -40.043  1.00 41.18           C  
ATOM     47  HB2 ARG A   4     -10.742 -15.117 -39.341  1.00 41.18           H  
ATOM     48  HB3 ARG A   4     -11.335 -15.665 -40.902  1.00 41.18           H  
ATOM     49  O   ARG A   4      -9.386 -13.380 -41.098  1.00 41.18           O  
ATOM     50  CG  ARG A   4     -12.822 -15.574 -39.328  1.00 41.18           C  
ATOM     51  HG2 ARG A   4     -12.992 -14.985 -38.427  1.00 41.18           H  
ATOM     52  HG3 ARG A   4     -13.689 -15.484 -39.983  1.00 41.18           H  
ATOM     53  CD  ARG A   4     -12.619 -17.050 -38.943  1.00 41.18           C  
ATOM     54  HD2 ARG A   4     -11.653 -17.151 -38.449  1.00 41.18           H  
ATOM     55  HD3 ARG A   4     -12.604 -17.647 -39.856  1.00 41.18           H  
ATOM     56  NE  ARG A   4     -13.670 -17.546 -38.029  1.00 41.18           N  
ATOM     57  HE  ARG A   4     -14.268 -16.851 -37.605  1.00 41.18           H  
ATOM     58  NH1 ARG A   4     -13.118 -19.779 -38.106  1.00 41.18           N  
ATOM     59 HH11 ARG A   4     -13.248 -20.724 -37.776  1.00 41.18           H  
ATOM     60 HH12 ARG A   4     -12.379 -19.572 -38.764  1.00 41.18           H  
ATOM     61  NH2 ARG A   4     -14.760 -19.101 -36.762  1.00 41.18           N  
ATOM     62 HH21 ARG A   4     -14.871 -20.056 -36.452  1.00 41.18           H  
ATOM     63 HH22 ARG A   4     -15.329 -18.379 -36.344  1.00 41.18           H  
ATOM     64  CZ  ARG A   4     -13.844 -18.800 -37.640  1.00 41.18           C  
ATOM     65  N   PHE A   5     -10.191 -11.789 -39.724  1.00 35.95           N  
ATOM     66  H   PHE A   5     -11.012 -11.422 -39.265  1.00 35.95           H  
ATOM     67  CA  PHE A   5      -8.903 -11.188 -39.373  1.00 35.95           C  
ATOM     68  HA  PHE A   5      -8.219 -11.294 -40.215  1.00 35.95           H  
ATOM     69  C   PHE A   5      -8.313 -11.949 -38.176  1.00 35.95           C  
ATOM     70  CB  PHE A   5      -9.078  -9.680 -39.091  1.00 35.95           C  
ATOM     71  HB2 PHE A   5      -8.795  -9.467 -38.060  1.00 35.95           H  
ATOM     72  HB3 PHE A   5     -10.128  -9.402 -39.184  1.00 35.95           H  
ATOM     73  O   PHE A   5      -8.887 -11.946 -37.089  1.00 35.95           O  
ATOM     74  CG  PHE A   5      -8.268  -8.778 -40.005  1.00 35.95           C  
ATOM     75  CD1 PHE A   5      -7.016  -8.286 -39.588  1.00 35.95           C  
ATOM     76  HD1 PHE A   5      -6.619  -8.558 -38.621  1.00 35.95           H  
ATOM     77  CD2 PHE A   5      -8.767  -8.425 -41.274  1.00 35.95           C  
ATOM     78  HD2 PHE A   5      -9.726  -8.800 -41.602  1.00 35.95           H  
ATOM     79  CE1 PHE A   5      -6.274  -7.439 -40.430  1.00 35.95           C  
ATOM     80  HE1 PHE A   5      -5.313  -7.066 -40.108  1.00 35.95           H  
ATOM     81  CE2 PHE A   5      -8.023  -7.580 -42.117  1.00 35.95           C  
ATOM     82  HE2 PHE A   5      -8.406  -7.309 -43.090  1.00 35.95           H  
ATOM     83  CZ  PHE A   5      -6.776  -7.085 -41.695  1.00 35.95           C  
ATOM     84  HZ  PHE A   5      -6.202  -6.438 -42.341  1.00 35.95           H  
ATOM     85  N   LEU A   6      -7.187 -12.628 -38.397  1.00 37.47           N  
ATOM     86  H   LEU A   6      -6.797 -12.589 -39.328  1.00 37.47           H  
ATOM     87  CA  LEU A   6      -6.308 -13.151 -37.353  1.00 37.47           C  
ATOM     88  HA  LEU A   6      -6.890 -13.473 -36.489  1.00 37.47           H  
ATOM     89  C   LEU A   6      -5.372 -12.013 -36.927  1.00 37.47           C  
ATOM     90  CB  LEU A   6      -5.500 -14.342 -37.917  1.00 37.47           C  
ATOM     91  HB2 LEU A   6      -4.684 -14.570 -37.230  1.00 37.47           H  
ATOM     92  HB3 LEU A   6      -5.046 -14.028 -38.857  1.00 37.47           H  
ATOM     93  O   LEU A   6      -4.631 -11.496 -37.759  1.00 37.47           O  
ATOM     94  CG  LEU A   6      -6.308 -15.630 -38.158  1.00 37.47           C  
ATOM     95  HG  LEU A   6      -7.234 -15.392 -38.681  1.00 37.47           H  
ATOM     96  CD1 LEU A   6      -5.507 -16.602 -39.026  1.00 37.47           C  
ATOM     97 HD11 LEU A   6      -4.574 -16.866 -38.529  1.00 37.47           H  
ATOM     98 HD12 LEU A   6      -5.282 -16.137 -39.986  1.00 37.47           H  
ATOM     99 HD13 LEU A   6      -6.088 -17.507 -39.205  1.00 37.47           H  
ATOM    100  CD2 LEU A   6      -6.646 -16.334 -36.842  1.00 37.47           C  
ATOM    101 HD21 LEU A   6      -5.733 -16.546 -36.285  1.00 37.47           H  
ATOM    102 HD22 LEU A   6      -7.297 -15.704 -36.236  1.00 37.47           H  
ATOM    103 HD23 LEU A   6      -7.160 -17.273 -37.046  1.00 37.47           H  
ATOM    104  N   ILE A   7      -5.399 -11.618 -35.653  1.00 38.22           N  
ATOM    105  H   ILE A   7      -6.042 -12.067 -35.016  1.00 38.22           H  
ATOM    106  CA  ILE A   7      -4.406 -10.704 -35.077  1.00 38.22           C  
ATOM    107  HA  ILE A   7      -3.832 -10.235 -35.876  1.00 38.22           H  
ATOM    108  C   ILE A   7      -3.446 -11.565 -34.258  1.00 38.22           C  
ATOM    109  CB  ILE A   7      -5.056  -9.556 -34.267  1.00 38.22           C  
ATOM    110  HB  ILE A   7      -5.582  -9.983 -33.413  1.00 38.22           H  
ATOM    111  O   ILE A   7      -3.771 -11.995 -33.154  1.00 38.22           O  
ATOM    112  CG1 ILE A   7      -6.076  -8.781 -35.137  1.00 38.22           C  
ATOM    113 HG12 ILE A   7      -5.559  -8.325 -35.982  1.00 38.22           H  
ATOM    114 HG13 ILE A   7      -6.816  -9.477 -35.534  1.00 38.22           H  
ATOM    115  CG2 ILE A   7      -3.957  -8.605 -33.747  1.00 38.22           C  
ATOM    116 HG21 ILE A   7      -4.391  -7.836 -33.107  1.00 38.22           H  
ATOM    117 HG22 ILE A   7      -3.234  -9.152 -33.142  1.00 38.22           H  
ATOM    118 HG23 ILE A   7      -3.438  -8.130 -34.579  1.00 38.22           H  
ATOM    119  CD1 ILE A   7      -6.853  -7.694 -34.384  1.00 38.22           C  
ATOM    120 HD11 ILE A   7      -7.316  -8.118 -33.493  1.00 38.22           H  
ATOM    121 HD12 ILE A   7      -6.190  -6.877 -34.100  1.00 38.22           H  
ATOM    122 HD13 ILE A   7      -7.632  -7.295 -35.033  1.00 38.22           H  
ATOM    123  N   GLY A   8      -2.285 -11.863 -34.841  1.00 31.63           N  
ATOM    124  H   GLY A   8      -2.117 -11.500 -35.768  1.00 31.63           H  
ATOM    125  CA  GLY A   8      -1.139 -12.395 -34.116  1.00 31.63           C  
ATOM    126  HA2 GLY A   8      -0.443 -12.866 -34.811  1.00 31.63           H  
ATOM    127  HA3 GLY A   8      -1.464 -13.138 -33.388  1.00 31.63           H  
ATOM    128  C   GLY A   8      -0.418 -11.254 -33.406  1.00 31.63           C  
ATOM    129  O   GLY A   8       0.063 -10.329 -34.056  1.00 31.63           O  
ATOM    130  N   SER A   9      -0.344 -11.307 -32.079  1.00 35.52           N  
ATOM    131  H   SER A   9      -0.838 -12.033 -31.580  1.00 35.52           H  
ATOM    132  CA  SER A   9       0.537 -10.449 -31.289  1.00 35.52           C  
ATOM    133  HA  SER A   9       0.678  -9.497 -31.800  1.00 35.52           H  
ATOM    134  C   SER A   9       1.895 -11.135 -31.156  1.00 35.52           C  
ATOM    135  CB  SER A   9      -0.092 -10.140 -29.927  1.00 35.52           C  
ATOM    136  HB2 SER A   9      -0.987  -9.535 -30.074  1.00 35.52           H  
ATOM    137  HB3 SER A   9       0.614  -9.579 -29.315  1.00 35.52           H  
ATOM    138  O   SER A   9       2.057 -12.077 -30.381  1.00 35.52           O  
ATOM    139  OG  SER A   9      -0.450 -11.337 -29.269  1.00 35.52           O  
ATOM    140  HG  SER A   9       0.353 -11.849 -29.145  1.00 35.52           H  
ATOM    141  N   ALA A  10       2.861 -10.680 -31.949  1.00 34.05           N  
ATOM    142  H   ALA A  10       2.637  -9.936 -32.594  1.00 34.05           H  
ATOM    143  CA  ALA A  10       4.268 -10.991 -31.759  1.00 34.05           C  
ATOM    144  HA  ALA A  10       4.379 -12.054 -31.542  1.00 34.05           H  
ATOM    145  C   ALA A  10       4.804 -10.180 -30.568  1.00 34.05           C  
ATOM    146  CB  ALA A  10       5.014 -10.679 -33.064  1.00 34.05           C  
ATOM    147  HB1 ALA A  10       6.077 -10.882 -32.929  1.00 34.05           H  
ATOM    148  HB2 ALA A  10       4.887  -9.629 -33.327  1.00 34.05           H  
ATOM    149  HB3 ALA A  10       4.632 -11.306 -33.869  1.00 34.05           H  
ATOM    150  O   ALA A  10       4.788  -8.950 -30.595  1.00 34.05           O  
ATOM    151  N   SER A  11       5.275 -10.867 -29.527  1.00 34.32           N  
ATOM    152  H   SER A  11       5.149 -11.869 -29.504  1.00 34.32           H  
ATOM    153  CA  SER A  11       6.088 -10.271 -28.464  1.00 34.32           C  
ATOM    154  HA  SER A  11       5.561  -9.407 -28.061  1.00 34.32           H  
ATOM    155  C   SER A  11       7.448  -9.853 -29.039  1.00 34.32           C  
ATOM    156  CB  SER A  11       6.321 -11.279 -27.332  1.00 34.32           C  
ATOM    157  HB2 SER A  11       6.862 -10.788 -26.523  1.00 34.32           H  
ATOM    158  HB3 SER A  11       6.916 -12.114 -27.700  1.00 34.32           H  
ATOM    159  O   SER A  11       8.061 -10.653 -29.752  1.00 34.32           O  
ATOM    160  OG  SER A  11       5.086 -11.766 -26.846  1.00 34.32           O  
ATOM    161  HG  SER A  11       5.234 -12.247 -26.028  1.00 34.32           H  
ATOM    162  N   PRO A  12       7.973  -8.652 -28.740  1.00 36.70           N  
ATOM    163  CA  PRO A  12       9.326  -8.302 -29.138  1.00 36.70           C  
ATOM    164  HA  PRO A  12       9.489  -8.558 -30.184  1.00 36.70           H  
ATOM    165  C   PRO A  12      10.322  -9.080 -28.268  1.00 36.70           C  
ATOM    166  CB  PRO A  12       9.413  -6.781 -28.989  1.00 36.70           C  
ATOM    167  HB2 PRO A  12      10.420  -6.447 -28.740  1.00 36.70           H  
ATOM    168  HB3 PRO A  12       9.075  -6.311 -29.912  1.00 36.70           H  
ATOM    169  O   PRO A  12      10.445  -8.856 -27.066  1.00 36.70           O  
ATOM    170  CG  PRO A  12       8.414  -6.472 -27.874  1.00 36.70           C  
ATOM    171  HG2 PRO A  12       8.911  -6.565 -26.908  1.00 36.70           H  
ATOM    172  HG3 PRO A  12       7.984  -5.476 -27.981  1.00 36.70           H  
ATOM    173  CD  PRO A  12       7.351  -7.565 -28.001  1.00 36.70           C  
ATOM    174  HD2 PRO A  12       7.030  -7.892 -27.012  1.00 36.70           H  
ATOM    175  HD3 PRO A  12       6.501  -7.185 -28.568  1.00 36.70           H  
ATOM    176  N   SER A  13      11.042 -10.012 -28.890  1.00 35.42           N  
ATOM    177  H   SER A  13      10.834 -10.215 -29.857  1.00 35.42           H  
ATOM    178  CA  SER A  13      12.251 -10.610 -28.333  1.00 35.42           C  
ATOM    179  HA  SER A  13      12.040 -11.006 -27.339  1.00 35.42           H  
ATOM    180  C   SER A  13      13.341  -9.540 -28.234  1.00 35.42           C  
ATOM    181  CB  SER A  13      12.717 -11.760 -29.238  1.00 35.42           C  
ATOM    182  HB2 SER A  13      11.974 -12.557 -29.219  1.00 35.42           H  
ATOM    183  HB3 SER A  13      13.663 -12.152 -28.864  1.00 35.42           H  
ATOM    184  O   SER A  13      13.785  -9.021 -29.259  1.00 35.42           O  
ATOM    185  OG  SER A  13      12.882 -11.310 -30.572  1.00 35.42           O  
ATOM    186  HG  SER A  13      13.376 -10.488 -30.542  1.00 35.42           H  
ATOM    187  N   ILE A  14      13.805  -9.226 -27.024  1.00 39.27           N  
ATOM    188  H   ILE A  14      13.358  -9.626 -26.210  1.00 39.27           H  
ATOM    189  CA  ILE A  14      15.015  -8.422 -26.826  1.00 39.27           C  
ATOM    190  HA  ILE A  14      15.022  -7.614 -27.558  1.00 39.27           H  
ATOM    191  C   ILE A  14      16.213  -9.328 -27.126  1.00 39.27           C  
ATOM    192  CB  ILE A  14      15.044  -7.760 -25.428  1.00 39.27           C  
ATOM    193  HB  ILE A  14      14.950  -8.537 -24.668  1.00 39.27           H  
ATOM    194  O   ILE A  14      16.710 -10.060 -26.274  1.00 39.27           O  
ATOM    195  CG1 ILE A  14      13.848  -6.783 -25.299  1.00 39.27           C  
ATOM    196 HG12 ILE A  14      13.944  -5.993 -26.044  1.00 39.27           H  
ATOM    197 HG13 ILE A  14      12.921  -7.319 -25.500  1.00 39.27           H  
ATOM    198  CG2 ILE A  14      16.372  -7.010 -25.200  1.00 39.27           C  
ATOM    199 HG21 ILE A  14      16.479  -6.201 -25.923  1.00 39.27           H  
ATOM    200 HG22 ILE A  14      16.404  -6.595 -24.193  1.00 39.27           H  
ATOM    201 HG23 ILE A  14      17.222  -7.686 -25.290  1.00 39.27           H  
ATOM    202  CD1 ILE A  14      13.697  -6.137 -23.917  1.00 39.27           C  
ATOM    203 HD11 ILE A  14      13.695  -6.906 -23.144  1.00 39.27           H  
ATOM    204 HD12 ILE A  14      14.508  -5.432 -23.732  1.00 39.27           H  
ATOM    205 HD13 ILE A  14      12.754  -5.593 -23.877  1.00 39.27           H  
ATOM    206  N   SER A  15      16.640  -9.317 -28.387  1.00 35.05           N  
ATOM    207  H   SER A  15      16.089  -8.806 -29.062  1.00 35.05           H  
ATOM    208  CA  SER A  15      17.894  -9.896 -28.849  1.00 35.05           C  
ATOM    209  HA  SER A  15      18.238 -10.646 -28.136  1.00 35.05           H  
ATOM    210  C   SER A  15      18.951  -8.800 -28.963  1.00 35.05           C  
ATOM    211  CB  SER A  15      17.691 -10.594 -30.203  1.00 35.05           C  
ATOM    212  HB2 SER A  15      18.637 -11.026 -30.529  1.00 35.05           H  
ATOM    213  HB3 SER A  15      16.961 -11.396 -30.091  1.00 35.05           H  
ATOM    214  O   SER A  15      18.905  -8.010 -29.901  1.00 35.05           O  
ATOM    215  OG  SER A  15      17.233  -9.683 -31.185  1.00 35.05           O  
ATOM    216  HG  SER A  15      17.732  -8.871 -31.075  1.00 35.05           H  
ATOM    217  N   SER A  16      19.928  -8.791 -28.058  1.00 39.15           N  
ATOM    218  H   SER A  16      19.775  -9.312 -27.206  1.00 39.15           H  
ATOM    219  CA  SER A  16      21.306  -8.373 -28.358  1.00 39.15           C  
ATOM    220  HA  SER A  16      21.661  -8.958 -29.207  1.00 39.15           H  
ATOM    221  C   SER A  16      22.221  -8.699 -27.173  1.00 39.15           C  
ATOM    222  CB  SER A  16      21.434  -6.889 -28.759  1.00 39.15           C  
ATOM    223  HB2 SER A  16      22.486  -6.658 -28.926  1.00 39.15           H  
ATOM    224  HB3 SER A  16      20.905  -6.700 -29.693  1.00 39.15           H  
ATOM    225  O   SER A  16      22.655  -7.813 -26.443  1.00 39.15           O  
ATOM    226  OG  SER A  16      20.933  -6.031 -27.762  1.00 39.15           O  
ATOM    227  HG  SER A  16      21.432  -6.204 -26.960  1.00 39.15           H  
ATOM    228  N   LEU A  17      22.518  -9.986 -26.977  1.00 39.19           N  
ATOM    229  H   LEU A  17      22.110 -10.672 -27.597  1.00 39.19           H  
ATOM    230  CA  LEU A  17      23.738 -10.385 -26.273  1.00 39.19           C  
ATOM    231  HA  LEU A  17      23.947  -9.650 -25.496  1.00 39.19           H  
ATOM    232  C   LEU A  17      24.888 -10.389 -27.296  1.00 39.19           C  
ATOM    233  CB  LEU A  17      23.562 -11.754 -25.595  1.00 39.19           C  
ATOM    234  HB2 LEU A  17      24.546 -12.166 -25.371  1.00 39.19           H  
ATOM    235  HB3 LEU A  17      23.073 -12.432 -26.295  1.00 39.19           H  
ATOM    236  O   LEU A  17      24.707 -10.943 -28.388  1.00 39.19           O  
ATOM    237  CG  LEU A  17      22.754 -11.695 -24.284  1.00 39.19           C  
ATOM    238  HG  LEU A  17      21.830 -11.142 -24.450  1.00 39.19           H  
ATOM    239  CD1 LEU A  17      22.395 -13.112 -23.841  1.00 39.19           C  
ATOM    240 HD11 LEU A  17      21.814 -13.072 -22.920  1.00 39.19           H  
ATOM    241 HD12 LEU A  17      21.792 -13.600 -24.607  1.00 39.19           H  
ATOM    242 HD13 LEU A  17      23.300 -13.693 -23.664  1.00 39.19           H  
ATOM    243  CD2 LEU A  17      23.543 -11.032 -23.150  1.00 39.19           C  
ATOM    244 HD21 LEU A  17      24.488 -11.551 -22.988  1.00 39.19           H  
ATOM    245 HD22 LEU A  17      23.736  -9.983 -23.376  1.00 39.19           H  
ATOM    246 HD23 LEU A  17      22.961 -11.070 -22.230  1.00 39.19           H  
ATOM    247  N   PRO A  18      26.051  -9.779 -27.004  1.00 40.39           N  
ATOM    248  CA  PRO A  18      27.173  -9.770 -27.933  1.00 40.39           C  
ATOM    249  HA  PRO A  18      26.856  -9.286 -28.857  1.00 40.39           H  
ATOM    250  C   PRO A  18      27.646 -11.198 -28.224  1.00 40.39           C  
ATOM    251  CB  PRO A  18      28.273  -8.922 -27.276  1.00 40.39           C  
ATOM    252  HB2 PRO A  18      29.012  -9.563 -26.796  1.00 40.39           H  
ATOM    253  HB3 PRO A  18      28.760  -8.267 -27.999  1.00 40.39           H  
ATOM    254  O   PRO A  18      27.959 -11.964 -27.312  1.00 40.39           O  
ATOM    255  CG  PRO A  18      27.540  -8.123 -26.201  1.00 40.39           C  
ATOM    256  HG2 PRO A  18      27.148  -7.204 -26.636  1.00 40.39           H  
ATOM    257  HG3 PRO A  18      28.186  -7.899 -25.352  1.00 40.39           H  
ATOM    258  CD  PRO A  18      26.380  -9.028 -25.804  1.00 40.39           C  
ATOM    259  HD2 PRO A  18      26.694  -9.716 -25.019  1.00 40.39           H  
ATOM    260  HD3 PRO A  18      25.552  -8.409 -25.460  1.00 40.39           H  
ATOM    261  N   ARG A  19      27.726 -11.554 -29.513  1.00 38.84           N  
ATOM    262  H   ARG A  19      27.427 -10.874 -30.196  1.00 38.84           H  
ATOM    263  CA  ARG A  19      28.440 -12.750 -29.977  1.00 38.84           C  
ATOM    264  HA  ARG A  19      28.024 -13.633 -29.492  1.00 38.84           H  
ATOM    265  C   ARG A  19      29.907 -12.635 -29.568  1.00 38.84           C  
ATOM    266  CB  ARG A  19      28.356 -12.893 -31.510  1.00 38.84           C  
ATOM    267  HB2 ARG A  19      29.242 -13.428 -31.853  1.00 38.84           H  
ATOM    268  HB3 ARG A  19      28.367 -11.907 -31.973  1.00 38.84           H  
ATOM    269  O   ARG A  19      30.617 -11.771 -30.076  1.00 38.84           O  
ATOM    270  CG  ARG A  19      27.139 -13.686 -31.990  1.00 38.84           C  
ATOM    271  HG2 ARG A  19      26.230 -13.159 -31.699  1.00 38.84           H  
ATOM    272  HG3 ARG A  19      27.143 -14.673 -31.528  1.00 38.84           H  
ATOM    273  CD  ARG A  19      27.180 -13.839 -33.517  1.00 38.84           C  
ATOM    274  HD2 ARG A  19      28.088 -14.381 -33.783  1.00 38.84           H  
ATOM    275  HD3 ARG A  19      27.216 -12.848 -33.971  1.00 38.84           H  
ATOM    276  NE  ARG A  19      25.993 -14.561 -34.014  1.00 38.84           N  
ATOM    277  HE  ARG A  19      25.190 -14.576 -33.401  1.00 38.84           H  
ATOM    278  NH1 ARG A  19      26.837 -15.229 -36.046  1.00 38.84           N  
ATOM    279 HH11 ARG A  19      27.708 -14.766 -35.830  1.00 38.84           H  
ATOM    280 HH12 ARG A  19      26.721 -15.714 -36.925  1.00 38.84           H  
ATOM    281  NH2 ARG A  19      24.753 -15.785 -35.478  1.00 38.84           N  
ATOM    282 HH21 ARG A  19      23.977 -15.778 -34.832  1.00 38.84           H  
ATOM    283 HH22 ARG A  19      24.657 -16.262 -36.363  1.00 38.84           H  
ATOM    284  CZ  ARG A  19      25.869 -15.185 -35.173  1.00 38.84           C  
ATOM    285  N   LEU A  20      30.363 -13.548 -28.717  1.00 37.80           N  
ATOM    286  H   LEU A  20      29.696 -14.158 -28.267  1.00 37.80           H  
ATOM    287  CA  LEU A  20      31.784 -13.804 -28.506  1.00 37.80           C  
ATOM    288  HA  LEU A  20      32.284 -12.871 -28.249  1.00 37.80           H  
ATOM    289  C   LEU A  20      32.386 -14.321 -29.819  1.00 37.80           C  
ATOM    290  CB  LEU A  20      31.956 -14.806 -27.347  1.00 37.80           C  
ATOM    291  HB2 LEU A  20      32.936 -15.276 -27.421  1.00 37.80           H  
ATOM    292  HB3 LEU A  20      31.210 -15.594 -27.451  1.00 37.80           H  
ATOM    293  O   LEU A  20      32.150 -15.458 -30.227  1.00 37.80           O  
ATOM    294  CG  LEU A  20      31.829 -14.150 -25.958  1.00 37.80           C  
ATOM    295  HG  LEU A  20      31.008 -13.433 -25.964  1.00 37.80           H  
ATOM    296  CD1 LEU A  20      31.531 -15.207 -24.896  1.00 37.80           C  
ATOM    297 HD11 LEU A  20      30.588 -15.704 -25.124  1.00 37.80           H  
ATOM    298 HD12 LEU A  20      32.332 -15.946 -24.863  1.00 37.80           H  
ATOM    299 HD13 LEU A  20      31.440 -14.731 -23.920  1.00 37.80           H  
ATOM    300  CD2 LEU A  20      33.124 -13.432 -25.566  1.00 37.80           C  
ATOM    301 HD21 LEU A  20      33.350 -12.642 -26.282  1.00 37.80           H  
ATOM    302 HD22 LEU A  20      33.954 -14.138 -25.532  1.00 37.80           H  
ATOM    303 HD23 LEU A  20      33.004 -12.977 -24.583  1.00 37.80           H  
ATOM    304  N   GLN A  21      33.146 -13.460 -30.496  1.00 38.53           N  
ATOM    305  H   GLN A  21      33.226 -12.517 -30.143  1.00 38.53           H  
ATOM    306  CA  GLN A  21      34.087 -13.877 -31.525  1.00 38.53           C  
ATOM    307  HA  GLN A  21      33.593 -14.567 -32.209  1.00 38.53           H  
ATOM    308  C   GLN A  21      35.239 -14.615 -30.844  1.00 38.53           C  
ATOM    309  CB  GLN A  21      34.599 -12.671 -32.327  1.00 38.53           C  
ATOM    310  HB2 GLN A  21      35.486 -12.979 -32.881  1.00 38.53           H  
ATOM    311  HB3 GLN A  21      34.883 -11.869 -31.647  1.00 38.53           H  
ATOM    312  O   GLN A  21      35.949 -14.067 -30.004  1.00 38.53           O  
ATOM    313  CG  GLN A  21      33.562 -12.159 -33.339  1.00 38.53           C  
ATOM    314  HG2 GLN A  21      33.248 -12.988 -33.974  1.00 38.53           H  
ATOM    315  HG3 GLN A  21      32.689 -11.778 -32.810  1.00 38.53           H  
ATOM    316  CD  GLN A  21      34.117 -11.048 -34.229  1.00 38.53           C  
ATOM    317  NE2 GLN A  21      33.552 -10.829 -35.397  1.00 38.53           N  
ATOM    318 HE21 GLN A  21      32.777 -11.389 -35.723  1.00 38.53           H  
ATOM    319 HE22 GLN A  21      33.969 -10.085 -35.937  1.00 38.53           H  
ATOM    320  OE1 GLN A  21      35.061 -10.351 -33.907  1.00 38.53           O  
ATOM    321  N   THR A  22      35.409 -15.882 -31.205  1.00 32.62           N  
ATOM    322  H   THR A  22      34.761 -16.299 -31.857  1.00 32.62           H  
ATOM    323  CA  THR A  22      36.565 -16.685 -30.826  1.00 32.62           C  
ATOM    324  HA  THR A  22      36.769 -16.564 -29.762  1.00 32.62           H  
ATOM    325  C   THR A  22      37.771 -16.209 -31.626  1.00 32.62           C  
ATOM    326  CB  THR A  22      36.294 -18.172 -31.118  1.00 32.62           C  
ATOM    327  HB  THR A  22      37.210 -18.741 -30.954  1.00 32.62           H  
ATOM    328  O   THR A  22      37.843 -16.472 -32.823  1.00 32.62           O  
ATOM    329  CG2 THR A  22      35.193 -18.739 -30.223  1.00 32.62           C  
ATOM    330 HG21 THR A  22      34.249 -18.225 -30.406  1.00 32.62           H  
ATOM    331 HG22 THR A  22      35.064 -19.800 -30.438  1.00 32.62           H  
ATOM    332 HG23 THR A  22      35.470 -18.620 -29.175  1.00 32.62           H  
ATOM    333  OG1 THR A  22      35.874 -18.338 -32.454  1.00 32.62           O  
ATOM    334  HG1 THR A  22      36.526 -17.890 -32.998  1.00 32.62           H  
ATOM    335  N   ASN A  23      38.726 -15.552 -30.971  1.00 38.24           N  
ATOM    336  H   ASN A  23      38.565 -15.282 -30.011  1.00 38.24           H  
ATOM    337  CA  ASN A  23      40.088 -15.450 -31.477  1.00 38.24           C  
ATOM    338  HA  ASN A  23      40.145 -16.000 -32.417  1.00 38.24           H  
ATOM    339  C   ASN A  23      41.033 -16.182 -30.528  1.00 38.24           C  
ATOM    340  CB  ASN A  23      40.481 -13.993 -31.781  1.00 38.24           C  
ATOM    341  HB2 ASN A  23      39.995 -13.321 -31.073  1.00 38.24           H  
ATOM    342  HB3 ASN A  23      41.559 -13.879 -31.668  1.00 38.24           H  
ATOM    343  O   ASN A  23      40.982 -16.051 -29.306  1.00 38.24           O  
ATOM    344  CG  ASN A  23      40.135 -13.573 -33.205  1.00 38.24           C  
ATOM    345  ND2 ASN A  23      40.225 -12.302 -33.509  1.00 38.24           N  
ATOM    346 HD21 ASN A  23      40.476 -11.616 -32.812  1.00 38.24           H  
ATOM    347 HD22 ASN A  23      39.981 -12.061 -34.459  1.00 38.24           H  
ATOM    348  OD1 ASN A  23      39.821 -14.364 -34.075  1.00 38.24           O  
ATOM    349  N   SER A  24      41.853 -17.020 -31.148  1.00 35.98           N  
ATOM    350  H   SER A  24      41.839 -17.013 -32.158  1.00 35.98           H  
ATOM    351  CA  SER A  24      42.837 -17.909 -30.560  1.00 35.98           C  
ATOM    352  HA  SER A  24      42.358 -18.572 -29.840  1.00 35.98           H  
ATOM    353  C   SER A  24      43.949 -17.125 -29.872  1.00 35.98           C  
ATOM    354  CB  SER A  24      43.422 -18.743 -31.711  1.00 35.98           C  
ATOM    355  HB2 SER A  24      42.651 -19.399 -32.113  1.00 35.98           H  
ATOM    356  HB3 SER A  24      44.247 -19.353 -31.343  1.00 35.98           H  
ATOM    357  O   SER A  24      44.868 -16.665 -30.540  1.00 35.98           O  
ATOM    358  OG  SER A  24      43.885 -17.884 -32.741  1.00 35.98           O  
ATOM    359  HG  SER A  24      44.490 -17.260 -32.332  1.00 35.98           H  
ATOM    360  N   GLN A  25      43.887 -16.996 -28.551  1.00 43.60           N  
ATOM    361  H   GLN A  25      42.985 -17.109 -28.111  1.00 43.60           H  
ATOM    362  CA  GLN A  25      45.051 -16.863 -27.671  1.00 43.60           C  
ATOM    363  HA  GLN A  25      45.709 -17.712 -27.857  1.00 43.60           H  
ATOM    364  C   GLN A  25      44.567 -16.969 -26.223  1.00 43.60           C  
ATOM    365  CB  GLN A  25      45.842 -15.568 -27.943  1.00 43.60           C  
ATOM    366  HB2 GLN A  25      45.230 -14.875 -28.520  1.00 43.60           H  
ATOM    367  HB3 GLN A  25      46.102 -15.081 -27.003  1.00 43.60           H  
ATOM    368  O   GLN A  25      43.648 -16.280 -25.793  1.00 43.60           O  
ATOM    369  CG  GLN A  25      47.147 -15.894 -28.704  1.00 43.60           C  
ATOM    370  HG2 GLN A  25      47.872 -16.290 -27.993  1.00 43.60           H  
ATOM    371  HG3 GLN A  25      46.987 -16.672 -29.451  1.00 43.60           H  
ATOM    372  CD  GLN A  25      47.777 -14.697 -29.403  1.00 43.60           C  
ATOM    373  NE2 GLN A  25      48.741 -14.919 -30.271  1.00 43.60           N  
ATOM    374 HE21 GLN A  25      49.125 -14.093 -30.708  1.00 43.60           H  
ATOM    375 HE22 GLN A  25      49.019 -15.858 -30.518  1.00 43.60           H  
ATOM    376  OE1 GLN A  25      47.454 -13.548 -29.170  1.00 43.60           O  
ATOM    377  N   GLY A  26      45.114 -17.948 -25.506  1.00 32.84           N  
ATOM    378  H   GLY A  26      45.906 -18.441 -25.894  1.00 32.84           H  
ATOM    379  CA  GLY A  26      44.594 -18.395 -24.225  1.00 32.84           C  
ATOM    380  HA2 GLY A  26      43.529 -18.596 -24.337  1.00 32.84           H  
ATOM    381  HA3 GLY A  26      45.087 -19.324 -23.942  1.00 32.84           H  
ATOM    382  C   GLY A  26      44.792 -17.396 -23.093  1.00 32.84           C  
ATOM    383  O   GLY A  26      45.875 -16.855 -22.909  1.00 32.84           O  
ATOM    384  N   THR A  27      43.767 -17.242 -22.260  1.00 38.05           N  
ATOM    385  H   THR A  27      42.842 -17.420 -22.624  1.00 38.05           H  
ATOM    386  CA  THR A  27      43.900 -17.186 -20.795  1.00 38.05           C  
ATOM    387  HA  THR A  27      44.482 -18.055 -20.489  1.00 38.05           H  
ATOM    388  C   THR A  27      42.511 -17.314 -20.170  1.00 38.05           C  
ATOM    389  CB  THR A  27      44.611 -15.925 -20.246  1.00 38.05           C  
ATOM    390  HB  THR A  27      43.967 -15.428 -19.520  1.00 38.05           H  
ATOM    391  O   THR A  27      41.622 -16.507 -20.418  1.00 38.05           O  
ATOM    392  CG2 THR A  27      45.907 -16.319 -19.534  1.00 38.05           C  
ATOM    393 HG21 THR A  27      46.397 -15.421 -19.159  1.00 38.05           H  
ATOM    394 HG22 THR A  27      45.686 -16.977 -18.694  1.00 38.05           H  
ATOM    395 HG23 THR A  27      46.579 -16.823 -20.229  1.00 38.05           H  
ATOM    396  OG1 THR A  27      44.971 -14.990 -21.228  1.00 38.05           O  
ATOM    397  HG1 THR A  27      45.427 -15.467 -21.925  1.00 38.05           H  
ATOM    398  N   LYS A  28      42.301 -18.364 -19.367  1.00 36.24           N  
ATOM    399  H   LYS A  28      43.085 -18.970 -19.173  1.00 36.24           H  
ATOM    400  CA  LYS A  28      41.082 -18.558 -18.571  1.00 36.24           C  
ATOM    401  HA  LYS A  28      40.200 -18.366 -19.182  1.00 36.24           H  
ATOM    402  C   LYS A  28      41.096 -17.553 -17.415  1.00 36.24           C  
ATOM    403  CB  LYS A  28      41.036 -20.001 -18.021  1.00 36.24           C  
ATOM    404  HB2 LYS A  28      41.985 -20.227 -17.535  1.00 36.24           H  
ATOM    405  HB3 LYS A  28      40.257 -20.048 -17.260  1.00 36.24           H  
ATOM    406  O   LYS A  28      41.947 -17.673 -16.537  1.00 36.24           O  
ATOM    407  CG  LYS A  28      40.735 -21.086 -19.071  1.00 36.24           C  
ATOM    408  HG2 LYS A  28      39.749 -20.903 -19.497  1.00 36.24           H  
ATOM    409  HG3 LYS A  28      41.478 -21.040 -19.868  1.00 36.24           H  
ATOM    410  CD  LYS A  28      40.767 -22.485 -18.429  1.00 36.24           C  
ATOM    411  HD2 LYS A  28      40.078 -22.501 -17.584  1.00 36.24           H  
ATOM    412  HD3 LYS A  28      41.775 -22.683 -18.064  1.00 36.24           H  
ATOM    413  CE  LYS A  28      40.358 -23.573 -19.433  1.00 36.24           C  
ATOM    414  HE2 LYS A  28      39.349 -23.359 -19.783  1.00 36.24           H  
ATOM    415  HE3 LYS A  28      41.025 -23.520 -20.294  1.00 36.24           H  
ATOM    416  NZ  LYS A  28      40.412 -24.932 -18.831  1.00 36.24           N  
ATOM    417  HZ1 LYS A  28      41.346 -25.150 -18.517  1.00 36.24           H  
ATOM    418  HZ2 LYS A  28      39.786 -24.998 -18.041  1.00 36.24           H  
ATOM    419  HZ3 LYS A  28      40.136 -25.631 -19.506  1.00 36.24           H  
ATOM    420  N   ARG A  29      40.162 -16.599 -17.382  1.00 43.13           N  
ATOM    421  H   ARG A  29      39.544 -16.499 -18.174  1.00 43.13           H  
ATOM    422  CA  ARG A  29      39.830 -15.840 -16.166  1.00 43.13           C  
ATOM    423  HA  ARG A  29      40.366 -16.278 -15.325  1.00 43.13           H  
ATOM    424  C   ARG A  29      38.346 -16.010 -15.858  1.00 43.13           C  
ATOM    425  CB  ARG A  29      40.268 -14.368 -16.248  1.00 43.13           C  
ATOM    426  HB2 ARG A  29      39.961 -13.937 -17.201  1.00 43.13           H  
ATOM    427  HB3 ARG A  29      39.774 -13.817 -15.448  1.00 43.13           H  
ATOM    428  O   ARG A  29      37.494 -15.855 -16.725  1.00 43.13           O  
ATOM    429  CG  ARG A  29      41.791 -14.230 -16.066  1.00 43.13           C  
ATOM    430  HG2 ARG A  29      42.096 -14.763 -15.166  1.00 43.13           H  
ATOM    431  HG3 ARG A  29      42.298 -14.668 -16.926  1.00 43.13           H  
ATOM    432  CD  ARG A  29      42.203 -12.760 -15.926  1.00 43.13           C  
ATOM    433  HD2 ARG A  29      41.900 -12.221 -16.823  1.00 43.13           H  
ATOM    434  HD3 ARG A  29      41.678 -12.335 -15.070  1.00 43.13           H  
ATOM    435  NE  ARG A  29      43.661 -12.619 -15.731  1.00 43.13           N  
ATOM    436  HE  ARG A  29      44.216 -13.458 -15.819  1.00 43.13           H  
ATOM    437  NH1 ARG A  29      43.681 -10.363 -15.295  1.00 43.13           N  
ATOM    438 HH11 ARG A  29      42.674 -10.344 -15.365  1.00 43.13           H  
ATOM    439 HH12 ARG A  29      44.177  -9.522 -15.037  1.00 43.13           H  
ATOM    440  NH2 ARG A  29      45.600 -11.498 -15.301  1.00 43.13           N  
ATOM    441 HH21 ARG A  29      46.076 -10.639 -15.066  1.00 43.13           H  
ATOM    442 HH22 ARG A  29      46.127 -12.355 -15.396  1.00 43.13           H  
ATOM    443  CZ  ARG A  29      44.304 -11.499 -15.445  1.00 43.13           C  
ATOM    444  N   LYS A  30      38.105 -16.446 -14.626  1.00 44.18           N  
ATOM    445  H   LYS A  30      38.899 -16.436 -14.002  1.00 44.18           H  
ATOM    446  CA  LYS A  30      36.819 -16.719 -13.984  1.00 44.18           C  
ATOM    447  HA  LYS A  30      36.215 -17.374 -14.612  1.00 44.18           H  
ATOM    448  C   LYS A  30      36.102 -15.375 -13.795  1.00 44.18           C  
ATOM    449  CB  LYS A  30      37.182 -17.402 -12.645  1.00 44.18           C  
ATOM    450  HB2 LYS A  30      38.106 -17.964 -12.782  1.00 44.18           H  
ATOM    451  HB3 LYS A  30      37.387 -16.631 -11.903  1.00 44.18           H  
ATOM    452  O   LYS A  30      36.739 -14.435 -13.333  1.00 44.18           O  
ATOM    453  CG  LYS A  30      36.163 -18.391 -12.069  1.00 44.18           C  
ATOM    454  HG2 LYS A  30      35.230 -17.872 -11.849  1.00 44.18           H  
ATOM    455  HG3 LYS A  30      35.978 -19.188 -12.789  1.00 44.18           H  
ATOM    456  CD  LYS A  30      36.755 -18.981 -10.775  1.00 44.18           C  
ATOM    457  HD2 LYS A  30      37.712 -19.455 -10.992  1.00 44.18           H  
ATOM    458  HD3 LYS A  30      36.923 -18.162 -10.076  1.00 44.18           H  
ATOM    459  CE  LYS A  30      35.821 -20.005 -10.126  1.00 44.18           C  
ATOM    460  HE2 LYS A  30      35.742 -20.881 -10.771  1.00 44.18           H  
ATOM    461  HE3 LYS A  30      34.830 -19.557 -10.047  1.00 44.18           H  
ATOM    462  NZ  LYS A  30      36.304 -20.384  -8.774  1.00 44.18           N  
ATOM    463  HZ1 LYS A  30      35.663 -21.026  -8.329  1.00 44.18           H  
ATOM    464  HZ2 LYS A  30      37.226 -20.795  -8.809  1.00 44.18           H  
ATOM    465  HZ3 LYS A  30      36.350 -19.560  -8.192  1.00 44.18           H  
ATOM    466  N   ALA A  31      34.839 -15.273 -14.199  1.00 40.98           N  
ATOM    467  H   ALA A  31      34.363 -16.082 -14.571  1.00 40.98           H  
ATOM    468  CA  ALA A  31      34.030 -14.084 -13.951  1.00 40.98           C  
ATOM    469  HA  ALA A  31      34.611 -13.192 -14.185  1.00 40.98           H  
ATOM    470  C   ALA A  31      33.656 -14.046 -12.462  1.00 40.98           C  
ATOM    471  CB  ALA A  31      32.804 -14.111 -14.874  1.00 40.98           C  
ATOM    472  HB1 ALA A  31      32.196 -14.992 -14.671  1.00 40.98           H  
ATOM    473  HB2 ALA A  31      33.118 -14.113 -15.918  1.00 40.98           H  
ATOM    474  HB3 ALA A  31      32.197 -13.224 -14.689  1.00 40.98           H  
ATOM    475  O   ALA A  31      32.923 -14.912 -11.987  1.00 40.98           O  
ATOM    476  N   GLU A  32      34.224 -13.091 -11.734  1.00 41.00           N  
ATOM    477  H   GLU A  32      34.877 -12.462 -12.177  1.00 41.00           H  
ATOM    478  CA  GLU A  32      33.735 -12.654 -10.429  1.00 41.00           C  
ATOM    479  HA  GLU A  32      33.227 -13.468  -9.912  1.00 41.00           H  
ATOM    480  C   GLU A  32      32.708 -11.548 -10.702  1.00 41.00           C  
ATOM    481  CB  GLU A  32      34.918 -12.186  -9.553  1.00 41.00           C  
ATOM    482  HB2 GLU A  32      35.564 -11.538 -10.146  1.00 41.00           H  
ATOM    483  HB3 GLU A  32      34.534 -11.620  -8.704  1.00 41.00           H  
ATOM    484  O   GLU A  32      33.065 -10.451 -11.128  1.00 41.00           O  
ATOM    485  CG  GLU A  32      35.716 -13.391  -9.017  1.00 41.00           C  
ATOM    486  HG2 GLU A  32      35.075 -13.948  -8.335  1.00 41.00           H  
ATOM    487  HG3 GLU A  32      35.950 -14.054  -9.850  1.00 41.00           H  
ATOM    488  CD  GLU A  32      37.041 -13.047  -8.309  1.00 41.00           C  
ATOM    489  OE1 GLU A  32      37.566 -13.972  -7.642  1.00 41.00           O  
ATOM    490  OE2 GLU A  32      37.590 -11.947  -8.536  1.00 41.00           O  
ATOM    491  N   GLU A  33      31.420 -11.864 -10.551  1.00 43.90           N  
ATOM    492  H   GLU A  33      31.176 -12.797 -10.251  1.00 43.90           H  
ATOM    493  CA  GLU A  33      30.370 -10.852 -10.426  1.00 43.90           C  
ATOM    494  HA  GLU A  33      30.571 -10.014 -11.092  1.00 43.90           H  
ATOM    495  C   GLU A  33      30.413 -10.335  -8.984  1.00 43.90           C  
ATOM    496  CB  GLU A  33      28.985 -11.434 -10.783  1.00 43.90           C  
ATOM    497  HB2 GLU A  33      28.862 -12.397 -10.287  1.00 43.90           H  
ATOM    498  HB3 GLU A  33      28.219 -10.752 -10.414  1.00 43.90           H  
ATOM    499  O   GLU A  33      30.041 -11.047  -8.050  1.00 43.90           O  
ATOM    500  CG  GLU A  33      28.786 -11.597 -12.301  1.00 43.90           C  
ATOM    501  HG2 GLU A  33      29.550 -12.273 -12.683  1.00 43.90           H  
ATOM    502  HG3 GLU A  33      28.937 -10.626 -12.772  1.00 43.90           H  
ATOM    503  CD  GLU A  33      27.399 -12.142 -12.699  1.00 43.90           C  
ATOM    504  OE1 GLU A  33      27.052 -11.993 -13.895  1.00 43.90           O  
ATOM    505  OE2 GLU A  33      26.716 -12.750 -11.845  1.00 43.90           O  
ATOM    506  N   GLU A  34      30.926  -9.119  -8.789  1.00 41.71           N  
ATOM    507  H   GLU A  34      31.294  -8.602  -9.574  1.00 41.71           H  
ATOM    508  CA  GLU A  34      30.840  -8.440  -7.496  1.00 41.71           C  
ATOM    509  HA  GLU A  34      31.174  -9.144  -6.734  1.00 41.71           H  
ATOM    510  C   GLU A  34      29.386  -8.034  -7.191  1.00 41.71           C  
ATOM    511  CB  GLU A  34      31.747  -7.203  -7.423  1.00 41.71           C  
ATOM    512  HB2 GLU A  34      31.443  -6.649  -6.534  1.00 41.71           H  
ATOM    513  HB3 GLU A  34      31.586  -6.564  -8.291  1.00 41.71           H  
ATOM    514  O   GLU A  34      28.681  -7.542  -8.081  1.00 41.71           O  
ATOM    515  CG  GLU A  34      33.239  -7.549  -7.291  1.00 41.71           C  
ATOM    516  HG2 GLU A  34      33.676  -7.628  -8.287  1.00 41.71           H  
ATOM    517  HG3 GLU A  34      33.335  -8.521  -6.808  1.00 41.71           H  
ATOM    518  CD  GLU A  34      34.007  -6.510  -6.454  1.00 41.71           C  
ATOM    519  OE1 GLU A  34      34.983  -6.918  -5.784  1.00 41.71           O  
ATOM    520  OE2 GLU A  34      33.628  -5.317  -6.487  1.00 41.71           O  
ATOM    521  N   PRO A  35      28.914  -8.206  -5.942  1.00 41.32           N  
ATOM    522  CA  PRO A  35      27.580  -7.786  -5.550  1.00 41.32           C  
ATOM    523  HA  PRO A  35      26.844  -8.172  -6.255  1.00 41.32           H  
ATOM    524  C   PRO A  35      27.514  -6.255  -5.532  1.00 41.32           C  
ATOM    525  CB  PRO A  35      27.344  -8.416  -4.174  1.00 41.32           C  
ATOM    526  HB2 PRO A  35      26.930  -9.416  -4.304  1.00 41.32           H  
ATOM    527  HB3 PRO A  35      26.687  -7.811  -3.550  1.00 41.32           H  
ATOM    528  O   PRO A  35      28.294  -5.592  -4.852  1.00 41.32           O  
ATOM    529  CG  PRO A  35      28.750  -8.524  -3.582  1.00 41.32           C  
ATOM    530  HG2 PRO A  35      28.830  -9.358  -2.884  1.00 41.32           H  
ATOM    531  HG3 PRO A  35      29.010  -7.590  -3.085  1.00 41.32           H  
ATOM    532  CD  PRO A  35      29.651  -8.719  -4.798  1.00 41.32           C  
ATOM    533  HD2 PRO A  35      29.846  -9.782  -4.943  1.00 41.32           H  
ATOM    534  HD3 PRO A  35      30.587  -8.179  -4.659  1.00 41.32           H  
ATOM    535  N   VAL A  36      26.562  -5.685  -6.273  1.00 44.81           N  
ATOM    536  H   VAL A  36      25.989  -6.281  -6.853  1.00 44.81           H  
ATOM    537  CA  VAL A  36      26.264  -4.250  -6.216  1.00 44.81           C  
ATOM    538  HA  VAL A  36      27.191  -3.699  -6.375  1.00 44.81           H  
ATOM    539  C   VAL A  36      25.746  -3.927  -4.814  1.00 44.81           C  
ATOM    540  CB  VAL A  36      25.264  -3.838  -7.315  1.00 44.81           C  
ATOM    541  HB  VAL A  36      24.345  -4.413  -7.205  1.00 44.81           H  
ATOM    542  O   VAL A  36      24.622  -4.277  -4.458  1.00 44.81           O  
ATOM    543  CG1 VAL A  36      24.916  -2.344  -7.249  1.00 44.81           C  
ATOM    544 HG11 VAL A  36      25.824  -1.746  -7.332  1.00 44.81           H  
ATOM    545 HG12 VAL A  36      24.232  -2.087  -8.057  1.00 44.81           H  
ATOM    546 HG13 VAL A  36      24.428  -2.117  -6.301  1.00 44.81           H  
ATOM    547  CG2 VAL A  36      25.842  -4.115  -8.712  1.00 44.81           C  
ATOM    548 HG21 VAL A  36      26.777  -3.570  -8.844  1.00 44.81           H  
ATOM    549 HG22 VAL A  36      25.130  -3.809  -9.479  1.00 44.81           H  
ATOM    550 HG23 VAL A  36      26.039  -5.180  -8.835  1.00 44.81           H  
ATOM    551  N   ASP A  37      26.592  -3.279  -4.020  1.00 36.97           N  
ATOM    552  H   ASP A  37      27.546  -3.186  -4.336  1.00 36.97           H  
ATOM    553  CA  ASP A  37      26.307  -2.825  -2.663  1.00 36.97           C  
ATOM    554  HA  ASP A  37      25.948  -3.675  -2.082  1.00 36.97           H  
ATOM    555  C   ASP A  37      25.212  -1.736  -2.680  1.00 36.97           C  
ATOM    556  CB  ASP A  37      27.641  -2.357  -2.045  1.00 36.97           C  
ATOM    557  HB2 ASP A  37      28.407  -3.100  -2.267  1.00 36.97           H  
ATOM    558  HB3 ASP A  37      27.947  -1.418  -2.506  1.00 36.97           H  
ATOM    559  O   ASP A  37      25.427  -0.599  -3.108  1.00 36.97           O  
ATOM    560  CG  ASP A  37      27.592  -2.184  -0.525  1.00 36.97           C  
ATOM    561  OD1 ASP A  37      26.507  -2.426   0.053  1.00 36.97           O  
ATOM    562  OD2 ASP A  37      28.637  -1.796   0.041  1.00 36.97           O  
ATOM    563  N   LEU A  38      23.988  -2.105  -2.282  1.00 43.27           N  
ATOM    564  H   LEU A  38      23.883  -3.067  -1.993  1.00 43.27           H  
ATOM    565  CA  LEU A  38      22.790  -1.249  -2.290  1.00 43.27           C  
ATOM    566  HA  LEU A  38      22.965  -0.433  -2.992  1.00 43.27           H  
ATOM    567  C   LEU A  38      22.526  -0.547  -0.938  1.00 43.27           C  
ATOM    568  CB  LEU A  38      21.571  -2.065  -2.792  1.00 43.27           C  
ATOM    569  HB2 LEU A  38      20.650  -1.542  -2.534  1.00 43.27           H  
ATOM    570  HB3 LEU A  38      21.555  -3.016  -2.258  1.00 43.27           H  
ATOM    571  O   LEU A  38      21.434  -0.028  -0.721  1.00 43.27           O  
ATOM    572  CG  LEU A  38      21.533  -2.337  -4.309  1.00 43.27           C  
ATOM    573  HG  LEU A  38      22.468  -2.799  -4.627  1.00 43.27           H  
ATOM    574  CD1 LEU A  38      20.382  -3.292  -4.635  1.00 43.27           C  
ATOM    575 HD11 LEU A  38      19.430  -2.856  -4.332  1.00 43.27           H  
ATOM    576 HD12 LEU A  38      20.367  -3.508  -5.703  1.00 43.27           H  
ATOM    577 HD13 LEU A  38      20.530  -4.229  -4.099  1.00 43.27           H  
ATOM    578  CD2 LEU A  38      21.311  -1.057  -5.127  1.00 43.27           C  
ATOM    579 HD21 LEU A  38      20.408  -0.554  -4.783  1.00 43.27           H  
ATOM    580 HD22 LEU A  38      22.172  -0.399  -5.013  1.00 43.27           H  
ATOM    581 HD23 LEU A  38      21.214  -1.316  -6.181  1.00 43.27           H  
ATOM    582  N   VAL A  39      23.499  -0.492  -0.021  1.00 37.52           N  
ATOM    583  H   VAL A  39      24.381  -0.927  -0.251  1.00 37.52           H  
ATOM    584  CA  VAL A  39      23.237  -0.236   1.414  1.00 37.52           C  
ATOM    585  HA  VAL A  39      22.233  -0.605   1.623  1.00 37.52           H  
ATOM    586  C   VAL A  39      23.173   1.255   1.834  1.00 37.52           C  
ATOM    587  CB  VAL A  39      24.185  -1.127   2.261  1.00 37.52           C  
ATOM    588  HB  VAL A  39      25.215  -0.905   1.984  1.00 37.52           H  
ATOM    589  O   VAL A  39      22.872   1.555   2.987  1.00 37.52           O  
ATOM    590  CG1 VAL A  39      24.056  -0.967   3.783  1.00 37.52           C  
ATOM    591 HG11 VAL A  39      23.011  -1.041   4.082  1.00 37.52           H  
ATOM    592 HG12 VAL A  39      24.463  -0.004   4.090  1.00 37.52           H  
ATOM    593 HG13 VAL A  39      24.635  -1.740   4.289  1.00 37.52           H  
ATOM    594  CG2 VAL A  39      23.893  -2.613   1.979  1.00 37.52           C  
ATOM    595 HG21 VAL A  39      22.884  -2.873   2.299  1.00 37.52           H  
ATOM    596 HG22 VAL A  39      24.006  -2.836   0.918  1.00 37.52           H  
ATOM    597 HG23 VAL A  39      24.616  -3.232   2.508  1.00 37.52           H  
ATOM    598  N   HIS A  40      23.344   2.239   0.938  1.00 41.02           N  
ATOM    599  H   HIS A  40      23.579   1.971  -0.007  1.00 41.02           H  
ATOM    600  CA  HIS A  40      23.439   3.662   1.352  1.00 41.02           C  
ATOM    601  HA  HIS A  40      22.945   3.763   2.318  1.00 41.02           H  
ATOM    602  C   HIS A  40      22.663   4.713   0.530  1.00 41.02           C  
ATOM    603  CB  HIS A  40      24.925   4.021   1.577  1.00 41.02           C  
ATOM    604  HB2 HIS A  40      25.079   5.098   1.505  1.00 41.02           H  
ATOM    605  HB3 HIS A  40      25.535   3.555   0.803  1.00 41.02           H  
ATOM    606  O   HIS A  40      23.066   5.876   0.478  1.00 41.02           O  
ATOM    607  CG  HIS A  40      25.448   3.629   2.937  1.00 41.02           C  
ATOM    608  CD2 HIS A  40      26.735   3.283   3.246  1.00 41.02           C  
ATOM    609  HD2 HIS A  40      27.556   3.203   2.549  1.00 41.02           H  
ATOM    610  ND1 HIS A  40      24.736   3.618   4.117  1.00 41.02           N  
ATOM    611  HD1 HIS A  40      23.728   3.612   4.188  1.00 41.02           H  
ATOM    612  CE1 HIS A  40      25.571   3.272   5.106  1.00 41.02           C  
ATOM    613  HE1 HIS A  40      25.282   3.107   6.134  1.00 41.02           H  
ATOM    614  NE2 HIS A  40      26.806   3.074   4.628  1.00 41.02           N  
ATOM    615  N   ARG A  41      21.520   4.382  -0.088  1.00 37.79           N  
ATOM    616  H   ARG A  41      21.148   3.451   0.036  1.00 37.79           H  
ATOM    617  CA  ARG A  41      20.703   5.418  -0.756  1.00 37.79           C  
ATOM    618  HA  ARG A  41      21.371   6.219  -1.072  1.00 37.79           H  
ATOM    619  C   ARG A  41      19.713   6.102   0.189  1.00 37.79           C  
ATOM    620  CB  ARG A  41      20.037   4.890  -2.032  1.00 37.79           C  
ATOM    621  HB2 ARG A  41      19.767   3.840  -1.914  1.00 37.79           H  
ATOM    622  HB3 ARG A  41      19.129   5.463  -2.223  1.00 37.79           H  
ATOM    623  O   ARG A  41      18.815   5.470   0.726  1.00 37.79           O  
ATOM    624  CG  ARG A  41      20.990   5.080  -3.220  1.00 37.79           C  
ATOM    625  HG2 ARG A  41      21.273   6.131  -3.289  1.00 37.79           H  
ATOM    626  HG3 ARG A  41      21.886   4.479  -3.065  1.00 37.79           H  
ATOM    627  CD  ARG A  41      20.321   4.669  -4.530  1.00 37.79           C  
ATOM    628  HD2 ARG A  41      19.399   5.239  -4.651  1.00 37.79           H  
ATOM    629  HD3 ARG A  41      20.078   3.608  -4.471  1.00 37.79           H  
ATOM    630  NE  ARG A  41      21.213   4.923  -5.677  1.00 37.79           N  
ATOM    631  HE  ARG A  41      22.068   5.421  -5.476  1.00 37.79           H  
ATOM    632  NH1 ARG A  41      19.974   3.809  -7.249  1.00 37.79           N  
ATOM    633 HH11 ARG A  41      19.313   3.579  -6.521  1.00 37.79           H  
ATOM    634 HH12 ARG A  41      19.898   3.378  -8.160  1.00 37.79           H  
ATOM    635  NH2 ARG A  41      21.927   4.730  -7.830  1.00 37.79           N  
ATOM    636 HH21 ARG A  41      21.827   4.328  -8.750  1.00 37.79           H  
ATOM    637 HH22 ARG A  41      22.786   5.196  -7.576  1.00 37.79           H  
ATOM    638  CZ  ARG A  41      21.033   4.491  -6.911  1.00 37.79           C  
ATOM    639  N   ASP A  42      19.877   7.419   0.311  1.00 38.32           N  
ATOM    640  H   ASP A  42      20.706   7.819  -0.103  1.00 38.32           H  
ATOM    641  CA  ASP A  42      18.915   8.369   0.877  1.00 38.32           C  
ATOM    642  HA  ASP A  42      18.935   8.293   1.964  1.00 38.32           H  
ATOM    643  C   ASP A  42      17.491   8.103   0.327  1.00 38.32           C  
ATOM    644  CB  ASP A  42      19.417   9.776   0.499  1.00 38.32           C  
ATOM    645  HB2 ASP A  42      19.474   9.851  -0.587  1.00 38.32           H  
ATOM    646  HB3 ASP A  42      20.428   9.893   0.889  1.00 38.32           H  
ATOM    647  O   ASP A  42      17.298   8.173  -0.893  1.00 38.32           O  
ATOM    648  CG  ASP A  42      18.570  10.942   1.014  1.00 38.32           C  
ATOM    649  OD1 ASP A  42      17.426  10.723   1.476  1.00 38.32           O  
ATOM    650  OD2 ASP A  42      19.048  12.085   0.888  1.00 38.32           O  
ATOM    651  N   PRO A  43      16.486   7.820   1.181  1.00 42.71           N  
ATOM    652  CA  PRO A  43      15.101   7.582   0.763  1.00 42.71           C  
ATOM    653  HA  PRO A  43      15.079   6.693   0.133  1.00 42.71           H  
ATOM    654  C   PRO A  43      14.465   8.749  -0.009  1.00 42.71           C  
ATOM    655  CB  PRO A  43      14.322   7.305   2.055  1.00 42.71           C  
ATOM    656  HB2 PRO A  43      13.877   8.227   2.429  1.00 42.71           H  
ATOM    657  HB3 PRO A  43      13.552   6.548   1.904  1.00 42.71           H  
ATOM    658  O   PRO A  43      13.453   8.559  -0.682  1.00 42.71           O  
ATOM    659  CG  PRO A  43      15.385   6.833   3.040  1.00 42.71           C  
ATOM    660  HG2 PRO A  43      15.550   5.763   2.911  1.00 42.71           H  
ATOM    661  HG3 PRO A  43      15.111   7.054   4.072  1.00 42.71           H  
ATOM    662  CD  PRO A  43      16.631   7.595   2.609  1.00 42.71           C  
ATOM    663  HD2 PRO A  43      17.511   6.993   2.833  1.00 42.71           H  
ATOM    664  HD3 PRO A  43      16.681   8.555   3.124  1.00 42.71           H  
ATOM    665  N   THR A  44      15.047   9.952   0.057  1.00 41.34           N  
ATOM    666  H   THR A  44      15.866  10.058   0.639  1.00 41.34           H  
ATOM    667  CA  THR A  44      14.605  11.131  -0.705  1.00 41.34           C  
ATOM    668  HA  THR A  44      13.524  11.074  -0.832  1.00 41.34           H  
ATOM    669  C   THR A  44      15.195  11.206  -2.119  1.00 41.34           C  
ATOM    670  CB  THR A  44      14.906  12.434   0.050  1.00 41.34           C  
ATOM    671  HB  THR A  44      14.396  13.241  -0.475  1.00 41.34           H  
ATOM    672  O   THR A  44      14.740  12.004  -2.938  1.00 41.34           O  
ATOM    673  CG2 THR A  44      14.411  12.435   1.498  1.00 41.34           C  
ATOM    674 HG21 THR A  44      14.968  11.710   2.092  1.00 41.34           H  
ATOM    675 HG22 THR A  44      14.561  13.427   1.925  1.00 41.34           H  
ATOM    676 HG23 THR A  44      13.350  12.188   1.523  1.00 41.34           H  
ATOM    677  OG1 THR A  44      16.276  12.732   0.057  1.00 41.34           O  
ATOM    678  HG1 THR A  44      16.740  12.139   0.653  1.00 41.34           H  
ATOM    679  N   ALA A  45      16.183  10.362  -2.447  1.00 39.59           N  
ATOM    680  H   ALA A  45      16.536   9.739  -1.735  1.00 39.59           H  
ATOM    681  CA  ALA A  45      16.773  10.289  -3.786  1.00 39.59           C  
ATOM    682  HA  ALA A  45      16.941  11.306  -4.140  1.00 39.59           H  
ATOM    683  C   ALA A  45      15.849   9.598  -4.803  1.00 39.59           C  
ATOM    684  CB  ALA A  45      18.129   9.583  -3.691  1.00 39.59           C  
ATOM    685  HB1 ALA A  45      18.625   9.612  -4.662  1.00 39.59           H  
ATOM    686  HB2 ALA A  45      17.990   8.545  -3.390  1.00 39.59           H  
ATOM    687  HB3 ALA A  45      18.755  10.090  -2.957  1.00 39.59           H  
ATOM    688  O   ALA A  45      15.999   9.774  -6.017  1.00 39.59           O  
ATOM    689  N   TYR A  46      14.871   8.833  -4.319  1.00 46.23           N  
ATOM    690  H   TYR A  46      14.778   8.773  -3.315  1.00 46.23           H  
ATOM    691  CA  TYR A  46      13.712   8.470  -5.111  1.00 46.23           C  
ATOM    692  HA  TYR A  46      14.017   8.289  -6.141  1.00 46.23           H  
ATOM    693  C   TYR A  46      12.756   9.656  -5.094  1.00 46.23           C  
ATOM    694  CB  TYR A  46      13.080   7.176  -4.571  1.00 46.23           C  
ATOM    695  HB2 TYR A  46      13.332   7.046  -3.519  1.00 46.23           H  
ATOM    696  HB3 TYR A  46      11.993   7.243  -4.618  1.00 46.23           H  
ATOM    697  O   TYR A  46      12.332  10.078  -4.026  1.00 46.23           O  
ATOM    698  CG  TYR A  46      13.506   5.952  -5.355  1.00 46.23           C  
ATOM    699  CD1 TYR A  46      12.758   5.538  -6.475  1.00 46.23           C  
ATOM    700  HD1 TYR A  46      11.863   6.073  -6.757  1.00 46.23           H  
ATOM    701  CD2 TYR A  46      14.657   5.239  -4.972  1.00 46.23           C  
ATOM    702  HD2 TYR A  46      15.212   5.551  -4.099  1.00 46.23           H  
ATOM    703  CE1 TYR A  46      13.163   4.409  -7.214  1.00 46.23           C  
ATOM    704  HE1 TYR A  46      12.586   4.070  -8.061  1.00 46.23           H  
ATOM    705  CE2 TYR A  46      15.052   4.097  -5.694  1.00 46.23           C  
ATOM    706  HE2 TYR A  46      15.909   3.525  -5.370  1.00 46.23           H  
ATOM    707  OH  TYR A  46      14.676   2.578  -7.518  1.00 46.23           O  
ATOM    708  HH  TYR A  46      15.296   2.033  -7.028  1.00 46.23           H  
ATOM    709  CZ  TYR A  46      14.304   3.681  -6.818  1.00 46.23           C  
ATOM    710  N   ILE A  47      12.368  10.107  -6.290  1.00 45.75           N  
ATOM    711  H   ILE A  47      12.834   9.702  -7.089  1.00 45.75           H  
ATOM    712  CA  ILE A  47      11.198  10.950  -6.551  1.00 45.75           C  
ATOM    713  HA  ILE A  47      10.839  10.639  -7.532  1.00 45.75           H  
ATOM    714  C   ILE A  47      11.494  12.458  -6.696  1.00 45.75           C  
ATOM    715  CB  ILE A  47      10.039  10.605  -5.587  1.00 45.75           C  
ATOM    716  HB  ILE A  47      10.250  10.962  -4.579  1.00 45.75           H  
ATOM    717  O   ILE A  47      11.221  13.290  -5.837  1.00 45.75           O  
ATOM    718  CG1 ILE A  47       9.653   9.099  -5.560  1.00 45.75           C  
ATOM    719 HG12 ILE A  47      10.533   8.461  -5.640  1.00 45.75           H  
ATOM    720 HG13 ILE A  47       9.034   8.860  -6.425  1.00 45.75           H  
ATOM    721  CG2 ILE A  47       8.827  11.357  -6.046  1.00 45.75           C  
ATOM    722 HG21 ILE A  47       8.022  11.108  -5.355  1.00 45.75           H  
ATOM    723 HG22 ILE A  47       8.963  12.437  -5.985  1.00 45.75           H  
ATOM    724 HG23 ILE A  47       8.622  11.069  -7.077  1.00 45.75           H  
ATOM    725  CD1 ILE A  47       8.908   8.679  -4.287  1.00 45.75           C  
ATOM    726 HD11 ILE A  47       7.962   9.212  -4.190  1.00 45.75           H  
ATOM    727 HD12 ILE A  47       8.698   7.610  -4.337  1.00 45.75           H  
ATOM    728 HD13 ILE A  47       9.529   8.879  -3.414  1.00 45.75           H  
ATOM    729  N   ARG A  48      11.952  12.828  -7.894  1.00 37.90           N  
ATOM    730  H   ARG A  48      12.221  12.081  -8.517  1.00 37.90           H  
ATOM    731  CA  ARG A  48      11.465  14.041  -8.568  1.00 37.90           C  
ATOM    732  HA  ARG A  48      10.725  14.528  -7.933  1.00 37.90           H  
ATOM    733  C   ARG A  48      10.746  13.613  -9.848  1.00 37.90           C  
ATOM    734  CB  ARG A  48      12.589  15.047  -8.860  1.00 37.90           C  
ATOM    735  HB2 ARG A  48      13.400  14.546  -9.390  1.00 37.90           H  
ATOM    736  HB3 ARG A  48      12.187  15.823  -9.511  1.00 37.90           H  
ATOM    737  O   ARG A  48      11.240  12.726 -10.544  1.00 37.90           O  
ATOM    738  CG  ARG A  48      13.136  15.719  -7.593  1.00 37.90           C  
ATOM    739  HG2 ARG A  48      13.679  14.982  -7.002  1.00 37.90           H  
ATOM    740  HG3 ARG A  48      12.311  16.112  -6.998  1.00 37.90           H  
ATOM    741  CD  ARG A  48      14.071  16.871  -7.980  1.00 37.90           C  
ATOM    742  HD2 ARG A  48      13.472  17.651  -8.449  1.00 37.90           H  
ATOM    743  HD3 ARG A  48      14.800  16.506  -8.703  1.00 37.90           H  
ATOM    744  NE  ARG A  48      14.785  17.405  -6.805  1.00 37.90           N  
ATOM    745  HE  ARG A  48      14.784  16.819  -5.982  1.00 37.90           H  
ATOM    746  NH1 ARG A  48      15.435  19.412  -7.716  1.00 37.90           N  
ATOM    747 HH11 ARG A  48      14.916  19.181  -8.551  1.00 37.90           H  
ATOM    748 HH12 ARG A  48      15.906  20.301  -7.634  1.00 37.90           H  
ATOM    749  NH2 ARG A  48      16.069  18.879  -5.639  1.00 37.90           N  
ATOM    750 HH21 ARG A  48      16.076  18.238  -4.859  1.00 37.90           H  
ATOM    751 HH22 ARG A  48      16.567  19.756  -5.575  1.00 37.90           H  
ATOM    752  CZ  ARG A  48      15.423  18.560  -6.726  1.00 37.90           C  
ATOM    753  N   SER A  49       9.640  14.289 -10.133  1.00 49.61           N  
ATOM    754  H   SER A  49       9.380  15.017  -9.483  1.00 49.61           H  
ATOM    755  CA  SER A  49       8.670  14.177 -11.242  1.00 49.61           C  
ATOM    756  HA  SER A  49       8.136  13.227 -11.193  1.00 49.61           H  
ATOM    757  C   SER A  49       9.213  14.321 -12.677  1.00 49.61           C  
ATOM    758  CB  SER A  49       7.653  15.308 -11.007  1.00 49.61           C  
ATOM    759  HB2 SER A  49       7.009  15.448 -11.875  1.00 49.61           H  
ATOM    760  HB3 SER A  49       7.039  15.078 -10.136  1.00 49.61           H  
ATOM    761  O   SER A  49       8.481  14.652 -13.587  1.00 49.61           O  
ATOM    762  OG  SER A  49       8.308  16.548 -10.818  1.00 49.61           O  
ATOM    763  HG  SER A  49       8.080  17.043 -11.608  1.00 49.61           H  
ATOM    764  N   HIS A  50      10.522  14.206 -12.908  1.00 50.53           N  
ATOM    765  H   HIS A  50      11.105  13.818 -12.181  1.00 50.53           H  
ATOM    766  CA  HIS A  50      11.129  14.670 -14.170  1.00 50.53           C  
ATOM    767  HA  HIS A  50      10.353  15.054 -14.832  1.00 50.53           H  
ATOM    768  C   HIS A  50      11.790  13.539 -14.972  1.00 50.53           C  
ATOM    769  CB  HIS A  50      12.069  15.853 -13.899  1.00 50.53           C  
ATOM    770  HB2 HIS A  50      12.531  16.153 -14.840  1.00 50.53           H  
ATOM    771  HB3 HIS A  50      12.864  15.527 -13.229  1.00 50.53           H  
ATOM    772  O   HIS A  50      12.757  13.766 -15.703  1.00 50.53           O  
ATOM    773  CG  HIS A  50      11.413  17.080 -13.310  1.00 50.53           C  
ATOM    774  CD2 HIS A  50      11.274  18.301 -13.916  1.00 50.53           C  
ATOM    775  HD2 HIS A  50      11.554  18.546 -14.930  1.00 50.53           H  
ATOM    776  ND1 HIS A  50      10.914  17.208 -12.033  1.00 50.53           N  
ATOM    777  HD1 HIS A  50      10.515  16.449 -11.499  1.00 50.53           H  
ATOM    778  CE1 HIS A  50      10.508  18.478 -11.875  1.00 50.53           C  
ATOM    779  HE1 HIS A  50       9.956  18.851 -11.025  1.00 50.53           H  
ATOM    780  NE2 HIS A  50      10.763  19.197 -12.971  1.00 50.53           N  
ATOM    781  N   ARG A  51      11.332  12.291 -14.812  1.00 55.26           N  
ATOM    782  H   ARG A  51      10.443  12.202 -14.339  1.00 55.26           H  
ATOM    783  CA  ARG A  51      11.766  11.177 -15.674  1.00 55.26           C  
ATOM    784  HA  ARG A  51      12.702  11.454 -16.160  1.00 55.26           H  
ATOM    785  C   ARG A  51      10.744  10.979 -16.798  1.00 55.26           C  
ATOM    786  CB  ARG A  51      12.002   9.897 -14.862  1.00 55.26           C  
ATOM    787  HB2 ARG A  51      12.194   9.079 -15.557  1.00 55.26           H  
ATOM    788  HB3 ARG A  51      11.101   9.644 -14.303  1.00 55.26           H  
ATOM    789  O   ARG A  51       9.574  11.251 -16.577  1.00 55.26           O  
ATOM    790  CG  ARG A  51      13.190  10.043 -13.894  1.00 55.26           C  
ATOM    791  HG2 ARG A  51      13.858  10.838 -14.227  1.00 55.26           H  
ATOM    792  HG3 ARG A  51      12.806  10.302 -12.907  1.00 55.26           H  
ATOM    793  CD  ARG A  51      13.986   8.735 -13.829  1.00 55.26           C  
ATOM    794  HD2 ARG A  51      13.284   7.907 -13.734  1.00 55.26           H  
ATOM    795  HD3 ARG A  51      14.536   8.622 -14.764  1.00 55.26           H  
ATOM    796  NE  ARG A  51      14.906   8.705 -12.678  1.00 55.26           N  
ATOM    797  HE  ARG A  51      14.720   9.374 -11.945  1.00 55.26           H  
ATOM    798  NH1 ARG A  51      16.188   6.927 -13.362  1.00 55.26           N  
ATOM    799 HH11 ARG A  51      16.897   6.231 -13.177  1.00 55.26           H  
ATOM    800 HH12 ARG A  51      15.672   6.916 -14.229  1.00 55.26           H  
ATOM    801  NH2 ARG A  51      16.498   7.795 -11.327  1.00 55.26           N  
ATOM    802 HH21 ARG A  51      17.198   7.089 -11.150  1.00 55.26           H  
ATOM    803 HH22 ARG A  51      16.242   8.442 -10.595  1.00 55.26           H  
ATOM    804  CZ  ARG A  51      15.860   7.815 -12.463  1.00 55.26           C  
ATOM    805  N   PRO A  52      11.150  10.503 -17.993  1.00 60.21           N  
ATOM    806  CA  PRO A  52      10.188  10.173 -19.044  1.00 60.21           C  
ATOM    807  HA  PRO A  52       9.708  11.081 -19.409  1.00 60.21           H  
ATOM    808  C   PRO A  52       9.124   9.223 -18.488  1.00 60.21           C  
ATOM    809  CB  PRO A  52      11.008   9.521 -20.166  1.00 60.21           C  
ATOM    810  HB2 PRO A  52      11.294  10.284 -20.890  1.00 60.21           H  
ATOM    811  HB3 PRO A  52      10.465   8.716 -20.661  1.00 60.21           H  
ATOM    812  O   PRO A  52       9.484   8.285 -17.778  1.00 60.21           O  
ATOM    813  CG  PRO A  52      12.260   9.005 -19.453  1.00 60.21           C  
ATOM    814  HG2 PRO A  52      12.050   8.037 -18.997  1.00 60.21           H  
ATOM    815  HG3 PRO A  52      13.113   8.936 -20.128  1.00 60.21           H  
ATOM    816  CD  PRO A  52      12.481  10.049 -18.362  1.00 60.21           C  
ATOM    817  HD2 PRO A  52      13.046  10.890 -18.763  1.00 60.21           H  
ATOM    818  HD3 PRO A  52      13.018   9.600 -17.526  1.00 60.21           H  
ATOM    819  N   PHE A  53       7.850   9.460 -18.818  1.00 67.22           N  
ATOM    820  H   PHE A  53       7.632  10.313 -19.313  1.00 67.22           H  
ATOM    821  CA  PHE A  53       6.733   8.612 -18.391  1.00 67.22           C  
ATOM    822  HA  PHE A  53       6.572   8.747 -17.321  1.00 67.22           H  
ATOM    823  C   PHE A  53       7.064   7.142 -18.669  1.00 67.22           C  
ATOM    824  CB  PHE A  53       5.447   9.010 -19.132  1.00 67.22           C  
ATOM    825  HB2 PHE A  53       5.632   9.021 -20.206  1.00 67.22           H  
ATOM    826  HB3 PHE A  53       5.143  10.013 -18.831  1.00 67.22           H  
ATOM    827  O   PHE A  53       7.204   6.742 -19.829  1.00 67.22           O  
ATOM    828  CG  PHE A  53       4.263   8.122 -18.838  1.00 67.22           C  
ATOM    829  CD1 PHE A  53       3.927   7.083 -19.725  1.00 67.22           C  
ATOM    830  HD1 PHE A  53       4.520   6.915 -20.612  1.00 67.22           H  
ATOM    831  CD2 PHE A  53       3.505   8.333 -17.671  1.00 67.22           C  
ATOM    832  HD2 PHE A  53       3.746   9.134 -16.988  1.00 67.22           H  
ATOM    833  CE1 PHE A  53       2.839   6.243 -19.438  1.00 67.22           C  
ATOM    834  HE1 PHE A  53       2.585   5.430 -20.101  1.00 67.22           H  
ATOM    835  CE2 PHE A  53       2.418   7.493 -17.386  1.00 67.22           C  
ATOM    836  HE2 PHE A  53       1.837   7.655 -16.489  1.00 67.22           H  
ATOM    837  CZ  PHE A  53       2.095   6.449 -18.266  1.00 67.22           C  
ATOM    838  HZ  PHE A  53       1.272   5.791 -18.032  1.00 67.22           H  
ATOM    839  N   THR A  54       7.227   6.349 -17.611  1.00 67.90           N  
ATOM    840  H   THR A  54       7.203   6.759 -16.688  1.00 67.90           H  
ATOM    841  CA  THR A  54       7.544   4.921 -17.725  1.00 67.90           C  
ATOM    842  HA  THR A  54       7.913   4.705 -18.727  1.00 67.90           H  
ATOM    843  C   THR A  54       6.312   4.050 -17.525  1.00 67.90           C  
ATOM    844  CB  THR A  54       8.634   4.494 -16.731  1.00 67.90           C  
ATOM    845  HB  THR A  54       8.739   3.411 -16.779  1.00 67.90           H  
ATOM    846  O   THR A  54       6.213   2.993 -18.144  1.00 67.90           O  
ATOM    847  CG2 THR A  54       9.996   5.120 -17.026  1.00 67.90           C  
ATOM    848 HG21 THR A  54      10.010   6.156 -16.687  1.00 67.90           H  
ATOM    849 HG22 THR A  54      10.198   5.086 -18.097  1.00 67.90           H  
ATOM    850 HG23 THR A  54      10.771   4.565 -16.497  1.00 67.90           H  
ATOM    851  OG1 THR A  54       8.273   4.866 -15.420  1.00 67.90           O  
ATOM    852  HG1 THR A  54       8.966   4.588 -14.818  1.00 67.90           H  
ATOM    853  N   SER A  55       5.383   4.467 -16.663  1.00 80.02           N  
ATOM    854  H   SER A  55       5.527   5.340 -16.174  1.00 80.02           H  
ATOM    855  CA  SER A  55       4.179   3.715 -16.318  1.00 80.02           C  
ATOM    856  HA  SER A  55       3.668   3.401 -17.229  1.00 80.02           H  
ATOM    857  C   SER A  55       3.234   4.561 -15.463  1.00 80.02           C  
ATOM    858  CB  SER A  55       4.592   2.485 -15.499  1.00 80.02           C  
ATOM    859  HB2 SER A  55       5.285   1.865 -16.068  1.00 80.02           H  
ATOM    860  HB3 SER A  55       5.089   2.815 -14.587  1.00 80.02           H  
ATOM    861  O   SER A  55       3.701   5.343 -14.642  1.00 80.02           O  
ATOM    862  OG  SER A  55       3.466   1.711 -15.152  1.00 80.02           O  
ATOM    863  HG  SER A  55       3.263   1.106 -15.869  1.00 80.02           H  
ATOM    864  N   TRP A  56       1.925   4.309 -15.566  1.00 81.41           N  
ATOM    865  H   TRP A  56       1.610   3.666 -16.279  1.00 81.41           H  
ATOM    866  CA  TRP A  56       0.894   4.825 -14.648  1.00 81.41           C  
ATOM    867  HA  TRP A  56       0.961   5.912 -14.597  1.00 81.41           H  
ATOM    868  C   TRP A  56       1.018   4.278 -13.215  1.00 81.41           C  
ATOM    869  CB  TRP A  56      -0.483   4.422 -15.190  1.00 81.41           C  
ATOM    870  HB2 TRP A  56      -1.251   4.885 -14.571  1.00 81.41           H  
ATOM    871  HB3 TRP A  56      -0.597   3.343 -15.087  1.00 81.41           H  
ATOM    872  O   TRP A  56       0.298   4.705 -12.315  1.00 81.41           O  
ATOM    873  CG  TRP A  56      -0.761   4.785 -16.611  1.00 81.41           C  
ATOM    874  CD1 TRP A  56      -0.683   3.942 -17.661  1.00 81.41           C  
ATOM    875  HD1 TRP A  56      -0.456   2.888 -17.593  1.00 81.41           H  
ATOM    876  CD2 TRP A  56      -1.214   6.054 -17.159  1.00 81.41           C  
ATOM    877  CE2 TRP A  56      -1.391   5.904 -18.570  1.00 81.41           C  
ATOM    878  CE3 TRP A  56      -1.475   7.323 -16.619  1.00 81.41           C  
ATOM    879  HE3 TRP A  56      -1.305   7.515 -15.569  1.00 81.41           H  
ATOM    880  NE1 TRP A  56      -1.069   4.588 -18.813  1.00 81.41           N  
ATOM    881  HE1 TRP A  56      -1.259   4.065 -19.656  1.00 81.41           H  
ATOM    882  CH2 TRP A  56      -2.044   8.208 -18.838  1.00 81.41           C  
ATOM    883  HH2 TRP A  56      -2.314   9.056 -19.450  1.00 81.41           H  
ATOM    884  CZ2 TRP A  56      -1.810   6.950 -19.405  1.00 81.41           C  
ATOM    885  HZ2 TRP A  56      -1.915   6.787 -20.468  1.00 81.41           H  
ATOM    886  CZ3 TRP A  56      -1.865   8.373 -17.461  1.00 81.41           C  
ATOM    887  HZ3 TRP A  56      -1.961   9.366 -17.048  1.00 81.41           H  
ATOM    888  N   ALA A  57       1.872   3.270 -13.013  1.00 82.71           N  
ATOM    889  H   ALA A  57       2.384   2.914 -13.807  1.00 82.71           H  
ATOM    890  CA  ALA A  57       2.007   2.567 -11.748  1.00 82.71           C  
ATOM    891  HA  ALA A  57       1.015   2.359 -11.347  1.00 82.71           H  
ATOM    892  C   ALA A  57       2.776   3.372 -10.696  1.00 82.71           C  
ATOM    893  CB  ALA A  57       2.714   1.245 -12.037  1.00 82.71           C  
ATOM    894  HB1 ALA A  57       2.679   0.621 -11.143  1.00 82.71           H  
ATOM    895  HB2 ALA A  57       3.747   1.435 -12.325  1.00 82.71           H  
ATOM    896  HB3 ALA A  57       2.218   0.726 -12.857  1.00 82.71           H  
ATOM    897  O   ALA A  57       2.401   3.374  -9.525  1.00 82.71           O  
ATOM    898  N   TYR A  58       3.857   4.039 -11.110  1.00 84.84           N  
ATOM    899  H   TYR A  58       4.006   4.142 -12.104  1.00 84.84           H  
ATOM    900  CA  TYR A  58       4.719   4.782 -10.199  1.00 84.84           C  
ATOM    901  HA  TYR A  58       4.842   4.199  -9.287  1.00 84.84           H  
ATOM    902  C   TYR A  58       4.071   6.109  -9.827  1.00 84.84           C  
ATOM    903  CB  TYR A  58       6.105   5.010 -10.815  1.00 84.84           C  
ATOM    904  HB2 TYR A  58       5.992   5.374 -11.836  1.00 84.84           H  
ATOM    905  HB3 TYR A  58       6.608   5.794 -10.250  1.00 84.84           H  
ATOM    906  O   TYR A  58       3.706   6.887 -10.698  1.00 84.84           O  
ATOM    907  CG  TYR A  58       6.994   3.784 -10.795  1.00 84.84           C  
ATOM    908  CD1 TYR A  58       7.641   3.413  -9.599  1.00 84.84           C  
ATOM    909  HD1 TYR A  58       7.490   3.997  -8.704  1.00 84.84           H  
ATOM    910  CD2 TYR A  58       7.171   3.015 -11.961  1.00 84.84           C  
ATOM    911  HD2 TYR A  58       6.670   3.302 -12.873  1.00 84.84           H  
ATOM    912  CE1 TYR A  58       8.464   2.271  -9.563  1.00 84.84           C  
ATOM    913  HE1 TYR A  58       8.937   1.974  -8.639  1.00 84.84           H  
ATOM    914  CE2 TYR A  58       7.991   1.870 -11.929  1.00 84.84           C  
ATOM    915  HE2 TYR A  58       8.118   1.258 -12.810  1.00 84.84           H  
ATOM    916  OH  TYR A  58       9.379   0.360 -10.695  1.00 84.84           O  
ATOM    917  HH  TYR A  58       9.684   0.156  -9.808  1.00 84.84           H  
ATOM    918  CZ  TYR A  58       8.630   1.492 -10.730  1.00 84.84           C  
ATOM    919  N   MET A  59       3.982   6.376  -8.526  1.00 88.99           N  
ATOM    920  H   MET A  59       4.283   5.676  -7.862  1.00 88.99           H  
ATOM    921  CA  MET A  59       3.458   7.633  -8.012  1.00 88.99           C  
ATOM    922  HA  MET A  59       3.335   8.331  -8.840  1.00 88.99           H  
ATOM    923  C   MET A  59       4.447   8.244  -7.029  1.00 88.99           C  
ATOM    924  CB  MET A  59       2.077   7.387  -7.398  1.00 88.99           C  
ATOM    925  HB2 MET A  59       1.504   6.765  -8.085  1.00 88.99           H  
ATOM    926  HB3 MET A  59       2.174   6.858  -6.450  1.00 88.99           H  
ATOM    927  O   MET A  59       4.845   7.622  -6.046  1.00 88.99           O  
ATOM    928  CG  MET A  59       1.326   8.701  -7.184  1.00 88.99           C  
ATOM    929  HG2 MET A  59       1.845   9.275  -6.416  1.00 88.99           H  
ATOM    930  HG3 MET A  59       1.347   9.267  -8.115  1.00 88.99           H  
ATOM    931  SD  MET A  59      -0.405   8.500  -6.689  1.00 88.99           S  
ATOM    932  CE  MET A  59      -1.092   7.834  -8.232  1.00 88.99           C  
ATOM    933  HE1 MET A  59      -2.180   7.813  -8.179  1.00 88.99           H  
ATOM    934  HE2 MET A  59      -0.723   6.823  -8.408  1.00 88.99           H  
ATOM    935  HE3 MET A  59      -0.798   8.467  -9.069  1.00 88.99           H  
ATOM    936  N   SER A  60       4.849   9.476  -7.297  1.00 88.31           N  
ATOM    937  H   SER A  60       4.549   9.886  -8.170  1.00 88.31           H  
ATOM    938  CA  SER A  60       5.647  10.289  -6.392  1.00 88.31           C  
ATOM    939  HA  SER A  60       6.510   9.696  -6.089  1.00 88.31           H  
ATOM    940  C   SER A  60       4.877  10.694  -5.135  1.00 88.31           C  
ATOM    941  CB  SER A  60       6.132  11.541  -7.132  1.00 88.31           C  
ATOM    942  HB2 SER A  60       6.775  11.256  -7.964  1.00 88.31           H  
ATOM    943  HB3 SER A  60       6.638  12.215  -6.440  1.00 88.31           H  
ATOM    944  O   SER A  60       3.648  10.728  -5.119  1.00 88.31           O  
ATOM    945  OG  SER A  60       5.110  12.309  -7.643  1.00 88.31           O  
ATOM    946  HG  SER A  60       4.840  11.856  -8.445  1.00 88.31           H  
ATOM    947  N   GLN A  61       5.587  11.115  -4.081  1.00 90.70           N  
ATOM    948  H   GLN A  61       6.593  11.040  -4.109  1.00 90.70           H  
ATOM    949  CA  GLN A  61       4.952  11.751  -2.920  1.00 90.70           C  
ATOM    950  HA  GLN A  61       4.243  11.057  -2.470  1.00 90.70           H  
ATOM    951  C   GLN A  61       4.149  12.999  -3.330  1.00 90.70           C  
ATOM    952  CB  GLN A  61       6.028  12.110  -1.885  1.00 90.70           C  
ATOM    953  HB2 GLN A  61       5.570  12.712  -1.099  1.00 90.70           H  
ATOM    954  HB3 GLN A  61       6.795  12.717  -2.365  1.00 90.70           H  
ATOM    955  O   GLN A  61       3.032  13.209  -2.851  1.00 90.70           O  
ATOM    956  CG  GLN A  61       6.690  10.876  -1.245  1.00 90.70           C  
ATOM    957  HG2 GLN A  61       5.939  10.276  -0.731  1.00 90.70           H  
ATOM    958  HG3 GLN A  61       7.146  10.262  -2.022  1.00 90.70           H  
ATOM    959  CD  GLN A  61       7.767  11.271  -0.239  1.00 90.70           C  
ATOM    960  NE2 GLN A  61       8.798  10.477  -0.071  1.00 90.70           N  
ATOM    961 HE21 GLN A  61       8.882   9.615  -0.589  1.00 90.70           H  
ATOM    962 HE22 GLN A  61       9.520  10.796   0.559  1.00 90.70           H  
ATOM    963  OE1 GLN A  61       7.696  12.296   0.417  1.00 90.70           O  
ATOM    964  N   ASP A  62       4.674  13.792  -4.267  1.00 89.34           N  
ATOM    965  H   ASP A  62       5.589  13.580  -4.637  1.00 89.34           H  
ATOM    966  CA  ASP A  62       3.986  14.972  -4.788  1.00 89.34           C  
ATOM    967  HA  ASP A  62       3.606  15.551  -3.946  1.00 89.34           H  
ATOM    968  C   ASP A  62       2.766  14.609  -5.643  1.00 89.34           C  
ATOM    969  CB  ASP A  62       4.972  15.852  -5.568  1.00 89.34           C  
ATOM    970  HB2 ASP A  62       4.405  16.585  -6.142  1.00 89.34           H  
ATOM    971  HB3 ASP A  62       5.533  15.235  -6.270  1.00 89.34           H  
ATOM    972  O   ASP A  62       1.708  15.218  -5.477  1.00 89.34           O  
ATOM    973  CG  ASP A  62       5.933  16.620  -4.651  1.00 89.34           C  
ATOM    974  OD1 ASP A  62       5.509  16.964  -3.519  1.00 89.34           O  
ATOM    975  OD2 ASP A  62       7.059  16.903  -5.107  1.00 89.34           O  
ATOM    976  N   GLU A  63       2.848  13.603  -6.515  1.00 90.73           N  
ATOM    977  H   GLU A  63       3.733  13.134  -6.647  1.00 90.73           H  
ATOM    978  CA  GLU A  63       1.694  13.093  -7.270  1.00 90.73           C  
ATOM    979  HA  GLU A  63       1.220  13.910  -7.814  1.00 90.73           H  
ATOM    980  C   GLU A  63       0.642  12.482  -6.355  1.00 90.73           C  
ATOM    981  CB  GLU A  63       2.098  12.041  -8.294  1.00 90.73           C  
ATOM    982  HB2 GLU A  63       2.719  11.299  -7.792  1.00 90.73           H  
ATOM    983  HB3 GLU A  63       1.204  11.535  -8.659  1.00 90.73           H  
ATOM    984  O   GLU A  63      -0.535  12.787  -6.519  1.00 90.73           O  
ATOM    985  CG  GLU A  63       2.800  12.662  -9.504  1.00 90.73           C  
ATOM    986  HG2 GLU A  63       2.054  13.171 -10.114  1.00 90.73           H  
ATOM    987  HG3 GLU A  63       3.523  13.416  -9.193  1.00 90.73           H  
ATOM    988  CD  GLU A  63       3.489  11.554 -10.291  1.00 90.73           C  
ATOM    989  OE1 GLU A  63       3.139  11.421 -11.470  1.00 90.73           O  
ATOM    990  OE2 GLU A  63       4.274  10.823  -9.637  1.00 90.73           O  
ATOM    991  N   MET A  64       1.030  11.707  -5.341  1.00 94.26           N  
ATOM    992  H   MET A  64       2.003  11.441  -5.294  1.00 94.26           H  
ATOM    993  CA  MET A  64       0.108  11.151  -4.349  1.00 94.26           C  
ATOM    994  HA  MET A  64      -0.623  10.521  -4.857  1.00 94.26           H  
ATOM    995  C   MET A  64      -0.661  12.270  -3.640  1.00 94.26           C  
ATOM    996  CB  MET A  64       0.908  10.287  -3.359  1.00 94.26           C  
ATOM    997  HB2 MET A  64       1.392   9.477  -3.905  1.00 94.26           H  
ATOM    998  HB3 MET A  64       1.689  10.891  -2.898  1.00 94.26           H  
ATOM    999  O   MET A  64      -1.893  12.267  -3.571  1.00 94.26           O  
ATOM   1000  CG  MET A  64       0.040   9.693  -2.245  1.00 94.26           C  
ATOM   1001  HG2 MET A  64      -0.380  10.507  -1.654  1.00 94.26           H  
ATOM   1002  HG3 MET A  64       0.681   9.103  -1.590  1.00 94.26           H  
ATOM   1003  SD  MET A  64      -1.322   8.638  -2.796  1.00 94.26           S  
ATOM   1004  CE  MET A  64      -0.377   7.188  -3.334  1.00 94.26           C  
ATOM   1005  HE1 MET A  64       0.176   6.765  -2.496  1.00 94.26           H  
ATOM   1006  HE2 MET A  64       0.322   7.461  -4.124  1.00 94.26           H  
ATOM   1007  HE3 MET A  64      -1.078   6.447  -3.719  1.00 94.26           H  
ATOM   1008  N   LYS A  65       0.053  13.304  -3.182  1.00 93.42           N  
ATOM   1009  H   LYS A  65       1.057  13.261  -3.285  1.00 93.42           H  
ATOM   1010  CA  LYS A  65      -0.561  14.477  -2.551  1.00 93.42           C  
ATOM   1011  HA  LYS A  65      -1.209  14.127  -1.748  1.00 93.42           H  
ATOM   1012  C   LYS A  65      -1.444  15.270  -3.521  1.00 93.42           C  
ATOM   1013  CB  LYS A  65       0.561  15.335  -1.964  1.00 93.42           C  
ATOM   1014  HB2 LYS A  65       1.172  15.735  -2.773  1.00 93.42           H  
ATOM   1015  HB3 LYS A  65       1.197  14.700  -1.347  1.00 93.42           H  
ATOM   1016  O   LYS A  65      -2.504  15.757  -3.116  1.00 93.42           O  
ATOM   1017  CG  LYS A  65       0.034  16.483  -1.096  1.00 93.42           C  
ATOM   1018  HG2 LYS A  65      -0.575  16.081  -0.286  1.00 93.42           H  
ATOM   1019  HG3 LYS A  65      -0.564  17.167  -1.699  1.00 93.42           H  
ATOM   1020  CD  LYS A  65       1.234  17.234  -0.516  1.00 93.42           C  
ATOM   1021  HD2 LYS A  65       1.845  17.605  -1.339  1.00 93.42           H  
ATOM   1022  HD3 LYS A  65       1.836  16.537   0.067  1.00 93.42           H  
ATOM   1023  CE  LYS A  65       0.806  18.402   0.372  1.00 93.42           C  
ATOM   1024  HE2 LYS A  65       0.209  18.016   1.197  1.00 93.42           H  
ATOM   1025  HE3 LYS A  65       0.192  19.083  -0.218  1.00 93.42           H  
ATOM   1026  NZ  LYS A  65       2.012  19.101   0.882  1.00 93.42           N  
ATOM   1027  HZ1 LYS A  65       2.587  18.464   1.414  1.00 93.42           H  
ATOM   1028  HZ2 LYS A  65       1.781  19.895   1.462  1.00 93.42           H  
ATOM   1029  HZ3 LYS A  65       2.586  19.413   0.112  1.00 93.42           H  
ATOM   1030  N   ARG A  66      -1.031  15.427  -4.787  1.00 92.50           N  
ATOM   1031  H   ARG A  66      -0.139  15.025  -5.036  1.00 92.50           H  
ATOM   1032  CA  ARG A  66      -1.825  16.084  -5.844  1.00 92.50           C  
ATOM   1033  HA  ARG A  66      -2.170  17.052  -5.481  1.00 92.50           H  
ATOM   1034  C   ARG A  66      -3.096  15.286  -6.154  1.00 92.50           C  
ATOM   1035  CB  ARG A  66      -0.971  16.300  -7.118  1.00 92.50           C  
ATOM   1036  HB2 ARG A  66      -1.642  16.483  -7.957  1.00 92.50           H  
ATOM   1037  HB3 ARG A  66      -0.408  15.395  -7.342  1.00 92.50           H  
ATOM   1038  O   ARG A  66      -4.160  15.896  -6.273  1.00 92.50           O  
ATOM   1039  CG  ARG A  66      -0.005  17.501  -7.017  1.00 92.50           C  
ATOM   1040  HG2 ARG A  66      -0.595  18.377  -6.750  1.00 92.50           H  
ATOM   1041  HG3 ARG A  66       0.721  17.344  -6.220  1.00 92.50           H  
ATOM   1042  CD  ARG A  66       0.742  17.835  -8.329  1.00 92.50           C  
ATOM   1043  HD2 ARG A  66       1.168  18.834  -8.228  1.00 92.50           H  
ATOM   1044  HD3 ARG A  66       0.031  17.852  -9.155  1.00 92.50           H  
ATOM   1045  NE  ARG A  66       1.847  16.908  -8.666  1.00 92.50           N  
ATOM   1046  HE  ARG A  66       1.970  16.084  -8.096  1.00 92.50           H  
ATOM   1047  NH1 ARG A  66       2.729  18.059 -10.487  1.00 92.50           N  
ATOM   1048 HH11 ARG A  66       3.207  17.972 -11.373  1.00 92.50           H  
ATOM   1049 HH12 ARG A  66       2.030  18.788 -10.460  1.00 92.50           H  
ATOM   1050  NH2 ARG A  66       3.582  16.102  -9.936  1.00 92.50           N  
ATOM   1051 HH21 ARG A  66       3.595  15.200  -9.483  1.00 92.50           H  
ATOM   1052 HH22 ARG A  66       4.136  16.163 -10.778  1.00 92.50           H  
ATOM   1053  CZ  ARG A  66       2.710  17.033  -9.679  1.00 92.50           C  
ATOM   1054  N   SER A  67      -3.005  13.959  -6.172  1.00 94.39           N  
ATOM   1055  H   SER A  67      -2.083  13.561  -6.069  1.00 94.39           H  
ATOM   1056  CA  SER A  67      -4.079  13.022  -6.518  1.00 94.39           C  
ATOM   1057  HA  SER A  67      -4.427  13.237  -7.528  1.00 94.39           H  
ATOM   1058  C   SER A  67      -5.279  13.127  -5.587  1.00 94.39           C  
ATOM   1059  CB  SER A  67      -3.546  11.586  -6.498  1.00 94.39           C  
ATOM   1060  HB2 SER A  67      -4.377  10.891  -6.620  1.00 94.39           H  
ATOM   1061  HB3 SER A  67      -3.055  11.365  -5.550  1.00 94.39           H  
ATOM   1062  O   SER A  67      -6.418  13.022  -6.036  1.00 94.39           O  
ATOM   1063  OG  SER A  67      -2.642  11.406  -7.561  1.00 94.39           O  
ATOM   1064  HG  SER A  67      -1.772  11.710  -7.294  1.00 94.39           H  
ATOM   1065  N   PHE A  68      -5.076  13.454  -4.305  1.00 94.94           N  
ATOM   1066  H   PHE A  68      -4.129  13.458  -3.952  1.00 94.94           H  
ATOM   1067  CA  PHE A  68      -6.193  13.677  -3.380  1.00 94.94           C  
ATOM   1068  HA  PHE A  68      -6.759  12.750  -3.288  1.00 94.94           H  
ATOM   1069  C   PHE A  68      -7.177  14.738  -3.886  1.00 94.94           C  
ATOM   1070  CB  PHE A  68      -5.673  14.071  -1.993  1.00 94.94           C  
ATOM   1071  HB2 PHE A  68      -6.528  14.209  -1.331  1.00 94.94           H  
ATOM   1072  HB3 PHE A  68      -5.164  15.031  -2.080  1.00 94.94           H  
ATOM   1073  O   PHE A  68      -8.371  14.626  -3.625  1.00 94.94           O  
ATOM   1074  CG  PHE A  68      -4.732  13.087  -1.325  1.00 94.94           C  
ATOM   1075  CD1 PHE A  68      -4.754  11.709  -1.630  1.00 94.94           C  
ATOM   1076  HD1 PHE A  68      -5.444  11.303  -2.355  1.00 94.94           H  
ATOM   1077  CD2 PHE A  68      -3.812  13.570  -0.377  1.00 94.94           C  
ATOM   1078  HD2 PHE A  68      -3.786  14.623  -0.138  1.00 94.94           H  
ATOM   1079  CE1 PHE A  68      -3.844  10.836  -1.015  1.00 94.94           C  
ATOM   1080  HE1 PHE A  68      -3.836   9.788  -1.277  1.00 94.94           H  
ATOM   1081  CE2 PHE A  68      -2.906  12.692   0.237  1.00 94.94           C  
ATOM   1082  HE2 PHE A  68      -2.178  13.076   0.937  1.00 94.94           H  
ATOM   1083  CZ  PHE A  68      -2.915  11.326  -0.085  1.00 94.94           C  
ATOM   1084  HZ  PHE A  68      -2.199  10.655   0.364  1.00 94.94           H  
ATOM   1085  N   LYS A  69      -6.724  15.745  -4.649  1.00 93.98           N  
ATOM   1086  H   LYS A  69      -5.759  15.712  -4.946  1.00 93.98           H  
ATOM   1087  CA  LYS A  69      -7.595  16.805  -5.187  1.00 93.98           C  
ATOM   1088  HA  LYS A  69      -8.119  17.282  -4.358  1.00 93.98           H  
ATOM   1089  C   LYS A  69      -8.685  16.275  -6.123  1.00 93.98           C  
ATOM   1090  CB  LYS A  69      -6.766  17.862  -5.928  1.00 93.98           C  
ATOM   1091  HB2 LYS A  69      -6.220  17.379  -6.740  1.00 93.98           H  
ATOM   1092  HB3 LYS A  69      -7.447  18.586  -6.375  1.00 93.98           H  
ATOM   1093  O   LYS A  69      -9.720  16.933  -6.229  1.00 93.98           O  
ATOM   1094  CG  LYS A  69      -5.786  18.619  -5.019  1.00 93.98           C  
ATOM   1095  HG2 LYS A  69      -6.342  19.155  -4.250  1.00 93.98           H  
ATOM   1096  HG3 LYS A  69      -5.102  17.917  -4.542  1.00 93.98           H  
ATOM   1097  CD  LYS A  69      -4.977  19.613  -5.861  1.00 93.98           C  
ATOM   1098  HD2 LYS A  69      -4.450  19.055  -6.636  1.00 93.98           H  
ATOM   1099  HD3 LYS A  69      -5.656  20.319  -6.338  1.00 93.98           H  
ATOM   1100  CE  LYS A  69      -3.957  20.369  -5.004  1.00 93.98           C  
ATOM   1101  HE2 LYS A  69      -4.489  20.951  -4.251  1.00 93.98           H  
ATOM   1102  HE3 LYS A  69      -3.335  19.636  -4.491  1.00 93.98           H  
ATOM   1103  NZ  LYS A  69      -3.107  21.254  -5.843  1.00 93.98           N  
ATOM   1104  HZ1 LYS A  69      -2.411  21.733  -5.290  1.00 93.98           H  
ATOM   1105  HZ2 LYS A  69      -3.664  21.942  -6.330  1.00 93.98           H  
ATOM   1106  HZ3 LYS A  69      -2.622  20.710  -6.542  1.00 93.98           H  
ATOM   1107  N   ALA A  70      -8.481  15.112  -6.746  1.00 93.57           N  
ATOM   1108  H   ALA A  70      -7.619  14.611  -6.587  1.00 93.57           H  
ATOM   1109  CA  ALA A  70      -9.461  14.471  -7.621  1.00 93.57           C  
ATOM   1110  HA  ALA A  70      -9.802  15.198  -8.358  1.00 93.57           H  
ATOM   1111  C   ALA A  70     -10.704  13.967  -6.866  1.00 93.57           C  
ATOM   1112  CB  ALA A  70      -8.762  13.329  -8.370  1.00 93.57           C  
ATOM   1113  HB1 ALA A  70      -7.885  13.700  -8.900  1.00 93.57           H  
ATOM   1114  HB2 ALA A  70      -9.446  12.893  -9.098  1.00 93.57           H  
ATOM   1115  HB3 ALA A  70      -8.457  12.549  -7.673  1.00 93.57           H  
ATOM   1116  O   ALA A  70     -11.739  13.721  -7.482  1.00 93.57           O  
ATOM   1117  N   PHE A  71     -10.638  13.855  -5.533  1.00 94.51           N  
ATOM   1118  H   PHE A  71      -9.764  14.068  -5.074  1.00 94.51           H  
ATOM   1119  CA  PHE A  71     -11.684  13.223  -4.737  1.00 94.51           C  
ATOM   1120  HA  PHE A  71     -12.392  12.771  -5.431  1.00 94.51           H  
ATOM   1121  C   PHE A  71     -12.444  14.210  -3.826  1.00 94.51           C  
ATOM   1122  CB  PHE A  71     -11.084  12.054  -3.959  1.00 94.51           C  
ATOM   1123  HB2 PHE A  71     -10.378  12.433  -3.220  1.00 94.51           H  
ATOM   1124  HB3 PHE A  71     -11.900  11.564  -3.427  1.00 94.51           H  
ATOM   1125  O   PHE A  71     -11.858  15.147  -3.264  1.00 94.51           O  
ATOM   1126  CG  PHE A  71     -10.392  11.027  -4.841  1.00 94.51           C  
ATOM   1127  CD1 PHE A  71     -11.144  10.060  -5.538  1.00 94.51           C  
ATOM   1128  HD1 PHE A  71     -12.220  10.030  -5.446  1.00 94.51           H  
ATOM   1129  CD2 PHE A  71      -8.993  11.057  -4.991  1.00 94.51           C  
ATOM   1130  HD2 PHE A  71      -8.408  11.805  -4.475  1.00 94.51           H  
ATOM   1131  CE1 PHE A  71     -10.497   9.132  -6.374  1.00 94.51           C  
ATOM   1132  HE1 PHE A  71     -11.071   8.398  -6.921  1.00 94.51           H  
ATOM   1133  CE2 PHE A  71      -8.348  10.133  -5.830  1.00 94.51           C  
ATOM   1134  HE2 PHE A  71      -7.277  10.174  -5.964  1.00 94.51           H  
ATOM   1135  CZ  PHE A  71      -9.101   9.173  -6.524  1.00 94.51           C  
ATOM   1136  HZ  PHE A  71      -8.609   8.475  -7.186  1.00 94.51           H  
ATOM   1137  N   PRO A  72     -13.759  14.007  -3.595  1.00 92.71           N  
ATOM   1138  CA  PRO A  72     -14.538  14.830  -2.662  1.00 92.71           C  
ATOM   1139  HA  PRO A  72     -14.482  15.871  -2.980  1.00 92.71           H  
ATOM   1140  C   PRO A  72     -14.060  14.726  -1.207  1.00 92.71           C  
ATOM   1141  CB  PRO A  72     -15.986  14.340  -2.795  1.00 92.71           C  
ATOM   1142  HB2 PRO A  72     -16.195  13.571  -2.050  1.00 92.71           H  
ATOM   1143  HB3 PRO A  72     -16.698  15.159  -2.699  1.00 92.71           H  
ATOM   1144  O   PRO A  72     -14.128  15.694  -0.453  1.00 92.71           O  
ATOM   1145  CG  PRO A  72     -16.035  13.709  -4.184  1.00 92.71           C  
ATOM   1146  HG2 PRO A  72     -16.811  12.947  -4.258  1.00 92.71           H  
ATOM   1147  HG3 PRO A  72     -16.185  14.485  -4.935  1.00 92.71           H  
ATOM   1148  CD  PRO A  72     -14.641  13.112  -4.335  1.00 92.71           C  
ATOM   1149  HD2 PRO A  72     -14.609  12.116  -3.895  1.00 92.71           H  
ATOM   1150  HD3 PRO A  72     -14.393  13.067  -5.395  1.00 92.71           H  
ATOM   1151  N   TRP A  73     -13.528  13.566  -0.816  1.00 91.72           N  
ATOM   1152  H   TRP A  73     -13.484  12.813  -1.488  1.00 91.72           H  
ATOM   1153  CA  TRP A  73     -13.055  13.261   0.537  1.00 91.72           C  
ATOM   1154  HA  TRP A  73     -13.696  13.781   1.249  1.00 91.72           H  
ATOM   1155  C   TRP A  73     -11.632  13.760   0.829  1.00 91.72           C  
ATOM   1156  CB  TRP A  73     -13.225  11.756   0.785  1.00 91.72           C  
ATOM   1157  HB2 TRP A  73     -12.700  11.466   1.696  1.00 91.72           H  
ATOM   1158  HB3 TRP A  73     -14.283  11.566   0.961  1.00 91.72           H  
ATOM   1159  O   TRP A  73     -11.083  13.458   1.887  1.00 91.72           O  
ATOM   1160  CG  TRP A  73     -12.781  10.861  -0.332  1.00 91.72           C  
ATOM   1161  CD1 TRP A  73     -13.611  10.196  -1.171  1.00 91.72           C  
ATOM   1162  HD1 TRP A  73     -14.690  10.213  -1.125  1.00 91.72           H  
ATOM   1163  CD2 TRP A  73     -11.425  10.488  -0.737  1.00 91.72           C  
ATOM   1164  CE2 TRP A  73     -11.520   9.534  -1.794  1.00 91.72           C  
ATOM   1165  CE3 TRP A  73     -10.124  10.855  -0.327  1.00 91.72           C  
ATOM   1166  HE3 TRP A  73     -10.001  11.582   0.463  1.00 91.72           H  
ATOM   1167  NE1 TRP A  73     -12.871   9.411  -2.030  1.00 91.72           N  
ATOM   1168  HE1 TRP A  73     -13.274   8.756  -2.685  1.00 91.72           H  
ATOM   1169  CH2 TRP A  73      -9.115   9.340  -1.956  1.00 91.72           C  
ATOM   1170  HH2 TRP A  73      -8.240   8.905  -2.417  1.00 91.72           H  
ATOM   1171  CZ2 TRP A  73     -10.392   8.954  -2.388  1.00 91.72           C  
ATOM   1172  HZ2 TRP A  73     -10.496   8.234  -3.186  1.00 91.72           H  
ATOM   1173  CZ3 TRP A  73      -8.983  10.294  -0.933  1.00 91.72           C  
ATOM   1174  HZ3 TRP A  73      -7.994  10.590  -0.615  1.00 91.72           H  
ATOM   1175  N   ARG A  74     -11.038  14.568  -0.058  1.00 91.70           N  
ATOM   1176  H   ARG A  74     -11.527  14.734  -0.926  1.00 91.70           H  
ATOM   1177  CA  ARG A  74      -9.663  15.087   0.057  1.00 91.70           C  
ATOM   1178  HA  ARG A  74      -8.972  14.254  -0.077  1.00 91.70           H  
ATOM   1179  C   ARG A  74      -9.310  15.721   1.402  1.00 91.70           C  
ATOM   1180  CB  ARG A  74      -9.425  16.088  -1.079  1.00 91.70           C  
ATOM   1181  HB2 ARG A  74      -9.726  15.598  -2.005  1.00 91.70           H  
ATOM   1182  HB3 ARG A  74      -8.361  16.319  -1.135  1.00 91.70           H  
ATOM   1183  O   ARG A  74      -8.168  15.659   1.828  1.00 91.70           O  
ATOM   1184  CG  ARG A  74     -10.229  17.390  -0.981  1.00 91.70           C  
ATOM   1185  HG2 ARG A  74      -9.922  17.957  -0.103  1.00 91.70           H  
ATOM   1186  HG3 ARG A  74     -11.292  17.158  -0.910  1.00 91.70           H  
ATOM   1187  CD  ARG A  74      -9.983  18.245  -2.226  1.00 91.70           C  
ATOM   1188  HD2 ARG A  74      -8.934  18.539  -2.247  1.00 91.70           H  
ATOM   1189  HD3 ARG A  74     -10.174  17.648  -3.117  1.00 91.70           H  
ATOM   1190  NE  ARG A  74     -10.832  19.452  -2.211  1.00 91.70           N  
ATOM   1191  HE  ARG A  74     -10.476  20.255  -1.712  1.00 91.70           H  
ATOM   1192  NH1 ARG A  74     -12.557  18.610  -3.479  1.00 91.70           N  
ATOM   1193 HH11 ARG A  74     -13.438  18.728  -3.960  1.00 91.70           H  
ATOM   1194 HH12 ARG A  74     -12.063  17.734  -3.575  1.00 91.70           H  
ATOM   1195  NH2 ARG A  74     -12.673  20.700  -2.697  1.00 91.70           N  
ATOM   1196 HH21 ARG A  74     -12.284  21.486  -2.196  1.00 91.70           H  
ATOM   1197 HH22 ARG A  74     -13.573  20.784  -3.148  1.00 91.70           H  
ATOM   1198  CZ  ARG A  74     -12.012  19.578  -2.795  1.00 91.70           C  
ATOM   1199  N   THR A  75     -10.275  16.332   2.089  1.00 91.92           N  
ATOM   1200  H   THR A  75     -11.217  16.303   1.725  1.00 91.92           H  
ATOM   1201  CA  THR A  75     -10.057  16.974   3.398  1.00 91.92           C  
ATOM   1202  HA  THR A  75      -9.121  17.532   3.367  1.00 91.92           H  
ATOM   1203  C   THR A  75      -9.924  15.971   4.546  1.00 91.92           C  
ATOM   1204  CB  THR A  75     -11.192  17.953   3.716  1.00 91.92           C  
ATOM   1205  HB  THR A  75     -11.061  18.348   4.724  1.00 91.92           H  
ATOM   1206  O   THR A  75      -9.444  16.334   5.620  1.00 91.92           O  
ATOM   1207  CG2 THR A  75     -11.236  19.119   2.729  1.00 91.92           C  
ATOM   1208 HG21 THR A  75     -10.265  19.614   2.704  1.00 91.92           H  
ATOM   1209 HG22 THR A  75     -11.486  18.763   1.730  1.00 91.92           H  
ATOM   1210 HG23 THR A  75     -11.987  19.840   3.050  1.00 91.92           H  
ATOM   1211  OG1 THR A  75     -12.432  17.288   3.627  1.00 91.92           O  
ATOM   1212  HG1 THR A  75     -13.124  17.926   3.815  1.00 91.92           H  
ATOM   1213  N   ARG A  76     -10.330  14.716   4.322  1.00 93.28           N  
ATOM   1214  H   ARG A  76     -10.684  14.498   3.401  1.00 93.28           H  
ATOM   1215  CA  ARG A  76     -10.258  13.605   5.277  1.00 93.28           C  
ATOM   1216  HA  ARG A  76     -10.197  14.009   6.288  1.00 93.28           H  
ATOM   1217  C   ARG A  76      -9.012  12.741   5.087  1.00 93.28           C  
ATOM   1218  CB  ARG A  76     -11.528  12.739   5.183  1.00 93.28           C  
ATOM   1219  HB2 ARG A  76     -11.606  12.324   4.179  1.00 93.28           H  
ATOM   1220  HB3 ARG A  76     -11.438  11.905   5.879  1.00 93.28           H  
ATOM   1221  O   ARG A  76      -8.826  11.816   5.868  1.00 93.28           O  
ATOM   1222  CG  ARG A  76     -12.814  13.511   5.520  1.00 93.28           C  
ATOM   1223  HG2 ARG A  76     -12.894  14.384   4.874  1.00 93.28           H  
ATOM   1224  HG3 ARG A  76     -12.775  13.848   6.556  1.00 93.28           H  
ATOM   1225  CD  ARG A  76     -14.070  12.651   5.303  1.00 93.28           C  
ATOM   1226  HD2 ARG A  76     -14.948  13.286   5.425  1.00 93.28           H  
ATOM   1227  HD3 ARG A  76     -14.059  12.271   4.281  1.00 93.28           H  
ATOM   1228  NE  ARG A  76     -14.164  11.522   6.246  1.00 93.28           N  
ATOM   1229  HE  ARG A  76     -13.387  11.368   6.873  1.00 93.28           H  
ATOM   1230  NH1 ARG A  76     -16.084  10.502   5.440  1.00 93.28           N  
ATOM   1231 HH11 ARG A  76     -16.684   9.690   5.423  1.00 93.28           H  
ATOM   1232 HH12 ARG A  76     -16.134  11.143   4.662  1.00 93.28           H  
ATOM   1233  NH2 ARG A  76     -14.999   9.629   7.158  1.00 93.28           N  
ATOM   1234 HH21 ARG A  76     -15.589   8.815   7.058  1.00 93.28           H  
ATOM   1235 HH22 ARG A  76     -14.130   9.558   7.666  1.00 93.28           H  
ATOM   1236  CZ  ARG A  76     -15.082  10.567   6.271  1.00 93.28           C  
ATOM   1237  N   VAL A  77      -8.180  13.019   4.083  1.00 94.18           N  
ATOM   1238  H   VAL A  77      -8.365  13.825   3.503  1.00 94.18           H  
ATOM   1239  CA  VAL A  77      -6.985  12.227   3.762  1.00 94.18           C  
ATOM   1240  HA  VAL A  77      -6.858  11.461   4.527  1.00 94.18           H  
ATOM   1241  C   VAL A  77      -5.744  13.103   3.790  1.00 94.18           C  
ATOM   1242  CB  VAL A  77      -7.134  11.476   2.427  1.00 94.18           C  
ATOM   1243  HB  VAL A  77      -7.281  12.189   1.616  1.00 94.18           H  
ATOM   1244  O   VAL A  77      -5.763  14.248   3.339  1.00 94.18           O  
ATOM   1245  CG1 VAL A  77      -5.903  10.614   2.118  1.00 94.18           C  
ATOM   1246 HG11 VAL A  77      -5.740   9.876   2.903  1.00 94.18           H  
ATOM   1247 HG12 VAL A  77      -5.015  11.235   2.005  1.00 94.18           H  
ATOM   1248 HG13 VAL A  77      -6.047  10.102   1.166  1.00 94.18           H  
ATOM   1249  CG2 VAL A  77      -8.354  10.550   2.510  1.00 94.18           C  
ATOM   1250 HG21 VAL A  77      -8.377   9.871   1.658  1.00 94.18           H  
ATOM   1251 HG22 VAL A  77      -8.301   9.956   3.422  1.00 94.18           H  
ATOM   1252 HG23 VAL A  77      -9.275  11.133   2.529  1.00 94.18           H  
ATOM   1253  N   ARG A  78      -4.656  12.576   4.349  1.00 93.84           N  
ATOM   1254  H   ARG A  78      -4.725  11.642   4.730  1.00 93.84           H  
ATOM   1255  CA  ARG A  78      -3.351  13.244   4.402  1.00 93.84           C  
ATOM   1256  HA  ARG A  78      -3.360  14.104   3.733  1.00 93.84           H  
ATOM   1257  C   ARG A  78      -2.256  12.309   3.905  1.00 93.84           C  
ATOM   1258  CB  ARG A  78      -3.076  13.725   5.834  1.00 93.84           C  
ATOM   1259  HB2 ARG A  78      -3.113  12.867   6.505  1.00 93.84           H  
ATOM   1260  HB3 ARG A  78      -2.077  14.158   5.879  1.00 93.84           H  
ATOM   1261  O   ARG A  78      -2.352  11.102   4.078  1.00 93.84           O  
ATOM   1262  CG  ARG A  78      -4.102  14.773   6.291  1.00 93.84           C  
ATOM   1263  HG2 ARG A  78      -5.102  14.341   6.292  1.00 93.84           H  
ATOM   1264  HG3 ARG A  78      -4.080  15.619   5.603  1.00 93.84           H  
ATOM   1265  CD  ARG A  78      -3.784  15.261   7.704  1.00 93.84           C  
ATOM   1266  HD2 ARG A  78      -3.836  14.415   8.390  1.00 93.84           H  
ATOM   1267  HD3 ARG A  78      -2.769  15.657   7.712  1.00 93.84           H  
ATOM   1268  NE  ARG A  78      -4.742  16.300   8.126  1.00 93.84           N  
ATOM   1269  HE  ARG A  78      -5.606  16.345   7.605  1.00 93.84           H  
ATOM   1270  NH1 ARG A  78      -3.489  17.164   9.846  1.00 93.84           N  
ATOM   1271 HH11 ARG A  78      -3.360  17.804  10.616  1.00 93.84           H  
ATOM   1272 HH12 ARG A  78      -2.816  16.422   9.715  1.00 93.84           H  
ATOM   1273  NH2 ARG A  78      -5.450  18.096   9.328  1.00 93.84           N  
ATOM   1274 HH21 ARG A  78      -5.244  18.808  10.014  1.00 93.84           H  
ATOM   1275 HH22 ARG A  78      -6.260  18.160   8.728  1.00 93.84           H  
ATOM   1276  CZ  ARG A  78      -4.557  17.175   9.097  1.00 93.84           C  
ATOM   1277  N   LEU A  79      -1.210  12.877   3.316  1.00 93.63           N  
ATOM   1278  H   LEU A  79      -1.169  13.884   3.264  1.00 93.63           H  
ATOM   1279  CA  LEU A  79       0.024  12.145   3.047  1.00 93.63           C  
ATOM   1280  HA  LEU A  79      -0.206  11.095   2.865  1.00 93.63           H  
ATOM   1281  C   LEU A  79       0.911  12.247   4.289  1.00 93.63           C  
ATOM   1282  CB  LEU A  79       0.708  12.712   1.791  1.00 93.63           C  
ATOM   1283  HB2 LEU A  79       0.883  13.777   1.942  1.00 93.63           H  
ATOM   1284  HB3 LEU A  79       0.046  12.590   0.934  1.00 93.63           H  
ATOM   1285  O   LEU A  79       1.107  13.351   4.801  1.00 93.63           O  
ATOM   1286  CG  LEU A  79       2.055  12.039   1.464  1.00 93.63           C  
ATOM   1287  HG  LEU A  79       2.726  12.116   2.320  1.00 93.63           H  
ATOM   1288  CD1 LEU A  79       1.905  10.572   1.072  1.00 93.63           C  
ATOM   1289 HD11 LEU A  79       1.583   9.981   1.930  1.00 93.63           H  
ATOM   1290 HD12 LEU A  79       2.873  10.181   0.757  1.00 93.63           H  
ATOM   1291 HD13 LEU A  79       1.186  10.462   0.260  1.00 93.63           H  
ATOM   1292  CD2 LEU A  79       2.697  12.765   0.293  1.00 93.63           C  
ATOM   1293 HD21 LEU A  79       3.668  12.317   0.082  1.00 93.63           H  
ATOM   1294 HD22 LEU A  79       2.066  12.668  -0.590  1.00 93.63           H  
ATOM   1295 HD23 LEU A  79       2.853  13.817   0.531  1.00 93.63           H  
ATOM   1296  N   PHE A  80       1.437  11.118   4.747  1.00 89.58           N  
ATOM   1297  H   PHE A  80       1.198  10.252   4.286  1.00 89.58           H  
ATOM   1298  CA  PHE A  80       2.403  11.035   5.831  1.00 89.58           C  
ATOM   1299  HA  PHE A  80       2.638  12.041   6.179  1.00 89.58           H  
ATOM   1300  C   PHE A  80       3.706  10.424   5.331  1.00 89.58           C  
ATOM   1301  CB  PHE A  80       1.814  10.272   7.021  1.00 89.58           C  
ATOM   1302  HB2 PHE A  80       2.619   9.764   7.553  1.00 89.58           H  
ATOM   1303  HB3 PHE A  80       1.127   9.501   6.673  1.00 89.58           H  
ATOM   1304  O   PHE A  80       3.733   9.372   4.701  1.00 89.58           O  
ATOM   1305  CG  PHE A  80       1.111  11.196   7.994  1.00 89.58           C  
ATOM   1306  CD1 PHE A  80       1.775  11.619   9.162  1.00 89.58           C  
ATOM   1307  HD1 PHE A  80       2.774  11.268   9.375  1.00 89.58           H  
ATOM   1308  CD2 PHE A  80      -0.194  11.653   7.728  1.00 89.58           C  
ATOM   1309  HD2 PHE A  80      -0.697  11.333   6.827  1.00 89.58           H  
ATOM   1310  CE1 PHE A  80       1.129  12.477  10.071  1.00 89.58           C  
ATOM   1311  HE1 PHE A  80       1.635  12.777  10.977  1.00 89.58           H  
ATOM   1312  CE2 PHE A  80      -0.848  12.496   8.646  1.00 89.58           C  
ATOM   1313  HE2 PHE A  80      -1.869  12.800   8.469  1.00 89.58           H  
ATOM   1314  CZ  PHE A  80      -0.187  12.907   9.819  1.00 89.58           C  
ATOM   1315  HZ  PHE A  80      -0.694  13.527  10.544  1.00 89.58           H  
ATOM   1316  N   VAL A  81       4.799  11.114   5.632  1.00 83.90           N  
ATOM   1317  H   VAL A  81       4.700  11.977   6.147  1.00 83.90           H  
ATOM   1318  CA  VAL A  81       6.160  10.693   5.303  1.00 83.90           C  
ATOM   1319  HA  VAL A  81       6.153   9.689   4.878  1.00 83.90           H  
ATOM   1320  C   VAL A  81       6.897  10.635   6.633  1.00 83.90           C  
ATOM   1321  CB  VAL A  81       6.805  11.639   4.271  1.00 83.90           C  
ATOM   1322  HB  VAL A  81       6.992  12.609   4.733  1.00 83.90           H  
ATOM   1323  O   VAL A  81       7.605  11.558   7.022  1.00 83.90           O  
ATOM   1324  CG1 VAL A  81       8.130  11.057   3.768  1.00 83.90           C  
ATOM   1325 HG11 VAL A  81       8.828  10.938   4.596  1.00 83.90           H  
ATOM   1326 HG12 VAL A  81       8.573  11.735   3.039  1.00 83.90           H  
ATOM   1327 HG13 VAL A  81       7.963  10.089   3.295  1.00 83.90           H  
ATOM   1328  CG2 VAL A  81       5.886  11.876   3.063  1.00 83.90           C  
ATOM   1329 HG21 VAL A  81       5.723  10.943   2.522  1.00 83.90           H  
ATOM   1330 HG22 VAL A  81       6.352  12.607   2.403  1.00 83.90           H  
ATOM   1331 HG23 VAL A  81       4.928  12.294   3.373  1.00 83.90           H  
ATOM   1332  N   SER A  82       6.571   9.612   7.419  1.00 75.28           N  
ATOM   1333  H   SER A  82       5.994   8.875   7.038  1.00 75.28           H  
ATOM   1334  CA  SER A  82       7.117   9.391   8.755  1.00 75.28           C  
ATOM   1335  HA  SER A  82       8.134   9.782   8.797  1.00 75.28           H  
ATOM   1336  C   SER A  82       7.152   7.898   9.048  1.00 75.28           C  
ATOM   1337  CB  SER A  82       6.279  10.094   9.832  1.00 75.28           C  
ATOM   1338  HB2 SER A  82       5.280   9.659   9.859  1.00 75.28           H  
ATOM   1339  HB3 SER A  82       6.205  11.157   9.605  1.00 75.28           H  
ATOM   1340  O   SER A  82       6.298   7.147   8.582  1.00 75.28           O  
ATOM   1341  OG  SER A  82       6.911   9.920  11.088  1.00 75.28           O  
ATOM   1342  HG  SER A  82       6.261   9.891  11.794  1.00 75.28           H  
ATOM   1343  N   ARG A  83       8.104   7.489   9.889  1.00 76.70           N  
ATOM   1344  H   ARG A  83       8.720   8.199  10.258  1.00 76.70           H  
ATOM   1345  CA  ARG A  83       8.177   6.138  10.464  1.00 76.70           C  
ATOM   1346  HA  ARG A  83       7.821   5.418   9.727  1.00 76.70           H  
ATOM   1347  C   ARG A  83       7.250   5.960  11.672  1.00 76.70           C  
ATOM   1348  CB  ARG A  83       9.636   5.791  10.798  1.00 76.70           C  
ATOM   1349  HB2 ARG A  83      10.038   6.526  11.496  1.00 76.70           H  
ATOM   1350  HB3 ARG A  83       9.666   4.811  11.275  1.00 76.70           H  
ATOM   1351  O   ARG A  83       7.305   4.946  12.354  1.00 76.70           O  
ATOM   1352  CG  ARG A  83      10.514   5.734   9.538  1.00 76.70           C  
ATOM   1353  HG2 ARG A  83      10.543   6.711   9.055  1.00 76.70           H  
ATOM   1354  HG3 ARG A  83      10.090   5.009   8.844  1.00 76.70           H  
ATOM   1355  CD  ARG A  83      11.943   5.310   9.890  1.00 76.70           C  
ATOM   1356  HD2 ARG A  83      11.898   4.363  10.429  1.00 76.70           H  
ATOM   1357  HD3 ARG A  83      12.390   6.065  10.536  1.00 76.70           H  
ATOM   1358  NE  ARG A  83      12.773   5.135   8.679  1.00 76.70           N  
ATOM   1359  HE  ARG A  83      12.342   5.281   7.778  1.00 76.70           H  
ATOM   1360  NH1 ARG A  83      14.660   4.349   9.714  1.00 76.70           N  
ATOM   1361 HH11 ARG A  83      14.199   4.442  10.607  1.00 76.70           H  
ATOM   1362 HH12 ARG A  83      15.565   3.908   9.625  1.00 76.70           H  
ATOM   1363  NH2 ARG A  83      14.580   4.408   7.483  1.00 76.70           N  
ATOM   1364 HH21 ARG A  83      15.415   3.841   7.424  1.00 76.70           H  
ATOM   1365 HH22 ARG A  83      14.084   4.410   6.603  1.00 76.70           H  
ATOM   1366  CZ  ARG A  83      13.998   4.639   8.626  1.00 76.70           C  
ATOM   1367  N   THR A  84       6.409   6.946  11.971  1.00 79.15           N  
ATOM   1368  H   THR A  84       6.394   7.757  11.369  1.00 79.15           H  
ATOM   1369  CA  THR A  84       5.453   6.911  13.082  1.00 79.15           C  
ATOM   1370  HA  THR A  84       5.513   5.945  13.584  1.00 79.15           H  
ATOM   1371  C   THR A  84       4.029   7.054  12.581  1.00 79.15           C  
ATOM   1372  CB  THR A  84       5.744   7.983  14.138  1.00 79.15           C  
ATOM   1373  HB  THR A  84       4.975   7.931  14.909  1.00 79.15           H  
ATOM   1374  O   THR A  84       3.766   7.733  11.583  1.00 79.15           O  
ATOM   1375  CG2 THR A  84       7.105   7.765  14.796  1.00 79.15           C  
ATOM   1376 HG21 THR A  84       7.239   8.479  15.609  1.00 79.15           H  
ATOM   1377 HG22 THR A  84       7.157   6.755  15.203  1.00 79.15           H  
ATOM   1378 HG23 THR A  84       7.904   7.898  14.067  1.00 79.15           H  
ATOM   1379  OG1 THR A  84       5.744   9.281  13.580  1.00 79.15           O  
ATOM   1380  HG1 THR A  84       5.723   9.895  14.318  1.00 79.15           H  
ATOM   1381  N   PHE A  85       3.102   6.417  13.292  1.00 77.34           N  
ATOM   1382  H   PHE A  85       3.384   5.809  14.047  1.00 77.34           H  
ATOM   1383  CA  PHE A  85       1.692   6.498  12.968  1.00 77.34           C  
ATOM   1384  HA  PHE A  85       1.594   6.106  11.956  1.00 77.34           H  
ATOM   1385  C   PHE A  85       1.196   7.949  13.045  1.00 77.34           C  
ATOM   1386  CB  PHE A  85       0.863   5.623  13.907  1.00 77.34           C  
ATOM   1387  HB2 PHE A  85       0.437   6.257  14.684  1.00 77.34           H  
ATOM   1388  HB3 PHE A  85       1.486   4.854  14.364  1.00 77.34           H  
ATOM   1389  O   PHE A  85       1.507   8.658  14.008  1.00 77.34           O  
ATOM   1390  CG  PHE A  85      -0.284   4.950  13.219  1.00 77.34           C  
ATOM   1391  CD1 PHE A  85      -1.526   5.600  13.131  1.00 77.34           C  
ATOM   1392  HD1 PHE A  85      -1.679   6.552  13.618  1.00 77.34           H  
ATOM   1393  CD2 PHE A  85      -0.084   3.690  12.636  1.00 77.34           C  
ATOM   1394  HD2 PHE A  85       0.864   3.184  12.737  1.00 77.34           H  
ATOM   1395  CE1 PHE A  85      -2.559   5.021  12.385  1.00 77.34           C  
ATOM   1396  HE1 PHE A  85      -3.509   5.525  12.286  1.00 77.34           H  
ATOM   1397  CE2 PHE A  85      -1.125   3.092  11.921  1.00 77.34           C  
ATOM   1398  HE2 PHE A  85      -0.986   2.119  11.473  1.00 77.34           H  
ATOM   1399  CZ  PHE A  85      -2.335   3.779  11.769  1.00 77.34           C  
ATOM   1400  HZ  PHE A  85      -3.111   3.307  11.186  1.00 77.34           H  
ATOM   1401  N   PRO A  86       0.395   8.394  12.069  1.00 78.27           N  
ATOM   1402  CA  PRO A  86      -0.241   9.697  12.126  1.00 78.27           C  
ATOM   1403  HA  PRO A  86       0.510  10.478  12.252  1.00 78.27           H  
ATOM   1404  C   PRO A  86      -1.263   9.779  13.259  1.00 78.27           C  
ATOM   1405  CB  PRO A  86      -0.919   9.846  10.768  1.00 78.27           C  
ATOM   1406  HB2 PRO A  86      -0.200  10.272  10.069  1.00 78.27           H  
ATOM   1407  HB3 PRO A  86      -1.831  10.441  10.806  1.00 78.27           H  
ATOM   1408  O   PRO A  86      -2.107   8.898  13.403  1.00 78.27           O  
ATOM   1409  CG  PRO A  86      -1.162   8.423  10.290  1.00 78.27           C  
ATOM   1410  HG2 PRO A  86      -1.136   8.358   9.202  1.00 78.27           H  
ATOM   1411  HG3 PRO A  86      -2.085   8.020  10.707  1.00 78.27           H  
ATOM   1412  CD  PRO A  86       0.027   7.677  10.857  1.00 78.27           C  
ATOM   1413  HD2 PRO A  86       0.858   7.716  10.152  1.00 78.27           H  
ATOM   1414  HD3 PRO A  86      -0.256   6.642  11.046  1.00 78.27           H  
ATOM   1415  N   ASP A  87      -1.272  10.889  13.996  1.00 84.52           N  
ATOM   1416  H   ASP A  87      -0.532  11.568  13.896  1.00 84.52           H  
ATOM   1417  CA  ASP A  87      -2.441  11.235  14.804  1.00 84.52           C  
ATOM   1418  HA  ASP A  87      -2.744  10.352  15.367  1.00 84.52           H  
ATOM   1419  C   ASP A  87      -3.597  11.628  13.865  1.00 84.52           C  
ATOM   1420  CB  ASP A  87      -2.100  12.321  15.832  1.00 84.52           C  
ATOM   1421  HB2 ASP A  87      -1.267  11.980  16.446  1.00 84.52           H  
ATOM   1422  HB3 ASP A  87      -1.794  13.228  15.310  1.00 84.52           H  
ATOM   1423  O   ASP A  87      -3.570  12.664  13.185  1.00 84.52           O  
ATOM   1424  CG  ASP A  87      -3.292  12.629  16.747  1.00 84.52           C  
ATOM   1425  OD1 ASP A  87      -4.183  11.757  16.864  1.00 84.52           O  
ATOM   1426  OD2 ASP A  87      -3.327  13.760  17.278  1.00 84.52           O  
ATOM   1427  N   LEU A  88      -4.586  10.741  13.755  1.00 87.75           N  
ATOM   1428  H   LEU A  88      -4.550   9.942  14.372  1.00 87.75           H  
ATOM   1429  CA  LEU A  88      -5.726  10.872  12.854  1.00 87.75           C  
ATOM   1430  HA  LEU A  88      -5.553  11.702  12.170  1.00 87.75           H  
ATOM   1431  C   LEU A  88      -6.983  11.191  13.651  1.00 87.75           C  
ATOM   1432  CB  LEU A  88      -5.916   9.582  12.034  1.00 87.75           C  
ATOM   1433  HB2 LEU A  88      -5.931   8.742  12.729  1.00 87.75           H  
ATOM   1434  HB3 LEU A  88      -6.883   9.622  11.533  1.00 87.75           H  
ATOM   1435  O   LEU A  88      -7.330  10.487  14.592  1.00 87.75           O  
ATOM   1436  CG  LEU A  88      -4.834   9.310  10.980  1.00 87.75           C  
ATOM   1437  HG  LEU A  88      -3.858   9.267  11.464  1.00 87.75           H  
ATOM   1438  CD1 LEU A  88      -5.109   7.966  10.303  1.00 87.75           C  
ATOM   1439 HD11 LEU A  88      -6.074   7.982   9.796  1.00 87.75           H  
ATOM   1440 HD12 LEU A  88      -4.323   7.750   9.579  1.00 87.75           H  
ATOM   1441 HD13 LEU A  88      -5.106   7.174  11.051  1.00 87.75           H  
ATOM   1442  CD2 LEU A  88      -4.806  10.397   9.901  1.00 87.75           C  
ATOM   1443 HD21 LEU A  88      -5.797  10.518   9.463  1.00 87.75           H  
ATOM   1444 HD22 LEU A  88      -4.104  10.098   9.123  1.00 87.75           H  
ATOM   1445 HD23 LEU A  88      -4.457  11.336  10.330  1.00 87.75           H  
ATOM   1446  N   LYS A  89      -7.744  12.192  13.206  1.00 89.96           N  
ATOM   1447  H   LYS A  89      -7.411  12.708  12.404  1.00 89.96           H  
ATOM   1448  CA  LYS A  89      -9.106  12.425  13.706  1.00 89.96           C  
ATOM   1449  HA  LYS A  89      -9.077  12.445  14.796  1.00 89.96           H  
ATOM   1450  C   LYS A  89     -10.023  11.274  13.292  1.00 89.96           C  
ATOM   1451  CB  LYS A  89      -9.646  13.756  13.173  1.00 89.96           C  
ATOM   1452  HB2 LYS A  89     -10.696  13.851  13.448  1.00 89.96           H  
ATOM   1453  HB3 LYS A  89      -9.561  13.757  12.087  1.00 89.96           H  
ATOM   1454  O   LYS A  89      -9.846  10.714  12.212  1.00 89.96           O  
ATOM   1455  CG  LYS A  89      -8.875  14.962  13.713  1.00 89.96           C  
ATOM   1456  HG2 LYS A  89      -8.927  14.965  14.802  1.00 89.96           H  
ATOM   1457  HG3 LYS A  89      -7.830  14.896  13.409  1.00 89.96           H  
ATOM   1458  CD  LYS A  89      -9.475  16.262  13.168  1.00 89.96           C  
ATOM   1459  HD2 LYS A  89      -9.448  16.248  12.079  1.00 89.96           H  
ATOM   1460  HD3 LYS A  89     -10.508  16.345  13.507  1.00 89.96           H  
ATOM   1461  CE  LYS A  89      -8.649  17.434  13.702  1.00 89.96           C  
ATOM   1462  HE2 LYS A  89      -7.632  17.345  13.320  1.00 89.96           H  
ATOM   1463  HE3 LYS A  89      -8.592  17.347  14.787  1.00 89.96           H  
ATOM   1464  NZ  LYS A  89      -9.239  18.743  13.329  1.00 89.96           N  
ATOM   1465  HZ1 LYS A  89     -10.157  18.832  13.740  1.00 89.96           H  
ATOM   1466  HZ2 LYS A  89      -9.313  18.830  12.325  1.00 89.96           H  
ATOM   1467  HZ3 LYS A  89      -8.667  19.491  13.692  1.00 89.96           H  
ATOM   1468  N   GLU A  90     -11.058  10.996  14.080  1.00 90.32           N  
ATOM   1469  H   GLU A  90     -11.118  11.431  14.990  1.00 90.32           H  
ATOM   1470  CA  GLU A  90     -12.097  10.029  13.706  1.00 90.32           C  
ATOM   1471  HA  GLU A  90     -11.661   9.030  13.735  1.00 90.32           H  
ATOM   1472  C   GLU A  90     -12.611  10.290  12.279  1.00 90.32           C  
ATOM   1473  CB  GLU A  90     -13.242  10.061  14.727  1.00 90.32           C  
ATOM   1474  HB2 GLU A  90     -13.698  11.052  14.721  1.00 90.32           H  
ATOM   1475  HB3 GLU A  90     -12.824   9.872  15.716  1.00 90.32           H  
ATOM   1476  O   GLU A  90     -12.853  11.432  11.861  1.00 90.32           O  
ATOM   1477  CG  GLU A  90     -14.318   9.003  14.423  1.00 90.32           C  
ATOM   1478  HG2 GLU A  90     -13.844   8.022  14.396  1.00 90.32           H  
ATOM   1479  HG3 GLU A  90     -14.737   9.198  13.436  1.00 90.32           H  
ATOM   1480  CD  GLU A  90     -15.472   8.990  15.438  1.00 90.32           C  
ATOM   1481  OE1 GLU A  90     -16.497   8.344  15.127  1.00 90.32           O  
ATOM   1482  OE2 GLU A  90     -15.345   9.626  16.507  1.00 90.32           O  
ATOM   1483  N   GLY A  91     -12.716   9.219  11.495  1.00 91.31           N  
ATOM   1484  H   GLY A  91     -12.455   8.316  11.865  1.00 91.31           H  
ATOM   1485  CA  GLY A  91     -13.129   9.269  10.104  1.00 91.31           C  
ATOM   1486  HA2 GLY A  91     -13.338   8.248   9.785  1.00 91.31           H  
ATOM   1487  HA3 GLY A  91     -14.047   9.852  10.028  1.00 91.31           H  
ATOM   1488  C   GLY A  91     -12.089   9.861   9.149  1.00 91.31           C  
ATOM   1489  O   GLY A  91     -12.450  10.162   8.012  1.00 91.31           O  
ATOM   1490  N   HIS A  92     -10.841  10.071   9.564  1.00 93.28           N  
ATOM   1491  H   HIS A  92     -10.589   9.825  10.511  1.00 93.28           H  
ATOM   1492  CA  HIS A  92      -9.761  10.506   8.677  1.00 93.28           C  
ATOM   1493  HA  HIS A  92     -10.186  10.825   7.725  1.00 93.28           H  
ATOM   1494  C   HIS A  92      -8.821   9.347   8.367  1.00 93.28           C  
ATOM   1495  CB  HIS A  92      -9.006  11.714   9.247  1.00 93.28           C  
ATOM   1496  HB2 HIS A  92      -8.179  11.951   8.578  1.00 93.28           H  
ATOM   1497  HB3 HIS A  92      -8.572  11.457  10.213  1.00 93.28           H  
ATOM   1498  O   HIS A  92      -8.672   8.423   9.164  1.00 93.28           O  
ATOM   1499  CG  HIS A  92      -9.870  12.943   9.386  1.00 93.28           C  
ATOM   1500  CD2 HIS A  92      -9.652  14.163   8.808  1.00 93.28           C  
ATOM   1501  HD2 HIS A  92      -8.824  14.416   8.162  1.00 93.28           H  
ATOM   1502  ND1 HIS A  92     -11.032  13.044  10.116  1.00 93.28           N  
ATOM   1503  HD1 HIS A  92     -11.446  12.314  10.678  1.00 93.28           H  
ATOM   1504  CE1 HIS A  92     -11.500  14.292   9.981  1.00 93.28           C  
ATOM   1505  HE1 HIS A  92     -12.400  14.658  10.452  1.00 93.28           H  
ATOM   1506  NE2 HIS A  92     -10.689  15.022   9.198  1.00 93.28           N  
ATOM   1507  N   ALA A  93      -8.187   9.420   7.203  1.00 94.24           N  
ATOM   1508  H   ALA A  93      -8.322  10.243   6.632  1.00 94.24           H  
ATOM   1509  CA  ALA A  93      -7.165   8.488   6.775  1.00 94.24           C  
ATOM   1510  HA  ALA A  93      -6.978   7.788   7.589  1.00 94.24           H  
ATOM   1511  C   ALA A  93      -5.838   9.192   6.499  1.00 94.24           C  
ATOM   1512  CB  ALA A  93      -7.655   7.697   5.555  1.00 94.24           C  
ATOM   1513  HB1 ALA A  93      -7.880   8.374   4.731  1.00 94.24           H  
ATOM   1514  HB2 ALA A  93      -6.880   7.003   5.232  1.00 94.24           H  
ATOM   1515  HB3 ALA A  93      -8.544   7.116   5.801  1.00 94.24           H  
ATOM   1516  O   ALA A  93      -5.774  10.405   6.272  1.00 94.24           O  
ATOM   1517  N   ALA A  94      -4.782   8.399   6.461  1.00 94.11           N  
ATOM   1518  H   ALA A  94      -4.903   7.422   6.687  1.00 94.11           H  
ATOM   1519  CA  ALA A  94      -3.516   8.788   5.888  1.00 94.11           C  
ATOM   1520  HA  ALA A  94      -3.662   9.712   5.329  1.00 94.11           H  
ATOM   1521  C   ALA A  94      -3.024   7.730   4.911  1.00 94.11           C  
ATOM   1522  CB  ALA A  94      -2.504   9.049   6.994  1.00 94.11           C  
ATOM   1523  HB1 ALA A  94      -2.586   8.243   7.723  1.00 94.11           H  
ATOM   1524  HB2 ALA A  94      -1.496   9.063   6.581  1.00 94.11           H  
ATOM   1525  HB3 ALA A  94      -2.709  10.009   7.467  1.00 94.11           H  
ATOM   1526  O   ALA A  94      -3.155   6.532   5.157  1.00 94.11           O  
ATOM   1527  N   VAL A  95      -2.434   8.206   3.821  1.00 95.33           N  
ATOM   1528  H   VAL A  95      -2.344   9.209   3.744  1.00 95.33           H  
ATOM   1529  CA  VAL A  95      -1.528   7.408   3.003  1.00 95.33           C  
ATOM   1530  HA  VAL A  95      -1.783   6.351   3.087  1.00 95.33           H  
ATOM   1531  C   VAL A  95      -0.135   7.636   3.567  1.00 95.33           C  
ATOM   1532  CB  VAL A  95      -1.595   7.804   1.521  1.00 95.33           C  
ATOM   1533  HB  VAL A  95      -1.259   8.834   1.405  1.00 95.33           H  
ATOM   1534  O   VAL A  95       0.304   8.785   3.639  1.00 95.33           O  
ATOM   1535  CG1 VAL A  95      -0.686   6.899   0.695  1.00 95.33           C  
ATOM   1536 HG11 VAL A  95      -0.775   7.137  -0.365  1.00 95.33           H  
ATOM   1537 HG12 VAL A  95       0.347   7.066   0.998  1.00 95.33           H  
ATOM   1538 HG13 VAL A  95      -0.944   5.851   0.847  1.00 95.33           H  
ATOM   1539  CG2 VAL A  95      -3.017   7.697   0.967  1.00 95.33           C  
ATOM   1540 HG21 VAL A  95      -3.662   8.425   1.458  1.00 95.33           H  
ATOM   1541 HG22 VAL A  95      -3.400   6.689   1.126  1.00 95.33           H  
ATOM   1542 HG23 VAL A  95      -3.010   7.903  -0.103  1.00 95.33           H  
ATOM   1543  N   SER A  96       0.540   6.573   3.979  1.00 93.35           N  
ATOM   1544  H   SER A  96       0.130   5.659   3.856  1.00 93.35           H  
ATOM   1545  CA  SER A  96       1.903   6.641   4.498  1.00 93.35           C  
ATOM   1546  HA  SER A  96       2.158   7.683   4.693  1.00 93.35           H  
ATOM   1547  C   SER A  96       2.872   6.088   3.466  1.00 93.35           C  
ATOM   1548  CB  SER A  96       2.040   5.907   5.831  1.00 93.35           C  
ATOM   1549  HB2 SER A  96       1.752   4.863   5.704  1.00 93.35           H  
ATOM   1550  HB3 SER A  96       3.080   5.949   6.155  1.00 93.35           H  
ATOM   1551  O   SER A  96       2.627   5.021   2.907  1.00 93.35           O  
ATOM   1552  OG  SER A  96       1.221   6.513   6.817  1.00 93.35           O  
ATOM   1553  HG  SER A  96       1.397   6.066   7.649  1.00 93.35           H  
ATOM   1554  N   PHE A  97       3.961   6.812   3.220  1.00 91.46           N  
ATOM   1555  H   PHE A  97       4.087   7.677   3.726  1.00 91.46           H  
ATOM   1556  CA  PHE A  97       5.089   6.315   2.439  1.00 91.46           C  
ATOM   1557  HA  PHE A  97       4.743   5.553   1.740  1.00 91.46           H  
ATOM   1558  C   PHE A  97       6.099   5.679   3.391  1.00 91.46           C  
ATOM   1559  CB  PHE A  97       5.700   7.462   1.636  1.00 91.46           C  
ATOM   1560  HB2 PHE A  97       6.180   8.165   2.317  1.00 91.46           H  
ATOM   1561  HB3 PHE A  97       4.898   8.003   1.133  1.00 91.46           H  
ATOM   1562  O   PHE A  97       6.654   6.364   4.253  1.00 91.46           O  
ATOM   1563  CG  PHE A  97       6.685   7.017   0.577  1.00 91.46           C  
ATOM   1564  CD1 PHE A  97       8.031   7.421   0.646  1.00 91.46           C  
ATOM   1565  HD1 PHE A  97       8.389   7.973   1.503  1.00 91.46           H  
ATOM   1566  CD2 PHE A  97       6.244   6.238  -0.509  1.00 91.46           C  
ATOM   1567  HD2 PHE A  97       5.233   5.861  -0.542  1.00 91.46           H  
ATOM   1568  CE1 PHE A  97       8.910   7.122  -0.408  1.00 91.46           C  
ATOM   1569  HE1 PHE A  97       9.945   7.426  -0.360  1.00 91.46           H  
ATOM   1570  CE2 PHE A  97       7.113   5.961  -1.574  1.00 91.46           C  
ATOM   1571  HE2 PHE A  97       6.760   5.392  -2.422  1.00 91.46           H  
ATOM   1572  CZ  PHE A  97       8.435   6.437  -1.536  1.00 91.46           C  
ATOM   1573  HZ  PHE A  97       9.103   6.248  -2.364  1.00 91.46           H  
ATOM   1574  N   VAL A  98       6.276   4.368   3.274  1.00 88.26           N  
ATOM   1575  H   VAL A  98       5.837   3.889   2.501  1.00 88.26           H  
ATOM   1576  CA  VAL A  98       7.045   3.538   4.204  1.00 88.26           C  
ATOM   1577  HA  VAL A  98       7.573   4.184   4.906  1.00 88.26           H  
ATOM   1578  C   VAL A  98       8.103   2.742   3.457  1.00 88.26           C  
ATOM   1579  CB  VAL A  98       6.129   2.609   5.028  1.00 88.26           C  
ATOM   1580  HB  VAL A  98       6.741   2.093   5.768  1.00 88.26           H  
ATOM   1581  O   VAL A  98       8.014   2.563   2.247  1.00 88.26           O  
ATOM   1582  CG1 VAL A  98       5.084   3.432   5.783  1.00 88.26           C  
ATOM   1583 HG11 VAL A  98       5.588   4.160   6.419  1.00 88.26           H  
ATOM   1584 HG12 VAL A  98       4.483   2.749   6.383  1.00 88.26           H  
ATOM   1585 HG13 VAL A  98       4.423   3.945   5.084  1.00 88.26           H  
ATOM   1586  CG2 VAL A  98       5.383   1.549   4.208  1.00 88.26           C  
ATOM   1587 HG21 VAL A  98       4.785   0.919   4.867  1.00 88.26           H  
ATOM   1588 HG22 VAL A  98       6.098   0.911   3.689  1.00 88.26           H  
ATOM   1589 HG23 VAL A  98       4.729   2.022   3.475  1.00 88.26           H  
ATOM   1590  N   GLU A  99       9.099   2.254   4.184  1.00 82.07           N  
ATOM   1591  H   GLU A  99       9.101   2.407   5.182  1.00 82.07           H  
ATOM   1592  CA  GLU A  99       9.951   1.173   3.696  1.00 82.07           C  
ATOM   1593  HA  GLU A  99      10.082   1.250   2.617  1.00 82.07           H  
ATOM   1594  C   GLU A  99       9.247  -0.152   4.001  1.00 82.07           C  
ATOM   1595  CB  GLU A  99      11.340   1.252   4.347  1.00 82.07           C  
ATOM   1596  HB2 GLU A  99      11.212   1.352   5.425  1.00 82.07           H  
ATOM   1597  HB3 GLU A  99      11.882   0.328   4.147  1.00 82.07           H  
ATOM   1598  O   GLU A  99       8.751  -0.365   5.115  1.00 82.07           O  
ATOM   1599  CG  GLU A  99      12.169   2.436   3.811  1.00 82.07           C  
ATOM   1600  HG2 GLU A  99      11.528   3.314   3.735  1.00 82.07           H  
ATOM   1601  HG3 GLU A  99      12.522   2.196   2.807  1.00 82.07           H  
ATOM   1602  CD  GLU A  99      13.365   2.789   4.716  1.00 82.07           C  
ATOM   1603  OE1 GLU A  99      13.708   3.994   4.814  1.00 82.07           O  
ATOM   1604  OE2 GLU A  99      13.876   1.920   5.451  1.00 82.07           O  
ATOM   1605  N   ASP A 100       9.168  -1.022   3.004  1.00 73.31           N  
ATOM   1606  H   ASP A 100       9.560  -0.777   2.106  1.00 73.31           H  
ATOM   1607  CA  ASP A 100       8.730  -2.393   3.195  1.00 73.31           C  
ATOM   1608  HA  ASP A 100       7.888  -2.373   3.887  1.00 73.31           H  
ATOM   1609  C   ASP A 100       9.840  -3.227   3.868  1.00 73.31           C  
ATOM   1610  CB  ASP A 100       8.184  -2.939   1.860  1.00 73.31           C  
ATOM   1611  HB2 ASP A 100       7.405  -3.660   2.107  1.00 73.31           H  
ATOM   1612  HB3 ASP A 100       7.692  -2.134   1.315  1.00 73.31           H  
ATOM   1613  O   ASP A 100      10.975  -2.774   4.029  1.00 73.31           O  
ATOM   1614  CG  ASP A 100       9.192  -3.621   0.929  1.00 73.31           C  
ATOM   1615  OD1 ASP A 100      10.411  -3.388   1.055  1.00 73.31           O  
ATOM   1616  OD2 ASP A 100       8.730  -4.492   0.156  1.00 73.31           O  
ATOM   1617  N   GLY A 101       9.534  -4.462   4.276  1.00 68.17           N  
ATOM   1618  H   GLY A 101       8.572  -4.766   4.223  1.00 68.17           H  
ATOM   1619  CA  GLY A 101      10.519  -5.349   4.916  1.00 68.17           C  
ATOM   1620  HA2 GLY A 101      10.031  -6.285   5.187  1.00 68.17           H  
ATOM   1621  HA3 GLY A 101      10.874  -4.873   5.830  1.00 68.17           H  
ATOM   1622  C   GLY A 101      11.755  -5.690   4.060  1.00 68.17           C  
ATOM   1623  O   GLY A 101      12.679  -6.317   4.569  1.00 68.17           O  
ATOM   1624  N   LEU A 102      11.781  -5.289   2.782  1.00 72.87           N  
ATOM   1625  H   LEU A 102      11.039  -4.687   2.455  1.00 72.87           H  
ATOM   1626  CA  LEU A 102      12.891  -5.465   1.843  1.00 72.87           C  
ATOM   1627  HA  LEU A 102      13.630  -6.137   2.280  1.00 72.87           H  
ATOM   1628  C   LEU A 102      13.638  -4.146   1.560  1.00 72.87           C  
ATOM   1629  CB  LEU A 102      12.356  -6.099   0.544  1.00 72.87           C  
ATOM   1630  HB2 LEU A 102      13.189  -6.232  -0.146  1.00 72.87           H  
ATOM   1631  HB3 LEU A 102      11.659  -5.399   0.084  1.00 72.87           H  
ATOM   1632  O   LEU A 102      14.553  -4.129   0.740  1.00 72.87           O  
ATOM   1633  CG  LEU A 102      11.645  -7.452   0.720  1.00 72.87           C  
ATOM   1634  HG  LEU A 102      10.807  -7.346   1.410  1.00 72.87           H  
ATOM   1635  CD1 LEU A 102      11.085  -7.913  -0.626  1.00 72.87           C  
ATOM   1636 HD11 LEU A 102      10.558  -8.859  -0.501  1.00 72.87           H  
ATOM   1637 HD12 LEU A 102      11.895  -8.040  -1.344  1.00 72.87           H  
ATOM   1638 HD13 LEU A 102      10.382  -7.169  -0.999  1.00 72.87           H  
ATOM   1639  CD2 LEU A 102      12.588  -8.534   1.250  1.00 72.87           C  
ATOM   1640 HD21 LEU A 102      13.458  -8.624   0.599  1.00 72.87           H  
ATOM   1641 HD22 LEU A 102      12.916  -8.276   2.257  1.00 72.87           H  
ATOM   1642 HD23 LEU A 102      12.066  -9.489   1.296  1.00 72.87           H  
ATOM   1643  N   GLY A 103      13.273  -3.048   2.230  1.00 75.92           N  
ATOM   1644  H   GLY A 103      12.479  -3.112   2.852  1.00 75.92           H  
ATOM   1645  CA  GLY A 103      13.877  -1.728   2.041  1.00 75.92           C  
ATOM   1646  HA2 GLY A 103      13.668  -1.122   2.922  1.00 75.92           H  
ATOM   1647  HA3 GLY A 103      14.958  -1.833   1.943  1.00 75.92           H  
ATOM   1648  C   GLY A 103      13.358  -0.969   0.816  1.00 75.92           C  
ATOM   1649  O   GLY A 103      13.934   0.052   0.439  1.00 75.92           O  
ATOM   1650  N   HIS A 104      12.279  -1.433   0.181  1.00 80.58           N  
ATOM   1651  H   HIS A 104      11.804  -2.244   0.549  1.00 80.58           H  
ATOM   1652  CA  HIS A 104      11.656  -0.729  -0.934  1.00 80.58           C  
ATOM   1653  HA  HIS A 104      12.429  -0.179  -1.470  1.00 80.58           H  
ATOM   1654  C   HIS A 104      10.618   0.277  -0.441  1.00 80.58           C  
ATOM   1655  CB  HIS A 104      11.026  -1.710  -1.924  1.00 80.58           C  
ATOM   1656  HB2 HIS A 104      10.192  -2.214  -1.435  1.00 80.58           H  
ATOM   1657  HB3 HIS A 104      10.623  -1.151  -2.769  1.00 80.58           H  
ATOM   1658  O   HIS A 104       9.848   0.020   0.481  1.00 80.58           O  
ATOM   1659  CG  HIS A 104      11.976  -2.751  -2.451  1.00 80.58           C  
ATOM   1660  CD2 HIS A 104      13.212  -2.552  -3.004  1.00 80.58           C  
ATOM   1661  HD2 HIS A 104      13.702  -1.599  -3.136  1.00 80.58           H  
ATOM   1662  ND1 HIS A 104      11.745  -4.102  -2.445  1.00 80.58           N  
ATOM   1663  HD1 HIS A 104      10.965  -4.552  -1.986  1.00 80.58           H  
ATOM   1664  CE1 HIS A 104      12.814  -4.707  -2.988  1.00 80.58           C  
ATOM   1665  HE1 HIS A 104      12.938  -5.776  -3.081  1.00 80.58           H  
ATOM   1666  NE2 HIS A 104      13.730  -3.800  -3.367  1.00 80.58           N  
ATOM   1667  N   ALA A 105      10.563   1.423  -1.109  1.00 86.27           N  
ATOM   1668  H   ALA A 105      11.221   1.567  -1.861  1.00 86.27           H  
ATOM   1669  CA  ALA A 105       9.513   2.411  -0.924  1.00 86.27           C  
ATOM   1670  HA  ALA A 105       9.505   2.746   0.113  1.00 86.27           H  
ATOM   1671  C   ALA A 105       8.124   1.837  -1.265  1.00 86.27           C  
ATOM   1672  CB  ALA A 105       9.858   3.589  -1.833  1.00 86.27           C  
ATOM   1673  HB1 ALA A 105      10.357   3.248  -2.739  1.00 86.27           H  
ATOM   1674  HB2 ALA A 105      10.496   4.297  -1.304  1.00 86.27           H  
ATOM   1675  HB3 ALA A 105       8.925   4.057  -2.147  1.00 86.27           H  
ATOM   1676  O   ALA A 105       7.918   1.317  -2.362  1.00 86.27           O  
ATOM   1677  N   HIS A 106       7.164   1.988  -0.354  1.00 91.90           N  
ATOM   1678  H   HIS A 106       7.422   2.377   0.542  1.00 91.90           H  
ATOM   1679  CA  HIS A 106       5.821   1.422  -0.463  1.00 91.90           C  
ATOM   1680  HA  HIS A 106       5.590   1.255  -1.516  1.00 91.90           H  
ATOM   1681  C   HIS A 106       4.755   2.357   0.116  1.00 91.90           C  
ATOM   1682  CB  HIS A 106       5.811   0.060   0.240  1.00 91.90           C  
ATOM   1683  HB2 HIS A 106       6.636  -0.540  -0.144  1.00 91.90           H  
ATOM   1684  HB3 HIS A 106       5.963   0.200   1.310  1.00 91.90           H  
ATOM   1685  O   HIS A 106       5.005   3.083   1.080  1.00 91.90           O  
ATOM   1686  CG  HIS A 106       4.541  -0.710   0.006  1.00 91.90           C  
ATOM   1687  CD2 HIS A 106       3.786  -1.314   0.964  1.00 91.90           C  
ATOM   1688  HD2 HIS A 106       3.983  -1.345   2.026  1.00 91.90           H  
ATOM   1689  ND1 HIS A 106       3.980  -0.962  -1.248  1.00 91.90           N  
ATOM   1690  CE1 HIS A 106       2.910  -1.740  -1.014  1.00 91.90           C  
ATOM   1691  HE1 HIS A 106       2.266  -2.156  -1.775  1.00 91.90           H  
ATOM   1692  NE2 HIS A 106       2.771  -1.958   0.300  1.00 91.90           N  
ATOM   1693  HE2 HIS A 106       2.101  -2.590   0.713  1.00 91.90           H  
ATOM   1694  N   TYR A 107       3.553   2.342  -0.459  1.00 94.75           N  
ATOM   1695  H   TYR A 107       3.372   1.638  -1.161  1.00 94.75           H  
ATOM   1696  CA  TYR A 107       2.407   3.077   0.075  1.00 94.75           C  
ATOM   1697  HA  TYR A 107       2.766   3.822   0.785  1.00 94.75           H  
ATOM   1698  C   TYR A 107       1.473   2.146   0.838  1.00 94.75           C  
ATOM   1699  CB  TYR A 107       1.656   3.836  -1.023  1.00 94.75           C  
ATOM   1700  HB2 TYR A 107       0.690   4.151  -0.629  1.00 94.75           H  
ATOM   1701  HB3 TYR A 107       1.462   3.163  -1.858  1.00 94.75           H  
ATOM   1702  O   TYR A 107       1.120   1.070   0.362  1.00 94.75           O  
ATOM   1703  CG  TYR A 107       2.367   5.080  -1.507  1.00 94.75           C  
ATOM   1704  CD1 TYR A 107       2.492   6.190  -0.650  1.00 94.75           C  
ATOM   1705  HD1 TYR A 107       2.138   6.114   0.367  1.00 94.75           H  
ATOM   1706  CD2 TYR A 107       2.905   5.130  -2.803  1.00 94.75           C  
ATOM   1707  HD2 TYR A 107       2.838   4.270  -3.454  1.00 94.75           H  
ATOM   1708  CE1 TYR A 107       3.123   7.365  -1.097  1.00 94.75           C  
ATOM   1709  HE1 TYR A 107       3.226   8.212  -0.435  1.00 94.75           H  
ATOM   1710  CE2 TYR A 107       3.566   6.288  -3.243  1.00 94.75           C  
ATOM   1711  HE2 TYR A 107       4.015   6.318  -4.225  1.00 94.75           H  
ATOM   1712  OH  TYR A 107       4.362   8.503  -2.794  1.00 94.75           O  
ATOM   1713  HH  TYR A 107       4.454   9.139  -2.081  1.00 94.75           H  
ATOM   1714  CZ  TYR A 107       3.678   7.405  -2.394  1.00 94.75           C  
ATOM   1715  N   VAL A 108       1.034   2.605   2.009  1.00 95.00           N  
ATOM   1716  H   VAL A 108       1.410   3.482   2.338  1.00 95.00           H  
ATOM   1717  CA  VAL A 108       0.045   1.924   2.855  1.00 95.00           C  
ATOM   1718  HA  VAL A 108      -0.467   1.168   2.260  1.00 95.00           H  
ATOM   1719  C   VAL A 108      -1.013   2.920   3.322  1.00 95.00           C  
ATOM   1720  CB  VAL A 108       0.716   1.191   4.036  1.00 95.00           C  
ATOM   1721  HB  VAL A 108      -0.054   0.661   4.597  1.00 95.00           H  
ATOM   1722  O   VAL A 108      -0.768   4.129   3.357  1.00 95.00           O  
ATOM   1723  CG1 VAL A 108       1.730   0.157   3.534  1.00 95.00           C  
ATOM   1724 HG11 VAL A 108       2.539   0.640   2.987  1.00 95.00           H  
ATOM   1725 HG12 VAL A 108       1.236  -0.554   2.871  1.00 95.00           H  
ATOM   1726 HG13 VAL A 108       2.170  -0.394   4.365  1.00 95.00           H  
ATOM   1727  CG2 VAL A 108       1.430   2.144   5.005  1.00 95.00           C  
ATOM   1728 HG21 VAL A 108       2.190   2.716   4.474  1.00 95.00           H  
ATOM   1729 HG22 VAL A 108       0.707   2.820   5.461  1.00 95.00           H  
ATOM   1730 HG23 VAL A 108       1.916   1.564   5.790  1.00 95.00           H  
ATOM   1731  N   VAL A 109      -2.198   2.438   3.695  1.00 95.74           N  
ATOM   1732  H   VAL A 109      -2.327   1.436   3.683  1.00 95.74           H  
ATOM   1733  CA  VAL A 109      -3.296   3.281   4.188  1.00 95.74           C  
ATOM   1734  HA  VAL A 109      -2.973   4.321   4.144  1.00 95.74           H  
ATOM   1735  C   VAL A 109      -3.607   2.978   5.641  1.00 95.74           C  
ATOM   1736  CB  VAL A 109      -4.564   3.195   3.320  1.00 95.74           C  
ATOM   1737  HB  VAL A 109      -4.937   2.171   3.310  1.00 95.74           H  
ATOM   1738  O   VAL A 109      -3.675   1.830   6.073  1.00 95.74           O  
ATOM   1739  CG1 VAL A 109      -5.679   4.115   3.839  1.00 95.74           C  
ATOM   1740 HG11 VAL A 109      -6.060   3.745   4.791  1.00 95.74           H  
ATOM   1741 HG12 VAL A 109      -6.507   4.128   3.130  1.00 95.74           H  
ATOM   1742 HG13 VAL A 109      -5.299   5.129   3.963  1.00 95.74           H  
ATOM   1743  CG2 VAL A 109      -4.261   3.614   1.882  1.00 95.74           C  
ATOM   1744 HG21 VAL A 109      -5.166   3.583   1.274  1.00 95.74           H  
ATOM   1745 HG22 VAL A 109      -3.542   2.915   1.456  1.00 95.74           H  
ATOM   1746 HG23 VAL A 109      -3.838   4.619   1.866  1.00 95.74           H  
ATOM   1747  N   THR A 110      -3.868   4.043   6.385  1.00 94.14           N  
ATOM   1748  H   THR A 110      -3.788   4.951   5.949  1.00 94.14           H  
ATOM   1749  CA  THR A 110      -4.361   4.001   7.756  1.00 94.14           C  
ATOM   1750  HA  THR A 110      -4.572   2.968   8.033  1.00 94.14           H  
ATOM   1751  C   THR A 110      -5.648   4.807   7.857  1.00 94.14           C  
ATOM   1752  CB  THR A 110      -3.302   4.530   8.720  1.00 94.14           C  
ATOM   1753  HB  THR A 110      -3.741   4.579   9.716  1.00 94.14           H  
ATOM   1754  O   THR A 110      -5.752   5.860   7.236  1.00 94.14           O  
ATOM   1755  CG2 THR A 110      -2.057   3.639   8.710  1.00 94.14           C  
ATOM   1756 HG21 THR A 110      -1.284   4.077   9.341  1.00 94.14           H  
ATOM   1757 HG22 THR A 110      -2.320   2.648   9.082  1.00 94.14           H  
ATOM   1758 HG23 THR A 110      -1.649   3.541   7.704  1.00 94.14           H  
ATOM   1759  OG1 THR A 110      -2.875   5.820   8.370  1.00 94.14           O  
ATOM   1760  HG1 THR A 110      -2.406   5.741   7.536  1.00 94.14           H  
ATOM   1761  N   TYR A 111      -6.645   4.340   8.606  1.00 93.61           N  
ATOM   1762  H   TYR A 111      -6.538   3.429   9.028  1.00 93.61           H  
ATOM   1763  CA  TYR A 111      -7.910   5.057   8.803  1.00 93.61           C  
ATOM   1764  HA  TYR A 111      -7.753   6.118   8.609  1.00 93.61           H  
ATOM   1765  C   TYR A 111      -8.395   4.944  10.244  1.00 93.61           C  
ATOM   1766  CB  TYR A 111      -8.965   4.558   7.806  1.00 93.61           C  
ATOM   1767  HB2 TYR A 111      -8.683   4.903   6.811  1.00 93.61           H  
ATOM   1768  HB3 TYR A 111      -8.939   3.469   7.768  1.00 93.61           H  
ATOM   1769  O   TYR A 111      -8.505   3.846  10.786  1.00 93.61           O  
ATOM   1770  CG  TYR A 111     -10.392   5.000   8.095  1.00 93.61           C  
ATOM   1771  CD1 TYR A 111     -11.280   4.139   8.769  1.00 93.61           C  
ATOM   1772  HD1 TYR A 111     -10.925   3.181   9.122  1.00 93.61           H  
ATOM   1773  CD2 TYR A 111     -10.853   6.249   7.638  1.00 93.61           C  
ATOM   1774  HD2 TYR A 111     -10.175   6.917   7.128  1.00 93.61           H  
ATOM   1775  CE1 TYR A 111     -12.618   4.524   8.989  1.00 93.61           C  
ATOM   1776  HE1 TYR A 111     -13.295   3.863   9.508  1.00 93.61           H  
ATOM   1777  CE2 TYR A 111     -12.195   6.626   7.825  1.00 93.61           C  
ATOM   1778  HE2 TYR A 111     -12.555   7.567   7.436  1.00 93.61           H  
ATOM   1779  OH  TYR A 111     -14.373   6.136   8.725  1.00 93.61           O  
ATOM   1780  HH  TYR A 111     -14.797   5.503   9.309  1.00 93.61           H  
ATOM   1781  CZ  TYR A 111     -13.078   5.769   8.516  1.00 93.61           C  
ATOM   1782  N   ASN A 112      -8.727   6.081  10.855  1.00 92.08           N  
ATOM   1783  H   ASN A 112      -8.655   6.948  10.344  1.00 92.08           H  
ATOM   1784  CA  ASN A 112      -9.295   6.106  12.195  1.00 92.08           C  
ATOM   1785  HA  ASN A 112      -8.828   5.314  12.780  1.00 92.08           H  
ATOM   1786  C   ASN A 112     -10.798   5.789  12.142  1.00 92.08           C  
ATOM   1787  CB  ASN A 112      -8.941   7.435  12.885  1.00 92.08           C  
ATOM   1788  HB2 ASN A 112      -9.375   8.267  12.330  1.00 92.08           H  
ATOM   1789  HB3 ASN A 112      -7.856   7.544  12.898  1.00 92.08           H  
ATOM   1790  O   ASN A 112     -11.619   6.625  11.756  1.00 92.08           O  
ATOM   1791  CG  ASN A 112      -9.434   7.485  14.323  1.00 92.08           C  
ATOM   1792  ND2 ASN A 112      -8.948   8.362  15.156  1.00 92.08           N  
ATOM   1793 HD21 ASN A 112      -9.239   8.262  16.118  1.00 92.08           H  
ATOM   1794 HD22 ASN A 112      -8.198   8.991  14.906  1.00 92.08           H  
ATOM   1795  OD1 ASN A 112     -10.309   6.749  14.725  1.00 92.08           O  
ATOM   1796  N   ASN A 113     -11.143   4.581  12.583  1.00 92.19           N  
ATOM   1797  H   ASN A 113     -10.410   3.993  12.953  1.00 92.19           H  
ATOM   1798  CA  ASN A 113     -12.502   4.076  12.733  1.00 92.19           C  
ATOM   1799  HA  ASN A 113     -13.176   4.707  12.153  1.00 92.19           H  
ATOM   1800  C   ASN A 113     -12.969   4.172  14.199  1.00 92.19           C  
ATOM   1801  CB  ASN A 113     -12.555   2.659  12.143  1.00 92.19           C  
ATOM   1802  HB2 ASN A 113     -12.175   2.668  11.121  1.00 92.19           H  
ATOM   1803  HB3 ASN A 113     -11.898   2.010  12.722  1.00 92.19           H  
ATOM   1804  O   ASN A 113     -13.548   3.229  14.735  1.00 92.19           O  
ATOM   1805  CG  ASN A 113     -13.963   2.092  12.109  1.00 92.19           C  
ATOM   1806  ND2 ASN A 113     -14.158   0.893  12.610  1.00 92.19           N  
ATOM   1807 HD21 ASN A 113     -13.397   0.447  13.102  1.00 92.19           H  
ATOM   1808 HD22 ASN A 113     -15.093   0.513  12.648  1.00 92.19           H  
ATOM   1809  OD1 ASN A 113     -14.884   2.722  11.607  1.00 92.19           O  
ATOM   1810  N   LYS A 114     -12.699   5.313  14.845  1.00 88.72           N  
ATOM   1811  H   LYS A 114     -12.066   5.950  14.384  1.00 88.72           H  
ATOM   1812  CA  LYS A 114     -13.047   5.663  16.228  1.00 88.72           C  
ATOM   1813  HA  LYS A 114     -12.723   6.690  16.393  1.00 88.72           H  
ATOM   1814  C   LYS A 114     -12.297   4.850  17.286  1.00 88.72           C  
ATOM   1815  CB  LYS A 114     -14.575   5.639  16.384  1.00 88.72           C  
ATOM   1816  HB2 LYS A 114     -15.030   6.221  15.583  1.00 88.72           H  
ATOM   1817  HB3 LYS A 114     -14.939   4.616  16.298  1.00 88.72           H  
ATOM   1818  O   LYS A 114     -11.336   5.339  17.866  1.00 88.72           O  
ATOM   1819  CG  LYS A 114     -15.022   6.201  17.729  1.00 88.72           C  
ATOM   1820  HG2 LYS A 114     -14.784   7.263  17.786  1.00 88.72           H  
ATOM   1821  HG3 LYS A 114     -14.516   5.677  18.540  1.00 88.72           H  
ATOM   1822  CD  LYS A 114     -16.525   5.988  17.863  1.00 88.72           C  
ATOM   1823  HD2 LYS A 114     -17.048   6.555  17.093  1.00 88.72           H  
ATOM   1824  HD3 LYS A 114     -16.742   4.924  17.765  1.00 88.72           H  
ATOM   1825  CE  LYS A 114     -16.933   6.462  19.247  1.00 88.72           C  
ATOM   1826  HE2 LYS A 114     -16.287   5.968  19.973  1.00 88.72           H  
ATOM   1827  HE3 LYS A 114     -16.765   7.537  19.311  1.00 88.72           H  
ATOM   1828  NZ  LYS A 114     -18.343   6.118  19.506  1.00 88.72           N  
ATOM   1829  HZ1 LYS A 114     -18.603   6.423  20.433  1.00 88.72           H  
ATOM   1830  HZ2 LYS A 114     -18.425   5.112  19.464  1.00 88.72           H  
ATOM   1831  HZ3 LYS A 114     -18.933   6.548  18.809  1.00 88.72           H  
ATOM   1832  N   ASP A 115     -12.724   3.611  17.504  1.00 87.19           N  
ATOM   1833  H   ASP A 115     -13.512   3.293  16.958  1.00 87.19           H  
ATOM   1834  CA  ASP A 115     -12.189   2.716  18.540  1.00 87.19           C  
ATOM   1835  HA  ASP A 115     -11.736   3.315  19.330  1.00 87.19           H  
ATOM   1836  C   ASP A 115     -11.100   1.786  17.987  1.00 87.19           C  
ATOM   1837  CB  ASP A 115     -13.347   1.920  19.162  1.00 87.19           C  
ATOM   1838  HB2 ASP A 115     -12.961   1.296  19.968  1.00 87.19           H  
ATOM   1839  HB3 ASP A 115     -13.773   1.265  18.402  1.00 87.19           H  
ATOM   1840  O   ASP A 115     -10.501   1.002  18.723  1.00 87.19           O  
ATOM   1841  CG  ASP A 115     -14.446   2.832  19.727  1.00 87.19           C  
ATOM   1842  OD1 ASP A 115     -14.113   3.781  20.467  1.00 87.19           O  
ATOM   1843  OD2 ASP A 115     -15.631   2.626  19.374  1.00 87.19           O  
ATOM   1844  N   SER A 116     -10.860   1.864  16.676  1.00 91.03           N  
ATOM   1845  H   SER A 116     -11.329   2.602  16.169  1.00 91.03           H  
ATOM   1846  CA  SER A 116      -9.902   1.055  15.934  1.00 91.03           C  
ATOM   1847  HA  SER A 116      -9.159   0.661  16.628  1.00 91.03           H  
ATOM   1848  C   SER A 116      -9.184   1.879  14.882  1.00 91.03           C  
ATOM   1849  CB  SER A 116     -10.590  -0.128  15.247  1.00 91.03           C  
ATOM   1850  HB2 SER A 116     -11.003  -0.785  16.012  1.00 91.03           H  
ATOM   1851  HB3 SER A 116      -9.867  -0.680  14.646  1.00 91.03           H  
ATOM   1852  O   SER A 116      -9.712   2.856  14.344  1.00 91.03           O  
ATOM   1853  OG  SER A 116     -11.681   0.280  14.443  1.00 91.03           O  
ATOM   1854  HG  SER A 116     -12.251   0.788  15.024  1.00 91.03           H  
ATOM   1855  N   ILE A 117      -7.992   1.422  14.540  1.00 92.00           N  
ATOM   1856  H   ILE A 117      -7.629   0.623  15.040  1.00 92.00           H  
ATOM   1857  CA  ILE A 117      -7.233   1.902  13.404  1.00 92.00           C  
ATOM   1858  HA  ILE A 117      -7.681   2.805  12.990  1.00 92.00           H  
ATOM   1859  C   ILE A 117      -7.267   0.825  12.326  1.00 92.00           C  
ATOM   1860  CB  ILE A 117      -5.821   2.233  13.889  1.00 92.00           C  
ATOM   1861  HB  ILE A 117      -5.435   1.366  14.426  1.00 92.00           H  
ATOM   1862  O   ILE A 117      -6.739  -0.268  12.504  1.00 92.00           O  
ATOM   1863  CG1 ILE A 117      -5.762   3.440  14.856  1.00 92.00           C  
ATOM   1864 HG12 ILE A 117      -6.241   3.154  15.792  1.00 92.00           H  
ATOM   1865 HG13 ILE A 117      -4.718   3.648  15.090  1.00 92.00           H  
ATOM   1866  CG2 ILE A 117      -4.894   2.465  12.712  1.00 92.00           C  
ATOM   1867 HG21 ILE A 117      -4.832   1.589  12.066  1.00 92.00           H  
ATOM   1868 HG22 ILE A 117      -3.909   2.595  13.161  1.00 92.00           H  
ATOM   1869 HG23 ILE A 117      -5.198   3.337  12.134  1.00 92.00           H  
ATOM   1870  CD1 ILE A 117      -6.417   4.743  14.368  1.00 92.00           C  
ATOM   1871 HD11 ILE A 117      -7.499   4.615  14.331  1.00 92.00           H  
ATOM   1872 HD12 ILE A 117      -6.194   5.540  15.078  1.00 92.00           H  
ATOM   1873 HD13 ILE A 117      -6.037   5.030  13.388  1.00 92.00           H  
ATOM   1874  N   VAL A 118      -7.885   1.126  11.192  1.00 94.45           N  
ATOM   1875  H   VAL A 118      -8.253   2.061  11.083  1.00 94.45           H  
ATOM   1876  CA  VAL A 118      -7.851   0.246  10.024  1.00 94.45           C  
ATOM   1877  HA  VAL A 118      -7.952  -0.789  10.349  1.00 94.45           H  
ATOM   1878  C   VAL A 118      -6.508   0.417   9.335  1.00 94.45           C  
ATOM   1879  CB  VAL A 118      -8.994   0.558   9.057  1.00 94.45           C  
ATOM   1880  HB  VAL A 118      -8.913   1.600   8.747  1.00 94.45           H  
ATOM   1881  O   VAL A 118      -6.122   1.544   9.024  1.00 94.45           O  
ATOM   1882  CG1 VAL A 118      -8.949  -0.321   7.805  1.00 94.45           C  
ATOM   1883 HG11 VAL A 118      -9.774  -0.046   7.148  1.00 94.45           H  
ATOM   1884 HG12 VAL A 118      -9.023  -1.373   8.083  1.00 94.45           H  
ATOM   1885 HG13 VAL A 118      -8.023  -0.158   7.253  1.00 94.45           H  
ATOM   1886  CG2 VAL A 118     -10.358   0.371   9.728  1.00 94.45           C  
ATOM   1887 HG21 VAL A 118     -10.443   1.027  10.594  1.00 94.45           H  
ATOM   1888 HG22 VAL A 118     -10.475  -0.663  10.052  1.00 94.45           H  
ATOM   1889 HG23 VAL A 118     -11.142   0.631   9.017  1.00 94.45           H  
ATOM   1890  N   TYR A 119      -5.833  -0.695   9.071  1.00 95.35           N  
ATOM   1891  H   TYR A 119      -6.226  -1.580   9.357  1.00 95.35           H  
ATOM   1892  CA  TYR A 119      -4.573  -0.733   8.344  1.00 95.35           C  
ATOM   1893  HA  TYR A 119      -4.263   0.278   8.082  1.00 95.35           H  
ATOM   1894  C   TYR A 119      -4.732  -1.524   7.043  1.00 95.35           C  
ATOM   1895  CB  TYR A 119      -3.491  -1.322   9.250  1.00 95.35           C  
ATOM   1896  HB2 TYR A 119      -3.338  -0.664  10.105  1.00 95.35           H  
ATOM   1897  HB3 TYR A 119      -3.816  -2.293   9.625  1.00 95.35           H  
ATOM   1898  O   TYR A 119      -5.296  -2.620   7.038  1.00 95.35           O  
ATOM   1899  CG  TYR A 119      -2.186  -1.488   8.514  1.00 95.35           C  
ATOM   1900  CD1 TYR A 119      -1.868  -2.734   7.945  1.00 95.35           C  
ATOM   1901  HD1 TYR A 119      -2.503  -3.593   8.103  1.00 95.35           H  
ATOM   1902  CD2 TYR A 119      -1.343  -0.377   8.326  1.00 95.35           C  
ATOM   1903  HD2 TYR A 119      -1.597   0.577   8.763  1.00 95.35           H  
ATOM   1904  CE1 TYR A 119      -0.715  -2.861   7.162  1.00 95.35           C  
ATOM   1905  HE1 TYR A 119      -0.451  -3.801   6.701  1.00 95.35           H  
ATOM   1906  CE2 TYR A 119      -0.171  -0.509   7.563  1.00 95.35           C  
ATOM   1907  HE2 TYR A 119       0.487   0.333   7.407  1.00 95.35           H  
ATOM   1908  OH  TYR A 119       1.203  -1.893   6.185  1.00 95.35           O  
ATOM   1909  HH  TYR A 119       1.767  -1.117   6.159  1.00 95.35           H  
ATOM   1910  CZ  TYR A 119       0.124  -1.753   6.970  1.00 95.35           C  
ATOM   1911  N   PHE A 120      -4.246  -0.966   5.938  1.00 96.84           N  
ATOM   1912  H   PHE A 120      -3.785  -0.070   6.009  1.00 96.84           H  
ATOM   1913  CA  PHE A 120      -4.298  -1.584   4.621  1.00 96.84           C  
ATOM   1914  HA  PHE A 120      -4.522  -2.646   4.725  1.00 96.84           H  
ATOM   1915  C   PHE A 120      -2.949  -1.476   3.909  1.00 96.84           C  
ATOM   1916  CB  PHE A 120      -5.434  -0.951   3.810  1.00 96.84           C  
ATOM   1917  HB2 PHE A 120      -6.385  -1.228   4.264  1.00 96.84           H  
ATOM   1918  HB3 PHE A 120      -5.350   0.134   3.870  1.00 96.84           H  
ATOM   1919  O   PHE A 120      -2.477  -0.380   3.606  1.00 96.84           O  
ATOM   1920  CG  PHE A 120      -5.447  -1.367   2.354  1.00 96.84           C  
ATOM   1921  CD1 PHE A 120      -4.972  -0.486   1.364  1.00 96.84           C  
ATOM   1922  HD1 PHE A 120      -4.621   0.499   1.635  1.00 96.84           H  
ATOM   1923  CD2 PHE A 120      -5.872  -2.660   1.997  1.00 96.84           C  
ATOM   1924  HD2 PHE A 120      -6.202  -3.355   2.755  1.00 96.84           H  
ATOM   1925  CE1 PHE A 120      -4.928  -0.896   0.023  1.00 96.84           C  
ATOM   1926  HE1 PHE A 120      -4.561  -0.228  -0.742  1.00 96.84           H  
ATOM   1927  CE2 PHE A 120      -5.813  -3.077   0.658  1.00 96.84           C  
ATOM   1928  HE2 PHE A 120      -6.077  -4.088   0.385  1.00 96.84           H  
ATOM   1929  CZ  PHE A 120      -5.336  -2.192  -0.321  1.00 96.84           C  
ATOM   1930  HZ  PHE A 120      -5.233  -2.523  -1.343  1.00 96.84           H  
ATOM   1931  N   ASP A 121      -2.384  -2.638   3.601  1.00 95.80           N  
ATOM   1932  H   ASP A 121      -2.817  -3.492   3.922  1.00 95.80           H  
ATOM   1933  CA  ASP A 121      -1.290  -2.830   2.657  1.00 95.80           C  
ATOM   1934  HA  ASP A 121      -0.851  -1.869   2.390  1.00 95.80           H  
ATOM   1935  C   ASP A 121      -1.865  -3.535   1.411  1.00 95.80           C  
ATOM   1936  CB  ASP A 121      -0.193  -3.670   3.335  1.00 95.80           C  
ATOM   1937  HB2 ASP A 121      -0.590  -4.656   3.577  1.00 95.80           H  
ATOM   1938  HB3 ASP A 121       0.091  -3.182   4.267  1.00 95.80           H  
ATOM   1939  O   ASP A 121      -2.460  -4.608   1.568  1.00 95.80           O  
ATOM   1940  CG  ASP A 121       1.057  -3.839   2.468  1.00 95.80           C  
ATOM   1941  OD1 ASP A 121       0.931  -3.756   1.228  1.00 95.80           O  
ATOM   1942  OD2 ASP A 121       2.156  -4.051   3.011  1.00 95.80           O  
ATOM   1943  N   PRO A 122      -1.709  -2.988   0.188  1.00 96.85           N  
ATOM   1944  CA  PRO A 122      -2.132  -3.659  -1.045  1.00 96.85           C  
ATOM   1945  HA  PRO A 122      -3.219  -3.731  -1.056  1.00 96.85           H  
ATOM   1946  C   PRO A 122      -1.545  -5.065  -1.256  1.00 96.85           C  
ATOM   1947  CB  PRO A 122      -1.659  -2.740  -2.167  1.00 96.85           C  
ATOM   1948  HB2 PRO A 122      -2.330  -2.771  -3.026  1.00 96.85           H  
ATOM   1949  HB3 PRO A 122      -0.654  -3.047  -2.458  1.00 96.85           H  
ATOM   1950  O   PRO A 122      -2.155  -5.891  -1.935  1.00 96.85           O  
ATOM   1951  CG  PRO A 122      -1.572  -1.355  -1.538  1.00 96.85           C  
ATOM   1952  HG2 PRO A 122      -2.552  -0.879  -1.554  1.00 96.85           H  
ATOM   1953  HG3 PRO A 122      -0.833  -0.729  -2.039  1.00 96.85           H  
ATOM   1954  CD  PRO A 122      -1.163  -1.666  -0.102  1.00 96.85           C  
ATOM   1955  HD2 PRO A 122      -1.565  -0.908   0.569  1.00 96.85           H  
ATOM   1956  HD3 PRO A 122      -0.076  -1.694  -0.028  1.00 96.85           H  
ATOM   1957  N   LEU A 123      -0.381  -5.352  -0.669  1.00 95.34           N  
ATOM   1958  H   LEU A 123       0.059  -4.634  -0.112  1.00 95.34           H  
ATOM   1959  CA  LEU A 123       0.277  -6.661  -0.699  1.00 95.34           C  
ATOM   1960  HA  LEU A 123       0.078  -7.134  -1.660  1.00 95.34           H  
ATOM   1961  C   LEU A 123      -0.273  -7.619   0.371  1.00 95.34           C  
ATOM   1962  CB  LEU A 123       1.795  -6.455  -0.568  1.00 95.34           C  
ATOM   1963  HB2 LEU A 123       2.283  -7.429  -0.574  1.00 95.34           H  
ATOM   1964  HB3 LEU A 123       1.997  -5.979   0.392  1.00 95.34           H  
ATOM   1965  O   LEU A 123       0.210  -8.738   0.510  1.00 95.34           O  
ATOM   1966  CG  LEU A 123       2.401  -5.589  -1.688  1.00 95.34           C  
ATOM   1967  HG  LEU A 123       1.905  -4.620  -1.738  1.00 95.34           H  
ATOM   1968  CD1 LEU A 123       3.875  -5.366  -1.400  1.00 95.34           C  
ATOM   1969 HD11 LEU A 123       4.371  -6.336  -1.445  1.00 95.34           H  
ATOM   1970 HD12 LEU A 123       3.971  -4.877  -0.430  1.00 95.34           H  
ATOM   1971 HD13 LEU A 123       4.293  -4.707  -2.161  1.00 95.34           H  
ATOM   1972  CD2 LEU A 123       2.338  -6.268  -3.053  1.00 95.34           C  
ATOM   1973 HD21 LEU A 123       2.866  -7.221  -3.023  1.00 95.34           H  
ATOM   1974 HD22 LEU A 123       2.792  -5.630  -3.811  1.00 95.34           H  
ATOM   1975 HD23 LEU A 123       1.302  -6.460  -3.332  1.00 95.34           H  
ATOM   1976  N   GLY A 124      -1.275  -7.192   1.144  1.00 95.48           N  
ATOM   1977  H   GLY A 124      -1.628  -6.258   0.994  1.00 95.48           H  
ATOM   1978  CA  GLY A 124      -1.941  -8.006   2.159  1.00 95.48           C  
ATOM   1979  HA2 GLY A 124      -2.868  -7.508   2.443  1.00 95.48           H  
ATOM   1980  HA3 GLY A 124      -2.186  -8.980   1.734  1.00 95.48           H  
ATOM   1981  C   GLY A 124      -1.123  -8.243   3.428  1.00 95.48           C  
ATOM   1982  O   GLY A 124      -1.532  -9.058   4.255  1.00 95.48           O  
ATOM   1983  N   ARG A 125       0.003  -7.541   3.605  1.00 93.18           N  
ATOM   1984  H   ARG A 125       0.264  -6.867   2.900  1.00 93.18           H  
ATOM   1985  CA  ARG A 125       0.866  -7.695   4.781  1.00 93.18           C  
ATOM   1986  HA  ARG A 125       1.023  -8.764   4.927  1.00 93.18           H  
ATOM   1987  C   ARG A 125       0.183  -7.124   6.032  1.00 93.18           C  
ATOM   1988  CB  ARG A 125       2.247  -7.053   4.574  1.00 93.18           C  
ATOM   1989  HB2 ARG A 125       2.137  -5.969   4.603  1.00 93.18           H  
ATOM   1990  HB3 ARG A 125       2.892  -7.340   5.405  1.00 93.18           H  
ATOM   1991  O   ARG A 125      -0.526  -6.115   5.942  1.00 93.18           O  
ATOM   1992  CG  ARG A 125       2.928  -7.462   3.256  1.00 93.18           C  
ATOM   1993  HG2 ARG A 125       2.322  -7.110   2.422  1.00 93.18           H  
ATOM   1994  HG3 ARG A 125       3.016  -8.547   3.201  1.00 93.18           H  
ATOM   1995  CD  ARG A 125       4.321  -6.830   3.156  1.00 93.18           C  
ATOM   1996  HD2 ARG A 125       5.010  -7.432   3.749  1.00 93.18           H  
ATOM   1997  HD3 ARG A 125       4.274  -5.830   3.588  1.00 93.18           H  
ATOM   1998  NE  ARG A 125       4.796  -6.697   1.757  1.00 93.18           N  
ATOM   1999  HE  ARG A 125       4.090  -6.729   1.035  1.00 93.18           H  
ATOM   2000  NH1 ARG A 125       6.987  -6.230   2.254  1.00 93.18           N  
ATOM   2001 HH11 ARG A 125       6.821  -6.537   3.202  1.00 93.18           H  
ATOM   2002 HH12 ARG A 125       7.889  -5.943   1.903  1.00 93.18           H  
ATOM   2003  NH2 ARG A 125       6.343  -5.977   0.191  1.00 93.18           N  
ATOM   2004 HH21 ARG A 125       5.638  -5.884  -0.526  1.00 93.18           H  
ATOM   2005 HH22 ARG A 125       7.239  -5.536   0.036  1.00 93.18           H  
ATOM   2006  CZ  ARG A 125       6.013  -6.312   1.402  1.00 93.18           C  
ATOM   2007  N   PRO A 126       0.358  -7.749   7.203  1.00 93.08           N  
ATOM   2008  CA  PRO A 126      -0.108  -7.190   8.462  1.00 93.08           C  
ATOM   2009  HA  PRO A 126      -1.143  -6.859   8.374  1.00 93.08           H  
ATOM   2010  C   PRO A 126       0.761  -6.001   8.891  1.00 93.08           C  
ATOM   2011  CB  PRO A 126      -0.023  -8.350   9.451  1.00 93.08           C  
ATOM   2012  HB2 PRO A 126       0.109  -7.997  10.474  1.00 93.08           H  
ATOM   2013  HB3 PRO A 126      -0.918  -8.968   9.381  1.00 93.08           H  
ATOM   2014  O   PRO A 126       1.948  -5.922   8.584  1.00 93.08           O  
ATOM   2015  CG  PRO A 126       1.179  -9.145   8.936  1.00 93.08           C  
ATOM   2016  HG2 PRO A 126       2.100  -8.671   9.275  1.00 93.08           H  
ATOM   2017  HG3 PRO A 126       1.147 -10.191   9.242  1.00 93.08           H  
ATOM   2018  CD  PRO A 126       1.062  -9.003   7.424  1.00 93.08           C  
ATOM   2019  HD2 PRO A 126       2.052  -8.986   6.968  1.00 93.08           H  
ATOM   2020  HD3 PRO A 126       0.476  -9.828   7.018  1.00 93.08           H  
ATOM   2021  N   TYR A 127       0.188  -5.103   9.688  1.00 90.44           N  
ATOM   2022  H   TYR A 127      -0.798  -5.197   9.882  1.00 90.44           H  
ATOM   2023  CA  TYR A 127       0.843  -3.888  10.167  1.00 90.44           C  
ATOM   2024  HA  TYR A 127       0.972  -3.197   9.334  1.00 90.44           H  
ATOM   2025  C   TYR A 127       2.228  -4.124  10.787  1.00 90.44           C  
ATOM   2026  CB  TYR A 127      -0.079  -3.251  11.210  1.00 90.44           C  
ATOM   2027  HB2 TYR A 127      -0.968  -2.863  10.713  1.00 90.44           H  
ATOM   2028  HB3 TYR A 127      -0.406  -4.013  11.918  1.00 90.44           H  
ATOM   2029  O   TYR A 127       3.149  -3.344  10.549  1.00 90.44           O  
ATOM   2030  CG  TYR A 127       0.593  -2.138  11.974  1.00 90.44           C  
ATOM   2031  CD1 TYR A 127       1.166  -2.389  13.237  1.00 90.44           C  
ATOM   2032  HD1 TYR A 127       1.095  -3.371  13.680  1.00 90.44           H  
ATOM   2033  CD2 TYR A 127       0.727  -0.879  11.366  1.00 90.44           C  
ATOM   2034  HD2 TYR A 127       0.336  -0.721  10.372  1.00 90.44           H  
ATOM   2035  CE1 TYR A 127       1.866  -1.366  13.900  1.00 90.44           C  
ATOM   2036  HE1 TYR A 127       2.342  -1.550  14.852  1.00 90.44           H  
ATOM   2037  CE2 TYR A 127       1.409   0.148  12.031  1.00 90.44           C  
ATOM   2038  HE2 TYR A 127       1.541   1.112  11.561  1.00 90.44           H  
ATOM   2039  OH  TYR A 127       2.684   0.895  13.870  1.00 90.44           O  
ATOM   2040  HH  TYR A 127       3.612   0.748  13.672  1.00 90.44           H  
ATOM   2041  CZ  TYR A 127       1.978  -0.098  13.290  1.00 90.44           C  
ATOM   2042  N   HIS A 128       2.382  -5.193  11.575  1.00 86.08           N  
ATOM   2043  H   HIS A 128       1.615  -5.848  11.637  1.00 86.08           H  
ATOM   2044  CA  HIS A 128       3.615  -5.484  12.314  1.00 86.08           C  
ATOM   2045  HA  HIS A 128       3.903  -4.583  12.856  1.00 86.08           H  
ATOM   2046  C   HIS A 128       4.811  -5.840  11.417  1.00 86.08           C  
ATOM   2047  CB  HIS A 128       3.348  -6.591  13.341  1.00 86.08           C  
ATOM   2048  HB2 HIS A 128       2.537  -6.279  13.999  1.00 86.08           H  
ATOM   2049  HB3 HIS A 128       4.239  -6.716  13.956  1.00 86.08           H  
ATOM   2050  O   HIS A 128       5.939  -5.840  11.898  1.00 86.08           O  
ATOM   2051  CG  HIS A 128       3.000  -7.926  12.731  1.00 86.08           C  
ATOM   2052  CD2 HIS A 128       3.880  -8.896  12.329  1.00 86.08           C  
ATOM   2053  HD2 HIS A 128       4.958  -8.833  12.361  1.00 86.08           H  
ATOM   2054  ND1 HIS A 128       1.731  -8.413  12.510  1.00 86.08           N  
ATOM   2055  HD1 HIS A 128       0.860  -7.946  12.717  1.00 86.08           H  
ATOM   2056  CE1 HIS A 128       1.847  -9.649  11.996  1.00 86.08           C  
ATOM   2057  HE1 HIS A 128       1.025 -10.293  11.721  1.00 86.08           H  
ATOM   2058  NE2 HIS A 128       3.134  -9.989  11.883  1.00 86.08           N  
ATOM   2059  N   GLU A 129       4.582  -6.122  10.132  1.00 85.15           N  
ATOM   2060  H   GLU A 129       3.634  -6.132   9.784  1.00 85.15           H  
ATOM   2061  CA  GLU A 129       5.648  -6.305   9.140  1.00 85.15           C  
ATOM   2062  HA  GLU A 129       6.515  -6.761   9.618  1.00 85.15           H  
ATOM   2063  C   GLU A 129       6.136  -4.977   8.543  1.00 85.15           C  
ATOM   2064  CB  GLU A 129       5.169  -7.249   8.032  1.00 85.15           C  
ATOM   2065  HB2 GLU A 129       4.212  -6.901   7.643  1.00 85.15           H  
ATOM   2066  HB3 GLU A 129       5.896  -7.225   7.220  1.00 85.15           H  
ATOM   2067  O   GLU A 129       7.123  -4.951   7.807  1.00 85.15           O  
ATOM   2068  CG  GLU A 129       5.043  -8.698   8.522  1.00 85.15           C  
ATOM   2069  HG2 GLU A 129       4.365  -8.731   9.374  1.00 85.15           H  
ATOM   2070  HG3 GLU A 129       6.021  -9.039   8.861  1.00 85.15           H  
ATOM   2071  CD  GLU A 129       4.535  -9.639   7.419  1.00 85.15           C  
ATOM   2072  OE1 GLU A 129       3.945 -10.682   7.778  1.00 85.15           O  
ATOM   2073  OE2 GLU A 129       4.707  -9.305   6.222  1.00 85.15           O  
ATOM   2074  N   THR A 130       5.480  -3.858   8.864  1.00 79.63           N  
ATOM   2075  H   THR A 130       4.710  -3.925   9.514  1.00 79.63           H  
ATOM   2076  CA  THR A 130       5.927  -2.529   8.440  1.00 79.63           C  
ATOM   2077  HA  THR A 130       6.583  -2.653   7.578  1.00 79.63           H  
ATOM   2078  C   THR A 130       6.754  -1.829   9.502  1.00 79.63           C  
ATOM   2079  CB  THR A 130       4.784  -1.632   7.964  1.00 79.63           C  
ATOM   2080  HB  THR A 130       5.230  -0.727   7.552  1.00 79.63           H  
ATOM   2081  O   THR A 130       6.548  -2.001  10.700  1.00 79.63           O  
ATOM   2082  CG2 THR A 130       4.029  -2.321   6.838  1.00 79.63           C  
ATOM   2083 HG21 THR A 130       3.268  -2.989   7.240  1.00 79.63           H  
ATOM   2084 HG22 THR A 130       3.603  -1.552   6.194  1.00 79.63           H  
ATOM   2085 HG23 THR A 130       4.712  -2.907   6.222  1.00 79.63           H  
ATOM   2086  OG1 THR A 130       3.893  -1.245   8.990  1.00 79.63           O  
ATOM   2087  HG1 THR A 130       3.687  -2.020   9.518  1.00 79.63           H  
ATOM   2088  N   MET A 131       7.667  -0.962   9.060  1.00 73.36           N  
ATOM   2089  H   MET A 131       7.827  -0.902   8.065  1.00 73.36           H  
ATOM   2090  CA  MET A 131       8.509  -0.140   9.940  1.00 73.36           C  
ATOM   2091  HA  MET A 131       8.814  -0.754  10.786  1.00 73.36           H  
ATOM   2092  C   MET A 131       7.765   1.070  10.543  1.00 73.36           C  
ATOM   2093  CB  MET A 131       9.778   0.285   9.180  1.00 73.36           C  
ATOM   2094  HB2 MET A 131       9.492   0.864   8.301  1.00 73.36           H  
ATOM   2095  HB3 MET A 131      10.389   0.920   9.821  1.00 73.36           H  
ATOM   2096  O   MET A 131       8.393   2.028  10.997  1.00 73.36           O  
ATOM   2097  CG  MET A 131      10.649  -0.895   8.731  1.00 73.36           C  
ATOM   2098  HG2 MET A 131      11.486  -0.493   8.161  1.00 73.36           H  
ATOM   2099  HG3 MET A 131      10.083  -1.537   8.055  1.00 73.36           H  
ATOM   2100  SD  MET A 131      11.333  -1.892  10.087  1.00 73.36           S  
ATOM   2101  CE  MET A 131      10.369  -3.418   9.887  1.00 73.36           C  
ATOM   2102  HE1 MET A 131      10.525  -3.824   8.887  1.00 73.36           H  
ATOM   2103  HE2 MET A 131      10.690  -4.152  10.625  1.00 73.36           H  
ATOM   2104  HE3 MET A 131       9.308  -3.211  10.029  1.00 73.36           H  
ATOM   2105  N   LEU A 132       6.427   1.067  10.529  1.00 77.38           N  
ATOM   2106  H   LEU A 132       5.967   0.208  10.262  1.00 77.38           H  
ATOM   2107  CA  LEU A 132       5.618   2.095  11.178  1.00 77.38           C  
ATOM   2108  HA  LEU A 132       6.099   3.064  11.049  1.00 77.38           H  
ATOM   2109  C   LEU A 132       5.545   1.808  12.680  1.00 77.38           C  
ATOM   2110  CB  LEU A 132       4.213   2.139  10.549  1.00 77.38           C  
ATOM   2111  HB2 LEU A 132       3.828   1.120  10.501  1.00 77.38           H  
ATOM   2112  HB3 LEU A 132       3.556   2.707  11.208  1.00 77.38           H  
ATOM   2113  O   LEU A 132       5.103   0.741  13.093  1.00 77.38           O  
ATOM   2114  CG  LEU A 132       4.156   2.764   9.147  1.00 77.38           C  
ATOM   2115  HG  LEU A 132       4.866   2.253   8.497  1.00 77.38           H  
ATOM   2116  CD1 LEU A 132       2.742   2.594   8.581  1.00 77.38           C  
ATOM   2117 HD11 LEU A 132       2.011   3.023   9.266  1.00 77.38           H  
ATOM   2118 HD12 LEU A 132       2.538   1.530   8.460  1.00 77.38           H  
ATOM   2119 HD13 LEU A 132       2.655   3.084   7.611  1.00 77.38           H  
ATOM   2120  CD2 LEU A 132       4.479   4.263   9.184  1.00 77.38           C  
ATOM   2121 HD21 LEU A 132       3.880   4.763   9.945  1.00 77.38           H  
ATOM   2122 HD22 LEU A 132       4.274   4.722   8.217  1.00 77.38           H  
ATOM   2123 HD23 LEU A 132       5.537   4.408   9.402  1.00 77.38           H  
ATOM   2124  N   GLY A 133       5.928   2.766  13.518  1.00 76.40           N  
ATOM   2125  H   GLY A 133       6.387   3.577  13.128  1.00 76.40           H  
ATOM   2126  CA  GLY A 133       5.731   2.696  14.968  1.00 76.40           C  
ATOM   2127  HA2 GLY A 133       6.483   3.309  15.465  1.00 76.40           H  
ATOM   2128  HA3 GLY A 133       5.862   1.668  15.306  1.00 76.40           H  
ATOM   2129  C   GLY A 133       4.347   3.195  15.389  1.00 76.40           C  
ATOM   2130  O   GLY A 133       3.908   4.245  14.914  1.00 76.40           O  
ATOM   2131  N   LEU A 134       3.677   2.493  16.312  1.00 73.21           N  
ATOM   2132  H   LEU A 134       4.078   1.634  16.660  1.00 73.21           H  
ATOM   2133  CA  LEU A 134       2.431   2.976  16.919  1.00 73.21           C  
ATOM   2134  HA  LEU A 134       1.857   3.458  16.128  1.00 73.21           H  
ATOM   2135  C   LEU A 134       2.716   4.009  18.011  1.00 73.21           C  
ATOM   2136  CB  LEU A 134       1.597   1.845  17.555  1.00 73.21           C  
ATOM   2137  HB2 LEU A 134       0.805   2.289  18.158  1.00 73.21           H  
ATOM   2138  HB3 LEU A 134       2.249   1.292  18.231  1.00 73.21           H  
ATOM   2139  O   LEU A 134       3.624   3.799  18.819  1.00 73.21           O  
ATOM   2140  CG  LEU A 134       0.942   0.874  16.574  1.00 73.21           C  
ATOM   2141  HG  LEU A 134       1.750   0.456  15.973  1.00 73.21           H  
ATOM   2142  CD1 LEU A 134       0.354  -0.310  17.348  1.00 73.21           C  
ATOM   2143 HD11 LEU A 134       0.228  -1.171  16.692  1.00 73.21           H  
ATOM   2144 HD12 LEU A 134      -0.599  -0.036  17.803  1.00 73.21           H  
ATOM   2145 HD13 LEU A 134       1.042  -0.621  18.134  1.00 73.21           H  
ATOM   2146  CD2 LEU A 134      -0.114   1.577  15.694  1.00 73.21           C  
ATOM   2147 HD21 LEU A 134      -1.107   1.480  16.133  1.00 73.21           H  
ATOM   2148 HD22 LEU A 134      -0.104   1.145  14.694  1.00 73.21           H  
ATOM   2149 HD23 LEU A 134       0.092   2.640  15.564  1.00 73.21           H  
ATOM   2150  N   PRO A 135       1.920   5.086  18.114  1.00 67.67           N  
ATOM   2151  CA  PRO A 135       1.954   5.947  19.277  1.00 67.67           C  
ATOM   2152  HA  PRO A 135       2.973   6.293  19.449  1.00 67.67           H  
ATOM   2153  C   PRO A 135       1.477   5.167  20.502  1.00 67.67           C  
ATOM   2154  CB  PRO A 135       1.063   7.149  18.942  1.00 67.67           C  
ATOM   2155  HB2 PRO A 135       0.547   7.537  19.820  1.00 67.67           H  
ATOM   2156  HB3 PRO A 135       1.668   7.930  18.482  1.00 67.67           H  
ATOM   2157  O   PRO A 135       0.598   4.303  20.424  1.00 67.67           O  
ATOM   2158  CG  PRO A 135       0.082   6.599  17.910  1.00 67.67           C  
ATOM   2159  HG2 PRO A 135      -0.758   6.129  18.420  1.00 67.67           H  
ATOM   2160  HG3 PRO A 135      -0.270   7.377  17.232  1.00 67.67           H  
ATOM   2161  CD  PRO A 135       0.920   5.552  17.180  1.00 67.67           C  
ATOM   2162  HD2 PRO A 135       0.286   4.750  16.801  1.00 67.67           H  
ATOM   2163  HD3 PRO A 135       1.478   6.047  16.386  1.00 67.67           H  
ATOM   2164  N   ALA A 136       2.049   5.492  21.659  1.00 68.69           N  
ATOM   2165  H   ALA A 136       2.761   6.208  21.671  1.00 68.69           H  
ATOM   2166  CA  ALA A 136       1.572   4.965  22.928  1.00 68.69           C  
ATOM   2167  HA  ALA A 136       1.687   3.881  22.918  1.00 68.69           H  
ATOM   2168  C   ALA A 136       0.079   5.302  23.103  1.00 68.69           C  
ATOM   2169  CB  ALA A 136       2.435   5.542  24.055  1.00 68.69           C  
ATOM   2170  HB1 ALA A 136       3.479   5.271  23.898  1.00 68.69           H  
ATOM   2171  HB2 ALA A 136       2.104   5.138  25.011  1.00 68.69           H  
ATOM   2172  HB3 ALA A 136       2.341   6.627  24.078  1.00 68.69           H  
ATOM   2173  O   ALA A 136      -0.327   6.448  22.916  1.00 68.69           O  
ATOM   2174  N   GLY A 137      -0.737   4.300  23.441  1.00 73.65           N  
ATOM   2175  H   GLY A 137      -0.349   3.373  23.542  1.00 73.65           H  
ATOM   2176  CA  GLY A 137      -2.188   4.463  23.579  1.00 73.65           C  
ATOM   2177  HA2 GLY A 137      -2.574   3.655  24.200  1.00 73.65           H  
ATOM   2178  HA3 GLY A 137      -2.400   5.407  24.081  1.00 73.65           H  
ATOM   2179  C   GLY A 137      -2.973   4.447  22.263  1.00 73.65           C  
ATOM   2180  O   GLY A 137      -4.156   4.785  22.278  1.00 73.65           O  
ATOM   2181  N   ALA A 138      -2.354   4.059  21.138  1.00 71.45           N  
ATOM   2182  H   ALA A 138      -1.362   3.870  21.150  1.00 71.45           H  
ATOM   2183  CA  ALA A 138      -3.078   3.844  19.887  1.00 71.45           C  
ATOM   2184  HA  ALA A 138      -3.450   4.816  19.561  1.00 71.45           H  
ATOM   2185  C   ALA A 138      -4.253   2.862  20.086  1.00 71.45           C  
ATOM   2186  CB  ALA A 138      -2.126   3.314  18.806  1.00 71.45           C  
ATOM   2187  HB1 ALA A 138      -2.666   3.198  17.867  1.00 71.45           H  
ATOM   2188  HB2 ALA A 138      -1.731   2.344  19.107  1.00 71.45           H  
ATOM   2189  HB3 ALA A 138      -1.295   4.003  18.657  1.00 71.45           H  
ATOM   2190  O   ALA A 138      -4.089   1.845  20.770  1.00 71.45           O  
ATOM   2191  N   PRO A 139      -5.424   3.123  19.473  1.00 77.48           N  
ATOM   2192  CA  PRO A 139      -6.500   2.143  19.414  1.00 77.48           C  
ATOM   2193  HA  PRO A 139      -6.841   1.937  20.429  1.00 77.48           H  
ATOM   2194  C   PRO A 139      -6.027   0.841  18.757  1.00 77.48           C  
ATOM   2195  CB  PRO A 139      -7.632   2.802  18.619  1.00 77.48           C  
ATOM   2196  HB2 PRO A 139      -7.624   2.455  17.586  1.00 77.48           H  
ATOM   2197  HB3 PRO A 139      -8.598   2.605  19.084  1.00 77.48           H  
ATOM   2198  O   PRO A 139      -5.055   0.828  17.998  1.00 77.48           O  
ATOM   2199  CG  PRO A 139      -7.318   4.295  18.662  1.00 77.48           C  
ATOM   2200  HG2 PRO A 139      -7.756   4.732  19.560  1.00 77.48           H  
ATOM   2201  HG3 PRO A 139      -7.677   4.810  17.772  1.00 77.48           H  
ATOM   2202  CD  PRO A 139      -5.798   4.339  18.770  1.00 77.48           C  
ATOM   2203  HD2 PRO A 139      -5.501   5.231  19.321  1.00 77.48           H  
ATOM   2204  HD3 PRO A 139      -5.351   4.337  17.775  1.00 77.48           H  
ATOM   2205  N   HIS A 140      -6.738  -0.258  19.012  1.00 89.65           N  
ATOM   2206  H   HIS A 140      -7.551  -0.187  19.606  1.00 89.65           H  
ATOM   2207  CA  HIS A 140      -6.410  -1.549  18.408  1.00 89.65           C  
ATOM   2208  HA  HIS A 140      -5.409  -1.820  18.745  1.00 89.65           H  
ATOM   2209  C   HIS A 140      -6.382  -1.470  16.872  1.00 89.65           C  
ATOM   2210  CB  HIS A 140      -7.381  -2.628  18.900  1.00 89.65           C  
ATOM   2211  HB2 HIS A 140      -7.419  -2.607  19.989  1.00 89.65           H  
ATOM   2212  HB3 HIS A 140      -6.986  -3.601  18.606  1.00 89.65           H  
ATOM   2213  O   HIS A 140      -7.201  -0.785  16.251  1.00 89.65           O  
ATOM   2214  CG  HIS A 140      -8.784  -2.506  18.358  1.00 89.65           C  
ATOM   2215  CD2 HIS A 140      -9.311  -3.214  17.311  1.00 89.65           C  
ATOM   2216  HD2 HIS A 140      -8.782  -3.937  16.708  1.00 89.65           H  
ATOM   2217  ND1 HIS A 140      -9.791  -1.708  18.849  1.00 89.65           N  
ATOM   2218  HD1 HIS A 140      -9.710  -0.934  19.492  1.00 89.65           H  
ATOM   2219  CE1 HIS A 140     -10.901  -1.953  18.140  1.00 89.65           C  
ATOM   2220  HE1 HIS A 140     -11.839  -1.435  18.273  1.00 89.65           H  
ATOM   2221  NE2 HIS A 140     -10.660  -2.865  17.185  1.00 89.65           N  
ATOM   2222  N   ILE A 141      -5.444  -2.190  16.256  1.00 92.30           N  
ATOM   2223  H   ILE A 141      -4.807  -2.748  16.806  1.00 92.30           H  
ATOM   2224  CA  ILE A 141      -5.312  -2.237  14.799  1.00 92.30           C  
ATOM   2225  HA  ILE A 141      -5.640  -1.277  14.400  1.00 92.30           H  
ATOM   2226  C   ILE A 141      -6.216  -3.318  14.227  1.00 92.30           C  
ATOM   2227  CB  ILE A 141      -3.854  -2.429  14.348  1.00 92.30           C  
ATOM   2228  HB  ILE A 141      -3.478  -3.360  14.772  1.00 92.30           H  
ATOM   2229  O   ILE A 141      -6.304  -4.431  14.746  1.00 92.30           O  
ATOM   2230  CG1 ILE A 141      -3.013  -1.260  14.890  1.00 92.30           C  
ATOM   2231 HG12 ILE A 141      -3.414  -0.308  14.544  1.00 92.30           H  
ATOM   2232 HG13 ILE A 141      -3.023  -1.270  15.980  1.00 92.30           H  
ATOM   2233  CG2 ILE A 141      -3.749  -2.525  12.808  1.00 92.30           C  
ATOM   2234 HG21 ILE A 141      -2.717  -2.678  12.491  1.00 92.30           H  
ATOM   2235 HG22 ILE A 141      -4.140  -1.621  12.340  1.00 92.30           H  
ATOM   2236 HG23 ILE A 141      -4.284  -3.399  12.437  1.00 92.30           H  
ATOM   2237  CD1 ILE A 141      -1.570  -1.389  14.437  1.00 92.30           C  
ATOM   2238 HD11 ILE A 141      -1.224  -2.415  14.568  1.00 92.30           H  
ATOM   2239 HD12 ILE A 141      -1.473  -1.073  13.398  1.00 92.30           H  
ATOM   2240 HD13 ILE A 141      -0.951  -0.731  15.048  1.00 92.30           H  
ATOM   2241  N   VAL A 142      -6.859  -2.988  13.115  1.00 94.80           N  
ATOM   2242  H   VAL A 142      -6.730  -2.047  12.772  1.00 94.80           H  
ATOM   2243  CA  VAL A 142      -7.596  -3.923  12.279  1.00 94.80           C  
ATOM   2244  HA  VAL A 142      -7.545  -4.918  12.720  1.00 94.80           H  
ATOM   2245  C   VAL A 142      -6.922  -3.986  10.914  1.00 94.80           C  
ATOM   2246  CB  VAL A 142      -9.081  -3.530  12.193  1.00 94.80           C  
ATOM   2247  HB  VAL A 142      -9.186  -2.543  11.741  1.00 94.80           H  
ATOM   2248  O   VAL A 142      -7.184  -3.160  10.040  1.00 94.80           O  
ATOM   2249  CG1 VAL A 142      -9.838  -4.558  11.346  1.00 94.80           C  
ATOM   2250 HG11 VAL A 142      -9.508  -4.497  10.309  1.00 94.80           H  
ATOM   2251 HG12 VAL A 142     -10.908  -4.357  11.388  1.00 94.80           H  
ATOM   2252 HG13 VAL A 142      -9.654  -5.561  11.731  1.00 94.80           H  
ATOM   2253  CG2 VAL A 142      -9.737  -3.504  13.579  1.00 94.80           C  
ATOM   2254 HG21 VAL A 142     -10.790  -3.232  13.497  1.00 94.80           H  
ATOM   2255 HG22 VAL A 142      -9.648  -4.480  14.056  1.00 94.80           H  
ATOM   2256 HG23 VAL A 142      -9.245  -2.768  14.214  1.00 94.80           H  
ATOM   2257  N   ASP A 143      -6.071  -4.993  10.722  1.00 96.02           N  
ATOM   2258  H   ASP A 143      -5.700  -5.480  11.525  1.00 96.02           H  
ATOM   2259  CA  ASP A 143      -5.467  -5.283   9.418  1.00 96.02           C  
ATOM   2260  HA  ASP A 143      -4.966  -4.391   9.042  1.00 96.02           H  
ATOM   2261  C   ASP A 143      -6.539  -5.726   8.422  1.00 96.02           C  
ATOM   2262  CB  ASP A 143      -4.430  -6.399   9.558  1.00 96.02           C  
ATOM   2263  HB2 ASP A 143      -3.947  -6.551   8.592  1.00 96.02           H  
ATOM   2264  HB3 ASP A 143      -4.923  -7.324   9.856  1.00 96.02           H  
ATOM   2265  O   ASP A 143      -7.316  -6.625   8.733  1.00 96.02           O  
ATOM   2266  CG  ASP A 143      -3.377  -6.039  10.587  1.00 96.02           C  
ATOM   2267  OD1 ASP A 143      -2.533  -5.185  10.256  1.00 96.02           O  
ATOM   2268  OD2 ASP A 143      -3.485  -6.575  11.709  1.00 96.02           O  
ATOM   2269  N   VAL A 144      -6.607  -5.143   7.230  1.00 97.28           N  
ATOM   2270  H   VAL A 144      -6.010  -4.347   7.052  1.00 97.28           H  
ATOM   2271  CA  VAL A 144      -7.572  -5.562   6.196  1.00 97.28           C  
ATOM   2272  HA  VAL A 144      -8.551  -5.685   6.658  1.00 97.28           H  
ATOM   2273  C   VAL A 144      -7.197  -6.924   5.597  1.00 97.28           C  
ATOM   2274  CB  VAL A 144      -7.695  -4.470   5.120  1.00 97.28           C  
ATOM   2275  HB  VAL A 144      -6.697  -4.214   4.764  1.00 97.28           H  
ATOM   2276  O   VAL A 144      -8.094  -7.711   5.281  1.00 97.28           O  
ATOM   2277  CG1 VAL A 144      -8.552  -4.900   3.923  1.00 97.28           C  
ATOM   2278 HG11 VAL A 144      -8.643  -4.075   3.216  1.00 97.28           H  
ATOM   2279 HG12 VAL A 144      -9.543  -5.208   4.257  1.00 97.28           H  
ATOM   2280 HG13 VAL A 144      -8.075  -5.728   3.400  1.00 97.28           H  
ATOM   2281  CG2 VAL A 144      -8.350  -3.216   5.715  1.00 97.28           C  
ATOM   2282 HG21 VAL A 144      -7.775  -2.856   6.568  1.00 97.28           H  
ATOM   2283 HG22 VAL A 144      -8.372  -2.423   4.967  1.00 97.28           H  
ATOM   2284 HG23 VAL A 144      -9.365  -3.439   6.045  1.00 97.28           H  
ATOM   2285  N   LEU A 145      -5.891  -7.207   5.492  1.00 96.52           N  
ATOM   2286  H   LEU A 145      -5.238  -6.509   5.819  1.00 96.52           H  
ATOM   2287  CA  LEU A 145      -5.314  -8.460   4.980  1.00 96.52           C  
ATOM   2288  HA  LEU A 145      -4.251  -8.287   4.812  1.00 96.52           H  
ATOM   2289  C   LEU A 145      -5.863  -8.876   3.606  1.00 96.52           C  
ATOM   2290  CB  LEU A 145      -5.434  -9.585   6.032  1.00 96.52           C  
ATOM   2291  HB2 LEU A 145      -6.490  -9.812   6.178  1.00 96.52           H  
ATOM   2292  HB3 LEU A 145      -4.955 -10.480   5.634  1.00 96.52           H  
ATOM   2293  O   LEU A 145      -6.116 -10.053   3.377  1.00 96.52           O  
ATOM   2294  CG  LEU A 145      -4.800  -9.284   7.395  1.00 96.52           C  
ATOM   2295  HG  LEU A 145      -5.277  -8.397   7.814  1.00 96.52           H  
ATOM   2296  CD1 LEU A 145      -5.055 -10.445   8.357  1.00 96.52           C  
ATOM   2297 HD11 LEU A 145      -4.634 -10.207   9.334  1.00 96.52           H  
ATOM   2298 HD12 LEU A 145      -6.127 -10.615   8.456  1.00 96.52           H  
ATOM   2299 HD13 LEU A 145      -4.578 -11.347   7.974  1.00 96.52           H  
ATOM   2300  CD2 LEU A 145      -3.294  -9.048   7.302  1.00 96.52           C  
ATOM   2301 HD21 LEU A 145      -3.074  -8.161   6.708  1.00 96.52           H  
ATOM   2302 HD22 LEU A 145      -2.801  -9.904   6.839  1.00 96.52           H  
ATOM   2303 HD23 LEU A 145      -2.885  -8.897   8.301  1.00 96.52           H  
ATOM   2304  N   ALA A 146      -6.122  -7.914   2.716  1.00 96.58           N  
ATOM   2305  H   ALA A 146      -5.821  -6.973   2.930  1.00 96.58           H  
ATOM   2306  CA  ALA A 146      -6.546  -8.177   1.342  1.00 96.58           C  
ATOM   2307  HA  ALA A 146      -6.912  -9.200   1.244  1.00 96.58           H  
ATOM   2308  C   ALA A 146      -5.338  -8.028   0.413  1.00 96.58           C  
ATOM   2309  CB  ALA A 146      -7.700  -7.233   0.974  1.00 96.58           C  
ATOM   2310  HB1 ALA A 146      -8.017  -7.442  -0.047  1.00 96.58           H  
ATOM   2311  HB2 ALA A 146      -7.373  -6.195   1.038  1.00 96.58           H  
ATOM   2312  HB3 ALA A 146      -8.543  -7.402   1.644  1.00 96.58           H  
ATOM   2313  O   ALA A 146      -4.884  -6.908   0.178  1.00 96.58           O  
ATOM   2314  N   HIS A 147      -4.816  -9.149  -0.084  1.00 97.46           N  
ATOM   2315  H   HIS A 147      -5.285 -10.026   0.094  1.00 97.46           H  
ATOM   2316  CA  HIS A 147      -3.697  -9.155  -1.024  1.00 97.46           C  
ATOM   2317  HA  HIS A 147      -3.010  -8.344  -0.781  1.00 97.46           H  
ATOM   2318  C   HIS A 147      -4.239  -8.925  -2.434  1.00 97.46           C  
ATOM   2319  CB  HIS A 147      -2.936 -10.481  -0.891  1.00 97.46           C  
ATOM   2320  HB2 HIS A 147      -3.633 -11.301  -1.061  1.00 97.46           H  
ATOM   2321  HB3 HIS A 147      -2.563 -10.571   0.129  1.00 97.46           H  
ATOM   2322  O   HIS A 147      -4.745  -9.849  -3.061  1.00 97.46           O  
ATOM   2323  CG  HIS A 147      -1.765 -10.658  -1.830  1.00 97.46           C  
ATOM   2324  CD2 HIS A 147      -1.079  -9.698  -2.532  1.00 97.46           C  
ATOM   2325  HD2 HIS A 147      -1.287  -8.639  -2.547  1.00 97.46           H  
ATOM   2326  ND1 HIS A 147      -1.157 -11.861  -2.106  1.00 97.46           N  
ATOM   2327  HD1 HIS A 147      -1.408 -12.756  -1.712  1.00 97.46           H  
ATOM   2328  CE1 HIS A 147      -0.134 -11.634  -2.944  1.00 97.46           C  
ATOM   2329  HE1 HIS A 147       0.536 -12.389  -3.328  1.00 97.46           H  
ATOM   2330  NE2 HIS A 147      -0.044 -10.331  -3.227  1.00 97.46           N  
ATOM   2331  N   ILE A 148      -4.173  -7.688  -2.920  1.00 98.04           N  
ATOM   2332  H   ILE A 148      -3.736  -6.976  -2.352  1.00 98.04           H  
ATOM   2333  CA  ILE A 148      -4.760  -7.295  -4.212  1.00 98.04           C  
ATOM   2334  HA  ILE A 148      -5.268  -8.153  -4.651  1.00 98.04           H  
ATOM   2335  C   ILE A 148      -3.715  -6.873  -5.245  1.00 98.04           C  
ATOM   2336  CB  ILE A 148      -5.828  -6.200  -4.021  1.00 98.04           C  
ATOM   2337  HB  ILE A 148      -6.269  -6.008  -4.999  1.00 98.04           H  
ATOM   2338  O   ILE A 148      -3.996  -6.922  -6.439  1.00 98.04           O  
ATOM   2339  CG1 ILE A 148      -5.221  -4.875  -3.506  1.00 98.04           C  
ATOM   2340 HG12 ILE A 148      -4.742  -5.028  -2.538  1.00 98.04           H  
ATOM   2341 HG13 ILE A 148      -4.466  -4.529  -4.212  1.00 98.04           H  
ATOM   2342  CG2 ILE A 148      -6.953  -6.709  -3.103  1.00 98.04           C  
ATOM   2343 HG21 ILE A 148      -7.820  -6.051  -3.166  1.00 98.04           H  
ATOM   2344 HG22 ILE A 148      -7.252  -7.706  -3.428  1.00 98.04           H  
ATOM   2345 HG23 ILE A 148      -6.606  -6.763  -2.072  1.00 98.04           H  
ATOM   2346  CD1 ILE A 148      -6.266  -3.768  -3.369  1.00 98.04           C  
ATOM   2347 HD11 ILE A 148      -5.777  -2.794  -3.378  1.00 98.04           H  
ATOM   2348 HD12 ILE A 148      -6.960  -3.811  -4.208  1.00 98.04           H  
ATOM   2349 HD13 ILE A 148      -6.828  -3.895  -2.443  1.00 98.04           H  
ATOM   2350  N   GLN A 149      -2.526  -6.465  -4.805  1.00 96.80           N  
ATOM   2351  H   GLN A 149      -2.351  -6.464  -3.810  1.00 96.80           H  
ATOM   2352  CA  GLN A 149      -1.432  -6.052  -5.678  1.00 96.80           C  
ATOM   2353  HA  GLN A 149      -1.848  -5.665  -6.608  1.00 96.80           H  
ATOM   2354  C   GLN A 149      -0.506  -7.240  -5.973  1.00 96.80           C  
ATOM   2355  CB  GLN A 149      -0.675  -4.900  -5.003  1.00 96.80           C  
ATOM   2356  HB2 GLN A 149      -1.347  -4.048  -4.904  1.00 96.80           H  
ATOM   2357  HB3 GLN A 149      -0.377  -5.204  -3.999  1.00 96.80           H  
ATOM   2358  O   GLN A 149      -0.025  -7.862  -5.028  1.00 96.80           O  
ATOM   2359  CG  GLN A 149       0.579  -4.477  -5.786  1.00 96.80           C  
ATOM   2360  HG2 GLN A 149       0.311  -4.167  -6.796  1.00 96.80           H  
ATOM   2361  HG3 GLN A 149       1.254  -5.330  -5.860  1.00 96.80           H  
ATOM   2362  CD  GLN A 149       1.371  -3.364  -5.118  1.00 96.80           C  
ATOM   2363  NE2 GLN A 149       2.563  -3.078  -5.577  1.00 96.80           N  
ATOM   2364 HE21 GLN A 149       3.120  -2.411  -5.062  1.00 96.80           H  
ATOM   2365 HE22 GLN A 149       2.949  -3.554  -6.379  1.00 96.80           H  
ATOM   2366  OE1 GLN A 149       0.955  -2.719  -4.172  1.00 96.80           O  
ATOM   2367  N   PRO A 150      -0.166  -7.529  -7.241  1.00 95.01           N  
ATOM   2368  CA  PRO A 150       0.883  -8.494  -7.549  1.00 95.01           C  
ATOM   2369  HA  PRO A 150       0.637  -9.435  -7.056  1.00 95.01           H  
ATOM   2370  C   PRO A 150       2.262  -8.016  -7.049  1.00 95.01           C  
ATOM   2371  CB  PRO A 150       0.826  -8.710  -9.067  1.00 95.01           C  
ATOM   2372  HB2 PRO A 150       1.673  -8.227  -9.554  1.00 95.01           H  
ATOM   2373  HB3 PRO A 150       0.829  -9.773  -9.310  1.00 95.01           H  
ATOM   2374  O   PRO A 150       2.630  -6.854  -7.209  1.00 95.01           O  
ATOM   2375  CG  PRO A 150      -0.481  -8.055  -9.526  1.00 95.01           C  
ATOM   2376  HG2 PRO A 150      -1.279  -8.798  -9.535  1.00 95.01           H  
ATOM   2377  HG3 PRO A 150      -0.383  -7.597 -10.511  1.00 95.01           H  
ATOM   2378  CD  PRO A 150      -0.780  -7.015  -8.455  1.00 95.01           C  
ATOM   2379  HD2 PRO A 150      -1.858  -6.897  -8.352  1.00 95.01           H  
ATOM   2380  HD3 PRO A 150      -0.314  -6.065  -8.718  1.00 95.01           H  
ATOM   2381  N   LEU A 151       3.061  -8.925  -6.478  1.00 90.61           N  
ATOM   2382  H   LEU A 151       2.666  -9.844  -6.338  1.00 90.61           H  
ATOM   2383  CA  LEU A 151       4.290  -8.600  -5.724  1.00 90.61           C  
ATOM   2384  HA  LEU A 151       4.010  -8.045  -4.829  1.00 90.61           H  
ATOM   2385  C   LEU A 151       5.317  -7.725  -6.465  1.00 90.61           C  
ATOM   2386  CB  LEU A 151       4.986  -9.915  -5.315  1.00 90.61           C  
ATOM   2387  HB2 LEU A 151       5.952  -9.667  -4.874  1.00 90.61           H  
ATOM   2388  HB3 LEU A 151       5.182 -10.496  -6.216  1.00 90.61           H  
ATOM   2389  O   LEU A 151       6.036  -6.956  -5.836  1.00 90.61           O  
ATOM   2390  CG  LEU A 151       4.221 -10.797  -4.313  1.00 90.61           C  
ATOM   2391  HG  LEU A 151       3.250 -11.066  -4.730  1.00 90.61           H  
ATOM   2392  CD1 LEU A 151       5.008 -12.085  -4.068  1.00 90.61           C  
ATOM   2393 HD11 LEU A 151       5.154 -12.614  -5.010  1.00 90.61           H  
ATOM   2394 HD12 LEU A 151       5.978 -11.851  -3.628  1.00 90.61           H  
ATOM   2395 HD13 LEU A 151       4.452 -12.730  -3.388  1.00 90.61           H  
ATOM   2396  CD2 LEU A 151       4.013 -10.107  -2.966  1.00 90.61           C  
ATOM   2397 HD21 LEU A 151       3.250  -9.336  -3.076  1.00 90.61           H  
ATOM   2398 HD22 LEU A 151       3.639 -10.823  -2.234  1.00 90.61           H  
ATOM   2399 HD23 LEU A 151       4.946  -9.672  -2.608  1.00 90.61           H  
ATOM   2400  N   ASN A 152       5.403  -7.853  -7.789  1.00 85.93           N  
ATOM   2401  H   ASN A 152       4.711  -8.433  -8.242  1.00 85.93           H  
ATOM   2402  CA  ASN A 152       6.458  -7.241  -8.602  1.00 85.93           C  
ATOM   2403  HA  ASN A 152       7.225  -6.843  -7.938  1.00 85.93           H  
ATOM   2404  C   ASN A 152       5.967  -6.039  -9.420  1.00 85.93           C  
ATOM   2405  CB  ASN A 152       7.119  -8.328  -9.465  1.00 85.93           C  
ATOM   2406  HB2 ASN A 152       7.890  -7.878 -10.090  1.00 85.93           H  
ATOM   2407  HB3 ASN A 152       6.369  -8.778 -10.117  1.00 85.93           H  
ATOM   2408  O   ASN A 152       6.529  -5.747 -10.477  1.00 85.93           O  
ATOM   2409  CG  ASN A 152       7.796  -9.397  -8.632  1.00 85.93           C  
ATOM   2410  ND2 ASN A 152       7.677 -10.646  -9.015  1.00 85.93           N  
ATOM   2411 HD21 ASN A 152       7.141 -10.888  -9.836  1.00 85.93           H  
ATOM   2412 HD22 ASN A 152       8.139 -11.324  -8.426  1.00 85.93           H  
ATOM   2413  OD1 ASN A 152       8.450  -9.142  -7.640  1.00 85.93           O  
ATOM   2414  N   THR A 153       4.900  -5.370  -8.977  1.00 90.41           N  
ATOM   2415  H   THR A 153       4.452  -5.657  -8.118  1.00 90.41           H  
ATOM   2416  CA  THR A 153       4.287  -4.269  -9.730  1.00 90.41           C  
ATOM   2417  HA  THR A 153       4.867  -4.151 -10.645  1.00 90.41           H  
ATOM   2418  C   THR A 153       4.376  -2.959  -8.947  1.00 90.41           C  
ATOM   2419  CB  THR A 153       2.861  -4.583 -10.214  1.00 90.41           C  
ATOM   2420  HB  THR A 153       2.648  -3.905 -11.040  1.00 90.41           H  
ATOM   2421  O   THR A 153       4.323  -2.982  -7.718  1.00 90.41           O  
ATOM   2422  CG2 THR A 153       2.764  -6.009 -10.759  1.00 90.41           C  
ATOM   2423 HG21 THR A 153       1.733  -6.260 -11.006  1.00 90.41           H  
ATOM   2424 HG22 THR A 153       3.111  -6.731 -10.019  1.00 90.41           H  
ATOM   2425 HG23 THR A 153       3.373  -6.096 -11.658  1.00 90.41           H  
ATOM   2426  OG1 THR A 153       1.877  -4.377  -9.228  1.00 90.41           O  
ATOM   2427  HG1 THR A 153       1.043  -4.591  -9.652  1.00 90.41           H  
ATOM   2428  N   PRO A 154       4.520  -1.792  -9.604  1.00 91.17           N  
ATOM   2429  CA  PRO A 154       4.714  -0.525  -8.893  1.00 91.17           C  
ATOM   2430  HA  PRO A 154       5.355  -0.701  -8.030  1.00 91.17           H  
ATOM   2431  C   PRO A 154       3.420   0.124  -8.380  1.00 91.17           C  
ATOM   2432  CB  PRO A 154       5.458   0.397  -9.861  1.00 91.17           C  
ATOM   2433  HB2 PRO A 154       6.399   0.706  -9.405  1.00 91.17           H  
ATOM   2434  HB3 PRO A 154       4.865   1.278 -10.109  1.00 91.17           H  
ATOM   2435  O   PRO A 154       3.458   1.249  -7.896  1.00 91.17           O  
ATOM   2436  CG  PRO A 154       5.710  -0.429 -11.122  1.00 91.17           C  
ATOM   2437  HG2 PRO A 154       5.569   0.151 -12.034  1.00 91.17           H  
ATOM   2438  HG3 PRO A 154       6.725  -0.825 -11.089  1.00 91.17           H  
ATOM   2439  CD  PRO A 154       4.729  -1.588 -11.032  1.00 91.17           C  
ATOM   2440  HD2 PRO A 154       3.782  -1.323 -11.502  1.00 91.17           H  
ATOM   2441  HD3 PRO A 154       5.164  -2.447 -11.542  1.00 91.17           H  
ATOM   2442  N   TYR A 155       2.272  -0.546  -8.492  1.00 94.37           N  
ATOM   2443  H   TYR A 155       2.311  -1.499  -8.824  1.00 94.37           H  
ATOM   2444  CA  TYR A 155       0.940   0.055  -8.356  1.00 94.37           C  
ATOM   2445  HA  TYR A 155       0.961   1.024  -8.854  1.00 94.37           H  
ATOM   2446  C   TYR A 155       0.485   0.338  -6.911  1.00 94.37           C  
ATOM   2447  CB  TYR A 155      -0.073  -0.829  -9.103  1.00 94.37           C  
ATOM   2448  HB2 TYR A 155      -1.087  -0.589  -8.786  1.00 94.37           H  
ATOM   2449  HB3 TYR A 155       0.113  -1.871  -8.842  1.00 94.37           H  
ATOM   2450  O   TYR A 155      -0.690   0.645  -6.698  1.00 94.37           O  
ATOM   2451  CG  TYR A 155      -0.045  -0.683 -10.607  1.00 94.37           C  
ATOM   2452  CD1 TYR A 155      -0.776   0.348 -11.225  1.00 94.37           C  
ATOM   2453  HD1 TYR A 155      -1.355   1.035 -10.626  1.00 94.37           H  
ATOM   2454  CD2 TYR A 155       0.660  -1.608 -11.393  1.00 94.37           C  
ATOM   2455  HD2 TYR A 155       1.142  -2.452 -10.921  1.00 94.37           H  
ATOM   2456  CE1 TYR A 155      -0.769   0.477 -12.625  1.00 94.37           C  
ATOM   2457  HE1 TYR A 155      -1.324   1.265 -13.111  1.00 94.37           H  
ATOM   2458  CE2 TYR A 155       0.655  -1.501 -12.795  1.00 94.37           C  
ATOM   2459  HE2 TYR A 155       1.161  -2.248 -13.389  1.00 94.37           H  
ATOM   2460  OH  TYR A 155      -0.047  -0.315 -14.763  1.00 94.37           O  
ATOM   2461  HH  TYR A 155       0.272  -1.109 -15.198  1.00 94.37           H  
ATOM   2462  CZ  TYR A 155      -0.055  -0.449 -13.413  1.00 94.37           C  
ATOM   2463  N   CYS A 156       1.360   0.270  -5.902  1.00 95.24           N  
ATOM   2464  H   CYS A 156       2.333   0.099  -6.113  1.00 95.24           H  
ATOM   2465  CA  CYS A 156       0.954   0.442  -4.500  1.00 95.24           C  
ATOM   2466  HA  CYS A 156       0.239  -0.344  -4.256  1.00 95.24           H  
ATOM   2467  C   CYS A 156       0.225   1.771  -4.249  1.00 95.24           C  
ATOM   2468  CB  CYS A 156       2.164   0.265  -3.575  1.00 95.24           C  
ATOM   2469  HB2 CYS A 156       1.835   0.361  -2.540  1.00 95.24           H  
ATOM   2470  HB3 CYS A 156       2.558  -0.743  -3.705  1.00 95.24           H  
ATOM   2471  O   CYS A 156      -0.796   1.797  -3.563  1.00 95.24           O  
ATOM   2472  SG  CYS A 156       3.493   1.459  -3.901  1.00 95.24           S  
ATOM   2473  HG  CYS A 156       4.399   0.844  -3.136  1.00 95.24           H  
ATOM   2474  N   GLY A 157       0.676   2.860  -4.881  1.00 95.71           N  
ATOM   2475  H   GLY A 157       1.500   2.754  -5.455  1.00 95.71           H  
ATOM   2476  CA  GLY A 157       0.009   4.162  -4.820  1.00 95.71           C  
ATOM   2477  HA2 GLY A 157       0.591   4.893  -5.382  1.00 95.71           H  
ATOM   2478  HA3 GLY A 157      -0.031   4.473  -3.776  1.00 95.71           H  
ATOM   2479  C   GLY A 157      -1.425   4.128  -5.375  1.00 95.71           C  
ATOM   2480  O   GLY A 157      -2.368   4.417  -4.629  1.00 95.71           O  
ATOM   2481  N   PRO A 158      -1.620   3.743  -6.651  1.00 96.46           N  
ATOM   2482  CA  PRO A 158      -2.943   3.512  -7.234  1.00 96.46           C  
ATOM   2483  HA  PRO A 158      -3.432   4.478  -7.362  1.00 96.46           H  
ATOM   2484  C   PRO A 158      -3.863   2.611  -6.396  1.00 96.46           C  
ATOM   2485  CB  PRO A 158      -2.658   2.918  -8.616  1.00 96.46           C  
ATOM   2486  HB2 PRO A 158      -2.476   1.846  -8.538  1.00 96.46           H  
ATOM   2487  HB3 PRO A 158      -3.466   3.117  -9.319  1.00 96.46           H  
ATOM   2488  O   PRO A 158      -5.019   2.977  -6.170  1.00 96.46           O  
ATOM   2489  CG  PRO A 158      -1.361   3.622  -9.016  1.00 96.46           C  
ATOM   2490  HG2 PRO A 158      -0.799   3.068  -9.768  1.00 96.46           H  
ATOM   2491  HG3 PRO A 158      -1.581   4.628  -9.374  1.00 96.46           H  
ATOM   2492  CD  PRO A 158      -0.599   3.707  -7.696  1.00 96.46           C  
ATOM   2493  HD2 PRO A 158       0.043   2.834  -7.582  1.00 96.46           H  
ATOM   2494  HD3 PRO A 158       0.014   4.609  -7.684  1.00 96.46           H  
ATOM   2495  N   TYR A 159      -3.364   1.492  -5.857  1.00 97.89           N  
ATOM   2496  H   TYR A 159      -2.419   1.217  -6.087  1.00 97.89           H  
ATOM   2497  CA  TYR A 159      -4.153   0.616  -4.983  1.00 97.89           C  
ATOM   2498  HA  TYR A 159      -5.069   0.344  -5.507  1.00 97.89           H  
ATOM   2499  C   TYR A 159      -4.578   1.305  -3.681  1.00 97.89           C  
ATOM   2500  CB  TYR A 159      -3.381  -0.671  -4.671  1.00 97.89           C  
ATOM   2501  HB2 TYR A 159      -3.842  -1.143  -3.803  1.00 97.89           H  
ATOM   2502  HB3 TYR A 159      -2.352  -0.426  -4.405  1.00 97.89           H  
ATOM   2503  O   TYR A 159      -5.732   1.174  -3.270  1.00 97.89           O  
ATOM   2504  CG  TYR A 159      -3.401  -1.690  -5.789  1.00 97.89           C  
ATOM   2505  CD1 TYR A 159      -4.615  -2.307  -6.145  1.00 97.89           C  
ATOM   2506  HD1 TYR A 159      -5.530  -2.052  -5.631  1.00 97.89           H  
ATOM   2507  CD2 TYR A 159      -2.214  -2.051  -6.452  1.00 97.89           C  
ATOM   2508  HD2 TYR A 159      -1.268  -1.636  -6.137  1.00 97.89           H  
ATOM   2509  CE1 TYR A 159      -4.639  -3.271  -7.168  1.00 97.89           C  
ATOM   2510  HE1 TYR A 159      -5.565  -3.756  -7.439  1.00 97.89           H  
ATOM   2511  CE2 TYR A 159      -2.247  -2.982  -7.505  1.00 97.89           C  
ATOM   2512  HE2 TYR A 159      -1.350  -3.266  -8.036  1.00 97.89           H  
ATOM   2513  OH  TYR A 159      -3.477  -4.495  -8.872  1.00 97.89           O  
ATOM   2514  HH  TYR A 159      -2.656  -4.514  -9.370  1.00 97.89           H  
ATOM   2515  CZ  TYR A 159      -3.457  -3.595  -7.863  1.00 97.89           C  
ATOM   2516  N   CYS A 160      -3.700   2.087  -3.045  1.00 97.69           N  
ATOM   2517  H   CYS A 160      -2.747   2.123  -3.379  1.00 97.69           H  
ATOM   2518  CA  CYS A 160      -4.058   2.878  -1.866  1.00 97.69           C  
ATOM   2519  HA  CYS A 160      -4.454   2.212  -1.099  1.00 97.69           H  
ATOM   2520  C   CYS A 160      -5.152   3.915  -2.166  1.00 97.69           C  
ATOM   2521  CB  CYS A 160      -2.807   3.575  -1.319  1.00 97.69           C  
ATOM   2522  HB2 CYS A 160      -2.271   4.077  -2.125  1.00 97.69           H  
ATOM   2523  HB3 CYS A 160      -3.098   4.320  -0.579  1.00 97.69           H  
ATOM   2524  O   CYS A 160      -6.075   4.089  -1.366  1.00 97.69           O  
ATOM   2525  SG  CYS A 160      -1.707   2.371  -0.533  1.00 97.69           S  
ATOM   2526  HG  CYS A 160      -2.621   1.617   0.086  1.00 97.69           H  
ATOM   2527  N   LEU A 161      -5.084   4.593  -3.315  1.00 97.66           N  
ATOM   2528  H   LEU A 161      -4.305   4.407  -3.931  1.00 97.66           H  
ATOM   2529  CA  LEU A 161      -6.106   5.560  -3.728  1.00 97.66           C  
ATOM   2530  HA  LEU A 161      -6.306   6.237  -2.898  1.00 97.66           H  
ATOM   2531  C   LEU A 161      -7.440   4.879  -4.054  1.00 97.66           C  
ATOM   2532  CB  LEU A 161      -5.594   6.375  -4.925  1.00 97.66           C  
ATOM   2533  HB2 LEU A 161      -5.248   5.685  -5.695  1.00 97.66           H  
ATOM   2534  HB3 LEU A 161      -6.420   6.955  -5.337  1.00 97.66           H  
ATOM   2535  O   LEU A 161      -8.490   5.382  -3.652  1.00 97.66           O  
ATOM   2536  CG  LEU A 161      -4.456   7.346  -4.572  1.00 97.66           C  
ATOM   2537  HG  LEU A 161      -3.655   6.813  -4.060  1.00 97.66           H  
ATOM   2538  CD1 LEU A 161      -3.894   7.963  -5.844  1.00 97.66           C  
ATOM   2539 HD11 LEU A 161      -3.613   7.174  -6.542  1.00 97.66           H  
ATOM   2540 HD12 LEU A 161      -4.626   8.630  -6.299  1.00 97.66           H  
ATOM   2541 HD13 LEU A 161      -3.001   8.538  -5.597  1.00 97.66           H  
ATOM   2542  CD2 LEU A 161      -4.945   8.500  -3.690  1.00 97.66           C  
ATOM   2543 HD21 LEU A 161      -5.813   8.978  -4.144  1.00 97.66           H  
ATOM   2544 HD22 LEU A 161      -4.144   9.232  -3.587  1.00 97.66           H  
ATOM   2545 HD23 LEU A 161      -5.202   8.125  -2.699  1.00 97.66           H  
ATOM   2546  N   PHE A 162      -7.406   3.719  -4.715  1.00 97.66           N  
ATOM   2547  H   PHE A 162      -6.519   3.384  -5.062  1.00 97.66           H  
ATOM   2548  CA  PHE A 162      -8.597   2.914  -4.982  1.00 97.66           C  
ATOM   2549  HA  PHE A 162      -9.323   3.524  -5.519  1.00 97.66           H  
ATOM   2550  C   PHE A 162      -9.254   2.439  -3.681  1.00 97.66           C  
ATOM   2551  CB  PHE A 162      -8.220   1.722  -5.870  1.00 97.66           C  
ATOM   2552  HB2 PHE A 162      -7.547   1.056  -5.331  1.00 97.66           H  
ATOM   2553  HB3 PHE A 162      -7.689   2.087  -6.748  1.00 97.66           H  
ATOM   2554  O   PHE A 162     -10.459   2.606  -3.485  1.00 97.66           O  
ATOM   2555  CG  PHE A 162      -9.437   0.944  -6.324  1.00 97.66           C  
ATOM   2556  CD1 PHE A 162      -9.965  -0.097  -5.537  1.00 97.66           C  
ATOM   2557  HD1 PHE A 162      -9.471  -0.394  -4.624  1.00 97.66           H  
ATOM   2558  CD2 PHE A 162     -10.070   1.299  -7.527  1.00 97.66           C  
ATOM   2559  HD2 PHE A 162      -9.647   2.078  -8.143  1.00 97.66           H  
ATOM   2560  CE1 PHE A 162     -11.138  -0.758  -5.944  1.00 97.66           C  
ATOM   2561  HE1 PHE A 162     -11.538  -1.564  -5.347  1.00 97.66           H  
ATOM   2562  CE2 PHE A 162     -11.242   0.642  -7.934  1.00 97.66           C  
ATOM   2563  HE2 PHE A 162     -11.722   0.917  -8.861  1.00 97.66           H  
ATOM   2564  CZ  PHE A 162     -11.783  -0.376  -7.134  1.00 97.66           C  
ATOM   2565  HZ  PHE A 162     -12.692  -0.871  -7.442  1.00 97.66           H  
ATOM   2566  N   PHE A 163      -8.454   1.923  -2.745  1.00 98.02           N  
ATOM   2567  H   PHE A 163      -7.482   1.776  -2.975  1.00 98.02           H  
ATOM   2568  CA  PHE A 163      -8.914   1.537  -1.415  1.00 98.02           C  
ATOM   2569  HA  PHE A 163      -9.642   0.731  -1.509  1.00 98.02           H  
ATOM   2570  C   PHE A 163      -9.600   2.697  -0.687  1.00 98.02           C  
ATOM   2571  CB  PHE A 163      -7.718   1.035  -0.601  1.00 98.02           C  
ATOM   2572  HB2 PHE A 163      -6.900   1.754  -0.663  1.00 98.02           H  
ATOM   2573  HB3 PHE A 163      -7.366   0.101  -1.038  1.00 98.02           H  
ATOM   2574  O   PHE A 163     -10.696   2.533  -0.152  1.00 98.02           O  
ATOM   2575  CG  PHE A 163      -8.052   0.814   0.858  1.00 98.02           C  
ATOM   2576  CD1 PHE A 163      -7.849   1.830   1.810  1.00 98.02           C  
ATOM   2577  HD1 PHE A 163      -7.425   2.773   1.500  1.00 98.02           H  
ATOM   2578  CD2 PHE A 163      -8.594  -0.412   1.255  1.00 98.02           C  
ATOM   2579  HD2 PHE A 163      -8.686  -1.202   0.525  1.00 98.02           H  
ATOM   2580  CE1 PHE A 163      -8.202   1.619   3.155  1.00 98.02           C  
ATOM   2581  HE1 PHE A 163      -8.033   2.393   3.889  1.00 98.02           H  
ATOM   2582  CE2 PHE A 163      -8.939  -0.626   2.597  1.00 98.02           C  
ATOM   2583  HE2 PHE A 163      -9.287  -1.604   2.894  1.00 98.02           H  
ATOM   2584  CZ  PHE A 163      -8.756   0.390   3.550  1.00 98.02           C  
ATOM   2585  HZ  PHE A 163      -8.996   0.211   4.587  1.00 98.02           H  
ATOM   2586  N   LEU A 164      -8.982   3.883  -0.690  1.00 97.22           N  
ATOM   2587  H   LEU A 164      -8.077   3.949  -1.134  1.00 97.22           H  
ATOM   2588  CA  LEU A 164      -9.563   5.081  -0.087  1.00 97.22           C  
ATOM   2589  HA  LEU A 164      -9.802   4.869   0.956  1.00 97.22           H  
ATOM   2590  C   LEU A 164     -10.871   5.486  -0.759  1.00 97.22           C  
ATOM   2591  CB  LEU A 164      -8.569   6.244  -0.173  1.00 97.22           C  
ATOM   2592  HB2 LEU A 164      -9.111   7.180  -0.039  1.00 97.22           H  
ATOM   2593  HB3 LEU A 164      -8.130   6.258  -1.170  1.00 97.22           H  
ATOM   2594  O   LEU A 164     -11.799   5.881  -0.054  1.00 97.22           O  
ATOM   2595  CG  LEU A 164      -7.452   6.185   0.873  1.00 97.22           C  
ATOM   2596  HG  LEU A 164      -6.970   5.208   0.869  1.00 97.22           H  
ATOM   2597  CD1 LEU A 164      -6.423   7.254   0.525  1.00 97.22           C  
ATOM   2598 HD11 LEU A 164      -5.892   6.956  -0.379  1.00 97.22           H  
ATOM   2599 HD12 LEU A 164      -6.920   8.209   0.354  1.00 97.22           H  
ATOM   2600 HD13 LEU A 164      -5.707   7.344   1.342  1.00 97.22           H  
ATOM   2601  CD2 LEU A 164      -7.984   6.474   2.280  1.00 97.22           C  
ATOM   2602 HD21 LEU A 164      -8.643   5.669   2.604  1.00 97.22           H  
ATOM   2603 HD22 LEU A 164      -8.525   7.420   2.290  1.00 97.22           H  
ATOM   2604 HD23 LEU A 164      -7.143   6.525   2.971  1.00 97.22           H  
ATOM   2605  N   ALA A 165     -10.969   5.367  -2.086  1.00 95.93           N  
ATOM   2606  H   ALA A 165     -10.165   5.054  -2.611  1.00 95.93           H  
ATOM   2607  CA  ALA A 165     -12.215   5.609  -2.796  1.00 95.93           C  
ATOM   2608  HA  ALA A 165     -12.536   6.627  -2.573  1.00 95.93           H  
ATOM   2609  C   ALA A 165     -13.312   4.672  -2.274  1.00 95.93           C  
ATOM   2610  CB  ALA A 165     -11.989   5.509  -4.309  1.00 95.93           C  
ATOM   2611  HB1 ALA A 165     -12.910   5.764  -4.834  1.00 95.93           H  
ATOM   2612  HB2 ALA A 165     -11.697   4.497  -4.591  1.00 95.93           H  
ATOM   2613  HB3 ALA A 165     -11.203   6.201  -4.611  1.00 95.93           H  
ATOM   2614  O   ALA A 165     -14.314   5.168  -1.768  1.00 95.93           O  
ATOM   2615  N   VAL A 166     -13.080   3.355  -2.260  1.00 95.50           N  
ATOM   2616  H   VAL A 166     -12.210   3.023  -2.652  1.00 95.50           H  
ATOM   2617  CA  VAL A 166     -14.040   2.368  -1.733  1.00 95.50           C  
ATOM   2618  HA  VAL A 166     -14.964   2.449  -2.307  1.00 95.50           H  
ATOM   2619  C   VAL A 166     -14.405   2.655  -0.273  1.00 95.50           C  
ATOM   2620  CB  VAL A 166     -13.492   0.934  -1.904  1.00 95.50           C  
ATOM   2621  HB  VAL A 166     -12.498   0.867  -1.462  1.00 95.50           H  
ATOM   2622  O   VAL A 166     -15.584   2.720   0.073  1.00 95.50           O  
ATOM   2623  CG1 VAL A 166     -14.387  -0.119  -1.237  1.00 95.50           C  
ATOM   2624 HG11 VAL A 166     -14.388   0.009  -0.155  1.00 95.50           H  
ATOM   2625 HG12 VAL A 166     -15.404  -0.027  -1.618  1.00 95.50           H  
ATOM   2626 HG13 VAL A 166     -14.009  -1.118  -1.458  1.00 95.50           H  
ATOM   2627  CG2 VAL A 166     -13.396   0.580  -3.394  1.00 95.50           C  
ATOM   2628 HG21 VAL A 166     -12.689   1.239  -3.899  1.00 95.50           H  
ATOM   2629 HG22 VAL A 166     -14.371   0.680  -3.871  1.00 95.50           H  
ATOM   2630 HG23 VAL A 166     -13.047  -0.444  -3.521  1.00 95.50           H  
ATOM   2631  N   LEU A 167     -13.419   2.887   0.596  1.00 94.98           N  
ATOM   2632  H   LEU A 167     -12.468   2.827   0.262  1.00 94.98           H  
ATOM   2633  CA  LEU A 167     -13.648   3.154   2.017  1.00 94.98           C  
ATOM   2634  HA  LEU A 167     -14.197   2.312   2.438  1.00 94.98           H  
ATOM   2635  C   LEU A 167     -14.486   4.422   2.243  1.00 94.98           C  
ATOM   2636  CB  LEU A 167     -12.276   3.260   2.706  1.00 94.98           C  
ATOM   2637  HB2 LEU A 167     -11.725   2.335   2.541  1.00 94.98           H  
ATOM   2638  HB3 LEU A 167     -11.716   4.067   2.234  1.00 94.98           H  
ATOM   2639  O   LEU A 167     -15.418   4.428   3.051  1.00 94.98           O  
ATOM   2640  CG  LEU A 167     -12.347   3.536   4.218  1.00 94.98           C  
ATOM   2641  HG  LEU A 167     -12.921   4.443   4.408  1.00 94.98           H  
ATOM   2642  CD1 LEU A 167     -12.977   2.376   4.993  1.00 94.98           C  
ATOM   2643 HD11 LEU A 167     -14.021   2.258   4.705  1.00 94.98           H  
ATOM   2644 HD12 LEU A 167     -12.934   2.581   6.063  1.00 94.98           H  
ATOM   2645 HD13 LEU A 167     -12.432   1.457   4.778  1.00 94.98           H  
ATOM   2646  CD2 LEU A 167     -10.937   3.757   4.748  1.00 94.98           C  
ATOM   2647 HD21 LEU A 167     -10.328   2.873   4.560  1.00 94.98           H  
ATOM   2648 HD22 LEU A 167     -10.485   4.621   4.261  1.00 94.98           H  
ATOM   2649 HD23 LEU A 167     -10.984   3.933   5.823  1.00 94.98           H  
ATOM   2650  N   MET A 168     -14.158   5.507   1.541  1.00 92.80           N  
ATOM   2651  H   MET A 168     -13.410   5.434   0.867  1.00 92.80           H  
ATOM   2652  CA  MET A 168     -14.782   6.812   1.750  1.00 92.80           C  
ATOM   2653  HA  MET A 168     -14.970   6.938   2.817  1.00 92.80           H  
ATOM   2654  C   MET A 168     -16.139   6.949   1.054  1.00 92.80           C  
ATOM   2655  CB  MET A 168     -13.828   7.930   1.311  1.00 92.80           C  
ATOM   2656  HB2 MET A 168     -13.556   7.769   0.268  1.00 92.80           H  
ATOM   2657  HB3 MET A 168     -14.345   8.887   1.385  1.00 92.80           H  
ATOM   2658  O   MET A 168     -16.945   7.760   1.509  1.00 92.80           O  
ATOM   2659  CG  MET A 168     -12.553   8.008   2.161  1.00 92.80           C  
ATOM   2660  HG2 MET A 168     -11.872   8.713   1.683  1.00 92.80           H  
ATOM   2661  HG3 MET A 168     -12.064   7.034   2.165  1.00 92.80           H  
ATOM   2662  SD  MET A 168     -12.800   8.534   3.884  1.00 92.80           S  
ATOM   2663  CE  MET A 168     -11.081   8.428   4.449  1.00 92.80           C  
ATOM   2664  HE1 MET A 168     -11.017   8.739   5.492  1.00 92.80           H  
ATOM   2665  HE2 MET A 168     -10.455   9.078   3.839  1.00 92.80           H  
ATOM   2666  HE3 MET A 168     -10.731   7.400   4.357  1.00 92.80           H  
ATOM   2667  N   THR A 169     -16.414   6.185  -0.010  1.00 90.77           N  
ATOM   2668  H   THR A 169     -15.694   5.594  -0.399  1.00 90.77           H  
ATOM   2669  CA  THR A 169     -17.703   6.241  -0.722  1.00 90.77           C  
ATOM   2670  HA  THR A 169     -18.202   7.176  -0.468  1.00 90.77           H  
ATOM   2671  C   THR A 169     -18.674   5.140  -0.312  1.00 90.77           C  
ATOM   2672  CB  THR A 169     -17.539   6.251  -2.250  1.00 90.77           C  
ATOM   2673  HB  THR A 169     -18.526   6.382  -2.694  1.00 90.77           H  
ATOM   2674  O   THR A 169     -19.853   5.427  -0.128  1.00 90.77           O  
ATOM   2675  CG2 THR A 169     -16.650   7.409  -2.718  1.00 90.77           C  
ATOM   2676 HG21 THR A 169     -16.860   7.612  -3.768  1.00 90.77           H  
ATOM   2677 HG22 THR A 169     -16.858   8.303  -2.130  1.00 90.77           H  
ATOM   2678 HG23 THR A 169     -15.598   7.145  -2.615  1.00 90.77           H  
ATOM   2679  OG1 THR A 169     -16.990   5.049  -2.733  1.00 90.77           O  
ATOM   2680  HG1 THR A 169     -17.698   4.454  -2.991  1.00 90.77           H  
ATOM   2681  N   GLU A 170     -18.211   3.901  -0.135  1.00 89.62           N  
ATOM   2682  H   GLU A 170     -17.236   3.713  -0.315  1.00 89.62           H  
ATOM   2683  CA  GLU A 170     -19.094   2.755   0.125  1.00 89.62           C  
ATOM   2684  HA  GLU A 170     -20.063   2.923  -0.345  1.00 89.62           H  
ATOM   2685  C   GLU A 170     -19.347   2.518   1.621  1.00 89.62           C  
ATOM   2686  CB  GLU A 170     -18.496   1.477  -0.478  1.00 89.62           C  
ATOM   2687  HB2 GLU A 170     -17.559   1.245   0.029  1.00 89.62           H  
ATOM   2688  HB3 GLU A 170     -19.179   0.662  -0.242  1.00 89.62           H  
ATOM   2689  O   GLU A 170     -20.375   1.958   2.002  1.00 89.62           O  
ATOM   2690  CG  GLU A 170     -18.245   1.496  -1.995  1.00 89.62           C  
ATOM   2691  HG2 GLU A 170     -17.601   0.651  -2.236  1.00 89.62           H  
ATOM   2692  HG3 GLU A 170     -17.708   2.402  -2.275  1.00 89.62           H  
ATOM   2693  CD  GLU A 170     -19.531   1.348  -2.817  1.00 89.62           C  
ATOM   2694  OE1 GLU A 170     -19.716   2.150  -3.755  1.00 89.62           O  
ATOM   2695  OE2 GLU A 170     -20.272   0.362  -2.567  1.00 89.62           O  
ATOM   2696  N   LEU A 171     -18.406   2.917   2.485  1.00 87.51           N  
ATOM   2697  H   LEU A 171     -17.569   3.327   2.095  1.00 87.51           H  
ATOM   2698  CA  LEU A 171     -18.407   2.523   3.900  1.00 87.51           C  
ATOM   2699  HA  LEU A 171     -19.300   1.934   4.112  1.00 87.51           H  
ATOM   2700  C   LEU A 171     -18.470   3.680   4.890  1.00 87.51           C  
ATOM   2701  CB  LEU A 171     -17.174   1.652   4.165  1.00 87.51           C  
ATOM   2702  HB2 LEU A 171     -17.054   1.515   5.240  1.00 87.51           H  
ATOM   2703  HB3 LEU A 171     -16.289   2.165   3.790  1.00 87.51           H  
ATOM   2704  O   LEU A 171     -18.973   3.488   5.996  1.00 87.51           O  
ATOM   2705  CG  LEU A 171     -17.279   0.276   3.503  1.00 87.51           C  
ATOM   2706  HG  LEU A 171     -17.548   0.371   2.451  1.00 87.51           H  
ATOM   2707  CD1 LEU A 171     -15.941  -0.433   3.583  1.00 87.51           C  
ATOM   2708 HD11 LEU A 171     -16.041  -1.379   3.050  1.00 87.51           H  
ATOM   2709 HD12 LEU A 171     -15.672  -0.605   4.625  1.00 87.51           H  
ATOM   2710 HD13 LEU A 171     -15.174   0.163   3.088  1.00 87.51           H  
ATOM   2711  CD2 LEU A 171     -18.315  -0.590   4.219  1.00 87.51           C  
ATOM   2712 HD21 LEU A 171     -18.118  -0.609   5.291  1.00 87.51           H  
ATOM   2713 HD22 LEU A 171     -18.270  -1.599   3.808  1.00 87.51           H  
ATOM   2714 HD23 LEU A 171     -19.311  -0.199   4.014  1.00 87.51           H  
ATOM   2715  N   SER A 172     -18.012   4.873   4.505  1.00 75.70           N  
ATOM   2716  H   SER A 172     -17.563   4.932   3.603  1.00 75.70           H  
ATOM   2717  CA  SER A 172     -17.932   6.029   5.404  1.00 75.70           C  
ATOM   2718  HA  SER A 172     -18.330   5.739   6.377  1.00 75.70           H  
ATOM   2719  C   SER A 172     -18.765   7.258   4.969  1.00 75.70           C  
ATOM   2720  CB  SER A 172     -16.447   6.350   5.625  1.00 75.70           C  
ATOM   2721  HB2 SER A 172     -15.890   5.419   5.727  1.00 75.70           H  
ATOM   2722  HB3 SER A 172     -16.053   6.891   4.765  1.00 75.70           H  
ATOM   2723  O   SER A 172     -18.201   8.360   4.891  1.00 75.70           O  
ATOM   2724  OG  SER A 172     -16.261   7.113   6.808  1.00 75.70           O  
ATOM   2725  HG  SER A 172     -15.734   6.574   7.402  1.00 75.70           H  
ATOM   2726  N   PRO A 173     -20.102   7.149   4.746  1.00 60.50           N  
ATOM   2727  CA  PRO A 173     -20.925   8.307   4.373  1.00 60.50           C  
ATOM   2728  HA  PRO A 173     -20.520   8.733   3.456  1.00 60.50           H  
ATOM   2729  C   PRO A 173     -20.981   9.411   5.443  1.00 60.50           C  
ATOM   2730  CB  PRO A 173     -22.335   7.766   4.088  1.00 60.50           C  
ATOM   2731  HB2 PRO A 173     -22.785   8.260   3.227  1.00 60.50           H  
ATOM   2732  HB3 PRO A 173     -22.969   7.889   4.966  1.00 60.50           H  
ATOM   2733  O   PRO A 173     -21.203  10.573   5.111  1.00 60.50           O  
ATOM   2734  CG  PRO A 173     -22.129   6.278   3.834  1.00 60.50           C  
ATOM   2735  HG2 PRO A 173     -21.869   6.118   2.787  1.00 60.50           H  
ATOM   2736  HG3 PRO A 173     -23.007   5.692   4.105  1.00 60.50           H  
ATOM   2737  CD  PRO A 173     -20.929   5.943   4.712  1.00 60.50           C  
ATOM   2738  HD2 PRO A 173     -20.427   5.095   4.246  1.00 60.50           H  
ATOM   2739  HD3 PRO A 173     -21.256   5.689   5.720  1.00 60.50           H  
ATOM   2740  N   SER A 174     -20.791   9.085   6.730  1.00 59.70           N  
ATOM   2741  H   SER A 174     -20.711   8.105   6.962  1.00 59.70           H  
ATOM   2742  CA  SER A 174     -21.055  10.040   7.817  1.00 59.70           C  
ATOM   2743  HA  SER A 174     -20.627  11.007   7.554  1.00 59.70           H  
ATOM   2744  C   SER A 174     -20.471   9.624   9.174  1.00 59.70           C  
ATOM   2745  CB  SER A 174     -22.583  10.221   7.950  1.00 59.70           C  
ATOM   2746  HB2 SER A 174     -22.800  10.841   8.819  1.00 59.70           H  
ATOM   2747  HB3 SER A 174     -22.962  10.732   7.065  1.00 59.70           H  
ATOM   2748  O   SER A 174     -21.201   9.080   9.987  1.00 59.70           O  
ATOM   2749  OG  SER A 174     -23.247   8.973   8.078  1.00 59.70           O  
ATOM   2750  HG  SER A 174     -24.171   9.129   8.286  1.00 59.70           H  
ATOM   2751  N   ARG A 175     -19.179   9.897   9.447  1.00 62.23           N  
ATOM   2752  H   ARG A 175     -18.635  10.249   8.672  1.00 62.23           H  
ATOM   2753  CA  ARG A 175     -18.512   9.858  10.787  1.00 62.23           C  
ATOM   2754  HA  ARG A 175     -17.457   9.631  10.635  1.00 62.23           H  
ATOM   2755  C   ARG A 175     -18.976   8.761  11.767  1.00 62.23           C  
ATOM   2756  CB  ARG A 175     -18.600  11.226  11.490  1.00 62.23           C  
ATOM   2757  HB2 ARG A 175     -19.649  11.477  11.652  1.00 62.23           H  
ATOM   2758  HB3 ARG A 175     -18.119  11.146  12.465  1.00 62.23           H  
ATOM   2759  O   ARG A 175     -19.002   8.970  12.972  1.00 62.23           O  
ATOM   2760  CG  ARG A 175     -17.907  12.373  10.760  1.00 62.23           C  
ATOM   2761  HG2 ARG A 175     -18.442  12.607   9.839  1.00 62.23           H  
ATOM   2762  HG3 ARG A 175     -16.878  12.095  10.531  1.00 62.23           H  
ATOM   2763  CD  ARG A 175     -17.915  13.585  11.696  1.00 62.23           C  
ATOM   2764  HD2 ARG A 175     -18.947  13.822  11.957  1.00 62.23           H  
ATOM   2765  HD3 ARG A 175     -17.378  13.319  12.607  1.00 62.23           H  
ATOM   2766  NE  ARG A 175     -17.283  14.761  11.076  1.00 62.23           N  
ATOM   2767  HE  ARG A 175     -17.063  14.694  10.093  1.00 62.23           H  
ATOM   2768  NH1 ARG A 175     -17.242  16.059  12.968  1.00 62.23           N  
ATOM   2769 HH11 ARG A 175     -17.627  15.285  13.491  1.00 62.23           H  
ATOM   2770 HH12 ARG A 175     -17.049  16.932  13.439  1.00 62.23           H  
ATOM   2771  NH2 ARG A 175     -16.482  16.890  11.041  1.00 62.23           N  
ATOM   2772 HH21 ARG A 175     -16.318  16.811  10.047  1.00 62.23           H  
ATOM   2773 HH22 ARG A 175     -16.326  17.768  11.516  1.00 62.23           H  
ATOM   2774  CZ  ARG A 175     -17.004  15.893  11.697  1.00 62.23           C  
ATOM   2775  N   THR A 176     -19.407   7.620  11.261  1.00 69.49           N  
ATOM   2776  H   THR A 176     -19.386   7.481  10.261  1.00 69.49           H  
ATOM   2777  CA  THR A 176     -20.015   6.569  12.059  1.00 69.49           C  
ATOM   2778  HA  THR A 176     -20.213   6.936  13.066  1.00 69.49           H  
ATOM   2779  C   THR A 176     -18.994   5.468  12.177  1.00 69.49           C  
ATOM   2780  CB  THR A 176     -21.353   6.064  11.488  1.00 69.49           C  
ATOM   2781  HB  THR A 176     -21.500   5.024  11.781  1.00 69.49           H  
ATOM   2782  O   THR A 176     -18.281   5.148  11.224  1.00 69.49           O  
ATOM   2783  CG2 THR A 176     -22.535   6.883  12.009  1.00 69.49           C  
ATOM   2784 HG21 THR A 176     -22.367   7.950  11.864  1.00 69.49           H  
ATOM   2785 HG22 THR A 176     -22.660   6.693  13.075  1.00 69.49           H  
ATOM   2786 HG23 THR A 176     -23.448   6.582  11.494  1.00 69.49           H  
ATOM   2787  OG1 THR A 176     -21.400   6.156  10.085  1.00 69.49           O  
ATOM   2788  HG1 THR A 176     -21.607   7.074   9.897  1.00 69.49           H  
ATOM   2789  N   HIS A 177     -18.925   4.901  13.373  1.00 81.59           N  
ATOM   2790  H   HIS A 177     -19.481   5.277  14.128  1.00 81.59           H  
ATOM   2791  CA  HIS A 177     -18.153   3.704  13.625  1.00 81.59           C  
ATOM   2792  HA  HIS A 177     -17.097   3.907  13.449  1.00 81.59           H  
ATOM   2793  C   HIS A 177     -18.610   2.589  12.672  1.00 81.59           C  
ATOM   2794  CB  HIS A 177     -18.348   3.327  15.095  1.00 81.59           C  
ATOM   2795  HB2 HIS A 177     -19.413   3.323  15.331  1.00 81.59           H  
ATOM   2796  HB3 HIS A 177     -17.859   4.072  15.723  1.00 81.59           H  
ATOM   2797  O   HIS A 177     -19.784   2.203  12.662  1.00 81.59           O  
ATOM   2798  CG  HIS A 177     -17.790   1.974  15.420  1.00 81.59           C  
ATOM   2799  CD2 HIS A 177     -16.469   1.626  15.482  1.00 81.59           C  
ATOM   2800  HD2 HIS A 177     -15.630   2.290  15.337  1.00 81.59           H  
ATOM   2801  ND1 HIS A 177     -18.524   0.837  15.661  1.00 81.59           N  
ATOM   2802  HD1 HIS A 177     -19.531   0.779  15.706  1.00 81.59           H  
ATOM   2803  CE1 HIS A 177     -17.661  -0.168  15.881  1.00 81.59           C  
ATOM   2804  HE1 HIS A 177     -17.933  -1.182  16.134  1.00 81.59           H  
ATOM   2805  NE2 HIS A 177     -16.400   0.258  15.752  1.00 81.59           N  
ATOM   2806  N   ILE A 178     -17.682   2.068  11.871  1.00 85.65           N  
ATOM   2807  H   ILE A 178     -16.747   2.450  11.890  1.00 85.65           H  
ATOM   2808  CA  ILE A 178     -17.937   0.923  11.006  1.00 85.65           C  
ATOM   2809  HA  ILE A 178     -18.953   0.997  10.620  1.00 85.65           H  
ATOM   2810  C   ILE A 178     -17.828  -0.329  11.876  1.00 85.65           C  
ATOM   2811  CB  ILE A 178     -16.976   0.885   9.794  1.00 85.65           C  
ATOM   2812  HB  ILE A 178     -15.964   0.714  10.160  1.00 85.65           H  
ATOM   2813  O   ILE A 178     -16.740  -0.725  12.290  1.00 85.65           O  
ATOM   2814  CG1 ILE A 178     -16.989   2.210   8.991  1.00 85.65           C  
ATOM   2815 HG12 ILE A 178     -17.948   2.324   8.486  1.00 85.65           H  
ATOM   2816 HG13 ILE A 178     -16.868   3.056   9.667  1.00 85.65           H  
ATOM   2817  CG2 ILE A 178     -17.377  -0.284   8.870  1.00 85.65           C  
ATOM   2818 HG21 ILE A 178     -16.639  -0.414   8.079  1.00 85.65           H  
ATOM   2819 HG22 ILE A 178     -17.432  -1.215   9.433  1.00 85.65           H  
ATOM   2820 HG23 ILE A 178     -18.345  -0.078   8.413  1.00 85.65           H  
ATOM   2821  CD1 ILE A 178     -15.857   2.308   7.960  1.00 85.65           C  
ATOM   2822 HD11 ILE A 178     -15.907   3.275   7.460  1.00 85.65           H  
ATOM   2823 HD12 ILE A 178     -14.893   2.217   8.461  1.00 85.65           H  
ATOM   2824 HD13 ILE A 178     -15.944   1.522   7.210  1.00 85.65           H  
ATOM   2825  N   THR A 179     -18.959  -0.976  12.142  1.00 86.58           N  
ATOM   2826  H   THR A 179     -19.838  -0.582  11.838  1.00 86.58           H  
ATOM   2827  CA  THR A 179     -18.979  -2.293  12.784  1.00 86.58           C  
ATOM   2828  HA  THR A 179     -18.312  -2.265  13.646  1.00 86.58           H  
ATOM   2829  C   THR A 179     -18.468  -3.364  11.822  1.00 86.58           C  
ATOM   2830  CB  THR A 179     -20.384  -2.655  13.282  1.00 86.58           C  
ATOM   2831  HB  THR A 179     -20.376  -3.673  13.670  1.00 86.58           H  
ATOM   2832  O   THR A 179     -18.706  -3.291  10.615  1.00 86.58           O  
ATOM   2833  CG2 THR A 179     -20.852  -1.711  14.390  1.00 86.58           C  
ATOM   2834 HG21 THR A 179     -21.840  -2.013  14.736  1.00 86.58           H  
ATOM   2835 HG22 THR A 179     -20.160  -1.765  15.230  1.00 86.58           H  
ATOM   2836 HG23 THR A 179     -20.899  -0.686  14.024  1.00 86.58           H  
ATOM   2837  OG1 THR A 179     -21.321  -2.563  12.234  1.00 86.58           O  
ATOM   2838  HG1 THR A 179     -22.180  -2.804  12.590  1.00 86.58           H  
ATOM   2839  N   ASN A 180     -17.753  -4.363  12.351  1.00 92.00           N  
ATOM   2840  H   ASN A 180     -17.583  -4.360  13.347  1.00 92.00           H  
ATOM   2841  CA  ASN A 180     -17.147  -5.442  11.559  1.00 92.00           C  
ATOM   2842  HA  ASN A 180     -16.424  -5.936  12.207  1.00 92.00           H  
ATOM   2843  C   ASN A 180     -16.336  -4.913  10.353  1.00 92.00           C  
ATOM   2844  CB  ASN A 180     -18.232  -6.477  11.207  1.00 92.00           C  
ATOM   2845  HB2 ASN A 180     -18.871  -6.647  12.074  1.00 92.00           H  
ATOM   2846  HB3 ASN A 180     -18.848  -6.101  10.390  1.00 92.00           H  
ATOM   2847  O   ASN A 180     -16.453  -5.392   9.221  1.00 92.00           O  
ATOM   2848  CG  ASN A 180     -17.646  -7.818  10.810  1.00 92.00           C  
ATOM   2849  ND2 ASN A 180     -18.477  -8.751  10.409  1.00 92.00           N  
ATOM   2850 HD21 ASN A 180     -19.473  -8.583  10.370  1.00 92.00           H  
ATOM   2851 HD22 ASN A 180     -18.070  -9.648  10.188  1.00 92.00           H  
ATOM   2852  OD1 ASN A 180     -16.451  -8.055  10.876  1.00 92.00           O  
ATOM   2853  N   VAL A 181     -15.554  -3.857  10.606  1.00 92.99           N  
ATOM   2854  H   VAL A 181     -15.558  -3.493  11.548  1.00 92.99           H  
ATOM   2855  CA  VAL A 181     -14.911  -3.022   9.583  1.00 92.99           C  
ATOM   2856  HA  VAL A 181     -15.704  -2.556   8.999  1.00 92.99           H  
ATOM   2857  C   VAL A 181     -14.077  -3.821   8.584  1.00 92.99           C  
ATOM   2858  CB  VAL A 181     -14.116  -1.889  10.260  1.00 92.99           C  
ATOM   2859  HB  VAL A 181     -14.812  -1.360  10.912  1.00 92.99           H  
ATOM   2860  O   VAL A 181     -14.232  -3.613   7.384  1.00 92.99           O  
ATOM   2861  CG1 VAL A 181     -12.951  -2.373  11.130  1.00 92.99           C  
ATOM   2862 HG11 VAL A 181     -12.134  -2.724  10.500  1.00 92.99           H  
ATOM   2863 HG12 VAL A 181     -13.270  -3.163  11.811  1.00 92.99           H  
ATOM   2864 HG13 VAL A 181     -12.585  -1.541  11.731  1.00 92.99           H  
ATOM   2865  CG2 VAL A 181     -13.588  -0.874   9.252  1.00 92.99           C  
ATOM   2866 HG21 VAL A 181     -13.260   0.017   9.788  1.00 92.99           H  
ATOM   2867 HG22 VAL A 181     -12.746  -1.298   8.705  1.00 92.99           H  
ATOM   2868 HG23 VAL A 181     -14.370  -0.588   8.548  1.00 92.99           H  
ATOM   2869  N   ARG A 182     -13.293  -4.807   9.043  1.00 95.46           N  
ATOM   2870  H   ARG A 182     -13.222  -4.920  10.044  1.00 95.46           H  
ATOM   2871  CA  ARG A 182     -12.525  -5.712   8.170  1.00 95.46           C  
ATOM   2872  HA  ARG A 182     -11.810  -5.127   7.592  1.00 95.46           H  
ATOM   2873  C   ARG A 182     -13.421  -6.423   7.158  1.00 95.46           C  
ATOM   2874  CB  ARG A 182     -11.752  -6.732   9.022  1.00 95.46           C  
ATOM   2875  HB2 ARG A 182     -11.059  -6.192   9.667  1.00 95.46           H  
ATOM   2876  HB3 ARG A 182     -12.453  -7.274   9.657  1.00 95.46           H  
ATOM   2877  O   ARG A 182     -13.160  -6.345   5.962  1.00 95.46           O  
ATOM   2878  CG  ARG A 182     -10.954  -7.750   8.184  1.00 95.46           C  
ATOM   2879  HG2 ARG A 182     -11.629  -8.289   7.519  1.00 95.46           H  
ATOM   2880  HG3 ARG A 182     -10.211  -7.232   7.577  1.00 95.46           H  
ATOM   2881  CD  ARG A 182     -10.264  -8.790   9.075  1.00 95.46           C  
ATOM   2882  HD2 ARG A 182     -10.998  -9.236   9.746  1.00 95.46           H  
ATOM   2883  HD3 ARG A 182      -9.849  -9.572   8.439  1.00 95.46           H  
ATOM   2884  NE  ARG A 182      -9.172  -8.178   9.836  1.00 95.46           N  
ATOM   2885  HE  ARG A 182      -8.679  -7.436   9.360  1.00 95.46           H  
ATOM   2886  NH1 ARG A 182      -8.973  -9.602  11.625  1.00 95.46           N  
ATOM   2887 HH11 ARG A 182      -9.729 -10.166  11.262  1.00 95.46           H  
ATOM   2888 HH12 ARG A 182      -8.447  -9.892  12.437  1.00 95.46           H  
ATOM   2889  NH2 ARG A 182      -7.522  -7.915  11.345  1.00 95.46           N  
ATOM   2890 HH21 ARG A 182      -6.968  -8.218  12.133  1.00 95.46           H  
ATOM   2891 HH22 ARG A 182      -7.124  -7.241  10.706  1.00 95.46           H  
ATOM   2892  CZ  ARG A 182      -8.569  -8.572  10.937  1.00 95.46           C  
ATOM   2893  N   ALA A 183     -14.465  -7.113   7.623  1.00 95.52           N  
ATOM   2894  H   ALA A 183     -14.678  -7.079   8.610  1.00 95.52           H  
ATOM   2895  CA  ALA A 183     -15.326  -7.910   6.751  1.00 95.52           C  
ATOM   2896  HA  ALA A 183     -14.710  -8.614   6.192  1.00 95.52           H  
ATOM   2897  C   ALA A 183     -16.064  -7.031   5.737  1.00 95.52           C  
ATOM   2898  CB  ALA A 183     -16.313  -8.703   7.611  1.00 95.52           C  
ATOM   2899  HB1 ALA A 183     -15.775  -9.300   8.348  1.00 95.52           H  
ATOM   2900  HB2 ALA A 183     -16.990  -8.016   8.119  1.00 95.52           H  
ATOM   2901  HB3 ALA A 183     -16.897  -9.368   6.975  1.00 95.52           H  
ATOM   2902  O   ALA A 183     -16.159  -7.387   4.565  1.00 95.52           O  
ATOM   2903  N   ARG A 184     -16.534  -5.853   6.167  1.00 95.05           N  
ATOM   2904  H   ARG A 184     -16.412  -5.623   7.143  1.00 95.05           H  
ATOM   2905  CA  ARG A 184     -17.209  -4.898   5.282  1.00 95.05           C  
ATOM   2906  HA  ARG A 184     -17.989  -5.421   4.728  1.00 95.05           H  
ATOM   2907  C   ARG A 184     -16.265  -4.337   4.220  1.00 95.05           C  
ATOM   2908  CB  ARG A 184     -17.848  -3.780   6.109  1.00 95.05           C  
ATOM   2909  HB2 ARG A 184     -17.100  -3.312   6.749  1.00 95.05           H  
ATOM   2910  HB3 ARG A 184     -18.221  -3.033   5.408  1.00 95.05           H  
ATOM   2911  O   ARG A 184     -16.614  -4.347   3.046  1.00 95.05           O  
ATOM   2912  CG  ARG A 184     -19.028  -4.272   6.958  1.00 95.05           C  
ATOM   2913  HG2 ARG A 184     -19.724  -4.832   6.334  1.00 95.05           H  
ATOM   2914  HG3 ARG A 184     -18.659  -4.931   7.744  1.00 95.05           H  
ATOM   2915  CD  ARG A 184     -19.770  -3.098   7.608  1.00 95.05           C  
ATOM   2916  HD2 ARG A 184     -20.512  -3.499   8.299  1.00 95.05           H  
ATOM   2917  HD3 ARG A 184     -19.052  -2.512   8.181  1.00 95.05           H  
ATOM   2918  NE  ARG A 184     -20.442  -2.242   6.606  1.00 95.05           N  
ATOM   2919  HE  ARG A 184     -20.450  -2.571   5.652  1.00 95.05           H  
ATOM   2920  NH1 ARG A 184     -21.036  -0.545   8.025  1.00 95.05           N  
ATOM   2921 HH11 ARG A 184     -20.683  -1.096   8.794  1.00 95.05           H  
ATOM   2922 HH12 ARG A 184     -21.422   0.376   8.175  1.00 95.05           H  
ATOM   2923  NH2 ARG A 184     -21.483  -0.366   5.840  1.00 95.05           N  
ATOM   2924 HH21 ARG A 184     -21.417  -0.709   4.893  1.00 95.05           H  
ATOM   2925 HH22 ARG A 184     -21.834   0.569   5.993  1.00 95.05           H  
ATOM   2926  CZ  ARG A 184     -20.986  -1.058   6.827  1.00 95.05           C  
ATOM   2927  N   ILE A 185     -15.067  -3.902   4.607  1.00 95.93           N  
ATOM   2928  H   ILE A 185     -14.838  -3.925   5.590  1.00 95.93           H  
ATOM   2929  CA  ILE A 185     -14.034  -3.447   3.664  1.00 95.93           C  
ATOM   2930  HA  ILE A 185     -14.395  -2.595   3.088  1.00 95.93           H  
ATOM   2931  C   ILE A 185     -13.729  -4.529   2.635  1.00 95.93           C  
ATOM   2932  CB  ILE A 185     -12.781  -2.993   4.433  1.00 95.93           C  
ATOM   2933  HB  ILE A 185     -12.543  -3.736   5.194  1.00 95.93           H  
ATOM   2934  O   ILE A 185     -13.824  -4.270   1.437  1.00 95.93           O  
ATOM   2935  CG1 ILE A 185     -13.064  -1.638   5.117  1.00 95.93           C  
ATOM   2936 HG12 ILE A 185     -13.966  -1.715   5.724  1.00 95.93           H  
ATOM   2937 HG13 ILE A 185     -13.232  -0.878   4.354  1.00 95.93           H  
ATOM   2938  CG2 ILE A 185     -11.565  -2.863   3.509  1.00 95.93           C  
ATOM   2939 HG21 ILE A 185     -11.327  -3.811   3.026  1.00 95.93           H  
ATOM   2940 HG22 ILE A 185     -10.693  -2.603   4.109  1.00 95.93           H  
ATOM   2941 HG23 ILE A 185     -11.739  -2.101   2.749  1.00 95.93           H  
ATOM   2942  CD1 ILE A 185     -11.934  -1.161   6.028  1.00 95.93           C  
ATOM   2943 HD11 ILE A 185     -11.073  -0.863   5.429  1.00 95.93           H  
ATOM   2944 HD12 ILE A 185     -12.271  -0.293   6.595  1.00 95.93           H  
ATOM   2945 HD13 ILE A 185     -11.645  -1.956   6.715  1.00 95.93           H  
ATOM   2946  N   ARG A 186     -13.431  -5.748   3.096  1.00 97.33           N  
ATOM   2947  H   ARG A 186     -13.378  -5.884   4.095  1.00 97.33           H  
ATOM   2948  CA  ARG A 186     -13.134  -6.882   2.215  1.00 97.33           C  
ATOM   2949  HA  ARG A 186     -12.280  -6.635   1.584  1.00 97.33           H  
ATOM   2950  C   ARG A 186     -14.283  -7.170   1.252  1.00 97.33           C  
ATOM   2951  CB  ARG A 186     -12.788  -8.116   3.053  1.00 97.33           C  
ATOM   2952  HB2 ARG A 186     -12.819  -8.992   2.406  1.00 97.33           H  
ATOM   2953  HB3 ARG A 186     -13.535  -8.249   3.835  1.00 97.33           H  
ATOM   2954  O   ARG A 186     -14.030  -7.310   0.065  1.00 97.33           O  
ATOM   2955  CG  ARG A 186     -11.387  -8.005   3.680  1.00 97.33           C  
ATOM   2956  HG2 ARG A 186     -11.322  -7.109   4.297  1.00 97.33           H  
ATOM   2957  HG3 ARG A 186     -10.636  -7.929   2.893  1.00 97.33           H  
ATOM   2958  CD  ARG A 186     -11.083  -9.228   4.555  1.00 97.33           C  
ATOM   2959  HD2 ARG A 186     -11.858  -9.315   5.317  1.00 97.33           H  
ATOM   2960  HD3 ARG A 186     -10.132  -9.075   5.064  1.00 97.33           H  
ATOM   2961  NE  ARG A 186     -11.029 -10.475   3.767  1.00 97.33           N  
ATOM   2962  HE  ARG A 186     -11.867 -11.036   3.710  1.00 97.33           H  
ATOM   2963  NH1 ARG A 186      -8.838 -10.358   3.059  1.00 97.33           N  
ATOM   2964 HH11 ARG A 186      -8.616  -9.537   3.604  1.00 97.33           H  
ATOM   2965 HH12 ARG A 186      -8.075 -10.846   2.612  1.00 97.33           H  
ATOM   2966  NH2 ARG A 186     -10.066 -12.075   2.470  1.00 97.33           N  
ATOM   2967 HH21 ARG A 186      -9.204 -12.410   2.063  1.00 97.33           H  
ATOM   2968 HH22 ARG A 186     -10.901 -12.637   2.393  1.00 97.33           H  
ATOM   2969  CZ  ARG A 186      -9.986 -10.951   3.107  1.00 97.33           C  
ATOM   2970  N   TYR A 187     -15.529  -7.172   1.729  1.00 96.09           N  
ATOM   2971  H   TYR A 187     -15.666  -7.067   2.724  1.00 96.09           H  
ATOM   2972  CA  TYR A 187     -16.708  -7.363   0.880  1.00 96.09           C  
ATOM   2973  HA  TYR A 187     -16.640  -8.338   0.397  1.00 96.09           H  
ATOM   2974  C   TYR A 187     -16.801  -6.319  -0.242  1.00 96.09           C  
ATOM   2975  CB  TYR A 187     -17.975  -7.340   1.748  1.00 96.09           C  
ATOM   2976  HB2 TYR A 187     -17.946  -8.191   2.428  1.00 96.09           H  
ATOM   2977  HB3 TYR A 187     -17.980  -6.436   2.357  1.00 96.09           H  
ATOM   2978  O   TYR A 187     -16.989  -6.681  -1.399  1.00 96.09           O  
ATOM   2979  CG  TYR A 187     -19.263  -7.391   0.945  1.00 96.09           C  
ATOM   2980  CD1 TYR A 187     -19.958  -6.203   0.636  1.00 96.09           C  
ATOM   2981  HD1 TYR A 187     -19.591  -5.251   0.990  1.00 96.09           H  
ATOM   2982  CD2 TYR A 187     -19.737  -8.626   0.461  1.00 96.09           C  
ATOM   2983  HD2 TYR A 187     -19.189  -9.533   0.669  1.00 96.09           H  
ATOM   2984  CE1 TYR A 187     -21.122  -6.250  -0.154  1.00 96.09           C  
ATOM   2985  HE1 TYR A 187     -21.659  -5.346  -0.399  1.00 96.09           H  
ATOM   2986  CE2 TYR A 187     -20.903  -8.677  -0.326  1.00 96.09           C  
ATOM   2987  HE2 TYR A 187     -21.250  -9.625  -0.710  1.00 96.09           H  
ATOM   2988  OH  TYR A 187     -22.711  -7.525  -1.410  1.00 96.09           O  
ATOM   2989  HH  TYR A 187     -22.912  -8.422  -1.687  1.00 96.09           H  
ATOM   2990  CZ  TYR A 187     -21.595  -7.487  -0.636  1.00 96.09           C  
ATOM   2991  N   HIS A 188     -16.651  -5.026   0.069  1.00 95.94           N  
ATOM   2992  H   HIS A 188     -16.459  -4.766   1.026  1.00 95.94           H  
ATOM   2993  CA  HIS A 188     -16.745  -3.985  -0.960  1.00 95.94           C  
ATOM   2994  HA  HIS A 188     -17.614  -4.202  -1.581  1.00 95.94           H  
ATOM   2995  C   HIS A 188     -15.544  -3.982  -1.912  1.00 95.94           C  
ATOM   2996  CB  HIS A 188     -16.964  -2.602  -0.336  1.00 95.94           C  
ATOM   2997  HB2 HIS A 188     -16.767  -1.847  -1.097  1.00 95.94           H  
ATOM   2998  HB3 HIS A 188     -16.259  -2.448   0.481  1.00 95.94           H  
ATOM   2999  O   HIS A 188     -15.741  -3.732  -3.095  1.00 95.94           O  
ATOM   3000  CG  HIS A 188     -18.375  -2.383   0.151  1.00 95.94           C  
ATOM   3001  CD2 HIS A 188     -18.846  -2.638   1.407  1.00 95.94           C  
ATOM   3002  HD2 HIS A 188     -18.276  -3.060   2.221  1.00 95.94           H  
ATOM   3003  ND1 HIS A 188     -19.425  -1.843  -0.562  1.00 95.94           N  
ATOM   3004  HD1 HIS A 188     -19.364  -1.303  -1.414  1.00 95.94           H  
ATOM   3005  CE1 HIS A 188     -20.483  -1.765   0.263  1.00 95.94           C  
ATOM   3006  HE1 HIS A 188     -21.416  -1.282   0.011  1.00 95.94           H  
ATOM   3007  NE2 HIS A 188     -20.184  -2.248   1.479  1.00 95.94           N  
ATOM   3008  N   LEU A 189     -14.331  -4.284  -1.439  1.00 96.77           N  
ATOM   3009  H   LEU A 189     -14.225  -4.467  -0.451  1.00 96.77           H  
ATOM   3010  CA  LEU A 189     -13.147  -4.412  -2.298  1.00 96.77           C  
ATOM   3011  HA  LEU A 189     -13.060  -3.529  -2.931  1.00 96.77           H  
ATOM   3012  C   LEU A 189     -13.250  -5.614  -3.247  1.00 96.77           C  
ATOM   3013  CB  LEU A 189     -11.892  -4.544  -1.423  1.00 96.77           C  
ATOM   3014  HB2 LEU A 189     -11.076  -4.934  -2.032  1.00 96.77           H  
ATOM   3015  HB3 LEU A 189     -12.114  -5.271  -0.642  1.00 96.77           H  
ATOM   3016  O   LEU A 189     -12.968  -5.470  -4.434  1.00 96.77           O  
ATOM   3017  CG  LEU A 189     -11.409  -3.254  -0.750  1.00 96.77           C  
ATOM   3018  HG  LEU A 189     -12.225  -2.813  -0.178  1.00 96.77           H  
ATOM   3019  CD1 LEU A 189     -10.277  -3.615   0.212  1.00 96.77           C  
ATOM   3020 HD11 LEU A 189     -10.080  -2.768   0.870  1.00 96.77           H  
ATOM   3021 HD12 LEU A 189     -10.566  -4.463   0.832  1.00 96.77           H  
ATOM   3022 HD13 LEU A 189      -9.375  -3.876  -0.342  1.00 96.77           H  
ATOM   3023  CD2 LEU A 189     -10.888  -2.223  -1.752  1.00 96.77           C  
ATOM   3024 HD21 LEU A 189     -10.075  -2.648  -2.340  1.00 96.77           H  
ATOM   3025 HD22 LEU A 189     -10.524  -1.347  -1.216  1.00 96.77           H  
ATOM   3026 HD23 LEU A 189     -11.686  -1.912  -2.426  1.00 96.77           H  
ATOM   3027  N   HIS A 190     -13.716  -6.766  -2.753  1.00 96.93           N  
ATOM   3028  H   HIS A 190     -13.910  -6.828  -1.763  1.00 96.93           H  
ATOM   3029  CA  HIS A 190     -13.838  -8.004  -3.538  1.00 96.93           C  
ATOM   3030  HA  HIS A 190     -12.876  -8.219  -4.002  1.00 96.93           H  
ATOM   3031  C   HIS A 190     -14.856  -7.897  -4.686  1.00 96.93           C  
ATOM   3032  CB  HIS A 190     -14.166  -9.169  -2.592  1.00 96.93           C  
ATOM   3033  HB2 HIS A 190     -15.182  -9.056  -2.213  1.00 96.93           H  
ATOM   3034  HB3 HIS A 190     -13.477  -9.144  -1.747  1.00 96.93           H  
ATOM   3035  O   HIS A 190     -14.775  -8.618  -5.671  1.00 96.93           O  
ATOM   3036  CG  HIS A 190     -14.021 -10.523  -3.239  1.00 96.93           C  
ATOM   3037  CD2 HIS A 190     -12.844 -11.068  -3.662  1.00 96.93           C  
ATOM   3038  HD2 HIS A 190     -11.864 -10.617  -3.613  1.00 96.93           H  
ATOM   3039  ND1 HIS A 190     -15.069 -11.396  -3.544  1.00 96.93           N  
ATOM   3040  CE1 HIS A 190     -14.487 -12.432  -4.179  1.00 96.93           C  
ATOM   3041  HE1 HIS A 190     -15.011 -13.279  -4.597  1.00 96.93           H  
ATOM   3042  NE2 HIS A 190     -13.156 -12.268  -4.253  1.00 96.93           N  
ATOM   3043  HE2 HIS A 190     -12.510 -12.873  -4.738  1.00 96.93           H  
ATOM   3044  N   ARG A 191     -15.777  -6.921  -4.633  1.00 96.70           N  
ATOM   3045  H   ARG A 191     -15.803  -6.353  -3.798  1.00 96.70           H  
ATOM   3046  CA  ARG A 191     -16.659  -6.589  -5.771  1.00 96.70           C  
ATOM   3047  HA  ARG A 191     -17.148  -7.501  -6.111  1.00 96.70           H  
ATOM   3048  C   ARG A 191     -15.909  -6.053  -6.994  1.00 96.70           C  
ATOM   3049  CB  ARG A 191     -17.708  -5.553  -5.349  1.00 96.70           C  
ATOM   3050  HB2 ARG A 191     -17.208  -4.697  -4.896  1.00 96.70           H  
ATOM   3051  HB3 ARG A 191     -18.225  -5.198  -6.241  1.00 96.70           H  
ATOM   3052  O   ARG A 191     -16.493  -6.026  -8.076  1.00 96.70           O  
ATOM   3053  CG  ARG A 191     -18.751  -6.125  -4.381  1.00 96.70           C  
ATOM   3054  HG2 ARG A 191     -19.323  -6.906  -4.881  1.00 96.70           H  
ATOM   3055  HG3 ARG A 191     -18.249  -6.571  -3.522  1.00 96.70           H  
ATOM   3056  CD  ARG A 191     -19.700  -5.031  -3.880  1.00 96.70           C  
ATOM   3057  HD2 ARG A 191     -19.101  -4.265  -3.388  1.00 96.70           H  
ATOM   3058  HD3 ARG A 191     -20.375  -5.470  -3.144  1.00 96.70           H  
ATOM   3059  NE  ARG A 191     -20.486  -4.439  -4.983  1.00 96.70           N  
ATOM   3060  HE  ARG A 191     -20.512  -4.970  -5.842  1.00 96.70           H  
ATOM   3061  NH1 ARG A 191     -21.024  -2.460  -3.950  1.00 96.70           N  
ATOM   3062 HH11 ARG A 191     -20.573  -2.800  -3.113  1.00 96.70           H  
ATOM   3063 HH12 ARG A 191     -21.241  -1.474  -3.995  1.00 96.70           H  
ATOM   3064  NH2 ARG A 191     -21.592  -2.787  -6.087  1.00 96.70           N  
ATOM   3065 HH21 ARG A 191     -21.906  -1.827  -6.098  1.00 96.70           H  
ATOM   3066 HH22 ARG A 191     -21.516  -3.313  -6.946  1.00 96.70           H  
ATOM   3067  CZ  ARG A 191     -21.034  -3.236  -5.000  1.00 96.70           C  
ATOM   3068  N   TYR A 192     -14.681  -5.574  -6.815  1.00 96.84           N  
ATOM   3069  H   TYR A 192     -14.275  -5.642  -5.892  1.00 96.84           H  
ATOM   3070  CA  TYR A 192     -13.901  -4.912  -7.857  1.00 96.84           C  
ATOM   3071  HA  TYR A 192     -14.461  -4.906  -8.793  1.00 96.84           H  
ATOM   3072  C   TYR A 192     -12.572  -5.609  -8.149  1.00 96.84           C  
ATOM   3073  CB  TYR A 192     -13.649  -3.459  -7.439  1.00 96.84           C  
ATOM   3074  HB2 TYR A 192     -13.122  -2.965  -8.256  1.00 96.84           H  
ATOM   3075  HB3 TYR A 192     -12.988  -3.453  -6.573  1.00 96.84           H  
ATOM   3076  O   TYR A 192     -12.105  -5.541  -9.280  1.00 96.84           O  
ATOM   3077  CG  TYR A 192     -14.893  -2.647  -7.126  1.00 96.84           C  
ATOM   3078  CD1 TYR A 192     -15.769  -2.270  -8.161  1.00 96.84           C  
ATOM   3079  HD1 TYR A 192     -15.554  -2.567  -9.177  1.00 96.84           H  
ATOM   3080  CD2 TYR A 192     -15.171  -2.264  -5.800  1.00 96.84           C  
ATOM   3081  HD2 TYR A 192     -14.499  -2.561  -5.008  1.00 96.84           H  
ATOM   3082  CE1 TYR A 192     -16.928  -1.525  -7.867  1.00 96.84           C  
ATOM   3083  HE1 TYR A 192     -17.604  -1.233  -8.657  1.00 96.84           H  
ATOM   3084  CE2 TYR A 192     -16.324  -1.513  -5.502  1.00 96.84           C  
ATOM   3085  HE2 TYR A 192     -16.529  -1.234  -4.478  1.00 96.84           H  
ATOM   3086  OH  TYR A 192     -18.338  -0.432  -6.269  1.00 96.84           O  
ATOM   3087  HH  TYR A 192     -18.343  -0.062  -5.383  1.00 96.84           H  
ATOM   3088  CZ  TYR A 192     -17.209  -1.144  -6.538  1.00 96.84           C  
ATOM   3089  N   MET A 193     -11.958  -6.247  -7.151  1.00 97.14           N  
ATOM   3090  H   MET A 193     -12.407  -6.300  -6.247  1.00 97.14           H  
ATOM   3091  CA  MET A 193     -10.609  -6.805  -7.248  1.00 97.14           C  
ATOM   3092  HA  MET A 193     -10.306  -6.857  -8.293  1.00 97.14           H  
ATOM   3093  C   MET A 193     -10.548  -8.226  -6.690  1.00 97.14           C  
ATOM   3094  CB  MET A 193      -9.620  -5.894  -6.505  1.00 97.14           C  
ATOM   3095  HB2 MET A 193      -8.654  -6.392  -6.430  1.00 97.14           H  
ATOM   3096  HB3 MET A 193      -9.985  -5.701  -5.497  1.00 97.14           H  
ATOM   3097  O   MET A 193     -11.186  -8.531  -5.684  1.00 97.14           O  
ATOM   3098  CG  MET A 193      -9.425  -4.568  -7.247  1.00 97.14           C  
ATOM   3099  HG2 MET A 193      -9.023  -4.788  -8.236  1.00 97.14           H  
ATOM   3100  HG3 MET A 193     -10.390  -4.075  -7.370  1.00 97.14           H  
ATOM   3101  SD  MET A 193      -8.309  -3.410  -6.422  1.00 97.14           S  
ATOM   3102  CE  MET A 193      -8.118  -2.155  -7.712  1.00 97.14           C  
ATOM   3103  HE1 MET A 193      -7.460  -1.362  -7.355  1.00 97.14           H  
ATOM   3104  HE2 MET A 193      -9.090  -1.731  -7.962  1.00 97.14           H  
ATOM   3105  HE3 MET A 193      -7.679  -2.606  -8.602  1.00 97.14           H  
ATOM   3106  N   PHE A 194      -9.730  -9.060  -7.324  1.00 97.68           N  
ATOM   3107  H   PHE A 194      -9.220  -8.707  -8.122  1.00 97.68           H  
ATOM   3108  CA  PHE A 194      -9.396 -10.406  -6.864  1.00 97.68           C  
ATOM   3109  HA  PHE A 194     -10.304 -10.915  -6.540  1.00 97.68           H  
ATOM   3110  C   PHE A 194      -8.429 -10.363  -5.681  1.00 97.68           C  
ATOM   3111  CB  PHE A 194      -8.775 -11.185  -8.025  1.00 97.68           C  
ATOM   3112  HB2 PHE A 194      -7.874 -10.668  -8.355  1.00 97.68           H  
ATOM   3113  HB3 PHE A 194      -8.470 -12.169  -7.671  1.00 97.68           H  
ATOM   3114  O   PHE A 194      -7.617  -9.444  -5.567  1.00 97.68           O  
ATOM   3115  CG  PHE A 194      -9.701 -11.360  -9.209  1.00 97.68           C  
ATOM   3116  CD1 PHE A 194     -10.849 -12.165  -9.091  1.00 97.68           C  
ATOM   3117  HD1 PHE A 194     -11.067 -12.665  -8.159  1.00 97.68           H  
ATOM   3118  CD2 PHE A 194      -9.427 -10.698 -10.420  1.00 97.68           C  
ATOM   3119  HD2 PHE A 194      -8.546 -10.080 -10.509  1.00 97.68           H  
ATOM   3120  CE1 PHE A 194     -11.719 -12.309 -10.186  1.00 97.68           C  
ATOM   3121  HE1 PHE A 194     -12.600 -12.926 -10.086  1.00 97.68           H  
ATOM   3122  CE2 PHE A 194     -10.297 -10.842 -11.513  1.00 97.68           C  
ATOM   3123  HE2 PHE A 194     -10.083 -10.330 -12.440  1.00 97.68           H  
ATOM   3124  CZ  PHE A 194     -11.443 -11.648 -11.397  1.00 97.68           C  
ATOM   3125  HZ  PHE A 194     -12.112 -11.758 -12.237  1.00 97.68           H  
ATOM   3126  N   PHE A 195      -8.511 -11.352  -4.798  1.00 97.83           N  
ATOM   3127  H   PHE A 195      -9.216 -12.060  -4.948  1.00 97.83           H  
ATOM   3128  CA  PHE A 195      -7.737 -11.470  -3.570  1.00 97.83           C  
ATOM   3129  HA  PHE A 195      -7.124 -10.581  -3.420  1.00 97.83           H  
ATOM   3130  C   PHE A 195      -6.808 -12.688  -3.645  1.00 97.83           C  
ATOM   3131  CB  PHE A 195      -8.704 -11.589  -2.385  1.00 97.83           C  
ATOM   3132  HB2 PHE A 195      -8.145 -11.994  -1.542  1.00 97.83           H  
ATOM   3133  HB3 PHE A 195      -9.464 -12.329  -2.635  1.00 97.83           H  
ATOM   3134  O   PHE A 195      -7.241 -13.841  -3.659  1.00 97.83           O  
ATOM   3135  CG  PHE A 195      -9.413 -10.331  -1.899  1.00 97.83           C  
ATOM   3136  CD1 PHE A 195      -9.536  -9.160  -2.674  1.00 97.83           C  
ATOM   3137  HD1 PHE A 195      -9.107  -9.090  -3.663  1.00 97.83           H  
ATOM   3138  CD2 PHE A 195     -10.002 -10.360  -0.625  1.00 97.83           C  
ATOM   3139  HD2 PHE A 195      -9.909 -11.257  -0.032  1.00 97.83           H  
ATOM   3140  CE1 PHE A 195     -10.240  -8.047  -2.196  1.00 97.83           C  
ATOM   3141  HE1 PHE A 195     -10.338  -7.173  -2.823  1.00 97.83           H  
ATOM   3142  CE2 PHE A 195     -10.707  -9.247  -0.138  1.00 97.83           C  
ATOM   3143  HE2 PHE A 195     -11.165  -9.290   0.840  1.00 97.83           H  
ATOM   3144  CZ  PHE A 195     -10.830  -8.093  -0.925  1.00 97.83           C  
ATOM   3145  HZ  PHE A 195     -11.394  -7.250  -0.556  1.00 97.83           H  
ATOM   3146  N   GLY A 196      -5.502 -12.442  -3.619  1.00 94.88           N  
ATOM   3147  H   GLY A 196      -5.203 -11.478  -3.600  1.00 94.88           H  
ATOM   3148  CA  GLY A 196      -4.474 -13.480  -3.631  1.00 94.88           C  
ATOM   3149  HA2 GLY A 196      -3.496 -13.005  -3.713  1.00 94.88           H  
ATOM   3150  HA3 GLY A 196      -4.622 -14.130  -4.493  1.00 94.88           H  
ATOM   3151  C   GLY A 196      -4.496 -14.331  -2.361  1.00 94.88           C  
ATOM   3152  O   GLY A 196      -4.191 -15.519  -2.412  1.00 94.88           O  
ATOM   3153  N   ASP A 197      -4.943 -13.773  -1.230  1.00 93.32           N  
ATOM   3154  H   ASP A 197      -5.235 -12.806  -1.246  1.00 93.32           H  
ATOM   3155  CA  ASP A 197      -5.178 -14.524   0.012  1.00 93.32           C  
ATOM   3156  HA  ASP A 197      -4.287 -15.114   0.224  1.00 93.32           H  
ATOM   3157  C   ASP A 197      -6.339 -15.529  -0.098  1.00 93.32           C  
ATOM   3158  CB  ASP A 197      -5.373 -13.551   1.190  1.00 93.32           C  
ATOM   3159  HB2 ASP A 197      -4.454 -12.979   1.320  1.00 93.32           H  
ATOM   3160  HB3 ASP A 197      -5.527 -14.129   2.101  1.00 93.32           H  
ATOM   3161  O   ASP A 197      -6.431 -16.460   0.700  1.00 93.32           O  
ATOM   3162  CG  ASP A 197      -6.533 -12.564   1.012  1.00 93.32           C  
ATOM   3163  OD1 ASP A 197      -6.391 -11.641   0.181  1.00 93.32           O  
ATOM   3164  OD2 ASP A 197      -7.556 -12.675   1.732  1.00 93.32           O  
ATOM   3165  N   LEU A 198      -7.185 -15.392  -1.123  1.00 94.35           N  
ATOM   3166  H   LEU A 198      -7.041 -14.620  -1.758  1.00 94.35           H  
ATOM   3167  CA  LEU A 198      -8.223 -16.356  -1.491  1.00 94.35           C  
ATOM   3168  HA  LEU A 198      -8.380 -17.039  -0.656  1.00 94.35           H  
ATOM   3169  C   LEU A 198      -7.798 -17.255  -2.667  1.00 94.35           C  
ATOM   3170  CB  LEU A 198      -9.547 -15.613  -1.749  1.00 94.35           C  
ATOM   3171  HB2 LEU A 198      -9.421 -14.965  -2.617  1.00 94.35           H  
ATOM   3172  HB3 LEU A 198     -10.312 -16.348  -1.997  1.00 94.35           H  
ATOM   3173  O   LEU A 198      -8.634 -17.947  -3.242  1.00 94.35           O  
ATOM   3174  CG  LEU A 198     -10.052 -14.759  -0.571  1.00 94.35           C  
ATOM   3175  HG  LEU A 198      -9.349 -13.950  -0.371  1.00 94.35           H  
ATOM   3176  CD1 LEU A 198     -11.402 -14.137  -0.931  1.00 94.35           C  
ATOM   3177 HD11 LEU A 198     -11.301 -13.562  -1.852  1.00 94.35           H  
ATOM   3178 HD12 LEU A 198     -12.143 -14.918  -1.097  1.00 94.35           H  
ATOM   3179 HD13 LEU A 198     -11.734 -13.466  -0.139  1.00 94.35           H  
ATOM   3180  CD2 LEU A 198     -10.243 -15.574   0.714  1.00 94.35           C  
ATOM   3181 HD21 LEU A 198     -10.707 -14.955   1.482  1.00 94.35           H  
ATOM   3182 HD22 LEU A 198     -10.865 -16.445   0.511  1.00 94.35           H  
ATOM   3183 HD23 LEU A 198      -9.270 -15.900   1.082  1.00 94.35           H  
ATOM   3184  N   SER A 199      -6.500 -17.287  -2.999  1.00 92.12           N  
ATOM   3185  H   SER A 199      -5.874 -16.669  -2.502  1.00 92.12           H  
ATOM   3186  CA  SER A 199      -5.929 -18.030  -4.137  1.00 92.12           C  
ATOM   3187  HA  SER A 199      -4.867 -17.786  -4.166  1.00 92.12           H  
ATOM   3188  C   SER A 199      -6.481 -17.609  -5.507  1.00 92.12           C  
ATOM   3189  CB  SER A 199      -6.030 -19.548  -3.928  1.00 92.12           C  
ATOM   3190  HB2 SER A 199      -7.073 -19.857  -3.997  1.00 92.12           H  
ATOM   3191  HB3 SER A 199      -5.464 -20.062  -4.705  1.00 92.12           H  
ATOM   3192  O   SER A 199      -6.461 -18.396  -6.453  1.00 92.12           O  
ATOM   3193  OG  SER A 199      -5.514 -19.913  -2.661  1.00 92.12           O  
ATOM   3194  HG  SER A 199      -5.857 -19.275  -2.031  1.00 92.12           H  
ATOM   3195  N   GLU A 200      -6.982 -16.378  -5.628  1.00 94.75           N  
ATOM   3196  H   GLU A 200      -6.978 -15.761  -4.828  1.00 94.75           H  
ATOM   3197  CA  GLU A 200      -7.441 -15.822  -6.901  1.00 94.75           C  
ATOM   3198  HA  GLU A 200      -7.879 -16.628  -7.489  1.00 94.75           H  
ATOM   3199  C   GLU A 200      -6.263 -15.248  -7.709  1.00 94.75           C  
ATOM   3200  CB  GLU A 200      -8.541 -14.770  -6.673  1.00 94.75           C  
ATOM   3201  HB2 GLU A 200      -8.116 -13.931  -6.123  1.00 94.75           H  
ATOM   3202  HB3 GLU A 200      -8.876 -14.411  -7.646  1.00 94.75           H  
ATOM   3203  O   GLU A 200      -5.252 -14.813  -7.155  1.00 94.75           O  
ATOM   3204  CG  GLU A 200      -9.769 -15.316  -5.919  1.00 94.75           C  
ATOM   3205  HG2 GLU A 200      -9.454 -15.736  -4.964  1.00 94.75           H  
ATOM   3206  HG3 GLU A 200     -10.207 -16.121  -6.510  1.00 94.75           H  
ATOM   3207  CD  GLU A 200     -10.829 -14.237  -5.642  1.00 94.75           C  
ATOM   3208  OE1 GLU A 200     -12.014 -14.423  -5.993  1.00 94.75           O  
ATOM   3209  OE2 GLU A 200     -10.495 -13.196  -5.043  1.00 94.75           O  
ATOM   3210  N   HIS A 201      -6.399 -15.221  -9.037  1.00 95.22           N  
ATOM   3211  H   HIS A 201      -7.257 -15.563  -9.444  1.00 95.22           H  
ATOM   3212  CA  HIS A 201      -5.421 -14.598  -9.933  1.00 95.22           C  
ATOM   3213  HA  HIS A 201      -4.412 -14.850  -9.606  1.00 95.22           H  
ATOM   3214  C   HIS A 201      -5.564 -13.074  -9.891  1.00 95.22           C  
ATOM   3215  CB  HIS A 201      -5.613 -15.143 -11.354  1.00 95.22           C  
ATOM   3216  HB2 HIS A 201      -6.652 -15.020 -11.658  1.00 95.22           H  
ATOM   3217  HB3 HIS A 201      -4.993 -14.561 -12.036  1.00 95.22           H  
ATOM   3218  O   HIS A 201      -6.541 -12.530 -10.407  1.00 95.22           O  
ATOM   3219  CG  HIS A 201      -5.213 -16.589 -11.480  1.00 95.22           C  
ATOM   3220  CD2 HIS A 201      -6.033 -17.665 -11.683  1.00 95.22           C  
ATOM   3221  HD2 HIS A 201      -7.108 -17.632 -11.785  1.00 95.22           H  
ATOM   3222  ND1 HIS A 201      -3.928 -17.065 -11.392  1.00 95.22           N  
ATOM   3223  HD1 HIS A 201      -3.107 -16.496 -11.240  1.00 95.22           H  
ATOM   3224  CE1 HIS A 201      -3.972 -18.400 -11.533  1.00 95.22           C  
ATOM   3225  HE1 HIS A 201      -3.112 -19.052 -11.498  1.00 95.22           H  
ATOM   3226  NE2 HIS A 201      -5.235 -18.815 -11.731  1.00 95.22           N  
ATOM   3227  N   ILE A 202      -4.610 -12.393  -9.254  1.00 97.20           N  
ATOM   3228  H   ILE A 202      -3.843 -12.919  -8.862  1.00 97.20           H  
ATOM   3229  CA  ILE A 202      -4.672 -10.948  -8.984  1.00 97.20           C  
ATOM   3230  HA  ILE A 202      -5.722 -10.653  -8.972  1.00 97.20           H  
ATOM   3231  C   ILE A 202      -4.039 -10.077 -10.069  1.00 97.20           C  
ATOM   3232  CB  ILE A 202      -4.103 -10.612  -7.593  1.00 97.20           C  
ATOM   3233  HB  ILE A 202      -4.194  -9.535  -7.451  1.00 97.20           H  
ATOM   3234  O   ILE A 202      -4.196  -8.862 -10.038  1.00 97.20           O  
ATOM   3235  CG1 ILE A 202      -2.613 -10.989  -7.450  1.00 97.20           C  
ATOM   3236 HG12 ILE A 202      -2.491 -12.068  -7.552  1.00 97.20           H  
ATOM   3237 HG13 ILE A 202      -2.042 -10.509  -8.244  1.00 97.20           H  
ATOM   3238  CG2 ILE A 202      -4.956 -11.288  -6.514  1.00 97.20           C  
ATOM   3239 HG21 ILE A 202      -4.703 -12.345  -6.435  1.00 97.20           H  
ATOM   3240 HG22 ILE A 202      -6.014 -11.197  -6.760  1.00 97.20           H  
ATOM   3241 HG23 ILE A 202      -4.781 -10.788  -5.562  1.00 97.20           H  
ATOM   3242  CD1 ILE A 202      -2.015 -10.555  -6.108  1.00 97.20           C  
ATOM   3243 HD11 ILE A 202      -0.943 -10.754  -6.107  1.00 97.20           H  
ATOM   3244 HD12 ILE A 202      -2.467 -11.115  -5.289  1.00 97.20           H  
ATOM   3245 HD13 ILE A 202      -2.186  -9.490  -5.953  1.00 97.20           H  
ATOM   3246  N   GLU A 203      -3.371 -10.661 -11.064  1.00 95.69           N  
ATOM   3247  H   GLU A 203      -3.296 -11.668 -11.069  1.00 95.69           H  
ATOM   3248  CA  GLU A 203      -2.767  -9.927 -12.182  1.00 95.69           C  
ATOM   3249  HA  GLU A 203      -1.986  -9.282 -11.780  1.00 95.69           H  
ATOM   3250  C   GLU A 203      -3.751  -8.992 -12.920  1.00 95.69           C  
ATOM   3251  CB  GLU A 203      -2.104 -10.896 -13.180  1.00 95.69           C  
ATOM   3252  HB2 GLU A 203      -2.847 -11.547 -13.641  1.00 95.69           H  
ATOM   3253  HB3 GLU A 203      -1.676 -10.290 -13.980  1.00 95.69           H  
ATOM   3254  O   GLU A 203      -3.353  -7.878 -13.267  1.00 95.69           O  
ATOM   3255  CG  GLU A 203      -0.960 -11.745 -12.596  1.00 95.69           C  
ATOM   3256  HG2 GLU A 203      -0.324 -11.102 -11.988  1.00 95.69           H  
ATOM   3257  HG3 GLU A 203      -0.357 -12.099 -13.432  1.00 95.69           H  
ATOM   3258  CD  GLU A 203      -1.393 -12.975 -11.772  1.00 95.69           C  
ATOM   3259  OE1 GLU A 203      -0.485 -13.651 -11.245  1.00 95.69           O  
ATOM   3260  OE2 GLU A 203      -2.612 -13.256 -11.666  1.00 95.69           O  
ATOM   3261  N   PRO A 204      -5.040  -9.349 -13.126  1.00 96.25           N  
ATOM   3262  CA  PRO A 204      -6.016  -8.446 -13.740  1.00 96.25           C  
ATOM   3263  HA  PRO A 204      -5.641  -8.148 -14.719  1.00 96.25           H  
ATOM   3264  C   PRO A 204      -6.316  -7.177 -12.929  1.00 96.25           C  
ATOM   3265  CB  PRO A 204      -7.292  -9.278 -13.916  1.00 96.25           C  
ATOM   3266  HB2 PRO A 204      -7.817  -9.017 -14.835  1.00 96.25           H  
ATOM   3267  HB3 PRO A 204      -7.946  -9.142 -13.055  1.00 96.25           H  
ATOM   3268  O   PRO A 204      -6.828  -6.208 -13.495  1.00 96.25           O  
ATOM   3269  CG  PRO A 204      -6.791 -10.719 -13.940  1.00 96.25           C  
ATOM   3270  HG2 PRO A 204      -6.407 -10.966 -14.930  1.00 96.25           H  
ATOM   3271  HG3 PRO A 204      -7.562 -11.424 -13.629  1.00 96.25           H  
ATOM   3272  CD  PRO A 204      -5.645 -10.661 -12.942  1.00 96.25           C  
ATOM   3273  HD2 PRO A 204      -6.048 -10.717 -11.930  1.00 96.25           H  
ATOM   3274  HD3 PRO A 204      -4.949 -11.481 -13.118  1.00 96.25           H  
ATOM   3275  N   ASN A 205      -6.016  -7.155 -11.625  1.00 97.77           N  
ATOM   3276  H   ASN A 205      -5.532  -7.939 -11.210  1.00 97.77           H  
ATOM   3277  CA  ASN A 205      -6.279  -5.990 -10.781  1.00 97.77           C  
ATOM   3278  HA  ASN A 205      -7.334  -5.728 -10.860  1.00 97.77           H  
ATOM   3279  C   ASN A 205      -5.472  -4.764 -11.235  1.00 97.77           C  
ATOM   3280  CB  ASN A 205      -5.967  -6.317  -9.317  1.00 97.77           C  
ATOM   3281  HB2 ASN A 205      -4.931  -6.643  -9.225  1.00 97.77           H  
ATOM   3282  HB3 ASN A 205      -6.069  -5.401  -8.736  1.00 97.77           H  
ATOM   3283  O   ASN A 205      -5.982  -3.646 -11.147  1.00 97.77           O  
ATOM   3284  CG  ASN A 205      -6.872  -7.333  -8.660  1.00 97.77           C  
ATOM   3285  ND2 ASN A 205      -6.445  -7.821  -7.525  1.00 97.77           N  
ATOM   3286 HD21 ASN A 205      -5.521  -7.560  -7.212  1.00 97.77           H  
ATOM   3287 HD22 ASN A 205      -7.004  -8.475  -6.995  1.00 97.77           H  
ATOM   3288  OD1 ASN A 205      -7.971  -7.637  -9.103  1.00 97.77           O  
ATOM   3289  N   ASP A 206      -4.271  -4.958 -11.796  1.00 96.20           N  
ATOM   3290  H   ASP A 206      -3.895  -5.895 -11.823  1.00 96.20           H  
ATOM   3291  CA  ASP A 206      -3.435  -3.858 -12.295  1.00 96.20           C  
ATOM   3292  HA  ASP A 206      -3.276  -3.134 -11.496  1.00 96.20           H  
ATOM   3293  C   ASP A 206      -4.123  -3.116 -13.448  1.00 96.20           C  
ATOM   3294  CB  ASP A 206      -2.067  -4.386 -12.755  1.00 96.20           C  
ATOM   3295  HB2 ASP A 206      -1.643  -3.666 -13.455  1.00 96.20           H  
ATOM   3296  HB3 ASP A 206      -2.198  -5.325 -13.294  1.00 96.20           H  
ATOM   3297  O   ASP A 206      -4.075  -1.889 -13.510  1.00 96.20           O  
ATOM   3298  CG  ASP A 206      -1.039  -4.577 -11.633  1.00 96.20           C  
ATOM   3299  OD1 ASP A 206      -1.376  -4.458 -10.431  1.00 96.20           O  
ATOM   3300  OD2 ASP A 206       0.135  -4.813 -11.981  1.00 96.20           O  
ATOM   3301  N   SER A 207      -4.850  -3.828 -14.319  1.00 95.51           N  
ATOM   3302  H   SER A 207      -4.923  -4.826 -14.177  1.00 95.51           H  
ATOM   3303  CA  SER A 207      -5.638  -3.192 -15.383  1.00 95.51           C  
ATOM   3304  HA  SER A 207      -4.985  -2.552 -15.977  1.00 95.51           H  
ATOM   3305  C   SER A 207      -6.753  -2.310 -14.819  1.00 95.51           C  
ATOM   3306  CB  SER A 207      -6.266  -4.245 -16.298  1.00 95.51           C  
ATOM   3307  HB2 SER A 207      -6.835  -3.743 -17.080  1.00 95.51           H  
ATOM   3308  HB3 SER A 207      -6.943  -4.878 -15.724  1.00 95.51           H  
ATOM   3309  O   SER A 207      -7.029  -1.238 -15.356  1.00 95.51           O  
ATOM   3310  OG  SER A 207      -5.269  -5.045 -16.897  1.00 95.51           O  
ATOM   3311  HG  SER A 207      -4.417  -4.673 -16.657  1.00 95.51           H  
ATOM   3312  N   LEU A 208      -7.394  -2.727 -13.722  1.00 95.91           N  
ATOM   3313  H   LEU A 208      -7.088  -3.581 -13.277  1.00 95.91           H  
ATOM   3314  CA  LEU A 208      -8.392  -1.896 -13.053  1.00 95.91           C  
ATOM   3315  HA  LEU A 208      -9.061  -1.500 -13.817  1.00 95.91           H  
ATOM   3316  C   LEU A 208      -7.747  -0.693 -12.352  1.00 95.91           C  
ATOM   3317  CB  LEU A 208      -9.215  -2.749 -12.076  1.00 95.91           C  
ATOM   3318  HB2 LEU A 208      -9.677  -3.573 -12.620  1.00 95.91           H  
ATOM   3319  HB3 LEU A 208      -8.546  -3.171 -11.326  1.00 95.91           H  
ATOM   3320  O   LEU A 208      -8.301   0.405 -12.413  1.00 95.91           O  
ATOM   3321  CG  LEU A 208     -10.308  -1.936 -11.359  1.00 95.91           C  
ATOM   3322  HG  LEU A 208      -9.859  -1.106 -10.812  1.00 95.91           H  
ATOM   3323  CD1 LEU A 208     -11.367  -1.387 -12.322  1.00 95.91           C  
ATOM   3324 HD11 LEU A 208     -11.782  -2.198 -12.919  1.00 95.91           H  
ATOM   3325 HD12 LEU A 208     -12.163  -0.905 -11.754  1.00 95.91           H  
ATOM   3326 HD13 LEU A 208     -10.920  -0.639 -12.977  1.00 95.91           H  
ATOM   3327  CD2 LEU A 208     -11.021  -2.811 -10.342  1.00 95.91           C  
ATOM   3328 HD21 LEU A 208     -11.560  -3.609 -10.852  1.00 95.91           H  
ATOM   3329 HD22 LEU A 208     -11.715  -2.198  -9.768  1.00 95.91           H  
ATOM   3330 HD23 LEU A 208     -10.294  -3.255  -9.663  1.00 95.91           H  
ATOM   3331  N   ALA A 209      -6.587  -0.877 -11.716  1.00 96.49           N  
ATOM   3332  H   ALA A 209      -6.191  -1.806 -11.685  1.00 96.49           H  
ATOM   3333  CA  ALA A 209      -5.828   0.214 -11.112  1.00 96.49           C  
ATOM   3334  HA  ALA A 209      -6.461   0.711 -10.376  1.00 96.49           H  
ATOM   3335  C   ALA A 209      -5.427   1.264 -12.165  1.00 96.49           C  
ATOM   3336  CB  ALA A 209      -4.611  -0.371 -10.382  1.00 96.49           C  
ATOM   3337  HB1 ALA A 209      -4.930  -1.123  -9.661  1.00 96.49           H  
ATOM   3338  HB2 ALA A 209      -4.083   0.424  -9.856  1.00 96.49           H  
ATOM   3339  HB3 ALA A 209      -3.928  -0.832 -11.095  1.00 96.49           H  
ATOM   3340  O   ALA A 209      -5.582   2.462 -11.928  1.00 96.49           O  
ATOM   3341  N   GLU A 210      -5.008   0.828 -13.354  1.00 94.65           N  
ATOM   3342  H   GLU A 210      -4.827  -0.160 -13.463  1.00 94.65           H  
ATOM   3343  CA  GLU A 210      -4.703   1.702 -14.489  1.00 94.65           C  
ATOM   3344  HA  GLU A 210      -3.981   2.453 -14.168  1.00 94.65           H  
ATOM   3345  C   GLU A 210      -5.949   2.452 -14.991  1.00 94.65           C  
ATOM   3346  CB  GLU A 210      -4.050   0.862 -15.599  1.00 94.65           C  
ATOM   3347  HB2 GLU A 210      -3.200   0.327 -15.175  1.00 94.65           H  
ATOM   3348  HB3 GLU A 210      -4.771   0.136 -15.974  1.00 94.65           H  
ATOM   3349  O   GLU A 210      -5.917   3.676 -15.138  1.00 94.65           O  
ATOM   3350  CG  GLU A 210      -3.547   1.731 -16.762  1.00 94.65           C  
ATOM   3351  HG2 GLU A 210      -2.872   2.487 -16.361  1.00 94.65           H  
ATOM   3352  HG3 GLU A 210      -4.399   2.243 -17.210  1.00 94.65           H  
ATOM   3353  CD  GLU A 210      -2.825   0.936 -17.866  1.00 94.65           C  
ATOM   3354  OE1 GLU A 210      -2.222   1.595 -18.749  1.00 94.65           O  
ATOM   3355  OE2 GLU A 210      -2.905  -0.313 -17.871  1.00 94.65           O  
ATOM   3356  N   ILE A 211      -7.084   1.762 -15.179  1.00 95.24           N  
ATOM   3357  H   ILE A 211      -7.050   0.758 -15.069  1.00 95.24           H  
ATOM   3358  CA  ILE A 211      -8.363   2.407 -15.534  1.00 95.24           C  
ATOM   3359  HA  ILE A 211      -8.241   2.925 -16.485  1.00 95.24           H  
ATOM   3360  C   ILE A 211      -8.733   3.470 -14.493  1.00 95.24           C  
ATOM   3361  CB  ILE A 211      -9.490   1.356 -15.684  1.00 95.24           C  
ATOM   3362  HB  ILE A 211      -9.462   0.696 -14.817  1.00 95.24           H  
ATOM   3363  O   ILE A 211      -9.107   4.587 -14.852  1.00 95.24           O  
ATOM   3364  CG1 ILE A 211      -9.267   0.513 -16.959  1.00 95.24           C  
ATOM   3365 HG12 ILE A 211      -9.508   1.112 -17.837  1.00 95.24           H  
ATOM   3366 HG13 ILE A 211      -8.216   0.237 -17.039  1.00 95.24           H  
ATOM   3367  CG2 ILE A 211     -10.886   2.014 -15.741  1.00 95.24           C  
ATOM   3368 HG21 ILE A 211     -11.662   1.267 -15.911  1.00 95.24           H  
ATOM   3369 HG22 ILE A 211     -11.120   2.505 -14.797  1.00 95.24           H  
ATOM   3370 HG23 ILE A 211     -10.923   2.761 -16.534  1.00 95.24           H  
ATOM   3371  CD1 ILE A 211     -10.092  -0.781 -16.992  1.00 95.24           C  
ATOM   3372 HD11 ILE A 211      -9.904  -1.365 -16.091  1.00 95.24           H  
ATOM   3373 HD12 ILE A 211      -9.794  -1.372 -17.859  1.00 95.24           H  
ATOM   3374 HD13 ILE A 211     -11.157  -0.562 -17.071  1.00 95.24           H  
ATOM   3375  N   PHE A 212      -8.589   3.149 -13.207  1.00 96.13           N  
ATOM   3376  H   PHE A 212      -8.262   2.221 -12.981  1.00 96.13           H  
ATOM   3377  CA  PHE A 212      -8.894   4.065 -12.114  1.00 96.13           C  
ATOM   3378  HA  PHE A 212      -9.927   4.394 -12.221  1.00 96.13           H  
ATOM   3379  C   PHE A 212      -8.012   5.321 -12.141  1.00 96.13           C  
ATOM   3380  CB  PHE A 212      -8.758   3.310 -10.789  1.00 96.13           C  
ATOM   3381  HB2 PHE A 212      -9.474   2.489 -10.777  1.00 96.13           H  
ATOM   3382  HB3 PHE A 212      -7.762   2.873 -10.717  1.00 96.13           H  
ATOM   3383  O   PHE A 212      -8.538   6.429 -11.983  1.00 96.13           O  
ATOM   3384  CG  PHE A 212      -8.993   4.181  -9.577  1.00 96.13           C  
ATOM   3385  CD1 PHE A 212      -7.901   4.687  -8.850  1.00 96.13           C  
ATOM   3386  HD1 PHE A 212      -6.891   4.463  -9.162  1.00 96.13           H  
ATOM   3387  CD2 PHE A 212     -10.307   4.472  -9.168  1.00 96.13           C  
ATOM   3388  HD2 PHE A 212     -11.143   4.075  -9.724  1.00 96.13           H  
ATOM   3389  CE1 PHE A 212      -8.125   5.472  -7.709  1.00 96.13           C  
ATOM   3390  HE1 PHE A 212      -7.280   5.847  -7.151  1.00 96.13           H  
ATOM   3391  CE2 PHE A 212     -10.529   5.249  -8.017  1.00 96.13           C  
ATOM   3392  HE2 PHE A 212     -11.537   5.454  -7.688  1.00 96.13           H  
ATOM   3393  CZ  PHE A 212      -9.436   5.746  -7.287  1.00 96.13           C  
ATOM   3394  HZ  PHE A 212      -9.600   6.325  -6.389  1.00 96.13           H  
ATOM   3395  N   VAL A 213      -6.706   5.158 -12.385  1.00 94.83           N  
ATOM   3396  H   VAL A 213      -6.358   4.216 -12.490  1.00 94.83           H  
ATOM   3397  CA  VAL A 213      -5.750   6.261 -12.571  1.00 94.83           C  
ATOM   3398  HA  VAL A 213      -5.763   6.896 -11.686  1.00 94.83           H  
ATOM   3399  C   VAL A 213      -6.162   7.147 -13.744  1.00 94.83           C  
ATOM   3400  CB  VAL A 213      -4.317   5.710 -12.749  1.00 94.83           C  
ATOM   3401  HB  VAL A 213      -4.338   4.845 -13.412  1.00 94.83           H  
ATOM   3402  O   VAL A 213      -6.233   8.368 -13.593  1.00 94.83           O  
ATOM   3403  CG1 VAL A 213      -3.359   6.740 -13.352  1.00 94.83           C  
ATOM   3404 HG11 VAL A 213      -3.525   6.820 -14.427  1.00 94.83           H  
ATOM   3405 HG12 VAL A 213      -3.516   7.717 -12.895  1.00 94.83           H  
ATOM   3406 HG13 VAL A 213      -2.322   6.444 -13.191  1.00 94.83           H  
ATOM   3407  CG2 VAL A 213      -3.759   5.260 -11.395  1.00 94.83           C  
ATOM   3408 HG21 VAL A 213      -3.603   6.123 -10.747  1.00 94.83           H  
ATOM   3409 HG22 VAL A 213      -2.803   4.761 -11.552  1.00 94.83           H  
ATOM   3410 HG23 VAL A 213      -4.446   4.562 -10.916  1.00 94.83           H  
ATOM   3411  N   ILE A 214      -6.513   6.554 -14.886  1.00 92.74           N  
ATOM   3412  H   ILE A 214      -6.426   5.550 -14.942  1.00 92.74           H  
ATOM   3413  CA  ILE A 214      -6.887   7.296 -16.096  1.00 92.74           C  
ATOM   3414  HA  ILE A 214      -6.122   8.054 -16.265  1.00 92.74           H  
ATOM   3415  C   ILE A 214      -8.208   8.055 -15.920  1.00 92.74           C  
ATOM   3416  CB  ILE A 214      -6.909   6.341 -17.312  1.00 92.74           C  
ATOM   3417  HB  ILE A 214      -7.535   5.484 -17.062  1.00 92.74           H  
ATOM   3418  O   ILE A 214      -8.312   9.221 -16.319  1.00 92.74           O  
ATOM   3419  CG1 ILE A 214      -5.479   5.839 -17.629  1.00 92.74           C  
ATOM   3420 HG12 ILE A 214      -4.888   6.651 -18.053  1.00 92.74           H  
ATOM   3421 HG13 ILE A 214      -4.981   5.525 -16.712  1.00 92.74           H  
ATOM   3422  CG2 ILE A 214      -7.509   7.031 -18.557  1.00 92.74           C  
ATOM   3423 HG21 ILE A 214      -8.553   7.286 -18.373  1.00 92.74           H  
ATOM   3424 HG22 ILE A 214      -7.487   6.349 -19.407  1.00 92.74           H  
ATOM   3425 HG23 ILE A 214      -6.937   7.929 -18.789  1.00 92.74           H  
ATOM   3426  CD1 ILE A 214      -5.445   4.644 -18.591  1.00 92.74           C  
ATOM   3427 HD11 ILE A 214      -6.071   3.839 -18.207  1.00 92.74           H  
ATOM   3428 HD12 ILE A 214      -5.786   4.935 -19.585  1.00 92.74           H  
ATOM   3429 HD13 ILE A 214      -4.420   4.284 -18.672  1.00 92.74           H  
ATOM   3430  N   ASP A 215      -9.213   7.424 -15.313  1.00 93.31           N  
ATOM   3431  H   ASP A 215      -9.084   6.456 -15.056  1.00 93.31           H  
ATOM   3432  CA  ASP A 215     -10.537   8.021 -15.114  1.00 93.31           C  
ATOM   3433  HA  ASP A 215     -10.895   8.408 -16.068  1.00 93.31           H  
ATOM   3434  C   ASP A 215     -10.492   9.217 -14.158  1.00 93.31           C  
ATOM   3435  CB  ASP A 215     -11.526   6.953 -14.612  1.00 93.31           C  
ATOM   3436  HB2 ASP A 215     -11.041   6.318 -13.870  1.00 93.31           H  
ATOM   3437  HB3 ASP A 215     -12.353   7.460 -14.115  1.00 93.31           H  
ATOM   3438  O   ASP A 215     -11.150  10.235 -14.400  1.00 93.31           O  
ATOM   3439  CG  ASP A 215     -12.133   6.092 -15.732  1.00 93.31           C  
ATOM   3440  OD1 ASP A 215     -11.983   6.457 -16.926  1.00 93.31           O  
ATOM   3441  OD2 ASP A 215     -12.863   5.139 -15.381  1.00 93.31           O  
ATOM   3442  N   HIS A 216      -9.667   9.133 -13.111  1.00 93.82           N  
ATOM   3443  H   HIS A 216      -9.158   8.271 -12.974  1.00 93.82           H  
ATOM   3444  CA  HIS A 216      -9.491  10.209 -12.133  1.00 93.82           C  
ATOM   3445  HA  HIS A 216     -10.393  10.820 -12.126  1.00 93.82           H  
ATOM   3446  C   HIS A 216      -8.343  11.164 -12.471  1.00 93.82           C  
ATOM   3447  CB  HIS A 216      -9.349   9.617 -10.731  1.00 93.82           C  
ATOM   3448  HB2 HIS A 216      -9.144  10.417 -10.019  1.00 93.82           H  
ATOM   3449  HB3 HIS A 216      -8.526   8.903 -10.724  1.00 93.82           H  
ATOM   3450  O   HIS A 216      -8.183  12.175 -11.785  1.00 93.82           O  
ATOM   3451  CG  HIS A 216     -10.579   8.895 -10.284  1.00 93.82           C  
ATOM   3452  CD2 HIS A 216     -11.619   9.407  -9.561  1.00 93.82           C  
ATOM   3453  HD2 HIS A 216     -11.693  10.419  -9.189  1.00 93.82           H  
ATOM   3454  ND1 HIS A 216     -10.869   7.585 -10.562  1.00 93.82           N  
ATOM   3455  HD1 HIS A 216     -10.258   6.948 -11.052  1.00 93.82           H  
ATOM   3456  CE1 HIS A 216     -12.070   7.312 -10.031  1.00 93.82           C  
ATOM   3457  HE1 HIS A 216     -12.563   6.353 -10.090  1.00 93.82           H  
ATOM   3458  NE2 HIS A 216     -12.566   8.391  -9.395  1.00 93.82           N  
ATOM   3459  N   LYS A 217      -7.601  10.890 -13.551  1.00 92.65           N  
ATOM   3460  H   LYS A 217      -7.766  10.003 -14.005  1.00 92.65           H  
ATOM   3461  CA  LYS A 217      -6.443  11.665 -14.009  1.00 92.65           C  
ATOM   3462  HA  LYS A 217      -5.981  11.099 -14.819  1.00 92.65           H  
ATOM   3463  C   LYS A 217      -5.366  11.803 -12.927  1.00 92.65           C  
ATOM   3464  CB  LYS A 217      -6.889  13.019 -14.564  1.00 92.65           C  
ATOM   3465  HB2 LYS A 217      -7.346  13.599 -13.762  1.00 92.65           H  
ATOM   3466  HB3 LYS A 217      -6.005  13.562 -14.896  1.00 92.65           H  
ATOM   3467  O   LYS A 217      -4.984  12.914 -12.567  1.00 92.65           O  
ATOM   3468  CG  LYS A 217      -7.867  12.898 -15.732  1.00 92.65           C  
ATOM   3469  HG2 LYS A 217      -8.772  12.379 -15.416  1.00 92.65           H  
ATOM   3470  HG3 LYS A 217      -7.400  12.357 -16.555  1.00 92.65           H  
ATOM   3471  CD  LYS A 217      -8.218  14.318 -16.163  1.00 92.65           C  
ATOM   3472  HD2 LYS A 217      -8.605  14.859 -15.300  1.00 92.65           H  
ATOM   3473  HD3 LYS A 217      -7.314  14.812 -16.520  1.00 92.65           H  
ATOM   3474  CE  LYS A 217      -9.270  14.288 -17.260  1.00 92.65           C  
ATOM   3475  HE2 LYS A 217     -10.127  13.724 -16.890  1.00 92.65           H  
ATOM   3476  HE3 LYS A 217      -8.853  13.764 -18.120  1.00 92.65           H  
ATOM   3477  NZ  LYS A 217      -9.651  15.677 -17.599  1.00 92.65           N  
ATOM   3478  HZ1 LYS A 217      -8.832  16.186 -17.897  1.00 92.65           H  
ATOM   3479  HZ2 LYS A 217     -10.364  15.701 -18.314  1.00 92.65           H  
ATOM   3480  HZ3 LYS A 217     -10.001  16.127 -16.765  1.00 92.65           H  
ATOM   3481  N   LEU A 218      -4.938  10.676 -12.366  1.00 92.12           N  
ATOM   3482  H   LEU A 218      -5.259   9.804 -12.761  1.00 92.12           H  
ATOM   3483  CA  LEU A 218      -4.014  10.621 -11.232  1.00 92.12           C  
ATOM   3484  HA  LEU A 218      -4.100  11.538 -10.649  1.00 92.12           H  
ATOM   3485  C   LEU A 218      -2.565  10.523 -11.722  1.00 92.12           C  
ATOM   3486  CB  LEU A 218      -4.376   9.438 -10.308  1.00 92.12           C  
ATOM   3487  HB2 LEU A 218      -4.126   8.507 -10.817  1.00 92.12           H  
ATOM   3488  HB3 LEU A 218      -3.761   9.495  -9.409  1.00 92.12           H  
ATOM   3489  O   LEU A 218      -2.078   9.425 -11.943  1.00 92.12           O  
ATOM   3490  CG  LEU A 218      -5.853   9.357  -9.908  1.00 92.12           C  
ATOM   3491  HG  LEU A 218      -6.442   9.261 -10.820  1.00 92.12           H  
ATOM   3492  CD1 LEU A 218      -6.127   8.118  -9.055  1.00 92.12           C  
ATOM   3493 HD11 LEU A 218      -7.201   7.931  -9.023  1.00 92.12           H  
ATOM   3494 HD12 LEU A 218      -5.641   7.245  -9.489  1.00 92.12           H  
ATOM   3495 HD13 LEU A 218      -5.753   8.265  -8.042  1.00 92.12           H  
ATOM   3496  CD2 LEU A 218      -6.312  10.602  -9.145  1.00 92.12           C  
ATOM   3497 HD21 LEU A 218      -6.350  11.452  -9.826  1.00 92.12           H  
ATOM   3498 HD22 LEU A 218      -7.302  10.439  -8.720  1.00 92.12           H  
ATOM   3499 HD23 LEU A 218      -5.607  10.819  -8.342  1.00 92.12           H  
ATOM   3500  N   GLY A 219      -1.888  11.658 -11.869  1.00 88.16           N  
ATOM   3501  H   GLY A 219      -2.383  12.537 -11.818  1.00 88.16           H  
ATOM   3502  CA  GLY A 219      -0.480  11.692 -12.271  1.00 88.16           C  
ATOM   3503  HA2 GLY A 219       0.155  11.541 -11.398  1.00 88.16           H  
ATOM   3504  HA3 GLY A 219      -0.258  10.883 -12.966  1.00 88.16           H  
ATOM   3505  C   GLY A 219      -0.101  13.010 -12.933  1.00 88.16           C  
ATOM   3506  O   GLY A 219      -0.961  13.821 -13.301  1.00 88.16           O  
ATOM   3507  N   GLU A 220       1.195  13.270 -13.026  1.00 85.19           N  
ATOM   3508  H   GLU A 220       1.847  12.545 -12.763  1.00 85.19           H  
ATOM   3509  CA  GLU A 220       1.738  14.476 -13.659  1.00 85.19           C  
ATOM   3510  HA  GLU A 220       1.260  15.353 -13.222  1.00 85.19           H  
ATOM   3511  C   GLU A 220       1.467  14.543 -15.163  1.00 85.19           C  
ATOM   3512  CB  GLU A 220       3.225  14.574 -13.341  1.00 85.19           C  
ATOM   3513  HB2 GLU A 220       3.639  15.475 -13.793  1.00 85.19           H  
ATOM   3514  HB3 GLU A 220       3.286  14.676 -12.257  1.00 85.19           H  
ATOM   3515  O   GLU A 220       1.201  15.618 -15.698  1.00 85.19           O  
ATOM   3516  CG  GLU A 220       4.049  13.365 -13.817  1.00 85.19           C  
ATOM   3517  HG2 GLU A 220       4.183  13.433 -14.897  1.00 85.19           H  
ATOM   3518  HG3 GLU A 220       3.511  12.432 -13.652  1.00 85.19           H  
ATOM   3519  CD  GLU A 220       5.404  13.285 -13.111  1.00 85.19           C  
ATOM   3520  OE1 GLU A 220       6.341  12.703 -13.703  1.00 85.19           O  
ATOM   3521  OE2 GLU A 220       5.505  13.806 -11.972  1.00 85.19           O  
ATOM   3522  N   GLU A 221       1.366  13.405 -15.841  1.00 86.90           N  
ATOM   3523  H   GLU A 221       1.581  12.545 -15.356  1.00 86.90           H  
ATOM   3524  CA  GLU A 221       1.071  13.319 -17.270  1.00 86.90           C  
ATOM   3525  HA  GLU A 221       1.822  13.912 -17.792  1.00 86.90           H  
ATOM   3526  C   GLU A 221      -0.284  13.919 -17.675  1.00 86.90           C  
ATOM   3527  CB  GLU A 221       1.222  11.872 -17.750  1.00 86.90           C  
ATOM   3528  HB2 GLU A 221       2.226  11.513 -17.522  1.00 86.90           H  
ATOM   3529  HB3 GLU A 221       1.133  11.905 -18.836  1.00 86.90           H  
ATOM   3530  O   GLU A 221      -0.498  14.290 -18.836  1.00 86.90           O  
ATOM   3531  CG  GLU A 221       0.178  10.869 -17.235  1.00 86.90           C  
ATOM   3532  HG2 GLU A 221      -0.814  11.259 -17.462  1.00 86.90           H  
ATOM   3533  HG3 GLU A 221       0.312   9.956 -17.815  1.00 86.90           H  
ATOM   3534  CD  GLU A 221       0.279  10.513 -15.740  1.00 86.90           C  
ATOM   3535  OE1 GLU A 221      -0.735  10.042 -15.189  1.00 86.90           O  
ATOM   3536  OE2 GLU A 221       1.335  10.774 -15.137  1.00 86.90           O  
ATOM   3537  N   PHE A 222      -1.202  14.070 -16.718  1.00 88.25           N  
ATOM   3538  H   PHE A 222      -0.967  13.726 -15.798  1.00 88.25           H  
ATOM   3539  CA  PHE A 222      -2.479  14.750 -16.920  1.00 88.25           C  
ATOM   3540  HA  PHE A 222      -2.775  14.641 -17.963  1.00 88.25           H  
ATOM   3541  C   PHE A 222      -2.449  16.251 -16.617  1.00 88.25           C  
ATOM   3542  CB  PHE A 222      -3.534  14.086 -16.043  1.00 88.25           C  
ATOM   3543  HB2 PHE A 222      -4.468  14.636 -16.156  1.00 88.25           H  
ATOM   3544  HB3 PHE A 222      -3.232  14.166 -14.999  1.00 88.25           H  
ATOM   3545  O   PHE A 222      -3.393  16.963 -16.989  1.00 88.25           O  
ATOM   3546  CG  PHE A 222      -3.801  12.640 -16.384  1.00 88.25           C  
ATOM   3547  CD1 PHE A 222      -4.414  12.308 -17.607  1.00 88.25           C  
ATOM   3548  HD1 PHE A 222      -4.626  13.086 -18.326  1.00 88.25           H  
ATOM   3549  CD2 PHE A 222      -3.444  11.631 -15.477  1.00 88.25           C  
ATOM   3550  HD2 PHE A 222      -2.896  11.865 -14.576  1.00 88.25           H  
ATOM   3551  CE1 PHE A 222      -4.701  10.966 -17.908  1.00 88.25           C  
ATOM   3552  HE1 PHE A 222      -5.122  10.688 -18.863  1.00 88.25           H  
ATOM   3553  CE2 PHE A 222      -3.774  10.298 -15.754  1.00 88.25           C  
ATOM   3554  HE2 PHE A 222      -3.454   9.523 -15.074  1.00 88.25           H  
ATOM   3555  CZ  PHE A 222      -4.396   9.968 -16.970  1.00 88.25           C  
ATOM   3556  HZ  PHE A 222      -4.544   8.927 -17.220  1.00 88.25           H  
ATOM   3557  N   HIS A 223      -1.423  16.729 -15.917  1.00 86.27           N  
ATOM   3558  H   HIS A 223      -0.663  16.098 -15.702  1.00 86.27           H  
ATOM   3559  CA  HIS A 223      -1.380  18.061 -15.317  1.00 86.27           C  
ATOM   3560  HA  HIS A 223      -2.276  18.615 -15.599  1.00 86.27           H  
ATOM   3561  C   HIS A 223      -0.214  18.926 -15.800  1.00 86.27           C  
ATOM   3562  CB  HIS A 223      -1.392  17.903 -13.793  1.00 86.27           C  
ATOM   3563  HB2 HIS A 223      -0.543  17.289 -13.493  1.00 86.27           H  
ATOM   3564  HB3 HIS A 223      -1.272  18.885 -13.336  1.00 86.27           H  
ATOM   3565  O   HIS A 223      -0.362  20.148 -15.799  1.00 86.27           O  
ATOM   3566  CG  HIS A 223      -2.670  17.286 -13.276  1.00 86.27           C  
ATOM   3567  CD2 HIS A 223      -2.788  16.307 -12.328  1.00 86.27           C  
ATOM   3568  HD2 HIS A 223      -1.971  15.814 -11.821  1.00 86.27           H  
ATOM   3569  ND1 HIS A 223      -3.943  17.587 -13.708  1.00 86.27           N  
ATOM   3570  HD1 HIS A 223      -4.151  18.144 -14.524  1.00 86.27           H  
ATOM   3571  CE1 HIS A 223      -4.806  16.822 -13.020  1.00 86.27           C  
ATOM   3572  HE1 HIS A 223      -5.875  16.790 -13.168  1.00 86.27           H  
ATOM   3573  NE2 HIS A 223      -4.153  16.064 -12.134  1.00 86.27           N  
ATOM   3574  N   ASP A 224       0.850  18.308 -16.312  1.00 87.27           N  
ATOM   3575  H   ASP A 224       0.902  17.305 -16.208  1.00 87.27           H  
ATOM   3576  CA  ASP A 224       2.104  18.944 -16.711  1.00 87.27           C  
ATOM   3577  HA  ASP A 224       2.041  20.015 -16.514  1.00 87.27           H  
ATOM   3578  C   ASP A 224       2.302  18.766 -18.243  1.00 87.27           C  
ATOM   3579  CB  ASP A 224       3.228  18.415 -15.781  1.00 87.27           C  
ATOM   3580  HB2 ASP A 224       3.329  17.338 -15.912  1.00 87.27           H  
ATOM   3581  HB3 ASP A 224       4.169  18.881 -16.074  1.00 87.27           H  
ATOM   3582  O   ASP A 224       3.144  18.006 -18.721  1.00 87.27           O  
ATOM   3583  CG  ASP A 224       2.958  18.737 -14.282  1.00 87.27           C  
ATOM   3584  OD1 ASP A 224       2.313  19.776 -14.005  1.00 87.27           O  
ATOM   3585  OD2 ASP A 224       3.301  17.956 -13.359  1.00 87.27           O  
ATOM   3586  N   PRO A 225       1.474  19.428 -19.086  1.00 85.84           N  
ATOM   3587  CA  PRO A 225       1.401  19.169 -20.530  1.00 85.84           C  
ATOM   3588  HA  PRO A 225       1.178  18.116 -20.698  1.00 85.84           H  
ATOM   3589  C   PRO A 225       2.679  19.511 -21.305  1.00 85.84           C  
ATOM   3590  CB  PRO A 225       0.241  20.043 -21.018  1.00 85.84           C  
ATOM   3591  HB2 PRO A 225       0.383  20.389 -22.042  1.00 85.84           H  
ATOM   3592  HB3 PRO A 225      -0.691  19.486 -20.922  1.00 85.84           H  
ATOM   3593  O   PRO A 225       2.826  19.062 -22.441  1.00 85.84           O  
ATOM   3594  CG  PRO A 225       0.227  21.207 -20.030  1.00 85.84           C  
ATOM   3595  HG2 PRO A 225       1.014  21.920 -20.276  1.00 85.84           H  
ATOM   3596  HG3 PRO A 225      -0.745  21.699 -19.988  1.00 85.84           H  
ATOM   3597  CD  PRO A 225       0.557  20.498 -18.724  1.00 85.84           C  
ATOM   3598  HD2 PRO A 225       1.006  21.198 -18.019  1.00 85.84           H  
ATOM   3599  HD3 PRO A 225      -0.354  20.066 -18.309  1.00 85.84           H  
ATOM   3600  N   GLU A 226       3.546  20.338 -20.726  1.00 88.55           N  
ATOM   3601  H   GLU A 226       3.363  20.634 -19.777  1.00 88.55           H  
ATOM   3602  CA  GLU A 226       4.842  20.723 -21.292  1.00 88.55           C  
ATOM   3603  HA  GLU A 226       4.727  20.961 -22.349  1.00 88.55           H  
ATOM   3604  C   GLU A 226       5.852  19.574 -21.199  1.00 88.55           C  
ATOM   3605  CB  GLU A 226       5.363  21.975 -20.563  1.00 88.55           C  
ATOM   3606  HB2 GLU A 226       5.474  21.753 -19.502  1.00 88.55           H  
ATOM   3607  HB3 GLU A 226       6.339  22.232 -20.975  1.00 88.55           H  
ATOM   3608  O   GLU A 226       6.643  19.379 -22.120  1.00 88.55           O  
ATOM   3609  CG  GLU A 226       4.411  23.172 -20.739  1.00 88.55           C  
ATOM   3610  HG2 GLU A 226       3.438  22.919 -20.320  1.00 88.55           H  
ATOM   3611  HG3 GLU A 226       4.274  23.347 -21.806  1.00 88.55           H  
ATOM   3612  CD  GLU A 226       4.894  24.474 -20.079  1.00 88.55           C  
ATOM   3613  OE1 GLU A 226       4.119  25.455 -20.174  1.00 88.55           O  
ATOM   3614  OE2 GLU A 226       6.007  24.497 -19.514  1.00 88.55           O  
ATOM   3615  N   GLU A 227       5.763  18.765 -20.141  1.00 86.01           N  
ATOM   3616  H   GLU A 227       5.085  18.967 -19.420  1.00 86.01           H  
ATOM   3617  CA  GLU A 227       6.594  17.575 -19.937  1.00 86.01           C  
ATOM   3618  HA  GLU A 227       7.608  17.773 -20.285  1.00 86.01           H  
ATOM   3619  C   GLU A 227       6.062  16.375 -20.735  1.00 86.01           C  
ATOM   3620  CB  GLU A 227       6.656  17.257 -18.435  1.00 86.01           C  
ATOM   3621  HB2 GLU A 227       7.257  16.358 -18.303  1.00 86.01           H  
ATOM   3622  HB3 GLU A 227       5.647  17.069 -18.066  1.00 86.01           H  
ATOM   3623  O   GLU A 227       6.831  15.547 -21.225  1.00 86.01           O  
ATOM   3624  CG  GLU A 227       7.281  18.407 -17.625  1.00 86.01           C  
ATOM   3625  HG2 GLU A 227       8.246  18.654 -18.069  1.00 86.01           H  
ATOM   3626  HG3 GLU A 227       6.642  19.287 -17.699  1.00 86.01           H  
ATOM   3627  CD  GLU A 227       7.485  18.075 -16.140  1.00 86.01           C  
ATOM   3628  OE1 GLU A 227       8.107  18.918 -15.456  1.00 86.01           O  
ATOM   3629  OE2 GLU A 227       7.032  16.998 -15.706  1.00 86.01           O  
ATOM   3630  N   TYR A 228       4.741  16.330 -20.955  1.00 87.79           N  
ATOM   3631  H   TYR A 228       4.190  17.007 -20.446  1.00 87.79           H  
ATOM   3632  CA  TYR A 228       4.048  15.222 -21.619  1.00 87.79           C  
ATOM   3633  HA  TYR A 228       4.795  14.499 -21.946  1.00 87.79           H  
ATOM   3634  C   TYR A 228       3.282  15.652 -22.881  1.00 87.79           C  
ATOM   3635  CB  TYR A 228       3.178  14.501 -20.583  1.00 87.79           C  
ATOM   3636  HB2 TYR A 228       2.403  15.176 -20.218  1.00 87.79           H  
ATOM   3637  HB3 TYR A 228       2.694  13.644 -21.050  1.00 87.79           H  
ATOM   3638  O   TYR A 228       2.064  15.443 -22.983  1.00 87.79           O  
ATOM   3639  CG  TYR A 228       4.003  14.004 -19.419  1.00 87.79           C  
ATOM   3640  CD1 TYR A 228       4.814  12.869 -19.586  1.00 87.79           C  
ATOM   3641  HD1 TYR A 228       4.822  12.327 -20.520  1.00 87.79           H  
ATOM   3642  CD2 TYR A 228       4.074  14.747 -18.223  1.00 87.79           C  
ATOM   3643  HD2 TYR A 228       3.503  15.655 -18.098  1.00 87.79           H  
ATOM   3644  CE1 TYR A 228       5.664  12.477 -18.540  1.00 87.79           C  
ATOM   3645  HE1 TYR A 228       6.362  11.661 -18.650  1.00 87.79           H  
ATOM   3646  CE2 TYR A 228       4.906  14.326 -17.168  1.00 87.79           C  
ATOM   3647  HE2 TYR A 228       5.001  14.918 -16.269  1.00 87.79           H  
ATOM   3648  OH  TYR A 228       6.480  12.634 -16.351  1.00 87.79           O  
ATOM   3649  HH  TYR A 228       6.389  12.967 -15.455  1.00 87.79           H  
ATOM   3650  CZ  TYR A 228       5.674  13.154 -17.312  1.00 87.79           C  
ATOM   3651  N   PRO A 229       3.962  16.207 -23.907  1.00 88.36           N  
ATOM   3652  CA  PRO A 229       3.295  16.780 -25.073  1.00 88.36           C  
ATOM   3653  HA  PRO A 229       2.614  17.566 -24.745  1.00 88.36           H  
ATOM   3654  C   PRO A 229       2.489  15.743 -25.863  1.00 88.36           C  
ATOM   3655  CB  PRO A 229       4.411  17.412 -25.912  1.00 88.36           C  
ATOM   3656  HB2 PRO A 229       4.221  17.335 -26.983  1.00 88.36           H  
ATOM   3657  HB3 PRO A 229       4.525  18.458 -25.625  1.00 88.36           H  
ATOM   3658  O   PRO A 229       1.405  16.058 -26.345  1.00 88.36           O  
ATOM   3659  CG  PRO A 229       5.665  16.641 -25.501  1.00 88.36           C  
ATOM   3660  HG2 PRO A 229       5.724  15.703 -26.054  1.00 88.36           H  
ATOM   3661  HG3 PRO A 229       6.570  17.231 -25.644  1.00 88.36           H  
ATOM   3662  CD  PRO A 229       5.406  16.356 -24.025  1.00 88.36           C  
ATOM   3663  HD2 PRO A 229       5.733  17.208 -23.428  1.00 88.36           H  
ATOM   3664  HD3 PRO A 229       5.937  15.456 -23.716  1.00 88.36           H  
ATOM   3665  N   ASN A 230       2.948  14.489 -25.953  1.00 88.98           N  
ATOM   3666  H   ASN A 230       3.844  14.285 -25.536  1.00 88.98           H  
ATOM   3667  CA  ASN A 230       2.226  13.427 -26.666  1.00 88.98           C  
ATOM   3668  HA  ASN A 230       1.962  13.789 -27.660  1.00 88.98           H  
ATOM   3669  C   ASN A 230       0.907  13.051 -25.975  1.00 88.98           C  
ATOM   3670  CB  ASN A 230       3.141  12.201 -26.822  1.00 88.98           C  
ATOM   3671  HB2 ASN A 230       2.557  11.361 -27.198  1.00 88.98           H  
ATOM   3672  HB3 ASN A 230       3.553  11.921 -25.853  1.00 88.98           H  
ATOM   3673  O   ASN A 230      -0.126  12.950 -26.640  1.00 88.98           O  
ATOM   3674  CG  ASN A 230       4.274  12.435 -27.805  1.00 88.98           C  
ATOM   3675  ND2 ASN A 230       5.329  11.662 -27.719  1.00 88.98           N  
ATOM   3676 HD21 ASN A 230       5.400  10.946 -27.009  1.00 88.98           H  
ATOM   3677 HD22 ASN A 230       6.078  11.851 -28.369  1.00 88.98           H  
ATOM   3678  OD1 ASN A 230       4.222  13.302 -28.660  1.00 88.98           O  
ATOM   3679  N   ILE A 231       0.923  12.901 -24.647  1.00 87.54           N  
ATOM   3680  H   ILE A 231       1.788  13.060 -24.152  1.00 87.54           H  
ATOM   3681  CA  ILE A 231      -0.277  12.616 -23.847  1.00 87.54           C  
ATOM   3682  HA  ILE A 231      -0.811  11.779 -24.297  1.00 87.54           H  
ATOM   3683  C   ILE A 231      -1.213  13.827 -23.890  1.00 87.54           C  
ATOM   3684  CB  ILE A 231       0.113  12.209 -22.405  1.00 87.54           C  
ATOM   3685  HB  ILE A 231       0.735  12.995 -21.976  1.00 87.54           H  
ATOM   3686  O   ILE A 231      -2.406  13.675 -24.160  1.00 87.54           O  
ATOM   3687  CG1 ILE A 231       0.922  10.889 -22.447  1.00 87.54           C  
ATOM   3688 HG12 ILE A 231       1.758  10.995 -23.138  1.00 87.54           H  
ATOM   3689 HG13 ILE A 231       0.283  10.089 -22.822  1.00 87.54           H  
ATOM   3690  CG2 ILE A 231      -1.140  12.058 -21.521  1.00 87.54           C  
ATOM   3691 HG21 ILE A 231      -1.799  11.286 -21.917  1.00 87.54           H  
ATOM   3692 HG22 ILE A 231      -0.848  11.786 -20.506  1.00 87.54           H  
ATOM   3693 HG23 ILE A 231      -1.674  13.004 -21.439  1.00 87.54           H  
ATOM   3694  CD1 ILE A 231       1.520  10.444 -21.109  1.00 87.54           C  
ATOM   3695 HD11 ILE A 231       0.734  10.198 -20.396  1.00 87.54           H  
ATOM   3696 HD12 ILE A 231       2.163  11.229 -20.712  1.00 87.54           H  
ATOM   3697 HD13 ILE A 231       2.125   9.551 -21.265  1.00 87.54           H  
ATOM   3698  N   SER A 232      -0.674  15.042 -23.749  1.00 87.95           N  
ATOM   3699  H   SER A 232       0.301  15.101 -23.494  1.00 87.95           H  
ATOM   3700  CA  SER A 232      -1.434  16.288 -23.890  1.00 87.95           C  
ATOM   3701  HA  SER A 232      -2.203  16.308 -23.118  1.00 87.95           H  
ATOM   3702  C   SER A 232      -2.118  16.389 -25.257  1.00 87.95           C  
ATOM   3703  CB  SER A 232      -0.508  17.493 -23.690  1.00 87.95           C  
ATOM   3704  HB2 SER A 232       0.121  17.327 -22.816  1.00 87.95           H  
ATOM   3705  HB3 SER A 232       0.137  17.621 -24.560  1.00 87.95           H  
ATOM   3706  O   SER A 232      -3.319  16.663 -25.336  1.00 87.95           O  
ATOM   3707  OG  SER A 232      -1.285  18.664 -23.482  1.00 87.95           O  
ATOM   3708  HG  SER A 232      -1.265  18.776 -22.529  1.00 87.95           H  
ATOM   3709  N   ASN A 233      -1.387  16.108 -26.338  1.00 90.02           N  
ATOM   3710  H   ASN A 233      -0.403  15.921 -26.208  1.00 90.02           H  
ATOM   3711  CA  ASN A 233      -1.901  16.114 -27.704  1.00 90.02           C  
ATOM   3712  HA  ASN A 233      -2.371  17.078 -27.899  1.00 90.02           H  
ATOM   3713  C   ASN A 233      -2.984  15.052 -27.895  1.00 90.02           C  
ATOM   3714  CB  ASN A 233      -0.740  15.924 -28.698  1.00 90.02           C  
ATOM   3715  HB2 ASN A 233      -0.123  15.080 -28.389  1.00 90.02           H  
ATOM   3716  HB3 ASN A 233      -1.142  15.706 -29.687  1.00 90.02           H  
ATOM   3717  O   ASN A 233      -4.047  15.368 -28.426  1.00 90.02           O  
ATOM   3718  CG  ASN A 233       0.132  17.161 -28.835  1.00 90.02           C  
ATOM   3719  ND2 ASN A 233       1.331  17.015 -29.348  1.00 90.02           N  
ATOM   3720 HD21 ASN A 233       1.909  17.843 -29.372  1.00 90.02           H  
ATOM   3721 HD22 ASN A 233       1.712  16.095 -29.517  1.00 90.02           H  
ATOM   3722  OD1 ASN A 233      -0.272  18.274 -28.529  1.00 90.02           O  
ATOM   3723  N   TYR A 234      -2.774  13.826 -27.406  1.00 88.59           N  
ATOM   3724  H   TYR A 234      -1.880  13.618 -26.985  1.00 88.59           H  
ATOM   3725  CA  TYR A 234      -3.786  12.769 -27.431  1.00 88.59           C  
ATOM   3726  HA  TYR A 234      -4.063  12.573 -28.467  1.00 88.59           H  
ATOM   3727  C   TYR A 234      -5.061  13.184 -26.681  1.00 88.59           C  
ATOM   3728  CB  TYR A 234      -3.199  11.478 -26.846  1.00 88.59           C  
ATOM   3729  HB2 TYR A 234      -2.418  11.107 -27.510  1.00 88.59           H  
ATOM   3730  HB3 TYR A 234      -2.734  11.698 -25.886  1.00 88.59           H  
ATOM   3731  O   TYR A 234      -6.161  13.065 -27.225  1.00 88.59           O  
ATOM   3732  CG  TYR A 234      -4.239  10.391 -26.651  1.00 88.59           C  
ATOM   3733  CD1 TYR A 234      -4.686  10.070 -25.354  1.00 88.59           C  
ATOM   3734  HD1 TYR A 234      -4.255  10.563 -24.495  1.00 88.59           H  
ATOM   3735  CD2 TYR A 234      -4.785   9.731 -27.768  1.00 88.59           C  
ATOM   3736  HD2 TYR A 234      -4.432   9.968 -28.761  1.00 88.59           H  
ATOM   3737  CE1 TYR A 234      -5.664   9.074 -25.170  1.00 88.59           C  
ATOM   3738  HE1 TYR A 234      -5.973   8.804 -24.171  1.00 88.59           H  
ATOM   3739  CE2 TYR A 234      -5.778   8.749 -27.589  1.00 88.59           C  
ATOM   3740  HE2 TYR A 234      -6.188   8.217 -28.435  1.00 88.59           H  
ATOM   3741  OH  TYR A 234      -7.152   7.447 -26.125  1.00 88.59           O  
ATOM   3742  HH  TYR A 234      -7.187   7.143 -25.215  1.00 88.59           H  
ATOM   3743  CZ  TYR A 234      -6.211   8.413 -26.290  1.00 88.59           C  
ATOM   3744  N   MET A 235      -4.934  13.755 -25.481  1.00 84.54           N  
ATOM   3745  H   MET A 235      -4.006  13.812 -25.086  1.00 84.54           H  
ATOM   3746  CA  MET A 235      -6.067  14.192 -24.655  1.00 84.54           C  
ATOM   3747  HA  MET A 235      -6.782  13.372 -24.593  1.00 84.54           H  
ATOM   3748  C   MET A 235      -6.825  15.385 -25.258  1.00 84.54           C  
ATOM   3749  CB  MET A 235      -5.567  14.516 -23.237  1.00 84.54           C  
ATOM   3750  HB2 MET A 235      -4.720  15.200 -23.295  1.00 84.54           H  
ATOM   3751  HB3 MET A 235      -6.362  15.001 -22.671  1.00 84.54           H  
ATOM   3752  O   MET A 235      -8.046  15.479 -25.105  1.00 84.54           O  
ATOM   3753  CG  MET A 235      -5.142  13.243 -22.490  1.00 84.54           C  
ATOM   3754  HG2 MET A 235      -4.670  13.522 -21.548  1.00 84.54           H  
ATOM   3755  HG3 MET A 235      -4.394  12.717 -23.083  1.00 84.54           H  
ATOM   3756  SD  MET A 235      -6.496  12.077 -22.151  1.00 84.54           S  
ATOM   3757  CE  MET A 235      -7.112  12.787 -20.608  1.00 84.54           C  
ATOM   3758  HE1 MET A 235      -7.907  12.160 -20.204  1.00 84.54           H  
ATOM   3759  HE2 MET A 235      -6.300  12.818 -19.881  1.00 84.54           H  
ATOM   3760  HE3 MET A 235      -7.472  13.800 -20.785  1.00 84.54           H  
ATOM   3761  N   LYS A 236      -6.123  16.277 -25.971  1.00 85.80           N  
ATOM   3762  H   LYS A 236      -5.118  16.171 -25.975  1.00 85.80           H  
ATOM   3763  CA  LYS A 236      -6.706  17.391 -26.742  1.00 85.80           C  
ATOM   3764  HA  LYS A 236      -7.526  17.831 -26.174  1.00 85.80           H  
ATOM   3765  C   LYS A 236      -7.300  16.937 -28.078  1.00 85.80           C  
ATOM   3766  CB  LYS A 236      -5.629  18.463 -26.978  1.00 85.80           C  
ATOM   3767  HB2 LYS A 236      -4.738  17.981 -27.382  1.00 85.80           H  
ATOM   3768  HB3 LYS A 236      -5.987  19.177 -27.719  1.00 85.80           H  
ATOM   3769  O   LYS A 236      -8.184  17.615 -28.609  1.00 85.80           O  
ATOM   3770  CG  LYS A 236      -5.269  19.239 -25.700  1.00 85.80           C  
ATOM   3771  HG2 LYS A 236      -5.115  18.546 -24.872  1.00 85.80           H  
ATOM   3772  HG3 LYS A 236      -6.090  19.908 -25.443  1.00 85.80           H  
ATOM   3773  CD  LYS A 236      -3.982  20.050 -25.907  1.00 85.80           C  
ATOM   3774  HD2 LYS A 236      -3.182  19.355 -26.159  1.00 85.80           H  
ATOM   3775  HD3 LYS A 236      -4.110  20.749 -26.733  1.00 85.80           H  
ATOM   3776  CE  LYS A 236      -3.595  20.816 -24.635  1.00 85.80           C  
ATOM   3777  HE2 LYS A 236      -3.738  20.155 -23.780  1.00 85.80           H  
ATOM   3778  HE3 LYS A 236      -4.254  21.676 -24.519  1.00 85.80           H  
ATOM   3779  NZ  LYS A 236      -2.173  21.244 -24.674  1.00 85.80           N  
ATOM   3780  HZ1 LYS A 236      -1.583  20.426 -24.606  1.00 85.80           H  
ATOM   3781  HZ2 LYS A 236      -1.940  21.725 -25.531  1.00 85.80           H  
ATOM   3782  HZ3 LYS A 236      -1.935  21.834 -23.889  1.00 85.80           H  
ATOM   3783  N   SER A 237      -6.832  15.812 -28.617  1.00 85.64           N  
ATOM   3784  H   SER A 237      -6.065  15.351 -28.149  1.00 85.64           H  
ATOM   3785  CA  SER A 237      -7.231  15.321 -29.932  1.00 85.64           C  
ATOM   3786  HA  SER A 237      -7.050  16.130 -30.640  1.00 85.64           H  
ATOM   3787  C   SER A 237      -8.718  14.960 -30.003  1.00 85.64           C  
ATOM   3788  CB  SER A 237      -6.369  14.131 -30.379  1.00 85.64           C  
ATOM   3789  HB2 SER A 237      -6.463  14.018 -31.459  1.00 85.64           H  
ATOM   3790  HB3 SER A 237      -5.316  14.301 -30.154  1.00 85.64           H  
ATOM   3791  O   SER A 237      -9.383  14.622 -29.018  1.00 85.64           O  
ATOM   3792  OG  SER A 237      -6.816  12.938 -29.772  1.00 85.64           O  
ATOM   3793  HG  SER A 237      -6.578  12.964 -28.842  1.00 85.64           H  
ATOM   3794  N   GLY A 238      -9.250  14.966 -31.226  1.00 75.46           N  
ATOM   3795  H   GLY A 238      -8.674  15.270 -31.997  1.00 75.46           H  
ATOM   3796  CA  GLY A 238     -10.577  14.426 -31.516  1.00 75.46           C  
ATOM   3797  HA2 GLY A 238     -11.301  14.862 -30.829  1.00 75.46           H  
ATOM   3798  HA3 GLY A 238     -10.853  14.701 -32.534  1.00 75.46           H  
ATOM   3799  C   GLY A 238     -10.668  12.899 -31.404  1.00 75.46           C  
ATOM   3800  O   GLY A 238     -11.785  12.382 -31.416  1.00 75.46           O  
ATOM   3801  N   ILE A 239      -9.543  12.180 -31.250  1.00 79.01           N  
ATOM   3802  H   ILE A 239      -8.663  12.664 -31.140  1.00 79.01           H  
ATOM   3803  CA  ILE A 239      -9.506  10.706 -31.212  1.00 79.01           C  
ATOM   3804  HA  ILE A 239      -9.908  10.327 -32.151  1.00 79.01           H  
ATOM   3805  C   ILE A 239     -10.422  10.192 -30.093  1.00 79.01           C  
ATOM   3806  CB  ILE A 239      -8.052  10.179 -31.072  1.00 79.01           C  
ATOM   3807  HB  ILE A 239      -7.631  10.555 -30.139  1.00 79.01           H  
ATOM   3808  O   ILE A 239     -11.280   9.344 -30.339  1.00 79.01           O  
ATOM   3809  CG1 ILE A 239      -7.173  10.662 -32.254  1.00 79.01           C  
ATOM   3810 HG12 ILE A 239      -7.544  10.229 -33.183  1.00 79.01           H  
ATOM   3811 HG13 ILE A 239      -7.246  11.746 -32.342  1.00 79.01           H  
ATOM   3812  CG2 ILE A 239      -8.046   8.641 -30.991  1.00 79.01           C  
ATOM   3813 HG21 ILE A 239      -8.490   8.211 -31.888  1.00 79.01           H  
ATOM   3814 HG22 ILE A 239      -8.598   8.295 -30.117  1.00 79.01           H  
ATOM   3815 HG23 ILE A 239      -7.028   8.266 -30.887  1.00 79.01           H  
ATOM   3816  CD1 ILE A 239      -5.680  10.333 -32.116  1.00 79.01           C  
ATOM   3817 HD11 ILE A 239      -5.304  10.701 -31.161  1.00 79.01           H  
ATOM   3818 HD12 ILE A 239      -5.512   9.258 -32.185  1.00 79.01           H  
ATOM   3819 HD13 ILE A 239      -5.128  10.818 -32.921  1.00 79.01           H  
ATOM   3820  N   LYS A 240     -10.360  10.807 -28.902  1.00 68.21           N  
ATOM   3821  H   LYS A 240      -9.623  11.485 -28.769  1.00 68.21           H  
ATOM   3822  CA  LYS A 240     -11.229  10.468 -27.761  1.00 68.21           C  
ATOM   3823  HA  LYS A 240     -11.156   9.394 -27.593  1.00 68.21           H  
ATOM   3824  C   LYS A 240     -12.715  10.764 -28.016  1.00 68.21           C  
ATOM   3825  CB  LYS A 240     -10.695  11.193 -26.508  1.00 68.21           C  
ATOM   3826  HB2 LYS A 240     -10.823  12.269 -26.619  1.00 68.21           H  
ATOM   3827  HB3 LYS A 240      -9.628  10.985 -26.422  1.00 68.21           H  
ATOM   3828  O   LYS A 240     -13.588  10.071 -27.499  1.00 68.21           O  
ATOM   3829  CG  LYS A 240     -11.384  10.721 -25.215  1.00 68.21           C  
ATOM   3830  HG2 LYS A 240     -11.352   9.632 -25.180  1.00 68.21           H  
ATOM   3831  HG3 LYS A 240     -12.427  11.039 -25.221  1.00 68.21           H  
ATOM   3832  CD  LYS A 240     -10.704  11.272 -23.950  1.00 68.21           C  
ATOM   3833  HD2 LYS A 240     -10.757  12.360 -23.942  1.00 68.21           H  
ATOM   3834  HD3 LYS A 240      -9.657  10.969 -23.960  1.00 68.21           H  
ATOM   3835  CE  LYS A 240     -11.390  10.695 -22.699  1.00 68.21           C  
ATOM   3836  HE2 LYS A 240     -12.394  11.111 -22.614  1.00 68.21           H  
ATOM   3837  HE3 LYS A 240     -11.493   9.619 -22.837  1.00 68.21           H  
ATOM   3838  NZ  LYS A 240     -10.615  10.942 -21.454  1.00 68.21           N  
ATOM   3839  HZ1 LYS A 240     -11.052  10.489 -20.663  1.00 68.21           H  
ATOM   3840  HZ2 LYS A 240     -10.508  11.928 -21.260  1.00 68.21           H  
ATOM   3841  HZ3 LYS A 240      -9.697  10.529 -21.527  1.00 68.21           H  
ATOM   3842  N   ARG A 241     -13.038  11.796 -28.807  1.00 58.65           N  
ATOM   3843  H   ARG A 241     -12.286  12.239 -29.316  1.00 58.65           H  
ATOM   3844  CA  ARG A 241     -14.428  12.257 -29.014  1.00 58.65           C  
ATOM   3845  HA  ARG A 241     -14.976  12.120 -28.082  1.00 58.65           H  
ATOM   3846  C   ARG A 241     -15.197  11.431 -30.045  1.00 58.65           C  
ATOM   3847  CB  ARG A 241     -14.463  13.749 -29.377  1.00 58.65           C  
ATOM   3848  HB2 ARG A 241     -15.496  14.030 -29.581  1.00 58.65           H  
ATOM   3849  HB3 ARG A 241     -13.879  13.910 -30.284  1.00 58.65           H  
ATOM   3850  O   ARG A 241     -16.429  11.422 -30.004  1.00 58.65           O  
ATOM   3851  CG  ARG A 241     -13.928  14.648 -28.252  1.00 58.65           C  
ATOM   3852  HG2 ARG A 241     -14.449  14.436 -27.319  1.00 58.65           H  
ATOM   3853  HG3 ARG A 241     -12.866  14.442 -28.118  1.00 58.65           H  
ATOM   3854  CD  ARG A 241     -14.111  16.128 -28.614  1.00 58.65           C  
ATOM   3855  HD2 ARG A 241     -13.914  16.241 -29.680  1.00 58.65           H  
ATOM   3856  HD3 ARG A 241     -15.138  16.430 -28.408  1.00 58.65           H  
ATOM   3857  NE  ARG A 241     -13.175  16.981 -27.862  1.00 58.65           N  
ATOM   3858  HE  ARG A 241     -12.765  16.591 -27.025  1.00 58.65           H  
ATOM   3859  NH1 ARG A 241     -13.109  18.768 -29.317  1.00 58.65           N  
ATOM   3860 HH11 ARG A 241     -13.824  18.346 -29.892  1.00 58.65           H  
ATOM   3861 HH12 ARG A 241     -12.689  19.646 -29.585  1.00 58.65           H  
ATOM   3862  NH2 ARG A 241     -11.720  18.705 -27.576  1.00 58.65           N  
ATOM   3863 HH21 ARG A 241     -11.270  19.539 -27.924  1.00 58.65           H  
ATOM   3864 HH22 ARG A 241     -11.267  18.208 -26.822  1.00 58.65           H  
ATOM   3865  CZ  ARG A 241     -12.680  18.145 -28.252  1.00 58.65           C  
ATOM   3866  N   ASN A 242     -14.504  10.725 -30.936  1.00 53.40           N  
ATOM   3867  H   ASN A 242     -13.497  10.798 -30.933  1.00 53.40           H  
ATOM   3868  CA  ASN A 242     -15.151  10.028 -32.048  1.00 53.40           C  
ATOM   3869  HA  ASN A 242     -15.938  10.669 -32.444  1.00 53.40           H  
ATOM   3870  C   ASN A 242     -15.885   8.742 -31.627  1.00 53.40           C  
ATOM   3871  CB  ASN A 242     -14.118   9.833 -33.171  1.00 53.40           C  
ATOM   3872  HB2 ASN A 242     -14.519   9.146 -33.915  1.00 53.40           H  
ATOM   3873  HB3 ASN A 242     -13.201   9.404 -32.765  1.00 53.40           H  
ATOM   3874  O   ASN A 242     -16.869   8.376 -32.266  1.00 53.40           O  
ATOM   3875  CG  ASN A 242     -13.800  11.141 -33.887  1.00 53.40           C  
ATOM   3876  ND2 ASN A 242     -12.700  11.203 -34.597  1.00 53.40           N  
ATOM   3877 HD21 ASN A 242     -12.538  12.058 -35.110  1.00 53.40           H  
ATOM   3878 HD22 ASN A 242     -12.091  10.401 -34.677  1.00 53.40           H  
ATOM   3879  OD1 ASN A 242     -14.538  12.115 -33.828  1.00 53.40           O  
ATOM   3880  N   TYR A 243     -15.523   8.109 -30.507  1.00 51.77           N  
ATOM   3881  H   TYR A 243     -14.696   8.411 -30.013  1.00 51.77           H  
ATOM   3882  CA  TYR A 243     -16.196   6.873 -30.082  1.00 51.77           C  
ATOM   3883  HA  TYR A 243     -16.333   6.248 -30.965  1.00 51.77           H  
ATOM   3884  C   TYR A 243     -17.603   7.112 -29.493  1.00 51.77           C  
ATOM   3885  CB  TYR A 243     -15.279   6.103 -29.125  1.00 51.77           C  
ATOM   3886  HB2 TYR A 243     -15.283   6.583 -28.147  1.00 51.77           H  
ATOM   3887  HB3 TYR A 243     -14.258   6.132 -29.504  1.00 51.77           H  
ATOM   3888  O   TYR A 243     -18.537   6.356 -29.756  1.00 51.77           O  
ATOM   3889  CG  TYR A 243     -15.675   4.650 -28.987  1.00 51.77           C  
ATOM   3890  CD1 TYR A 243     -16.414   4.218 -27.870  1.00 51.77           C  
ATOM   3891  HD1 TYR A 243     -16.676   4.916 -27.089  1.00 51.77           H  
ATOM   3892  CD2 TYR A 243     -15.305   3.730 -29.989  1.00 51.77           C  
ATOM   3893  HD2 TYR A 243     -14.719   4.057 -30.835  1.00 51.77           H  
ATOM   3894  CE1 TYR A 243     -16.790   2.866 -27.759  1.00 51.77           C  
ATOM   3895  HE1 TYR A 243     -17.331   2.512 -26.894  1.00 51.77           H  
ATOM   3896  CE2 TYR A 243     -15.677   2.377 -29.879  1.00 51.77           C  
ATOM   3897  HE2 TYR A 243     -15.380   1.671 -30.640  1.00 51.77           H  
ATOM   3898  OH  TYR A 243     -16.799   0.645 -28.646  1.00 51.77           O  
ATOM   3899  HH  TYR A 243     -16.390   0.093 -29.317  1.00 51.77           H  
ATOM   3900  CZ  TYR A 243     -16.424   1.945 -28.763  1.00 51.77           C  
ATOM   3901  N   VAL A 244     -17.804   8.209 -28.751  1.00 54.22           N  
ATOM   3902  H   VAL A 244     -17.010   8.804 -28.565  1.00 54.22           H  
ATOM   3903  CA  VAL A 244     -19.100   8.504 -28.101  1.00 54.22           C  
ATOM   3904  HA  VAL A 244     -19.533   7.561 -27.769  1.00 54.22           H  
ATOM   3905  C   VAL A 244     -20.111   9.121 -29.076  1.00 54.22           C  
ATOM   3906  CB  VAL A 244     -18.905   9.379 -26.845  1.00 54.22           C  
ATOM   3907  HB  VAL A 244     -18.453  10.326 -27.139  1.00 54.22           H  
ATOM   3908  O   VAL A 244     -21.307   8.841 -28.977  1.00 54.22           O  
ATOM   3909  CG1 VAL A 244     -20.228   9.675 -26.124  1.00 54.22           C  
ATOM   3910 HG11 VAL A 244     -20.731   8.742 -25.868  1.00 54.22           H  
ATOM   3911 HG12 VAL A 244     -20.881  10.275 -26.758  1.00 54.22           H  
ATOM   3912 HG13 VAL A 244     -20.033  10.235 -25.209  1.00 54.22           H  
ATOM   3913  CG2 VAL A 244     -17.978   8.685 -25.836  1.00 54.22           C  
ATOM   3914 HG21 VAL A 244     -17.870   9.300 -24.942  1.00 54.22           H  
ATOM   3915 HG22 VAL A 244     -18.387   7.716 -25.550  1.00 54.22           H  
ATOM   3916 HG23 VAL A 244     -16.985   8.541 -26.261  1.00 54.22           H  
ATOM   3917  N   LYS A 245     -19.659   9.922 -30.052  1.00 54.42           N  
ATOM   3918  H   LYS A 245     -18.665  10.095 -30.111  1.00 54.42           H  
ATOM   3919  CA  LYS A 245     -20.552  10.521 -31.063  1.00 54.42           C  
ATOM   3920  HA  LYS A 245     -21.437  10.913 -30.562  1.00 54.42           H  
ATOM   3921  C   LYS A 245     -21.100   9.486 -32.051  1.00 54.42           C  
ATOM   3922  CB  LYS A 245     -19.858  11.685 -31.786  1.00 54.42           C  
ATOM   3923  HB2 LYS A 245     -20.434  11.920 -32.681  1.00 54.42           H  
ATOM   3924  HB3 LYS A 245     -18.856  11.388 -32.094  1.00 54.42           H  
ATOM   3925  O   LYS A 245     -22.294   9.517 -32.342  1.00 54.42           O  
ATOM   3926  CG  LYS A 245     -19.793  12.945 -30.907  1.00 54.42           C  
ATOM   3927  HG2 LYS A 245     -20.794  13.182 -30.547  1.00 54.42           H  
ATOM   3928  HG3 LYS A 245     -19.142  12.765 -30.052  1.00 54.42           H  
ATOM   3929  CD  LYS A 245     -19.261  14.136 -31.716  1.00 54.42           C  
ATOM   3930  HD2 LYS A 245     -19.877  14.255 -32.607  1.00 54.42           H  
ATOM   3931  HD3 LYS A 245     -18.237  13.926 -32.024  1.00 54.42           H  
ATOM   3932  CE  LYS A 245     -19.304  15.431 -30.895  1.00 54.42           C  
ATOM   3933  HE2 LYS A 245     -20.318  15.566 -30.517  1.00 54.42           H  
ATOM   3934  HE3 LYS A 245     -18.635  15.327 -30.041  1.00 54.42           H  
ATOM   3935  NZ  LYS A 245     -18.917  16.601 -31.726  1.00 54.42           N  
ATOM   3936  HZ1 LYS A 245     -19.557  16.704 -32.500  1.00 54.42           H  
ATOM   3937  HZ2 LYS A 245     -18.946  17.458 -31.192  1.00 54.42           H  
ATOM   3938  HZ3 LYS A 245     -17.993  16.478 -32.115  1.00 54.42           H  
ATOM   3939  N   ASN A 246     -20.291   8.511 -32.468  1.00 54.16           N  
ATOM   3940  H   ASN A 246     -19.308   8.553 -32.238  1.00 54.16           H  
ATOM   3941  CA  ASN A 246     -20.744   7.458 -33.385  1.00 54.16           C  
ATOM   3942  HA  ASN A 246     -21.200   7.926 -34.257  1.00 54.16           H  
ATOM   3943  C   ASN A 246     -21.841   6.569 -32.774  1.00 54.16           C  
ATOM   3944  CB  ASN A 246     -19.517   6.658 -33.860  1.00 54.16           C  
ATOM   3945  HB2 ASN A 246     -18.912   6.352 -33.007  1.00 54.16           H  
ATOM   3946  HB3 ASN A 246     -19.855   5.763 -34.382  1.00 54.16           H  
ATOM   3947  O   ASN A 246     -22.731   6.109 -33.483  1.00 54.16           O  
ATOM   3948  CG  ASN A 246     -18.656   7.449 -34.835  1.00 54.16           C  
ATOM   3949  ND2 ASN A 246     -17.476   6.971 -35.151  1.00 54.16           N  
ATOM   3950 HD21 ASN A 246     -17.152   6.095 -34.769  1.00 54.16           H  
ATOM   3951 HD22 ASN A 246     -16.958   7.495 -35.842  1.00 54.16           H  
ATOM   3952  OD1 ASN A 246     -19.031   8.498 -35.331  1.00 54.16           O  
ATOM   3953  N   ARG A 247     -21.859   6.401 -31.444  1.00 55.13           N  
ATOM   3954  H   ARG A 247     -21.088   6.780 -30.913  1.00 55.13           H  
ATOM   3955  CA  ARG A 247     -22.887   5.614 -30.744  1.00 55.13           C  
ATOM   3956  HA  ARG A 247     -23.101   4.739 -31.358  1.00 55.13           H  
ATOM   3957  C   ARG A 247     -24.232   6.331 -30.590  1.00 55.13           C  
ATOM   3958  CB  ARG A 247     -22.327   5.153 -29.386  1.00 55.13           C  
ATOM   3959  HB2 ARG A 247     -21.252   5.329 -29.347  1.00 55.13           H  
ATOM   3960  HB3 ARG A 247     -22.789   5.724 -28.581  1.00 55.13           H  
ATOM   3961  O   ARG A 247     -25.247   5.660 -30.429  1.00 55.13           O  
ATOM   3962  CG  ARG A 247     -22.567   3.655 -29.171  1.00 55.13           C  
ATOM   3963  HG2 ARG A 247     -23.637   3.448 -29.205  1.00 55.13           H  
ATOM   3964  HG3 ARG A 247     -22.070   3.095 -29.963  1.00 55.13           H  
ATOM   3965  CD  ARG A 247     -22.005   3.217 -27.814  1.00 55.13           C  
ATOM   3966  HD2 ARG A 247     -20.945   3.469 -27.781  1.00 55.13           H  
ATOM   3967  HD3 ARG A 247     -22.522   3.765 -27.026  1.00 55.13           H  
ATOM   3968  NE  ARG A 247     -22.165   1.767 -27.600  1.00 55.13           N  
ATOM   3969  HE  ARG A 247     -22.506   1.224 -28.381  1.00 55.13           H  
ATOM   3970  NH1 ARG A 247     -21.267   1.670 -25.484  1.00 55.13           N  
ATOM   3971 HH11 ARG A 247     -20.954   1.120 -24.696  1.00 55.13           H  
ATOM   3972 HH12 ARG A 247     -21.061   2.658 -25.517  1.00 55.13           H  
ATOM   3973  NH2 ARG A 247     -21.960  -0.203 -26.470  1.00 55.13           N  
ATOM   3974 HH21 ARG A 247     -22.297  -0.718 -27.270  1.00 55.13           H  
ATOM   3975 HH22 ARG A 247     -21.637  -0.720 -25.665  1.00 55.13           H  
ATOM   3976  CZ  ARG A 247     -21.798   1.089 -26.524  1.00 55.13           C  
ATOM   3977  N   LYS A 248     -24.249   7.671 -30.623  1.00 57.85           N  
ATOM   3978  H   LYS A 248     -23.374   8.149 -30.778  1.00 57.85           H  
ATOM   3979  CA  LYS A 248     -25.499   8.452 -30.627  1.00 57.85           C  
ATOM   3980  HA  LYS A 248     -26.237   7.946 -30.005  1.00 57.85           H  
ATOM   3981  C   LYS A 248     -26.136   8.475 -32.017  1.00 57.85           C  
ATOM   3982  CB  LYS A 248     -25.287   9.864 -30.057  1.00 57.85           C  
ATOM   3983  HB2 LYS A 248     -24.427  10.335 -30.533  1.00 57.85           H  
ATOM   3984  HB3 LYS A 248     -26.172  10.457 -30.287  1.00 57.85           H  
ATOM   3985  O   LYS A 248     -27.337   8.276 -32.104  1.00 57.85           O  
ATOM   3986  CG  LYS A 248     -25.102   9.837 -28.529  1.00 57.85           C  
ATOM   3987  HG2 LYS A 248     -24.156   9.352 -28.287  1.00 57.85           H  
ATOM   3988  HG3 LYS A 248     -25.915   9.263 -28.084  1.00 57.85           H  
ATOM   3989  CD  LYS A 248     -25.118  11.253 -27.935  1.00 57.85           C  
ATOM   3990  HD2 LYS A 248     -24.285  11.824 -28.345  1.00 57.85           H  
ATOM   3991  HD3 LYS A 248     -26.053  11.739 -28.214  1.00 57.85           H  
ATOM   3992  CE  LYS A 248     -25.010  11.192 -26.404  1.00 57.85           C  
ATOM   3993  HE2 LYS A 248     -25.791  10.528 -26.034  1.00 57.85           H  
ATOM   3994  HE3 LYS A 248     -24.048  10.752 -26.139  1.00 57.85           H  
ATOM   3995  NZ  LYS A 248     -25.158  12.533 -25.781  1.00 57.85           N  
ATOM   3996  HZ1 LYS A 248     -26.058  12.927 -26.013  1.00 57.85           H  
ATOM   3997  HZ2 LYS A 248     -25.105  12.467 -24.775  1.00 57.85           H  
ATOM   3998  HZ3 LYS A 248     -24.441  13.167 -26.104  1.00 57.85           H  
ATOM   3999  N   ASN A 249     -25.337   8.593 -33.079  1.00 59.01           N  
ATOM   4000  H   ASN A 249     -24.360   8.802 -32.931  1.00 59.01           H  
ATOM   4001  CA  ASN A 249     -25.851   8.586 -34.453  1.00 59.01           C  
ATOM   4002  HA  ASN A 249     -26.721   9.242 -34.504  1.00 59.01           H  
ATOM   4003  C   ASN A 249     -26.343   7.194 -34.899  1.00 59.01           C  
ATOM   4004  CB  ASN A 249     -24.771   9.152 -35.390  1.00 59.01           C  
ATOM   4005  HB2 ASN A 249     -23.849   8.583 -35.276  1.00 59.01           H  
ATOM   4006  HB3 ASN A 249     -25.114   9.040 -36.419  1.00 59.01           H  
ATOM   4007  O   ASN A 249     -27.347   7.099 -35.594  1.00 59.01           O  
ATOM   4008  CG  ASN A 249     -24.484  10.629 -35.164  1.00 59.01           C  
ATOM   4009  ND2 ASN A 249     -23.471  11.156 -35.807  1.00 59.01           N  
ATOM   4010 HD21 ASN A 249     -23.386  12.160 -35.738  1.00 59.01           H  
ATOM   4011 HD22 ASN A 249     -22.971  10.610 -36.495  1.00 59.01           H  
ATOM   4012  OD1 ASN A 249     -25.131  11.333 -34.407  1.00 59.01           O  
ATOM   4013  N   ALA A 250     -25.705   6.113 -34.433  1.00 59.55           N  
ATOM   4014  H   ALA A 250     -24.833   6.238 -33.940  1.00 59.55           H  
ATOM   4015  CA  ALA A 250     -26.119   4.735 -34.733  1.00 59.55           C  
ATOM   4016  HA  ALA A 250     -26.354   4.668 -35.795  1.00 59.55           H  
ATOM   4017  C   ALA A 250     -27.380   4.257 -33.977  1.00 59.55           C  
ATOM   4018  CB  ALA A 250     -24.924   3.815 -34.451  1.00 59.55           C  
ATOM   4019  HB1 ALA A 250     -25.180   2.794 -34.733  1.00 59.55           H  
ATOM   4020  HB2 ALA A 250     -24.671   3.843 -33.391  1.00 59.55           H  
ATOM   4021  HB3 ALA A 250     -24.065   4.133 -35.042  1.00 59.55           H  
ATOM   4022  O   ALA A 250     -27.822   3.135 -34.184  1.00 59.55           O  
ATOM   4023  N   LYS A 251     -27.937   5.066 -33.063  1.00 61.67           N  
ATOM   4024  H   LYS A 251     -27.523   5.977 -32.930  1.00 61.67           H  
ATOM   4025  CA  LYS A 251     -29.219   4.787 -32.382  1.00 61.67           C  
ATOM   4026  HA  LYS A 251     -29.545   3.776 -32.626  1.00 61.67           H  
ATOM   4027  C   LYS A 251     -30.370   5.668 -32.883  1.00 61.67           C  
ATOM   4028  CB  LYS A 251     -29.050   4.891 -30.857  1.00 61.67           C  
ATOM   4029  HB2 LYS A 251     -30.038   4.916 -30.399  1.00 61.67           H  
ATOM   4030  HB3 LYS A 251     -28.539   5.822 -30.609  1.00 61.67           H  
ATOM   4031  O   LYS A 251     -31.484   5.542 -32.388  1.00 61.67           O  
ATOM   4032  CG  LYS A 251     -28.287   3.697 -30.268  1.00 61.67           C  
ATOM   4033  HG2 LYS A 251     -27.254   3.707 -30.615  1.00 61.67           H  
ATOM   4034  HG3 LYS A 251     -28.763   2.773 -30.598  1.00 61.67           H  
ATOM   4035  CD  LYS A 251     -28.325   3.762 -28.736  1.00 61.67           C  
ATOM   4036  HD2 LYS A 251     -27.794   4.653 -28.402  1.00 61.67           H  
ATOM   4037  HD3 LYS A 251     -29.366   3.827 -28.419  1.00 61.67           H  
ATOM   4038  CE  LYS A 251     -27.687   2.510 -28.130  1.00 61.67           C  
ATOM   4039  HE2 LYS A 251     -26.622   2.513 -28.363  1.00 61.67           H  
ATOM   4040  HE3 LYS A 251     -28.132   1.639 -28.612  1.00 61.67           H  
ATOM   4041  NZ  LYS A 251     -27.917   2.448 -26.665  1.00 61.67           N  
ATOM   4042  HZ1 LYS A 251     -28.911   2.434 -26.483  1.00 61.67           H  
ATOM   4043  HZ2 LYS A 251     -27.527   1.603 -26.274  1.00 61.67           H  
ATOM   4044  HZ3 LYS A 251     -27.525   3.255 -26.201  1.00 61.67           H  
ATOM   4045  N   THR A 252     -30.094   6.570 -33.823  1.00 63.98           N  
ATOM   4046  H   THR A 252     -29.148   6.619 -34.174  1.00 63.98           H  
ATOM   4047  CA  THR A 252     -31.066   7.494 -34.433  1.00 63.98           C  
ATOM   4048  HA  THR A 252     -32.062   7.270 -34.051  1.00 63.98           H  
ATOM   4049  C   THR A 252     -31.162   7.321 -35.953  1.00 63.98           C  
ATOM   4050  CB  THR A 252     -30.742   8.955 -34.075  1.00 63.98           C  
ATOM   4051  HB  THR A 252     -31.443   9.617 -34.583  1.00 63.98           H  
ATOM   4052  O   THR A 252     -31.716   8.187 -36.624  1.00 63.98           O  
ATOM   4053  CG2 THR A 252     -30.852   9.223 -32.573  1.00 63.98           C  
ATOM   4054 HG21 THR A 252     -31.849   8.951 -32.227  1.00 63.98           H  
ATOM   4055 HG22 THR A 252     -30.684  10.284 -32.385  1.00 63.98           H  
ATOM   4056 HG23 THR A 252     -30.106   8.640 -32.032  1.00 63.98           H  
ATOM   4057  OG1 THR A 252     -29.427   9.283 -34.473  1.00 63.98           O  
ATOM   4058  HG1 THR A 252     -29.418   9.238 -35.432  1.00 63.98           H  
ATOM   4059  N   SER A 253     -30.594   6.238 -36.489  1.00 56.89           N  
ATOM   4060  H   SER A 253     -30.318   5.495 -35.864  1.00 56.89           H  
ATOM   4061  CA  SER A 253     -30.729   5.771 -37.876  1.00 56.89           C  
ATOM   4062  HA  SER A 253     -31.499   6.344 -38.392  1.00 56.89           H  
ATOM   4063  C   SER A 253     -31.248   4.340 -37.871  1.00 56.89           C  
ATOM   4064  CB  SER A 253     -29.423   5.890 -38.671  1.00 56.89           C  
ATOM   4065  HB2 SER A 253     -29.380   6.889 -39.105  1.00 56.89           H  
ATOM   4066  HB3 SER A 253     -29.434   5.168 -39.488  1.00 56.89           H  
ATOM   4067  O   SER A 253     -31.934   3.987 -38.850  1.00 56.89           O  
ATOM   4068  OG  SER A 253     -28.270   5.696 -37.868  1.00 56.89           O  
ATOM   4069  HG  SER A 253     -28.409   6.175 -37.048  1.00 56.89           H  
ATOM   4070  OXT SER A 253     -30.969   3.666 -36.853  1.00 56.89           O  
TER    4071      SER A 253                                                       
END   
