# Supplementary material for: Novel Adomaviruses Associated with Blotchy Bass Syndrome in Black Basses (Micropterus spp.)
Source: bioRxiv. 2025 Jun 5:2025.06.01.657292. Preprint. [Version 2] doi: 10.1101/2025.06.01.657292 (PMC12478380; doi:10.1101/2025.06.01.657292)
Supplement: Supplement 15 [file media-15.zip › Bass PDB/Mda1_Cah.pdb]

ATOM      1  N   MET A   1     -78.197 -38.109  54.110  1.00 39.14           N  
ATOM      2  H   MET A   1     -78.717 -37.295  54.406  1.00 39.14           H  
ATOM      3  H2  MET A   1     -77.987 -38.663  54.929  1.00 39.14           H  
ATOM      4  H3  MET A   1     -78.765 -38.651  53.476  1.00 39.14           H  
ATOM      5  CA  MET A   1     -76.948 -37.670  53.448  1.00 39.14           C  
ATOM      6  HA  MET A   1     -76.354 -38.541  53.173  1.00 39.14           H  
ATOM      7  C   MET A   1     -76.173 -36.840  54.464  1.00 39.14           C  
ATOM      8  CB  MET A   1     -77.285 -36.871  52.171  1.00 39.14           C  
ATOM      9  HB2 MET A   1     -78.065 -37.400  51.624  1.00 39.14           H  
ATOM     10  HB3 MET A   1     -77.682 -35.892  52.442  1.00 39.14           H  
ATOM     11  O   MET A   1     -76.632 -35.758  54.798  1.00 39.14           O  
ATOM     12  CG  MET A   1     -76.105 -36.686  51.210  1.00 39.14           C  
ATOM     13  HG2 MET A   1     -75.819 -37.662  50.819  1.00 39.14           H  
ATOM     14  HG3 MET A   1     -75.256 -36.268  51.750  1.00 39.14           H  
ATOM     15  SD  MET A   1     -76.508 -35.581  49.826  1.00 39.14           S  
ATOM     16  CE  MET A   1     -75.708 -36.438  48.440  1.00 39.14           C  
ATOM     17  HE1 MET A   1     -74.639 -36.533  48.631  1.00 39.14           H  
ATOM     18  HE2 MET A   1     -75.859 -35.870  47.522  1.00 39.14           H  
ATOM     19  HE3 MET A   1     -76.144 -37.430  48.318  1.00 39.14           H  
ATOM     20  N   PHE A   2     -75.091 -37.367  55.040  1.00 38.32           N  
ATOM     21  H   PHE A   2     -74.717 -38.253  54.730  1.00 38.32           H  
ATOM     22  CA  PHE A   2     -74.285 -36.633  56.023  1.00 38.32           C  
ATOM     23  HA  PHE A   2     -74.936 -36.047  56.672  1.00 38.32           H  
ATOM     24  C   PHE A   2     -73.343 -35.676  55.280  1.00 38.32           C  
ATOM     25  CB  PHE A   2     -73.505 -37.620  56.910  1.00 38.32           C  
ATOM     26  HB2 PHE A   2     -72.841 -38.217  56.284  1.00 38.32           H  
ATOM     27  HB3 PHE A   2     -72.873 -37.047  57.590  1.00 38.32           H  
ATOM     28  O   PHE A   2     -72.614 -36.109  54.390  1.00 38.32           O  
ATOM     29  CG  PHE A   2     -74.378 -38.550  57.738  1.00 38.32           C  
ATOM     30  CD1 PHE A   2     -74.855 -38.136  58.997  1.00 38.32           C  
ATOM     31  HD1 PHE A   2     -74.606 -37.158  59.380  1.00 38.32           H  
ATOM     32  CD2 PHE A   2     -74.705 -39.834  57.258  1.00 38.32           C  
ATOM     33  HD2 PHE A   2     -74.308 -40.180  56.315  1.00 38.32           H  
ATOM     34  CE1 PHE A   2     -75.652 -39.002  59.768  1.00 38.32           C  
ATOM     35  HE1 PHE A   2     -75.995 -38.699  60.746  1.00 38.32           H  
ATOM     36  CE2 PHE A   2     -75.517 -40.691  58.024  1.00 38.32           C  
ATOM     37  HE2 PHE A   2     -75.746 -41.685  57.669  1.00 38.32           H  
ATOM     38  CZ  PHE A   2     -75.989 -40.275  59.280  1.00 38.32           C  
ATOM     39  HZ  PHE A   2     -76.587 -40.942  59.883  1.00 38.32           H  
ATOM     40  N   LYS A   3     -73.368 -34.381  55.610  1.00 40.80           N  
ATOM     41  H   LYS A   3     -74.002 -34.090  56.341  1.00 40.80           H  
ATOM     42  CA  LYS A   3     -72.348 -33.416  55.177  1.00 40.80           C  
ATOM     43  HA  LYS A   3     -71.672 -33.882  54.460  1.00 40.80           H  
ATOM     44  C   LYS A   3     -71.520 -33.039  56.397  1.00 40.80           C  
ATOM     45  CB  LYS A   3     -72.977 -32.177  54.513  1.00 40.80           C  
ATOM     46  HB2 LYS A   3     -73.860 -31.869  55.073  1.00 40.80           H  
ATOM     47  HB3 LYS A   3     -72.254 -31.363  54.553  1.00 40.80           H  
ATOM     48  O   LYS A   3     -72.050 -32.441  57.329  1.00 40.80           O  
ATOM     49  CG  LYS A   3     -73.344 -32.413  53.038  1.00 40.80           C  
ATOM     50  HG2 LYS A   3     -72.452 -32.724  52.494  1.00 40.80           H  
ATOM     51  HG3 LYS A   3     -74.090 -33.205  52.973  1.00 40.80           H  
ATOM     52  CD  LYS A   3     -73.900 -31.130  52.400  1.00 40.80           C  
ATOM     53  HD2 LYS A   3     -73.166 -30.331  52.504  1.00 40.80           H  
ATOM     54  HD3 LYS A   3     -74.811 -30.844  52.926  1.00 40.80           H  
ATOM     55  CE  LYS A   3     -74.210 -31.349  50.913  1.00 40.80           C  
ATOM     56  HE2 LYS A   3     -74.894 -32.192  50.822  1.00 40.80           H  
ATOM     57  HE3 LYS A   3     -73.285 -31.618  50.402  1.00 40.80           H  
ATOM     58  NZ  LYS A   3     -74.808 -30.140  50.288  1.00 40.80           N  
ATOM     59  HZ1 LYS A   3     -74.180 -29.352  50.356  1.00 40.80           H  
ATOM     60  HZ2 LYS A   3     -75.676 -29.898  50.745  1.00 40.80           H  
ATOM     61  HZ3 LYS A   3     -75.005 -30.306  49.312  1.00 40.80           H  
ATOM     62  N   THR A   4     -70.241 -33.390  56.374  1.00 45.18           N  
ATOM     63  H   THR A   4     -69.900 -33.956  55.610  1.00 45.18           H  
ATOM     64  CA  THR A   4     -69.280 -33.012  57.413  1.00 45.18           C  
ATOM     65  HA  THR A   4     -69.814 -32.785  58.335  1.00 45.18           H  
ATOM     66  C   THR A   4     -68.543 -31.767  56.944  1.00 45.18           C  
ATOM     67  CB  THR A   4     -68.297 -34.154  57.716  1.00 45.18           C  
ATOM     68  HB  THR A   4     -67.576 -34.250  56.904  1.00 45.18           H  
ATOM     69  O   THR A   4     -67.848 -31.803  55.930  1.00 45.18           O  
ATOM     70  CG2 THR A   4     -67.558 -33.920  59.032  1.00 45.18           C  
ATOM     71 HG21 THR A   4     -66.976 -33.000  58.975  1.00 45.18           H  
ATOM     72 HG22 THR A   4     -66.876 -34.748  59.226  1.00 45.18           H  
ATOM     73 HG23 THR A   4     -68.273 -33.844  59.851  1.00 45.18           H  
ATOM     74  OG1 THR A   4     -68.996 -35.371  57.843  1.00 45.18           O  
ATOM     75  HG1 THR A   4     -68.376 -36.031  58.161  1.00 45.18           H  
ATOM     76  N   LEU A   5     -68.709 -30.654  57.658  1.00 50.52           N  
ATOM     77  H   LEU A   5     -69.292 -30.696  58.481  1.00 50.52           H  
ATOM     78  CA  LEU A   5     -67.994 -29.408  57.384  1.00 50.52           C  
ATOM     79  HA  LEU A   5     -67.361 -29.544  56.507  1.00 50.52           H  
ATOM     80  C   LEU A   5     -67.093 -29.098  58.583  1.00 50.52           C  
ATOM     81  CB  LEU A   5     -68.998 -28.273  57.083  1.00 50.52           C  
ATOM     82  HB2 LEU A   5     -69.928 -28.693  56.700  1.00 50.52           H  
ATOM     83  HB3 LEU A   5     -69.242 -27.774  58.021  1.00 50.52           H  
ATOM     84  O   LEU A   5     -67.568 -29.043  59.717  1.00 50.52           O  
ATOM     85  CG  LEU A   5     -68.457 -27.244  56.067  1.00 50.52           C  
ATOM     86  HG  LEU A   5     -67.367 -27.253  56.082  1.00 50.52           H  
ATOM     87  CD1 LEU A   5     -68.945 -27.574  54.654  1.00 50.52           C  
ATOM     88 HD11 LEU A   5     -70.032 -27.511  54.605  1.00 50.52           H  
ATOM     89 HD12 LEU A   5     -68.511 -26.870  53.943  1.00 50.52           H  
ATOM     90 HD13 LEU A   5     -68.628 -28.582  54.387  1.00 50.52           H  
ATOM     91  CD2 LEU A   5     -68.918 -25.827  56.404  1.00 50.52           C  
ATOM     92 HD21 LEU A   5     -68.516 -25.124  55.675  1.00 50.52           H  
ATOM     93 HD22 LEU A   5     -68.557 -25.549  57.395  1.00 50.52           H  
ATOM     94 HD23 LEU A   5     -70.007 -25.775  56.397  1.00 50.52           H  
ATOM     95  N   ILE A   6     -65.796 -28.902  58.344  1.00 53.55           N  
ATOM     96  H   ILE A   6     -65.459 -28.971  57.395  1.00 53.55           H  
ATOM     97  CA  ILE A   6     -64.867 -28.417  59.370  1.00 53.55           C  
ATOM     98  HA  ILE A   6     -65.229 -28.706  60.357  1.00 53.55           H  
ATOM     99  C   ILE A   6     -64.880 -26.892  59.284  1.00 53.55           C  
ATOM    100  CB  ILE A   6     -63.456 -29.027  59.201  1.00 53.55           C  
ATOM    101  HB  ILE A   6     -63.066 -28.748  58.222  1.00 53.55           H  
ATOM    102  O   ILE A   6     -64.388 -26.320  58.311  1.00 53.55           O  
ATOM    103  CG1 ILE A   6     -63.522 -30.571  59.289  1.00 53.55           C  
ATOM    104 HG12 ILE A   6     -64.204 -30.946  58.527  1.00 53.55           H  
ATOM    105 HG13 ILE A   6     -63.916 -30.862  60.262  1.00 53.55           H  
ATOM    106  CG2 ILE A   6     -62.518 -28.463  60.285  1.00 53.55           C  
ATOM    107 HG21 ILE A   6     -61.502 -28.830  60.135  1.00 53.55           H  
ATOM    108 HG22 ILE A   6     -62.482 -27.375  60.237  1.00 53.55           H  
ATOM    109 HG23 ILE A   6     -62.870 -28.770  61.269  1.00 53.55           H  
ATOM    110  CD1 ILE A   6     -62.177 -31.276  59.070  1.00 53.55           C  
ATOM    111 HD11 ILE A   6     -61.501 -31.080  59.902  1.00 53.55           H  
ATOM    112 HD12 ILE A   6     -62.342 -32.352  59.011  1.00 53.55           H  
ATOM    113 HD13 ILE A   6     -61.724 -30.937  58.138  1.00 53.55           H  
ATOM    114  N   GLN A   7     -65.472 -26.229  60.277  1.00 45.74           N  
ATOM    115  H   GLN A   7     -65.818 -26.754  61.067  1.00 45.74           H  
ATOM    116  CA  GLN A   7     -65.600 -24.771  60.296  1.00 45.74           C  
ATOM    117  HA  GLN A   7     -65.042 -24.361  59.455  1.00 45.74           H  
ATOM    118  C   GLN A   7     -64.988 -24.202  61.577  1.00 45.74           C  
ATOM    119  CB  GLN A   7     -67.071 -24.358  60.109  1.00 45.74           C  
ATOM    120  HB2 GLN A   7     -67.600 -24.494  61.052  1.00 45.74           H  
ATOM    121  HB3 GLN A   7     -67.525 -25.006  59.359  1.00 45.74           H  
ATOM    122  O   GLN A   7     -65.288 -24.645  62.686  1.00 45.74           O  
ATOM    123  CG  GLN A   7     -67.215 -22.898  59.641  1.00 45.74           C  
ATOM    124  HG2 GLN A   7     -66.825 -22.229  60.409  1.00 45.74           H  
ATOM    125  HG3 GLN A   7     -66.624 -22.759  58.736  1.00 45.74           H  
ATOM    126  CD  GLN A   7     -68.655 -22.486  59.333  1.00 45.74           C  
ATOM    127  NE2 GLN A   7     -68.865 -21.327  58.749  1.00 45.74           N  
ATOM    128 HE21 GLN A   7     -68.095 -20.732  58.477  1.00 45.74           H  
ATOM    129 HE22 GLN A   7     -69.827 -21.118  58.522  1.00 45.74           H  
ATOM    130  OE1 GLN A   7     -69.621 -23.171  59.620  1.00 45.74           O  
ATOM    131  N   ARG A   8     -64.144 -23.176  61.429  1.00 47.36           N  
ATOM    132  H   ARG A   8     -63.952 -22.852  60.492  1.00 47.36           H  
ATOM    133  CA  ARG A   8     -63.716 -22.335  62.554  1.00 47.36           C  
ATOM    134  HA  ARG A   8     -63.548 -22.953  63.436  1.00 47.36           H  
ATOM    135  C   ARG A   8     -64.852 -21.364  62.888  1.00 47.36           C  
ATOM    136  CB  ARG A   8     -62.409 -21.599  62.219  1.00 47.36           C  
ATOM    137  HB2 ARG A   8     -62.247 -20.831  62.976  1.00 47.36           H  
ATOM    138  HB3 ARG A   8     -62.496 -21.109  61.249  1.00 47.36           H  
ATOM    139  O   ARG A   8     -65.263 -20.591  62.024  1.00 47.36           O  
ATOM    140  CG  ARG A   8     -61.198 -22.545  62.225  1.00 47.36           C  
ATOM    141  HG2 ARG A   8     -61.304 -23.285  61.431  1.00 47.36           H  
ATOM    142  HG3 ARG A   8     -61.152 -23.057  63.186  1.00 47.36           H  
ATOM    143  CD  ARG A   8     -59.903 -21.753  62.019  1.00 47.36           C  
ATOM    144  HD2 ARG A   8     -59.837 -20.993  62.798  1.00 47.36           H  
ATOM    145  HD3 ARG A   8     -59.942 -21.262  61.046  1.00 47.36           H  
ATOM    146  NE  ARG A   8     -58.715 -22.623  62.093  1.00 47.36           N  
ATOM    147  HE  ARG A   8     -58.877 -23.593  62.326  1.00 47.36           H  
ATOM    148  NH1 ARG A   8     -57.142 -20.995  61.725  1.00 47.36           N  
ATOM    149 HH11 ARG A   8     -56.177 -20.711  61.636  1.00 47.36           H  
ATOM    150 HH12 ARG A   8     -57.888 -20.315  61.698  1.00 47.36           H  
ATOM    151  NH2 ARG A   8     -56.491 -23.106  62.070  1.00 47.36           N  
ATOM    152 HH21 ARG A   8     -55.528 -22.818  61.974  1.00 47.36           H  
ATOM    153 HH22 ARG A   8     -56.704 -24.067  62.295  1.00 47.36           H  
ATOM    154  CZ  ARG A   8     -57.459 -22.238  61.965  1.00 47.36           C  
ATOM    155  N   LYS A   9     -65.393 -21.435  64.110  1.00 43.43           N  
ATOM    156  H   LYS A   9     -64.963 -22.068  64.768  1.00 43.43           H  
ATOM    157  CA  LYS A   9     -66.391 -20.472  64.616  1.00 43.43           C  
ATOM    158  HA  LYS A   9     -66.978 -20.130  63.764  1.00 43.43           H  
ATOM    159  C   LYS A   9     -65.673 -19.229  65.177  1.00 43.43           C  
ATOM    160  CB  LYS A   9     -67.343 -21.181  65.609  1.00 43.43           C  
ATOM    161  HB2 LYS A   9     -66.972 -21.061  66.626  1.00 43.43           H  
ATOM    162  HB3 LYS A   9     -67.353 -22.249  65.387  1.00 43.43           H  
ATOM    163  O   LYS A   9     -64.458 -19.119  65.063  1.00 43.43           O  
ATOM    164  CG  LYS A   9     -68.796 -20.675  65.504  1.00 43.43           C  
ATOM    165  HG2 LYS A   9     -69.148 -20.824  64.483  1.00 43.43           H  
ATOM    166  HG3 LYS A   9     -68.836 -19.611  65.735  1.00 43.43           H  
ATOM    167  CD  LYS A   9     -69.730 -21.430  66.465  1.00 43.43           C  
ATOM    168  HD2 LYS A   9     -69.406 -21.254  67.491  1.00 43.43           H  
ATOM    169  HD3 LYS A   9     -69.657 -22.497  66.257  1.00 43.43           H  
ATOM    170  CE  LYS A   9     -71.192 -20.982  66.298  1.00 43.43           C  
ATOM    171  HE2 LYS A   9     -71.475 -21.112  65.253  1.00 43.43           H  
ATOM    172  HE3 LYS A   9     -71.268 -19.922  66.539  1.00 43.43           H  
ATOM    173  NZ  LYS A   9     -72.112 -21.771  67.161  1.00 43.43           N  
ATOM    174  HZ1 LYS A   9     -72.065 -22.751  66.922  1.00 43.43           H  
ATOM    175  HZ2 LYS A   9     -73.071 -21.482  67.035  1.00 43.43           H  
ATOM    176  HZ3 LYS A   9     -71.872 -21.680  68.138  1.00 43.43           H  
ATOM    177  N   ARG A  10     -66.429 -18.290  65.769  1.00 49.84           N  
ATOM    178  H   ARG A  10     -67.418 -18.486  65.823  1.00 49.84           H  
ATOM    179  CA  ARG A  10     -65.960 -16.991  66.312  1.00 49.84           C  
ATOM    180  HA  ARG A  10     -65.607 -16.369  65.489  1.00 49.84           H  
ATOM    181  C   ARG A  10     -64.750 -17.072  67.260  1.00 49.84           C  
ATOM    182  CB  ARG A  10     -67.117 -16.269  67.035  1.00 49.84           C  
ATOM    183  HB2 ARG A  10     -67.635 -16.972  67.687  1.00 49.84           H  
ATOM    184  HB3 ARG A  10     -66.696 -15.486  67.665  1.00 49.84           H  
ATOM    185  O   ARG A  10     -64.083 -16.059  67.428  1.00 49.84           O  
ATOM    186  CG  ARG A  10     -68.122 -15.598  66.085  1.00 49.84           C  
ATOM    187  HG2 ARG A  10     -68.599 -16.354  65.461  1.00 49.84           H  
ATOM    188  HG3 ARG A  10     -67.592 -14.891  65.447  1.00 49.84           H  
ATOM    189  CD  ARG A  10     -69.194 -14.846  66.891  1.00 49.84           C  
ATOM    190  HD2 ARG A  10     -68.696 -14.133  67.548  1.00 49.84           H  
ATOM    191  HD3 ARG A  10     -69.738 -15.563  67.507  1.00 49.84           H  
ATOM    192  NE  ARG A  10     -70.142 -14.119  66.022  1.00 49.84           N  
ATOM    193  HE  ARG A  10     -69.928 -14.087  65.035  1.00 49.84           H  
ATOM    194  NH1 ARG A  10     -71.547 -13.354  67.678  1.00 49.84           N  
ATOM    195 HH11 ARG A  10     -72.340 -12.797  67.963  1.00 49.84           H  
ATOM    196 HH12 ARG A  10     -70.962 -13.786  68.379  1.00 49.84           H  
ATOM    197  NH2 ARG A  10     -71.948 -12.802  65.557  1.00 49.84           N  
ATOM    198 HH21 ARG A  10     -72.744 -12.266  65.871  1.00 49.84           H  
ATOM    199 HH22 ARG A  10     -71.715 -12.804  64.574  1.00 49.84           H  
ATOM    200  CZ  ARG A  10     -71.203 -13.433  66.422  1.00 49.84           C  
ATOM    201  N   ASP A  11     -64.464 -18.236  67.838  1.00 53.63           N  
ATOM    202  H   ASP A  11     -65.020 -19.046  67.604  1.00 53.63           H  
ATOM    203  CA  ASP A  11     -63.207 -18.501  68.535  1.00 53.63           C  
ATOM    204  HA  ASP A  11     -62.794 -17.554  68.885  1.00 53.63           H  
ATOM    205  C   ASP A  11     -62.210 -19.203  67.584  1.00 53.63           C  
ATOM    206  CB  ASP A  11     -63.481 -19.324  69.797  1.00 53.63           C  
ATOM    207  HB2 ASP A  11     -63.839 -20.315  69.520  1.00 53.63           H  
ATOM    208  HB3 ASP A  11     -64.264 -18.829  70.373  1.00 53.63           H  
ATOM    209  O   ASP A  11     -62.433 -20.359  67.207  1.00 53.63           O  
ATOM    210  CG  ASP A  11     -62.238 -19.459  70.681  1.00 53.63           C  
ATOM    211  OD1 ASP A  11     -61.110 -19.191  70.193  1.00 53.63           O  
ATOM    212  OD2 ASP A  11     -62.420 -19.880  71.835  1.00 53.63           O  
ATOM    213  N   PRO A  12     -61.112 -18.538  67.174  1.00 54.61           N  
ATOM    214  CA  PRO A  12     -60.134 -19.100  66.243  1.00 54.61           C  
ATOM    215  HA  PRO A  12     -60.649 -19.467  65.355  1.00 54.61           H  
ATOM    216  C   PRO A  12     -59.318 -20.260  66.827  1.00 54.61           C  
ATOM    217  CB  PRO A  12     -59.234 -17.919  65.861  1.00 54.61           C  
ATOM    218  HB2 PRO A  12     -59.667 -17.399  65.007  1.00 54.61           H  
ATOM    219  HB3 PRO A  12     -58.212 -18.226  65.637  1.00 54.61           H  
ATOM    220  O   PRO A  12     -58.609 -20.930  66.070  1.00 54.61           O  
ATOM    221  CG  PRO A  12     -59.293 -17.009  67.087  1.00 54.61           C  
ATOM    222  HG2 PRO A  12     -58.595 -17.367  67.844  1.00 54.61           H  
ATOM    223  HG3 PRO A  12     -59.087 -15.969  66.835  1.00 54.61           H  
ATOM    224  CD  PRO A  12     -60.721 -17.198  67.583  1.00 54.61           C  
ATOM    225  HD2 PRO A  12     -61.378 -16.467  67.112  1.00 54.61           H  
ATOM    226  HD3 PRO A  12     -60.744 -17.084  68.667  1.00 54.61           H  
ATOM    227  N   THR A  13     -59.380 -20.491  68.142  1.00 56.23           N  
ATOM    228  H   THR A  13     -59.984 -19.920  68.716  1.00 56.23           H  
ATOM    229  CA  THR A  13     -58.591 -21.534  68.812  1.00 56.23           C  
ATOM    230  HA  THR A  13     -57.633 -21.634  68.302  1.00 56.23           H  
ATOM    231  C   THR A  13     -59.248 -22.908  68.763  1.00 56.23           C  
ATOM    232  CB  THR A  13     -58.288 -21.165  70.269  1.00 56.23           C  
ATOM    233  HB  THR A  13     -57.668 -21.956  70.690  1.00 56.23           H  
ATOM    234  O   THR A  13     -58.546 -23.918  68.772  1.00 56.23           O  
ATOM    235  CG2 THR A  13     -57.511 -19.855  70.389  1.00 56.23           C  
ATOM    236 HG21 THR A  13     -57.264 -19.688  71.437  1.00 56.23           H  
ATOM    237 HG22 THR A  13     -58.118 -19.021  70.037  1.00 56.23           H  
ATOM    238 HG23 THR A  13     -56.589 -19.916  69.811  1.00 56.23           H  
ATOM    239  OG1 THR A  13     -59.461 -21.083  71.037  1.00 56.23           O  
ATOM    240  HG1 THR A  13     -59.970 -20.295  70.833  1.00 56.23           H  
ATOM    241  N   THR A  14     -60.576 -22.960  68.632  1.00 54.19           N  
ATOM    242  H   THR A  14     -61.088 -22.090  68.584  1.00 54.19           H  
ATOM    243  CA  THR A  14     -61.329 -24.216  68.648  1.00 54.19           C  
ATOM    244  HA  THR A  14     -60.668 -25.016  68.982  1.00 54.19           H  
ATOM    245  C   THR A  14     -61.811 -24.565  67.242  1.00 54.19           C  
ATOM    246  CB  THR A  14     -62.470 -24.169  69.672  1.00 54.19           C  
ATOM    247  HB  THR A  14     -63.229 -23.450  69.363  1.00 54.19           H  
ATOM    248  O   THR A  14     -62.605 -23.852  66.626  1.00 54.19           O  
ATOM    249  CG2 THR A  14     -63.096 -25.554  69.854  1.00 54.19           C  
ATOM    250 HG21 THR A  14     -62.334 -26.275  70.152  1.00 54.19           H  
ATOM    251 HG22 THR A  14     -63.854 -25.504  70.637  1.00 54.19           H  
ATOM    252 HG23 THR A  14     -63.569 -25.883  68.929  1.00 54.19           H  
ATOM    253  OG1 THR A  14     -61.971 -23.810  70.940  1.00 54.19           O  
ATOM    254  HG1 THR A  14     -61.748 -22.877  70.961  1.00 54.19           H  
ATOM    255  N   VAL A  15     -61.324 -25.685  66.706  1.00 60.15           N  
ATOM    256  H   VAL A  15     -60.690 -26.241  67.262  1.00 60.15           H  
ATOM    257  CA  VAL A  15     -61.818 -26.248  65.443  1.00 60.15           C  
ATOM    258  HA  VAL A  15     -62.153 -25.436  64.797  1.00 60.15           H  
ATOM    259  C   VAL A  15     -63.022 -27.135  65.756  1.00 60.15           C  
ATOM    260  CB  VAL A  15     -60.708 -27.012  64.698  1.00 60.15           C  
ATOM    261  HB  VAL A  15     -60.342 -27.818  65.335  1.00 60.15           H  
ATOM    262  O   VAL A  15     -62.915 -28.050  66.570  1.00 60.15           O  
ATOM    263  CG1 VAL A  15     -61.219 -27.610  63.383  1.00 60.15           C  
ATOM    264 HG11 VAL A  15     -60.404 -28.117  62.866  1.00 60.15           H  
ATOM    265 HG12 VAL A  15     -61.991 -28.352  63.587  1.00 60.15           H  
ATOM    266 HG13 VAL A  15     -61.628 -26.829  62.743  1.00 60.15           H  
ATOM    267  CG2 VAL A  15     -59.523 -26.093  64.363  1.00 60.15           C  
ATOM    268 HG21 VAL A  15     -59.864 -25.256  63.753  1.00 60.15           H  
ATOM    269 HG22 VAL A  15     -59.077 -25.711  65.282  1.00 60.15           H  
ATOM    270 HG23 VAL A  15     -58.763 -26.660  63.827  1.00 60.15           H  
ATOM    271  N   TYR A  16     -64.162 -26.874  65.116  1.00 61.58           N  
ATOM    272  H   TYR A  16     -64.195 -26.121  64.443  1.00 61.58           H  
ATOM    273  CA  TYR A  16     -65.385 -27.658  65.292  1.00 61.58           C  
ATOM    274  HA  TYR A  16     -65.279 -28.315  66.155  1.00 61.58           H  
ATOM    275  C   TYR A  16     -65.635 -28.535  64.065  1.00 61.58           C  
ATOM    276  CB  TYR A  16     -66.586 -26.740  65.566  1.00 61.58           C  
ATOM    277  HB2 TYR A  16     -66.726 -26.076  64.714  1.00 61.58           H  
ATOM    278  HB3 TYR A  16     -67.480 -27.359  65.644  1.00 61.58           H  
ATOM    279  O   TYR A  16     -65.496 -28.084  62.924  1.00 61.58           O  
ATOM    280  CG  TYR A  16     -66.468 -25.905  66.829  1.00 61.58           C  
ATOM    281  CD1 TYR A  16     -66.978 -26.388  68.051  1.00 61.58           C  
ATOM    282  HD1 TYR A  16     -67.444 -27.361  68.097  1.00 61.58           H  
ATOM    283  CD2 TYR A  16     -65.832 -24.649  66.781  1.00 61.58           C  
ATOM    284  HD2 TYR A  16     -65.403 -24.298  65.854  1.00 61.58           H  
ATOM    285  CE1 TYR A  16     -66.856 -25.615  69.222  1.00 61.58           C  
ATOM    286  HE1 TYR A  16     -67.234 -25.993  70.161  1.00 61.58           H  
ATOM    287  CE2 TYR A  16     -65.713 -23.872  67.948  1.00 61.58           C  
ATOM    288  HE2 TYR A  16     -65.191 -22.927  67.930  1.00 61.58           H  
ATOM    289  OH  TYR A  16     -66.097 -23.593  70.286  1.00 61.58           O  
ATOM    290  HH  TYR A  16     -66.323 -24.065  71.091  1.00 61.58           H  
ATOM    291  CZ  TYR A  16     -66.225 -24.353  69.170  1.00 61.58           C  
ATOM    292  N   MET A  17     -66.055 -29.774  64.306  1.00 64.53           N  
ATOM    293  H   MET A  17     -66.160 -30.065  65.267  1.00 64.53           H  
ATOM    294  CA  MET A  17     -66.676 -30.623  63.302  1.00 64.53           C  
ATOM    295  HA  MET A  17     -66.319 -30.332  62.314  1.00 64.53           H  
ATOM    296  C   MET A  17     -68.191 -30.410  63.363  1.00 64.53           C  
ATOM    297  CB  MET A  17     -66.277 -32.086  63.543  1.00 64.53           C  
ATOM    298  HB2 MET A  17     -66.766 -32.468  64.439  1.00 64.53           H  
ATOM    299  HB3 MET A  17     -65.198 -32.142  63.686  1.00 64.53           H  
ATOM    300  O   MET A  17     -68.807 -30.572  64.417  1.00 64.53           O  
ATOM    301  CG  MET A  17     -66.644 -32.954  62.335  1.00 64.53           C  
ATOM    302  HG2 MET A  17     -67.724 -32.951  62.195  1.00 64.53           H  
ATOM    303  HG3 MET A  17     -66.186 -32.511  61.451  1.00 64.53           H  
ATOM    304  SD  MET A  17     -66.066 -34.667  62.447  1.00 64.53           S  
ATOM    305  CE  MET A  17     -67.440 -35.420  63.358  1.00 64.53           C  
ATOM    306  HE1 MET A  17     -67.594 -34.892  64.299  1.00 64.53           H  
ATOM    307  HE2 MET A  17     -68.347 -35.371  62.756  1.00 64.53           H  
ATOM    308  HE3 MET A  17     -67.205 -36.464  63.569  1.00 64.53           H  
ATOM    309  N   ILE A  18     -68.797 -30.020  62.242  1.00 66.21           N  
ATOM    310  H   ILE A  18     -68.247 -29.850  61.412  1.00 66.21           H  
ATOM    311  CA  ILE A  18     -70.252 -29.888  62.133  1.00 66.21           C  
ATOM    312  HA  ILE A  18     -70.668 -29.686  63.120  1.00 66.21           H  
ATOM    313  C   ILE A  18     -70.818 -31.219  61.641  1.00 66.21           C  
ATOM    314  CB  ILE A  18     -70.656 -28.710  61.219  1.00 66.21           C  
ATOM    315  HB  ILE A  18     -70.347 -28.934  60.198  1.00 66.21           H  
ATOM    316  O   ILE A  18     -70.490 -31.662  60.538  1.00 66.21           O  
ATOM    317  CG1 ILE A  18     -69.959 -27.407  61.668  1.00 66.21           C  
ATOM    318 HG12 ILE A  18     -70.237 -27.196  62.701  1.00 66.21           H  
ATOM    319 HG13 ILE A  18     -68.877 -27.538  61.635  1.00 66.21           H  
ATOM    320  CG2 ILE A  18     -72.190 -28.548  61.246  1.00 66.21           C  
ATOM    321 HG21 ILE A  18     -72.683 -29.483  60.979  1.00 66.21           H  
ATOM    322 HG22 ILE A  18     -72.509 -27.799  60.521  1.00 66.21           H  
ATOM    323 HG23 ILE A  18     -72.519 -28.252  62.242  1.00 66.21           H  
ATOM    324  CD1 ILE A  18     -70.281 -26.185  60.802  1.00 66.21           C  
ATOM    325 HD11 ILE A  18     -69.687 -25.341  61.151  1.00 66.21           H  
ATOM    326 HD12 ILE A  18     -71.333 -25.916  60.887  1.00 66.21           H  
ATOM    327 HD13 ILE A  18     -70.035 -26.388  59.759  1.00 66.21           H  
ATOM    328  N   LEU A  19     -71.680 -31.832  62.450  1.00 63.91           N  
ATOM    329  H   LEU A  19     -71.888 -31.389  63.334  1.00 63.91           H  
ATOM    330  CA  LEU A  19     -72.503 -32.982  62.083  1.00 63.91           C  
ATOM    331  HA  LEU A  19     -72.089 -33.480  61.207  1.00 63.91           H  
ATOM    332  C   LEU A  19     -73.908 -32.484  61.736  1.00 63.91           C  
ATOM    333  CB  LEU A  19     -72.526 -33.975  63.260  1.00 63.91           C  
ATOM    334  HB2 LEU A  19     -72.589 -33.409  64.190  1.00 63.91           H  
ATOM    335  HB3 LEU A  19     -73.427 -34.586  63.203  1.00 63.91           H  
ATOM    336  O   LEU A  19     -74.609 -31.959  62.597  1.00 63.91           O  
ATOM    337  CG  LEU A  19     -71.293 -34.897  63.286  1.00 63.91           C  
ATOM    338  HG  LEU A  19     -70.465 -34.418  62.762  1.00 63.91           H  
ATOM    339  CD1 LEU A  19     -70.847 -35.168  64.720  1.00 63.91           C  
ATOM    340 HD11 LEU A  19     -70.519 -34.235  65.176  1.00 63.91           H  
ATOM    341 HD12 LEU A  19     -70.015 -35.873  64.729  1.00 63.91           H  
ATOM    342 HD13 LEU A  19     -71.672 -35.585  65.298  1.00 63.91           H  
ATOM    343  CD2 LEU A  19     -71.600 -36.234  62.608  1.00 63.91           C  
ATOM    344 HD21 LEU A  19     -71.917 -36.062  61.579  1.00 63.91           H  
ATOM    345 HD22 LEU A  19     -70.705 -36.856  62.601  1.00 63.91           H  
ATOM    346 HD23 LEU A  19     -72.390 -36.757  63.148  1.00 63.91           H  
ATOM    347  N   VAL A  20     -74.325 -32.644  60.480  1.00 64.58           N  
ATOM    348  H   VAL A  20     -73.688 -33.045  59.807  1.00 64.58           H  
ATOM    349  CA  VAL A  20     -75.687 -32.309  60.032  1.00 64.58           C  
ATOM    350  HA  VAL A  20     -76.164 -31.669  60.774  1.00 64.58           H  
ATOM    351  C   VAL A  20     -76.516 -33.590  59.925  1.00 64.58           C  
ATOM    352  CB  VAL A  20     -75.669 -31.521  58.707  1.00 64.58           C  
ATOM    353  HB  VAL A  20     -75.271 -32.153  57.914  1.00 64.58           H  
ATOM    354  O   VAL A  20     -76.177 -34.476  59.135  1.00 64.58           O  
ATOM    355  CG1 VAL A  20     -77.083 -31.073  58.316  1.00 64.58           C  
ATOM    356 HG11 VAL A  20     -77.053 -30.489  57.396  1.00 64.58           H  
ATOM    357 HG12 VAL A  20     -77.726 -31.937  58.149  1.00 64.58           H  
ATOM    358 HG13 VAL A  20     -77.519 -30.465  59.108  1.00 64.58           H  
ATOM    359  CG2 VAL A  20     -74.790 -30.264  58.807  1.00 64.58           C  
ATOM    360 HG21 VAL A  20     -73.748 -30.548  58.959  1.00 64.58           H  
ATOM    361 HG22 VAL A  20     -75.122 -29.644  59.640  1.00 64.58           H  
ATOM    362 HG23 VAL A  20     -74.854 -29.691  57.883  1.00 64.58           H  
ATOM    363  N   VAL A  21     -77.602 -33.683  60.701  1.00 61.99           N  
ATOM    364  H   VAL A  21     -77.822 -32.902  61.302  1.00 61.99           H  
ATOM    365  CA  VAL A  21     -78.572 -34.791  60.673  1.00 61.99           C  
ATOM    366  HA  VAL A  21     -78.349 -35.436  59.822  1.00 61.99           H  
ATOM    367  C   VAL A  21     -79.979 -34.219  60.481  1.00 61.99           C  
ATOM    368  CB  VAL A  21     -78.503 -35.666  61.946  1.00 61.99           C  
ATOM    369  HB  VAL A  21     -78.842 -35.092  62.808  1.00 61.99           H  
ATOM    370  O   VAL A  21     -80.560 -33.643  61.399  1.00 61.99           O  
ATOM    371  CG1 VAL A  21     -79.399 -36.905  61.792  1.00 61.99           C  
ATOM    372 HG11 VAL A  21     -79.337 -37.515  62.693  1.00 61.99           H  
ATOM    373 HG12 VAL A  21     -79.080 -37.500  60.936  1.00 61.99           H  
ATOM    374 HG13 VAL A  21     -80.439 -36.605  61.663  1.00 61.99           H  
ATOM    375  CG2 VAL A  21     -77.076 -36.153  62.231  1.00 61.99           C  
ATOM    376 HG21 VAL A  21     -77.079 -36.867  63.055  1.00 61.99           H  
ATOM    377 HG22 VAL A  21     -76.657 -36.618  61.338  1.00 61.99           H  
ATOM    378 HG23 VAL A  21     -76.451 -35.308  62.518  1.00 61.99           H  
ATOM    379  N   GLY A  22     -80.540 -34.369  59.278  1.00 65.15           N  
ATOM    380  H   GLY A  22     -79.989 -34.779  58.537  1.00 65.15           H  
ATOM    381  CA  GLY A  22     -81.818 -33.739  58.925  1.00 65.15           C  
ATOM    382  HA2 GLY A  22     -82.134 -34.057  57.932  1.00 65.15           H  
ATOM    383  HA3 GLY A  22     -82.580 -34.041  59.644  1.00 65.15           H  
ATOM    384  C   GLY A  22     -81.701 -32.211  58.929  1.00 65.15           C  
ATOM    385  O   GLY A  22     -80.782 -31.670  58.317  1.00 65.15           O  
ATOM    386  N   GLU A  23     -82.607 -31.531  59.632  1.00 74.20           N  
ATOM    387  H   GLU A  23     -83.367 -32.030  60.071  1.00 74.20           H  
ATOM    388  CA  GLU A  23     -82.581 -30.070  59.820  1.00 74.20           C  
ATOM    389  HA  GLU A  23     -82.137 -29.604  58.940  1.00 74.20           H  
ATOM    390  C   GLU A  23     -81.716 -29.623  61.016  1.00 74.20           C  
ATOM    391  CB  GLU A  23     -84.018 -29.539  59.944  1.00 74.20           C  
ATOM    392  HB2 GLU A  23     -83.979 -28.466  60.134  1.00 74.20           H  
ATOM    393  HB3 GLU A  23     -84.510 -30.028  60.785  1.00 74.20           H  
ATOM    394  O   GLU A  23     -81.477 -28.431  61.202  1.00 74.20           O  
ATOM    395  CG  GLU A  23     -84.824 -29.780  58.656  1.00 74.20           C  
ATOM    396  HG2 GLU A  23     -84.921 -30.853  58.491  1.00 74.20           H  
ATOM    397  HG3 GLU A  23     -84.263 -29.363  57.819  1.00 74.20           H  
ATOM    398  CD  GLU A  23     -86.227 -29.157  58.679  1.00 74.20           C  
ATOM    399  OE1 GLU A  23     -86.847 -29.146  57.593  1.00 74.20           O  
ATOM    400  OE2 GLU A  23     -86.671 -28.722  59.765  1.00 74.20           O  
ATOM    401  N   ASN A  24     -81.189 -30.567  61.806  1.00 66.17           N  
ATOM    402  H   ASN A  24     -81.330 -31.537  61.562  1.00 66.17           H  
ATOM    403  CA  ASN A  24     -80.396 -30.269  62.994  1.00 66.17           C  
ATOM    404  HA  ASN A  24     -80.638 -29.261  63.332  1.00 66.17           H  
ATOM    405  C   ASN A  24     -78.892 -30.306  62.683  1.00 66.17           C  
ATOM    406  CB  ASN A  24     -80.797 -31.239  64.119  1.00 66.17           C  
ATOM    407  HB2 ASN A  24     -80.129 -31.105  64.971  1.00 66.17           H  
ATOM    408  HB3 ASN A  24     -80.691 -32.264  63.763  1.00 66.17           H  
ATOM    409  O   ASN A  24     -78.370 -31.296  62.166  1.00 66.17           O  
ATOM    410  CG  ASN A  24     -82.218 -31.013  64.611  1.00 66.17           C  
ATOM    411  ND2 ASN A  24     -82.855 -32.026  65.149  1.00 66.17           N  
ATOM    412 HD21 ASN A  24     -83.802 -31.833  65.442  1.00 66.17           H  
ATOM    413 HD22 ASN A  24     -82.430 -32.940  65.198  1.00 66.17           H  
ATOM    414  OD1 ASN A  24     -82.766 -29.929  64.557  1.00 66.17           O  
ATOM    415  N   ALA A  25     -78.176 -29.239  63.049  1.00 73.04           N  
ATOM    416  H   ALA A  25     -78.667 -28.454  63.453  1.00 73.04           H  
ATOM    417  CA  ALA A  25     -76.716 -29.183  63.020  1.00 73.04           C  
ATOM    418  HA  ALA A  25     -76.329 -30.052  62.489  1.00 73.04           H  
ATOM    419  C   ALA A  25     -76.156 -29.220  64.449  1.00 73.04           C  
ATOM    420  CB  ALA A  25     -76.266 -27.939  62.244  1.00 73.04           C  
ATOM    421  HB1 ALA A  25     -76.628 -27.039  62.742  1.00 73.04           H  
ATOM    422  HB2 ALA A  25     -75.177 -27.911  62.200  1.00 73.04           H  
ATOM    423  HB3 ALA A  25     -76.665 -27.975  61.231  1.00 73.04           H  
ATOM    424  O   ALA A  25     -76.427 -28.330  65.258  1.00 73.04           O  
ATOM    425  N   SER A  26     -75.342 -30.231  64.751  1.00 72.40           N  
ATOM    426  H   SER A  26     -75.171 -30.933  64.045  1.00 72.40           H  
ATOM    427  CA  SER A  26     -74.603 -30.342  66.009  1.00 72.40           C  
ATOM    428  HA  SER A  26     -75.022 -29.645  66.735  1.00 72.40           H  
ATOM    429  C   SER A  26     -73.139 -29.970  65.791  1.00 72.40           C  
ATOM    430  CB  SER A  26     -74.735 -31.747  66.603  1.00 72.40           C  
ATOM    431  HB2 SER A  26     -74.353 -32.480  65.892  1.00 72.40           H  
ATOM    432  HB3 SER A  26     -74.151 -31.811  67.521  1.00 72.40           H  
ATOM    433  O   SER A  26     -72.495 -30.433  64.850  1.00 72.40           O  
ATOM    434  OG  SER A  26     -76.090 -32.038  66.891  1.00 72.40           O  
ATOM    435  HG  SER A  26     -76.444 -31.385  67.500  1.00 72.40           H  
ATOM    436  N   TYR A  27     -72.604 -29.128  66.672  1.00 70.14           N  
ATOM    437  H   TYR A  27     -73.168 -28.826  67.454  1.00 70.14           H  
ATOM    438  CA  TYR A  27     -71.200 -28.719  66.662  1.00 70.14           C  
ATOM    439  HA  TYR A  27     -70.757 -28.909  65.685  1.00 70.14           H  
ATOM    440  C   TYR A  27     -70.445 -29.537  67.705  1.00 70.14           C  
ATOM    441  CB  TYR A  27     -71.086 -27.216  66.963  1.00 70.14           C  
ATOM    442  HB2 TYR A  27     -70.030 -26.967  67.071  1.00 70.14           H  
ATOM    443  HB3 TYR A  27     -71.565 -27.004  67.919  1.00 70.14           H  
ATOM    444  O   TYR A  27     -70.711 -29.387  68.895  1.00 70.14           O  
ATOM    445  CG  TYR A  27     -71.689 -26.308  65.909  1.00 70.14           C  
ATOM    446  CD1 TYR A  27     -70.865 -25.749  64.914  1.00 70.14           C  
ATOM    447  HD1 TYR A  27     -69.809 -25.974  64.903  1.00 70.14           H  
ATOM    448  CD2 TYR A  27     -73.070 -26.031  65.916  1.00 70.14           C  
ATOM    449  HD2 TYR A  27     -73.710 -26.475  66.664  1.00 70.14           H  
ATOM    450  CE1 TYR A  27     -71.424 -24.937  63.909  1.00 70.14           C  
ATOM    451  HE1 TYR A  27     -70.795 -24.532  63.130  1.00 70.14           H  
ATOM    452  CE2 TYR A  27     -73.632 -25.217  64.915  1.00 70.14           C  
ATOM    453  HE2 TYR A  27     -74.697 -25.042  64.888  1.00 70.14           H  
ATOM    454  OH  TYR A  27     -73.356 -23.903  62.933  1.00 70.14           O  
ATOM    455  HH  TYR A  27     -72.754 -23.749  62.201  1.00 70.14           H  
ATOM    456  CZ  TYR A  27     -72.812 -24.683  63.900  1.00 70.14           C  
ATOM    457  N   VAL A  28     -69.500 -30.367  67.269  1.00 69.37           N  
ATOM    458  H   VAL A  28     -69.336 -30.453  66.276  1.00 69.37           H  
ATOM    459  CA  VAL A  28     -68.636 -31.143  68.166  1.00 69.37           C  
ATOM    460  HA  VAL A  28     -68.998 -31.037  69.189  1.00 69.37           H  
ATOM    461  C   VAL A  28     -67.213 -30.582  68.069  1.00 69.37           C  
ATOM    462  CB  VAL A  28     -68.695 -32.651  67.854  1.00 69.37           C  
ATOM    463  HB  VAL A  28     -68.276 -32.838  66.866  1.00 69.37           H  
ATOM    464  O   VAL A  28     -66.691 -30.464  66.956  1.00 69.37           O  
ATOM    465  CG1 VAL A  28     -67.907 -33.453  68.894  1.00 69.37           C  
ATOM    466 HG11 VAL A  28     -68.291 -33.264  69.897  1.00 69.37           H  
ATOM    467 HG12 VAL A  28     -67.980 -34.519  68.681  1.00 69.37           H  
ATOM    468 HG13 VAL A  28     -66.853 -33.176  68.864  1.00 69.37           H  
ATOM    469  CG2 VAL A  28     -70.142 -33.167  67.881  1.00 69.37           C  
ATOM    470 HG21 VAL A  28     -70.730 -32.695  67.094  1.00 69.37           H  
ATOM    471 HG22 VAL A  28     -70.596 -32.951  68.849  1.00 69.37           H  
ATOM    472 HG23 VAL A  28     -70.152 -34.245  67.719  1.00 69.37           H  
ATOM    473  N   PRO A  29     -66.569 -30.182  69.178  1.00 66.57           N  
ATOM    474  CA  PRO A  29     -65.152 -29.824  69.174  1.00 66.57           C  
ATOM    475  HA  PRO A  29     -65.010 -28.912  68.594  1.00 66.57           H  
ATOM    476  C   PRO A  29     -64.313 -30.964  68.585  1.00 66.57           C  
ATOM    477  CB  PRO A  29     -64.785 -29.569  70.642  1.00 66.57           C  
ATOM    478  HB2 PRO A  29     -64.076 -28.747  70.746  1.00 66.57           H  
ATOM    479  HB3 PRO A  29     -64.381 -30.474  71.095  1.00 66.57           H  
ATOM    480  O   PRO A  29     -64.504 -32.122  68.947  1.00 66.57           O  
ATOM    481  CG  PRO A  29     -66.122 -29.250  71.308  1.00 66.57           C  
ATOM    482  HG2 PRO A  29     -66.355 -28.194  71.168  1.00 66.57           H  
ATOM    483  HG3 PRO A  29     -66.119 -29.505  72.368  1.00 66.57           H  
ATOM    484  CD  PRO A  29     -67.115 -30.098  70.521  1.00 66.57           C  
ATOM    485  HD2 PRO A  29     -68.095 -29.623  70.533  1.00 66.57           H  
ATOM    486  HD3 PRO A  29     -67.175 -31.099  70.950  1.00 66.57           H  
ATOM    487  N   ILE A  30     -63.353 -30.667  67.703  1.00 66.52           N  
ATOM    488  H   ILE A  30     -63.222 -29.707  67.415  1.00 66.52           H  
ATOM    489  CA  ILE A  30     -62.503 -31.714  67.106  1.00 66.52           C  
ATOM    490  HA  ILE A  30     -63.168 -32.423  66.613  1.00 66.52           H  
ATOM    491  C   ILE A  30     -61.731 -32.502  68.174  1.00 66.52           C  
ATOM    492  CB  ILE A  30     -61.560 -31.111  66.041  1.00 66.52           C  
ATOM    493  HB  ILE A  30     -62.144 -30.410  65.445  1.00 66.52           H  
ATOM    494  O   ILE A  30     -61.450 -33.678  67.984  1.00 66.52           O  
ATOM    495  CG1 ILE A  30     -61.044 -32.206  65.088  1.00 66.52           C  
ATOM    496 HG12 ILE A  30     -60.257 -32.772  65.587  1.00 66.52           H  
ATOM    497 HG13 ILE A  30     -61.862 -32.884  64.843  1.00 66.52           H  
ATOM    498  CG2 ILE A  30     -60.379 -30.349  66.677  1.00 66.52           C  
ATOM    499 HG21 ILE A  30     -59.773 -29.882  65.901  1.00 66.52           H  
ATOM    500 HG22 ILE A  30     -59.732 -31.030  67.230  1.00 66.52           H  
ATOM    501 HG23 ILE A  30     -60.749 -29.575  67.350  1.00 66.52           H  
ATOM    502  CD1 ILE A  30     -60.488 -31.661  63.766  1.00 66.52           C  
ATOM    503 HD11 ILE A  30     -59.612 -31.038  63.947  1.00 66.52           H  
ATOM    504 HD12 ILE A  30     -60.195 -32.496  63.130  1.00 66.52           H  
ATOM    505 HD13 ILE A  30     -61.252 -31.076  63.254  1.00 66.52           H  
ATOM    506  N   THR A  31     -61.441 -31.872  69.316  1.00 62.79           N  
ATOM    507  H   THR A  31     -61.753 -30.917  69.425  1.00 62.79           H  
ATOM    508  CA  THR A  31     -60.789 -32.480  70.484  1.00 62.79           C  
ATOM    509  HA  THR A  31     -59.856 -32.952  70.177  1.00 62.79           H  
ATOM    510  C   THR A  31     -61.631 -33.555  71.163  1.00 62.79           C  
ATOM    511  CB  THR A  31     -60.489 -31.403  71.536  1.00 62.79           C  
ATOM    512  HB  THR A  31     -60.158 -31.876  72.460  1.00 62.79           H  
ATOM    513  O   THR A  31     -61.068 -34.421  71.826  1.00 62.79           O  
ATOM    514  CG2 THR A  31     -59.393 -30.446  71.063  1.00 62.79           C  
ATOM    515 HG21 THR A  31     -58.479 -31.006  70.866  1.00 62.79           H  
ATOM    516 HG22 THR A  31     -59.197 -29.711  71.843  1.00 62.79           H  
ATOM    517 HG23 THR A  31     -59.704 -29.929  70.155  1.00 62.79           H  
ATOM    518  OG1 THR A  31     -61.642 -30.626  71.795  1.00 62.79           O  
ATOM    519  HG1 THR A  31     -62.251 -31.148  72.323  1.00 62.79           H  
ATOM    520  N   ASP A  32     -62.956 -33.506  71.015  1.00 64.85           N  
ATOM    521  H   ASP A  32     -63.369 -32.776  70.452  1.00 64.85           H  
ATOM    522  CA  ASP A  32     -63.860 -34.532  71.545  1.00 64.85           C  
ATOM    523  HA  ASP A  32     -63.462 -34.919  72.483  1.00 64.85           H  
ATOM    524  C   ASP A  32     -63.972 -35.718  70.577  1.00 64.85           C  
ATOM    525  CB  ASP A  32     -65.241 -33.923  71.836  1.00 64.85           C  
ATOM    526  HB2 ASP A  32     -65.914 -34.723  72.142  1.00 64.85           H  
ATOM    527  HB3 ASP A  32     -65.640 -33.486  70.920  1.00 64.85           H  
ATOM    528  O   ASP A  32     -64.243 -36.838  71.000  1.00 64.85           O  
ATOM    529  CG  ASP A  32     -65.238 -32.859  72.941  1.00 64.85           C  
ATOM    530  OD1 ASP A  32     -64.226 -32.741  73.676  1.00 64.85           O  
ATOM    531  OD2 ASP A  32     -66.254 -32.135  73.025  1.00 64.85           O  
ATOM    532  N   VAL A  33     -63.721 -35.484  69.283  1.00 64.37           N  
ATOM    533  H   VAL A  33     -63.508 -34.533  69.020  1.00 64.37           H  
ATOM    534  CA  VAL A  33     -63.673 -36.528  68.244  1.00 64.37           C  
ATOM    535  HA  VAL A  33     -64.415 -37.290  68.482  1.00 64.37           H  
ATOM    536  C   VAL A  33     -62.308 -37.222  68.218  1.00 64.37           C  
ATOM    537  CB  VAL A  33     -64.010 -35.939  66.858  1.00 64.37           C  
ATOM    538  HB  VAL A  33     -63.219 -35.252  66.555  1.00 64.37           H  
ATOM    539  O   VAL A  33     -62.235 -38.437  68.062  1.00 64.37           O  
ATOM    540  CG1 VAL A  33     -64.134 -37.034  65.791  1.00 64.37           C  
ATOM    541 HG11 VAL A  33     -63.186 -37.561  65.681  1.00 64.37           H  
ATOM    542 HG12 VAL A  33     -64.390 -36.593  64.828  1.00 64.37           H  
ATOM    543 HG13 VAL A  33     -64.902 -37.751  66.080  1.00 64.37           H  
ATOM    544  CG2 VAL A  33     -65.334 -35.159  66.864  1.00 64.37           C  
ATOM    545 HG21 VAL A  33     -66.140 -35.799  67.225  1.00 64.37           H  
ATOM    546 HG22 VAL A  33     -65.250 -34.288  67.514  1.00 64.37           H  
ATOM    547 HG23 VAL A  33     -65.566 -34.810  65.858  1.00 64.37           H  
ATOM    548  N   PHE A  34     -61.226 -36.461  68.397  1.00 65.75           N  
ATOM    549  H   PHE A  34     -61.365 -35.465  68.493  1.00 65.75           H  
ATOM    550  CA  PHE A  34     -59.848 -36.944  68.383  1.00 65.75           C  
ATOM    551  HA  PHE A  34     -59.840 -38.033  68.336  1.00 65.75           H  
ATOM    552  C   PHE A  34     -59.115 -36.488  69.658  1.00 65.75           C  
ATOM    553  CB  PHE A  34     -59.135 -36.452  67.124  1.00 65.75           C  
ATOM    554  HB2 PHE A  34     -59.049 -35.367  67.171  1.00 65.75           H  
ATOM    555  HB3 PHE A  34     -58.138 -36.893  67.122  1.00 65.75           H  
ATOM    556  O   PHE A  34     -58.448 -35.445  69.659  1.00 65.75           O  
ATOM    557  CG  PHE A  34     -59.785 -36.806  65.810  1.00 65.75           C  
ATOM    558  CD1 PHE A  34     -59.579 -38.070  65.233  1.00 65.75           C  
ATOM    559  HD1 PHE A  34     -58.976 -38.809  65.740  1.00 65.75           H  
ATOM    560  CD2 PHE A  34     -60.574 -35.851  65.148  1.00 65.75           C  
ATOM    561  HD2 PHE A  34     -60.754 -34.897  65.620  1.00 65.75           H  
ATOM    562  CE1 PHE A  34     -60.160 -38.372  63.989  1.00 65.75           C  
ATOM    563  HE1 PHE A  34     -60.004 -39.346  63.550  1.00 65.75           H  
ATOM    564  CE2 PHE A  34     -61.145 -36.145  63.899  1.00 65.75           C  
ATOM    565  HE2 PHE A  34     -61.757 -35.411  63.396  1.00 65.75           H  
ATOM    566  CZ  PHE A  34     -60.937 -37.409  63.320  1.00 65.75           C  
ATOM    567  HZ  PHE A  34     -61.381 -37.647  62.365  1.00 65.75           H  
ATOM    568  N   PRO A  35     -59.208 -37.253  70.759  1.00 60.67           N  
ATOM    569  CA  PRO A  35     -58.576 -36.891  72.026  1.00 60.67           C  
ATOM    570  HA  PRO A  35     -58.900 -35.892  72.316  1.00 60.67           H  
ATOM    571  C   PRO A  35     -57.044 -36.878  71.953  1.00 60.67           C  
ATOM    572  CB  PRO A  35     -59.106 -37.901  73.048  1.00 60.67           C  
ATOM    573  HB2 PRO A  35     -58.361 -38.159  73.801  1.00 60.67           H  
ATOM    574  HB3 PRO A  35     -59.997 -37.491  73.524  1.00 60.67           H  
ATOM    575  O   PRO A  35     -56.407 -36.263  72.794  1.00 60.67           O  
ATOM    576  CG  PRO A  35     -59.499 -39.111  72.204  1.00 60.67           C  
ATOM    577  HG2 PRO A  35     -60.292 -39.694  72.672  1.00 60.67           H  
ATOM    578  HG3 PRO A  35     -58.621 -39.732  72.027  1.00 60.67           H  
ATOM    579  CD  PRO A  35     -59.955 -38.494  70.887  1.00 60.67           C  
ATOM    580  HD2 PRO A  35     -61.022 -38.272  70.930  1.00 60.67           H  
ATOM    581  HD3 PRO A  35     -59.747 -39.186  70.071  1.00 60.67           H  
ATOM    582  N   GLU A  36     -56.427 -37.476  70.936  1.00 57.61           N  
ATOM    583  H   GLU A  36     -56.974 -38.024  70.287  1.00 57.61           H  
ATOM    584  CA  GLU A  36     -54.971 -37.432  70.722  1.00 57.61           C  
ATOM    585  HA  GLU A  36     -54.463 -37.794  71.616  1.00 57.61           H  
ATOM    586  C   GLU A  36     -54.450 -36.009  70.450  1.00 57.61           C  
ATOM    587  CB  GLU A  36     -54.613 -38.358  69.555  1.00 57.61           C  
ATOM    588  HB2 GLU A  36     -53.529 -38.359  69.437  1.00 57.61           H  
ATOM    589  HB3 GLU A  36     -55.065 -37.972  68.642  1.00 57.61           H  
ATOM    590  O   GLU A  36     -53.288 -35.705  70.706  1.00 57.61           O  
ATOM    591  CG  GLU A  36     -55.105 -39.797  69.789  1.00 57.61           C  
ATOM    592  HG2 GLU A  36     -56.187 -39.794  69.923  1.00 57.61           H  
ATOM    593  HG3 GLU A  36     -54.654 -40.179  70.705  1.00 57.61           H  
ATOM    594  CD  GLU A  36     -54.763 -40.733  68.626  1.00 57.61           C  
ATOM    595  OE1 GLU A  36     -55.596 -41.627  68.363  1.00 57.61           O  
ATOM    596  OE2 GLU A  36     -53.691 -40.541  68.011  1.00 57.61           O  
ATOM    597  N   TYR A  37     -55.326 -35.102  70.001  1.00 56.30           N  
ATOM    598  H   TYR A  37     -56.270 -35.408  69.812  1.00 56.30           H  
ATOM    599  CA  TYR A  37     -55.010 -33.682  69.833  1.00 56.30           C  
ATOM    600  HA  TYR A  37     -53.943 -33.592  69.626  1.00 56.30           H  
ATOM    601  C   TYR A  37     -55.270 -32.849  71.103  1.00 56.30           C  
ATOM    602  CB  TYR A  37     -55.756 -33.122  68.615  1.00 56.30           C  
ATOM    603  HB2 TYR A  37     -56.827 -33.259  68.760  1.00 56.30           H  
ATOM    604  HB3 TYR A  37     -55.573 -32.049  68.556  1.00 56.30           H  
ATOM    605  O   TYR A  37     -55.024 -31.636  71.097  1.00 56.30           O  
ATOM    606  CG  TYR A  37     -55.341 -33.732  67.289  1.00 56.30           C  
ATOM    607  CD1 TYR A  37     -54.224 -33.241  66.588  1.00 56.30           C  
ATOM    608  HD1 TYR A  37     -53.630 -32.448  67.017  1.00 56.30           H  
ATOM    609  CD2 TYR A  37     -56.075 -34.802  66.759  1.00 56.30           C  
ATOM    610  HD2 TYR A  37     -56.892 -35.197  67.345  1.00 56.30           H  
ATOM    611  CE1 TYR A  37     -53.863 -33.808  65.349  1.00 56.30           C  
ATOM    612  HE1 TYR A  37     -52.994 -33.444  64.822  1.00 56.30           H  
ATOM    613  CE2 TYR A  37     -55.736 -35.367  65.516  1.00 56.30           C  
ATOM    614  HE2 TYR A  37     -56.296 -36.199  65.114  1.00 56.30           H  
ATOM    615  OH  TYR A  37     -54.286 -35.412  63.609  1.00 56.30           O  
ATOM    616  HH  TYR A  37     -53.435 -35.094  63.298  1.00 56.30           H  
ATOM    617  CZ  TYR A  37     -54.625 -34.868  64.807  1.00 56.30           C  
ATOM    618  N   LYS A  38     -55.747 -33.448  72.213  1.00 50.39           N  
ATOM    619  H   LYS A  38     -55.870 -34.450  72.196  1.00 50.39           H  
ATOM    620  CA  LYS A  38     -55.794 -32.766  73.521  1.00 50.39           C  
ATOM    621  HA  LYS A  38     -56.253 -31.786  73.389  1.00 50.39           H  
ATOM    622  C   LYS A  38     -54.358 -32.545  74.000  1.00 50.39           C  
ATOM    623  CB  LYS A  38     -56.603 -33.546  74.587  1.00 50.39           C  
ATOM    624  HB2 LYS A  38     -56.712 -34.594  74.309  1.00 50.39           H  
ATOM    625  HB3 LYS A  38     -56.052 -33.541  75.527  1.00 50.39           H  
ATOM    626  O   LYS A  38     -53.718 -33.445  74.526  1.00 50.39           O  
ATOM    627  CG  LYS A  38     -57.990 -32.973  74.889  1.00 50.39           C  
ATOM    628  HG2 LYS A  38     -58.565 -32.892  73.966  1.00 50.39           H  
ATOM    629  HG3 LYS A  38     -57.876 -31.983  75.330  1.00 50.39           H  
ATOM    630  CD  LYS A  38     -58.726 -33.896  75.875  1.00 50.39           C  
ATOM    631  HD2 LYS A  38     -58.092 -34.085  76.742  1.00 50.39           H  
ATOM    632  HD3 LYS A  38     -58.932 -34.842  75.374  1.00 50.39           H  
ATOM    633  CE  LYS A  38     -60.039 -33.255  76.336  1.00 50.39           C  
ATOM    634  HE2 LYS A  38     -60.607 -32.966  75.452  1.00 50.39           H  
ATOM    635  HE3 LYS A  38     -59.812 -32.348  76.896  1.00 50.39           H  
ATOM    636  NZ  LYS A  38     -60.849 -34.186  77.159  1.00 50.39           N  
ATOM    637  HZ1 LYS A  38     -61.723 -33.751  77.416  1.00 50.39           H  
ATOM    638  HZ2 LYS A  38     -61.076 -35.007  76.616  1.00 50.39           H  
ATOM    639  HZ3 LYS A  38     -60.352 -34.467  77.992  1.00 50.39           H  
ATOM    640  N   GLY A  39     -53.863 -31.320  73.848  1.00 55.02           N  
ATOM    641  H   GLY A  39     -54.398 -30.673  73.287  1.00 55.02           H  
ATOM    642  CA  GLY A  39     -52.601 -30.878  74.450  1.00 55.02           C  
ATOM    643  HA2 GLY A  39     -52.277 -31.596  75.203  1.00 55.02           H  
ATOM    644  HA3 GLY A  39     -52.771 -29.928  74.958  1.00 55.02           H  
ATOM    645  C   GLY A  39     -51.434 -30.682  73.482  1.00 55.02           C  
ATOM    646  O   GLY A  39     -50.447 -30.057  73.863  1.00 55.02           O  
ATOM    647  N   THR A  40     -51.540 -31.079  72.211  1.00 50.77           N  
ATOM    648  H   THR A  40     -52.339 -31.623  71.920  1.00 50.77           H  
ATOM    649  CA  THR A  40     -50.531 -30.736  71.193  1.00 50.77           C  
ATOM    650  HA  THR A  40     -49.546 -30.782  71.657  1.00 50.77           H  
ATOM    651  C   THR A  40     -50.717 -29.295  70.698  1.00 50.77           C  
ATOM    652  CB  THR A  40     -50.506 -31.743  70.033  1.00 50.77           C  
ATOM    653  HB  THR A  40     -49.820 -31.384  69.265  1.00 50.77           H  
ATOM    654  O   THR A  40     -51.023 -29.051  69.534  1.00 50.77           O  
ATOM    655  CG2 THR A  40     -50.032 -33.124  70.479  1.00 50.77           C  
ATOM    656 HG21 THR A  40     -50.726 -33.546  71.205  1.00 50.77           H  
ATOM    657 HG22 THR A  40     -49.991 -33.787  69.615  1.00 50.77           H  
ATOM    658 HG23 THR A  40     -49.038 -33.056  70.922  1.00 50.77           H  
ATOM    659  OG1 THR A  40     -51.795 -31.856  69.481  1.00 50.77           O  
ATOM    660  HG1 THR A  40     -52.009 -30.996  69.112  1.00 50.77           H  
ATOM    661  N   GLN A  41     -50.557 -28.310  71.587  1.00 52.96           N  
ATOM    662  H   GLN A  41     -50.396 -28.575  72.548  1.00 52.96           H  
ATOM    663  CA  GLN A  41     -50.379 -26.902  71.199  1.00 52.96           C  
ATOM    664  HA  GLN A  41     -50.868 -26.733  70.240  1.00 52.96           H  
ATOM    665  C   GLN A  41     -48.894 -26.540  70.972  1.00 52.96           C  
ATOM    666  CB  GLN A  41     -51.047 -25.961  72.222  1.00 52.96           C  
ATOM    667  HB2 GLN A  41     -50.761 -26.250  73.234  1.00 52.96           H  
ATOM    668  HB3 GLN A  41     -50.679 -24.950  72.045  1.00 52.96           H  
ATOM    669  O   GLN A  41     -48.601 -25.456  70.468  1.00 52.96           O  
ATOM    670  CG  GLN A  41     -52.583 -25.923  72.101  1.00 52.96           C  
ATOM    671  HG2 GLN A  41     -52.853 -25.759  71.058  1.00 52.96           H  
ATOM    672  HG3 GLN A  41     -52.996 -26.883  72.413  1.00 52.96           H  
ATOM    673  CD  GLN A  41     -53.227 -24.814  72.938  1.00 52.96           C  
ATOM    674  NE2 GLN A  41     -54.513 -24.574  72.791  1.00 52.96           N  
ATOM    675 HE21 GLN A  41     -54.892 -23.857  73.393  1.00 52.96           H  
ATOM    676 HE22 GLN A  41     -55.087 -25.133  72.177  1.00 52.96           H  
ATOM    677  OE1 GLN A  41     -52.599 -24.130  73.726  1.00 52.96           O  
ATOM    678  N   SER A  42     -47.939 -27.423  71.299  1.00 46.43           N  
ATOM    679  H   SER A  42     -48.217 -28.323  71.662  1.00 46.43           H  
ATOM    680  CA  SER A  42     -46.537 -27.027  71.529  1.00 46.43           C  
ATOM    681  HA  SER A  42     -46.558 -25.962  71.762  1.00 46.43           H  
ATOM    682  C   SER A  42     -45.552 -27.130  70.350  1.00 46.43           C  
ATOM    683  CB  SER A  42     -45.980 -27.682  72.800  1.00 46.43           C  
ATOM    684  HB2 SER A  42     -45.192 -27.051  73.210  1.00 46.43           H  
ATOM    685  HB3 SER A  42     -46.768 -27.777  73.548  1.00 46.43           H  
ATOM    686  O   SER A  42     -44.353 -27.242  70.588  1.00 46.43           O  
ATOM    687  OG  SER A  42     -45.433 -28.947  72.514  1.00 46.43           O  
ATOM    688  HG  SER A  42     -44.623 -28.806  72.019  1.00 46.43           H  
ATOM    689  N   SER A  43     -45.977 -27.043  69.088  1.00 48.11           N  
ATOM    690  H   SER A  43     -46.967 -27.101  68.895  1.00 48.11           H  
ATOM    691  CA  SER A  43     -45.010 -26.824  67.983  1.00 48.11           C  
ATOM    692  HA  SER A  43     -44.176 -26.249  68.386  1.00 48.11           H  
ATOM    693  C   SER A  43     -45.523 -25.972  66.816  1.00 48.11           C  
ATOM    694  CB  SER A  43     -44.400 -28.144  67.503  1.00 48.11           C  
ATOM    695  HB2 SER A  43     -43.643 -27.946  66.745  1.00 48.11           H  
ATOM    696  HB3 SER A  43     -43.924 -28.650  68.343  1.00 48.11           H  
ATOM    697  O   SER A  43     -44.853 -25.822  65.796  1.00 48.11           O  
ATOM    698  OG  SER A  43     -45.406 -28.976  66.965  1.00 48.11           O  
ATOM    699  HG  SER A  43     -44.998 -29.812  66.728  1.00 48.11           H  
ATOM    700  N   VAL A  44     -46.674 -25.306  66.971  1.00 54.08           N  
ATOM    701  H   VAL A  44     -47.183 -25.434  67.834  1.00 54.08           H  
ATOM    702  CA  VAL A  44     -47.169 -24.321  65.989  1.00 54.08           C  
ATOM    703  HA  VAL A  44     -47.222 -24.828  65.026  1.00 54.08           H  
ATOM    704  C   VAL A  44     -46.212 -23.123  65.794  1.00 54.08           C  
ATOM    705  CB  VAL A  44     -48.594 -23.845  66.343  1.00 54.08           C  
ATOM    706  HB  VAL A  44     -48.577 -23.334  67.306  1.00 54.08           H  
ATOM    707  O   VAL A  44     -46.087 -22.674  64.650  1.00 54.08           O  
ATOM    708  CG1 VAL A  44     -49.159 -22.871  65.295  1.00 54.08           C  
ATOM    709 HG11 VAL A  44     -49.117 -23.332  64.308  1.00 54.08           H  
ATOM    710 HG12 VAL A  44     -50.191 -22.627  65.544  1.00 54.08           H  
ATOM    711 HG13 VAL A  44     -48.576 -21.950  65.297  1.00 54.08           H  
ATOM    712  CG2 VAL A  44     -49.568 -25.027  66.444  1.00 54.08           C  
ATOM    713 HG21 VAL A  44     -49.579 -25.589  65.510  1.00 54.08           H  
ATOM    714 HG22 VAL A  44     -49.275 -25.693  67.254  1.00 54.08           H  
ATOM    715 HG23 VAL A  44     -50.575 -24.669  66.662  1.00 54.08           H  
ATOM    716  N   PRO A  45     -45.519 -22.587  66.827  1.00 57.32           N  
ATOM    717  CA  PRO A  45     -44.525 -21.528  66.631  1.00 57.32           C  
ATOM    718  HA  PRO A  45     -45.007 -20.671  66.160  1.00 57.32           H  
ATOM    719  C   PRO A  45     -43.354 -21.980  65.754  1.00 57.32           C  
ATOM    720  CB  PRO A  45     -44.042 -21.125  68.030  1.00 57.32           C  
ATOM    721  HB2 PRO A  45     -43.130 -21.664  68.289  1.00 57.32           H  
ATOM    722  HB3 PRO A  45     -43.874 -20.050  68.104  1.00 57.32           H  
ATOM    723  O   PRO A  45     -42.938 -21.232  64.872  1.00 57.32           O  
ATOM    724  CG  PRO A  45     -45.168 -21.585  68.951  1.00 57.32           C  
ATOM    725  HG2 PRO A  45     -45.955 -20.830  68.976  1.00 57.32           H  
ATOM    726  HG3 PRO A  45     -44.809 -21.800  69.957  1.00 57.32           H  
ATOM    727  CD  PRO A  45     -45.683 -22.839  68.253  1.00 57.32           C  
ATOM    728  HD2 PRO A  45     -46.723 -23.014  68.528  1.00 57.32           H  
ATOM    729  HD3 PRO A  45     -45.068 -23.690  68.546  1.00 57.32           H  
ATOM    730  N   ASP A  46     -42.894 -23.218  65.940  1.00 70.91           N  
ATOM    731  H   ASP A  46     -43.297 -23.792  66.667  1.00 70.91           H  
ATOM    732  CA  ASP A  46     -41.752 -23.785  65.219  1.00 70.91           C  
ATOM    733  HA  ASP A  46     -40.933 -23.067  65.280  1.00 70.91           H  
ATOM    734  C   ASP A  46     -42.083 -23.979  63.733  1.00 70.91           C  
ATOM    735  CB  ASP A  46     -41.343 -25.108  65.903  1.00 70.91           C  
ATOM    736  HB2 ASP A  46     -41.694 -25.951  65.308  1.00 70.91           H  
ATOM    737  HB3 ASP A  46     -41.834 -25.179  66.874  1.00 70.91           H  
ATOM    738  O   ASP A  46     -41.342 -23.549  62.851  1.00 70.91           O  
ATOM    739  CG  ASP A  46     -39.836 -25.254  66.144  1.00 70.91           C  
ATOM    740  OD1 ASP A  46     -39.073 -24.368  65.703  1.00 70.91           O  
ATOM    741  OD2 ASP A  46     -39.486 -26.251  66.808  1.00 70.91           O  
ATOM    742  N   ILE A  47     -43.291 -24.481  63.432  1.00 73.68           N  
ATOM    743  H   ILE A  47     -43.841 -24.860  64.190  1.00 73.68           H  
ATOM    744  CA  ILE A  47     -43.782 -24.599  62.049  1.00 73.68           C  
ATOM    745  HA  ILE A  47     -43.035 -25.146  61.473  1.00 73.68           H  
ATOM    746  C   ILE A  47     -43.927 -23.218  61.389  1.00 73.68           C  
ATOM    747  CB  ILE A  47     -45.103 -25.405  62.004  1.00 73.68           C  
ATOM    748  HB  ILE A  47     -45.820 -24.925  62.671  1.00 73.68           H  
ATOM    749  O   ILE A  47     -43.624 -23.064  60.206  1.00 73.68           O  
ATOM    750  CG1 ILE A  47     -44.872 -26.857  62.487  1.00 73.68           C  
ATOM    751 HG12 ILE A  47     -44.240 -27.382  61.771  1.00 73.68           H  
ATOM    752 HG13 ILE A  47     -44.345 -26.848  63.441  1.00 73.68           H  
ATOM    753  CG2 ILE A  47     -45.697 -25.420  60.579  1.00 73.68           C  
ATOM    754 HG21 ILE A  47     -45.946 -24.411  60.250  1.00 73.68           H  
ATOM    755 HG22 ILE A  47     -46.617 -26.004  60.552  1.00 73.68           H  
ATOM    756 HG23 ILE A  47     -44.979 -25.857  59.885  1.00 73.68           H  
ATOM    757  CD1 ILE A  47     -46.162 -27.662  62.696  1.00 73.68           C  
ATOM    758 HD11 ILE A  47     -45.916 -28.612  63.171  1.00 73.68           H  
ATOM    759 HD12 ILE A  47     -46.843 -27.112  63.346  1.00 73.68           H  
ATOM    760 HD13 ILE A  47     -46.648 -27.873  61.743  1.00 73.68           H  
ATOM    761  N   ARG A  48     -44.379 -22.183  62.115  1.00 77.53           N  
ATOM    762  H   ARG A  48     -44.569 -22.347  63.093  1.00 77.53           H  
ATOM    763  CA  ARG A  48     -44.498 -20.816  61.565  1.00 77.53           C  
ATOM    764  HA  ARG A  48     -44.973 -20.868  60.585  1.00 77.53           H  
ATOM    765  C   ARG A  48     -43.138 -20.163  61.325  1.00 77.53           C  
ATOM    766  CB  ARG A  48     -45.335 -19.924  62.487  1.00 77.53           C  
ATOM    767  HB2 ARG A  48     -45.199 -18.886  62.182  1.00 77.53           H  
ATOM    768  HB3 ARG A  48     -44.972 -20.025  63.510  1.00 77.53           H  
ATOM    769  O   ARG A  48     -42.984 -19.485  60.305  1.00 77.53           O  
ATOM    770  CG  ARG A  48     -46.833 -20.241  62.439  1.00 77.53           C  
ATOM    771  HG2 ARG A  48     -47.205 -20.122  61.421  1.00 77.53           H  
ATOM    772  HG3 ARG A  48     -47.006 -21.268  62.763  1.00 77.53           H  
ATOM    773  CD  ARG A  48     -47.561 -19.268  63.370  1.00 77.53           C  
ATOM    774  HD2 ARG A  48     -47.486 -18.264  62.954  1.00 77.53           H  
ATOM    775  HD3 ARG A  48     -47.066 -19.284  64.341  1.00 77.53           H  
ATOM    776  NE  ARG A  48     -48.974 -19.638  63.558  1.00 77.53           N  
ATOM    777  HE  ARG A  48     -49.241 -20.561  63.247  1.00 77.53           H  
ATOM    778  NH1 ARG A  48     -49.603 -17.751  64.708  1.00 77.53           N  
ATOM    779 HH11 ARG A  48     -48.674 -17.375  64.585  1.00 77.53           H  
ATOM    780 HH12 ARG A  48     -50.281 -17.240  65.255  1.00 77.53           H  
ATOM    781  NH2 ARG A  48     -51.062 -19.417  64.441  1.00 77.53           N  
ATOM    782 HH21 ARG A  48     -51.718 -18.893  65.001  1.00 77.53           H  
ATOM    783 HH22 ARG A  48     -51.278 -20.362  64.158  1.00 77.53           H  
ATOM    784  CZ  ARG A  48     -49.870 -18.934  64.227  1.00 77.53           C  
ATOM    785  N   ALA A  49     -42.179 -20.357  62.230  1.00 76.83           N  
ATOM    786  H   ALA A  49     -42.385 -20.913  63.047  1.00 76.83           H  
ATOM    787  CA  ALA A  49     -40.811 -19.871  62.079  1.00 76.83           C  
ATOM    788  HA  ALA A  49     -40.830 -18.799  61.885  1.00 76.83           H  
ATOM    789  C   ALA A  49     -40.130 -20.553  60.885  1.00 76.83           C  
ATOM    790  CB  ALA A  49     -40.054 -20.105  63.392  1.00 76.83           C  
ATOM    791  HB1 ALA A  49     -39.031 -19.739  63.299  1.00 76.83           H  
ATOM    792  HB2 ALA A  49     -40.023 -21.168  63.630  1.00 76.83           H  
ATOM    793  HB3 ALA A  49     -40.546 -19.576  64.208  1.00 76.83           H  
ATOM    794  O   ALA A  49     -39.640 -19.862  59.991  1.00 76.83           O  
ATOM    795  N   LEU A  50     -40.227 -21.883  60.797  1.00 79.78           N  
ATOM    796  H   LEU A  50     -40.596 -22.391  61.589  1.00 79.78           H  
ATOM    797  CA  LEU A  50     -39.718 -22.673  59.678  1.00 79.78           C  
ATOM    798  HA  LEU A  50     -38.647 -22.488  59.590  1.00 79.78           H  
ATOM    799  C   LEU A  50     -40.376 -22.271  58.349  1.00 79.78           C  
ATOM    800  CB  LEU A  50     -39.925 -24.160  60.015  1.00 79.78           C  
ATOM    801  HB2 LEU A  50     -39.530 -24.334  61.016  1.00 79.78           H  
ATOM    802  HB3 LEU A  50     -40.993 -24.377  60.054  1.00 79.78           H  
ATOM    803  O   LEU A  50     -39.686 -22.062  57.357  1.00 79.78           O  
ATOM    804  CG  LEU A  50     -39.217 -25.113  59.029  1.00 79.78           C  
ATOM    805  HG  LEU A  50     -38.653 -24.540  58.294  1.00 79.78           H  
ATOM    806  CD1 LEU A  50     -38.244 -26.032  59.765  1.00 79.78           C  
ATOM    807 HD11 LEU A  50     -37.490 -25.432  60.274  1.00 79.78           H  
ATOM    808 HD12 LEU A  50     -38.775 -26.633  60.503  1.00 79.78           H  
ATOM    809 HD13 LEU A  50     -37.743 -26.690  59.055  1.00 79.78           H  
ATOM    810  CD2 LEU A  50     -40.232 -25.984  58.287  1.00 79.78           C  
ATOM    811 HD21 LEU A  50     -39.711 -26.631  57.582  1.00 79.78           H  
ATOM    812 HD22 LEU A  50     -40.780 -26.602  58.999  1.00 79.78           H  
ATOM    813 HD23 LEU A  50     -40.932 -25.351  57.741  1.00 79.78           H  
ATOM    814  N   ASN A  51     -41.695 -22.056  58.320  1.00 83.52           N  
ATOM    815  H   ASN A  51     -42.233 -22.298  59.139  1.00 83.52           H  
ATOM    816  CA  ASN A  51     -42.393 -21.570  57.123  1.00 83.52           C  
ATOM    817  HA  ASN A  51     -42.148 -22.230  56.290  1.00 83.52           H  
ATOM    818  C   ASN A  51     -41.942 -20.150  56.722  1.00 83.52           C  
ATOM    819  CB  ASN A  51     -43.907 -21.654  57.384  1.00 83.52           C  
ATOM    820  HB2 ASN A  51     -44.183 -20.927  58.149  1.00 83.52           H  
ATOM    821  HB3 ASN A  51     -44.137 -22.652  57.758  1.00 83.52           H  
ATOM    822  O   ASN A  51     -41.780 -19.857  55.540  1.00 83.52           O  
ATOM    823  CG  ASN A  51     -44.777 -21.444  56.157  1.00 83.52           C  
ATOM    824  ND2 ASN A  51     -46.074 -21.374  56.343  1.00 83.52           N  
ATOM    825 HD21 ASN A  51     -46.436 -21.591  57.261  1.00 83.52           H  
ATOM    826 HD22 ASN A  51     -46.624 -21.482  55.503  1.00 83.52           H  
ATOM    827  OD1 ASN A  51     -44.358 -21.356  55.020  1.00 83.52           O  
ATOM    828  N   SER A  52     -41.695 -19.264  57.690  1.00 84.94           N  
ATOM    829  H   SER A  52     -41.811 -19.556  58.650  1.00 84.94           H  
ATOM    830  CA  SER A  52     -41.171 -17.915  57.423  1.00 84.94           C  
ATOM    831  HA  SER A  52     -41.803 -17.431  56.678  1.00 84.94           H  
ATOM    832  C   SER A  52     -39.748 -17.957  56.854  1.00 84.94           C  
ATOM    833  CB  SER A  52     -41.213 -17.056  58.690  1.00 84.94           C  
ATOM    834  HB2 SER A  52     -40.871 -16.049  58.455  1.00 84.94           H  
ATOM    835  HB3 SER A  52     -40.560 -17.480  59.453  1.00 84.94           H  
ATOM    836  O   SER A  52     -39.459 -17.252  55.888  1.00 84.94           O  
ATOM    837  OG  SER A  52     -42.543 -17.002  59.176  1.00 84.94           O  
ATOM    838  HG  SER A  52     -42.732 -17.853  59.577  1.00 84.94           H  
ATOM    839  N   GLN A  53     -38.883 -18.823  57.392  1.00 87.45           N  
ATOM    840  H   GLN A  53     -39.179 -19.368  58.189  1.00 87.45           H  
ATOM    841  CA  GLN A  53     -37.527 -19.051  56.882  1.00 87.45           C  
ATOM    842  HA  GLN A  53     -37.004 -18.098  56.808  1.00 87.45           H  
ATOM    843  C   GLN A  53     -37.534 -19.677  55.484  1.00 87.45           C  
ATOM    844  CB  GLN A  53     -36.761 -19.963  57.848  1.00 87.45           C  
ATOM    845  HB2 GLN A  53     -35.847 -20.304  57.362  1.00 87.45           H  
ATOM    846  HB3 GLN A  53     -37.372 -20.837  58.072  1.00 87.45           H  
ATOM    847  O   GLN A  53     -36.804 -19.213  54.611  1.00 87.45           O  
ATOM    848  CG  GLN A  53     -36.369 -19.257  59.154  1.00 87.45           C  
ATOM    849  HG2 GLN A  53     -37.251 -18.841  59.640  1.00 87.45           H  
ATOM    850  HG3 GLN A  53     -35.686 -18.440  58.923  1.00 87.45           H  
ATOM    851  CD  GLN A  53     -35.687 -20.209  60.133  1.00 87.45           C  
ATOM    852  NE2 GLN A  53     -34.998 -19.703  61.131  1.00 87.45           N  
ATOM    853 HE21 GLN A  53     -34.582 -20.382  61.752  1.00 87.45           H  
ATOM    854 HE22 GLN A  53     -34.907 -18.706  61.263  1.00 87.45           H  
ATOM    855  OE1 GLN A  53     -35.759 -21.420  60.028  1.00 87.45           O  
ATOM    856  N   LEU A  54     -38.394 -20.673  55.238  1.00 88.30           N  
ATOM    857  H   LEU A  54     -38.916 -21.058  56.012  1.00 88.30           H  
ATOM    858  CA  LEU A  54     -38.564 -21.278  53.916  1.00 88.30           C  
ATOM    859  HA  LEU A  54     -37.597 -21.649  53.574  1.00 88.30           H  
ATOM    860  C   LEU A  54     -39.010 -20.236  52.888  1.00 88.30           C  
ATOM    861  CB  LEU A  54     -39.564 -22.446  53.987  1.00 88.30           C  
ATOM    862  HB2 LEU A  54     -39.899 -22.680  52.977  1.00 88.30           H  
ATOM    863  HB3 LEU A  54     -40.436 -22.125  54.555  1.00 88.30           H  
ATOM    864  O   LEU A  54     -38.409 -20.148  51.824  1.00 88.30           O  
ATOM    865  CG  LEU A  54     -38.995 -23.736  54.609  1.00 88.30           C  
ATOM    866  HG  LEU A  54     -38.543 -23.519  55.577  1.00 88.30           H  
ATOM    867  CD1 LEU A  54     -40.133 -24.738  54.810  1.00 88.30           C  
ATOM    868 HD11 LEU A  54     -40.879 -24.312  55.481  1.00 88.30           H  
ATOM    869 HD12 LEU A  54     -40.597 -24.978  53.853  1.00 88.30           H  
ATOM    870 HD13 LEU A  54     -39.740 -25.650  55.257  1.00 88.30           H  
ATOM    871  CD2 LEU A  54     -37.940 -24.391  53.714  1.00 88.30           C  
ATOM    872 HD21 LEU A  54     -38.350 -24.584  52.722  1.00 88.30           H  
ATOM    873 HD22 LEU A  54     -37.063 -23.749  53.628  1.00 88.30           H  
ATOM    874 HD23 LEU A  54     -37.621 -25.334  54.158  1.00 88.30           H  
ATOM    875  N   LYS A  55     -39.986 -19.381  53.224  1.00 90.60           N  
ATOM    876  H   LYS A  55     -40.450 -19.519  54.110  1.00 90.60           H  
ATOM    877  CA  LYS A  55     -40.406 -18.269  52.355  1.00 90.60           C  
ATOM    878  HA  LYS A  55     -40.706 -18.671  51.387  1.00 90.60           H  
ATOM    879  C   LYS A  55     -39.271 -17.286  52.067  1.00 90.60           C  
ATOM    880  CB  LYS A  55     -41.583 -17.521  52.989  1.00 90.60           C  
ATOM    881  HB2 LYS A  55     -41.704 -16.564  52.482  1.00 90.60           H  
ATOM    882  HB3 LYS A  55     -41.367 -17.326  54.039  1.00 90.60           H  
ATOM    883  O   LYS A  55     -39.122 -16.861  50.922  1.00 90.60           O  
ATOM    884  CG  LYS A  55     -42.895 -18.300  52.860  1.00 90.60           C  
ATOM    885  HG2 LYS A  55     -43.144 -18.411  51.805  1.00 90.60           H  
ATOM    886  HG3 LYS A  55     -42.795 -19.292  53.300  1.00 90.60           H  
ATOM    887  CD  LYS A  55     -44.007 -17.528  53.569  1.00 90.60           C  
ATOM    888  HD2 LYS A  55     -44.116 -16.549  53.101  1.00 90.60           H  
ATOM    889  HD3 LYS A  55     -43.741 -17.402  54.619  1.00 90.60           H  
ATOM    890  CE  LYS A  55     -45.313 -18.310  53.461  1.00 90.60           C  
ATOM    891  HE2 LYS A  55     -45.185 -19.261  53.978  1.00 90.60           H  
ATOM    892  HE3 LYS A  55     -45.502 -18.527  52.409  1.00 90.60           H  
ATOM    893  NZ  LYS A  55     -46.436 -17.537  54.041  1.00 90.60           N  
ATOM    894  HZ1 LYS A  55     -46.540 -16.660  53.550  1.00 90.60           H  
ATOM    895  HZ2 LYS A  55     -46.248 -17.344  55.015  1.00 90.60           H  
ATOM    896  HZ3 LYS A  55     -47.296 -18.060  53.963  1.00 90.60           H  
ATOM    897  N   ALA A  56     -38.474 -16.933  53.077  1.00 89.88           N  
ATOM    898  H   ALA A  56     -38.667 -17.296  53.999  1.00 89.88           H  
ATOM    899  CA  ALA A  56     -37.318 -16.056  52.899  1.00 89.88           C  
ATOM    900  HA  ALA A  56     -37.652 -15.131  52.428  1.00 89.88           H  
ATOM    901  C   ALA A  56     -36.271 -16.690  51.967  1.00 89.88           C  
ATOM    902  CB  ALA A  56     -36.737 -15.708  54.274  1.00 89.88           C  
ATOM    903  HB1 ALA A  56     -37.503 -15.241  54.893  1.00 89.88           H  
ATOM    904  HB2 ALA A  56     -35.906 -15.013  54.153  1.00 89.88           H  
ATOM    905  HB3 ALA A  56     -36.374 -16.607  54.772  1.00 89.88           H  
ATOM    906  O   ALA A  56     -35.813 -16.036  51.030  1.00 89.88           O  
ATOM    907  N   LEU A  57     -35.957 -17.976  52.160  1.00 91.51           N  
ATOM    908  H   LEU A  57     -36.360 -18.455  52.952  1.00 91.51           H  
ATOM    909  CA  LEU A  57     -35.043 -18.727  51.298  1.00 91.51           C  
ATOM    910  HA  LEU A  57     -34.096 -18.188  51.267  1.00 91.51           H  
ATOM    911  C   LEU A  57     -35.569 -18.820  49.859  1.00 91.51           C  
ATOM    912  CB  LEU A  57     -34.804 -20.118  51.913  1.00 91.51           C  
ATOM    913  HB2 LEU A  57     -35.754 -20.652  51.944  1.00 91.51           H  
ATOM    914  HB3 LEU A  57     -34.457 -19.997  52.939  1.00 91.51           H  
ATOM    915  O   LEU A  57     -34.811 -18.584  48.923  1.00 91.51           O  
ATOM    916  CG  LEU A  57     -33.784 -20.977  51.141  1.00 91.51           C  
ATOM    917  HG  LEU A  57     -34.099 -21.077  50.102  1.00 91.51           H  
ATOM    918  CD1 LEU A  57     -32.377 -20.375  51.177  1.00 91.51           C  
ATOM    919 HD11 LEU A  57     -32.061 -20.218  52.209  1.00 91.51           H  
ATOM    920 HD12 LEU A  57     -31.677 -21.053  50.689  1.00 91.51           H  
ATOM    921 HD13 LEU A  57     -32.360 -19.428  50.638  1.00 91.51           H  
ATOM    922  CD2 LEU A  57     -33.728 -22.377  51.748  1.00 91.51           C  
ATOM    923 HD21 LEU A  57     -34.714 -22.839  51.704  1.00 91.51           H  
ATOM    924 HD22 LEU A  57     -33.029 -22.996  51.185  1.00 91.51           H  
ATOM    925 HD23 LEU A  57     -33.402 -22.324  52.787  1.00 91.51           H  
ATOM    926  N   THR A  58     -36.866 -19.083  49.662  1.00 93.55           N  
ATOM    927  H   THR A  58     -37.437 -19.333  50.457  1.00 93.55           H  
ATOM    928  CA  THR A  58     -37.498 -19.059  48.333  1.00 93.55           C  
ATOM    929  HA  THR A  58     -36.989 -19.779  47.692  1.00 93.55           H  
ATOM    930  C   THR A  58     -37.363 -17.686  47.668  1.00 93.55           C  
ATOM    931  CB  THR A  58     -38.985 -19.442  48.413  1.00 93.55           C  
ATOM    932  HB  THR A  58     -39.527 -18.684  48.978  1.00 93.55           H  
ATOM    933  O   THR A  58     -37.067 -17.612  46.477  1.00 93.55           O  
ATOM    934  CG2 THR A  58     -39.633 -19.589  47.037  1.00 93.55           C  
ATOM    935 HG21 THR A  58     -39.069 -20.296  46.429  1.00 93.55           H  
ATOM    936 HG22 THR A  58     -40.655 -19.949  47.153  1.00 93.55           H  
ATOM    937 HG23 THR A  58     -39.664 -18.625  46.530  1.00 93.55           H  
ATOM    938  OG1 THR A  58     -39.162 -20.683  49.052  1.00 93.55           O  
ATOM    939  HG1 THR A  58     -38.515 -21.303  48.706  1.00 93.55           H  
ATOM    940  N   GLY A  59     -37.520 -16.594  48.425  1.00 92.85           N  
ATOM    941  H   GLY A  59     -37.782 -16.714  49.393  1.00 92.85           H  
ATOM    942  CA  GLY A  59     -37.308 -15.232  47.928  1.00 92.85           C  
ATOM    943  HA2 GLY A  59     -37.550 -14.528  48.725  1.00 92.85           H  
ATOM    944  HA3 GLY A  59     -37.970 -15.045  47.082  1.00 92.85           H  
ATOM    945  C   GLY A  59     -35.864 -14.971  47.486  1.00 92.85           C  
ATOM    946  O   GLY A  59     -35.639 -14.427  46.404  1.00 92.85           O  
ATOM    947  N   VAL A  60     -34.881 -15.413  48.279  1.00 93.43           N  
ATOM    948  H   VAL A  60     -35.136 -15.839  49.159  1.00 93.43           H  
ATOM    949  CA  VAL A  60     -33.449 -15.308  47.941  1.00 93.43           C  
ATOM    950  HA  VAL A  60     -33.226 -14.270  47.692  1.00 93.43           H  
ATOM    951  C   VAL A  60     -33.109 -16.141  46.707  1.00 93.43           C  
ATOM    952  CB  VAL A  60     -32.560 -15.711  49.135  1.00 93.43           C  
ATOM    953  HB  VAL A  60     -32.857 -16.697  49.492  1.00 93.43           H  
ATOM    954  O   VAL A  60     -32.449 -15.629  45.806  1.00 93.43           O  
ATOM    955  CG1 VAL A  60     -31.069 -15.757  48.769  1.00 93.43           C  
ATOM    956 HG11 VAL A  60     -30.877 -16.557  48.055  1.00 93.43           H  
ATOM    957 HG12 VAL A  60     -30.476 -15.961  49.661  1.00 93.43           H  
ATOM    958 HG13 VAL A  60     -30.756 -14.806  48.339  1.00 93.43           H  
ATOM    959  CG2 VAL A  60     -32.708 -14.706  50.284  1.00 93.43           C  
ATOM    960 HG21 VAL A  60     -33.750 -14.630  50.596  1.00 93.43           H  
ATOM    961 HG22 VAL A  60     -32.363 -13.721  49.970  1.00 93.43           H  
ATOM    962 HG23 VAL A  60     -32.119 -15.036  51.140  1.00 93.43           H  
ATOM    963  N   LEU A  61     -33.589 -17.385  46.623  1.00 92.57           N  
ATOM    964  H   LEU A  61     -34.111 -17.751  47.406  1.00 92.57           H  
ATOM    965  CA  LEU A  61     -33.367 -18.260  45.467  1.00 92.57           C  
ATOM    966  HA  LEU A  61     -32.296 -18.323  45.271  1.00 92.57           H  
ATOM    967  C   LEU A  61     -34.003 -17.695  44.193  1.00 92.57           C  
ATOM    968  CB  LEU A  61     -33.912 -19.668  45.766  1.00 92.57           C  
ATOM    969  HB2 LEU A  61     -34.935 -19.574  46.132  1.00 92.57           H  
ATOM    970  HB3 LEU A  61     -33.948 -20.230  44.832  1.00 92.57           H  
ATOM    971  O   LEU A  61     -33.369 -17.712  43.143  1.00 92.57           O  
ATOM    972  CG  LEU A  61     -33.084 -20.479  46.779  1.00 92.57           C  
ATOM    973  HG  LEU A  61     -32.968 -19.915  47.705  1.00 92.57           H  
ATOM    974  CD1 LEU A  61     -33.817 -21.783  47.093  1.00 92.57           C  
ATOM    975 HD11 LEU A  61     -33.247 -22.358  47.823  1.00 92.57           H  
ATOM    976 HD12 LEU A  61     -33.936 -22.375  46.186  1.00 92.57           H  
ATOM    977 HD13 LEU A  61     -34.798 -21.561  47.515  1.00 92.57           H  
ATOM    978  CD2 LEU A  61     -31.692 -20.825  46.248  1.00 92.57           C  
ATOM    979 HD21 LEU A  61     -31.095 -19.921  46.126  1.00 92.57           H  
ATOM    980 HD22 LEU A  61     -31.179 -21.474  46.957  1.00 92.57           H  
ATOM    981 HD23 LEU A  61     -31.771 -21.338  45.289  1.00 92.57           H  
ATOM    982  N   SER A  62     -35.209 -17.128  44.286  1.00 94.34           N  
ATOM    983  H   SER A  62     -35.697 -17.186  45.168  1.00 94.34           H  
ATOM    984  CA  SER A  62     -35.856 -16.431  43.167  1.00 94.34           C  
ATOM    985  HA  SER A  62     -35.933 -17.114  42.321  1.00 94.34           H  
ATOM    986  C   SER A  62     -35.041 -15.214  42.710  1.00 94.34           C  
ATOM    987  CB  SER A  62     -37.271 -16.022  43.583  1.00 94.34           C  
ATOM    988  HB2 SER A  62     -37.225 -15.356  44.445  1.00 94.34           H  
ATOM    989  HB3 SER A  62     -37.831 -16.915  43.858  1.00 94.34           H  
ATOM    990  O   SER A  62     -34.781 -15.048  41.518  1.00 94.34           O  
ATOM    991  OG  SER A  62     -37.934 -15.367  42.520  1.00 94.34           O  
ATOM    992  HG  SER A  62     -38.865 -15.287  42.740  1.00 94.34           H  
ATOM    993  N   SER A  63     -34.547 -14.400  43.651  1.00 94.23           N  
ATOM    994  H   SER A  63     -34.790 -14.579  44.615  1.00 94.23           H  
ATOM    995  CA  SER A  63     -33.672 -13.262  43.339  1.00 94.23           C  
ATOM    996  HA  SER A  63     -34.185 -12.621  42.622  1.00 94.23           H  
ATOM    997  C   SER A  63     -32.344 -13.701  42.711  1.00 94.23           C  
ATOM    998  CB  SER A  63     -33.390 -12.455  44.609  1.00 94.23           C  
ATOM    999  HB2 SER A  63     -34.332 -12.203  45.096  1.00 94.23           H  
ATOM   1000  HB3 SER A  63     -32.789 -13.049  45.298  1.00 94.23           H  
ATOM   1001  O   SER A  63     -31.873 -13.082  41.756  1.00 94.23           O  
ATOM   1002  OG  SER A  63     -32.696 -11.262  44.284  1.00 94.23           O  
ATOM   1003  HG  SER A  63     -33.276 -10.754  43.711  1.00 94.23           H  
ATOM   1004  N   PHE A  64     -31.745 -14.779  43.220  1.00 94.90           N  
ATOM   1005  H   PHE A  64     -32.165 -15.235  44.018  1.00 94.90           H  
ATOM   1006  CA  PHE A  64     -30.523 -15.359  42.670  1.00 94.90           C  
ATOM   1007  HA  PHE A  64     -29.760 -14.583  42.613  1.00 94.90           H  
ATOM   1008  C   PHE A  64     -30.746 -15.871  41.244  1.00 94.90           C  
ATOM   1009  CB  PHE A  64     -30.009 -16.466  43.599  1.00 94.90           C  
ATOM   1010  HB2 PHE A  64     -30.778 -17.229  43.715  1.00 94.90           H  
ATOM   1011  HB3 PHE A  64     -29.814 -16.041  44.583  1.00 94.90           H  
ATOM   1012  O   PHE A  64     -29.983 -15.502  40.355  1.00 94.90           O  
ATOM   1013  CG  PHE A  64     -28.742 -17.118  43.085  1.00 94.90           C  
ATOM   1014  CD1 PHE A  64     -28.814 -18.315  42.347  1.00 94.90           C  
ATOM   1015  HD1 PHE A  64     -29.767 -18.786  42.158  1.00 94.90           H  
ATOM   1016  CD2 PHE A  64     -27.496 -16.498  43.291  1.00 94.90           C  
ATOM   1017  HD2 PHE A  64     -27.434 -15.576  43.850  1.00 94.90           H  
ATOM   1018  CE1 PHE A  64     -27.645 -18.886  41.817  1.00 94.90           C  
ATOM   1019  HE1 PHE A  64     -27.706 -19.784  41.219  1.00 94.90           H  
ATOM   1020  CE2 PHE A  64     -26.325 -17.074  42.765  1.00 94.90           C  
ATOM   1021  HE2 PHE A  64     -25.367 -16.601  42.919  1.00 94.90           H  
ATOM   1022  CZ  PHE A  64     -26.401 -18.268  42.027  1.00 94.90           C  
ATOM   1023  HZ  PHE A  64     -25.508 -18.707  41.607  1.00 94.90           H  
ATOM   1024  N   ALA A  65     -31.828 -16.615  41.000  1.00 95.79           N  
ATOM   1025  H   ALA A  65     -32.413 -16.892  41.776  1.00 95.79           H  
ATOM   1026  CA  ALA A  65     -32.195 -17.097  39.671  1.00 95.79           C  
ATOM   1027  HA  ALA A  65     -31.386 -17.720  39.289  1.00 95.79           H  
ATOM   1028  C   ALA A  65     -32.399 -15.941  38.674  1.00 95.79           C  
ATOM   1029  CB  ALA A  65     -33.454 -17.964  39.800  1.00 95.79           C  
ATOM   1030  HB1 ALA A  65     -33.721 -18.363  38.822  1.00 95.79           H  
ATOM   1031  HB2 ALA A  65     -33.261 -18.795  40.478  1.00 95.79           H  
ATOM   1032  HB3 ALA A  65     -34.284 -17.371  40.184  1.00 95.79           H  
ATOM   1033  O   ALA A  65     -31.905 -16.001  37.551  1.00 95.79           O  
ATOM   1034  N   GLN A  66     -33.040 -14.843  39.093  1.00 95.74           N  
ATOM   1035  H   GLN A  66     -33.468 -14.859  40.008  1.00 95.74           H  
ATOM   1036  CA  GLN A  66     -33.180 -13.640  38.261  1.00 95.74           C  
ATOM   1037  HA  GLN A  66     -33.640 -13.915  37.312  1.00 95.74           H  
ATOM   1038  C   GLN A  66     -31.832 -12.982  37.932  1.00 95.74           C  
ATOM   1039  CB  GLN A  66     -34.073 -12.613  38.969  1.00 95.74           C  
ATOM   1040  HB2 GLN A  66     -33.730 -12.485  39.996  1.00 95.74           H  
ATOM   1041  HB3 GLN A  66     -33.977 -11.655  38.457  1.00 95.74           H  
ATOM   1042  O   GLN A  66     -31.621 -12.541  36.803  1.00 95.74           O  
ATOM   1043  CG  GLN A  66     -35.556 -13.000  38.967  1.00 95.74           C  
ATOM   1044  HG2 GLN A  66     -35.913 -13.032  37.938  1.00 95.74           H  
ATOM   1045  HG3 GLN A  66     -35.687 -13.993  39.397  1.00 95.74           H  
ATOM   1046  CD  GLN A  66     -36.413 -12.010  39.750  1.00 95.74           C  
ATOM   1047  NE2 GLN A  66     -37.705 -12.235  39.823  1.00 95.74           N  
ATOM   1048 HE21 GLN A  66     -38.096 -13.073  39.418  1.00 95.74           H  
ATOM   1049 HE22 GLN A  66     -38.250 -11.567  40.349  1.00 95.74           H  
ATOM   1050  OE1 GLN A  66     -35.957 -11.014  40.297  1.00 95.74           O  
ATOM   1051  N   LYS A  67     -30.909 -12.895  38.900  1.00 96.66           N  
ATOM   1052  H   LYS A  67     -31.136 -13.271  39.809  1.00 96.66           H  
ATOM   1053  CA  LYS A  67     -29.561 -12.349  38.662  1.00 96.66           C  
ATOM   1054  HA  LYS A  67     -29.644 -11.392  38.147  1.00 96.66           H  
ATOM   1055  C   LYS A  67     -28.748 -13.248  37.738  1.00 96.66           C  
ATOM   1056  CB  LYS A  67     -28.809 -12.153  39.982  1.00 96.66           C  
ATOM   1057  HB2 LYS A  67     -27.757 -11.970  39.762  1.00 96.66           H  
ATOM   1058  HB3 LYS A  67     -28.876 -13.064  40.576  1.00 96.66           H  
ATOM   1059  O   LYS A  67     -28.100 -12.731  36.835  1.00 96.66           O  
ATOM   1060  CG  LYS A  67     -29.345 -10.966  40.789  1.00 96.66           C  
ATOM   1061  HG2 LYS A  67     -29.222 -10.049  40.212  1.00 96.66           H  
ATOM   1062  HG3 LYS A  67     -30.404 -11.106  41.005  1.00 96.66           H  
ATOM   1063  CD  LYS A  67     -28.567 -10.855  42.104  1.00 96.66           C  
ATOM   1064  HD2 LYS A  67     -27.519 -10.653  41.880  1.00 96.66           H  
ATOM   1065  HD3 LYS A  67     -28.640 -11.801  42.641  1.00 96.66           H  
ATOM   1066  CE  LYS A  67     -29.147  -9.736  42.971  1.00 96.66           C  
ATOM   1067  HE2 LYS A  67     -29.119  -8.805  42.406  1.00 96.66           H  
ATOM   1068  HE3 LYS A  67     -30.190  -9.973  43.182  1.00 96.66           H  
ATOM   1069  NZ  LYS A  67     -28.390  -9.598  44.240  1.00 96.66           N  
ATOM   1070  HZ1 LYS A  67     -28.787  -8.867  44.813  1.00 96.66           H  
ATOM   1071  HZ2 LYS A  67     -27.422  -9.379  44.053  1.00 96.66           H  
ATOM   1072  HZ3 LYS A  67     -28.430 -10.463  44.760  1.00 96.66           H  
ATOM   1073  N   GLN A  68     -28.808 -14.562  37.944  1.00 96.82           N  
ATOM   1074  H   GLN A  68     -29.348 -14.910  38.723  1.00 96.82           H  
ATOM   1075  CA  GLN A  68     -28.151 -15.535  37.079  1.00 96.82           C  
ATOM   1076  HA  GLN A  68     -27.081 -15.328  37.066  1.00 96.82           H  
ATOM   1077  C   GLN A  68     -28.661 -15.406  35.640  1.00 96.82           C  
ATOM   1078  CB  GLN A  68     -28.365 -16.945  37.643  1.00 96.82           C  
ATOM   1079  HB2 GLN A  68     -27.992 -16.982  38.667  1.00 96.82           H  
ATOM   1080  HB3 GLN A  68     -29.427 -17.188  37.645  1.00 96.82           H  
ATOM   1081  O   GLN A  68     -27.852 -15.283  34.727  1.00 96.82           O  
ATOM   1082  CG  GLN A  68     -27.610 -17.976  36.794  1.00 96.82           C  
ATOM   1083  HG2 GLN A  68     -26.544 -17.750  36.802  1.00 96.82           H  
ATOM   1084  HG3 GLN A  68     -27.959 -17.917  35.763  1.00 96.82           H  
ATOM   1085  CD  GLN A  68     -27.802 -19.409  37.262  1.00 96.82           C  
ATOM   1086  NE2 GLN A  68     -27.602 -20.352  36.370  1.00 96.82           N  
ATOM   1087 HE21 GLN A  68     -27.782 -21.307  36.646  1.00 96.82           H  
ATOM   1088 HE22 GLN A  68     -27.517 -20.092  35.398  1.00 96.82           H  
ATOM   1089  OE1 GLN A  68     -28.125 -19.697  38.407  1.00 96.82           O  
ATOM   1090  N   HIS A  69     -29.979 -15.310  35.449  1.00 95.60           N  
ATOM   1091  H   HIS A  69     -30.600 -15.478  36.227  1.00 95.60           H  
ATOM   1092  CA  HIS A  69     -30.570 -15.115  34.128  1.00 95.60           C  
ATOM   1093  HA  HIS A  69     -30.288 -15.961  33.500  1.00 95.60           H  
ATOM   1094  C   HIS A  69     -30.060 -13.839  33.435  1.00 95.60           C  
ATOM   1095  CB  HIS A  69     -32.092 -15.096  34.278  1.00 95.60           C  
ATOM   1096  HB2 HIS A  69     -32.407 -15.987  34.820  1.00 95.60           H  
ATOM   1097  HB3 HIS A  69     -32.397 -14.220  34.849  1.00 95.60           H  
ATOM   1098  O   HIS A  69     -29.649 -13.886  32.280  1.00 95.60           O  
ATOM   1099  CG  HIS A  69     -32.797 -15.093  32.952  1.00 95.60           C  
ATOM   1100  CD2 HIS A  69     -33.745 -14.203  32.524  1.00 95.60           C  
ATOM   1101  HD2 HIS A  69     -34.117 -13.349  33.070  1.00 95.60           H  
ATOM   1102  ND1 HIS A  69     -32.609 -16.011  31.945  1.00 95.60           N  
ATOM   1103  HD1 HIS A  69     -31.911 -16.741  31.927  1.00 95.60           H  
ATOM   1104  CE1 HIS A  69     -33.438 -15.687  30.939  1.00 95.60           C  
ATOM   1105  HE1 HIS A  69     -33.506 -16.205  29.995  1.00 95.60           H  
ATOM   1106  NE2 HIS A  69     -34.177 -14.620  31.266  1.00 95.60           N  
ATOM   1107  N   ARG A  70     -29.978 -12.711  34.156  1.00 96.24           N  
ATOM   1108  H   ARG A  70     -30.342 -12.727  35.098  1.00 96.24           H  
ATOM   1109  CA  ARG A  70     -29.414 -11.457  33.613  1.00 96.24           C  
ATOM   1110  HA  ARG A  70     -29.936 -11.204  32.691  1.00 96.24           H  
ATOM   1111  C   ARG A  70     -27.933 -11.573  33.241  1.00 96.24           C  
ATOM   1112  CB  ARG A  70     -29.582 -10.320  34.625  1.00 96.24           C  
ATOM   1113  HB2 ARG A  70     -28.979  -9.472  34.298  1.00 96.24           H  
ATOM   1114  HB3 ARG A  70     -29.216 -10.644  35.600  1.00 96.24           H  
ATOM   1115  O   ARG A  70     -27.492 -10.956  32.271  1.00 96.24           O  
ATOM   1116  CG  ARG A  70     -31.034  -9.853  34.742  1.00 96.24           C  
ATOM   1117  HG2 ARG A  70     -31.676 -10.683  35.037  1.00 96.24           H  
ATOM   1118  HG3 ARG A  70     -31.370  -9.472  33.778  1.00 96.24           H  
ATOM   1119  CD  ARG A  70     -31.104  -8.741  35.791  1.00 96.24           C  
ATOM   1120  HD2 ARG A  70     -30.734  -9.133  36.738  1.00 96.24           H  
ATOM   1121  HD3 ARG A  70     -30.465  -7.919  35.466  1.00 96.24           H  
ATOM   1122  NE  ARG A  70     -32.483  -8.257  35.967  1.00 96.24           N  
ATOM   1123  HE  ARG A  70     -33.183  -8.714  35.400  1.00 96.24           H  
ATOM   1124  NH1 ARG A  70     -32.021  -6.603  37.485  1.00 96.24           N  
ATOM   1125 HH11 ARG A  70     -31.039  -6.805  37.359  1.00 96.24           H  
ATOM   1126 HH12 ARG A  70     -32.326  -5.810  38.031  1.00 96.24           H  
ATOM   1127  NH2 ARG A  70     -34.130  -6.952  36.836  1.00 96.24           N  
ATOM   1128 HH21 ARG A  70     -34.801  -7.442  36.260  1.00 96.24           H  
ATOM   1129 HH22 ARG A  70     -34.435  -6.192  37.427  1.00 96.24           H  
ATOM   1130  CZ  ARG A  70     -32.871  -7.278  36.760  1.00 96.24           C  
ATOM   1131  N   ILE A  71     -27.152 -12.327  34.017  1.00 97.43           N  
ATOM   1132  H   ILE A  71     -27.575 -12.803  34.801  1.00 97.43           H  
ATOM   1133  CA  ILE A  71     -25.739 -12.593  33.707  1.00 97.43           C  
ATOM   1134  HA  ILE A  71     -25.242 -11.646  33.496  1.00 97.43           H  
ATOM   1135  C   ILE A  71     -25.640 -13.432  32.431  1.00 97.43           C  
ATOM   1136  CB  ILE A  71     -25.018 -13.257  34.903  1.00 97.43           C  
ATOM   1137  HB  ILE A  71     -25.610 -14.108  35.240  1.00 97.43           H  
ATOM   1138  O   ILE A  71     -24.845 -13.097  31.559  1.00 97.43           O  
ATOM   1139  CG1 ILE A  71     -24.882 -12.249  36.068  1.00 97.43           C  
ATOM   1140 HG12 ILE A  71     -25.828 -11.726  36.213  1.00 97.43           H  
ATOM   1141 HG13 ILE A  71     -24.134 -11.499  35.812  1.00 97.43           H  
ATOM   1142  CG2 ILE A  71     -23.623 -13.776  34.499  1.00 97.43           C  
ATOM   1143 HG21 ILE A  71     -23.024 -12.967  34.083  1.00 97.43           H  
ATOM   1144 HG22 ILE A  71     -23.106 -14.206  35.357  1.00 97.43           H  
ATOM   1145 HG23 ILE A  71     -23.712 -14.569  33.756  1.00 97.43           H  
ATOM   1146  CD1 ILE A  71     -24.505 -12.899  37.405  1.00 97.43           C  
ATOM   1147 HD11 ILE A  71     -24.541 -12.146  38.193  1.00 97.43           H  
ATOM   1148 HD12 ILE A  71     -23.497 -13.312  37.365  1.00 97.43           H  
ATOM   1149 HD13 ILE A  71     -25.215 -13.691  37.645  1.00 97.43           H  
ATOM   1150  N   GLU A  72     -26.469 -14.466  32.287  1.00 97.99           N  
ATOM   1151  H   GLU A  72     -27.094 -14.699  33.046  1.00 97.99           H  
ATOM   1152  CA  GLU A  72     -26.524 -15.304  31.084  1.00 97.99           C  
ATOM   1153  HA  GLU A  72     -25.536 -15.725  30.894  1.00 97.99           H  
ATOM   1154  C   GLU A  72     -26.914 -14.494  29.836  1.00 97.99           C  
ATOM   1155  CB  GLU A  72     -27.511 -16.463  31.304  1.00 97.99           C  
ATOM   1156  HB2 GLU A  72     -28.454 -16.056  31.668  1.00 97.99           H  
ATOM   1157  HB3 GLU A  72     -27.698 -16.953  30.349  1.00 97.99           H  
ATOM   1158  O   GLU A  72     -26.283 -14.642  28.790  1.00 97.99           O  
ATOM   1159  CG  GLU A  72     -26.989 -17.522  32.294  1.00 97.99           C  
ATOM   1160  HG2 GLU A  72     -26.150 -18.041  31.829  1.00 97.99           H  
ATOM   1161  HG3 GLU A  72     -26.611 -17.028  33.189  1.00 97.99           H  
ATOM   1162  CD  GLU A  72     -28.057 -18.551  32.713  1.00 97.99           C  
ATOM   1163  OE1 GLU A  72     -27.730 -19.395  33.586  1.00 97.99           O  
ATOM   1164  OE2 GLU A  72     -29.197 -18.483  32.193  1.00 97.99           O  
ATOM   1165  N   GLU A  73     -27.892 -13.589  29.942  1.00 97.77           N  
ATOM   1166  H   GLU A  73     -28.432 -13.565  30.795  1.00 97.77           H  
ATOM   1167  CA  GLU A  73     -28.254 -12.657  28.863  1.00 97.77           C  
ATOM   1168  HA  GLU A  73     -28.507 -13.221  27.965  1.00 97.77           H  
ATOM   1169  C   GLU A  73     -27.097 -11.718  28.495  1.00 97.77           C  
ATOM   1170  CB  GLU A  73     -29.471 -11.817  29.276  1.00 97.77           C  
ATOM   1171  HB2 GLU A  73     -29.281 -11.388  30.260  1.00 97.77           H  
ATOM   1172  HB3 GLU A  73     -29.588 -11.000  28.563  1.00 97.77           H  
ATOM   1173  O   GLU A  73     -26.794 -11.540  27.316  1.00 97.77           O  
ATOM   1174  CG  GLU A  73     -30.782 -12.615  29.298  1.00 97.77           C  
ATOM   1175  HG2 GLU A  73     -30.682 -13.476  29.959  1.00 97.77           H  
ATOM   1176  HG3 GLU A  73     -30.967 -12.996  28.293  1.00 97.77           H  
ATOM   1177  CD  GLU A  73     -31.977 -11.761  29.756  1.00 97.77           C  
ATOM   1178  OE1 GLU A  73     -33.101 -12.078  29.313  1.00 97.77           O  
ATOM   1179  OE2 GLU A  73     -31.770 -10.795  30.533  1.00 97.77           O  
ATOM   1180  N   SER A  74     -26.406 -11.161  29.495  1.00 97.83           N  
ATOM   1181  H   SER A  74     -26.702 -11.362  30.439  1.00 97.83           H  
ATOM   1182  CA  SER A  74     -25.260 -10.267  29.275  1.00 97.83           C  
ATOM   1183  HA  SER A  74     -25.558  -9.468  28.597  1.00 97.83           H  
ATOM   1184  C   SER A  74     -24.075 -11.003  28.642  1.00 97.83           C  
ATOM   1185  CB  SER A  74     -24.803  -9.634  30.593  1.00 97.83           C  
ATOM   1186  HB2 SER A  74     -23.997  -8.929  30.385  1.00 97.83           H  
ATOM   1187  HB3 SER A  74     -24.426 -10.410  31.259  1.00 97.83           H  
ATOM   1188  O   SER A  74     -23.423 -10.473  27.745  1.00 97.83           O  
ATOM   1189  OG  SER A  74     -25.860  -8.945  31.234  1.00 97.83           O  
ATOM   1190  HG  SER A  74     -26.531  -9.587  31.477  1.00 97.83           H  
ATOM   1191  N   MET A  75     -23.805 -12.239  29.074  1.00 97.72           N  
ATOM   1192  H   MET A  75     -24.369 -12.620  29.820  1.00 97.72           H  
ATOM   1193  CA  MET A  75     -22.772 -13.093  28.483  1.00 97.72           C  
ATOM   1194  HA  MET A  75     -21.827 -12.549  28.458  1.00 97.72           H  
ATOM   1195  C   MET A  75     -23.107 -13.464  27.041  1.00 97.72           C  
ATOM   1196  CB  MET A  75     -22.588 -14.371  29.311  1.00 97.72           C  
ATOM   1197  HB2 MET A  75     -22.035 -15.097  28.716  1.00 97.72           H  
ATOM   1198  HB3 MET A  75     -23.558 -14.802  29.560  1.00 97.72           H  
ATOM   1199  O   MET A  75     -22.216 -13.458  26.194  1.00 97.72           O  
ATOM   1200  CG  MET A  75     -21.789 -14.118  30.589  1.00 97.72           C  
ATOM   1201  HG2 MET A  75     -22.352 -13.460  31.250  1.00 97.72           H  
ATOM   1202  HG3 MET A  75     -20.858 -13.620  30.320  1.00 97.72           H  
ATOM   1203  SD  MET A  75     -21.380 -15.646  31.474  1.00 97.72           S  
ATOM   1204  CE  MET A  75     -20.212 -14.990  32.690  1.00 97.72           C  
ATOM   1205  HE1 MET A  75     -19.371 -14.527  32.175  1.00 97.72           H  
ATOM   1206  HE2 MET A  75     -19.849 -15.804  33.318  1.00 97.72           H  
ATOM   1207  HE3 MET A  75     -20.713 -14.249  33.312  1.00 97.72           H  
ATOM   1208  N   ARG A  76     -24.382 -13.741  26.740  1.00 97.17           N  
ATOM   1209  H   ARG A  76     -25.061 -13.763  27.488  1.00 97.17           H  
ATOM   1210  CA  ARG A  76     -24.834 -13.991  25.368  1.00 97.17           C  
ATOM   1211  HA  ARG A  76     -24.208 -14.770  24.933  1.00 97.17           H  
ATOM   1212  C   ARG A  76     -24.631 -12.756  24.489  1.00 97.17           C  
ATOM   1213  CB  ARG A  76     -26.288 -14.479  25.387  1.00 97.17           C  
ATOM   1214  HB2 ARG A  76     -26.370 -15.294  26.106  1.00 97.17           H  
ATOM   1215  HB3 ARG A  76     -26.945 -13.669  25.704  1.00 97.17           H  
ATOM   1216  O   ARG A  76     -24.026 -12.878  23.433  1.00 97.17           O  
ATOM   1217  CG  ARG A  76     -26.730 -14.989  24.005  1.00 97.17           C  
ATOM   1218  HG2 ARG A  76     -26.065 -15.787  23.676  1.00 97.17           H  
ATOM   1219  HG3 ARG A  76     -26.668 -14.175  23.282  1.00 97.17           H  
ATOM   1220  CD  ARG A  76     -28.175 -15.503  24.029  1.00 97.17           C  
ATOM   1221  HD2 ARG A  76     -28.815 -14.696  24.387  1.00 97.17           H  
ATOM   1222  HD3 ARG A  76     -28.468 -15.734  23.005  1.00 97.17           H  
ATOM   1223  NE  ARG A  76     -28.322 -16.718  24.862  1.00 97.17           N  
ATOM   1224  HE  ARG A  76     -27.565 -17.383  24.802  1.00 97.17           H  
ATOM   1225  NH1 ARG A  76     -30.332 -16.212  25.860  1.00 97.17           N  
ATOM   1226 HH11 ARG A  76     -30.354 -15.342  25.348  1.00 97.17           H  
ATOM   1227 HH12 ARG A  76     -31.038 -16.403  26.557  1.00 97.17           H  
ATOM   1228  NH2 ARG A  76     -29.277 -18.101  26.401  1.00 97.17           N  
ATOM   1229 HH21 ARG A  76     -29.988 -18.271  27.098  1.00 97.17           H  
ATOM   1230 HH22 ARG A  76     -28.471 -18.708  26.350  1.00 97.17           H  
ATOM   1231  CZ  ARG A  76     -29.308 -17.003  25.697  1.00 97.17           C  
ATOM   1232  N   ALA A  77     -25.021 -11.572  24.964  1.00 97.14           N  
ATOM   1233  H   ALA A  77     -25.525 -11.544  25.838  1.00 97.14           H  
ATOM   1234  CA  ALA A  77     -24.812 -10.321  24.236  1.00 97.14           C  
ATOM   1235  HA  ALA A  77     -25.295 -10.402  23.262  1.00 97.14           H  
ATOM   1236  C   ALA A  77     -23.322 -10.023  23.982  1.00 97.14           C  
ATOM   1237  CB  ALA A  77     -25.485  -9.189  25.021  1.00 97.14           C  
ATOM   1238  HB1 ALA A  77     -25.379  -8.253  24.472  1.00 97.14           H  
ATOM   1239  HB2 ALA A  77     -25.023  -9.081  26.003  1.00 97.14           H  
ATOM   1240  HB3 ALA A  77     -26.545  -9.407  25.146  1.00 97.14           H  
ATOM   1241  O   ALA A  77     -22.950  -9.631  22.879  1.00 97.14           O  
ATOM   1242  N   LEU A  78     -22.455 -10.253  24.975  1.00 97.86           N  
ATOM   1243  H   LEU A  78     -22.816 -10.524  25.879  1.00 97.86           H  
ATOM   1244  CA  LEU A  78     -21.006 -10.103  24.808  1.00 97.86           C  
ATOM   1245  HA  LEU A  78     -20.812  -9.106  24.414  1.00 97.86           H  
ATOM   1246  C   LEU A  78     -20.441 -11.112  23.799  1.00 97.86           C  
ATOM   1247  CB  LEU A  78     -20.326 -10.254  26.180  1.00 97.86           C  
ATOM   1248  HB2 LEU A  78     -20.762  -9.533  26.872  1.00 97.86           H  
ATOM   1249  HB3 LEU A  78     -20.537 -11.253  26.560  1.00 97.86           H  
ATOM   1250  O   LEU A  78     -19.580 -10.760  22.998  1.00 97.86           O  
ATOM   1251  CG  LEU A  78     -18.798 -10.052  26.143  1.00 97.86           C  
ATOM   1252  HG  LEU A  78     -18.347 -10.734  25.422  1.00 97.86           H  
ATOM   1253  CD1 LEU A  78     -18.415  -8.616  25.778  1.00 97.86           C  
ATOM   1254 HD11 LEU A  78     -18.722  -8.402  24.755  1.00 97.86           H  
ATOM   1255 HD12 LEU A  78     -18.895  -7.911  26.457  1.00 97.86           H  
ATOM   1256 HD13 LEU A  78     -17.333  -8.498  25.833  1.00 97.86           H  
ATOM   1257  CD2 LEU A  78     -18.204 -10.376  27.513  1.00 97.86           C  
ATOM   1258 HD21 LEU A  78     -17.121 -10.258  27.479  1.00 97.86           H  
ATOM   1259 HD22 LEU A  78     -18.620  -9.708  28.267  1.00 97.86           H  
ATOM   1260 HD23 LEU A  78     -18.436 -11.409  27.774  1.00 97.86           H  
ATOM   1261  N   SER A  79     -20.922 -12.356  23.827  1.00 98.30           N  
ATOM   1262  H   SER A  79     -21.616 -12.590  24.523  1.00 98.30           H  
ATOM   1263  CA  SER A  79     -20.535 -13.382  22.857  1.00 98.30           C  
ATOM   1264  HA  SER A  79     -19.452 -13.503  22.886  1.00 98.30           H  
ATOM   1265  C   SER A  79     -20.922 -12.979  21.433  1.00 98.30           C  
ATOM   1266  CB  SER A  79     -21.176 -14.720  23.233  1.00 98.30           C  
ATOM   1267  HB2 SER A  79     -20.877 -14.985  24.247  1.00 98.30           H  
ATOM   1268  HB3 SER A  79     -22.262 -14.636  23.196  1.00 98.30           H  
ATOM   1269  O   SER A  79     -20.097 -13.100  20.530  1.00 98.30           O  
ATOM   1270  OG  SER A  79     -20.760 -15.743  22.350  1.00 98.30           O  
ATOM   1271  HG  SER A  79     -21.124 -15.547  21.484  1.00 98.30           H  
ATOM   1272  N   ASP A  80     -22.135 -12.464  21.231  1.00 97.89           N  
ATOM   1273  H   ASP A  80     -22.796 -12.449  21.995  1.00 97.89           H  
ATOM   1274  CA  ASP A  80     -22.597 -11.987  19.923  1.00 97.89           C  
ATOM   1275  HA  ASP A  80     -22.503 -12.792  19.194  1.00 97.89           H  
ATOM   1276  C   ASP A  80     -21.744 -10.810  19.426  1.00 97.89           C  
ATOM   1277  CB  ASP A  80     -24.079 -11.576  20.005  1.00 97.89           C  
ATOM   1278  HB2 ASP A  80     -24.199 -10.826  20.787  1.00 97.89           H  
ATOM   1279  HB3 ASP A  80     -24.360 -11.116  19.058  1.00 97.89           H  
ATOM   1280  O   ASP A  80     -21.365 -10.757  18.255  1.00 97.89           O  
ATOM   1281  CG  ASP A  80     -25.049 -12.738  20.269  1.00 97.89           C  
ATOM   1282  OD1 ASP A  80     -24.668 -13.909  20.041  1.00 97.89           O  
ATOM   1283  OD2 ASP A  80     -26.196 -12.439  20.675  1.00 97.89           O  
ATOM   1284  N   GLU A  81     -21.372  -9.892  20.320  1.00 98.03           N  
ATOM   1285  H   GLU A  81     -21.750  -9.948  21.255  1.00 98.03           H  
ATOM   1286  CA  GLU A  81     -20.512  -8.760  19.974  1.00 98.03           C  
ATOM   1287  HA  GLU A  81     -20.929  -8.284  19.087  1.00 98.03           H  
ATOM   1288  C   GLU A  81     -19.086  -9.202  19.610  1.00 98.03           C  
ATOM   1289  CB  GLU A  81     -20.527  -7.750  21.130  1.00 98.03           C  
ATOM   1290  HB2 GLU A  81     -19.985  -8.165  21.980  1.00 98.03           H  
ATOM   1291  HB3 GLU A  81     -21.556  -7.577  21.444  1.00 98.03           H  
ATOM   1292  O   GLU A  81     -18.511  -8.715  18.638  1.00 98.03           O  
ATOM   1293  CG  GLU A  81     -19.903  -6.399  20.754  1.00 98.03           C  
ATOM   1294  HG2 GLU A  81     -18.855  -6.557  20.497  1.00 98.03           H  
ATOM   1295  HG3 GLU A  81     -19.927  -5.761  21.637  1.00 98.03           H  
ATOM   1296  CD  GLU A  81     -20.619  -5.671  19.596  1.00 98.03           C  
ATOM   1297  OE1 GLU A  81     -19.986  -4.747  19.045  1.00 98.03           O  
ATOM   1298  OE2 GLU A  81     -21.788  -6.005  19.256  1.00 98.03           O  
ATOM   1299  N   LEU A  82     -18.525 -10.188  20.317  1.00 97.93           N  
ATOM   1300  H   LEU A  82     -19.035 -10.557  21.106  1.00 97.93           H  
ATOM   1301  CA  LEU A  82     -17.226 -10.771  19.963  1.00 97.93           C  
ATOM   1302  HA  LEU A  82     -16.491  -9.969  19.891  1.00 97.93           H  
ATOM   1303  C   LEU A  82     -17.251 -11.453  18.591  1.00 97.93           C  
ATOM   1304  CB  LEU A  82     -16.797 -11.778  21.042  1.00 97.93           C  
ATOM   1305  HB2 LEU A  82     -17.635 -12.444  21.248  1.00 97.93           H  
ATOM   1306  HB3 LEU A  82     -15.983 -12.386  20.648  1.00 97.93           H  
ATOM   1307  O   LEU A  82     -16.262 -11.382  17.858  1.00 97.93           O  
ATOM   1308  CG  LEU A  82     -16.324 -11.141  22.359  1.00 97.93           C  
ATOM   1309  HG  LEU A  82     -17.080 -10.456  22.743  1.00 97.93           H  
ATOM   1310  CD1 LEU A  82     -16.092 -12.247  23.390  1.00 97.93           C  
ATOM   1311 HD11 LEU A  82     -15.779 -11.804  24.336  1.00 97.93           H  
ATOM   1312 HD12 LEU A  82     -15.327 -12.939  23.037  1.00 97.93           H  
ATOM   1313 HD13 LEU A  82     -17.025 -12.786  23.553  1.00 97.93           H  
ATOM   1314  CD2 LEU A  82     -15.014 -10.367  22.188  1.00 97.93           C  
ATOM   1315 HD21 LEU A  82     -15.175  -9.502  21.545  1.00 97.93           H  
ATOM   1316 HD22 LEU A  82     -14.250 -11.009  21.750  1.00 97.93           H  
ATOM   1317 HD23 LEU A  82     -14.676 -10.005  23.159  1.00 97.93           H  
ATOM   1318  N   VAL A  83     -18.365 -12.096  18.229  1.00 97.91           N  
ATOM   1319  H   VAL A  83     -19.136 -12.126  18.882  1.00 97.91           H  
ATOM   1320  CA  VAL A  83     -18.548 -12.671  16.889  1.00 97.91           C  
ATOM   1321  HA  VAL A  83     -17.691 -13.307  16.666  1.00 97.91           H  
ATOM   1322  C   VAL A  83     -18.547 -11.566  15.833  1.00 97.91           C  
ATOM   1323  CB  VAL A  83     -19.811 -13.551  16.818  1.00 97.91           C  
ATOM   1324  HB  VAL A  83     -20.668 -12.999  17.203  1.00 97.91           H  
ATOM   1325  O   VAL A  83     -17.780 -11.667  14.877  1.00 97.91           O  
ATOM   1326  CG1 VAL A  83     -20.125 -14.002  15.386  1.00 97.91           C  
ATOM   1327 HG11 VAL A  83     -20.401 -13.148  14.768  1.00 97.91           H  
ATOM   1328 HG12 VAL A  83     -19.262 -14.492  14.935  1.00 97.91           H  
ATOM   1329 HG13 VAL A  83     -20.972 -14.689  15.387  1.00 97.91           H  
ATOM   1330  CG2 VAL A  83     -19.622 -14.825  17.656  1.00 97.91           C  
ATOM   1331 HG21 VAL A  83     -19.352 -14.571  18.681  1.00 97.91           H  
ATOM   1332 HG22 VAL A  83     -18.836 -15.445  17.225  1.00 97.91           H  
ATOM   1333 HG23 VAL A  83     -20.558 -15.384  17.676  1.00 97.91           H  
ATOM   1334  N   ARG A  84     -19.292 -10.472  16.040  1.00 97.72           N  
ATOM   1335  H   ARG A  84     -19.887 -10.449  16.856  1.00 97.72           H  
ATOM   1336  CA  ARG A  84     -19.301  -9.323  15.113  1.00 97.72           C  
ATOM   1337  HA  ARG A  84     -19.606  -9.659  14.122  1.00 97.72           H  
ATOM   1338  C   ARG A  84     -17.927  -8.684  14.947  1.00 97.72           C  
ATOM   1339  CB  ARG A  84     -20.264  -8.244  15.606  1.00 97.72           C  
ATOM   1340  HB2 ARG A  84     -20.122  -7.349  15.001  1.00 97.72           H  
ATOM   1341  HB3 ARG A  84     -20.031  -7.993  16.641  1.00 97.72           H  
ATOM   1342  O   ARG A  84     -17.501  -8.419  13.828  1.00 97.72           O  
ATOM   1343  CG  ARG A  84     -21.726  -8.666  15.497  1.00 97.72           C  
ATOM   1344  HG2 ARG A  84     -21.984  -8.864  14.457  1.00 97.72           H  
ATOM   1345  HG3 ARG A  84     -21.908  -9.560  16.094  1.00 97.72           H  
ATOM   1346  CD  ARG A  84     -22.557  -7.506  16.036  1.00 97.72           C  
ATOM   1347  HD2 ARG A  84     -22.449  -6.647  15.373  1.00 97.72           H  
ATOM   1348  HD3 ARG A  84     -22.163  -7.237  17.016  1.00 97.72           H  
ATOM   1349  NE  ARG A  84     -23.974  -7.870  16.151  1.00 97.72           N  
ATOM   1350  HE  ARG A  84     -24.282  -8.677  15.627  1.00 97.72           H  
ATOM   1351  NH1 ARG A  84     -24.467  -6.285  17.736  1.00 97.72           N  
ATOM   1352 HH11 ARG A  84     -25.102  -5.876  18.407  1.00 97.72           H  
ATOM   1353 HH12 ARG A  84     -23.482  -6.140  17.906  1.00 97.72           H  
ATOM   1354  NH2 ARG A  84     -26.076  -7.650  16.971  1.00 97.72           N  
ATOM   1355 HH21 ARG A  84     -26.695  -7.260  17.667  1.00 97.72           H  
ATOM   1356 HH22 ARG A  84     -26.352  -8.451  16.421  1.00 97.72           H  
ATOM   1357  CZ  ARG A  84     -24.830  -7.261  16.945  1.00 97.72           C  
ATOM   1358  N   VAL A  85     -17.206  -8.462  16.048  1.00 98.05           N  
ATOM   1359  H   VAL A  85     -17.641  -8.639  16.942  1.00 98.05           H  
ATOM   1360  CA  VAL A  85     -15.846  -7.901  16.004  1.00 98.05           C  
ATOM   1361  HA  VAL A  85     -15.871  -6.958  15.457  1.00 98.05           H  
ATOM   1362  C   VAL A  85     -14.903  -8.832  15.240  1.00 98.05           C  
ATOM   1363  CB  VAL A  85     -15.327  -7.620  17.427  1.00 98.05           C  
ATOM   1364  HB  VAL A  85     -15.470  -8.507  18.044  1.00 98.05           H  
ATOM   1365  O   VAL A  85     -14.083  -8.373  14.448  1.00 98.05           O  
ATOM   1366  CG1 VAL A  85     -13.837  -7.253  17.452  1.00 98.05           C  
ATOM   1367 HG11 VAL A  85     -13.233  -8.116  17.170  1.00 98.05           H  
ATOM   1368 HG12 VAL A  85     -13.546  -6.949  18.457  1.00 98.05           H  
ATOM   1369 HG13 VAL A  85     -13.643  -6.434  16.759  1.00 98.05           H  
ATOM   1370  CG2 VAL A  85     -16.089  -6.449  18.060  1.00 98.05           C  
ATOM   1371 HG21 VAL A  85     -15.904  -5.532  17.500  1.00 98.05           H  
ATOM   1372 HG22 VAL A  85     -17.163  -6.639  18.058  1.00 98.05           H  
ATOM   1373 HG23 VAL A  85     -15.773  -6.311  19.094  1.00 98.05           H  
ATOM   1374  N   ARG A  86     -15.028 -10.150  15.426  1.00 98.08           N  
ATOM   1375  H   ARG A  86     -15.727 -10.477  16.078  1.00 98.08           H  
ATOM   1376  CA  ARG A  86     -14.233 -11.133  14.682  1.00 98.08           C  
ATOM   1377  HA  ARG A  86     -13.180 -10.870  14.782  1.00 98.08           H  
ATOM   1378  C   ARG A  86     -14.539 -11.112  13.183  1.00 98.08           C  
ATOM   1379  CB  ARG A  86     -14.473 -12.518  15.289  1.00 98.08           C  
ATOM   1380  HB2 ARG A  86     -15.529 -12.773  15.202  1.00 98.08           H  
ATOM   1381  HB3 ARG A  86     -14.210 -12.495  16.347  1.00 98.08           H  
ATOM   1382  O   ARG A  86     -13.606 -11.245  12.390  1.00 98.08           O  
ATOM   1383  CG  ARG A  86     -13.642 -13.597  14.588  1.00 98.08           C  
ATOM   1384  HG2 ARG A  86     -12.581 -13.390  14.725  1.00 98.08           H  
ATOM   1385  HG3 ARG A  86     -13.872 -13.616  13.523  1.00 98.08           H  
ATOM   1386  CD  ARG A  86     -13.987 -14.964  15.166  1.00 98.08           C  
ATOM   1387  HD2 ARG A  86     -13.726 -14.983  16.224  1.00 98.08           H  
ATOM   1388  HD3 ARG A  86     -15.062 -15.111  15.064  1.00 98.08           H  
ATOM   1389  NE  ARG A  86     -13.256 -16.021  14.446  1.00 98.08           N  
ATOM   1390  HE  ARG A  86     -12.449 -15.721  13.919  1.00 98.08           H  
ATOM   1391  NH1 ARG A  86     -14.689 -17.745  14.930  1.00 98.08           N  
ATOM   1392 HH11 ARG A  86     -14.991 -18.701  14.807  1.00 98.08           H  
ATOM   1393 HH12 ARG A  86     -15.280 -17.090  15.421  1.00 98.08           H  
ATOM   1394  NH2 ARG A  86     -12.895 -18.118  13.651  1.00 98.08           N  
ATOM   1395 HH21 ARG A  86     -12.096 -17.774  13.138  1.00 98.08           H  
ATOM   1396 HH22 ARG A  86     -13.199 -19.076  13.545  1.00 98.08           H  
ATOM   1397  CZ  ARG A  86     -13.616 -17.286  14.348  1.00 98.08           C  
ATOM   1398  N   GLU A  87     -15.805 -10.980  12.800  1.00 97.60           N  
ATOM   1399  H   GLU A  87     -16.525 -10.930  13.506  1.00 97.60           H  
ATOM   1400  CA  GLU A  87     -16.218 -10.841  11.398  1.00 97.60           C  
ATOM   1401  HA  GLU A  87     -15.825 -11.672  10.813  1.00 97.60           H  
ATOM   1402  C   GLU A  87     -15.628  -9.567  10.787  1.00 97.60           C  
ATOM   1403  CB  GLU A  87     -17.751 -10.878  11.291  1.00 97.60           C  
ATOM   1404  HB2 GLU A  87     -18.047 -10.554  10.294  1.00 97.60           H  
ATOM   1405  HB3 GLU A  87     -18.179 -10.194  12.023  1.00 97.60           H  
ATOM   1406  O   GLU A  87     -14.933  -9.658   9.778  1.00 97.60           O  
ATOM   1407  CG  GLU A  87     -18.284 -12.303  11.521  1.00 97.60           C  
ATOM   1408  HG2 GLU A  87     -17.926 -12.936  10.710  1.00 97.60           H  
ATOM   1409  HG3 GLU A  87     -17.867 -12.703  12.446  1.00 97.60           H  
ATOM   1410  CD  GLU A  87     -19.818 -12.398  11.597  1.00 97.60           C  
ATOM   1411  OE1 GLU A  87     -20.300 -13.554  11.641  1.00 97.60           O  
ATOM   1412  OE2 GLU A  87     -20.497 -11.347  11.655  1.00 97.60           O  
ATOM   1413  N   LEU A  88     -15.745  -8.423  11.471  1.00 97.86           N  
ATOM   1414  H   LEU A  88     -16.335  -8.416  12.290  1.00 97.86           H  
ATOM   1415  CA  LEU A  88     -15.159  -7.154  11.027  1.00 97.86           C  
ATOM   1416  HA  LEU A  88     -15.599  -6.906  10.061  1.00 97.86           H  
ATOM   1417  C   LEU A  88     -13.637  -7.249  10.827  1.00 97.86           C  
ATOM   1418  CB  LEU A  88     -15.520  -6.063  12.051  1.00 97.86           C  
ATOM   1419  HB2 LEU A  88     -16.598  -6.070  12.214  1.00 97.86           H  
ATOM   1420  HB3 LEU A  88     -15.039  -6.305  12.999  1.00 97.86           H  
ATOM   1421  O   LEU A  88     -13.123  -6.857   9.784  1.00 97.86           O  
ATOM   1422  CG  LEU A  88     -15.090  -4.646  11.626  1.00 97.86           C  
ATOM   1423  HG  LEU A  88     -14.035  -4.645  11.352  1.00 97.86           H  
ATOM   1424  CD1 LEU A  88     -15.919  -4.134  10.445  1.00 97.86           C  
ATOM   1425 HD11 LEU A  88     -15.611  -3.117  10.206  1.00 97.86           H  
ATOM   1426 HD12 LEU A  88     -15.735  -4.754   9.568  1.00 97.86           H  
ATOM   1427 HD13 LEU A  88     -16.981  -4.152  10.690  1.00 97.86           H  
ATOM   1428  CD2 LEU A  88     -15.274  -3.681  12.797  1.00 97.86           C  
ATOM   1429 HD21 LEU A  88     -14.935  -2.689  12.498  1.00 97.86           H  
ATOM   1430 HD22 LEU A  88     -16.322  -3.640  13.092  1.00 97.86           H  
ATOM   1431 HD23 LEU A  88     -14.666  -4.011  13.639  1.00 97.86           H  
ATOM   1432  N   ILE A  89     -12.912  -7.835  11.788  1.00 97.76           N  
ATOM   1433  H   ILE A  89     -13.387  -8.099  12.639  1.00 97.76           H  
ATOM   1434  CA  ILE A  89     -11.458  -8.050  11.677  1.00 97.76           C  
ATOM   1435  HA  ILE A  89     -10.978  -7.092  11.478  1.00 97.76           H  
ATOM   1436  C   ILE A  89     -11.123  -8.977  10.497  1.00 97.76           C  
ATOM   1437  CB  ILE A  89     -10.906  -8.618  13.008  1.00 97.76           C  
ATOM   1438  HB  ILE A  89     -11.539  -9.451  13.311  1.00 97.76           H  
ATOM   1439  O   ILE A  89     -10.091  -8.818   9.841  1.00 97.76           O  
ATOM   1440  CG1 ILE A  89     -10.950  -7.535  14.111  1.00 97.76           C  
ATOM   1441 HG12 ILE A  89     -11.929  -7.056  14.117  1.00 97.76           H  
ATOM   1442 HG13 ILE A  89     -10.217  -6.760  13.888  1.00 97.76           H  
ATOM   1443  CG2 ILE A  89      -9.462  -9.147  12.862  1.00 97.76           C  
ATOM   1444 HG21 ILE A  89      -9.432  -9.988  12.170  1.00 97.76           H  
ATOM   1445 HG22 ILE A  89      -9.081  -9.503  13.820  1.00 97.76           H  
ATOM   1446 HG23 ILE A  89      -8.818  -8.350  12.490  1.00 97.76           H  
ATOM   1447  CD1 ILE A  89     -10.690  -8.079  15.523  1.00 97.76           C  
ATOM   1448 HD11 ILE A  89     -11.348  -8.925  15.722  1.00 97.76           H  
ATOM   1449 HD12 ILE A  89     -10.893  -7.293  16.250  1.00 97.76           H  
ATOM   1450 HD13 ILE A  89      -9.650  -8.386  15.635  1.00 97.76           H  
ATOM   1451  N   THR A  90     -11.968  -9.973  10.229  1.00 97.65           N  
ATOM   1452  H   THR A  90     -12.847  -9.995  10.726  1.00 97.65           H  
ATOM   1453  CA  THR A  90     -11.770 -10.902   9.109  1.00 97.65           C  
ATOM   1454  HA  THR A  90     -10.741 -11.261   9.134  1.00 97.65           H  
ATOM   1455  C   THR A  90     -11.959 -10.184   7.775  1.00 97.65           C  
ATOM   1456  CB  THR A  90     -12.691 -12.124   9.225  1.00 97.65           C  
ATOM   1457  HB  THR A  90     -13.736 -11.814   9.188  1.00 97.65           H  
ATOM   1458  O   THR A  90     -11.110 -10.331   6.894  1.00 97.65           O  
ATOM   1459  CG2 THR A  90     -12.437 -13.151   8.121  1.00 97.65           C  
ATOM   1460 HG21 THR A  90     -13.056 -14.030   8.301  1.00 97.65           H  
ATOM   1461 HG22 THR A  90     -11.385 -13.435   8.104  1.00 97.65           H  
ATOM   1462 HG23 THR A  90     -12.716 -12.726   7.157  1.00 97.65           H  
ATOM   1463  OG1 THR A  90     -12.441 -12.777  10.457  1.00 97.65           O  
ATOM   1464  HG1 THR A  90     -12.831 -12.205  11.122  1.00 97.65           H  
ATOM   1465  N   ASP A  91     -12.996  -9.358   7.656  1.00 97.53           N  
ATOM   1466  H   ASP A  91     -13.675  -9.311   8.402  1.00 97.53           H  
ATOM   1467  CA  ASP A  91     -13.271  -8.552   6.467  1.00 97.53           C  
ATOM   1468  HA  ASP A  91     -13.311  -9.203   5.593  1.00 97.53           H  
ATOM   1469  C   ASP A  91     -12.161  -7.521   6.217  1.00 97.53           C  
ATOM   1470  CB  ASP A  91     -14.640  -7.868   6.617  1.00 97.53           C  
ATOM   1471  HB2 ASP A  91     -14.746  -7.133   5.819  1.00 97.53           H  
ATOM   1472  HB3 ASP A  91     -14.677  -7.336   7.568  1.00 97.53           H  
ATOM   1473  O   ASP A  91     -11.631  -7.435   5.107  1.00 97.53           O  
ATOM   1474  CG  ASP A  91     -15.829  -8.835   6.526  1.00 97.53           C  
ATOM   1475  OD1 ASP A  91     -15.625  -9.991   6.082  1.00 97.53           O  
ATOM   1476  OD2 ASP A  91     -16.949  -8.380   6.843  1.00 97.53           O  
ATOM   1477  N   GLU A  92     -11.715  -6.811   7.259  1.00 97.96           N  
ATOM   1478  H   GLU A  92     -12.212  -6.884   8.135  1.00 97.96           H  
ATOM   1479  CA  GLU A  92     -10.581  -5.881   7.177  1.00 97.96           C  
ATOM   1480  HA  GLU A  92     -10.799  -5.111   6.437  1.00 97.96           H  
ATOM   1481  C   GLU A  92      -9.296  -6.590   6.737  1.00 97.96           C  
ATOM   1482  CB  GLU A  92     -10.334  -5.211   8.535  1.00 97.96           C  
ATOM   1483  HB2 GLU A  92     -10.346  -5.969   9.317  1.00 97.96           H  
ATOM   1484  HB3 GLU A  92      -9.343  -4.756   8.513  1.00 97.96           H  
ATOM   1485  O   GLU A  92      -8.559  -6.091   5.884  1.00 97.96           O  
ATOM   1486  CG  GLU A  92     -11.351  -4.106   8.856  1.00 97.96           C  
ATOM   1487  HG2 GLU A  92     -11.312  -3.365   8.058  1.00 97.96           H  
ATOM   1488  HG3 GLU A  92     -12.357  -4.527   8.870  1.00 97.96           H  
ATOM   1489  CD  GLU A  92     -11.067  -3.412  10.200  1.00 97.96           C  
ATOM   1490  OE1 GLU A  92     -11.773  -2.420  10.490  1.00 97.96           O  
ATOM   1491  OE2 GLU A  92     -10.129  -3.840  10.916  1.00 97.96           O  
ATOM   1492  N   LYS A  93      -9.026  -7.792   7.260  1.00 98.06           N  
ATOM   1493  H   LYS A  93      -9.654  -8.142   7.970  1.00 98.06           H  
ATOM   1494  CA  LYS A  93      -7.863  -8.591   6.854  1.00 98.06           C  
ATOM   1495  HA  LYS A  93      -6.972  -7.975   6.977  1.00 98.06           H  
ATOM   1496  C   LYS A  93      -7.930  -8.991   5.378  1.00 98.06           C  
ATOM   1497  CB  LYS A  93      -7.764  -9.813   7.773  1.00 98.06           C  
ATOM   1498  HB2 LYS A  93      -7.694  -9.474   8.806  1.00 98.06           H  
ATOM   1499  HB3 LYS A  93      -8.668 -10.414   7.668  1.00 98.06           H  
ATOM   1500  O   LYS A  93      -6.897  -8.984   4.698  1.00 98.06           O  
ATOM   1501  CG  LYS A  93      -6.541 -10.679   7.448  1.00 98.06           C  
ATOM   1502  HG2 LYS A  93      -5.632 -10.106   7.629  1.00 98.06           H  
ATOM   1503  HG3 LYS A  93      -6.568 -10.988   6.404  1.00 98.06           H  
ATOM   1504  CD  LYS A  93      -6.546 -11.936   8.315  1.00 98.06           C  
ATOM   1505  HD2 LYS A  93      -7.484 -12.469   8.158  1.00 98.06           H  
ATOM   1506  HD3 LYS A  93      -6.464 -11.653   9.364  1.00 98.06           H  
ATOM   1507  CE  LYS A  93      -5.370 -12.822   7.905  1.00 98.06           C  
ATOM   1508  HE2 LYS A  93      -4.444 -12.280   8.097  1.00 98.06           H  
ATOM   1509  HE3 LYS A  93      -5.435 -13.006   6.833  1.00 98.06           H  
ATOM   1510  NZ  LYS A  93      -5.393 -14.102   8.650  1.00 98.06           N  
ATOM   1511  HZ1 LYS A  93      -5.343 -13.923   9.643  1.00 98.06           H  
ATOM   1512  HZ2 LYS A  93      -6.255 -14.592   8.459  1.00 98.06           H  
ATOM   1513  HZ3 LYS A  93      -4.615 -14.686   8.377  1.00 98.06           H  
ATOM   1514  N   VAL A  94      -9.109  -9.368   4.880  1.00 97.94           N  
ATOM   1515  H   VAL A  94      -9.911  -9.340   5.493  1.00 97.94           H  
ATOM   1516  CA  VAL A  94      -9.320  -9.705   3.463  1.00 97.94           C  
ATOM   1517  HA  VAL A  94      -8.578 -10.444   3.159  1.00 97.94           H  
ATOM   1518  C   VAL A  94      -9.100  -8.473   2.587  1.00 97.94           C  
ATOM   1519  CB  VAL A  94     -10.719 -10.320   3.248  1.00 97.94           C  
ATOM   1520  HB  VAL A  94     -11.472  -9.693   3.726  1.00 97.94           H  
ATOM   1521  O   VAL A  94      -8.367  -8.553   1.599  1.00 97.94           O  
ATOM   1522  CG1 VAL A  94     -11.076 -10.462   1.762  1.00 97.94           C  
ATOM   1523 HG11 VAL A  94     -12.028 -10.984   1.665  1.00 97.94           H  
ATOM   1524 HG12 VAL A  94     -11.193  -9.477   1.310  1.00 97.94           H  
ATOM   1525 HG13 VAL A  94     -10.299 -11.017   1.235  1.00 97.94           H  
ATOM   1526  CG2 VAL A  94     -10.781 -11.727   3.860  1.00 97.94           C  
ATOM   1527 HG21 VAL A  94     -10.127 -12.408   3.316  1.00 97.94           H  
ATOM   1528 HG22 VAL A  94     -10.478 -11.700   4.907  1.00 97.94           H  
ATOM   1529 HG23 VAL A  94     -11.807 -12.092   3.817  1.00 97.94           H  
ATOM   1530  N   GLU A  95      -9.645  -7.322   2.979  1.00 97.72           N  
ATOM   1531  H   GLU A  95     -10.253  -7.321   3.786  1.00 97.72           H  
ATOM   1532  CA  GLU A  95      -9.484  -6.067   2.245  1.00 97.72           C  
ATOM   1533  HA  GLU A  95      -9.778  -6.247   1.210  1.00 97.72           H  
ATOM   1534  C   GLU A  95      -8.022  -5.597   2.219  1.00 97.72           C  
ATOM   1535  CB  GLU A  95     -10.439  -5.018   2.836  1.00 97.72           C  
ATOM   1536  HB2 GLU A  95     -10.230  -4.907   3.900  1.00 97.72           H  
ATOM   1537  HB3 GLU A  95     -11.461  -5.382   2.733  1.00 97.72           H  
ATOM   1538  O   GLU A  95      -7.493  -5.284   1.151  1.00 97.72           O  
ATOM   1539  CG  GLU A  95     -10.344  -3.631   2.183  1.00 97.72           C  
ATOM   1540  HG2 GLU A  95     -11.115  -2.994   2.618  1.00 97.72           H  
ATOM   1541  HG3 GLU A  95      -9.381  -3.196   2.448  1.00 97.72           H  
ATOM   1542  CD  GLU A  95     -10.496  -3.617   0.653  1.00 97.72           C  
ATOM   1543  OE1 GLU A  95      -9.993  -2.655   0.024  1.00 97.72           O  
ATOM   1544  OE2 GLU A  95     -11.054  -4.553   0.036  1.00 97.72           O  
ATOM   1545  N   LEU A  96      -7.310  -5.647   3.349  1.00 97.68           N  
ATOM   1546  H   LEU A  96      -7.795  -5.871   4.206  1.00 97.68           H  
ATOM   1547  CA  LEU A  96      -5.875  -5.343   3.403  1.00 97.68           C  
ATOM   1548  HA  LEU A  96      -5.713  -4.339   3.011  1.00 97.68           H  
ATOM   1549  C   LEU A  96      -5.049  -6.295   2.526  1.00 97.68           C  
ATOM   1550  CB  LEU A  96      -5.390  -5.415   4.861  1.00 97.68           C  
ATOM   1551  HB2 LEU A  96      -4.301  -5.447   4.866  1.00 97.68           H  
ATOM   1552  HB3 LEU A  96      -5.750  -6.345   5.301  1.00 97.68           H  
ATOM   1553  O   LEU A  96      -4.108  -5.868   1.855  1.00 97.68           O  
ATOM   1554  CG  LEU A  96      -5.836  -4.237   5.745  1.00 97.68           C  
ATOM   1555  HG  LEU A  96      -6.919  -4.119   5.701  1.00 97.68           H  
ATOM   1556  CD1 LEU A  96      -5.426  -4.522   7.191  1.00 97.68           C  
ATOM   1557 HD11 LEU A  96      -5.757  -3.702   7.829  1.00 97.68           H  
ATOM   1558 HD12 LEU A  96      -4.344  -4.631   7.269  1.00 97.68           H  
ATOM   1559 HD13 LEU A  96      -5.919  -5.431   7.534  1.00 97.68           H  
ATOM   1560  CD2 LEU A  96      -5.186  -2.919   5.315  1.00 97.68           C  
ATOM   1561 HD21 LEU A  96      -5.466  -2.133   6.017  1.00 97.68           H  
ATOM   1562 HD22 LEU A  96      -4.101  -3.017   5.296  1.00 97.68           H  
ATOM   1563 HD23 LEU A  96      -5.545  -2.623   4.329  1.00 97.68           H  
ATOM   1564  N   SER A  97      -5.414  -7.579   2.480  1.00 97.84           N  
ATOM   1565  H   SER A  97      -6.206  -7.865   3.038  1.00 97.84           H  
ATOM   1566  CA  SER A  97      -4.751  -8.558   1.607  1.00 97.84           C  
ATOM   1567  HA  SER A  97      -3.677  -8.517   1.790  1.00 97.84           H  
ATOM   1568  C   SER A  97      -4.980  -8.237   0.125  1.00 97.84           C  
ATOM   1569  CB  SER A  97      -5.229  -9.979   1.921  1.00 97.84           C  
ATOM   1570  HB2 SER A  97      -4.700 -10.681   1.276  1.00 97.84           H  
ATOM   1571  HB3 SER A  97      -6.298 -10.064   1.727  1.00 97.84           H  
ATOM   1572  O   SER A  97      -4.047  -8.319  -0.677  1.00 97.84           O  
ATOM   1573  OG  SER A  97      -4.967 -10.305   3.273  1.00 97.84           O  
ATOM   1574  HG  SER A  97      -5.585  -9.802   3.809  1.00 97.84           H  
ATOM   1575  N   ARG A  98      -6.193  -7.802  -0.240  1.00 97.45           N  
ATOM   1576  H   ARG A  98      -6.911  -7.761   0.470  1.00 97.45           H  
ATOM   1577  CA  ARG A  98      -6.536  -7.353  -1.597  1.00 97.45           C  
ATOM   1578  HA  ARG A  98      -6.261  -8.133  -2.306  1.00 97.45           H  
ATOM   1579  C   ARG A  98      -5.761  -6.093  -1.989  1.00 97.45           C  
ATOM   1580  CB  ARG A  98      -8.054  -7.117  -1.657  1.00 97.45           C  
ATOM   1581  HB2 ARG A  98      -8.310  -6.258  -1.037  1.00 97.45           H  
ATOM   1582  HB3 ARG A  98      -8.569  -7.988  -1.249  1.00 97.45           H  
ATOM   1583  O   ARG A  98      -5.217  -6.027  -3.091  1.00 97.45           O  
ATOM   1584  CG  ARG A  98      -8.563  -6.881  -3.085  1.00 97.45           C  
ATOM   1585  HG2 ARG A  98      -7.979  -6.103  -3.576  1.00 97.45           H  
ATOM   1586  HG3 ARG A  98      -8.456  -7.806  -3.651  1.00 97.45           H  
ATOM   1587  CD  ARG A  98     -10.042  -6.468  -3.070  1.00 97.45           C  
ATOM   1588  HD2 ARG A  98     -10.451  -6.560  -4.077  1.00 97.45           H  
ATOM   1589  HD3 ARG A  98     -10.596  -7.153  -2.428  1.00 97.45           H  
ATOM   1590  NE  ARG A  98     -10.227  -5.092  -2.573  1.00 97.45           N  
ATOM   1591  HE  ARG A  98     -10.493  -4.981  -1.605  1.00 97.45           H  
ATOM   1592  NH1 ARG A  98      -9.905  -3.949  -4.540  1.00 97.45           N  
ATOM   1593 HH11 ARG A  98      -9.867  -3.066  -5.027  1.00 97.45           H  
ATOM   1594 HH12 ARG A  98      -9.800  -4.833  -5.016  1.00 97.45           H  
ATOM   1595  NH2 ARG A  98     -10.291  -2.830  -2.656  1.00 97.45           N  
ATOM   1596 HH21 ARG A  98     -10.248  -1.939  -3.128  1.00 97.45           H  
ATOM   1597 HH22 ARG A  98     -10.366  -2.844  -1.649  1.00 97.45           H  
ATOM   1598  CZ  ARG A  98     -10.143  -3.969  -3.255  1.00 97.45           C  
ATOM   1599  N   GLN A  99      -5.675  -5.114  -1.089  1.00 97.24           N  
ATOM   1600  H   GLN A  99      -6.186  -5.219  -0.224  1.00 97.24           H  
ATOM   1601  CA  GLN A  99      -4.907  -3.885  -1.304  1.00 97.24           C  
ATOM   1602  HA  GLN A  99      -5.255  -3.401  -2.216  1.00 97.24           H  
ATOM   1603  C   GLN A  99      -3.416  -4.171  -1.478  1.00 97.24           C  
ATOM   1604  CB  GLN A  99      -5.112  -2.922  -0.130  1.00 97.24           C  
ATOM   1605  HB2 GLN A  99      -4.387  -2.112  -0.209  1.00 97.24           H  
ATOM   1606  HB3 GLN A  99      -4.940  -3.447   0.810  1.00 97.24           H  
ATOM   1607  O   GLN A  99      -2.793  -3.620  -2.386  1.00 97.24           O  
ATOM   1608  CG  GLN A  99      -6.519  -2.313  -0.129  1.00 97.24           C  
ATOM   1609  HG2 GLN A  99      -7.269  -3.104  -0.100  1.00 97.24           H  
ATOM   1610  HG3 GLN A  99      -6.670  -1.745  -1.047  1.00 97.24           H  
ATOM   1611  CD  GLN A  99      -6.754  -1.382   1.052  1.00 97.24           C  
ATOM   1612  NE2 GLN A  99      -7.980  -0.960   1.251  1.00 97.24           N  
ATOM   1613 HE21 GLN A  99      -8.138  -0.415   2.087  1.00 97.24           H  
ATOM   1614 HE22 GLN A  99      -8.740  -1.413   0.765  1.00 97.24           H  
ATOM   1615  OE1 GLN A  99      -5.853  -1.009   1.787  1.00 97.24           O  
ATOM   1616  N   LEU A 100      -2.849  -5.069  -0.668  1.00 97.18           N  
ATOM   1617  H   LEU A 100      -3.397  -5.446   0.092  1.00 97.18           H  
ATOM   1618  CA  LEU A 100      -1.456  -5.488  -0.797  1.00 97.18           C  
ATOM   1619  HA  LEU A 100      -0.829  -4.600  -0.720  1.00 97.18           H  
ATOM   1620  C   LEU A 100      -1.181  -6.133  -2.162  1.00 97.18           C  
ATOM   1621  CB  LEU A 100      -1.119  -6.443   0.360  1.00 97.18           C  
ATOM   1622  HB2 LEU A 100      -1.804  -7.289   0.326  1.00 97.18           H  
ATOM   1623  HB3 LEU A 100      -1.283  -5.919   1.302  1.00 97.18           H  
ATOM   1624  O   LEU A 100      -0.165  -5.830  -2.787  1.00 97.18           O  
ATOM   1625  CG  LEU A 100       0.322  -6.981   0.330  1.00 97.18           C  
ATOM   1626  HG  LEU A 100       0.494  -7.525  -0.599  1.00 97.18           H  
ATOM   1627  CD1 LEU A 100       1.366  -5.868   0.446  1.00 97.18           C  
ATOM   1628 HD11 LEU A 100       2.367  -6.295   0.515  1.00 97.18           H  
ATOM   1629 HD12 LEU A 100       1.326  -5.225  -0.433  1.00 97.18           H  
ATOM   1630 HD13 LEU A 100       1.171  -5.269   1.335  1.00 97.18           H  
ATOM   1631  CD2 LEU A 100       0.535  -7.963   1.481  1.00 97.18           C  
ATOM   1632 HD21 LEU A 100       0.370  -7.455   2.431  1.00 97.18           H  
ATOM   1633 HD22 LEU A 100       1.550  -8.360   1.459  1.00 97.18           H  
ATOM   1634 HD23 LEU A 100      -0.178  -8.783   1.396  1.00 97.18           H  
ATOM   1635  N   GLU A 101      -2.077  -6.992  -2.646  1.00 97.07           N  
ATOM   1636  H   GLU A 101      -2.872  -7.246  -2.076  1.00 97.07           H  
ATOM   1637  CA  GLU A 101      -1.914  -7.646  -3.948  1.00 97.07           C  
ATOM   1638  HA  GLU A 101      -0.904  -8.057  -3.986  1.00 97.07           H  
ATOM   1639  C   GLU A 101      -2.035  -6.658  -5.117  1.00 97.07           C  
ATOM   1640  CB  GLU A 101      -2.923  -8.799  -4.064  1.00 97.07           C  
ATOM   1641  HB2 GLU A 101      -2.907  -9.381  -3.143  1.00 97.07           H  
ATOM   1642  HB3 GLU A 101      -3.927  -8.394  -4.187  1.00 97.07           H  
ATOM   1643  O   GLU A 101      -1.239  -6.692  -6.063  1.00 97.07           O  
ATOM   1644  CG  GLU A 101      -2.609  -9.740  -5.237  1.00 97.07           C  
ATOM   1645  HG2 GLU A 101      -3.331 -10.557  -5.226  1.00 97.07           H  
ATOM   1646  HG3 GLU A 101      -2.745  -9.192  -6.169  1.00 97.07           H  
ATOM   1647  CD  GLU A 101      -1.183 -10.326  -5.179  1.00 97.07           C  
ATOM   1648  OE1 GLU A 101      -0.615 -10.572  -6.264  1.00 97.07           O  
ATOM   1649  OE2 GLU A 101      -0.619 -10.475  -4.063  1.00 97.07           O  
ATOM   1650  N   HIS A 102      -2.964  -5.705  -5.014  1.00 96.68           N  
ATOM   1651  H   HIS A 102      -3.605  -5.738  -4.234  1.00 96.68           H  
ATOM   1652  CA  HIS A 102      -3.054  -4.590  -5.953  1.00 96.68           C  
ATOM   1653  HA  HIS A 102      -3.191  -4.986  -6.959  1.00 96.68           H  
ATOM   1654  C   HIS A 102      -1.762  -3.759  -5.953  1.00 96.68           C  
ATOM   1655  CB  HIS A 102      -4.274  -3.731  -5.598  1.00 96.68           C  
ATOM   1656  HB2 HIS A 102      -4.180  -3.361  -4.577  1.00 96.68           H  
ATOM   1657  HB3 HIS A 102      -5.171  -4.348  -5.650  1.00 96.68           H  
ATOM   1658  O   HIS A 102      -1.222  -3.448  -7.015  1.00 96.68           O  
ATOM   1659  CG  HIS A 102      -4.438  -2.556  -6.525  1.00 96.68           C  
ATOM   1660  CD2 HIS A 102      -5.069  -2.558  -7.739  1.00 96.68           C  
ATOM   1661  HD2 HIS A 102      -5.557  -3.404  -8.201  1.00 96.68           H  
ATOM   1662  ND1 HIS A 102      -3.933  -1.290  -6.331  1.00 96.68           N  
ATOM   1663  HD1 HIS A 102      -3.420  -0.969  -5.523  1.00 96.68           H  
ATOM   1664  CE1 HIS A 102      -4.256  -0.547  -7.403  1.00 96.68           C  
ATOM   1665  HE1 HIS A 102      -4.003   0.494  -7.537  1.00 96.68           H  
ATOM   1666  NE2 HIS A 102      -4.953  -1.277  -8.286  1.00 96.68           N  
ATOM   1667  N   HIS A 103      -1.216  -3.451  -4.773  1.00 95.98           N  
ATOM   1668  H   HIS A 103      -1.702  -3.722  -3.930  1.00 95.98           H  
ATOM   1669  CA  HIS A 103       0.011  -2.671  -4.650  1.00 95.98           C  
ATOM   1670  HA  HIS A 103      -0.118  -1.758  -5.232  1.00 95.98           H  
ATOM   1671  C   HIS A 103       1.225  -3.413  -5.224  1.00 95.98           C  
ATOM   1672  CB  HIS A 103       0.227  -2.270  -3.186  1.00 95.98           C  
ATOM   1673  HB2 HIS A 103      -0.741  -2.129  -2.705  1.00 95.98           H  
ATOM   1674  HB3 HIS A 103       0.753  -3.060  -2.650  1.00 95.98           H  
ATOM   1675  O   HIS A 103       2.023  -2.811  -5.940  1.00 95.98           O  
ATOM   1676  CG  HIS A 103       0.979  -0.974  -3.054  1.00 95.98           C  
ATOM   1677  CD2 HIS A 103       0.502   0.172  -2.474  1.00 95.98           C  
ATOM   1678  HD2 HIS A 103      -0.462   0.294  -2.003  1.00 95.98           H  
ATOM   1679  ND1 HIS A 103       2.230  -0.688  -3.556  1.00 95.98           N  
ATOM   1680  HD1 HIS A 103       2.803  -1.297  -4.123  1.00 95.98           H  
ATOM   1681  CE1 HIS A 103       2.503   0.595  -3.266  1.00 95.98           C  
ATOM   1682  HE1 HIS A 103       3.407   1.116  -3.546  1.00 95.98           H  
ATOM   1683  NE2 HIS A 103       1.477   1.162  -2.617  1.00 95.98           N  
ATOM   1684  N   LYS A 104       1.347  -4.727  -4.988  1.00 96.76           N  
ATOM   1685  H   LYS A 104       0.669  -5.159  -4.377  1.00 96.76           H  
ATOM   1686  CA  LYS A 104       2.388  -5.570  -5.603  1.00 96.76           C  
ATOM   1687  HA  LYS A 104       3.374  -5.181  -5.350  1.00 96.76           H  
ATOM   1688  C   LYS A 104       2.292  -5.568  -7.124  1.00 96.76           C  
ATOM   1689  CB  LYS A 104       2.255  -7.013  -5.110  1.00 96.76           C  
ATOM   1690  HB2 LYS A 104       1.209  -7.316  -5.164  1.00 96.76           H  
ATOM   1691  HB3 LYS A 104       2.823  -7.665  -5.775  1.00 96.76           H  
ATOM   1692  O   LYS A 104       3.308  -5.404  -7.800  1.00 96.76           O  
ATOM   1693  CG  LYS A 104       2.782  -7.219  -3.687  1.00 96.76           C  
ATOM   1694  HG2 LYS A 104       3.858  -7.047  -3.664  1.00 96.76           H  
ATOM   1695  HG3 LYS A 104       2.293  -6.536  -2.992  1.00 96.76           H  
ATOM   1696  CD  LYS A 104       2.474  -8.665  -3.300  1.00 96.76           C  
ATOM   1697  HD2 LYS A 104       1.396  -8.813  -3.362  1.00 96.76           H  
ATOM   1698  HD3 LYS A 104       2.952  -9.340  -4.010  1.00 96.76           H  
ATOM   1699  CE  LYS A 104       2.935  -9.000  -1.886  1.00 96.76           C  
ATOM   1700  HE2 LYS A 104       2.503  -8.270  -1.201  1.00 96.76           H  
ATOM   1701  HE3 LYS A 104       4.022  -8.934  -1.831  1.00 96.76           H  
ATOM   1702  NZ  LYS A 104       2.460 -10.362  -1.551  1.00 96.76           N  
ATOM   1703  HZ1 LYS A 104       1.466 -10.414  -1.722  1.00 96.76           H  
ATOM   1704  HZ2 LYS A 104       2.640 -10.600  -0.586  1.00 96.76           H  
ATOM   1705  HZ3 LYS A 104       2.876 -11.048  -2.165  1.00 96.76           H  
ATOM   1706  N   SER A 105       1.081  -5.712  -7.656  1.00 96.53           N  
ATOM   1707  H   SER A 105       0.304  -5.875  -7.032  1.00 96.53           H  
ATOM   1708  CA  SER A 105       0.828  -5.693  -9.098  1.00 96.53           C  
ATOM   1709  HA  SER A 105       1.447  -6.451  -9.580  1.00 96.53           H  
ATOM   1710  C   SER A 105       1.185  -4.339  -9.715  1.00 96.53           C  
ATOM   1711  CB  SER A 105      -0.635  -6.040  -9.374  1.00 96.53           C  
ATOM   1712  HB2 SER A 105      -1.294  -5.330  -8.874  1.00 96.53           H  
ATOM   1713  HB3 SER A 105      -0.815  -5.995 -10.448  1.00 96.53           H  
ATOM   1714  O   SER A 105       1.885  -4.289 -10.726  1.00 96.53           O  
ATOM   1715  OG  SER A 105      -0.909  -7.350  -8.918  1.00 96.53           O  
ATOM   1716  HG  SER A 105      -1.041  -7.346  -7.967  1.00 96.53           H  
ATOM   1717  N   ALA A 106       0.793  -3.237  -9.068  1.00 95.90           N  
ATOM   1718  H   ALA A 106       0.196  -3.337  -8.259  1.00 95.90           H  
ATOM   1719  CA  ALA A 106       1.134  -1.883  -9.497  1.00 95.90           C  
ATOM   1720  HA  ALA A 106       0.800  -1.746 -10.525  1.00 95.90           H  
ATOM   1721  C   ALA A 106       2.651  -1.631  -9.465  1.00 95.90           C  
ATOM   1722  CB  ALA A 106       0.377  -0.890  -8.606  1.00 95.90           C  
ATOM   1723  HB1 ALA A 106       0.585   0.129  -8.932  1.00 95.90           H  
ATOM   1724  HB2 ALA A 106      -0.696  -1.072  -8.681  1.00 95.90           H  
ATOM   1725  HB3 ALA A 106       0.684  -1.001  -7.566  1.00 95.90           H  
ATOM   1726  O   ALA A 106       3.213  -1.108 -10.427  1.00 95.90           O  
ATOM   1727  N   THR A 107       3.340  -2.056  -8.400  1.00 96.19           N  
ATOM   1728  H   THR A 107       2.833  -2.425  -7.609  1.00 96.19           H  
ATOM   1729  CA  THR A 107       4.801  -1.940  -8.301  1.00 96.19           C  
ATOM   1730  HA  THR A 107       5.077  -0.901  -8.482  1.00 96.19           H  
ATOM   1731  C   THR A 107       5.508  -2.781  -9.363  1.00 96.19           C  
ATOM   1732  CB  THR A 107       5.293  -2.330  -6.898  1.00 96.19           C  
ATOM   1733  HB  THR A 107       5.032  -3.369  -6.693  1.00 96.19           H  
ATOM   1734  O   THR A 107       6.456  -2.301  -9.982  1.00 96.19           O  
ATOM   1735  CG2 THR A 107       6.803  -2.153  -6.737  1.00 96.19           C  
ATOM   1736 HG21 THR A 107       7.080  -2.334  -5.699  1.00 96.19           H  
ATOM   1737 HG22 THR A 107       7.335  -2.870  -7.363  1.00 96.19           H  
ATOM   1738 HG23 THR A 107       7.097  -1.142  -7.019  1.00 96.19           H  
ATOM   1739  OG1 THR A 107       4.697  -1.506  -5.921  1.00 96.19           O  
ATOM   1740  HG1 THR A 107       4.848  -0.593  -6.174  1.00 96.19           H  
ATOM   1741  N   LYS A 108       5.041  -4.006  -9.630  1.00 96.94           N  
ATOM   1742  H   LYS A 108       4.268  -4.358  -9.083  1.00 96.94           H  
ATOM   1743  CA  LYS A 108       5.592  -4.857 -10.693  1.00 96.94           C  
ATOM   1744  HA  LYS A 108       6.660  -4.988 -10.519  1.00 96.94           H  
ATOM   1745  C   LYS A 108       5.452  -4.193 -12.064  1.00 96.94           C  
ATOM   1746  CB  LYS A 108       4.910  -6.231 -10.647  1.00 96.94           C  
ATOM   1747  HB2 LYS A 108       3.848  -6.117 -10.867  1.00 96.94           H  
ATOM   1748  HB3 LYS A 108       5.012  -6.648  -9.645  1.00 96.94           H  
ATOM   1749  O   LYS A 108       6.443  -4.091 -12.784  1.00 96.94           O  
ATOM   1750  CG  LYS A 108       5.538  -7.201 -11.654  1.00 96.94           C  
ATOM   1751  HG2 LYS A 108       6.587  -7.356 -11.403  1.00 96.94           H  
ATOM   1752  HG3 LYS A 108       5.474  -6.780 -12.657  1.00 96.94           H  
ATOM   1753  CD  LYS A 108       4.804  -8.544 -11.646  1.00 96.94           C  
ATOM   1754  HD2 LYS A 108       3.749  -8.370 -11.854  1.00 96.94           H  
ATOM   1755  HD3 LYS A 108       4.911  -9.020 -10.671  1.00 96.94           H  
ATOM   1756  CE  LYS A 108       5.404  -9.426 -12.741  1.00 96.94           C  
ATOM   1757  HE2 LYS A 108       6.448  -9.634 -12.508  1.00 96.94           H  
ATOM   1758  HE3 LYS A 108       5.389  -8.860 -13.673  1.00 96.94           H  
ATOM   1759  NZ  LYS A 108       4.635 -10.678 -12.919  1.00 96.94           N  
ATOM   1760  HZ1 LYS A 108       5.038 -11.210 -13.677  1.00 96.94           H  
ATOM   1761  HZ2 LYS A 108       4.626 -11.227 -12.072  1.00 96.94           H  
ATOM   1762  HZ3 LYS A 108       3.686 -10.448 -13.179  1.00 96.94           H  
ATOM   1763  N   LEU A 109       4.263  -3.679 -12.383  1.00 96.51           N  
ATOM   1764  H   LEU A 109       3.494  -3.811 -11.742  1.00 96.51           H  
ATOM   1765  CA  LEU A 109       4.008  -2.962 -13.634  1.00 96.51           C  
ATOM   1766  HA  LEU A 109       4.239  -3.632 -14.462  1.00 96.51           H  
ATOM   1767  C   LEU A 109       4.905  -1.724 -13.766  1.00 96.51           C  
ATOM   1768  CB  LEU A 109       2.517  -2.582 -13.686  1.00 96.51           C  
ATOM   1769  HB2 LEU A 109       1.915  -3.483 -13.560  1.00 96.51           H  
ATOM   1770  HB3 LEU A 109       2.299  -1.916 -12.851  1.00 96.51           H  
ATOM   1771  O   LEU A 109       5.495  -1.500 -14.820  1.00 96.51           O  
ATOM   1772  CG  LEU A 109       2.099  -1.885 -14.994  1.00 96.51           C  
ATOM   1773  HG  LEU A 109       2.740  -1.022 -15.176  1.00 96.51           H  
ATOM   1774  CD1 LEU A 109       2.181  -2.828 -16.196  1.00 96.51           C  
ATOM   1775 HD11 LEU A 109       1.578  -3.718 -16.017  1.00 96.51           H  
ATOM   1776 HD12 LEU A 109       1.816  -2.322 -17.090  1.00 96.51           H  
ATOM   1777 HD13 LEU A 109       3.214  -3.129 -16.369  1.00 96.51           H  
ATOM   1778  CD2 LEU A 109       0.662  -1.379 -14.873  1.00 96.51           C  
ATOM   1779 HD21 LEU A 109       0.370  -0.870 -15.791  1.00 96.51           H  
ATOM   1780 HD22 LEU A 109       0.590  -0.674 -14.045  1.00 96.51           H  
ATOM   1781 HD23 LEU A 109      -0.015  -2.214 -14.692  1.00 96.51           H  
ATOM   1782  N   PHE A 110       5.062  -0.948 -12.691  1.00 96.60           N  
ATOM   1783  H   PHE A 110       4.511  -1.150 -11.869  1.00 96.60           H  
ATOM   1784  CA  PHE A 110       5.945   0.218 -12.665  1.00 96.60           C  
ATOM   1785  HA  PHE A 110       5.638   0.912 -13.447  1.00 96.60           H  
ATOM   1786  C   PHE A 110       7.412  -0.156 -12.935  1.00 96.60           C  
ATOM   1787  CB  PHE A 110       5.788   0.910 -11.306  1.00 96.60           C  
ATOM   1788  HB2 PHE A 110       5.985   0.192 -10.510  1.00 96.60           H  
ATOM   1789  HB3 PHE A 110       4.754   1.237 -11.200  1.00 96.60           H  
ATOM   1790  O   PHE A 110       8.091   0.501 -13.725  1.00 96.60           O  
ATOM   1791  CG  PHE A 110       6.691   2.110 -11.114  1.00 96.60           C  
ATOM   1792  CD1 PHE A 110       7.837   2.017 -10.300  1.00 96.60           C  
ATOM   1793  HD1 PHE A 110       8.081   1.083  -9.815  1.00 96.60           H  
ATOM   1794  CD2 PHE A 110       6.378   3.327 -11.745  1.00 96.60           C  
ATOM   1795  HD2 PHE A 110       5.509   3.399 -12.381  1.00 96.60           H  
ATOM   1796  CE1 PHE A 110       8.644   3.150 -10.088  1.00 96.60           C  
ATOM   1797  HE1 PHE A 110       9.507   3.088  -9.442  1.00 96.60           H  
ATOM   1798  CE2 PHE A 110       7.194   4.455 -11.546  1.00 96.60           C  
ATOM   1799  HE2 PHE A 110       6.948   5.388 -12.030  1.00 96.60           H  
ATOM   1800  CZ  PHE A 110       8.318   4.371 -10.707  1.00 96.60           C  
ATOM   1801  HZ  PHE A 110       8.931   5.245 -10.540  1.00 96.60           H  
ATOM   1802  N   VAL A 111       7.909  -1.238 -12.326  1.00 97.22           N  
ATOM   1803  H   VAL A 111       7.311  -1.742 -11.687  1.00 97.22           H  
ATOM   1804  CA  VAL A 111       9.272  -1.741 -12.567  1.00 97.22           C  
ATOM   1805  HA  VAL A 111       9.976  -0.922 -12.419  1.00 97.22           H  
ATOM   1806  C   VAL A 111       9.444  -2.207 -14.015  1.00 97.22           C  
ATOM   1807  CB  VAL A 111       9.626  -2.860 -11.566  1.00 97.22           C  
ATOM   1808  HB  VAL A 111       8.828  -3.603 -11.553  1.00 97.22           H  
ATOM   1809  O   VAL A 111      10.455  -1.888 -14.641  1.00 97.22           O  
ATOM   1810  CG1 VAL A 111      10.943  -3.573 -11.909  1.00 97.22           C  
ATOM   1811 HG11 VAL A 111      10.841  -4.118 -12.847  1.00 97.22           H  
ATOM   1812 HG12 VAL A 111      11.751  -2.847 -11.995  1.00 97.22           H  
ATOM   1813 HG13 VAL A 111      11.185  -4.292 -11.127  1.00 97.22           H  
ATOM   1814  CG2 VAL A 111       9.789  -2.284 -10.152  1.00 97.22           C  
ATOM   1815 HG21 VAL A 111       8.891  -1.745  -9.851  1.00 97.22           H  
ATOM   1816 HG22 VAL A 111      10.634  -1.596 -10.121  1.00 97.22           H  
ATOM   1817 HG23 VAL A 111       9.957  -3.092  -9.441  1.00 97.22           H  
ATOM   1818  N   GLU A 112       8.466  -2.921 -14.573  1.00 97.12           N  
ATOM   1819  H   GLU A 112       7.663  -3.167 -14.011  1.00 97.12           H  
ATOM   1820  CA  GLU A 112       8.490  -3.375 -15.968  1.00 97.12           C  
ATOM   1821  HA  GLU A 112       9.417  -3.920 -16.150  1.00 97.12           H  
ATOM   1822  C   GLU A 112       8.473  -2.201 -16.957  1.00 97.12           C  
ATOM   1823  CB  GLU A 112       7.314  -4.330 -16.228  1.00 97.12           C  
ATOM   1824  HB2 GLU A 112       7.196  -4.462 -17.303  1.00 97.12           H  
ATOM   1825  HB3 GLU A 112       6.400  -3.891 -15.828  1.00 97.12           H  
ATOM   1826  O   GLU A 112       9.270  -2.178 -17.899  1.00 97.12           O  
ATOM   1827  CG  GLU A 112       7.560  -5.712 -15.596  1.00 97.12           C  
ATOM   1828  HG2 GLU A 112       7.817  -5.588 -14.544  1.00 97.12           H  
ATOM   1829  HG3 GLU A 112       8.421  -6.164 -16.088  1.00 97.12           H  
ATOM   1830  CD  GLU A 112       6.360  -6.670 -15.699  1.00 97.12           C  
ATOM   1831  OE1 GLU A 112       6.496  -7.810 -15.189  1.00 97.12           O  
ATOM   1832  OE2 GLU A 112       5.315  -6.279 -16.262  1.00 97.12           O  
ATOM   1833  N   GLN A 113       7.643  -1.185 -16.706  1.00 96.77           N  
ATOM   1834  H   GLN A 113       7.006  -1.271 -15.927  1.00 96.77           H  
ATOM   1835  CA  GLN A 113       7.595   0.039 -17.508  1.00 96.77           C  
ATOM   1836  HA  GLN A 113       7.405  -0.227 -18.548  1.00 96.77           H  
ATOM   1837  C   GLN A 113       8.929   0.791 -17.473  1.00 96.77           C  
ATOM   1838  CB  GLN A 113       6.459   0.944 -17.015  1.00 96.77           C  
ATOM   1839  HB2 GLN A 113       6.496   1.016 -15.928  1.00 96.77           H  
ATOM   1840  HB3 GLN A 113       6.600   1.943 -17.428  1.00 96.77           H  
ATOM   1841  O   GLN A 113       9.479   1.103 -18.531  1.00 96.77           O  
ATOM   1842  CG  GLN A 113       5.079   0.437 -17.460  1.00 96.77           C  
ATOM   1843  HG2 GLN A 113       5.036   0.438 -18.549  1.00 96.77           H  
ATOM   1844  HG3 GLN A 113       4.924  -0.587 -17.120  1.00 96.77           H  
ATOM   1845  CD  GLN A 113       3.939   1.301 -16.930  1.00 96.77           C  
ATOM   1846  NE2 GLN A 113       2.728   1.087 -17.394  1.00 96.77           N  
ATOM   1847 HE21 GLN A 113       2.547   0.337 -18.047  1.00 96.77           H  
ATOM   1848 HE22 GLN A 113       2.003   1.671 -17.004  1.00 96.77           H  
ATOM   1849  OE1 GLN A 113       4.100   2.188 -16.109  1.00 96.77           O  
ATOM   1850  N   ASN A 114       9.498   1.018 -16.285  1.00 97.16           N  
ATOM   1851  H   ASN A 114       8.986   0.770 -15.450  1.00 97.16           H  
ATOM   1852  CA  ASN A 114      10.795   1.685 -16.146  1.00 97.16           C  
ATOM   1853  HA  ASN A 114      10.751   2.659 -16.634  1.00 97.16           H  
ATOM   1854  C   ASN A 114      11.920   0.895 -16.817  1.00 97.16           C  
ATOM   1855  CB  ASN A 114      11.105   1.883 -14.659  1.00 97.16           C  
ATOM   1856  HB2 ASN A 114      10.935   0.950 -14.120  1.00 97.16           H  
ATOM   1857  HB3 ASN A 114      12.151   2.164 -14.540  1.00 97.16           H  
ATOM   1858  O   ASN A 114      12.767   1.474 -17.497  1.00 97.16           O  
ATOM   1859  CG  ASN A 114      10.282   2.992 -14.041  1.00 97.16           C  
ATOM   1860  ND2 ASN A 114       9.987   2.876 -12.776  1.00 97.16           N  
ATOM   1861 HD21 ASN A 114      10.146   2.001 -12.298  1.00 97.16           H  
ATOM   1862 HD22 ASN A 114       9.326   3.550 -12.416  1.00 97.16           H  
ATOM   1863  OD1 ASN A 114       9.925   3.971 -14.666  1.00 97.16           O  
ATOM   1864  N   ARG A 115      11.919  -0.437 -16.682  1.00 97.65           N  
ATOM   1865  H   ARG A 115      11.211  -0.855 -16.094  1.00 97.65           H  
ATOM   1866  CA  ARG A 115      12.891  -1.307 -17.353  1.00 97.65           C  
ATOM   1867  HA  ARG A 115      13.894  -0.969 -17.094  1.00 97.65           H  
ATOM   1868  C   ARG A 115      12.774  -1.202 -18.871  1.00 97.65           C  
ATOM   1869  CB  ARG A 115      12.703  -2.749 -16.864  1.00 97.65           C  
ATOM   1870  HB2 ARG A 115      12.788  -2.765 -15.778  1.00 97.65           H  
ATOM   1871  HB3 ARG A 115      11.708  -3.102 -17.138  1.00 97.65           H  
ATOM   1872  O   ARG A 115      13.795  -1.095 -19.547  1.00 97.65           O  
ATOM   1873  CG  ARG A 115      13.760  -3.688 -17.457  1.00 97.65           C  
ATOM   1874  HG2 ARG A 115      13.677  -3.705 -18.543  1.00 97.65           H  
ATOM   1875  HG3 ARG A 115      14.753  -3.334 -17.179  1.00 97.65           H  
ATOM   1876  CD  ARG A 115      13.559  -5.109 -16.930  1.00 97.65           C  
ATOM   1877  HD2 ARG A 115      13.620  -5.092 -15.841  1.00 97.65           H  
ATOM   1878  HD3 ARG A 115      12.566  -5.452 -17.221  1.00 97.65           H  
ATOM   1879  NE  ARG A 115      14.582  -6.024 -17.469  1.00 97.65           N  
ATOM   1880  HE  ARG A 115      15.313  -5.607 -18.027  1.00 97.65           H  
ATOM   1881  NH1 ARG A 115      13.802  -7.941 -16.479  1.00 97.65           N  
ATOM   1882 HH11 ARG A 115      13.864  -8.936 -16.322  1.00 97.65           H  
ATOM   1883 HH12 ARG A 115      13.050  -7.410 -16.063  1.00 97.65           H  
ATOM   1884  NH2 ARG A 115      15.609  -8.034 -17.785  1.00 97.65           N  
ATOM   1885 HH21 ARG A 115      15.661  -9.026 -17.606  1.00 97.65           H  
ATOM   1886 HH22 ARG A 115      16.311  -7.597 -18.365  1.00 97.65           H  
ATOM   1887  CZ  ARG A 115      14.659  -7.324 -17.244  1.00 97.65           C  
ATOM   1888  N   SER A 116      11.554  -1.206 -19.407  1.00 97.10           N  
ATOM   1889  H   SER A 116      10.761  -1.325 -18.794  1.00 97.10           H  
ATOM   1890  CA  SER A 116      11.316  -1.038 -20.843  1.00 97.10           C  
ATOM   1891  HA  SER A 116      11.866  -1.809 -21.382  1.00 97.10           H  
ATOM   1892  C   SER A 116      11.810   0.322 -21.336  1.00 97.10           C  
ATOM   1893  CB  SER A 116       9.829  -1.212 -21.160  1.00 97.10           C  
ATOM   1894  HB2 SER A 116       9.246  -0.413 -20.702  1.00 97.10           H  
ATOM   1895  HB3 SER A 116       9.487  -2.167 -20.764  1.00 97.10           H  
ATOM   1896  O   SER A 116      12.558   0.381 -22.309  1.00 97.10           O  
ATOM   1897  OG  SER A 116       9.642  -1.202 -22.563  1.00 97.10           O  
ATOM   1898  HG  SER A 116       9.840  -0.332 -22.917  1.00 97.10           H  
ATOM   1899  N   GLN A 117      11.457   1.410 -20.644  1.00 96.58           N  
ATOM   1900  H   GLN A 117      10.853   1.298 -19.841  1.00 96.58           H  
ATOM   1901  CA  GLN A 117      11.896   2.765 -20.992  1.00 96.58           C  
ATOM   1902  HA  GLN A 117      11.569   3.002 -22.005  1.00 96.58           H  
ATOM   1903  C   GLN A 117      13.423   2.898 -20.958  1.00 96.58           C  
ATOM   1904  CB  GLN A 117      11.279   3.772 -20.017  1.00 96.58           C  
ATOM   1905  HB2 GLN A 117      11.777   4.732 -20.150  1.00 96.58           H  
ATOM   1906  HB3 GLN A 117      11.453   3.438 -18.994  1.00 96.58           H  
ATOM   1907  O   GLN A 117      14.022   3.447 -21.887  1.00 96.58           O  
ATOM   1908  CG  GLN A 117       9.775   3.987 -20.240  1.00 96.58           C  
ATOM   1909  HG2 GLN A 117       9.615   4.376 -21.245  1.00 96.58           H  
ATOM   1910  HG3 GLN A 117       9.237   3.042 -20.153  1.00 96.58           H  
ATOM   1911  CD  GLN A 117       9.185   4.974 -19.237  1.00 96.58           C  
ATOM   1912  NE2 GLN A 117       7.912   5.284 -19.332  1.00 96.58           N  
ATOM   1913 HE21 GLN A 117       7.312   4.853 -20.021  1.00 96.58           H  
ATOM   1914 HE22 GLN A 117       7.569   5.903 -18.612  1.00 96.58           H  
ATOM   1915  OE1 GLN A 117       9.852   5.503 -18.367  1.00 96.58           O  
ATOM   1916  N   LEU A 118      14.064   2.351 -19.922  1.00 96.75           N  
ATOM   1917  H   LEU A 118      13.520   1.959 -19.167  1.00 96.75           H  
ATOM   1918  CA  LEU A 118      15.517   2.340 -19.802  1.00 96.75           C  
ATOM   1919  HA  LEU A 118      15.863   3.371 -19.876  1.00 96.75           H  
ATOM   1920  C   LEU A 118      16.159   1.548 -20.945  1.00 96.75           C  
ATOM   1921  CB  LEU A 118      15.906   1.779 -18.426  1.00 96.75           C  
ATOM   1922  HB2 LEU A 118      15.397   2.355 -17.653  1.00 96.75           H  
ATOM   1923  HB3 LEU A 118      15.560   0.748 -18.358  1.00 96.75           H  
ATOM   1924  O   LEU A 118      17.078   2.054 -21.585  1.00 96.75           O  
ATOM   1925  CG  LEU A 118      17.421   1.815 -18.152  1.00 96.75           C  
ATOM   1926  HG  LEU A 118      17.951   1.276 -18.937  1.00 96.75           H  
ATOM   1927  CD1 LEU A 118      17.961   3.246 -18.081  1.00 96.75           C  
ATOM   1928 HD11 LEU A 118      17.880   3.727 -19.056  1.00 96.75           H  
ATOM   1929 HD12 LEU A 118      19.013   3.224 -17.798  1.00 96.75           H  
ATOM   1930 HD13 LEU A 118      17.403   3.819 -17.341  1.00 96.75           H  
ATOM   1931  CD2 LEU A 118      17.715   1.120 -16.825  1.00 96.75           C  
ATOM   1932 HD21 LEU A 118      18.789   1.117 -16.639  1.00 96.75           H  
ATOM   1933 HD22 LEU A 118      17.210   1.638 -16.010  1.00 96.75           H  
ATOM   1934 HD23 LEU A 118      17.367   0.088 -16.866  1.00 96.75           H  
ATOM   1935  N   ASN A 119      15.650   0.354 -21.257  1.00 97.17           N  
ATOM   1936  H   ASN A 119      14.903  -0.014 -20.684  1.00 97.17           H  
ATOM   1937  CA  ASN A 119      16.150  -0.463 -22.362  1.00 97.17           C  
ATOM   1938  HA  ASN A 119      17.210  -0.664 -22.204  1.00 97.17           H  
ATOM   1939  C   ASN A 119      16.029   0.260 -23.708  1.00 97.17           C  
ATOM   1940  CB  ASN A 119      15.387  -1.795 -22.404  1.00 97.17           C  
ATOM   1941  HB2 ASN A 119      15.543  -2.263 -23.376  1.00 97.17           H  
ATOM   1942  HB3 ASN A 119      14.318  -1.614 -22.288  1.00 97.17           H  
ATOM   1943  O   ASN A 119      16.980   0.252 -24.491  1.00 97.17           O  
ATOM   1944  CG  ASN A 119      15.840  -2.796 -21.361  1.00 97.17           C  
ATOM   1945  ND2 ASN A 119      15.113  -3.879 -21.219  1.00 97.17           N  
ATOM   1946 HD21 ASN A 119      15.498  -4.590 -20.615  1.00 97.17           H  
ATOM   1947 HD22 ASN A 119      14.278  -4.000 -21.774  1.00 97.17           H  
ATOM   1948  OD1 ASN A 119      16.861  -2.676 -20.708  1.00 97.17           O  
ATOM   1949  N   THR A 120      14.898   0.919 -23.979  1.00 96.69           N  
ATOM   1950  H   THR A 120      14.123   0.844 -23.335  1.00 96.69           H  
ATOM   1951  CA  THR A 120      14.709   1.718 -25.197  1.00 96.69           C  
ATOM   1952  HA  THR A 120      14.892   1.083 -26.064  1.00 96.69           H  
ATOM   1953  C   THR A 120      15.700   2.880 -25.256  1.00 96.69           C  
ATOM   1954  CB  THR A 120      13.271   2.254 -25.283  1.00 96.69           C  
ATOM   1955  HB  THR A 120      13.077   2.910 -24.435  1.00 96.69           H  
ATOM   1956  O   THR A 120      16.347   3.078 -26.286  1.00 96.69           O  
ATOM   1957  CG2 THR A 120      13.004   3.018 -26.579  1.00 96.69           C  
ATOM   1958 HG21 THR A 120      11.949   3.290 -26.625  1.00 96.69           H  
ATOM   1959 HG22 THR A 120      13.255   2.402 -27.442  1.00 96.69           H  
ATOM   1960 HG23 THR A 120      13.592   3.936 -26.603  1.00 96.69           H  
ATOM   1961  OG1 THR A 120      12.350   1.191 -25.251  1.00 96.69           O  
ATOM   1962  HG1 THR A 120      12.432   0.673 -26.055  1.00 96.69           H  
ATOM   1963  N   SER A 121      15.866   3.611 -24.151  1.00 97.47           N  
ATOM   1964  H   SER A 121      15.302   3.389 -23.343  1.00 97.47           H  
ATOM   1965  CA  SER A 121      16.800   4.738 -24.045  1.00 97.47           C  
ATOM   1966  HA  SER A 121      16.558   5.471 -24.814  1.00 97.47           H  
ATOM   1967  C   SER A 121      18.253   4.301 -24.258  1.00 97.47           C  
ATOM   1968  CB  SER A 121      16.622   5.407 -22.679  1.00 97.47           C  
ATOM   1969  HB2 SER A 121      15.593   5.754 -22.587  1.00 97.47           H  
ATOM   1970  HB3 SER A 121      16.821   4.688 -21.884  1.00 97.47           H  
ATOM   1971  O   SER A 121      18.958   4.861 -25.100  1.00 97.47           O  
ATOM   1972  OG  SER A 121      17.499   6.509 -22.544  1.00 97.47           O  
ATOM   1973  HG  SER A 121      17.176   7.048 -21.818  1.00 97.47           H  
ATOM   1974  N   VAL A 122      18.691   3.241 -23.573  1.00 97.50           N  
ATOM   1975  H   VAL A 122      18.063   2.811 -22.909  1.00 97.50           H  
ATOM   1976  CA  VAL A 122      20.039   2.670 -23.714  1.00 97.50           C  
ATOM   1977  HA  VAL A 122      20.773   3.456 -23.538  1.00 97.50           H  
ATOM   1978  C   VAL A 122      20.267   2.165 -25.138  1.00 97.50           C  
ATOM   1979  CB  VAL A 122      20.278   1.558 -22.672  1.00 97.50           C  
ATOM   1980  HB  VAL A 122      19.456   0.843 -22.715  1.00 97.50           H  
ATOM   1981  O   VAL A 122      21.275   2.512 -25.745  1.00 97.50           O  
ATOM   1982  CG1 VAL A 122      21.592   0.805 -22.914  1.00 97.50           C  
ATOM   1983 HG11 VAL A 122      22.428   1.502 -22.966  1.00 97.50           H  
ATOM   1984 HG12 VAL A 122      21.767   0.098 -22.102  1.00 97.50           H  
ATOM   1985 HG13 VAL A 122      21.539   0.235 -23.841  1.00 97.50           H  
ATOM   1986  CG2 VAL A 122      20.350   2.154 -21.259  1.00 97.50           C  
ATOM   1987 HG21 VAL A 122      19.454   2.733 -21.036  1.00 97.50           H  
ATOM   1988 HG22 VAL A 122      20.424   1.348 -20.528  1.00 97.50           H  
ATOM   1989 HG23 VAL A 122      21.222   2.801 -21.167  1.00 97.50           H  
ATOM   1990  N   SER A 123      19.311   1.439 -25.722  1.00 97.39           N  
ATOM   1991  H   SER A 123      18.502   1.181 -25.175  1.00 97.39           H  
ATOM   1992  CA  SER A 123      19.416   0.938 -27.102  1.00 97.39           C  
ATOM   1993  HA  SER A 123      20.321   0.339 -27.197  1.00 97.39           H  
ATOM   1994  C   SER A 123      19.483   2.066 -28.133  1.00 97.39           C  
ATOM   1995  CB  SER A 123      18.216   0.053 -27.449  1.00 97.39           C  
ATOM   1996  HB2 SER A 123      18.336  -0.325 -28.465  1.00 97.39           H  
ATOM   1997  HB3 SER A 123      17.297   0.636 -27.396  1.00 97.39           H  
ATOM   1998  O   SER A 123      20.151   1.948 -29.159  1.00 97.39           O  
ATOM   1999  OG  SER A 123      18.121  -1.042 -26.569  1.00 97.39           O  
ATOM   2000  HG  SER A 123      17.766  -0.727 -25.735  1.00 97.39           H  
ATOM   2001  N   HIS A 124      18.784   3.179 -27.899  1.00 96.89           N  
ATOM   2002  H   HIS A 124      18.213   3.231 -27.068  1.00 96.89           H  
ATOM   2003  CA  HIS A 124      18.889   4.362 -28.751  1.00 96.89           C  
ATOM   2004  HA  HIS A 124      18.774   4.065 -29.793  1.00 96.89           H  
ATOM   2005  C   HIS A 124      20.267   5.025 -28.623  1.00 96.89           C  
ATOM   2006  CB  HIS A 124      17.758   5.336 -28.406  1.00 96.89           C  
ATOM   2007  HB2 HIS A 124      17.903   5.735 -27.402  1.00 96.89           H  
ATOM   2008  HB3 HIS A 124      16.808   4.801 -28.419  1.00 96.89           H  
ATOM   2009  O   HIS A 124      20.882   5.375 -29.630  1.00 96.89           O  
ATOM   2010  CG  HIS A 124      17.675   6.478 -29.382  1.00 96.89           C  
ATOM   2011  CD2 HIS A 124      16.799   6.589 -30.427  1.00 96.89           C  
ATOM   2012  HD2 HIS A 124      16.024   5.883 -30.687  1.00 96.89           H  
ATOM   2013  ND1 HIS A 124      18.483   7.592 -29.414  1.00 96.89           N  
ATOM   2014  HD1 HIS A 124      19.256   7.794 -28.796  1.00 96.89           H  
ATOM   2015  CE1 HIS A 124      18.094   8.355 -30.448  1.00 96.89           C  
ATOM   2016  HE1 HIS A 124      18.521   9.309 -30.719  1.00 96.89           H  
ATOM   2017  NE2 HIS A 124      17.081   7.775 -31.105  1.00 96.89           N  
ATOM   2018  N   ARG A 125      20.782   5.165 -27.395  1.00 97.33           N  
ATOM   2019  H   ARG A 125      20.231   4.852 -26.609  1.00 97.33           H  
ATOM   2020  CA  ARG A 125      22.117   5.728 -27.146  1.00 97.33           C  
ATOM   2021  HA  ARG A 125      22.197   6.692 -27.647  1.00 97.33           H  
ATOM   2022  C   ARG A 125      23.223   4.867 -27.752  1.00 97.33           C  
ATOM   2023  CB  ARG A 125      22.340   5.926 -25.641  1.00 97.33           C  
ATOM   2024  HB2 ARG A 125      22.094   5.007 -25.109  1.00 97.33           H  
ATOM   2025  HB3 ARG A 125      23.395   6.147 -25.473  1.00 97.33           H  
ATOM   2026  O   ARG A 125      24.108   5.425 -28.388  1.00 97.33           O  
ATOM   2027  CG  ARG A 125      21.500   7.088 -25.089  1.00 97.33           C  
ATOM   2028  HG2 ARG A 125      21.771   8.011 -25.601  1.00 97.33           H  
ATOM   2029  HG3 ARG A 125      20.443   6.898 -25.273  1.00 97.33           H  
ATOM   2030  CD  ARG A 125      21.708   7.265 -23.580  1.00 97.33           C  
ATOM   2031  HD2 ARG A 125      20.964   7.973 -23.215  1.00 97.33           H  
ATOM   2032  HD3 ARG A 125      21.542   6.307 -23.087  1.00 97.33           H  
ATOM   2033  NE  ARG A 125      23.059   7.777 -23.270  1.00 97.33           N  
ATOM   2034  HE  ARG A 125      23.651   8.007 -24.055  1.00 97.33           H  
ATOM   2035  NH1 ARG A 125      22.885   7.724 -20.982  1.00 97.33           N  
ATOM   2036 HH11 ARG A 125      23.277   7.902 -20.069  1.00 97.33           H  
ATOM   2037 HH12 ARG A 125      21.954   7.342 -21.071  1.00 97.33           H  
ATOM   2038  NH2 ARG A 125      24.758   8.485 -21.928  1.00 97.33           N  
ATOM   2039 HH21 ARG A 125      25.322   8.699 -22.737  1.00 97.33           H  
ATOM   2040 HH22 ARG A 125      25.136   8.651 -21.006  1.00 97.33           H  
ATOM   2041  CZ  ARG A 125      23.559   7.991 -22.065  1.00 97.33           C  
ATOM   2042  N   LEU A 126      23.145   3.544 -27.614  1.00 97.61           N  
ATOM   2043  H   LEU A 126      22.404   3.164 -27.043  1.00 97.61           H  
ATOM   2044  CA  LEU A 126      24.104   2.614 -28.215  1.00 97.61           C  
ATOM   2045  HA  LEU A 126      25.110   2.888 -27.896  1.00 97.61           H  
ATOM   2046  C   LEU A 126      24.113   2.726 -29.740  1.00 97.61           C  
ATOM   2047  CB  LEU A 126      23.808   1.176 -27.759  1.00 97.61           C  
ATOM   2048  HB2 LEU A 126      22.745   0.976 -27.888  1.00 97.61           H  
ATOM   2049  HB3 LEU A 126      24.351   0.488 -28.407  1.00 97.61           H  
ATOM   2050  O   LEU A 126      25.173   2.958 -30.306  1.00 97.61           O  
ATOM   2051  CG  LEU A 126      24.215   0.881 -26.304  1.00 97.61           C  
ATOM   2052  HG  LEU A 126      23.749   1.607 -25.637  1.00 97.61           H  
ATOM   2053  CD1 LEU A 126      23.728  -0.514 -25.915  1.00 97.61           C  
ATOM   2054 HD11 LEU A 126      24.194  -1.262 -26.556  1.00 97.61           H  
ATOM   2055 HD12 LEU A 126      23.986  -0.721 -24.877  1.00 97.61           H  
ATOM   2056 HD13 LEU A 126      22.645  -0.573 -26.028  1.00 97.61           H  
ATOM   2057  CD2 LEU A 126      25.731   0.936 -26.097  1.00 97.61           C  
ATOM   2058 HD21 LEU A 126      25.976   0.628 -25.081  1.00 97.61           H  
ATOM   2059 HD22 LEU A 126      26.107   1.948 -26.247  1.00 97.61           H  
ATOM   2060 HD23 LEU A 126      26.225   0.263 -26.798  1.00 97.61           H  
ATOM   2061  N   ARG A 127      22.945   2.713 -30.396  1.00 96.93           N  
ATOM   2062  H   ARG A 127      22.108   2.483 -29.880  1.00 96.93           H  
ATOM   2063  CA  ARG A 127      22.859   2.916 -31.855  1.00 96.93           C  
ATOM   2064  HA  ARG A 127      23.449   2.146 -32.352  1.00 96.93           H  
ATOM   2065  C   ARG A 127      23.446   4.251 -32.311  1.00 96.93           C  
ATOM   2066  CB  ARG A 127      21.402   2.818 -32.319  1.00 96.93           C  
ATOM   2067  HB2 ARG A 127      20.762   3.387 -31.644  1.00 96.93           H  
ATOM   2068  HB3 ARG A 127      21.323   3.253 -33.316  1.00 96.93           H  
ATOM   2069  O   ARG A 127      24.059   4.327 -33.371  1.00 96.93           O  
ATOM   2070  CG  ARG A 127      20.941   1.358 -32.403  1.00 96.93           C  
ATOM   2071  HG2 ARG A 127      21.008   0.879 -31.427  1.00 96.93           H  
ATOM   2072  HG3 ARG A 127      21.598   0.821 -33.088  1.00 96.93           H  
ATOM   2073  CD  ARG A 127      19.506   1.269 -32.932  1.00 96.93           C  
ATOM   2074  HD2 ARG A 127      19.282   0.219 -33.121  1.00 96.93           H  
ATOM   2075  HD3 ARG A 127      19.451   1.810 -33.876  1.00 96.93           H  
ATOM   2076  NE  ARG A 127      18.530   1.802 -31.960  1.00 96.93           N  
ATOM   2077  HE  ARG A 127      18.857   1.839 -31.005  1.00 96.93           H  
ATOM   2078  NH1 ARG A 127      16.808   2.194 -33.430  1.00 96.93           N  
ATOM   2079 HH11 ARG A 127      17.378   1.802 -34.166  1.00 96.93           H  
ATOM   2080 HH12 ARG A 127      15.845   2.441 -33.605  1.00 96.93           H  
ATOM   2081  NH2 ARG A 127      16.504   2.579 -31.254  1.00 96.93           N  
ATOM   2082 HH21 ARG A 127      16.833   2.551 -30.300  1.00 96.93           H  
ATOM   2083 HH22 ARG A 127      15.551   2.844 -31.455  1.00 96.93           H  
ATOM   2084  CZ  ARG A 127      17.293   2.191 -32.218  1.00 96.93           C  
ATOM   2085  N   ASN A 128      23.256   5.318 -31.537  1.00 97.00           N  
ATOM   2086  H   ASN A 128      22.696   5.216 -30.702  1.00 97.00           H  
ATOM   2087  CA  ASN A 128      23.866   6.609 -31.849  1.00 97.00           C  
ATOM   2088  HA  ASN A 128      23.664   6.857 -32.892  1.00 97.00           H  
ATOM   2089  C   ASN A 128      25.392   6.567 -31.718  1.00 97.00           C  
ATOM   2090  CB  ASN A 128      23.259   7.699 -30.957  1.00 97.00           C  
ATOM   2091  HB2 ASN A 128      23.206   7.351 -29.926  1.00 97.00           H  
ATOM   2092  HB3 ASN A 128      23.910   8.573 -30.987  1.00 97.00           H  
ATOM   2093  O   ASN A 128      26.079   7.112 -32.575  1.00 97.00           O  
ATOM   2094  CG  ASN A 128      21.885   8.153 -31.407  1.00 97.00           C  
ATOM   2095  ND2 ASN A 128      21.289   9.051 -30.659  1.00 97.00           N  
ATOM   2096 HD21 ASN A 128      20.473   9.475 -31.076  1.00 97.00           H  
ATOM   2097 HD22 ASN A 128      21.791   9.470 -29.888  1.00 97.00           H  
ATOM   2098  OD1 ASN A 128      21.353   7.781 -32.444  1.00 97.00           O  
ATOM   2099  N   ILE A 129      25.919   5.908 -30.682  1.00 97.21           N  
ATOM   2100  H   ILE A 129      25.298   5.460 -30.023  1.00 97.21           H  
ATOM   2101  CA  ILE A 129      27.364   5.715 -30.510  1.00 97.21           C  
ATOM   2102  HA  ILE A 129      27.856   6.686 -30.560  1.00 97.21           H  
ATOM   2103  C   ILE A 129      27.929   4.883 -31.664  1.00 97.21           C  
ATOM   2104  CB  ILE A 129      27.670   5.089 -29.129  1.00 97.21           C  
ATOM   2105  HB  ILE A 129      27.039   4.211 -28.993  1.00 97.21           H  
ATOM   2106  O   ILE A 129      28.918   5.293 -32.262  1.00 97.21           O  
ATOM   2107  CG1 ILE A 129      27.358   6.107 -28.008  1.00 97.21           C  
ATOM   2108 HG12 ILE A 129      26.398   6.585 -28.199  1.00 97.21           H  
ATOM   2109 HG13 ILE A 129      28.117   6.890 -28.009  1.00 97.21           H  
ATOM   2110  CG2 ILE A 129      29.141   4.640 -29.033  1.00 97.21           C  
ATOM   2111 HG21 ILE A 129      29.359   4.235 -28.045  1.00 97.21           H  
ATOM   2112 HG22 ILE A 129      29.345   3.846 -29.751  1.00 97.21           H  
ATOM   2113 HG23 ILE A 129      29.809   5.478 -29.233  1.00 97.21           H  
ATOM   2114  CD1 ILE A 129      27.288   5.481 -26.609  1.00 97.21           C  
ATOM   2115 HD11 ILE A 129      26.972   6.239 -25.892  1.00 97.21           H  
ATOM   2116 HD12 ILE A 129      28.264   5.102 -26.305  1.00 97.21           H  
ATOM   2117 HD13 ILE A 129      26.562   4.667 -26.604  1.00 97.21           H  
ATOM   2118  N   GLU A 130      27.281   3.773 -32.023  1.00 97.53           N  
ATOM   2119  H   GLU A 130      26.498   3.468 -31.465  1.00 97.53           H  
ATOM   2120  CA  GLU A 130      27.674   2.926 -33.155  1.00 97.53           C  
ATOM   2121  HA  GLU A 130      28.664   2.506 -32.977  1.00 97.53           H  
ATOM   2122  C   GLU A 130      27.751   3.729 -34.455  1.00 97.53           C  
ATOM   2123  CB  GLU A 130      26.672   1.776 -33.321  1.00 97.53           C  
ATOM   2124  HB2 GLU A 130      25.666   2.195 -33.299  1.00 97.53           H  
ATOM   2125  HB3 GLU A 130      26.825   1.306 -34.292  1.00 97.53           H  
ATOM   2126  O   GLU A 130      28.774   3.692 -35.131  1.00 97.53           O  
ATOM   2127  CG  GLU A 130      26.821   0.698 -32.238  1.00 97.53           C  
ATOM   2128  HG2 GLU A 130      27.775   0.193 -32.386  1.00 97.53           H  
ATOM   2129  HG3 GLU A 130      26.848   1.171 -31.256  1.00 97.53           H  
ATOM   2130  CD  GLU A 130      25.680  -0.334 -32.257  1.00 97.53           C  
ATOM   2131  OE1 GLU A 130      25.810  -1.333 -31.517  1.00 97.53           O  
ATOM   2132  OE2 GLU A 130      24.656  -0.096 -32.945  1.00 97.53           O  
ATOM   2133  N   ARG A 131      26.725   4.536 -34.763  1.00 97.31           N  
ATOM   2134  H   ARG A 131      25.913   4.512 -34.163  1.00 97.31           H  
ATOM   2135  CA  ARG A 131      26.739   5.423 -35.938  1.00 97.31           C  
ATOM   2136  HA  ARG A 131      26.873   4.823 -36.837  1.00 97.31           H  
ATOM   2137  C   ARG A 131      27.912   6.393 -35.909  1.00 97.31           C  
ATOM   2138  CB  ARG A 131      25.437   6.218 -36.032  1.00 97.31           C  
ATOM   2139  HB2 ARG A 131      25.571   7.031 -36.746  1.00 97.31           H  
ATOM   2140  HB3 ARG A 131      25.218   6.656 -35.057  1.00 97.31           H  
ATOM   2141  O   ARG A 131      28.618   6.499 -36.904  1.00 97.31           O  
ATOM   2142  CG  ARG A 131      24.259   5.362 -36.500  1.00 97.31           C  
ATOM   2143  HG2 ARG A 131      24.414   5.056 -37.535  1.00 97.31           H  
ATOM   2144  HG3 ARG A 131      24.160   4.474 -35.876  1.00 97.31           H  
ATOM   2145  CD  ARG A 131      23.003   6.223 -36.389  1.00 97.31           C  
ATOM   2146  HD2 ARG A 131      23.081   7.059 -37.084  1.00 97.31           H  
ATOM   2147  HD3 ARG A 131      22.958   6.616 -35.373  1.00 97.31           H  
ATOM   2148  NE  ARG A 131      21.782   5.455 -36.672  1.00 97.31           N  
ATOM   2149  HE  ARG A 131      21.892   4.637 -37.255  1.00 97.31           H  
ATOM   2150  NH1 ARG A 131      20.346   6.783 -35.461  1.00 97.31           N  
ATOM   2151 HH11 ARG A 131      19.421   7.000 -35.118  1.00 97.31           H  
ATOM   2152 HH12 ARG A 131      21.132   7.278 -35.064  1.00 97.31           H  
ATOM   2153  NH2 ARG A 131      19.545   5.061 -36.630  1.00 97.31           N  
ATOM   2154 HH21 ARG A 131      19.684   4.318 -37.300  1.00 97.31           H  
ATOM   2155 HH22 ARG A 131      18.614   5.379 -36.402  1.00 97.31           H  
ATOM   2156  CZ  ARG A 131      20.571   5.770 -36.253  1.00 97.31           C  
ATOM   2157  N   THR A 132      28.141   7.069 -34.783  1.00 97.03           N  
ATOM   2158  H   THR A 132      27.506   6.956 -34.006  1.00 97.03           H  
ATOM   2159  CA  THR A 132      29.268   8.000 -34.639  1.00 97.03           C  
ATOM   2160  HA  THR A 132      29.182   8.778 -35.397  1.00 97.03           H  
ATOM   2161  C   THR A 132      30.602   7.290 -34.856  1.00 97.03           C  
ATOM   2162  CB  THR A 132      29.250   8.669 -33.259  1.00 97.03           C  
ATOM   2163  HB  THR A 132      29.315   7.909 -32.480  1.00 97.03           H  
ATOM   2164  O   THR A 132      31.455   7.807 -35.573  1.00 97.03           O  
ATOM   2165  CG2 THR A 132      30.380   9.680 -33.069  1.00 97.03           C  
ATOM   2166 HG21 THR A 132      30.263  10.196 -32.116  1.00 97.03           H  
ATOM   2167 HG22 THR A 132      31.344   9.169 -33.065  1.00 97.03           H  
ATOM   2168 HG23 THR A 132      30.366  10.409 -33.879  1.00 97.03           H  
ATOM   2169  OG1 THR A 132      28.050   9.388 -33.098  1.00 97.03           O  
ATOM   2170  HG1 THR A 132      28.003   9.667 -32.180  1.00 97.03           H  
ATOM   2171  N   VAL A 133      30.779   6.091 -34.293  1.00 97.60           N  
ATOM   2172  H   VAL A 133      30.031   5.703 -33.737  1.00 97.60           H  
ATOM   2173  CA  VAL A 133      31.988   5.280 -34.490  1.00 97.60           C  
ATOM   2174  HA  VAL A 133      32.858   5.882 -34.225  1.00 97.60           H  
ATOM   2175  C   VAL A 133      32.155   4.903 -35.962  1.00 97.60           C  
ATOM   2176  CB  VAL A 133      31.979   4.038 -33.577  1.00 97.60           C  
ATOM   2177  HB  VAL A 133      31.030   3.513 -33.682  1.00 97.60           H  
ATOM   2178  O   VAL A 133      33.238   5.096 -36.506  1.00 97.60           O  
ATOM   2179  CG1 VAL A 133      33.113   3.059 -33.911  1.00 97.60           C  
ATOM   2180 HG11 VAL A 133      33.131   2.249 -33.181  1.00 97.60           H  
ATOM   2181 HG12 VAL A 133      32.952   2.616 -34.894  1.00 97.60           H  
ATOM   2182 HG13 VAL A 133      34.073   3.575 -33.901  1.00 97.60           H  
ATOM   2183  CG2 VAL A 133      32.158   4.452 -32.109  1.00 97.60           C  
ATOM   2184 HG21 VAL A 133      32.074   3.574 -31.468  1.00 97.60           H  
ATOM   2185 HG22 VAL A 133      31.389   5.167 -31.815  1.00 97.60           H  
ATOM   2186 HG23 VAL A 133      33.136   4.910 -31.966  1.00 97.60           H  
ATOM   2187  N   THR A 134      31.100   4.446 -36.641  1.00 97.18           N  
ATOM   2188  H   THR A 134      30.238   4.266 -36.146  1.00 97.18           H  
ATOM   2189  CA  THR A 134      31.148   4.123 -38.077  1.00 97.18           C  
ATOM   2190  HA  THR A 134      31.935   3.387 -38.243  1.00 97.18           H  
ATOM   2191  C   THR A 134      31.481   5.348 -38.931  1.00 97.18           C  
ATOM   2192  CB  THR A 134      29.815   3.520 -38.542  1.00 97.18           C  
ATOM   2193  HB  THR A 134      29.018   4.252 -38.412  1.00 97.18           H  
ATOM   2194  O   THR A 134      32.299   5.256 -39.849  1.00 97.18           O  
ATOM   2195  CG2 THR A 134      29.843   3.072 -40.002  1.00 97.18           C  
ATOM   2196 HG21 THR A 134      30.684   2.402 -40.174  1.00 97.18           H  
ATOM   2197 HG22 THR A 134      28.915   2.552 -40.240  1.00 97.18           H  
ATOM   2198 HG23 THR A 134      29.931   3.936 -40.661  1.00 97.18           H  
ATOM   2199  OG1 THR A 134      29.502   2.376 -37.785  1.00 97.18           O  
ATOM   2200  HG1 THR A 134      30.280   1.815 -37.752  1.00 97.18           H  
ATOM   2201  N   THR A 135      30.904   6.514 -38.627  1.00 97.03           N  
ATOM   2202  H   THR A 135      30.198   6.536 -37.906  1.00 97.03           H  
ATOM   2203  CA  THR A 135      31.225   7.772 -39.317  1.00 97.03           C  
ATOM   2204  HA  THR A 135      31.074   7.635 -40.387  1.00 97.03           H  
ATOM   2205  C   THR A 135      32.691   8.155 -39.115  1.00 97.03           C  
ATOM   2206  CB  THR A 135      30.312   8.913 -38.840  1.00 97.03           C  
ATOM   2207  HB  THR A 135      30.443   9.064 -37.768  1.00 97.03           H  
ATOM   2208  O   THR A 135      33.372   8.473 -40.088  1.00 97.03           O  
ATOM   2209  CG2 THR A 135      30.578  10.229 -39.568  1.00 97.03           C  
ATOM   2210 HG21 THR A 135      29.832  10.967 -39.272  1.00 97.03           H  
ATOM   2211 HG22 THR A 135      30.533  10.082 -40.647  1.00 97.03           H  
ATOM   2212 HG23 THR A 135      31.563  10.613 -39.302  1.00 97.03           H  
ATOM   2213  OG1 THR A 135      28.964   8.594 -39.092  1.00 97.03           O  
ATOM   2214  HG1 THR A 135      28.860   8.492 -40.041  1.00 97.03           H  
ATOM   2215  N   LEU A 136      33.204   8.065 -37.883  1.00 96.66           N  
ATOM   2216  H   LEU A 136      32.597   7.791 -37.124  1.00 96.66           H  
ATOM   2217  CA  LEU A 136      34.612   8.337 -37.581  1.00 96.66           C  
ATOM   2218  HA  LEU A 136      34.869   9.329 -37.953  1.00 96.66           H  
ATOM   2219  C   LEU A 136      35.550   7.357 -38.294  1.00 96.66           C  
ATOM   2220  CB  LEU A 136      34.836   8.288 -36.059  1.00 96.66           C  
ATOM   2221  HB2 LEU A 136      35.907   8.231 -35.866  1.00 96.66           H  
ATOM   2222  HB3 LEU A 136      34.386   7.374 -35.670  1.00 96.66           H  
ATOM   2223  O   LEU A 136      36.549   7.784 -38.863  1.00 96.66           O  
ATOM   2224  CG  LEU A 136      34.276   9.493 -35.283  1.00 96.66           C  
ATOM   2225  HG  LEU A 136      33.225   9.645 -35.529  1.00 96.66           H  
ATOM   2226  CD1 LEU A 136      34.392   9.223 -33.781  1.00 96.66           C  
ATOM   2227 HD11 LEU A 136      33.828   8.326 -33.528  1.00 96.66           H  
ATOM   2228 HD12 LEU A 136      35.438   9.084 -33.505  1.00 96.66           H  
ATOM   2229 HD13 LEU A 136      33.981  10.065 -33.224  1.00 96.66           H  
ATOM   2230  CD2 LEU A 136      35.033  10.785 -35.594  1.00 96.66           C  
ATOM   2231 HD21 LEU A 136      34.651  11.594 -34.971  1.00 96.66           H  
ATOM   2232 HD22 LEU A 136      34.890  11.066 -36.638  1.00 96.66           H  
ATOM   2233 HD23 LEU A 136      36.098  10.655 -35.399  1.00 96.66           H  
ATOM   2234  N   GLN A 137      35.224   6.064 -38.319  1.00 96.76           N  
ATOM   2235  H   GLN A 137      34.404   5.769 -37.809  1.00 96.76           H  
ATOM   2236  CA  GLN A 137      36.004   5.046 -39.030  1.00 96.76           C  
ATOM   2237  HA  GLN A 137      37.034   5.061 -38.676  1.00 96.76           H  
ATOM   2238  C   GLN A 137      36.038   5.292 -40.541  1.00 96.76           C  
ATOM   2239  CB  GLN A 137      35.397   3.664 -38.765  1.00 96.76           C  
ATOM   2240  HB2 GLN A 137      35.784   2.956 -39.498  1.00 96.76           H  
ATOM   2241  HB3 GLN A 137      34.315   3.720 -38.887  1.00 96.76           H  
ATOM   2242  O   GLN A 137      37.095   5.170 -41.162  1.00 96.76           O  
ATOM   2243  CG  GLN A 137      35.741   3.129 -37.371  1.00 96.76           C  
ATOM   2244  HG2 GLN A 137      35.464   3.852 -36.603  1.00 96.76           H  
ATOM   2245  HG3 GLN A 137      36.818   2.973 -37.312  1.00 96.76           H  
ATOM   2246  CD  GLN A 137      35.033   1.811 -37.073  1.00 96.76           C  
ATOM   2247  NE2 GLN A 137      35.551   1.018 -36.163  1.00 96.76           N  
ATOM   2248 HE21 GLN A 137      36.401   1.267 -35.679  1.00 96.76           H  
ATOM   2249 HE22 GLN A 137      35.058   0.149 -36.011  1.00 96.76           H  
ATOM   2250  OE1 GLN A 137      34.007   1.464 -37.636  1.00 96.76           O  
ATOM   2251  N   THR A 138      34.898   5.664 -41.126  1.00 96.77           N  
ATOM   2252  H   THR A 138      34.066   5.719 -40.556  1.00 96.77           H  
ATOM   2253  CA  THR A 138      34.796   5.994 -42.555  1.00 96.77           C  
ATOM   2254  HA  THR A 138      35.190   5.163 -43.141  1.00 96.77           H  
ATOM   2255  C   THR A 138      35.641   7.224 -42.868  1.00 96.77           C  
ATOM   2256  CB  THR A 138      33.338   6.220 -42.976  1.00 96.77           C  
ATOM   2257  HB  THR A 138      32.940   7.101 -42.471  1.00 96.77           H  
ATOM   2258  O   THR A 138      36.515   7.156 -43.727  1.00 96.77           O  
ATOM   2259  CG2 THR A 138      33.201   6.403 -44.486  1.00 96.77           C  
ATOM   2260 HG21 THR A 138      32.147   6.479 -44.751  1.00 96.77           H  
ATOM   2261 HG22 THR A 138      33.641   5.556 -45.011  1.00 96.77           H  
ATOM   2262 HG23 THR A 138      33.698   7.319 -44.806  1.00 96.77           H  
ATOM   2263  OG1 THR A 138      32.557   5.101 -42.614  1.00 96.77           O  
ATOM   2264  HG1 THR A 138      32.467   5.096 -41.658  1.00 96.77           H  
ATOM   2265  N   SER A 139      35.477   8.298 -42.089  1.00 95.98           N  
ATOM   2266  H   SER A 139      34.755   8.273 -41.383  1.00 95.98           H  
ATOM   2267  CA  SER A 139      36.257   9.532 -42.228  1.00 95.98           C  
ATOM   2268  HA  SER A 139      36.088   9.940 -43.224  1.00 95.98           H  
ATOM   2269  C   SER A 139      37.760   9.289 -42.064  1.00 95.98           C  
ATOM   2270  CB  SER A 139      35.774  10.547 -41.189  1.00 95.98           C  
ATOM   2271  HB2 SER A 139      35.913  10.142 -40.187  1.00 95.98           H  
ATOM   2272  HB3 SER A 139      34.712  10.742 -41.342  1.00 95.98           H  
ATOM   2273  O   SER A 139      38.555   9.764 -42.871  1.00 95.98           O  
ATOM   2274  OG  SER A 139      36.492  11.758 -41.300  1.00 95.98           O  
ATOM   2275  HG  SER A 139      36.406  12.086 -42.198  1.00 95.98           H  
ATOM   2276  N   PHE A 140      38.166   8.494 -41.070  1.00 95.60           N  
ATOM   2277  H   PHE A 140      37.480   8.151 -40.412  1.00 95.60           H  
ATOM   2278  CA  PHE A 140      39.565   8.127 -40.863  1.00 95.60           C  
ATOM   2279  HA  PHE A 140      40.158   9.038 -40.781  1.00 95.60           H  
ATOM   2280  C   PHE A 140      40.123   7.324 -42.042  1.00 95.60           C  
ATOM   2281  CB  PHE A 140      39.697   7.336 -39.556  1.00 95.60           C  
ATOM   2282  HB2 PHE A 140      39.316   7.943 -38.735  1.00 95.60           H  
ATOM   2283  HB3 PHE A 140      39.085   6.436 -39.615  1.00 95.60           H  
ATOM   2284  O   PHE A 140      41.237   7.584 -42.491  1.00 95.60           O  
ATOM   2285  CG  PHE A 140      41.128   6.943 -39.247  1.00 95.60           C  
ATOM   2286  CD1 PHE A 140      41.609   5.668 -39.601  1.00 95.60           C  
ATOM   2287  HD1 PHE A 140      40.954   4.953 -40.077  1.00 95.60           H  
ATOM   2288  CD2 PHE A 140      41.995   7.877 -38.651  1.00 95.60           C  
ATOM   2289  HD2 PHE A 140      41.634   8.860 -38.387  1.00 95.60           H  
ATOM   2290  CE1 PHE A 140      42.952   5.331 -39.360  1.00 95.60           C  
ATOM   2291  HE1 PHE A 140      43.327   4.361 -39.650  1.00 95.60           H  
ATOM   2292  CE2 PHE A 140      43.338   7.539 -38.409  1.00 95.60           C  
ATOM   2293  HE2 PHE A 140      44.007   8.259 -37.960  1.00 95.60           H  
ATOM   2294  CZ  PHE A 140      43.817   6.266 -38.765  1.00 95.60           C  
ATOM   2295  HZ  PHE A 140      44.853   6.012 -38.596  1.00 95.60           H  
ATOM   2296  N   THR A 141      39.349   6.378 -42.576  1.00 95.67           N  
ATOM   2297  H   THR A 141      38.430   6.235 -42.180  1.00 95.67           H  
ATOM   2298  CA  THR A 141      39.749   5.562 -43.730  1.00 95.67           C  
ATOM   2299  HA  THR A 141      40.720   5.112 -43.525  1.00 95.67           H  
ATOM   2300  C   THR A 141      39.883   6.414 -44.991  1.00 95.67           C  
ATOM   2301  CB  THR A 141      38.738   4.433 -43.976  1.00 95.67           C  
ATOM   2302  HB  THR A 141      37.755   4.859 -44.181  1.00 95.67           H  
ATOM   2303  O   THR A 141      40.866   6.281 -45.717  1.00 95.67           O  
ATOM   2304  CG2 THR A 141      39.133   3.525 -45.142  1.00 95.67           C  
ATOM   2305 HG21 THR A 141      38.429   2.694 -45.197  1.00 95.67           H  
ATOM   2306 HG22 THR A 141      39.095   4.084 -46.077  1.00 95.67           H  
ATOM   2307 HG23 THR A 141      40.139   3.136 -44.983  1.00 95.67           H  
ATOM   2308  OG1 THR A 141      38.647   3.613 -42.837  1.00 95.67           O  
ATOM   2309  HG1 THR A 141      38.140   4.096 -42.181  1.00 95.67           H  
ATOM   2310  N   GLU A 142      38.923   7.302 -45.252  1.00 95.62           N  
ATOM   2311  H   GLU A 142      38.129   7.362 -44.630  1.00 95.62           H  
ATOM   2312  CA  GLU A 142      38.953   8.232 -46.384  1.00 95.62           C  
ATOM   2313  HA  GLU A 142      39.075   7.679 -47.315  1.00 95.62           H  
ATOM   2314  C   GLU A 142      40.127   9.202 -46.285  1.00 95.62           C  
ATOM   2315  CB  GLU A 142      37.638   9.016 -46.451  1.00 95.62           C  
ATOM   2316  HB2 GLU A 142      37.767   9.863 -47.124  1.00 95.62           H  
ATOM   2317  HB3 GLU A 142      37.396   9.392 -45.457  1.00 95.62           H  
ATOM   2318  O   GLU A 142      40.859   9.361 -47.260  1.00 95.62           O  
ATOM   2319  CG  GLU A 142      36.488   8.149 -46.983  1.00 95.62           C  
ATOM   2320  HG2 GLU A 142      36.737   7.833 -47.997  1.00 95.62           H  
ATOM   2321  HG3 GLU A 142      36.399   7.249 -46.374  1.00 95.62           H  
ATOM   2322  CD  GLU A 142      35.140   8.884 -46.995  1.00 95.62           C  
ATOM   2323  OE1 GLU A 142      34.178   8.270 -47.506  1.00 95.62           O  
ATOM   2324  OE2 GLU A 142      35.070  10.027 -46.487  1.00 95.62           O  
ATOM   2325  N   ASN A 143      40.363   9.780 -45.105  1.00 94.68           N  
ATOM   2326  H   ASN A 143      39.699   9.638 -44.357  1.00 94.68           H  
ATOM   2327  CA  ASN A 143      41.491  10.678 -44.866  1.00 94.68           C  
ATOM   2328  HA  ASN A 143      41.469  11.466 -45.618  1.00 94.68           H  
ATOM   2329  C   ASN A 143      42.839   9.949 -44.995  1.00 94.68           C  
ATOM   2330  CB  ASN A 143      41.316  11.310 -43.476  1.00 94.68           C  
ATOM   2331  HB2 ASN A 143      40.301  11.692 -43.372  1.00 94.68           H  
ATOM   2332  HB3 ASN A 143      41.485  10.557 -42.706  1.00 94.68           H  
ATOM   2333  O   ASN A 143      43.789  10.449 -45.585  1.00 94.68           O  
ATOM   2334  CG  ASN A 143      42.251  12.485 -43.264  1.00 94.68           C  
ATOM   2335  ND2 ASN A 143      42.672  12.729 -42.045  1.00 94.68           N  
ATOM   2336 HD21 ASN A 143      42.398  12.135 -41.276  1.00 94.68           H  
ATOM   2337 HD22 ASN A 143      43.295  13.518 -41.952  1.00 94.68           H  
ATOM   2338  OD1 ASN A 143      42.583  13.227 -44.169  1.00 94.68           O  
ATOM   2339  N   THR A 144      42.924   8.715 -44.496  1.00 94.54           N  
ATOM   2340  H   THR A 144      42.134   8.345 -43.987  1.00 94.54           H  
ATOM   2341  CA  THR A 144      44.134   7.896 -44.641  1.00 94.54           C  
ATOM   2342  HA  THR A 144      44.987   8.468 -44.277  1.00 94.54           H  
ATOM   2343  C   THR A 144      44.400   7.569 -46.111  1.00 94.54           C  
ATOM   2344  CB  THR A 144      44.034   6.616 -43.802  1.00 94.54           C  
ATOM   2345  HB  THR A 144      43.179   6.023 -44.127  1.00 94.54           H  
ATOM   2346  O   THR A 144      45.534   7.682 -46.568  1.00 94.54           O  
ATOM   2347  CG2 THR A 144      45.295   5.763 -43.889  1.00 94.54           C  
ATOM   2348 HG21 THR A 144      45.262   4.983 -43.129  1.00 94.54           H  
ATOM   2349 HG22 THR A 144      45.343   5.290 -44.870  1.00 94.54           H  
ATOM   2350 HG23 THR A 144      46.176   6.384 -43.731  1.00 94.54           H  
ATOM   2351  OG1 THR A 144      43.870   6.937 -42.444  1.00 94.54           O  
ATOM   2352  HG1 THR A 144      42.956   7.197 -42.312  1.00 94.54           H  
ATOM   2353  N   LYS A 145      43.365   7.223 -46.889  1.00 94.71           N  
ATOM   2354  H   LYS A 145      42.449   7.169 -46.467  1.00 94.71           H  
ATOM   2355  CA  LYS A 145      43.490   7.001 -48.338  1.00 94.71           C  
ATOM   2356  HA  LYS A 145      44.288   6.283 -48.528  1.00 94.71           H  
ATOM   2357  C   LYS A 145      43.899   8.276 -49.075  1.00 94.71           C  
ATOM   2358  CB  LYS A 145      42.175   6.461 -48.914  1.00 94.71           C  
ATOM   2359  HB2 LYS A 145      42.194   6.581 -49.997  1.00 94.71           H  
ATOM   2360  HB3 LYS A 145      41.341   7.045 -48.523  1.00 94.71           H  
ATOM   2361  O   LYS A 145      44.813   8.223 -49.890  1.00 94.71           O  
ATOM   2362  CG  LYS A 145      41.962   4.975 -48.604  1.00 94.71           C  
ATOM   2363  HG2 LYS A 145      41.991   4.806 -47.527  1.00 94.71           H  
ATOM   2364  HG3 LYS A 145      42.757   4.394 -49.072  1.00 94.71           H  
ATOM   2365  CD  LYS A 145      40.605   4.524 -49.158  1.00 94.71           C  
ATOM   2366  HD2 LYS A 145      39.819   5.109 -48.679  1.00 94.71           H  
ATOM   2367  HD3 LYS A 145      40.580   4.705 -50.232  1.00 94.71           H  
ATOM   2368  CE  LYS A 145      40.381   3.036 -48.878  1.00 94.71           C  
ATOM   2369  HE2 LYS A 145      41.191   2.471 -49.338  1.00 94.71           H  
ATOM   2370  HE3 LYS A 145      40.431   2.877 -47.801  1.00 94.71           H  
ATOM   2371  NZ  LYS A 145      39.070   2.586 -49.407  1.00 94.71           N  
ATOM   2372  HZ1 LYS A 145      38.926   1.605 -49.211  1.00 94.71           H  
ATOM   2373  HZ2 LYS A 145      38.322   3.112 -48.979  1.00 94.71           H  
ATOM   2374  HZ3 LYS A 145      39.025   2.728 -50.406  1.00 94.71           H  
ATOM   2375  N   SER A 146      43.263   9.411 -48.784  1.00 95.13           N  
ATOM   2376  H   SER A 146      42.541   9.408 -48.078  1.00 95.13           H  
ATOM   2377  CA  SER A 146      43.560  10.680 -49.459  1.00 95.13           C  
ATOM   2378  HA  SER A 146      43.455  10.526 -50.533  1.00 95.13           H  
ATOM   2379  C   SER A 146      44.995  11.153 -49.214  1.00 95.13           C  
ATOM   2380  CB  SER A 146      42.564  11.768 -49.047  1.00 95.13           C  
ATOM   2381  HB2 SER A 146      42.711  12.640 -49.685  1.00 95.13           H  
ATOM   2382  HB3 SER A 146      41.546  11.401 -49.177  1.00 95.13           H  
ATOM   2383  O   SER A 146      45.586  11.740 -50.115  1.00 95.13           O  
ATOM   2384  OG  SER A 146      42.767  12.143 -47.705  1.00 95.13           O  
ATOM   2385  HG  SER A 146      42.206  12.886 -47.473  1.00 95.13           H  
ATOM   2386  N   VAL A 147      45.570  10.852 -48.044  1.00 94.89           N  
ATOM   2387  H   VAL A 147      44.968  10.506 -47.311  1.00 94.89           H  
ATOM   2388  CA  VAL A 147      46.966  11.171 -47.705  1.00 94.89           C  
ATOM   2389  HA  VAL A 147      47.229  12.123 -48.164  1.00 94.89           H  
ATOM   2390  C   VAL A 147      47.949  10.135 -48.255  1.00 94.89           C  
ATOM   2391  CB  VAL A 147      47.122  11.329 -46.179  1.00 94.89           C  
ATOM   2392  HB  VAL A 147      46.745  10.433 -45.686  1.00 94.89           H  
ATOM   2393  O   VAL A 147      48.962  10.508 -48.842  1.00 94.89           O  
ATOM   2394  CG1 VAL A 147      48.585  11.533 -45.757  1.00 94.89           C  
ATOM   2395 HG11 VAL A 147      49.017  12.374 -46.300  1.00 94.89           H  
ATOM   2396 HG12 VAL A 147      48.638  11.730 -44.687  1.00 94.89           H  
ATOM   2397 HG13 VAL A 147      49.169  10.636 -45.964  1.00 94.89           H  
ATOM   2398  CG2 VAL A 147      46.334  12.544 -45.671  1.00 94.89           C  
ATOM   2399 HG21 VAL A 147      46.745  13.460 -46.094  1.00 94.89           H  
ATOM   2400 HG22 VAL A 147      46.387  12.591 -44.583  1.00 94.89           H  
ATOM   2401 HG23 VAL A 147      45.284  12.472 -45.956  1.00 94.89           H  
ATOM   2402  N   LEU A 148      47.682   8.836 -48.087  1.00 93.95           N  
ATOM   2403  H   LEU A 148      46.839   8.570 -47.599  1.00 93.95           H  
ATOM   2404  CA  LEU A 148      48.634   7.790 -48.475  1.00 93.95           C  
ATOM   2405  HA  LEU A 148      49.639   8.119 -48.208  1.00 93.95           H  
ATOM   2406  C   LEU A 148      48.676   7.544 -49.987  1.00 93.95           C  
ATOM   2407  CB  LEU A 148      48.338   6.478 -47.728  1.00 93.95           C  
ATOM   2408  HB2 LEU A 148      48.977   5.702 -48.150  1.00 93.95           H  
ATOM   2409  HB3 LEU A 148      47.304   6.192 -47.922  1.00 93.95           H  
ATOM   2410  O   LEU A 148      49.742   7.242 -50.511  1.00 93.95           O  
ATOM   2411  CG  LEU A 148      48.578   6.506 -46.206  1.00 93.95           C  
ATOM   2412  HG  LEU A 148      47.925   7.242 -45.737  1.00 93.95           H  
ATOM   2413  CD1 LEU A 148      48.260   5.125 -45.633  1.00 93.95           C  
ATOM   2414 HD11 LEU A 148      47.258   4.821 -45.936  1.00 93.95           H  
ATOM   2415 HD12 LEU A 148      48.315   5.157 -44.544  1.00 93.95           H  
ATOM   2416 HD13 LEU A 148      48.976   4.393 -46.006  1.00 93.95           H  
ATOM   2417  CD2 LEU A 148      50.026   6.837 -45.840  1.00 93.95           C  
ATOM   2418 HD21 LEU A 148      50.169   6.730 -44.765  1.00 93.95           H  
ATOM   2419 HD22 LEU A 148      50.712   6.171 -46.364  1.00 93.95           H  
ATOM   2420 HD23 LEU A 148      50.250   7.870 -46.107  1.00 93.95           H  
ATOM   2421  N   THR A 149      47.558   7.671 -50.710  1.00 95.13           N  
ATOM   2422  H   THR A 149      46.699   7.937 -50.249  1.00 95.13           H  
ATOM   2423  CA  THR A 149      47.527   7.403 -52.160  1.00 95.13           C  
ATOM   2424  HA  THR A 149      47.907   6.394 -52.313  1.00 95.13           H  
ATOM   2425  C   THR A 149      48.471   8.313 -52.963  1.00 95.13           C  
ATOM   2426  CB  THR A 149      46.089   7.437 -52.711  1.00 95.13           C  
ATOM   2427  HB  THR A 149      45.601   8.378 -52.461  1.00 95.13           H  
ATOM   2428  O   THR A 149      49.200   7.780 -53.800  1.00 95.13           O  
ATOM   2429  CG2 THR A 149      46.017   7.240 -54.225  1.00 95.13           C  
ATOM   2430 HG21 THR A 149      46.566   6.343 -54.511  1.00 95.13           H  
ATOM   2431 HG22 THR A 149      46.445   8.105 -54.733  1.00 95.13           H  
ATOM   2432 HG23 THR A 149      44.974   7.140 -54.527  1.00 95.13           H  
ATOM   2433  OG1 THR A 149      45.337   6.386 -52.149  1.00 95.13           O  
ATOM   2434  HG1 THR A 149      45.945   5.666 -51.964  1.00 95.13           H  
ATOM   2435  N   PRO A 150      48.526   9.641 -52.735  1.00 95.67           N  
ATOM   2436  CA  PRO A 150      49.519  10.504 -53.374  1.00 95.67           C  
ATOM   2437  HA  PRO A 150      49.399  10.444 -54.456  1.00 95.67           H  
ATOM   2438  C   PRO A 150      50.958  10.121 -53.021  1.00 95.67           C  
ATOM   2439  CB  PRO A 150      49.204  11.931 -52.915  1.00 95.67           C  
ATOM   2440  HB2 PRO A 150      49.396  12.658 -53.704  1.00 95.67           H  
ATOM   2441  HB3 PRO A 150      49.780  12.183 -52.025  1.00 95.67           H  
ATOM   2442  O   PRO A 150      51.781  10.020 -53.920  1.00 95.67           O  
ATOM   2443  CG  PRO A 150      47.726  11.868 -52.548  1.00 95.67           C  
ATOM   2444  HG2 PRO A 150      47.464  12.625 -51.810  1.00 95.67           H  
ATOM   2445  HG3 PRO A 150      47.118  11.977 -53.446  1.00 95.67           H  
ATOM   2446  CD  PRO A 150      47.576  10.455 -51.996  1.00 95.67           C  
ATOM   2447  HD2 PRO A 150      46.545  10.127 -52.126  1.00 95.67           H  
ATOM   2448  HD3 PRO A 150      47.836  10.450 -50.937  1.00 95.67           H  
ATOM   2449  N   ILE A 151      51.243   9.826 -51.747  1.00 94.69           N  
ATOM   2450  H   ILE A 151      50.515   9.920 -51.053  1.00 94.69           H  
ATOM   2451  CA  ILE A 151      52.590   9.435 -51.296  1.00 94.69           C  
ATOM   2452  HA  ILE A 151      53.289  10.227 -51.564  1.00 94.69           H  
ATOM   2453  C   ILE A 151      53.054   8.166 -52.016  1.00 94.69           C  
ATOM   2454  CB  ILE A 151      52.618   9.247 -49.760  1.00 94.69           C  
ATOM   2455  HB  ILE A 151      51.832   8.544 -49.483  1.00 94.69           H  
ATOM   2456  O   ILE A 151      54.169   8.118 -52.527  1.00 94.69           O  
ATOM   2457  CG1 ILE A 151      52.347  10.592 -49.049  1.00 94.69           C  
ATOM   2458 HG12 ILE A 151      51.451  11.052 -49.467  1.00 94.69           H  
ATOM   2459 HG13 ILE A 151      53.179  11.272 -49.233  1.00 94.69           H  
ATOM   2460  CG2 ILE A 151      53.965   8.663 -49.288  1.00 94.69           C  
ATOM   2461 HG21 ILE A 151      53.964   8.514 -48.208  1.00 94.69           H  
ATOM   2462 HG22 ILE A 151      54.148   7.688 -49.741  1.00 94.69           H  
ATOM   2463 HG23 ILE A 151      54.779   9.336 -49.558  1.00 94.69           H  
ATOM   2464  CD1 ILE A 151      52.130  10.468 -47.535  1.00 94.69           C  
ATOM   2465 HD11 ILE A 151      51.820  11.435 -47.138  1.00 94.69           H  
ATOM   2466 HD12 ILE A 151      53.051  10.170 -47.034  1.00 94.69           H  
ATOM   2467 HD13 ILE A 151      51.347   9.737 -47.330  1.00 94.69           H  
ATOM   2468  N   VAL A 152      52.195   7.145 -52.090  1.00 95.14           N  
ATOM   2469  H   VAL A 152      51.297   7.238 -51.637  1.00 95.14           H  
ATOM   2470  CA  VAL A 152      52.500   5.902 -52.816  1.00 95.14           C  
ATOM   2471  HA  VAL A 152      53.422   5.480 -52.418  1.00 95.14           H  
ATOM   2472  C   VAL A 152      52.761   6.195 -54.295  1.00 95.14           C  
ATOM   2473  CB  VAL A 152      51.377   4.864 -52.628  1.00 95.14           C  
ATOM   2474  HB  VAL A 152      50.418   5.321 -52.872  1.00 95.14           H  
ATOM   2475  O   VAL A 152      53.758   5.723 -54.832  1.00 95.14           O  
ATOM   2476  CG1 VAL A 152      51.565   3.627 -53.514  1.00 95.14           C  
ATOM   2477 HG11 VAL A 152      52.551   3.191 -53.356  1.00 95.14           H  
ATOM   2478 HG12 VAL A 152      50.803   2.880 -53.291  1.00 95.14           H  
ATOM   2479 HG13 VAL A 152      51.470   3.889 -54.568  1.00 95.14           H  
ATOM   2480  CG2 VAL A 152      51.334   4.373 -51.173  1.00 95.14           C  
ATOM   2481 HG21 VAL A 152      52.257   3.844 -50.935  1.00 95.14           H  
ATOM   2482 HG22 VAL A 152      50.488   3.699 -51.037  1.00 95.14           H  
ATOM   2483 HG23 VAL A 152      51.228   5.212 -50.485  1.00 95.14           H  
ATOM   2484  N   ARG A 153      51.937   7.035 -54.933  1.00 95.39           N  
ATOM   2485  H   ARG A 153      51.162   7.424 -54.415  1.00 95.39           H  
ATOM   2486  CA  ARG A 153      52.120   7.436 -56.338  1.00 95.39           C  
ATOM   2487  HA  ARG A 153      52.162   6.536 -56.950  1.00 95.39           H  
ATOM   2488  C   ARG A 153      53.440   8.183 -56.569  1.00 95.39           C  
ATOM   2489  CB  ARG A 153      50.918   8.291 -56.759  1.00 95.39           C  
ATOM   2490  HB2 ARG A 153      50.919   9.219 -56.188  1.00 95.39           H  
ATOM   2491  HB3 ARG A 153      50.004   7.743 -56.527  1.00 95.39           H  
ATOM   2492  O   ARG A 153      54.103   7.951 -57.579  1.00 95.39           O  
ATOM   2493  CG  ARG A 153      50.938   8.627 -58.257  1.00 95.39           C  
ATOM   2494  HG2 ARG A 153      50.832   7.712 -58.840  1.00 95.39           H  
ATOM   2495  HG3 ARG A 153      51.886   9.096 -58.519  1.00 95.39           H  
ATOM   2496  CD  ARG A 153      49.824   9.612 -58.618  1.00 95.39           C  
ATOM   2497  HD2 ARG A 153      49.937   9.883 -59.667  1.00 95.39           H  
ATOM   2498  HD3 ARG A 153      49.952  10.508 -58.011  1.00 95.39           H  
ATOM   2499  NE  ARG A 153      48.485   9.034 -58.399  1.00 95.39           N  
ATOM   2500  HE  ARG A 153      48.467   8.063 -58.123  1.00 95.39           H  
ATOM   2501  NH1 ARG A 153      47.282  10.932 -58.839  1.00 95.39           N  
ATOM   2502 HH11 ARG A 153      48.156  11.419 -58.975  1.00 95.39           H  
ATOM   2503 HH12 ARG A 153      46.402  11.424 -58.902  1.00 95.39           H  
ATOM   2504  NH2 ARG A 153      46.214   9.046 -58.292  1.00 95.39           N  
ATOM   2505 HH21 ARG A 153      46.238   8.068 -58.039  1.00 95.39           H  
ATOM   2506 HH22 ARG A 153      45.333   9.533 -58.379  1.00 95.39           H  
ATOM   2507  CZ  ARG A 153      47.336   9.671 -58.510  1.00 95.39           C  
ATOM   2508  N   ASP A 154      53.825   9.069 -55.655  1.00 96.25           N  
ATOM   2509  H   ASP A 154      53.196   9.279 -54.893  1.00 96.25           H  
ATOM   2510  CA  ASP A 154      55.080   9.821 -55.738  1.00 96.25           C  
ATOM   2511  HA  ASP A 154      55.149  10.293 -56.718  1.00 96.25           H  
ATOM   2512  C   ASP A 154      56.294   8.894 -55.595  1.00 96.25           C  
ATOM   2513  CB  ASP A 154      55.112  10.927 -54.668  1.00 96.25           C  
ATOM   2514  HB2 ASP A 154      54.874  10.496 -53.695  1.00 96.25           H  
ATOM   2515  HB3 ASP A 154      56.127  11.322 -54.615  1.00 96.25           H  
ATOM   2516  O   ASP A 154      57.261   9.027 -56.348  1.00 96.25           O  
ATOM   2517  CG  ASP A 154      54.170  12.105 -54.950  1.00 96.25           C  
ATOM   2518  OD1 ASP A 154      53.708  12.245 -56.109  1.00 96.25           O  
ATOM   2519  OD2 ASP A 154      53.959  12.898 -54.005  1.00 96.25           O  
ATOM   2520  N   ILE A 155      56.223   7.912 -54.687  1.00 95.67           N  
ATOM   2521  H   ILE A 155      55.403   7.872 -54.099  1.00 95.67           H  
ATOM   2522  CA  ILE A 155      57.248   6.870 -54.534  1.00 95.67           C  
ATOM   2523  HA  ILE A 155      58.215   7.355 -54.403  1.00 95.67           H  
ATOM   2524  C   ILE A 155      57.349   6.029 -55.810  1.00 95.67           C  
ATOM   2525  CB  ILE A 155      56.973   6.002 -53.282  1.00 95.67           C  
ATOM   2526  HB  ILE A 155      55.937   5.665 -53.313  1.00 95.67           H  
ATOM   2527  O   ILE A 155      58.448   5.868 -56.332  1.00 95.67           O  
ATOM   2528  CG1 ILE A 155      57.188   6.838 -51.999  1.00 95.67           C  
ATOM   2529 HG12 ILE A 155      58.250   7.057 -51.882  1.00 95.67           H  
ATOM   2530 HG13 ILE A 155      56.669   7.792 -52.091  1.00 95.67           H  
ATOM   2531  CG2 ILE A 155      57.884   4.756 -53.250  1.00 95.67           C  
ATOM   2532 HG21 ILE A 155      57.690   4.159 -52.360  1.00 95.67           H  
ATOM   2533 HG22 ILE A 155      58.932   5.055 -53.267  1.00 95.67           H  
ATOM   2534 HG23 ILE A 155      57.687   4.115 -54.110  1.00 95.67           H  
ATOM   2535  CD1 ILE A 155      56.677   6.157 -50.722  1.00 95.67           C  
ATOM   2536 HD11 ILE A 155      56.739   6.861 -49.892  1.00 95.67           H  
ATOM   2537 HD12 ILE A 155      55.637   5.858 -50.853  1.00 95.67           H  
ATOM   2538 HD13 ILE A 155      57.282   5.284 -50.480  1.00 95.67           H  
ATOM   2539  N   GLU A 156      56.229   5.546 -56.355  1.00 95.26           N  
ATOM   2540  H   GLU A 156      55.354   5.696 -55.874  1.00 95.26           H  
ATOM   2541  CA  GLU A 156      56.206   4.769 -57.605  1.00 95.26           C  
ATOM   2542  HA  GLU A 156      56.792   3.859 -57.479  1.00 95.26           H  
ATOM   2543  C   GLU A 156      56.821   5.550 -58.778  1.00 95.26           C  
ATOM   2544  CB  GLU A 156      54.758   4.387 -57.955  1.00 95.26           C  
ATOM   2545  HB2 GLU A 156      54.136   5.278 -57.873  1.00 95.26           H  
ATOM   2546  HB3 GLU A 156      54.727   4.045 -58.989  1.00 95.26           H  
ATOM   2547  O   GLU A 156      57.635   5.015 -59.534  1.00 95.26           O  
ATOM   2548  CG  GLU A 156      54.187   3.268 -57.070  1.00 95.26           C  
ATOM   2549  HG2 GLU A 156      54.325   3.523 -56.019  1.00 95.26           H  
ATOM   2550  HG3 GLU A 156      54.759   2.360 -57.261  1.00 95.26           H  
ATOM   2551  CD  GLU A 156      52.693   2.994 -57.331  1.00 95.26           C  
ATOM   2552  OE1 GLU A 156      52.210   1.948 -56.840  1.00 95.26           O  
ATOM   2553  OE2 GLU A 156      52.026   3.819 -58.002  1.00 95.26           O  
ATOM   2554  N   SER A 157      56.484   6.838 -58.902  1.00 96.61           N  
ATOM   2555  H   SER A 157      55.797   7.201 -58.257  1.00 96.61           H  
ATOM   2556  CA  SER A 157      57.061   7.746 -59.899  1.00 96.61           C  
ATOM   2557  HA  SER A 157      56.883   7.340 -60.895  1.00 96.61           H  
ATOM   2558  C   SER A 157      58.573   7.912 -59.718  1.00 96.61           C  
ATOM   2559  CB  SER A 157      56.360   9.101 -59.789  1.00 96.61           C  
ATOM   2560  HB2 SER A 157      56.497   9.500 -58.784  1.00 96.61           H  
ATOM   2561  HB3 SER A 157      55.292   8.960 -59.959  1.00 96.61           H  
ATOM   2562  O   SER A 157      59.335   7.826 -60.686  1.00 96.61           O  
ATOM   2563  OG  SER A 157      56.861  10.034 -60.730  1.00 96.61           O  
ATOM   2564  HG  SER A 157      56.346  10.837 -60.618  1.00 96.61           H  
ATOM   2565  N   LEU A 158      59.036   8.103 -58.477  1.00 95.99           N  
ATOM   2566  H   LEU A 158      58.373   8.149 -57.716  1.00 95.99           H  
ATOM   2567  CA  LEU A 158      60.459   8.207 -58.161  1.00 95.99           C  
ATOM   2568  HA  LEU A 158      60.881   8.998 -58.781  1.00 95.99           H  
ATOM   2569  C   LEU A 158      61.203   6.908 -58.499  1.00 95.99           C  
ATOM   2570  CB  LEU A 158      60.619   8.589 -56.679  1.00 95.99           C  
ATOM   2571  HB2 LEU A 158      59.994   9.455 -56.461  1.00 95.99           H  
ATOM   2572  HB3 LEU A 158      60.261   7.761 -56.067  1.00 95.99           H  
ATOM   2573  O   LEU A 158      62.247   6.962 -59.147  1.00 95.99           O  
ATOM   2574  CG  LEU A 158      62.070   8.911 -56.275  1.00 95.99           C  
ATOM   2575  HG  LEU A 158      62.732   8.105 -56.591  1.00 95.99           H  
ATOM   2576  CD1 LEU A 158      62.553  10.226 -56.897  1.00 95.99           C  
ATOM   2577 HD11 LEU A 158      61.879  11.037 -56.621  1.00 95.99           H  
ATOM   2578 HD12 LEU A 158      62.596  10.128 -57.982  1.00 95.99           H  
ATOM   2579 HD13 LEU A 158      63.556  10.448 -56.533  1.00 95.99           H  
ATOM   2580  CD2 LEU A 158      62.168   9.035 -54.756  1.00 95.99           C  
ATOM   2581 HD21 LEU A 158      61.863   8.096 -54.295  1.00 95.99           H  
ATOM   2582 HD22 LEU A 158      61.519   9.836 -54.401  1.00 95.99           H  
ATOM   2583 HD23 LEU A 158      63.199   9.243 -54.467  1.00 95.99           H  
ATOM   2584  N   THR A 159      60.646   5.749 -58.139  1.00 95.34           N  
ATOM   2585  H   THR A 159      59.804   5.773 -57.582  1.00 95.34           H  
ATOM   2586  CA  THR A 159      61.207   4.432 -58.469  1.00 95.34           C  
ATOM   2587  HA  THR A 159      62.221   4.374 -58.074  1.00 95.34           H  
ATOM   2588  C   THR A 159      61.296   4.222 -59.981  1.00 95.34           C  
ATOM   2589  CB  THR A 159      60.371   3.310 -57.830  1.00 95.34           C  
ATOM   2590  HB  THR A 159      59.354   3.341 -58.223  1.00 95.34           H  
ATOM   2591  O   THR A 159      62.334   3.786 -60.475  1.00 95.34           O  
ATOM   2592  CG2 THR A 159      60.959   1.922 -58.074  1.00 95.34           C  
ATOM   2593 HG21 THR A 159      62.002   1.891 -57.760  1.00 95.34           H  
ATOM   2594 HG22 THR A 159      60.895   1.668 -59.132  1.00 95.34           H  
ATOM   2595 HG23 THR A 159      60.389   1.183 -57.510  1.00 95.34           H  
ATOM   2596  OG1 THR A 159      60.323   3.472 -56.433  1.00 95.34           O  
ATOM   2597  HG1 THR A 159      61.222   3.471 -56.097  1.00 95.34           H  
ATOM   2598  N   ALA A 160      60.261   4.589 -60.744  1.00 94.59           N  
ATOM   2599  H   ALA A 160      59.415   4.911 -60.295  1.00 94.59           H  
ATOM   2600  CA  ALA A 160      60.285   4.502 -62.205  1.00 94.59           C  
ATOM   2601  HA  ALA A 160      60.506   3.473 -62.489  1.00 94.59           H  
ATOM   2602  C   ALA A 160      61.376   5.396 -62.823  1.00 94.59           C  
ATOM   2603  CB  ALA A 160      58.895   4.864 -62.738  1.00 94.59           C  
ATOM   2604  HB1 ALA A 160      58.151   4.191 -62.313  1.00 94.59           H  
ATOM   2605  HB2 ALA A 160      58.882   4.768 -63.824  1.00 94.59           H  
ATOM   2606  HB3 ALA A 160      58.641   5.888 -62.465  1.00 94.59           H  
ATOM   2607  O   ALA A 160      62.076   4.977 -63.748  1.00 94.59           O  
ATOM   2608  N   ARG A 161      61.564   6.611 -62.288  1.00 94.86           N  
ATOM   2609  H   ARG A 161      60.943   6.896 -61.544  1.00 94.86           H  
ATOM   2610  CA  ARG A 161      62.641   7.521 -62.712  1.00 94.86           C  
ATOM   2611  HA  ARG A 161      62.616   7.619 -63.797  1.00 94.86           H  
ATOM   2612  C   ARG A 161      64.025   6.968 -62.381  1.00 94.86           C  
ATOM   2613  CB  ARG A 161      62.454   8.901 -62.071  1.00 94.86           C  
ATOM   2614  HB2 ARG A 161      63.364   9.481 -62.225  1.00 94.86           H  
ATOM   2615  HB3 ARG A 161      62.301   8.788 -60.998  1.00 94.86           H  
ATOM   2616  O   ARG A 161      64.915   7.071 -63.219  1.00 94.86           O  
ATOM   2617  CG  ARG A 161      61.272   9.667 -62.682  1.00 94.86           C  
ATOM   2618  HG2 ARG A 161      61.471   9.868 -63.734  1.00 94.86           H  
ATOM   2619  HG3 ARG A 161      60.366   9.063 -62.622  1.00 94.86           H  
ATOM   2620  CD  ARG A 161      61.032  10.986 -61.941  1.00 94.86           C  
ATOM   2621  HD2 ARG A 161      60.106  11.422 -62.315  1.00 94.86           H  
ATOM   2622  HD3 ARG A 161      60.907  10.772 -60.880  1.00 94.86           H  
ATOM   2623  NE  ARG A 161      62.143  11.937 -62.153  1.00 94.86           N  
ATOM   2624  HE  ARG A 161      62.861  11.648 -62.802  1.00 94.86           H  
ATOM   2625  NH1 ARG A 161      61.422  13.566 -60.711  1.00 94.86           N  
ATOM   2626 HH11 ARG A 161      60.639  12.976 -60.467  1.00 94.86           H  
ATOM   2627 HH12 ARG A 161      61.551  14.455 -60.250  1.00 94.86           H  
ATOM   2628  NH2 ARG A 161      63.313  13.868 -61.863  1.00 94.86           N  
ATOM   2629 HH21 ARG A 161      64.009  13.545 -62.520  1.00 94.86           H  
ATOM   2630 HH22 ARG A 161      63.430  14.759 -61.402  1.00 94.86           H  
ATOM   2631  CZ  ARG A 161      62.287  13.116 -61.577  1.00 94.86           C  
ATOM   2632  N   MET A 162      64.203   6.374 -61.202  1.00 95.53           N  
ATOM   2633  H   MET A 162      63.432   6.351 -60.551  1.00 95.53           H  
ATOM   2634  CA  MET A 162      65.458   5.715 -60.826  1.00 95.53           C  
ATOM   2635  HA  MET A 162      66.278   6.426 -60.923  1.00 95.53           H  
ATOM   2636  C   MET A 162      65.780   4.548 -61.767  1.00 95.53           C  
ATOM   2637  CB  MET A 162      65.407   5.239 -59.369  1.00 95.53           C  
ATOM   2638  HB2 MET A 162      64.487   4.684 -59.187  1.00 95.53           H  
ATOM   2639  HB3 MET A 162      66.249   4.568 -59.200  1.00 95.53           H  
ATOM   2640  O   MET A 162      66.875   4.512 -62.314  1.00 95.53           O  
ATOM   2641  CG  MET A 162      65.507   6.405 -58.378  1.00 95.53           C  
ATOM   2642  HG2 MET A 162      66.437   6.943 -58.562  1.00 95.53           H  
ATOM   2643  HG3 MET A 162      64.681   7.094 -58.557  1.00 95.53           H  
ATOM   2644  SD  MET A 162      65.464   5.913 -56.633  1.00 95.53           S  
ATOM   2645  CE  MET A 162      67.036   5.010 -56.507  1.00 95.53           C  
ATOM   2646  HE1 MET A 162      67.190   4.691 -55.476  1.00 95.53           H  
ATOM   2647  HE2 MET A 162      67.860   5.656 -56.808  1.00 95.53           H  
ATOM   2648  HE3 MET A 162      67.018   4.126 -57.144  1.00 95.53           H  
ATOM   2649  N   LEU A 163      64.809   3.673 -62.053  1.00 94.56           N  
ATOM   2650  H   LEU A 163      63.940   3.742 -61.543  1.00 94.56           H  
ATOM   2651  CA  LEU A 163      64.968   2.561 -63.002  1.00 94.56           C  
ATOM   2652  HA  LEU A 163      65.782   1.919 -62.666  1.00 94.56           H  
ATOM   2653  C   LEU A 163      65.321   3.031 -64.421  1.00 94.56           C  
ATOM   2654  CB  LEU A 163      63.653   1.760 -63.052  1.00 94.56           C  
ATOM   2655  HB2 LEU A 163      62.822   2.464 -63.101  1.00 94.56           H  
ATOM   2656  HB3 LEU A 163      63.632   1.166 -63.966  1.00 94.56           H  
ATOM   2657  O   LEU A 163      66.104   2.386 -65.116  1.00 94.56           O  
ATOM   2658  CG  LEU A 163      63.448   0.812 -61.860  1.00 94.56           C  
ATOM   2659  HG  LEU A 163      63.687   1.323 -60.928  1.00 94.56           H  
ATOM   2660  CD1 LEU A 163      61.983   0.371 -61.813  1.00 94.56           C  
ATOM   2661 HD11 LEU A 163      61.836  -0.300 -60.967  1.00 94.56           H  
ATOM   2662 HD12 LEU A 163      61.345   1.244 -61.676  1.00 94.56           H  
ATOM   2663 HD13 LEU A 163      61.712  -0.143 -62.735  1.00 94.56           H  
ATOM   2664  CD2 LEU A 163      64.315  -0.441 -61.994  1.00 94.56           C  
ATOM   2665 HD21 LEU A 163      65.370  -0.166 -61.975  1.00 94.56           H  
ATOM   2666 HD22 LEU A 163      64.098  -0.970 -62.922  1.00 94.56           H  
ATOM   2667 HD23 LEU A 163      64.138  -1.102 -61.146  1.00 94.56           H  
ATOM   2668  N   TYR A 164      64.742   4.146 -64.876  1.00 94.31           N  
ATOM   2669  H   TYR A 164      64.053   4.603 -64.296  1.00 94.31           H  
ATOM   2670  CA  TYR A 164      65.099   4.740 -66.166  1.00 94.31           C  
ATOM   2671  HA  TYR A 164      64.999   3.984 -66.945  1.00 94.31           H  
ATOM   2672  C   TYR A 164      66.558   5.213 -66.185  1.00 94.31           C  
ATOM   2673  CB  TYR A 164      64.145   5.897 -66.489  1.00 94.31           C  
ATOM   2674  HB2 TYR A 164      64.168   6.624 -65.678  1.00 94.31           H  
ATOM   2675  HB3 TYR A 164      63.129   5.508 -66.554  1.00 94.31           H  
ATOM   2676  O   TYR A 164      67.277   4.938 -67.144  1.00 94.31           O  
ATOM   2677  CG  TYR A 164      64.489   6.603 -67.787  1.00 94.31           C  
ATOM   2678  CD1 TYR A 164      65.335   7.731 -67.776  1.00 94.31           C  
ATOM   2679  HD1 TYR A 164      65.730   8.099 -66.841  1.00 94.31           H  
ATOM   2680  CD2 TYR A 164      64.008   6.098 -69.009  1.00 94.31           C  
ATOM   2681  HD2 TYR A 164      63.373   5.224 -69.020  1.00 94.31           H  
ATOM   2682  CE1 TYR A 164      65.702   8.352 -68.985  1.00 94.31           C  
ATOM   2683  HE1 TYR A 164      66.370   9.201 -68.977  1.00 94.31           H  
ATOM   2684  CE2 TYR A 164      64.365   6.722 -70.219  1.00 94.31           C  
ATOM   2685  HE2 TYR A 164      64.009   6.340 -71.165  1.00 94.31           H  
ATOM   2686  OH  TYR A 164      65.560   8.436 -71.383  1.00 94.31           O  
ATOM   2687  HH  TYR A 164      66.213   9.129 -71.261  1.00 94.31           H  
ATOM   2688  CZ  TYR A 164      65.215   7.846 -70.210  1.00 94.31           C  
ATOM   2689  N   ILE A 165      66.998   5.894 -65.122  1.00 92.57           N  
ATOM   2690  H   ILE A 165      66.360   6.045 -64.353  1.00 92.57           H  
ATOM   2691  CA  ILE A 165      68.381   6.358 -64.970  1.00 92.57           C  
ATOM   2692  HA  ILE A 165      68.649   6.954 -65.842  1.00 92.57           H  
ATOM   2693  C   ILE A 165      69.346   5.166 -64.948  1.00 92.57           C  
ATOM   2694  CB  ILE A 165      68.505   7.252 -63.714  1.00 92.57           C  
ATOM   2695  HB  ILE A 165      68.044   6.739 -62.869  1.00 92.57           H  
ATOM   2696  O   ILE A 165      70.325   5.182 -65.686  1.00 92.57           O  
ATOM   2697  CG1 ILE A 165      67.775   8.595 -63.936  1.00 92.57           C  
ATOM   2698 HG12 ILE A 165      66.793   8.411 -64.372  1.00 92.57           H  
ATOM   2699 HG13 ILE A 165      68.338   9.201 -64.646  1.00 92.57           H  
ATOM   2700  CG2 ILE A 165      69.974   7.519 -63.361  1.00 92.57           C  
ATOM   2701 HG21 ILE A 165      70.062   8.225 -62.535  1.00 92.57           H  
ATOM   2702 HG22 ILE A 165      70.495   7.911 -64.235  1.00 92.57           H  
ATOM   2703 HG23 ILE A 165      70.446   6.593 -63.032  1.00 92.57           H  
ATOM   2704  CD1 ILE A 165      67.561   9.401 -62.646  1.00 92.57           C  
ATOM   2705 HD11 ILE A 165      66.932  10.264 -62.865  1.00 92.57           H  
ATOM   2706 HD12 ILE A 165      68.511   9.760 -62.249  1.00 92.57           H  
ATOM   2707 HD13 ILE A 165      67.063   8.782 -61.900  1.00 92.57           H  
ATOM   2708  N   GLU A 166      69.052   4.119 -64.173  1.00 92.47           N  
ATOM   2709  H   GLU A 166      68.248   4.173 -63.564  1.00 92.47           H  
ATOM   2710  CA  GLU A 166      69.860   2.892 -64.130  1.00 92.47           C  
ATOM   2711  HA  GLU A 166      70.865   3.126 -63.779  1.00 92.47           H  
ATOM   2712  C   GLU A 166      70.011   2.261 -65.519  1.00 92.47           C  
ATOM   2713  CB  GLU A 166      69.228   1.873 -63.170  1.00 92.47           C  
ATOM   2714  HB2 GLU A 166      69.681   0.898 -63.346  1.00 92.47           H  
ATOM   2715  HB3 GLU A 166      68.162   1.802 -63.385  1.00 92.47           H  
ATOM   2716  O   GLU A 166      71.128   1.977 -65.939  1.00 92.47           O  
ATOM   2717  CG  GLU A 166      69.442   2.239 -61.694  1.00 92.47           C  
ATOM   2718  HG2 GLU A 166      69.066   3.246 -61.513  1.00 92.47           H  
ATOM   2719  HG3 GLU A 166      70.514   2.246 -61.494  1.00 92.47           H  
ATOM   2720  CD  GLU A 166      68.749   1.265 -60.725  1.00 92.47           C  
ATOM   2721  OE1 GLU A 166      68.991   1.410 -59.506  1.00 92.47           O  
ATOM   2722  OE2 GLU A 166      67.952   0.415 -61.189  1.00 92.47           O  
ATOM   2723  N   LYS A 167      68.914   2.118 -66.276  1.00 92.22           N  
ATOM   2724  H   LYS A 167      68.024   2.368 -65.870  1.00 92.22           H  
ATOM   2725  CA  LYS A 167      68.964   1.591 -67.651  1.00 92.22           C  
ATOM   2726  HA  LYS A 167      69.477   0.629 -67.639  1.00 92.22           H  
ATOM   2727  C   LYS A 167      69.767   2.474 -68.601  1.00 92.22           C  
ATOM   2728  CB  LYS A 167      67.550   1.416 -68.210  1.00 92.22           C  
ATOM   2729  HB2 LYS A 167      67.619   1.284 -69.290  1.00 92.22           H  
ATOM   2730  HB3 LYS A 167      66.962   2.313 -68.010  1.00 92.22           H  
ATOM   2731  O   LYS A 167      70.496   1.945 -69.434  1.00 92.22           O  
ATOM   2732  CG  LYS A 167      66.855   0.188 -67.621  1.00 92.22           C  
ATOM   2733  HG2 LYS A 167      67.456  -0.698 -67.827  1.00 92.22           H  
ATOM   2734  HG3 LYS A 167      66.747   0.298 -66.542  1.00 92.22           H  
ATOM   2735  CD  LYS A 167      65.479   0.030 -68.268  1.00 92.22           C  
ATOM   2736  HD2 LYS A 167      64.880   0.916 -68.058  1.00 92.22           H  
ATOM   2737  HD3 LYS A 167      65.604  -0.079 -69.346  1.00 92.22           H  
ATOM   2738  CE  LYS A 167      64.799  -1.211 -67.694  1.00 92.22           C  
ATOM   2739  HE2 LYS A 167      64.656  -1.061 -66.624  1.00 92.22           H  
ATOM   2740  HE3 LYS A 167      65.471  -2.060 -67.821  1.00 92.22           H  
ATOM   2741  NZ  LYS A 167      63.506  -1.470 -68.369  1.00 92.22           N  
ATOM   2742  HZ1 LYS A 167      63.071  -2.292 -67.977  1.00 92.22           H  
ATOM   2743  HZ2 LYS A 167      63.662  -1.623 -69.355  1.00 92.22           H  
ATOM   2744  HZ3 LYS A 167      62.890  -0.678 -68.250  1.00 92.22           H  
ATOM   2745  N   ALA A 168      69.624   3.795 -68.501  1.00 88.49           N  
ATOM   2746  H   ALA A 168      68.996   4.165 -67.803  1.00 88.49           H  
ATOM   2747  CA  ALA A 168      70.399   4.728 -69.313  1.00 88.49           C  
ATOM   2748  HA  ALA A 168      70.257   4.482 -70.366  1.00 88.49           H  
ATOM   2749  C   ALA A 168      71.900   4.600 -69.015  1.00 88.49           C  
ATOM   2750  CB  ALA A 168      69.883   6.152 -69.074  1.00 88.49           C  
ATOM   2751  HB1 ALA A 168      70.437   6.847 -69.704  1.00 88.49           H  
ATOM   2752  HB2 ALA A 168      68.823   6.207 -69.324  1.00 88.49           H  
ATOM   2753  HB3 ALA A 168      70.022   6.431 -68.029  1.00 88.49           H  
ATOM   2754  O   ALA A 168      72.693   4.532 -69.950  1.00 88.49           O  
ATOM   2755  N   PHE A 169      72.268   4.484 -67.734  1.00 88.32           N  
ATOM   2756  H   PHE A 169      71.563   4.553 -67.014  1.00 88.32           H  
ATOM   2757  CA  PHE A 169      73.646   4.227 -67.324  1.00 88.32           C  
ATOM   2758  HA  PHE A 169      74.279   4.995 -67.768  1.00 88.32           H  
ATOM   2759  C   PHE A 169      74.164   2.883 -67.846  1.00 88.32           C  
ATOM   2760  CB  PHE A 169      73.792   4.321 -65.799  1.00 88.32           C  
ATOM   2761  HB2 PHE A 169      74.647   3.718 -65.495  1.00 88.32           H  
ATOM   2762  HB3 PHE A 169      72.913   3.895 -65.315  1.00 88.32           H  
ATOM   2763  O   PHE A 169      75.254   2.859 -68.412  1.00 88.32           O  
ATOM   2764  CG  PHE A 169      74.041   5.729 -65.297  1.00 88.32           C  
ATOM   2765  CD1 PHE A 169      75.250   6.378 -65.611  1.00 88.32           C  
ATOM   2766  HD1 PHE A 169      75.984   5.880 -66.226  1.00 88.32           H  
ATOM   2767  CD2 PHE A 169      73.096   6.384 -64.490  1.00 88.32           C  
ATOM   2768  HD2 PHE A 169      72.188   5.867 -64.216  1.00 88.32           H  
ATOM   2769  CE1 PHE A 169      75.502   7.677 -65.137  1.00 88.32           C  
ATOM   2770  HE1 PHE A 169      76.429   8.168 -65.391  1.00 88.32           H  
ATOM   2771  CE2 PHE A 169      73.346   7.685 -64.014  1.00 88.32           C  
ATOM   2772  HE2 PHE A 169      72.631   8.180 -63.373  1.00 88.32           H  
ATOM   2773  CZ  PHE A 169      74.548   8.334 -64.342  1.00 88.32           C  
ATOM   2774  HZ  PHE A 169      74.747   9.329 -63.974  1.00 88.32           H  
ATOM   2775  N   SER A 170      73.393   1.795 -67.722  1.00 89.00           N  
ATOM   2776  H   SER A 170      72.538   1.860 -67.189  1.00 89.00           H  
ATOM   2777  CA  SER A 170      73.770   0.481 -68.267  1.00 89.00           C  
ATOM   2778  HA  SER A 170      74.714   0.172 -67.818  1.00 89.00           H  
ATOM   2779  C   SER A 170      73.982   0.507 -69.783  1.00 89.00           C  
ATOM   2780  CB  SER A 170      72.713  -0.577 -67.938  1.00 89.00           C  
ATOM   2781  HB2 SER A 170      72.995  -1.520 -68.406  1.00 89.00           H  
ATOM   2782  HB3 SER A 170      71.748  -0.265 -68.338  1.00 89.00           H  
ATOM   2783  O   SER A 170      74.934  -0.087 -70.273  1.00 89.00           O  
ATOM   2784  OG  SER A 170      72.602  -0.769 -66.541  1.00 89.00           O  
ATOM   2785  HG  SER A 170      73.471  -1.000 -66.205  1.00 89.00           H  
ATOM   2786  N   ALA A 171      73.136   1.222 -70.531  1.00 82.73           N  
ATOM   2787  H   ALA A 171      72.351   1.675 -70.085  1.00 82.73           H  
ATOM   2788  CA  ALA A 171      73.288   1.351 -71.979  1.00 82.73           C  
ATOM   2789  HA  ALA A 171      73.392   0.355 -72.410  1.00 82.73           H  
ATOM   2790  C   ALA A 171      74.545   2.149 -72.372  1.00 82.73           C  
ATOM   2791  CB  ALA A 171      72.018   1.997 -72.543  1.00 82.73           C  
ATOM   2792  HB1 ALA A 171      72.102   2.065 -73.628  1.00 82.73           H  
ATOM   2793  HB2 ALA A 171      71.892   2.998 -72.128  1.00 82.73           H  
ATOM   2794  HB3 ALA A 171      71.152   1.386 -72.289  1.00 82.73           H  
ATOM   2795  O   ALA A 171      75.197   1.810 -73.356  1.00 82.73           O  
ATOM   2796  N   THR A 172      74.905   3.191 -71.612  1.00 80.11           N  
ATOM   2797  H   THR A 172      74.308   3.480 -70.850  1.00 80.11           H  
ATOM   2798  CA  THR A 172      76.159   3.926 -71.843  1.00 80.11           C  
ATOM   2799  HA  THR A 172      76.241   4.146 -72.908  1.00 80.11           H  
ATOM   2800  C   THR A 172      77.391   3.093 -71.504  1.00 80.11           C  
ATOM   2801  CB  THR A 172      76.214   5.265 -71.092  1.00 80.11           C  
ATOM   2802  HB  THR A 172      77.245   5.618 -71.067  1.00 80.11           H  
ATOM   2803  O   THR A 172      78.342   3.095 -72.276  1.00 80.11           O  
ATOM   2804  CG2 THR A 172      75.361   6.322 -71.792  1.00 80.11           C  
ATOM   2805 HG21 THR A 172      75.433   7.262 -71.246  1.00 80.11           H  
ATOM   2806 HG22 THR A 172      75.730   6.471 -72.807  1.00 80.11           H  
ATOM   2807 HG23 THR A 172      74.321   5.998 -71.826  1.00 80.11           H  
ATOM   2808  OG1 THR A 172      75.721   5.182 -69.773  1.00 80.11           O  
ATOM   2809  HG1 THR A 172      75.883   4.299 -69.433  1.00 80.11           H  
ATOM   2810  N   THR A 173      77.378   2.317 -70.414  1.00 77.43           N  
ATOM   2811  H   THR A 173      76.566   2.270 -69.815  1.00 77.43           H  
ATOM   2812  CA  THR A 173      78.513   1.440 -70.088  1.00 77.43           C  
ATOM   2813  HA  THR A 173      79.430   2.017 -70.203  1.00 77.43           H  
ATOM   2814  C   THR A 173      78.660   0.260 -71.047  1.00 77.43           C  
ATOM   2815  CB  THR A 173      78.469   0.918 -68.645  1.00 77.43           C  
ATOM   2816  HB  THR A 173      79.069   0.010 -68.578  1.00 77.43           H  
ATOM   2817  O   THR A 173      79.782  -0.185 -71.248  1.00 77.43           O  
ATOM   2818  CG2 THR A 173      79.037   1.929 -67.654  1.00 77.43           C  
ATOM   2819 HG21 THR A 173      78.422   2.829 -67.654  1.00 77.43           H  
ATOM   2820 HG22 THR A 173      80.053   2.193 -67.947  1.00 77.43           H  
ATOM   2821 HG23 THR A 173      79.057   1.497 -66.653  1.00 77.43           H  
ATOM   2822  OG1 THR A 173      77.163   0.637 -68.204  1.00 77.43           O  
ATOM   2823  HG1 THR A 173      77.238  -0.029 -67.517  1.00 77.43           H  
ATOM   2824  N   GLU A 174      77.580  -0.229 -71.667  1.00 72.56           N  
ATOM   2825  H   GLU A 174      76.666   0.088 -71.377  1.00 72.56           H  
ATOM   2826  CA  GLU A 174      77.655  -1.215 -72.761  1.00 72.56           C  
ATOM   2827  HA  GLU A 174      78.354  -2.006 -72.487  1.00 72.56           H  
ATOM   2828  C   GLU A 174      78.187  -0.625 -74.081  1.00 72.56           C  
ATOM   2829  CB  GLU A 174      76.273  -1.850 -73.008  1.00 72.56           C  
ATOM   2830  HB2 GLU A 174      76.280  -2.327 -73.988  1.00 72.56           H  
ATOM   2831  HB3 GLU A 174      75.516  -1.066 -73.020  1.00 72.56           H  
ATOM   2832  O   GLU A 174      78.691  -1.378 -74.905  1.00 72.56           O  
ATOM   2833  CG  GLU A 174      75.895  -2.924 -71.973  1.00 72.56           C  
ATOM   2834  HG2 GLU A 174      75.917  -2.483 -70.977  1.00 72.56           H  
ATOM   2835  HG3 GLU A 174      76.649  -3.710 -72.001  1.00 72.56           H  
ATOM   2836  CD  GLU A 174      74.507  -3.555 -72.217  1.00 72.56           C  
ATOM   2837  OE1 GLU A 174      74.094  -4.381 -71.367  1.00 72.56           O  
ATOM   2838  OE2 GLU A 174      73.845  -3.231 -73.232  1.00 72.56           O  
ATOM   2839  N   GLN A 175      78.082   0.691 -74.307  1.00 64.48           N  
ATOM   2840  H   GLN A 175      77.643   1.267 -73.603  1.00 64.48           H  
ATOM   2841  CA  GLN A 175      78.691   1.358 -75.471  1.00 64.48           C  
ATOM   2842  HA  GLN A 175      78.654   0.688 -76.330  1.00 64.48           H  
ATOM   2843  C   GLN A 175      80.171   1.696 -75.265  1.00 64.48           C  
ATOM   2844  CB  GLN A 175      77.927   2.648 -75.810  1.00 64.48           C  
ATOM   2845  HB2 GLN A 175      78.556   3.274 -76.442  1.00 64.48           H  
ATOM   2846  HB3 GLN A 175      77.704   3.201 -74.898  1.00 64.48           H  
ATOM   2847  O   GLN A 175      80.922   1.744 -76.239  1.00 64.48           O  
ATOM   2848  CG  GLN A 175      76.635   2.360 -76.579  1.00 64.48           C  
ATOM   2849  HG2 GLN A 175      76.880   1.767 -77.460  1.00 64.48           H  
ATOM   2850  HG3 GLN A 175      75.960   1.776 -75.954  1.00 64.48           H  
ATOM   2851  CD  GLN A 175      75.913   3.627 -77.029  1.00 64.48           C  
ATOM   2852  NE2 GLN A 175      75.066   3.528 -78.030  1.00 64.48           N  
ATOM   2853 HE21 GLN A 175      74.610   4.389 -78.295  1.00 64.48           H  
ATOM   2854 HE22 GLN A 175      74.911   2.627 -78.460  1.00 64.48           H  
ATOM   2855  OE1 GLN A 175      76.060   4.727 -76.522  1.00 64.48           O  
ATOM   2856  N   ASP A 176      80.571   1.953 -74.019  1.00 59.92           N  
ATOM   2857  H   ASP A 176      79.869   2.008 -73.294  1.00 59.92           H  
ATOM   2858  CA  ASP A 176      81.957   2.257 -73.650  1.00 59.92           C  
ATOM   2859  HA  ASP A 176      82.421   2.822 -74.458  1.00 59.92           H  
ATOM   2860  C   ASP A 176      82.823   0.991 -73.451  1.00 59.92           C  
ATOM   2861  CB  ASP A 176      81.964   3.138 -72.385  1.00 59.92           C  
ATOM   2862  HB2 ASP A 176      82.981   3.177 -71.994  1.00 59.92           H  
ATOM   2863  HB3 ASP A 176      81.341   2.669 -71.623  1.00 59.92           H  
ATOM   2864  O   ASP A 176      84.045   1.108 -73.322  1.00 59.92           O  
ATOM   2865  CG  ASP A 176      81.509   4.593 -72.596  1.00 59.92           C  
ATOM   2866  OD1 ASP A 176      81.590   5.105 -73.737  1.00 59.92           O  
ATOM   2867  OD2 ASP A 176      81.158   5.230 -71.574  1.00 59.92           O  
ATOM   2868  N   ALA A 177      82.208  -0.199 -73.414  1.00 58.64           N  
ATOM   2869  H   ALA A 177      81.220  -0.215 -73.619  1.00 58.64           H  
ATOM   2870  CA  ALA A 177      82.870  -1.507 -73.320  1.00 58.64           C  
ATOM   2871  HA  ALA A 177      83.865  -1.373 -72.897  1.00 58.64           H  
ATOM   2872  C   ALA A 177      83.075  -2.154 -74.699  1.00 58.64           C  
ATOM   2873  CB  ALA A 177      82.049  -2.402 -72.381  1.00 58.64           C  
ATOM   2874  HB1 ALA A 177      81.055  -2.549 -72.805  1.00 58.64           H  
ATOM   2875  HB2 ALA A 177      82.542  -3.369 -72.281  1.00 58.64           H  
ATOM   2876  HB3 ALA A 177      81.958  -1.928 -71.404  1.00 58.64           H  
ATOM   2877  O   ALA A 177      84.171  -2.727 -74.909  1.00 58.64           O  
ATOM   2878  OXT ALA A 177      82.115  -2.128 -75.497  1.00 58.64           O  
TER    2879      ALA A 177                                                       
END   
