# Supplementary material for: Novel Adomaviruses Associated with Blotchy Bass Syndrome in Black Basses (Micropterus spp.)
Source: bioRxiv. 2025 Jun 5:2025.06.01.657292. Preprint. [Version 2] doi: 10.1101/2025.06.01.657292 (PMC12478380; doi:10.1101/2025.06.01.657292)
Supplement: Supplement 15 [file media-15.zip › Bass PDB/Mda1_Col.pdb]

ATOM      1  N   MET A   1     -35.746  -5.288  54.855  1.00 38.41           N  
ATOM      2  H   MET A   1     -36.704  -5.571  54.707  1.00 38.41           H  
ATOM      3  H2  MET A   1     -35.435  -4.786  54.036  1.00 38.41           H  
ATOM      4  H3  MET A   1     -35.168  -6.103  55.002  1.00 38.41           H  
ATOM      5  CA  MET A   1     -35.680  -4.386  56.019  1.00 38.41           C  
ATOM      6  HA  MET A   1     -36.100  -4.875  56.898  1.00 38.41           H  
ATOM      7  C   MET A   1     -36.577  -3.218  55.687  1.00 38.41           C  
ATOM      8  CB  MET A   1     -34.241  -3.949  56.344  1.00 38.41           C  
ATOM      9  HB2 MET A   1     -33.723  -3.678  55.424  1.00 38.41           H  
ATOM     10  HB3 MET A   1     -34.264  -3.076  56.996  1.00 38.41           H  
ATOM     11  O   MET A   1     -36.195  -2.357  54.908  1.00 38.41           O  
ATOM     12  CG  MET A   1     -33.468  -5.066  57.058  1.00 38.41           C  
ATOM     13  HG2 MET A   1     -33.544  -5.989  56.483  1.00 38.41           H  
ATOM     14  HG3 MET A   1     -32.415  -4.784  57.098  1.00 38.41           H  
ATOM     15  SD  MET A   1     -34.029  -5.359  58.758  1.00 38.41           S  
ATOM     16  CE  MET A   1     -34.271  -7.155  58.768  1.00 38.41           C  
ATOM     17  HE1 MET A   1     -33.334  -7.653  58.520  1.00 38.41           H  
ATOM     18  HE2 MET A   1     -35.037  -7.430  58.044  1.00 38.41           H  
ATOM     19  HE3 MET A   1     -34.591  -7.469  59.762  1.00 38.41           H  
ATOM     20  N   ASP A   2     -37.811  -3.324  56.154  1.00 45.63           N  
ATOM     21  H   ASP A   2     -38.063  -4.111  56.735  1.00 45.63           H  
ATOM     22  CA  ASP A   2     -38.934  -2.415  55.953  1.00 45.63           C  
ATOM     23  HA  ASP A   2     -39.351  -2.550  54.955  1.00 45.63           H  
ATOM     24  C   ASP A   2     -38.531  -0.946  56.148  1.00 45.63           C  
ATOM     25  CB  ASP A   2     -39.999  -2.807  56.995  1.00 45.63           C  
ATOM     26  HB2 ASP A   2     -40.854  -2.140  56.887  1.00 45.63           H  
ATOM     27  HB3 ASP A   2     -39.598  -2.675  57.999  1.00 45.63           H  
ATOM     28  O   ASP A   2     -38.197  -0.542  57.257  1.00 45.63           O  
ATOM     29  CG  ASP A   2     -40.463  -4.258  56.844  1.00 45.63           C  
ATOM     30  OD1 ASP A   2     -41.612  -4.444  56.402  1.00 45.63           O  
ATOM     31  OD2 ASP A   2     -39.638  -5.162  57.139  1.00 45.63           O  
ATOM     32  N   SER A   3     -38.538  -0.150  55.077  1.00 44.52           N  
ATOM     33  H   SER A   3     -38.711  -0.551  54.166  1.00 44.52           H  
ATOM     34  CA  SER A   3     -38.357   1.312  55.149  1.00 44.52           C  
ATOM     35  HA  SER A   3     -38.292   1.613  56.194  1.00 44.52           H  
ATOM     36  C   SER A   3     -39.553   2.098  54.593  1.00 44.52           C  
ATOM     37  CB  SER A   3     -37.036   1.733  54.496  1.00 44.52           C  
ATOM     38  HB2 SER A   3     -37.008   1.380  53.465  1.00 44.52           H  
ATOM     39  HB3 SER A   3     -36.945   2.819  54.505  1.00 44.52           H  
ATOM     40  O   SER A   3     -39.557   3.320  54.668  1.00 44.52           O  
ATOM     41  OG  SER A   3     -35.962   1.169  55.230  1.00 44.52           O  
ATOM     42  HG  SER A   3     -36.252   0.304  55.526  1.00 44.52           H  
ATOM     43  N   ASP A   4     -40.613   1.425  54.129  1.00 47.91           N  
ATOM     44  H   ASP A   4     -40.539   0.423  54.028  1.00 47.91           H  
ATOM     45  CA  ASP A   4     -41.749   2.080  53.457  1.00 47.91           C  
ATOM     46  HA  ASP A   4     -41.493   3.122  53.268  1.00 47.91           H  
ATOM     47  C   ASP A   4     -43.049   2.147  54.287  1.00 47.91           C  
ATOM     48  CB  ASP A   4     -41.944   1.447  52.073  1.00 47.91           C  
ATOM     49  HB2 ASP A   4     -41.938   0.360  52.155  1.00 47.91           H  
ATOM     50  HB3 ASP A   4     -42.907   1.749  51.661  1.00 47.91           H  
ATOM     51  O   ASP A   4     -44.056   2.681  53.828  1.00 47.91           O  
ATOM     52  CG  ASP A   4     -40.846   1.927  51.124  1.00 47.91           C  
ATOM     53  OD1 ASP A   4     -40.947   3.096  50.691  1.00 47.91           O  
ATOM     54  OD2 ASP A   4     -39.901   1.137  50.899  1.00 47.91           O  
ATOM     55  N   THR A   5     -43.057   1.677  55.542  1.00 48.69           N  
ATOM     56  H   THR A   5     -42.231   1.192  55.861  1.00 48.69           H  
ATOM     57  CA  THR A   5     -44.282   1.632  56.383  1.00 48.69           C  
ATOM     58  HA  THR A   5     -45.137   1.637  55.707  1.00 48.69           H  
ATOM     59  C   THR A   5     -44.463   2.860  57.301  1.00 48.69           C  
ATOM     60  CB  THR A   5     -44.386   0.311  57.176  1.00 48.69           C  
ATOM     61  HB  THR A   5     -43.751   0.384  58.059  1.00 48.69           H  
ATOM     62  O   THR A   5     -45.398   2.906  58.102  1.00 48.69           O  
ATOM     63  CG2 THR A   5     -45.815  -0.071  57.599  1.00 48.69           C  
ATOM     64 HG21 THR A   5     -45.776  -0.596  58.554  1.00 48.69           H  
ATOM     65 HG22 THR A   5     -46.459   0.802  57.702  1.00 48.69           H  
ATOM     66 HG23 THR A   5     -46.268  -0.723  56.852  1.00 48.69           H  
ATOM     67  OG1 THR A   5     -43.935  -0.760  56.376  1.00 48.69           O  
ATOM     68  HG1 THR A   5     -43.833  -1.552  56.907  1.00 48.69           H  
ATOM     69  N   GLU A   6     -43.611   3.887  57.219  1.00 48.76           N  
ATOM     70  H   GLU A   6     -42.843   3.821  56.567  1.00 48.76           H  
ATOM     71  CA  GLU A   6     -43.750   5.111  58.038  1.00 48.76           C  
ATOM     72  HA  GLU A   6     -44.404   4.854  58.872  1.00 48.76           H  
ATOM     73  C   GLU A   6     -44.505   6.321  57.437  1.00 48.76           C  
ATOM     74  CB  GLU A   6     -42.415   5.517  58.691  1.00 48.76           C  
ATOM     75  HB2 GLU A   6     -41.573   5.201  58.075  1.00 48.76           H  
ATOM     76  HB3 GLU A   6     -42.380   6.604  58.777  1.00 48.76           H  
ATOM     77  O   GLU A   6     -44.964   7.150  58.232  1.00 48.76           O  
ATOM     78  CG  GLU A   6     -42.298   4.923  60.106  1.00 48.76           C  
ATOM     79  HG2 GLU A   6     -43.262   4.985  60.612  1.00 48.76           H  
ATOM     80  HG3 GLU A   6     -42.039   3.867  60.032  1.00 48.76           H  
ATOM     81  CD  GLU A   6     -41.268   5.671  60.961  1.00 48.76           C  
ATOM     82  OE1 GLU A   6     -41.711   6.518  61.776  1.00 48.76           O  
ATOM     83  OE2 GLU A   6     -40.065   5.372  60.821  1.00 48.76           O  
ATOM     84  N   PRO A   7     -44.784   6.464  56.123  1.00 47.19           N  
ATOM     85  CA  PRO A   7     -45.498   7.656  55.651  1.00 47.19           C  
ATOM     86  HA  PRO A   7     -45.043   8.536  56.106  1.00 47.19           H  
ATOM     87  C   PRO A   7     -46.998   7.654  55.995  1.00 47.19           C  
ATOM     88  CB  PRO A   7     -45.265   7.729  54.138  1.00 47.19           C  
ATOM     89  HB2 PRO A   7     -44.972   8.733  53.831  1.00 47.19           H  
ATOM     90  HB3 PRO A   7     -46.164   7.424  53.602  1.00 47.19           H  
ATOM     91  O   PRO A   7     -47.569   8.709  56.290  1.00 47.19           O  
ATOM     92  CG  PRO A   7     -44.152   6.722  53.853  1.00 47.19           C  
ATOM     93  HG2 PRO A   7     -44.281   6.239  52.885  1.00 47.19           H  
ATOM     94  HG3 PRO A   7     -43.184   7.222  53.902  1.00 47.19           H  
ATOM     95  CD  PRO A   7     -44.257   5.717  54.992  1.00 47.19           C  
ATOM     96  HD2 PRO A   7     -43.266   5.308  55.189  1.00 47.19           H  
ATOM     97  HD3 PRO A   7     -44.953   4.923  54.724  1.00 47.19           H  
ATOM     98  N   LEU A   8     -47.657   6.485  55.999  1.00 46.29           N  
ATOM     99  H   LEU A   8     -47.156   5.650  55.732  1.00 46.29           H  
ATOM    100  CA  LEU A   8     -49.118   6.427  56.166  1.00 46.29           C  
ATOM    101  HA  LEU A   8     -49.556   7.178  55.508  1.00 46.29           H  
ATOM    102  C   LEU A   8     -49.579   6.817  57.578  1.00 46.29           C  
ATOM    103  CB  LEU A   8     -49.684   5.049  55.765  1.00 46.29           C  
ATOM    104  HB2 LEU A   8     -48.933   4.267  55.887  1.00 46.29           H  
ATOM    105  HB3 LEU A   8     -50.501   4.816  56.446  1.00 46.29           H  
ATOM    106  O   LEU A   8     -50.617   7.463  57.731  1.00 46.29           O  
ATOM    107  CG  LEU A   8     -50.259   5.027  54.333  1.00 46.29           C  
ATOM    108  HG  LEU A   8     -50.718   5.990  54.109  1.00 46.29           H  
ATOM    109  CD1 LEU A   8     -49.172   4.744  53.298  1.00 46.29           C  
ATOM    110 HD11 LEU A   8     -48.719   3.769  53.475  1.00 46.29           H  
ATOM    111 HD12 LEU A   8     -49.608   4.748  52.299  1.00 46.29           H  
ATOM    112 HD13 LEU A   8     -48.401   5.513  53.340  1.00 46.29           H  
ATOM    113  CD2 LEU A   8     -51.349   3.964  54.218  1.00 46.29           C  
ATOM    114 HD21 LEU A   8     -51.742   3.955  53.202  1.00 46.29           H  
ATOM    115 HD22 LEU A   8     -52.168   4.188  54.902  1.00 46.29           H  
ATOM    116 HD23 LEU A   8     -50.939   2.980  54.444  1.00 46.29           H  
ATOM    117  N   ARG A   9     -48.800   6.500  58.621  1.00 51.08           N  
ATOM    118  H   ARG A   9     -47.936   6.010  58.438  1.00 51.08           H  
ATOM    119  CA  ARG A   9     -49.159   6.888  59.997  1.00 51.08           C  
ATOM    120  HA  ARG A   9     -50.217   6.675  60.148  1.00 51.08           H  
ATOM    121  C   ARG A   9     -49.044   8.389  60.240  1.00 51.08           C  
ATOM    122  CB  ARG A   9     -48.338   6.093  61.021  1.00 51.08           C  
ATOM    123  HB2 ARG A   9     -47.329   5.918  60.647  1.00 51.08           H  
ATOM    124  HB3 ARG A   9     -48.267   6.670  61.943  1.00 51.08           H  
ATOM    125  O   ARG A   9     -49.781   8.914  61.074  1.00 51.08           O  
ATOM    126  CG  ARG A   9     -49.032   4.764  61.342  1.00 51.08           C  
ATOM    127  HG2 ARG A   9     -50.045   4.975  61.686  1.00 51.08           H  
ATOM    128  HG3 ARG A   9     -49.083   4.144  60.447  1.00 51.08           H  
ATOM    129  CD  ARG A   9     -48.279   4.016  62.445  1.00 51.08           C  
ATOM    130  HD2 ARG A   9     -48.018   4.720  63.236  1.00 51.08           H  
ATOM    131  HD3 ARG A   9     -47.362   3.607  62.022  1.00 51.08           H  
ATOM    132  NE  ARG A   9     -49.106   2.938  63.019  1.00 51.08           N  
ATOM    133  HE  ARG A   9     -50.044   2.844  62.654  1.00 51.08           H  
ATOM    134  NH1 ARG A   9     -47.515   2.071  64.424  1.00 51.08           N  
ATOM    135 HH11 ARG A   9     -46.833   2.694  64.014  1.00 51.08           H  
ATOM    136 HH12 ARG A   9     -47.218   1.370  65.087  1.00 51.08           H  
ATOM    137  NH2 ARG A   9     -49.568   1.193  64.405  1.00 51.08           N  
ATOM    138 HH21 ARG A   9     -49.266   0.517  65.092  1.00 51.08           H  
ATOM    139 HH22 ARG A   9     -50.505   1.142  64.030  1.00 51.08           H  
ATOM    140  CZ  ARG A   9     -48.727   2.077  63.943  1.00 51.08           C  
ATOM    141  N   LYS A  10     -48.166   9.091  59.518  1.00 52.00           N  
ATOM    142  H   LYS A  10     -47.597   8.605  58.839  1.00 52.00           H  
ATOM    143  CA  LYS A  10     -48.007  10.539  59.689  1.00 52.00           C  
ATOM    144  HA  LYS A  10     -48.157  10.763  60.745  1.00 52.00           H  
ATOM    145  C   LYS A  10     -49.099  11.321  58.958  1.00 52.00           C  
ATOM    146  CB  LYS A  10     -46.573  10.950  59.330  1.00 52.00           C  
ATOM    147  HB2 LYS A  10     -45.895  10.151  59.630  1.00 52.00           H  
ATOM    148  HB3 LYS A  10     -46.477  11.092  58.253  1.00 52.00           H  
ATOM    149  O   LYS A  10     -49.657  12.240  59.550  1.00 52.00           O  
ATOM    150  CG  LYS A  10     -46.168  12.229  60.079  1.00 52.00           C  
ATOM    151  HG2 LYS A  10     -46.404  12.121  61.137  1.00 52.00           H  
ATOM    152  HG3 LYS A  10     -46.728  13.072  59.675  1.00 52.00           H  
ATOM    153  CD  LYS A  10     -44.659  12.484  59.940  1.00 52.00           C  
ATOM    154  HD2 LYS A  10     -44.402  12.608  58.888  1.00 52.00           H  
ATOM    155  HD3 LYS A  10     -44.120  11.615  60.316  1.00 52.00           H  
ATOM    156  CE  LYS A  10     -44.202  13.714  60.737  1.00 52.00           C  
ATOM    157  HE2 LYS A  10     -43.112  13.745  60.716  1.00 52.00           H  
ATOM    158  HE3 LYS A  10     -44.514  13.597  61.775  1.00 52.00           H  
ATOM    159  NZ  LYS A  10     -44.749  14.977  60.173  1.00 52.00           N  
ATOM    160  HZ1 LYS A  10     -44.479  15.100  59.208  1.00 52.00           H  
ATOM    161  HZ2 LYS A  10     -44.452  15.788  60.695  1.00 52.00           H  
ATOM    162  HZ3 LYS A  10     -45.759  14.981  60.180  1.00 52.00           H  
ATOM    163  N   ARG A  11     -49.519  10.876  57.763  1.00 49.41           N  
ATOM    164  H   ARG A  11     -49.019  10.113  57.330  1.00 49.41           H  
ATOM    165  CA  ARG A  11     -50.661  11.492  57.056  1.00 49.41           C  
ATOM    166  HA  ARG A  11     -50.474  12.561  56.954  1.00 49.41           H  
ATOM    167  C   ARG A  11     -51.970  11.404  57.844  1.00 49.41           C  
ATOM    168  CB  ARG A  11     -50.837  10.893  55.652  1.00 49.41           C  
ATOM    169  HB2 ARG A  11     -51.805  11.216  55.270  1.00 49.41           H  
ATOM    170  HB3 ARG A  11     -50.840   9.804  55.704  1.00 49.41           H  
ATOM    171  O   ARG A  11     -52.764  12.341  57.814  1.00 49.41           O  
ATOM    172  CG  ARG A  11     -49.753  11.370  54.673  1.00 49.41           C  
ATOM    173  HG2 ARG A  11     -49.618  12.447  54.777  1.00 49.41           H  
ATOM    174  HG3 ARG A  11     -48.811  10.869  54.894  1.00 49.41           H  
ATOM    175  CD  ARG A  11     -50.181  11.071  53.229  1.00 49.41           C  
ATOM    176  HD2 ARG A  11     -51.126  11.580  53.040  1.00 49.41           H  
ATOM    177  HD3 ARG A  11     -50.339   9.999  53.118  1.00 49.41           H  
ATOM    178  NE  ARG A  11     -49.174  11.515  52.244  1.00 49.41           N  
ATOM    179  HE  ARG A  11     -48.214  11.566  52.556  1.00 49.41           H  
ATOM    180  NH1 ARG A  11     -50.586  11.777  50.430  1.00 49.41           N  
ATOM    181 HH11 ARG A  11     -50.749  11.976  49.453  1.00 49.41           H  
ATOM    182 HH12 ARG A  11     -51.403  11.524  50.967  1.00 49.41           H  
ATOM    183  NH2 ARG A  11     -48.402  12.119  50.187  1.00 49.41           N  
ATOM    184 HH21 ARG A  11     -48.596  12.299  49.213  1.00 49.41           H  
ATOM    185 HH22 ARG A  11     -47.448  12.120  50.520  1.00 49.41           H  
ATOM    186  CZ  ARG A  11     -49.397  11.801  50.967  1.00 49.41           C  
ATOM    187  N   PHE A  12     -52.172  10.333  58.613  1.00 44.13           N  
ATOM    188  H   PHE A  12     -51.533   9.554  58.548  1.00 44.13           H  
ATOM    189  CA  PHE A  12     -53.359  10.230  59.466  1.00 44.13           C  
ATOM    190  HA  PHE A  12     -54.221  10.516  58.863  1.00 44.13           H  
ATOM    191  C   PHE A  12     -53.342  11.202  60.655  1.00 44.13           C  
ATOM    192  CB  PHE A  12     -53.569   8.779  59.919  1.00 44.13           C  
ATOM    193  HB2 PHE A  12     -53.474   8.710  61.003  1.00 44.13           H  
ATOM    194  HB3 PHE A  12     -52.802   8.134  59.491  1.00 44.13           H  
ATOM    195  O   PHE A  12     -54.406  11.592  61.128  1.00 44.13           O  
ATOM    196  CG  PHE A  12     -54.928   8.257  59.506  1.00 44.13           C  
ATOM    197  CD1 PHE A  12     -56.055   8.486  60.318  1.00 44.13           C  
ATOM    198  HD1 PHE A  12     -55.947   9.022  61.250  1.00 44.13           H  
ATOM    199  CD2 PHE A  12     -55.077   7.597  58.272  1.00 44.13           C  
ATOM    200  HD2 PHE A  12     -54.221   7.439  57.633  1.00 44.13           H  
ATOM    201  CE1 PHE A  12     -57.322   8.035  59.908  1.00 44.13           C  
ATOM    202  HE1 PHE A  12     -58.187   8.209  60.531  1.00 44.13           H  
ATOM    203  CE2 PHE A  12     -56.345   7.151  57.860  1.00 44.13           C  
ATOM    204  HE2 PHE A  12     -56.459   6.647  56.911  1.00 44.13           H  
ATOM    205  CZ  PHE A  12     -57.466   7.366  58.679  1.00 44.13           C  
ATOM    206  HZ  PHE A  12     -58.439   7.023  58.357  1.00 44.13           H  
ATOM    207  N   ARG A  13     -52.161  11.622  61.131  1.00 48.32           N  
ATOM    208  H   ARG A  13     -51.317  11.340  60.654  1.00 48.32           H  
ATOM    209  CA  ARG A  13     -52.058  12.584  62.236  1.00 48.32           C  
ATOM    210  HA  ARG A  13     -52.837  12.349  62.962  1.00 48.32           H  
ATOM    211  C   ARG A  13     -52.373  14.006  61.765  1.00 48.32           C  
ATOM    212  CB  ARG A  13     -50.695  12.446  62.933  1.00 48.32           C  
ATOM    213  HB2 ARG A  13     -50.512  11.392  63.143  1.00 48.32           H  
ATOM    214  HB3 ARG A  13     -49.910  12.816  62.274  1.00 48.32           H  
ATOM    215  O   ARG A  13     -53.197  14.662  62.394  1.00 48.32           O  
ATOM    216  CG  ARG A  13     -50.667  13.226  64.258  1.00 48.32           C  
ATOM    217  HG2 ARG A  13     -51.507  12.927  64.885  1.00 48.32           H  
ATOM    218  HG3 ARG A  13     -50.768  14.288  64.035  1.00 48.32           H  
ATOM    219  CD  ARG A  13     -49.353  13.028  65.026  1.00 48.32           C  
ATOM    220  HD2 ARG A  13     -49.255  13.853  65.732  1.00 48.32           H  
ATOM    221  HD3 ARG A  13     -48.527  13.100  64.319  1.00 48.32           H  
ATOM    222  NE  ARG A  13     -49.322  11.756  65.787  1.00 48.32           N  
ATOM    223  HE  ARG A  13     -50.190  11.498  66.233  1.00 48.32           H  
ATOM    224  NH1 ARG A  13     -47.121  11.201  65.433  1.00 48.32           N  
ATOM    225 HH11 ARG A  13     -46.336  10.580  65.572  1.00 48.32           H  
ATOM    226 HH12 ARG A  13     -47.037  12.014  64.840  1.00 48.32           H  
ATOM    227  NH2 ARG A  13     -48.360   9.950  66.796  1.00 48.32           N  
ATOM    228 HH21 ARG A  13     -47.545   9.378  66.968  1.00 48.32           H  
ATOM    229 HH22 ARG A  13     -49.228   9.764  67.278  1.00 48.32           H  
ATOM    230  CZ  ARG A  13     -48.274  10.978  65.997  1.00 48.32           C  
ATOM    231  N   ASP A  14     -51.831  14.420  60.622  1.00 45.47           N  
ATOM    232  H   ASP A  14     -51.122  13.848  60.185  1.00 45.47           H  
ATOM    233  CA  ASP A  14     -52.014  15.794  60.128  1.00 45.47           C  
ATOM    234  HA  ASP A  14     -51.870  16.483  60.960  1.00 45.47           H  
ATOM    235  C   ASP A  14     -53.453  16.041  59.607  1.00 45.47           C  
ATOM    236  CB  ASP A  14     -50.921  16.117  59.085  1.00 45.47           C  
ATOM    237  HB2 ASP A  14     -51.111  17.112  58.683  1.00 45.47           H  
ATOM    238  HB3 ASP A  14     -50.998  15.404  58.263  1.00 45.47           H  
ATOM    239  O   ASP A  14     -53.964  17.156  59.668  1.00 45.47           O  
ATOM    240  CG  ASP A  14     -49.480  16.093  59.647  1.00 45.47           C  
ATOM    241  OD1 ASP A  14     -49.292  16.244  60.872  1.00 45.47           O  
ATOM    242  OD2 ASP A  14     -48.530  15.830  58.868  1.00 45.47           O  
ATOM    243  N   SER A  15     -54.185  14.999  59.180  1.00 46.73           N  
ATOM    244  H   SER A  15     -53.730  14.102  59.100  1.00 46.73           H  
ATOM    245  CA  SER A  15     -55.601  15.136  58.775  1.00 46.73           C  
ATOM    246  HA  SER A  15     -55.706  16.089  58.256  1.00 46.73           H  
ATOM    247  C   SER A  15     -56.596  15.168  59.954  1.00 46.73           C  
ATOM    248  CB  SER A  15     -55.961  14.033  57.775  1.00 46.73           C  
ATOM    249  HB2 SER A  15     -56.086  13.089  58.306  1.00 46.73           H  
ATOM    250  HB3 SER A  15     -55.153  13.921  57.052  1.00 46.73           H  
ATOM    251  O   SER A  15     -57.765  15.539  59.788  1.00 46.73           O  
ATOM    252  OG  SER A  15     -57.154  14.352  57.079  1.00 46.73           O  
ATOM    253  HG  SER A  15     -56.940  15.010  56.414  1.00 46.73           H  
ATOM    254  N   LEU A  16     -56.160  14.809  61.169  1.00 46.80           N  
ATOM    255  H   LEU A  16     -55.186  14.568  61.279  1.00 46.80           H  
ATOM    256  CA  LEU A  16     -57.015  14.817  62.364  1.00 46.80           C  
ATOM    257  HA  LEU A  16     -58.057  14.772  62.046  1.00 46.80           H  
ATOM    258  C   LEU A  16     -56.937  16.121  63.167  1.00 46.80           C  
ATOM    259  CB  LEU A  16     -56.739  13.569  63.217  1.00 46.80           C  
ATOM    260  HB2 LEU A  16     -57.186  13.708  64.202  1.00 46.80           H  
ATOM    261  HB3 LEU A  16     -55.661  13.472  63.352  1.00 46.80           H  
ATOM    262  O   LEU A  16     -57.837  16.383  63.965  1.00 46.80           O  
ATOM    263  CG  LEU A  16     -57.299  12.267  62.611  1.00 46.80           C  
ATOM    264  HG  LEU A  16     -56.925  12.136  61.595  1.00 46.80           H  
ATOM    265  CD1 LEU A  16     -56.847  11.076  63.458  1.00 46.80           C  
ATOM    266 HD11 LEU A  16     -57.224  10.150  63.025  1.00 46.80           H  
ATOM    267 HD12 LEU A  16     -55.758  11.038  63.468  1.00 46.80           H  
ATOM    268 HD13 LEU A  16     -57.216  11.181  64.479  1.00 46.80           H  
ATOM    269  CD2 LEU A  16     -58.833  12.245  62.565  1.00 46.80           C  
ATOM    270 HD21 LEU A  16     -59.195  12.984  61.850  1.00 46.80           H  
ATOM    271 HD22 LEU A  16     -59.237  12.461  63.554  1.00 46.80           H  
ATOM    272 HD23 LEU A  16     -59.175  11.263  62.239  1.00 46.80           H  
ATOM    273  N   GLU A  17     -55.968  16.996  62.898  1.00 48.89           N  
ATOM    274  H   GLU A  17     -55.231  16.737  62.258  1.00 48.89           H  
ATOM    275  CA  GLU A  17     -55.862  18.303  63.569  1.00 48.89           C  
ATOM    276  HA  GLU A  17     -55.951  18.144  64.643  1.00 48.89           H  
ATOM    277  C   GLU A  17     -57.011  19.269  63.216  1.00 48.89           C  
ATOM    278  CB  GLU A  17     -54.470  18.900  63.308  1.00 48.89           C  
ATOM    279  HB2 GLU A  17     -54.208  18.757  62.259  1.00 48.89           H  
ATOM    280  HB3 GLU A  17     -54.473  19.966  63.533  1.00 48.89           H  
ATOM    281  O   GLU A  17     -57.255  20.236  63.935  1.00 48.89           O  
ATOM    282  CG  GLU A  17     -53.457  18.203  64.236  1.00 48.89           C  
ATOM    283  HG2 GLU A  17     -53.587  17.123  64.158  1.00 48.89           H  
ATOM    284  HG3 GLU A  17     -53.689  18.482  65.264  1.00 48.89           H  
ATOM    285  CD  GLU A  17     -51.986  18.517  63.942  1.00 48.89           C  
ATOM    286  OE1 GLU A  17     -51.178  18.344  64.885  1.00 48.89           O  
ATOM    287  OE2 GLU A  17     -51.683  18.902  62.794  1.00 48.89           O  
ATOM    288  N   GLY A  18     -57.805  18.970  62.181  1.00 46.74           N  
ATOM    289  H   GLY A  18     -57.531  18.190  61.601  1.00 46.74           H  
ATOM    290  CA  GLY A  18     -59.017  19.728  61.848  1.00 46.74           C  
ATOM    291  HA2 GLY A  18     -58.856  20.782  62.072  1.00 46.74           H  
ATOM    292  HA3 GLY A  18     -59.191  19.638  60.776  1.00 46.74           H  
ATOM    293  C   GLY A  18     -60.293  19.276  62.569  1.00 46.74           C  
ATOM    294  O   GLY A  18     -61.305  19.980  62.528  1.00 46.74           O  
ATOM    295  N   ARG A  19     -60.300  18.109  63.226  1.00 47.66           N  
ATOM    296  H   ARG A  19     -59.427  17.610  63.326  1.00 47.66           H  
ATOM    297  CA  ARG A  19     -61.503  17.565  63.871  1.00 47.66           C  
ATOM    298  HA  ARG A  19     -62.311  18.294  63.802  1.00 47.66           H  
ATOM    299  C   ARG A  19     -61.250  17.378  65.357  1.00 47.66           C  
ATOM    300  CB  ARG A  19     -61.996  16.303  63.136  1.00 47.66           C  
ATOM    301  HB2 ARG A  19     -61.153  15.652  62.904  1.00 47.66           H  
ATOM    302  HB3 ARG A  19     -62.685  15.761  63.783  1.00 47.66           H  
ATOM    303  O   ARG A  19     -60.750  16.356  65.797  1.00 47.66           O  
ATOM    304  CG  ARG A  19     -62.743  16.702  61.848  1.00 47.66           C  
ATOM    305  HG2 ARG A  19     -62.078  17.251  61.181  1.00 47.66           H  
ATOM    306  HG3 ARG A  19     -63.561  17.367  62.125  1.00 47.66           H  
ATOM    307  CD  ARG A  19     -63.349  15.506  61.100  1.00 47.66           C  
ATOM    308  HD2 ARG A  19     -64.171  15.880  60.489  1.00 47.66           H  
ATOM    309  HD3 ARG A  19     -63.749  14.795  61.823  1.00 47.66           H  
ATOM    310  NE  ARG A  19     -62.374  14.841  60.212  1.00 47.66           N  
ATOM    311  HE  ARG A  19     -61.429  15.199  60.217  1.00 47.66           H  
ATOM    312  NH1 ARG A  19     -63.791  13.281  59.291  1.00 47.66           N  
ATOM    313 HH11 ARG A  19     -64.525  13.588  59.913  1.00 47.66           H  
ATOM    314 HH12 ARG A  19     -63.939  12.518  58.645  1.00 47.66           H  
ATOM    315  NH2 ARG A  19     -61.688  13.432  58.559  1.00 47.66           N  
ATOM    316 HH21 ARG A  19     -60.767  13.845  58.577  1.00 47.66           H  
ATOM    317 HH22 ARG A  19     -61.868  12.697  57.889  1.00 47.66           H  
ATOM    318  CZ  ARG A  19     -62.620  13.858  59.362  1.00 47.66           C  
ATOM    319  N   ASN A  20     -61.713  18.372  66.115  1.00 43.40           N  
ATOM    320  H   ASN A  20     -62.011  19.188  65.599  1.00 43.40           H  
ATOM    321  CA  ASN A  20     -61.875  18.441  67.575  1.00 43.40           C  
ATOM    322  HA  ASN A  20     -60.888  18.345  68.028  1.00 43.40           H  
ATOM    323  C   ASN A  20     -62.734  17.305  68.193  1.00 43.40           C  
ATOM    324  CB  ASN A  20     -62.449  19.846  67.899  1.00 43.40           C  
ATOM    325  HB2 ASN A  20     -62.826  20.330  66.998  1.00 43.40           H  
ATOM    326  HB3 ASN A  20     -63.296  19.782  68.582  1.00 43.40           H  
ATOM    327  O   ASN A  20     -63.359  17.483  69.235  1.00 43.40           O  
ATOM    328  CG  ASN A  20     -61.442  20.754  68.572  1.00 43.40           C  
ATOM    329  ND2 ASN A  20     -61.155  21.898  67.997  1.00 43.40           N  
ATOM    330 HD21 ASN A  20     -61.531  22.143  67.092  1.00 43.40           H  
ATOM    331 HD22 ASN A  20     -60.433  22.441  68.450  1.00 43.40           H  
ATOM    332  OD1 ASN A  20     -60.908  20.457  69.623  1.00 43.40           O  
ATOM    333  N   CYS A  21     -62.800  16.126  67.574  1.00 43.49           N  
ATOM    334  H   CYS A  21     -62.187  15.990  66.783  1.00 43.49           H  
ATOM    335  CA  CYS A  21     -63.155  14.913  68.290  1.00 43.49           C  
ATOM    336  HA  CYS A  21     -63.958  15.106  69.001  1.00 43.49           H  
ATOM    337  C   CYS A  21     -61.913  14.527  69.075  1.00 43.49           C  
ATOM    338  CB  CYS A  21     -63.636  13.838  67.316  1.00 43.49           C  
ATOM    339  HB2 CYS A  21     -62.934  13.743  66.487  1.00 43.49           H  
ATOM    340  HB3 CYS A  21     -63.699  12.880  67.833  1.00 43.49           H  
ATOM    341  O   CYS A  21     -61.022  13.841  68.576  1.00 43.49           O  
ATOM    342  SG  CYS A  21     -65.285  14.317  66.727  1.00 43.49           S  
ATOM    343  HG  CYS A  21     -64.975  15.591  66.473  1.00 43.49           H  
ATOM    344  N   THR A  22     -61.845  15.070  70.287  1.00 40.56           N  
ATOM    345  H   THR A  22     -62.611  15.658  70.583  1.00 40.56           H  
ATOM    346  CA  THR A  22     -60.938  14.631  71.328  1.00 40.56           C  
ATOM    347  HA  THR A  22     -59.965  15.094  71.164  1.00 40.56           H  
ATOM    348  C   THR A  22     -60.796  13.122  71.241  1.00 40.56           C  
ATOM    349  CB  THR A  22     -61.458  15.042  72.714  1.00 40.56           C  
ATOM    350  HB  THR A  22     -61.002  14.413  73.478  1.00 40.56           H  
ATOM    351  O   THR A  22     -61.769  12.371  71.289  1.00 40.56           O  
ATOM    352  CG2 THR A  22     -61.110  16.498  73.010  1.00 40.56           C  
ATOM    353 HG21 THR A  22     -61.556  17.149  72.259  1.00 40.56           H  
ATOM    354 HG22 THR A  22     -61.487  16.775  73.995  1.00 40.56           H  
ATOM    355 HG23 THR A  22     -60.028  16.628  72.999  1.00 40.56           H  
ATOM    356  OG1 THR A  22     -62.866  14.945  72.780  1.00 40.56           O  
ATOM    357  HG1 THR A  22     -63.115  14.848  73.702  1.00 40.56           H  
ATOM    358  N   PHE A  23     -59.543  12.733  71.054  1.00 38.72           N  
ATOM    359  H   PHE A  23     -58.880  13.473  70.870  1.00 38.72           H  
ATOM    360  CA  PHE A  23     -58.954  11.412  71.162  1.00 38.72           C  
ATOM    361  HA  PHE A  23     -59.410  10.744  70.431  1.00 38.72           H  
ATOM    362  C   PHE A  23     -59.203  10.848  72.574  1.00 38.72           C  
ATOM    363  CB  PHE A  23     -57.472  11.643  70.812  1.00 38.72           C  
ATOM    364  HB2 PHE A  23     -57.424  12.156  69.852  1.00 38.72           H  
ATOM    365  HB3 PHE A  23     -57.043  12.321  71.549  1.00 38.72           H  
ATOM    366  O   PHE A  23     -58.284  10.562  73.330  1.00 38.72           O  
ATOM    367  CG  PHE A  23     -56.575  10.432  70.710  1.00 38.72           C  
ATOM    368  CD1 PHE A  23     -55.757  10.066  71.795  1.00 38.72           C  
ATOM    369  HD1 PHE A  23     -55.814  10.609  72.727  1.00 38.72           H  
ATOM    370  CD2 PHE A  23     -56.487   9.723  69.498  1.00 38.72           C  
ATOM    371  HD2 PHE A  23     -57.098  10.012  68.656  1.00 38.72           H  
ATOM    372  CE1 PHE A  23     -54.872   8.983  71.681  1.00 38.72           C  
ATOM    373  HE1 PHE A  23     -54.269   8.692  72.528  1.00 38.72           H  
ATOM    374  CE2 PHE A  23     -55.592   8.645  69.379  1.00 38.72           C  
ATOM    375  HE2 PHE A  23     -55.530   8.097  68.450  1.00 38.72           H  
ATOM    376  CZ  PHE A  23     -54.787   8.274  70.470  1.00 38.72           C  
ATOM    377  HZ  PHE A  23     -54.110   7.436  70.383  1.00 38.72           H  
ATOM    378  N   ILE A  24     -60.471  10.754  72.972  1.00 42.85           N  
ATOM    379  H   ILE A  24     -61.182  11.055  72.321  1.00 42.85           H  
ATOM    380  CA  ILE A  24     -60.920   9.970  74.107  1.00 42.85           C  
ATOM    381  HA  ILE A  24     -60.196  10.044  74.918  1.00 42.85           H  
ATOM    382  C   ILE A  24     -60.921   8.544  73.584  1.00 42.85           C  
ATOM    383  CB  ILE A  24     -62.298  10.434  74.638  1.00 42.85           C  
ATOM    384  HB  ILE A  24     -63.034  10.349  73.838  1.00 42.85           H  
ATOM    385  O   ILE A  24     -61.899   8.077  73.009  1.00 42.85           O  
ATOM    386  CG1 ILE A  24     -62.232  11.910  75.091  1.00 42.85           C  
ATOM    387 HG12 ILE A  24     -61.480  12.016  75.872  1.00 42.85           H  
ATOM    388 HG13 ILE A  24     -61.924  12.519  74.241  1.00 42.85           H  
ATOM    389  CG2 ILE A  24     -62.730   9.527  75.808  1.00 42.85           C  
ATOM    390 HG21 ILE A  24     -63.733   9.790  76.144  1.00 42.85           H  
ATOM    391 HG22 ILE A  24     -62.760   8.484  75.494  1.00 42.85           H  
ATOM    392 HG23 ILE A  24     -62.029   9.623  76.637  1.00 42.85           H  
ATOM    393  CD1 ILE A  24     -63.559  12.487  75.601  1.00 42.85           C  
ATOM    394 HD11 ILE A  24     -63.839  12.025  76.548  1.00 42.85           H  
ATOM    395 HD12 ILE A  24     -63.445  13.559  75.761  1.00 42.85           H  
ATOM    396 HD13 ILE A  24     -64.345  12.322  74.864  1.00 42.85           H  
ATOM    397  N   ASP A  25     -59.756   7.915  73.685  1.00 37.55           N  
ATOM    398  H   ASP A  25     -58.979   8.496  73.964  1.00 37.55           H  
ATOM    399  CA  ASP A  25     -59.594   6.502  74.010  1.00 37.55           C  
ATOM    400  HA  ASP A  25     -58.685   6.177  73.505  1.00 37.55           H  
ATOM    401  C   ASP A  25     -60.681   5.539  73.500  1.00 37.55           C  
ATOM    402  CB  ASP A  25     -59.337   6.367  75.521  1.00 37.55           C  
ATOM    403  HB2 ASP A  25     -60.086   6.929  76.079  1.00 37.55           H  
ATOM    404  HB3 ASP A  25     -59.406   5.321  75.819  1.00 37.55           H  
ATOM    405  O   ASP A  25     -61.170   4.677  74.226  1.00 37.55           O  
ATOM    406  CG  ASP A  25     -57.929   6.826  75.889  1.00 37.55           C  
ATOM    407  OD1 ASP A  25     -56.985   6.311  75.244  1.00 37.55           O  
ATOM    408  OD2 ASP A  25     -57.819   7.673  76.801  1.00 37.55           O  
ATOM    409  N   CYS A  26     -60.939   5.539  72.191  1.00 43.61           N  
ATOM    410  H   CYS A  26     -60.624   6.330  71.647  1.00 43.61           H  
ATOM    411  CA  CYS A  26     -61.327   4.305  71.508  1.00 43.61           C  
ATOM    412  HA  CYS A  26     -61.895   3.698  72.213  1.00 43.61           H  
ATOM    413  C   CYS A  26     -60.078   3.459  71.201  1.00 43.61           C  
ATOM    414  CB  CYS A  26     -62.264   4.590  70.325  1.00 43.61           C  
ATOM    415  HB2 CYS A  26     -61.835   4.222  69.393  1.00 43.61           H  
ATOM    416  HB3 CYS A  26     -62.446   5.660  70.232  1.00 43.61           H  
ATOM    417  O   CYS A  26     -59.936   2.870  70.137  1.00 43.61           O  
ATOM    418  SG  CYS A  26     -63.835   3.740  70.645  1.00 43.61           S  
ATOM    419  HG  CYS A  26     -64.121   4.394  71.775  1.00 43.61           H  
ATOM    420  N   ASN A  27     -59.145   3.417  72.158  1.00 42.23           N  
ATOM    421  H   ASN A  27     -59.322   3.946  72.999  1.00 42.23           H  
ATOM    422  CA  ASN A  27     -58.062   2.439  72.216  1.00 42.23           C  
ATOM    423  HA  ASN A  27     -57.760   2.204  71.196  1.00 42.23           H  
ATOM    424  C   ASN A  27     -58.535   1.113  72.836  1.00 42.23           C  
ATOM    425  CB  ASN A  27     -56.863   3.052  72.962  1.00 42.23           C  
ATOM    426  HB2 ASN A  27     -57.064   4.090  73.227  1.00 42.23           H  
ATOM    427  HB3 ASN A  27     -56.675   2.512  73.890  1.00 42.23           H  
ATOM    428  O   ASN A  27     -57.768   0.163  72.962  1.00 42.23           O  
ATOM    429  CG  ASN A  27     -55.602   2.992  72.124  1.00 42.23           C  
ATOM    430  ND2 ASN A  27     -54.880   4.084  72.044  1.00 42.23           N  
ATOM    431 HD21 ASN A  27     -54.032   4.023  71.499  1.00 42.23           H  
ATOM    432 HD22 ASN A  27     -55.148   4.897  72.580  1.00 42.23           H  
ATOM    433  OD1 ASN A  27     -55.251   1.993  71.519  1.00 42.23           O  
ATOM    434  N   ILE A  28     -59.816   1.011  73.197  1.00 42.47           N  
ATOM    435  H   ILE A  28     -60.409   1.824  73.105  1.00 42.47           H  
ATOM    436  CA  ILE A  28     -60.449  -0.279  73.436  1.00 42.47           C  
ATOM    437  HA  ILE A  28     -59.698  -0.988  73.784  1.00 42.47           H  
ATOM    438  C   ILE A  28     -60.962  -0.759  72.079  1.00 42.47           C  
ATOM    439  CB  ILE A  28     -61.519  -0.196  74.543  1.00 42.47           C  
ATOM    440  HB  ILE A  28     -62.344   0.428  74.200  1.00 42.47           H  
ATOM    441  O   ILE A  28     -62.005  -0.312  71.606  1.00 42.47           O  
ATOM    442  CG1 ILE A  28     -60.914   0.431  75.824  1.00 42.47           C  
ATOM    443 HG12 ILE A  28     -60.578   1.444  75.606  1.00 42.47           H  
ATOM    444 HG13 ILE A  28     -60.046  -0.151  76.136  1.00 42.47           H  
ATOM    445  CG2 ILE A  28     -62.042  -1.616  74.826  1.00 42.47           C  
ATOM    446 HG21 ILE A  28     -62.386  -2.083  73.903  1.00 42.47           H  
ATOM    447 HG22 ILE A  28     -62.890  -1.575  75.509  1.00 42.47           H  
ATOM    448 HG23 ILE A  28     -61.255  -2.230  75.263  1.00 42.47           H  
ATOM    449  CD1 ILE A  28     -61.882   0.536  77.007  1.00 42.47           C  
ATOM    450 HD11 ILE A  28     -62.784   1.066  76.702  1.00 42.47           H  
ATOM    451 HD12 ILE A  28     -62.144  -0.455  77.378  1.00 42.47           H  
ATOM    452 HD13 ILE A  28     -61.402   1.090  77.813  1.00 42.47           H  
ATOM    453  N   GLY A  29     -60.185  -1.638  71.444  1.00 43.33           N  
ATOM    454  H   GLY A  29     -59.306  -1.854  71.893  1.00 43.33           H  
ATOM    455  CA  GLY A  29     -60.408  -2.234  70.121  1.00 43.33           C  
ATOM    456  HA2 GLY A  29     -59.543  -2.840  69.855  1.00 43.33           H  
ATOM    457  HA3 GLY A  29     -60.487  -1.426  69.393  1.00 43.33           H  
ATOM    458  C   GLY A  29     -61.662  -3.108  69.980  1.00 43.33           C  
ATOM    459  O   GLY A  29     -61.602  -4.179  69.388  1.00 43.33           O  
ATOM    460  N   THR A  30     -62.803  -2.672  70.507  1.00 43.10           N  
ATOM    461  H   THR A  30     -62.767  -1.795  71.007  1.00 43.10           H  
ATOM    462  CA  THR A  30     -64.097  -3.358  70.415  1.00 43.10           C  
ATOM    463  HA  THR A  30     -64.111  -3.928  69.487  1.00 43.10           H  
ATOM    464  C   THR A  30     -65.268  -2.378  70.316  1.00 43.10           C  
ATOM    465  CB  THR A  30     -64.320  -4.355  71.569  1.00 43.10           C  
ATOM    466  HB  THR A  30     -65.354  -4.700  71.557  1.00 43.10           H  
ATOM    467  O   THR A  30     -66.344  -2.641  70.853  1.00 43.10           O  
ATOM    468  CG2 THR A  30     -63.455  -5.606  71.466  1.00 43.10           C  
ATOM    469 HG21 THR A  30     -62.407  -5.349  71.622  1.00 43.10           H  
ATOM    470 HG22 THR A  30     -63.758  -6.319  72.233  1.00 43.10           H  
ATOM    471 HG23 THR A  30     -63.574  -6.063  70.484  1.00 43.10           H  
ATOM    472  OG1 THR A  30     -64.055  -3.746  72.811  1.00 43.10           O  
ATOM    473  HG1 THR A  30     -64.744  -3.094  72.958  1.00 43.10           H  
ATOM    474  N   VAL A  31     -65.123  -1.258  69.602  1.00 44.32           N  
ATOM    475  H   VAL A  31     -64.219  -1.023  69.218  1.00 44.32           H  
ATOM    476  CA  VAL A  31     -66.312  -0.607  69.025  1.00 44.32           C  
ATOM    477  HA  VAL A  31     -67.122  -0.665  69.753  1.00 44.32           H  
ATOM    478  C   VAL A  31     -66.764  -1.448  67.841  1.00 44.32           C  
ATOM    479  CB  VAL A  31     -66.163   0.891  68.698  1.00 44.32           C  
ATOM    480  HB  VAL A  31     -66.723   1.115  67.789  1.00 44.32           H  
ATOM    481  O   VAL A  31     -66.374  -1.261  66.695  1.00 44.32           O  
ATOM    482  CG1 VAL A  31     -66.800   1.722  69.820  1.00 44.32           C  
ATOM    483 HG11 VAL A  31     -66.700   2.782  69.587  1.00 44.32           H  
ATOM    484 HG12 VAL A  31     -67.860   1.486  69.908  1.00 44.32           H  
ATOM    485 HG13 VAL A  31     -66.296   1.519  70.765  1.00 44.32           H  
ATOM    486  CG2 VAL A  31     -64.711   1.317  68.482  1.00 44.32           C  
ATOM    487 HG21 VAL A  31     -64.681   2.365  68.185  1.00 44.32           H  
ATOM    488 HG22 VAL A  31     -64.126   1.188  69.393  1.00 44.32           H  
ATOM    489 HG23 VAL A  31     -64.272   0.725  67.679  1.00 44.32           H  
ATOM    490  N   ASN A  32     -67.552  -2.462  68.188  1.00 40.44           N  
ATOM    491  H   ASN A  32     -67.693  -2.594  69.179  1.00 40.44           H  
ATOM    492  CA  ASN A  32     -68.387  -3.222  67.281  1.00 40.44           C  
ATOM    493  HA  ASN A  32     -67.765  -3.887  66.682  1.00 40.44           H  
ATOM    494  C   ASN A  32     -69.118  -2.234  66.359  1.00 40.44           C  
ATOM    495  CB  ASN A  32     -69.330  -4.045  68.183  1.00 40.44           C  
ATOM    496  HB2 ASN A  32     -68.723  -4.609  68.892  1.00 40.44           H  
ATOM    497  HB3 ASN A  32     -69.973  -3.371  68.748  1.00 40.44           H  
ATOM    498  O   ASN A  32     -69.770  -1.309  66.846  1.00 40.44           O  
ATOM    499  CG  ASN A  32     -70.219  -5.028  67.451  1.00 40.44           C  
ATOM    500  ND2 ASN A  32     -70.670  -6.058  68.130  1.00 40.44           N  
ATOM    501 HD21 ASN A  32     -71.240  -6.713  67.615  1.00 40.44           H  
ATOM    502 HD22 ASN A  32     -70.412  -6.192  69.097  1.00 40.44           H  
ATOM    503  OD1 ASN A  32     -70.538  -4.888  66.286  1.00 40.44           O  
ATOM    504  N   VAL A  33     -69.008  -2.448  65.048  1.00 49.04           N  
ATOM    505  H   VAL A  33     -68.434  -3.226  64.753  1.00 49.04           H  
ATOM    506  CA  VAL A  33     -69.606  -1.642  63.968  1.00 49.04           C  
ATOM    507  HA  VAL A  33     -69.179  -0.640  64.021  1.00 49.04           H  
ATOM    508  C   VAL A  33     -71.125  -1.434  64.087  1.00 49.04           C  
ATOM    509  CB  VAL A  33     -69.242  -2.237  62.586  1.00 49.04           C  
ATOM    510  HB  VAL A  33     -69.942  -1.864  61.838  1.00 49.04           H  
ATOM    511  O   VAL A  33     -71.687  -0.640  63.345  1.00 49.04           O  
ATOM    512  CG1 VAL A  33     -67.842  -1.784  62.158  1.00 49.04           C  
ATOM    513 HG11 VAL A  33     -67.095  -2.110  62.882  1.00 49.04           H  
ATOM    514 HG12 VAL A  33     -67.817  -0.697  62.084  1.00 49.04           H  
ATOM    515 HG13 VAL A  33     -67.602  -2.199  61.179  1.00 49.04           H  
ATOM    516  CG2 VAL A  33     -69.288  -3.775  62.557  1.00 49.04           C  
ATOM    517 HG21 VAL A  33     -69.189  -4.113  61.526  1.00 49.04           H  
ATOM    518 HG22 VAL A  33     -68.476  -4.210  63.141  1.00 49.04           H  
ATOM    519 HG23 VAL A  33     -70.248  -4.121  62.941  1.00 49.04           H  
ATOM    520  N   ASN A  34     -71.788  -2.064  65.061  1.00 45.97           N  
ATOM    521  H   ASN A  34     -71.267  -2.723  65.621  1.00 45.97           H  
ATOM    522  CA  ASN A  34     -73.204  -1.861  65.365  1.00 45.97           C  
ATOM    523  HA  ASN A  34     -73.646  -1.249  64.579  1.00 45.97           H  
ATOM    524  C   ASN A  34     -73.501  -1.073  66.653  1.00 45.97           C  
ATOM    525  CB  ASN A  34     -73.894  -3.231  65.322  1.00 45.97           C  
ATOM    526  HB2 ASN A  34     -74.898  -3.155  65.740  1.00 45.97           H  
ATOM    527  HB3 ASN A  34     -73.326  -3.950  65.913  1.00 45.97           H  
ATOM    528  O   ASN A  34     -74.660  -1.010  67.062  1.00 45.97           O  
ATOM    529  CG  ASN A  34     -74.048  -3.739  63.903  1.00 45.97           C  
ATOM    530  ND2 ASN A  34     -74.249  -5.024  63.735  1.00 45.97           N  
ATOM    531 HD21 ASN A  34     -74.319  -5.322  62.773  1.00 45.97           H  
ATOM    532 HD22 ASN A  34     -74.254  -5.654  64.524  1.00 45.97           H  
ATOM    533  OD1 ASN A  34     -74.025  -3.018  62.927  1.00 45.97           O  
ATOM    534  N   SER A  35     -72.512  -0.458  67.306  1.00 47.67           N  
ATOM    535  H   SER A  35     -71.568  -0.534  66.955  1.00 47.67           H  
ATOM    536  CA  SER A  35     -72.790   0.467  68.411  1.00 47.67           C  
ATOM    537  HA  SER A  35     -73.760   0.227  68.847  1.00 47.67           H  
ATOM    538  C   SER A  35     -72.871   1.892  67.876  1.00 47.67           C  
ATOM    539  CB  SER A  35     -71.784   0.317  69.547  1.00 47.67           C  
ATOM    540  HB2 SER A  35     -70.844   0.802  69.284  1.00 47.67           H  
ATOM    541  HB3 SER A  35     -71.600  -0.741  69.730  1.00 47.67           H  
ATOM    542  O   SER A  35     -71.870   2.597  67.748  1.00 47.67           O  
ATOM    543  OG  SER A  35     -72.336   0.896  70.717  1.00 47.67           O  
ATOM    544  HG  SER A  35     -71.633   1.002  71.362  1.00 47.67           H  
ATOM    545  N   THR A  36     -74.082   2.316  67.523  1.00 45.71           N  
ATOM    546  H   THR A  36     -74.858   1.673  67.593  1.00 45.71           H  
ATOM    547  CA  THR A  36     -74.383   3.704  67.173  1.00 45.71           C  
ATOM    548  HA  THR A  36     -73.800   3.992  66.297  1.00 45.71           H  
ATOM    549  C   THR A  36     -73.997   4.609  68.339  1.00 45.71           C  
ATOM    550  CB  THR A  36     -75.878   3.873  66.851  1.00 45.71           C  
ATOM    551  HB  THR A  36     -76.128   4.934  66.854  1.00 45.71           H  
ATOM    552  O   THR A  36     -74.719   4.687  69.338  1.00 45.71           O  
ATOM    553  CG2 THR A  36     -76.234   3.295  65.484  1.00 45.71           C  
ATOM    554 HG21 THR A  36     -75.660   3.799  64.707  1.00 45.71           H  
ATOM    555 HG22 THR A  36     -76.014   2.228  65.458  1.00 45.71           H  
ATOM    556 HG23 THR A  36     -77.297   3.444  65.293  1.00 45.71           H  
ATOM    557  OG1 THR A  36     -76.664   3.203  67.813  1.00 45.71           O  
ATOM    558  HG1 THR A  36     -76.386   3.525  68.673  1.00 45.71           H  
ATOM    559  N   CYS A  37     -72.865   5.309  68.220  1.00 46.06           N  
ATOM    560  H   CYS A  37     -72.244   5.086  67.455  1.00 46.06           H  
ATOM    561  CA  CYS A  37     -72.532   6.428  69.090  1.00 46.06           C  
ATOM    562  HA  CYS A  37     -72.503   6.083  70.124  1.00 46.06           H  
ATOM    563  C   CYS A  37     -73.647   7.468  68.934  1.00 46.06           C  
ATOM    564  CB  CYS A  37     -71.152   6.992  68.727  1.00 46.06           C  
ATOM    565  HB2 CYS A  37     -71.170   7.396  67.715  1.00 46.06           H  
ATOM    566  HB3 CYS A  37     -70.400   6.206  68.787  1.00 46.06           H  
ATOM    567  O   CYS A  37     -73.660   8.264  68.000  1.00 46.06           O  
ATOM    568  SG  CYS A  37     -70.743   8.316  69.903  1.00 46.06           S  
ATOM    569  HG  CYS A  37     -69.619   8.728  69.310  1.00 46.06           H  
ATOM    570  N   THR A  38     -74.632   7.420  69.830  1.00 55.59           N  
ATOM    571  H   THR A  38     -74.589   6.683  70.519  1.00 55.59           H  
ATOM    572  CA  THR A  38     -75.861   8.227  69.747  1.00 55.59           C  
ATOM    573  HA  THR A  38     -76.326   8.069  68.774  1.00 55.59           H  
ATOM    574  C   THR A  38     -75.561   9.728  69.859  1.00 55.59           C  
ATOM    575  CB  THR A  38     -76.839   7.749  70.833  1.00 55.59           C  
ATOM    576  HB  THR A  38     -76.381   7.899  71.811  1.00 55.59           H  
ATOM    577  O   THR A  38     -76.403  10.566  69.557  1.00 55.59           O  
ATOM    578  CG2 THR A  38     -78.205   8.435  70.821  1.00 55.59           C  
ATOM    579 HG21 THR A  38     -78.629   8.400  69.818  1.00 55.59           H  
ATOM    580 HG22 THR A  38     -78.875   7.923  71.512  1.00 55.59           H  
ATOM    581 HG23 THR A  38     -78.109   9.472  71.140  1.00 55.59           H  
ATOM    582  OG1 THR A  38     -77.093   6.369  70.664  1.00 55.59           O  
ATOM    583  HG1 THR A  38     -76.343   5.947  70.239  1.00 55.59           H  
ATOM    584  N   GLN A  39     -74.336  10.086  70.249  1.00 51.94           N  
ATOM    585  H   GLN A  39     -73.661   9.357  70.432  1.00 51.94           H  
ATOM    586  CA  GLN A  39     -73.889  11.466  70.373  1.00 51.94           C  
ATOM    587  HA  GLN A  39     -74.741  12.055  70.712  1.00 51.94           H  
ATOM    588  C   GLN A  39     -73.432  12.082  69.041  1.00 51.94           C  
ATOM    589  CB  GLN A  39     -72.811  11.495  71.462  1.00 51.94           C  
ATOM    590  HB2 GLN A  39     -73.026  10.710  72.187  1.00 51.94           H  
ATOM    591  HB3 GLN A  39     -71.828  11.297  71.032  1.00 51.94           H  
ATOM    592  O   GLN A  39     -73.391  13.304  68.911  1.00 51.94           O  
ATOM    593  CG  GLN A  39     -72.803  12.826  72.220  1.00 51.94           C  
ATOM    594  HG2 GLN A  39     -73.824  13.182  72.352  1.00 51.94           H  
ATOM    595  HG3 GLN A  39     -72.248  13.573  71.652  1.00 51.94           H  
ATOM    596  CD  GLN A  39     -72.167  12.654  73.593  1.00 51.94           C  
ATOM    597  NE2 GLN A  39     -72.832  13.052  74.657  1.00 51.94           N  
ATOM    598 HE21 GLN A  39     -72.356  12.907  75.536  1.00 51.94           H  
ATOM    599 HE22 GLN A  39     -73.736  13.495  74.574  1.00 51.94           H  
ATOM    600  OE1 GLN A  39     -71.083  12.130  73.749  1.00 51.94           O  
ATOM    601  N   CYS A  40     -73.161  11.263  68.025  1.00 51.01           N  
ATOM    602  H   CYS A  40     -73.241  10.266  68.163  1.00 51.01           H  
ATOM    603  CA  CYS A  40     -72.890  11.721  66.671  1.00 51.01           C  
ATOM    604  HA  CYS A  40     -72.595  12.771  66.673  1.00 51.01           H  
ATOM    605  C   CYS A  40     -74.187  11.578  65.870  1.00 51.01           C  
ATOM    606  CB  CYS A  40     -71.729  10.898  66.089  1.00 51.01           C  
ATOM    607  HB2 CYS A  40     -72.047   9.860  65.986  1.00 51.01           H  
ATOM    608  HB3 CYS A  40     -71.468  11.274  65.100  1.00 51.01           H  
ATOM    609  O   CYS A  40     -74.462  10.506  65.342  1.00 51.01           O  
ATOM    610  SG  CYS A  40     -70.273  10.952  67.179  1.00 51.01           S  
ATOM    611  HG  CYS A  40     -70.076  12.273  67.160  1.00 51.01           H  
ATOM    612  N   ASN A  41     -75.013  12.632  65.819  1.00 54.18           N  
ATOM    613  H   ASN A  41     -74.771  13.443  66.371  1.00 54.18           H  
ATOM    614  CA  ASN A  41     -76.204  12.694  64.960  1.00 54.18           C  
ATOM    615  HA  ASN A  41     -77.002  12.097  65.401  1.00 54.18           H  
ATOM    616  C   ASN A  41     -75.866  12.118  63.581  1.00 54.18           C  
ATOM    617  CB  ASN A  41     -76.659  14.159  64.813  1.00 54.18           C  
ATOM    618  HB2 ASN A  41     -75.797  14.825  64.838  1.00 54.18           H  
ATOM    619  HB3 ASN A  41     -77.145  14.287  63.846  1.00 54.18           H  
ATOM    620  O   ASN A  41     -75.085  12.735  62.857  1.00 54.18           O  
ATOM    621  CG  ASN A  41     -77.683  14.564  65.849  1.00 54.18           C  
ATOM    622  ND2 ASN A  41     -77.540  15.722  66.448  1.00 54.18           N  
ATOM    623 HD21 ASN A  41     -76.738  16.309  66.267  1.00 54.18           H  
ATOM    624 HD22 ASN A  41     -78.239  15.940  67.144  1.00 54.18           H  
ATOM    625  OD1 ASN A  41     -78.644  13.867  66.107  1.00 54.18           O  
ATOM    626  N   GLY A  42     -76.417  10.935  63.286  1.00 45.55           N  
ATOM    627  H   GLY A  42     -77.015  10.544  63.999  1.00 45.55           H  
ATOM    628  CA  GLY A  42     -75.995   9.994  62.247  1.00 45.55           C  
ATOM    629  HA2 GLY A  42     -74.976   9.674  62.464  1.00 45.55           H  
ATOM    630  HA3 GLY A  42     -76.637   9.114  62.284  1.00 45.55           H  
ATOM    631  C   GLY A  42     -76.032  10.543  60.826  1.00 45.55           C  
ATOM    632  O   GLY A  42     -76.832  10.111  60.001  1.00 45.55           O  
ATOM    633  N   LYS A  43     -75.145  11.486  60.526  1.00 40.42           N  
ATOM    634  H   LYS A  43     -74.582  11.845  61.284  1.00 40.42           H  
ATOM    635  CA  LYS A  43     -74.787  11.835  59.166  1.00 40.42           C  
ATOM    636  HA  LYS A  43     -75.693  11.822  58.561  1.00 40.42           H  
ATOM    637  C   LYS A  43     -73.816  10.762  58.686  1.00 40.42           C  
ATOM    638  CB  LYS A  43     -74.166  13.233  59.099  1.00 40.42           C  
ATOM    639  HB2 LYS A  43     -73.468  13.382  59.922  1.00 40.42           H  
ATOM    640  HB3 LYS A  43     -73.616  13.305  58.161  1.00 40.42           H  
ATOM    641  O   LYS A  43     -72.752  10.640  59.295  1.00 40.42           O  
ATOM    642  CG  LYS A  43     -75.263  14.306  59.118  1.00 40.42           C  
ATOM    643  HG2 LYS A  43     -75.729  14.354  60.103  1.00 40.42           H  
ATOM    644  HG3 LYS A  43     -76.020  14.034  58.383  1.00 40.42           H  
ATOM    645  CD  LYS A  43     -74.675  15.670  58.741  1.00 40.42           C  
ATOM    646  HD2 LYS A  43     -73.917  15.524  57.972  1.00 40.42           H  
ATOM    647  HD3 LYS A  43     -74.202  16.123  59.613  1.00 40.42           H  
ATOM    648  CE  LYS A  43     -75.769  16.584  58.178  1.00 40.42           C  
ATOM    649  HE2 LYS A  43     -76.349  16.996  59.003  1.00 40.42           H  
ATOM    650  HE3 LYS A  43     -76.439  15.979  57.567  1.00 40.42           H  
ATOM    651  NZ  LYS A  43     -75.183  17.660  57.340  1.00 40.42           N  
ATOM    652  HZ1 LYS A  43     -74.670  17.261  56.567  1.00 40.42           H  
ATOM    653  HZ2 LYS A  43     -74.545  18.227  57.882  1.00 40.42           H  
ATOM    654  HZ3 LYS A  43     -75.906  18.256  56.964  1.00 40.42           H  
ATOM    655  N   PRO A  44     -74.152   9.996  57.635  1.00 46.37           N  
ATOM    656  CA  PRO A  44     -73.177   9.136  56.988  1.00 46.37           C  
ATOM    657  HA  PRO A  44     -72.819   8.373  57.679  1.00 46.37           H  
ATOM    658  C   PRO A  44     -72.019  10.033  56.550  1.00 46.37           C  
ATOM    659  CB  PRO A  44     -73.912   8.460  55.826  1.00 46.37           C  
ATOM    660  HB2 PRO A  44     -73.269   8.316  54.957  1.00 46.37           H  
ATOM    661  HB3 PRO A  44     -74.303   7.500  56.162  1.00 46.37           H  
ATOM    662  O   PRO A  44     -72.182  10.928  55.719  1.00 46.37           O  
ATOM    663  CG  PRO A  44     -75.077   9.399  55.525  1.00 46.37           C  
ATOM    664  HG2 PRO A  44     -74.753  10.169  54.825  1.00 46.37           H  
ATOM    665  HG3 PRO A  44     -75.936   8.854  55.133  1.00 46.37           H  
ATOM    666  CD  PRO A  44     -75.391  10.037  56.871  1.00 46.37           C  
ATOM    667  HD2 PRO A  44     -76.156   9.453  57.383  1.00 46.37           H  
ATOM    668  HD3 PRO A  44     -75.740  11.054  56.697  1.00 46.37           H  
ATOM    669  N   VAL A  45     -70.872   9.866  57.203  1.00 51.71           N  
ATOM    670  H   VAL A  45     -70.818   9.140  57.903  1.00 51.71           H  
ATOM    671  CA  VAL A  45     -69.624  10.462  56.747  1.00 51.71           C  
ATOM    672  HA  VAL A  45     -69.768  11.521  56.535  1.00 51.71           H  
ATOM    673  C   VAL A  45     -69.335   9.711  55.459  1.00 51.71           C  
ATOM    674  CB  VAL A  45     -68.496  10.301  57.790  1.00 51.71           C  
ATOM    675  HB  VAL A  45     -68.214   9.252  57.876  1.00 51.71           H  
ATOM    676  O   VAL A  45     -69.039   8.523  55.514  1.00 51.71           O  
ATOM    677  CG1 VAL A  45     -67.264  11.118  57.383  1.00 51.71           C  
ATOM    678 HG11 VAL A  45     -66.910  10.778  56.409  1.00 51.71           H  
ATOM    679 HG12 VAL A  45     -67.510  12.178  57.322  1.00 51.71           H  
ATOM    680 HG13 VAL A  45     -66.466  10.964  58.109  1.00 51.71           H  
ATOM    681  CG2 VAL A  45     -68.934  10.787  59.181  1.00 51.71           C  
ATOM    682 HG21 VAL A  45     -69.742  10.162  59.561  1.00 51.71           H  
ATOM    683 HG22 VAL A  45     -68.098  10.717  59.876  1.00 51.71           H  
ATOM    684 HG23 VAL A  45     -69.278  11.820  59.125  1.00 51.71           H  
ATOM    685  N   GLN A  46     -69.556  10.356  54.311  1.00 47.31           N  
ATOM    686  H   GLN A  46     -69.897  11.307  54.333  1.00 47.31           H  
ATOM    687  CA  GLN A  46     -69.152   9.782  53.032  1.00 47.31           C  
ATOM    688  HA  GLN A  46     -69.706   8.859  52.857  1.00 47.31           H  
ATOM    689  C   GLN A  46     -67.669   9.435  53.159  1.00 47.31           C  
ATOM    690  CB  GLN A  46     -69.419  10.755  51.870  1.00 47.31           C  
ATOM    691  HB2 GLN A  46     -68.989  10.323  50.967  1.00 47.31           H  
ATOM    692  HB3 GLN A  46     -68.931  11.711  52.059  1.00 47.31           H  
ATOM    693  O   GLN A  46     -66.877  10.302  53.546  1.00 47.31           O  
ATOM    694  CG  GLN A  46     -70.922  10.970  51.637  1.00 47.31           C  
ATOM    695  HG2 GLN A  46     -71.430  10.006  51.674  1.00 47.31           H  
ATOM    696  HG3 GLN A  46     -71.332  11.603  52.424  1.00 47.31           H  
ATOM    697  CD  GLN A  46     -71.210  11.594  50.277  1.00 47.31           C  
ATOM    698  NE2 GLN A  46     -71.108  12.896  50.123  1.00 47.31           N  
ATOM    699 HE21 GLN A  46     -70.674  13.461  50.839  1.00 47.31           H  
ATOM    700 HE22 GLN A  46     -71.200  13.199  49.164  1.00 47.31           H  
ATOM    701  OE1 GLN A  46     -71.551  10.929  49.321  1.00 47.31           O  
ATOM    702  N   GLU A  47     -67.329   8.162  52.948  1.00 52.15           N  
ATOM    703  H   GLU A  47     -68.029   7.491  52.665  1.00 52.15           H  
ATOM    704  CA  GLU A  47     -65.938   7.731  52.898  1.00 52.15           C  
ATOM    705  HA  GLU A  47     -65.509   7.852  53.893  1.00 52.15           H  
ATOM    706  C   GLU A  47     -65.211   8.636  51.898  1.00 52.15           C  
ATOM    707  CB  GLU A  47     -65.822   6.250  52.494  1.00 52.15           C  
ATOM    708  HB2 GLU A  47     -64.876   6.093  51.974  1.00 52.15           H  
ATOM    709  HB3 GLU A  47     -66.635   5.983  51.819  1.00 52.15           H  
ATOM    710  O   GLU A  47     -65.713   8.825  50.787  1.00 52.15           O  
ATOM    711  CG  GLU A  47     -65.837   5.342  53.729  1.00 52.15           C  
ATOM    712  HG2 GLU A  47     -66.725   5.569  54.319  1.00 52.15           H  
ATOM    713  HG3 GLU A  47     -64.968   5.566  54.347  1.00 52.15           H  
ATOM    714  CD  GLU A  47     -65.843   3.856  53.347  1.00 52.15           C  
ATOM    715  OE1 GLU A  47     -64.741   3.279  53.215  1.00 52.15           O  
ATOM    716  OE2 GLU A  47     -66.962   3.303  53.245  1.00 52.15           O  
ATOM    717  N   PRO A  48     -64.098   9.278  52.296  1.00 61.93           N  
ATOM    718  CA  PRO A  48     -63.301  10.036  51.349  1.00 61.93           C  
ATOM    719  HA  PRO A  48     -63.895  10.840  50.916  1.00 61.93           H  
ATOM    720  C   PRO A  48     -62.860   9.080  50.242  1.00 61.93           C  
ATOM    721  CB  PRO A  48     -62.137  10.623  52.154  1.00 61.93           C  
ATOM    722  HB2 PRO A  48     -62.397  11.633  52.472  1.00 61.93           H  
ATOM    723  HB3 PRO A  48     -61.210  10.635  51.581  1.00 61.93           H  
ATOM    724  O   PRO A  48     -62.356   7.994  50.532  1.00 61.93           O  
ATOM    725  CG  PRO A  48     -62.031   9.717  53.381  1.00 61.93           C  
ATOM    726  HG2 PRO A  48     -61.663  10.257  54.253  1.00 61.93           H  
ATOM    727  HG3 PRO A  48     -61.375   8.878  53.149  1.00 61.93           H  
ATOM    728  CD  PRO A  48     -63.450   9.199  53.592  1.00 61.93           C  
ATOM    729  HD2 PRO A  48     -63.406   8.172  53.954  1.00 61.93           H  
ATOM    730  HD3 PRO A  48     -63.981   9.835  54.300  1.00 61.93           H  
ATOM    731  N   GLU A  49     -63.088   9.470  48.987  1.00 63.78           N  
ATOM    732  H   GLU A  49     -63.552  10.349  48.803  1.00 63.78           H  
ATOM    733  CA  GLU A  49     -62.583   8.710  47.848  1.00 63.78           C  
ATOM    734  HA  GLU A  49     -63.061   7.731  47.875  1.00 63.78           H  
ATOM    735  C   GLU A  49     -61.063   8.525  47.999  1.00 63.78           C  
ATOM    736  CB  GLU A  49     -62.937   9.386  46.511  1.00 63.78           C  
ATOM    737  HB2 GLU A  49     -62.449   8.834  45.708  1.00 63.78           H  
ATOM    738  HB3 GLU A  49     -62.564  10.410  46.504  1.00 63.78           H  
ATOM    739  O   GLU A  49     -60.384   9.435  48.495  1.00 63.78           O  
ATOM    740  CG  GLU A  49     -64.451   9.381  46.257  1.00 63.78           C  
ATOM    741  HG2 GLU A  49     -64.841   8.388  46.479  1.00 63.78           H  
ATOM    742  HG3 GLU A  49     -64.931  10.085  46.937  1.00 63.78           H  
ATOM    743  CD  GLU A  49     -64.795   9.749  44.806  1.00 63.78           C  
ATOM    744  OE1 GLU A  49     -65.370   8.882  44.109  1.00 63.78           O  
ATOM    745  OE2 GLU A  49     -64.525  10.910  44.420  1.00 63.78           O  
ATOM    746  N   PRO A  50     -60.528   7.344  47.646  1.00 71.37           N  
ATOM    747  CA  PRO A  50     -59.106   7.066  47.776  1.00 71.37           C  
ATOM    748  HA  PRO A  50     -58.827   7.111  48.829  1.00 71.37           H  
ATOM    749  C   PRO A  50     -58.289   8.106  47.001  1.00 71.37           C  
ATOM    750  CB  PRO A  50     -58.911   5.632  47.267  1.00 71.37           C  
ATOM    751  HB2 PRO A  50     -58.915   4.947  48.115  1.00 71.37           H  
ATOM    752  HB3 PRO A  50     -57.988   5.520  46.698  1.00 71.37           H  
ATOM    753  O   PRO A  50     -58.570   8.388  45.838  1.00 71.37           O  
ATOM    754  CG  PRO A  50     -60.142   5.367  46.399  1.00 71.37           C  
ATOM    755  HG2 PRO A  50     -59.955   5.726  45.388  1.00 71.37           H  
ATOM    756  HG3 PRO A  50     -60.412   4.311  46.387  1.00 71.37           H  
ATOM    757  CD  PRO A  50     -61.226   6.221  47.045  1.00 71.37           C  
ATOM    758  HD2 PRO A  50     -61.731   5.652  47.826  1.00 71.37           H  
ATOM    759  HD3 PRO A  50     -61.939   6.544  46.287  1.00 71.37           H  
ATOM    760  N   ASP A  51     -57.286   8.681  47.670  1.00 68.45           N  
ATOM    761  H   ASP A  51     -57.125   8.405  48.628  1.00 68.45           H  
ATOM    762  CA  ASP A  51     -56.310   9.579  47.048  1.00 68.45           C  
ATOM    763  HA  ASP A  51     -56.850  10.445  46.665  1.00 68.45           H  
ATOM    764  C   ASP A  51     -55.618   8.811  45.905  1.00 68.45           C  
ATOM    765  CB  ASP A  51     -55.313  10.060  48.125  1.00 68.45           C  
ATOM    766  HB2 ASP A  51     -54.641   9.242  48.385  1.00 68.45           H  
ATOM    767  HB3 ASP A  51     -55.883  10.303  49.022  1.00 68.45           H  
ATOM    768  O   ASP A  51     -55.168   7.682  46.143  1.00 68.45           O  
ATOM    769  CG  ASP A  51     -54.472  11.297  47.764  1.00 68.45           C  
ATOM    770  OD1 ASP A  51     -54.137  11.499  46.581  1.00 68.45           O  
ATOM    771  OD2 ASP A  51     -54.125  12.039  48.717  1.00 68.45           O  
ATOM    772  N   PRO A  52     -55.596   9.342  44.668  1.00 74.04           N  
ATOM    773  CA  PRO A  52     -54.982   8.662  43.538  1.00 74.04           C  
ATOM    774  HA  PRO A  52     -55.558   7.762  43.324  1.00 74.04           H  
ATOM    775  C   PRO A  52     -53.541   8.254  43.854  1.00 74.04           C  
ATOM    776  CB  PRO A  52     -55.088   9.616  42.342  1.00 74.04           C  
ATOM    777  HB2 PRO A  52     -54.142   9.703  41.807  1.00 74.04           H  
ATOM    778  HB3 PRO A  52     -55.866   9.258  41.668  1.00 74.04           H  
ATOM    779  O   PRO A  52     -52.742   9.041  44.364  1.00 74.04           O  
ATOM    780  CG  PRO A  52     -55.506  10.961  42.939  1.00 74.04           C  
ATOM    781  HG2 PRO A  52     -56.179  11.503  42.276  1.00 74.04           H  
ATOM    782  HG3 PRO A  52     -54.617  11.555  43.152  1.00 74.04           H  
ATOM    783  CD  PRO A  52     -56.189  10.599  44.250  1.00 74.04           C  
ATOM    784  HD2 PRO A  52     -57.257  10.451  44.088  1.00 74.04           H  
ATOM    785  HD3 PRO A  52     -56.025  11.397  44.974  1.00 74.04           H  
ATOM    786  N   GLU A  53     -53.210   6.999  43.544  1.00 74.62           N  
ATOM    787  H   GLU A  53     -53.912   6.381  43.162  1.00 74.62           H  
ATOM    788  CA  GLU A  53     -51.869   6.470  43.767  1.00 74.62           C  
ATOM    789  HA  GLU A  53     -51.695   6.512  44.842  1.00 74.62           H  
ATOM    790  C   GLU A  53     -50.824   7.337  43.038  1.00 74.62           C  
ATOM    791  CB  GLU A  53     -51.758   5.001  43.332  1.00 74.62           C  
ATOM    792  HB2 GLU A  53     -50.715   4.696  43.422  1.00 74.62           H  
ATOM    793  HB3 GLU A  53     -52.060   4.908  42.289  1.00 74.62           H  
ATOM    794  O   GLU A  53     -51.058   7.759  41.898  1.00 74.62           O  
ATOM    795  CG  GLU A  53     -52.612   4.072  44.211  1.00 74.62           C  
ATOM    796  HG2 GLU A  53     -52.385   4.283  45.256  1.00 74.62           H  
ATOM    797  HG3 GLU A  53     -53.666   4.293  44.044  1.00 74.62           H  
ATOM    798  CD  GLU A  53     -52.358   2.582  43.928  1.00 74.62           C  
ATOM    799  OE1 GLU A  53     -52.383   1.799  44.905  1.00 74.62           O  
ATOM    800  OE2 GLU A  53     -52.162   2.228  42.743  1.00 74.62           O  
ATOM    801  N   PRO A  54     -49.667   7.619  43.670  1.00 75.82           N  
ATOM    802  CA  PRO A  54     -48.593   8.360  43.027  1.00 75.82           C  
ATOM    803  HA  PRO A  54     -48.935   9.376  42.829  1.00 75.82           H  
ATOM    804  C   PRO A  54     -48.195   7.673  41.722  1.00 75.82           C  
ATOM    805  CB  PRO A  54     -47.430   8.385  44.027  1.00 75.82           C  
ATOM    806  HB2 PRO A  54     -46.727   7.578  43.818  1.00 75.82           H  
ATOM    807  HB3 PRO A  54     -46.914   9.345  44.014  1.00 75.82           H  
ATOM    808  O   PRO A  54     -47.860   6.487  41.720  1.00 75.82           O  
ATOM    809  CG  PRO A  54     -48.097   8.121  45.375  1.00 75.82           C  
ATOM    810  HG2 PRO A  54     -47.423   7.620  46.070  1.00 75.82           H  
ATOM    811  HG3 PRO A  54     -48.451   9.062  45.795  1.00 75.82           H  
ATOM    812  CD  PRO A  54     -49.295   7.247  45.024  1.00 75.82           C  
ATOM    813  HD2 PRO A  54     -49.012   6.194  45.046  1.00 75.82           H  
ATOM    814  HD3 PRO A  54     -50.099   7.442  45.734  1.00 75.82           H  
ATOM    815  N   GLN A  55     -48.212   8.415  40.614  1.00 77.62           N  
ATOM    816  H   GLN A  55     -48.527   9.373  40.658  1.00 77.62           H  
ATOM    817  CA  GLN A  55     -47.723   7.870  39.355  1.00 77.62           C  
ATOM    818  HA  GLN A  55     -48.297   6.964  39.166  1.00 77.62           H  
ATOM    819  C   GLN A  55     -46.238   7.499  39.491  1.00 77.62           C  
ATOM    820  CB  GLN A  55     -47.936   8.831  38.180  1.00 77.62           C  
ATOM    821  HB2 GLN A  55     -47.494   9.802  38.402  1.00 77.62           H  
ATOM    822  HB3 GLN A  55     -47.418   8.410  37.319  1.00 77.62           H  
ATOM    823  O   GLN A  55     -45.472   8.254  40.104  1.00 77.62           O  
ATOM    824  CG  GLN A  55     -49.425   8.996  37.835  1.00 77.62           C  
ATOM    825  HG2 GLN A  55     -49.901   9.630  38.584  1.00 77.62           H  
ATOM    826  HG3 GLN A  55     -49.912   8.021  37.857  1.00 77.62           H  
ATOM    827  CD  GLN A  55     -49.657   9.584  36.446  1.00 77.62           C  
ATOM    828  NE2 GLN A  55     -50.857  10.033  36.147  1.00 77.62           N  
ATOM    829 HE21 GLN A  55     -50.967  10.377  35.204  1.00 77.62           H  
ATOM    830 HE22 GLN A  55     -51.608   9.987  36.822  1.00 77.62           H  
ATOM    831  OE1 GLN A  55     -48.798   9.631  35.586  1.00 77.62           O  
ATOM    832  N   PRO A  56     -45.816   6.350  38.939  1.00 77.05           N  
ATOM    833  CA  PRO A  56     -44.418   5.955  38.954  1.00 77.05           C  
ATOM    834  HA  PRO A  56     -44.089   5.849  39.988  1.00 77.05           H  
ATOM    835  C   PRO A  56     -43.558   7.021  38.266  1.00 77.05           C  
ATOM    836  CB  PRO A  56     -44.360   4.583  38.271  1.00 77.05           C  
ATOM    837  HB2 PRO A  56     -43.483   4.484  37.632  1.00 77.05           H  
ATOM    838  HB3 PRO A  56     -44.360   3.803  39.032  1.00 77.05           H  
ATOM    839  O   PRO A  56     -43.855   7.463  37.157  1.00 77.05           O  
ATOM    840  CG  PRO A  56     -45.656   4.497  37.466  1.00 77.05           C  
ATOM    841  HG2 PRO A  56     -46.012   3.470  37.379  1.00 77.05           H  
ATOM    842  HG3 PRO A  56     -45.495   4.930  36.479  1.00 77.05           H  
ATOM    843  CD  PRO A  56     -46.633   5.372  38.240  1.00 77.05           C  
ATOM    844  HD2 PRO A  56     -47.324   5.847  37.543  1.00 77.05           H  
ATOM    845  HD3 PRO A  56     -47.177   4.768  38.966  1.00 77.05           H  
ATOM    846  N   GLN A  57     -42.488   7.435  38.949  1.00 78.10           N  
ATOM    847  H   GLN A  57     -42.317   7.028  39.858  1.00 78.10           H  
ATOM    848  CA  GLN A  57     -41.477   8.333  38.396  1.00 78.10           C  
ATOM    849  HA  GLN A  57     -41.955   9.279  38.144  1.00 78.10           H  
ATOM    850  C   GLN A  57     -40.861   7.688  37.142  1.00 78.10           C  
ATOM    851  CB  GLN A  57     -40.379   8.596  39.440  1.00 78.10           C  
ATOM    852  HB2 GLN A  57     -40.049   7.634  39.833  1.00 78.10           H  
ATOM    853  HB3 GLN A  57     -39.516   9.051  38.955  1.00 78.10           H  
ATOM    854  O   GLN A  57     -40.581   6.483  37.164  1.00 78.10           O  
ATOM    855  CG  GLN A  57     -40.832   9.475  40.621  1.00 78.10           C  
ATOM    856  HG2 GLN A  57     -41.908   9.385  40.775  1.00 78.10           H  
ATOM    857  HG3 GLN A  57     -40.341   9.101  41.519  1.00 78.10           H  
ATOM    858  CD  GLN A  57     -40.472  10.954  40.483  1.00 78.10           C  
ATOM    859  NE2 GLN A  57     -40.413  11.681  41.579  1.00 78.10           N  
ATOM    860 HE21 GLN A  57     -40.164  12.649  41.435  1.00 78.10           H  
ATOM    861 HE22 GLN A  57     -40.598  11.271  42.483  1.00 78.10           H  
ATOM    862  OE1 GLN A  57     -40.235  11.496  39.421  1.00 78.10           O  
ATOM    863  N   PRO A  58     -40.620   8.456  36.065  1.00 78.43           N  
ATOM    864  CA  PRO A  58     -39.905   7.958  34.899  1.00 78.43           C  
ATOM    865  HA  PRO A  58     -40.505   7.182  34.425  1.00 78.43           H  
ATOM    866  C   PRO A  58     -38.541   7.394  35.308  1.00 78.43           C  
ATOM    867  CB  PRO A  58     -39.770   9.153  33.948  1.00 78.43           C  
ATOM    868  HB2 PRO A  58     -39.865   8.851  32.905  1.00 78.43           H  
ATOM    869  HB3 PRO A  58     -38.817   9.658  34.109  1.00 78.43           H  
ATOM    870  O   PRO A  58     -37.784   8.039  36.036  1.00 78.43           O  
ATOM    871  CG  PRO A  58     -40.903  10.085  34.373  1.00 78.43           C  
ATOM    872  HG2 PRO A  58     -40.677  11.127  34.150  1.00 78.43           H  
ATOM    873  HG3 PRO A  58     -41.829   9.780  33.886  1.00 78.43           H  
ATOM    874  CD  PRO A  58     -41.016   9.840  35.874  1.00 78.43           C  
ATOM    875  HD2 PRO A  58     -40.331  10.494  36.413  1.00 78.43           H  
ATOM    876  HD3 PRO A  58     -42.044  10.016  36.191  1.00 78.43           H  
ATOM    877  N   GLN A  59     -38.228   6.184  34.846  1.00 81.37           N  
ATOM    878  H   GLN A  59     -38.879   5.711  34.236  1.00 81.37           H  
ATOM    879  CA  GLN A  59     -36.894   5.618  35.024  1.00 81.37           C  
ATOM    880  HA  GLN A  59     -36.660   5.641  36.088  1.00 81.37           H  
ATOM    881  C   GLN A  59     -35.872   6.469  34.252  1.00 81.37           C  
ATOM    882  CB  GLN A  59     -36.856   4.158  34.553  1.00 81.37           C  
ATOM    883  HB2 GLN A  59     -37.263   4.099  33.543  1.00 81.37           H  
ATOM    884  HB3 GLN A  59     -35.816   3.836  34.498  1.00 81.37           H  
ATOM    885  O   GLN A  59     -36.183   6.920  33.145  1.00 81.37           O  
ATOM    886  CG  GLN A  59     -37.653   3.218  35.478  1.00 81.37           C  
ATOM    887  HG2 GLN A  59     -38.144   3.782  36.271  1.00 81.37           H  
ATOM    888  HG3 GLN A  59     -38.435   2.741  34.887  1.00 81.37           H  
ATOM    889  CD  GLN A  59     -36.796   2.136  36.132  1.00 81.37           C  
ATOM    890  NE2 GLN A  59     -37.311   0.935  36.288  1.00 81.37           N  
ATOM    891 HE21 GLN A  59     -38.243   0.727  35.959  1.00 81.37           H  
ATOM    892 HE22 GLN A  59     -36.696   0.255  36.709  1.00 81.37           H  
ATOM    893  OE1 GLN A  59     -35.665   2.334  36.538  1.00 81.37           O  
ATOM    894  N   PRO A  60     -34.662   6.688  34.799  1.00 78.41           N  
ATOM    895  CA  PRO A  60     -33.587   7.346  34.068  1.00 78.41           C  
ATOM    896  HA  PRO A  60     -33.869   8.382  33.883  1.00 78.41           H  
ATOM    897  C   PRO A  60     -33.329   6.622  32.745  1.00 78.41           C  
ATOM    898  CB  PRO A  60     -32.360   7.301  34.987  1.00 78.41           C  
ATOM    899  HB2 PRO A  60     -31.741   6.435  34.750  1.00 78.41           H  
ATOM    900  HB3 PRO A  60     -31.772   8.216  34.915  1.00 78.41           H  
ATOM    901  O   PRO A  60     -33.196   5.397  32.721  1.00 78.41           O  
ATOM    902  CG  PRO A  60     -32.956   7.120  36.381  1.00 78.41           C  
ATOM    903  HG2 PRO A  60     -33.235   8.093  36.786  1.00 78.41           H  
ATOM    904  HG3 PRO A  60     -32.269   6.606  37.054  1.00 78.41           H  
ATOM    905  CD  PRO A  60     -34.216   6.300  36.126  1.00 78.41           C  
ATOM    906  HD2 PRO A  60     -34.959   6.534  36.888  1.00 78.41           H  
ATOM    907  HD3 PRO A  60     -33.979   5.236  36.134  1.00 78.41           H  
ATOM    908  N   GLN A  61     -33.266   7.377  31.649  1.00 82.52           N  
ATOM    909  H   GLN A  61     -33.371   8.378  31.725  1.00 82.52           H  
ATOM    910  CA  GLN A  61     -32.880   6.812  30.361  1.00 82.52           C  
ATOM    911  HA  GLN A  61     -33.533   5.961  30.171  1.00 82.52           H  
ATOM    912  C   GLN A  61     -31.420   6.328  30.423  1.00 82.52           C  
ATOM    913  CB  GLN A  61     -33.087   7.825  29.227  1.00 82.52           C  
ATOM    914  HB2 GLN A  61     -32.651   7.407  28.320  1.00 82.52           H  
ATOM    915  HB3 GLN A  61     -32.551   8.747  29.453  1.00 82.52           H  
ATOM    916  O   GLN A  61     -30.597   6.973  31.082  1.00 82.52           O  
ATOM    917  CG  GLN A  61     -34.578   8.137  28.992  1.00 82.52           C  
ATOM    918  HG2 GLN A  61     -35.207   7.454  29.563  1.00 82.52           H  
ATOM    919  HG3 GLN A  61     -34.786   9.148  29.343  1.00 82.52           H  
ATOM    920  CD  GLN A  61     -34.981   8.005  27.526  1.00 82.52           C  
ATOM    921  NE2 GLN A  61     -35.645   8.985  26.952  1.00 82.52           N  
ATOM    922 HE21 GLN A  61     -35.821   9.853  27.437  1.00 82.52           H  
ATOM    923 HE22 GLN A  61     -35.833   8.858  25.968  1.00 82.52           H  
ATOM    924  OE1 GLN A  61     -34.734   7.008  26.874  1.00 82.52           O  
ATOM    925  N   PRO A  62     -31.082   5.207  29.762  1.00 80.55           N  
ATOM    926  CA  PRO A  62     -29.698   4.774  29.617  1.00 80.55           C  
ATOM    927  HA  PRO A  62     -29.304   4.513  30.599  1.00 80.55           H  
ATOM    928  C   PRO A  62     -28.858   5.889  28.989  1.00 80.55           C  
ATOM    929  CB  PRO A  62     -29.736   3.527  28.725  1.00 80.55           C  
ATOM    930  HB2 PRO A  62     -29.014   2.778  29.051  1.00 80.55           H  
ATOM    931  HB3 PRO A  62     -29.550   3.800  27.686  1.00 80.55           H  
ATOM    932  O   PRO A  62     -29.273   6.498  28.004  1.00 80.55           O  
ATOM    933  CG  PRO A  62     -31.172   3.023  28.858  1.00 80.55           C  
ATOM    934  HG2 PRO A  62     -31.257   2.394  29.744  1.00 80.55           H  
ATOM    935  HG3 PRO A  62     -31.495   2.480  27.969  1.00 80.55           H  
ATOM    936  CD  PRO A  62     -31.976   4.301  29.063  1.00 80.55           C  
ATOM    937  HD2 PRO A  62     -32.868   4.074  29.647  1.00 80.55           H  
ATOM    938  HD3 PRO A  62     -32.247   4.731  28.098  1.00 80.55           H  
ATOM    939  N   GLN A  63     -27.681   6.152  29.555  1.00 83.47           N  
ATOM    940  H   GLN A  63     -27.375   5.597  30.341  1.00 83.47           H  
ATOM    941  CA  GLN A  63     -26.718   7.045  28.915  1.00 83.47           C  
ATOM    942  HA  GLN A  63     -27.232   7.979  28.685  1.00 83.47           H  
ATOM    943  C   GLN A  63     -26.217   6.405  27.608  1.00 83.47           C  
ATOM    944  CB  GLN A  63     -25.552   7.362  29.861  1.00 83.47           C  
ATOM    945  HB2 GLN A  63     -24.798   7.913  29.298  1.00 83.47           H  
ATOM    946  HB3 GLN A  63     -25.092   6.432  30.195  1.00 83.47           H  
ATOM    947  O   GLN A  63     -26.051   5.179  27.576  1.00 83.47           O  
ATOM    948  CG  GLN A  63     -26.001   8.183  31.087  1.00 83.47           C  
ATOM    949  HG2 GLN A  63     -25.906   7.559  31.975  1.00 83.47           H  
ATOM    950  HG3 GLN A  63     -27.050   8.465  30.994  1.00 83.47           H  
ATOM    951  CD  GLN A  63     -25.200   9.468  31.280  1.00 83.47           C  
ATOM    952  NE2 GLN A  63     -24.842   9.819  32.497  1.00 83.47           N  
ATOM    953 HE21 GLN A  63     -25.056   9.236  33.293  1.00 83.47           H  
ATOM    954 HE22 GLN A  63     -24.304  10.673  32.542  1.00 83.47           H  
ATOM    955  OE1 GLN A  63     -24.900  10.205  30.363  1.00 83.47           O  
ATOM    956  N   PRO A  64     -25.972   7.197  26.548  1.00 81.19           N  
ATOM    957  CA  PRO A  64     -25.339   6.705  25.330  1.00 81.19           C  
ATOM    958  HA  PRO A  64     -26.014   6.006  24.836  1.00 81.19           H  
ATOM    959  C   PRO A  64     -24.014   6.011  25.662  1.00 81.19           C  
ATOM    960  CB  PRO A  64     -25.127   7.932  24.435  1.00 81.19           C  
ATOM    961  HB2 PRO A  64     -25.295   7.699  23.384  1.00 81.19           H  
ATOM    962  HB3 PRO A  64     -24.122   8.330  24.574  1.00 81.19           H  
ATOM    963  O   PRO A  64     -23.243   6.502  26.489  1.00 81.19           O  
ATOM    964  CG  PRO A  64     -26.141   8.947  24.958  1.00 81.19           C  
ATOM    965  HG2 PRO A  64     -27.110   8.769  24.490  1.00 81.19           H  
ATOM    966  HG3 PRO A  64     -25.815   9.973  24.785  1.00 81.19           H  
ATOM    967  CD  PRO A  64     -26.228   8.624  26.446  1.00 81.19           C  
ATOM    968  HD2 PRO A  64     -27.220   8.888  26.813  1.00 81.19           H  
ATOM    969  HD3 PRO A  64     -25.459   9.172  26.990  1.00 81.19           H  
ATOM    970  N   GLN A  65     -23.758   4.857  25.042  1.00 83.51           N  
ATOM    971  H   GLN A  65     -24.376   4.556  24.302  1.00 83.51           H  
ATOM    972  CA  GLN A  65     -22.426   4.262  25.108  1.00 83.51           C  
ATOM    973  HA  GLN A  65     -22.114   4.262  26.152  1.00 83.51           H  
ATOM    974  C   GLN A  65     -21.454   5.130  24.297  1.00 83.51           C  
ATOM    975  CB  GLN A  65     -22.419   2.809  24.608  1.00 83.51           C  
ATOM    976  HB2 GLN A  65     -21.382   2.489  24.508  1.00 83.51           H  
ATOM    977  HB3 GLN A  65     -22.890   2.748  23.627  1.00 83.51           H  
ATOM    978  O   GLN A  65     -21.869   5.674  23.272  1.00 83.51           O  
ATOM    979  CG  GLN A  65     -23.133   1.872  25.593  1.00 83.51           C  
ATOM    980  HG2 GLN A  65     -22.730   2.025  26.595  1.00 83.51           H  
ATOM    981  HG3 GLN A  65     -24.193   2.123  25.610  1.00 83.51           H  
ATOM    982  CD  GLN A  65     -22.971   0.395  25.245  1.00 83.51           C  
ATOM    983  NE2 GLN A  65     -23.923  -0.439  25.602  1.00 83.51           N  
ATOM    984 HE21 GLN A  65     -23.775  -1.393  25.304  1.00 83.51           H  
ATOM    985 HE22 GLN A  65     -24.775  -0.092  26.020  1.00 83.51           H  
ATOM    986  OE1 GLN A  65     -21.999  -0.068  24.684  1.00 83.51           O  
ATOM    987  N   PRO A  66     -20.190   5.268  24.735  1.00 81.45           N  
ATOM    988  CA  PRO A  66     -19.154   5.898  23.927  1.00 81.45           C  
ATOM    989  HA  PRO A  66     -19.389   6.955  23.801  1.00 81.45           H  
ATOM    990  C   PRO A  66     -19.062   5.217  22.560  1.00 81.45           C  
ATOM    991  CB  PRO A  66     -17.849   5.746  24.717  1.00 81.45           C  
ATOM    992  HB2 PRO A  66     -17.306   4.863  24.380  1.00 81.45           H  
ATOM    993  HB3 PRO A  66     -17.219   6.631  24.625  1.00 81.45           H  
ATOM    994  O   PRO A  66     -19.119   3.986  22.480  1.00 81.45           O  
ATOM    995  CG  PRO A  66     -18.317   5.530  26.155  1.00 81.45           C  
ATOM    996  HG2 PRO A  66     -18.507   6.495  26.625  1.00 81.45           H  
ATOM    997  HG3 PRO A  66     -17.595   4.955  26.734  1.00 81.45           H  
ATOM    998  CD  PRO A  66     -19.635   4.781  25.985  1.00 81.45           C  
ATOM    999  HD2 PRO A  66     -19.447   3.711  25.907  1.00 81.45           H  
ATOM   1000  HD3 PRO A  66     -20.286   5.000  26.832  1.00 81.45           H  
ATOM   1001  N   GLU A  67     -18.933   6.013  21.503  1.00 81.89           N  
ATOM   1002  H   GLU A  67     -18.876   7.014  21.624  1.00 81.89           H  
ATOM   1003  CA  GLU A  67     -18.646   5.484  20.172  1.00 81.89           C  
ATOM   1004  HA  GLU A  67     -19.407   4.736  19.951  1.00 81.89           H  
ATOM   1005  C   GLU A  67     -17.260   4.812  20.169  1.00 81.89           C  
ATOM   1006  CB  GLU A  67     -18.752   6.584  19.104  1.00 81.89           C  
ATOM   1007  HB2 GLU A  67     -18.083   7.406  19.360  1.00 81.89           H  
ATOM   1008  HB3 GLU A  67     -18.450   6.165  18.144  1.00 81.89           H  
ATOM   1009  O   GLU A  67     -16.367   5.258  20.899  1.00 81.89           O  
ATOM   1010  CG  GLU A  67     -20.198   7.098  18.985  1.00 81.89           C  
ATOM   1011  HG2 GLU A  67     -20.857   6.239  18.858  1.00 81.89           H  
ATOM   1012  HG3 GLU A  67     -20.476   7.597  19.913  1.00 81.89           H  
ATOM   1013  CD  GLU A  67     -20.416   8.072  17.817  1.00 81.89           C  
ATOM   1014  OE1 GLU A  67     -21.581   8.149  17.361  1.00 81.89           O  
ATOM   1015  OE2 GLU A  67     -19.448   8.753  17.418  1.00 81.89           O  
ATOM   1016  N   PRO A  68     -17.069   3.721  19.405  1.00 80.36           N  
ATOM   1017  CA  PRO A  68     -15.759   3.101  19.243  1.00 80.36           C  
ATOM   1018  HA  PRO A  68     -15.424   2.724  20.209  1.00 80.36           H  
ATOM   1019  C   PRO A  68     -14.741   4.108  18.698  1.00 80.36           C  
ATOM   1020  CB  PRO A  68     -15.963   1.932  18.271  1.00 80.36           C  
ATOM   1021  HB2 PRO A  68     -15.363   1.066  18.554  1.00 80.36           H  
ATOM   1022  HB3 PRO A  68     -15.720   2.240  17.255  1.00 80.36           H  
ATOM   1023  O   PRO A  68     -15.047   4.853  17.768  1.00 80.36           O  
ATOM   1024  CG  PRO A  68     -17.460   1.638  18.358  1.00 80.36           C  
ATOM   1025  HG2 PRO A  68     -17.652   0.980  19.205  1.00 80.36           H  
ATOM   1026  HG3 PRO A  68     -17.841   1.201  17.435  1.00 80.36           H  
ATOM   1027  CD  PRO A  68     -18.069   3.008  18.630  1.00 80.36           C  
ATOM   1028  HD2 PRO A  68     -19.004   2.883  19.177  1.00 80.36           H  
ATOM   1029  HD3 PRO A  68     -18.239   3.534  17.691  1.00 80.36           H  
ATOM   1030  N   GLU A  69     -13.530   4.113  19.256  1.00 83.09           N  
ATOM   1031  H   GLU A  69     -13.320   3.473  20.009  1.00 83.09           H  
ATOM   1032  CA  GLU A  69     -12.422   4.877  18.679  1.00 83.09           C  
ATOM   1033  HA  GLU A  69     -12.754   5.912  18.593  1.00 83.09           H  
ATOM   1034  C   GLU A  69     -12.088   4.331  17.275  1.00 83.09           C  
ATOM   1035  CB  GLU A  69     -11.184   4.855  19.596  1.00 83.09           C  
ATOM   1036  HB2 GLU A  69     -10.352   5.320  19.067  1.00 83.09           H  
ATOM   1037  HB3 GLU A  69     -10.921   3.821  19.821  1.00 83.09           H  
ATOM   1038  O   GLU A  69     -12.160   3.113  17.072  1.00 83.09           O  
ATOM   1039  CG  GLU A  69     -11.422   5.631  20.905  1.00 83.09           C  
ATOM   1040  HG2 GLU A  69     -11.749   6.639  20.651  1.00 83.09           H  
ATOM   1041  HG3 GLU A  69     -12.229   5.149  21.458  1.00 83.09           H  
ATOM   1042  CD  GLU A  69     -10.186   5.720  21.822  1.00 83.09           C  
ATOM   1043  OE1 GLU A  69     -10.177   6.628  22.688  1.00 83.09           O  
ATOM   1044  OE2 GLU A  69      -9.288   4.854  21.722  1.00 83.09           O  
ATOM   1045  N   PRO A  70     -11.740   5.198  16.304  1.00 82.32           N  
ATOM   1046  CA  PRO A  70     -11.304   4.764  14.980  1.00 82.32           C  
ATOM   1047  HA  PRO A  70     -12.137   4.268  14.483  1.00 82.32           H  
ATOM   1048  C   PRO A  70     -10.112   3.806  15.075  1.00 82.32           C  
ATOM   1049  CB  PRO A  70     -10.934   6.041  14.215  1.00 82.32           C  
ATOM   1050  HB2 PRO A  70      -9.867   6.241  14.310  1.00 82.32           H  
ATOM   1051  HB3 PRO A  70     -11.212   5.974  13.163  1.00 82.32           H  
ATOM   1052  O   PRO A  70      -9.180   4.041  15.848  1.00 82.32           O  
ATOM   1053  CG  PRO A  70     -11.714   7.136  14.939  1.00 82.32           C  
ATOM   1054  HG2 PRO A  70     -11.226   8.107  14.850  1.00 82.32           H  
ATOM   1055  HG3 PRO A  70     -12.730   7.179  14.547  1.00 82.32           H  
ATOM   1056  CD  PRO A  70     -11.747   6.649  16.383  1.00 82.32           C  
ATOM   1057  HD2 PRO A  70     -12.648   7.027  16.866  1.00 82.32           H  
ATOM   1058  HD3 PRO A  70     -10.855   6.986  16.911  1.00 82.32           H  
ATOM   1059  N   GLU A  71     -10.129   2.735  14.280  1.00 83.21           N  
ATOM   1060  H   GLU A  71     -10.898   2.601  13.638  1.00 83.21           H  
ATOM   1061  CA  GLU A  71      -8.961   1.863  14.153  1.00 83.21           C  
ATOM   1062  HA  GLU A  71      -8.678   1.565  15.162  1.00 83.21           H  
ATOM   1063  C   GLU A  71      -7.794   2.641  13.514  1.00 83.21           C  
ATOM   1064  CB  GLU A  71      -9.283   0.581  13.362  1.00 83.21           C  
ATOM   1065  HB2 GLU A  71      -9.695   0.844  12.388  1.00 83.21           H  
ATOM   1066  HB3 GLU A  71      -8.351   0.035  13.213  1.00 83.21           H  
ATOM   1067  O   GLU A  71      -8.032   3.468  12.629  1.00 83.21           O  
ATOM   1068  CG  GLU A  71     -10.267  -0.333  14.117  1.00 83.21           C  
ATOM   1069  HG2 GLU A  71     -11.240   0.157  14.160  1.00 83.21           H  
ATOM   1070  HG3 GLU A  71      -9.908  -0.452  15.139  1.00 83.21           H  
ATOM   1071  CD  GLU A  71     -10.440  -1.734  13.495  1.00 83.21           C  
ATOM   1072  OE1 GLU A  71     -10.997  -2.609  14.203  1.00 83.21           O  
ATOM   1073  OE2 GLU A  71     -10.035  -1.946  12.331  1.00 83.21           O  
ATOM   1074  N   PRO A  72      -6.539   2.408  13.945  1.00 79.89           N  
ATOM   1075  CA  PRO A  72      -5.371   3.024  13.323  1.00 79.89           C  
ATOM   1076  HA  PRO A  72      -5.427   4.103  13.465  1.00 79.89           H  
ATOM   1077  C   PRO A  72      -5.305   2.700  11.828  1.00 79.89           C  
ATOM   1078  CB  PRO A  72      -4.151   2.465  14.064  1.00 79.89           C  
ATOM   1079  HB2 PRO A  72      -3.748   1.604  13.531  1.00 79.89           H  
ATOM   1080  HB3 PRO A  72      -3.378   3.224  14.191  1.00 79.89           H  
ATOM   1081  O   PRO A  72      -5.494   1.548  11.434  1.00 79.89           O  
ATOM   1082  CG  PRO A  72      -4.718   2.003  15.404  1.00 79.89           C  
ATOM   1083  HG2 PRO A  72      -4.754   2.847  16.093  1.00 79.89           H  
ATOM   1084  HG3 PRO A  72      -4.137   1.185  15.829  1.00 79.89           H  
ATOM   1085  CD  PRO A  72      -6.138   1.569  15.061  1.00 79.89           C  
ATOM   1086  HD2 PRO A  72      -6.777   1.718  15.932  1.00 79.89           H  
ATOM   1087  HD3 PRO A  72      -6.147   0.525  14.748  1.00 79.89           H  
ATOM   1088  N   GLU A  73      -5.001   3.705  11.005  1.00 81.86           N  
ATOM   1089  H   GLU A  73      -4.868   4.636  11.372  1.00 81.86           H  
ATOM   1090  CA  GLU A  73      -4.743   3.482   9.584  1.00 81.86           C  
ATOM   1091  HA  GLU A  73      -5.621   2.978   9.181  1.00 81.86           H  
ATOM   1092  C   GLU A  73      -3.508   2.577   9.398  1.00 81.86           C  
ATOM   1093  CB  GLU A  73      -4.581   4.807   8.820  1.00 81.86           C  
ATOM   1094  HB2 GLU A  73      -3.795   5.403   9.285  1.00 81.86           H  
ATOM   1095  HB3 GLU A  73      -4.288   4.574   7.797  1.00 81.86           H  
ATOM   1096  O   GLU A  73      -2.554   2.675  10.179  1.00 81.86           O  
ATOM   1097  CG  GLU A  73      -5.894   5.610   8.782  1.00 81.86           C  
ATOM   1098  HG2 GLU A  73      -6.691   4.946   8.448  1.00 81.86           H  
ATOM   1099  HG3 GLU A  73      -6.135   5.942   9.791  1.00 81.86           H  
ATOM   1100  CD  GLU A  73      -5.847   6.833   7.848  1.00 81.86           C  
ATOM   1101  OE1 GLU A  73      -6.945   7.349   7.535  1.00 81.86           O  
ATOM   1102  OE2 GLU A  73      -4.735   7.256   7.462  1.00 81.86           O  
ATOM   1103  N   PRO A  74      -3.505   1.678   8.395  1.00 80.74           N  
ATOM   1104  CA  PRO A  74      -2.345   0.849   8.085  1.00 80.74           C  
ATOM   1105  HA  PRO A  74      -2.144   0.198   8.936  1.00 80.74           H  
ATOM   1106  C   PRO A  74      -1.108   1.704   7.784  1.00 80.74           C  
ATOM   1107  CB  PRO A  74      -2.745   0.003   6.869  1.00 80.74           C  
ATOM   1108  HB2 PRO A  74      -2.337  -1.006   6.931  1.00 80.74           H  
ATOM   1109  HB3 PRO A  74      -2.415   0.487   5.950  1.00 80.74           H  
ATOM   1110  O   PRO A  74      -1.190   2.671   7.028  1.00 80.74           O  
ATOM   1111  CG  PRO A  74      -4.272   0.002   6.909  1.00 80.74           C  
ATOM   1112  HG2 PRO A  74      -4.618  -0.782   7.583  1.00 80.74           H  
ATOM   1113  HG3 PRO A  74      -4.703  -0.124   5.916  1.00 80.74           H  
ATOM   1114  CD  PRO A  74      -4.608   1.364   7.503  1.00 80.74           C  
ATOM   1115  HD2 PRO A  74      -4.659   2.115   6.714  1.00 80.74           H  
ATOM   1116  HD3 PRO A  74      -5.559   1.296   8.031  1.00 80.74           H  
ATOM   1117  N   GLU A  75       0.046   1.326   8.338  1.00 82.05           N  
ATOM   1118  H   GLU A  75       0.067   0.528   8.958  1.00 82.05           H  
ATOM   1119  CA  GLU A  75       1.318   1.952   7.968  1.00 82.05           C  
ATOM   1120  HA  GLU A  75       1.201   3.025   8.120  1.00 82.05           H  
ATOM   1121  C   GLU A  75       1.630   1.679   6.480  1.00 82.05           C  
ATOM   1122  CB  GLU A  75       2.475   1.477   8.868  1.00 82.05           C  
ATOM   1123  HB2 GLU A  75       2.518   0.388   8.858  1.00 82.05           H  
ATOM   1124  HB3 GLU A  75       3.406   1.867   8.457  1.00 82.05           H  
ATOM   1125  O   GLU A  75       1.372   0.567   6.004  1.00 82.05           O  
ATOM   1126  CG  GLU A  75       2.339   1.978  10.319  1.00 82.05           C  
ATOM   1127  HG2 GLU A  75       2.207   3.060  10.296  1.00 82.05           H  
ATOM   1128  HG3 GLU A  75       1.443   1.540  10.758  1.00 82.05           H  
ATOM   1129  CD  GLU A  75       3.547   1.648  11.221  1.00 82.05           C  
ATOM   1130  OE1 GLU A  75       3.566   2.152  12.370  1.00 82.05           O  
ATOM   1131  OE2 GLU A  75       4.438   0.874  10.802  1.00 82.05           O  
ATOM   1132  N   PRO A  76       2.179   2.660   5.736  1.00 79.02           N  
ATOM   1133  CA  PRO A  76       2.600   2.461   4.352  1.00 79.02           C  
ATOM   1134  HA  PRO A  76       1.717   2.249   3.749  1.00 79.02           H  
ATOM   1135  C   PRO A  76       3.602   1.309   4.226  1.00 79.02           C  
ATOM   1136  CB  PRO A  76       3.220   3.791   3.904  1.00 79.02           C  
ATOM   1137  HB2 PRO A  76       2.994   4.008   2.860  1.00 79.02           H  
ATOM   1138  HB3 PRO A  76       4.298   3.775   4.061  1.00 79.02           H  
ATOM   1139  O   PRO A  76       4.537   1.200   5.023  1.00 79.02           O  
ATOM   1140  CG  PRO A  76       2.595   4.819   4.845  1.00 79.02           C  
ATOM   1141  HG2 PRO A  76       3.240   5.686   4.986  1.00 79.02           H  
ATOM   1142  HG3 PRO A  76       1.622   5.122   4.457  1.00 79.02           H  
ATOM   1143  CD  PRO A  76       2.403   4.038   6.140  1.00 79.02           C  
ATOM   1144  HD2 PRO A  76       1.549   4.449   6.679  1.00 79.02           H  
ATOM   1145  HD3 PRO A  76       3.306   4.095   6.748  1.00 79.02           H  
ATOM   1146  N   GLU A  77       3.430   0.460   3.211  1.00 81.22           N  
ATOM   1147  H   GLU A  77       2.661   0.598   2.570  1.00 81.22           H  
ATOM   1148  CA  GLU A  77       4.424  -0.567   2.896  1.00 81.22           C  
ATOM   1149  HA  GLU A  77       4.586  -1.138   3.811  1.00 81.22           H  
ATOM   1150  C   GLU A  77       5.751   0.092   2.469  1.00 81.22           C  
ATOM   1151  CB  GLU A  77       3.926  -1.551   1.820  1.00 81.22           C  
ATOM   1152  HB2 GLU A  77       3.608  -0.997   0.937  1.00 81.22           H  
ATOM   1153  HB3 GLU A  77       4.761  -2.196   1.546  1.00 81.22           H  
ATOM   1154  O   GLU A  77       5.726   1.109   1.770  1.00 81.22           O  
ATOM   1155  CG  GLU A  77       2.774  -2.440   2.323  1.00 81.22           C  
ATOM   1156  HG2 GLU A  77       3.061  -2.856   3.289  1.00 81.22           H  
ATOM   1157  HG3 GLU A  77       1.891  -1.820   2.475  1.00 81.22           H  
ATOM   1158  CD  GLU A  77       2.417  -3.605   1.377  1.00 81.22           C  
ATOM   1159  OE1 GLU A  77       1.687  -4.517   1.838  1.00 81.22           O  
ATOM   1160  OE2 GLU A  77       2.862  -3.609   0.208  1.00 81.22           O  
ATOM   1161  N   PRO A  78       6.915  -0.457   2.871  1.00 79.46           N  
ATOM   1162  CA  PRO A  78       8.211   0.049   2.432  1.00 79.46           C  
ATOM   1163  HA  PRO A  78       8.329   1.069   2.799  1.00 79.46           H  
ATOM   1164  C   PRO A  78       8.334   0.031   0.906  1.00 79.46           C  
ATOM   1165  CB  PRO A  78       9.261  -0.859   3.084  1.00 79.46           C  
ATOM   1166  HB2 PRO A  78       9.540  -1.663   2.403  1.00 79.46           H  
ATOM   1167  HB3 PRO A  78      10.145  -0.297   3.386  1.00 79.46           H  
ATOM   1168  O   PRO A  78       8.006  -0.972   0.268  1.00 79.46           O  
ATOM   1169  CG  PRO A  78       8.530  -1.456   4.285  1.00 79.46           C  
ATOM   1170  HG2 PRO A  78       8.932  -2.429   4.563  1.00 79.46           H  
ATOM   1171  HG3 PRO A  78       8.584  -0.762   5.124  1.00 79.46           H  
ATOM   1172  CD  PRO A  78       7.087  -1.557   3.804  1.00 79.46           C  
ATOM   1173  HD2 PRO A  78       6.418  -1.473   4.661  1.00 79.46           H  
ATOM   1174  HD3 PRO A  78       6.929  -2.500   3.281  1.00 79.46           H  
ATOM   1175  N   GLU A  79       8.847   1.117   0.326  1.00 80.83           N  
ATOM   1176  H   GLU A  79       9.071   1.928   0.884  1.00 80.83           H  
ATOM   1177  CA  GLU A  79       9.160   1.155  -1.103  1.00 80.83           C  
ATOM   1178  HA  GLU A  79       8.240   0.905  -1.631  1.00 80.83           H  
ATOM   1179  C   GLU A  79      10.247   0.114  -1.448  1.00 80.83           C  
ATOM   1180  CB  GLU A  79       9.585   2.560  -1.558  1.00 80.83           C  
ATOM   1181  HB2 GLU A  79       9.915   2.492  -2.595  1.00 80.83           H  
ATOM   1182  HB3 GLU A  79      10.419   2.904  -0.946  1.00 80.83           H  
ATOM   1183  O   GLU A  79      11.163  -0.106  -0.647  1.00 80.83           O  
ATOM   1184  CG  GLU A  79       8.426   3.569  -1.480  1.00 80.83           C  
ATOM   1185  HG2 GLU A  79       8.167   3.728  -0.433  1.00 80.83           H  
ATOM   1186  HG3 GLU A  79       7.560   3.135  -1.980  1.00 80.83           H  
ATOM   1187  CD  GLU A  79       8.746   4.926  -2.132  1.00 80.83           C  
ATOM   1188  OE1 GLU A  79       7.781   5.695  -2.344  1.00 80.83           O  
ATOM   1189  OE2 GLU A  79       9.936   5.194  -2.412  1.00 80.83           O  
ATOM   1190  N   PRO A  80      10.166  -0.547  -2.619  1.00 77.99           N  
ATOM   1191  CA  PRO A  80      11.193  -1.481  -3.069  1.00 77.99           C  
ATOM   1192  HA  PRO A  80      11.231  -2.317  -2.371  1.00 77.99           H  
ATOM   1193  C   PRO A  80      12.571  -0.812  -3.152  1.00 77.99           C  
ATOM   1194  CB  PRO A  80      10.733  -1.979  -4.446  1.00 77.99           C  
ATOM   1195  HB2 PRO A  80      10.976  -3.031  -4.594  1.00 77.99           H  
ATOM   1196  HB3 PRO A  80      11.182  -1.375  -5.234  1.00 77.99           H  
ATOM   1197  O   PRO A  80      12.703   0.277  -3.707  1.00 77.99           O  
ATOM   1198  CG  PRO A  80       9.225  -1.741  -4.435  1.00 77.99           C  
ATOM   1199  HG2 PRO A  80       8.830  -1.591  -5.440  1.00 77.99           H  
ATOM   1200  HG3 PRO A  80       8.727  -2.578  -3.946  1.00 77.99           H  
ATOM   1201  CD  PRO A  80       9.074  -0.490  -3.577  1.00 77.99           C  
ATOM   1202  HD2 PRO A  80       8.099  -0.509  -3.091  1.00 77.99           H  
ATOM   1203  HD3 PRO A  80       9.181   0.403  -4.193  1.00 77.99           H  
ATOM   1204  N   GLU A  81      13.608  -1.482  -2.641  1.00 80.85           N  
ATOM   1205  H   GLU A  81      13.452  -2.367  -2.180  1.00 80.85           H  
ATOM   1206  CA  GLU A  81      14.987  -1.023  -2.827  1.00 80.85           C  
ATOM   1207  HA  GLU A  81      15.032   0.000  -2.453  1.00 80.85           H  
ATOM   1208  C   GLU A  81      15.357  -1.034  -4.326  1.00 80.85           C  
ATOM   1209  CB  GLU A  81      15.989  -1.863  -2.012  1.00 80.85           C  
ATOM   1210  HB2 GLU A  81      15.856  -2.918  -2.251  1.00 80.85           H  
ATOM   1211  HB3 GLU A  81      16.996  -1.566  -2.307  1.00 80.85           H  
ATOM   1212  O   GLU A  81      14.971  -1.970  -5.037  1.00 80.85           O  
ATOM   1213  CG  GLU A  81      15.852  -1.652  -0.493  1.00 80.85           C  
ATOM   1214  HG2 GLU A  81      14.877  -2.021  -0.174  1.00 80.85           H  
ATOM   1215  HG3 GLU A  81      15.888  -0.582  -0.291  1.00 80.85           H  
ATOM   1216  CD  GLU A  81      16.947  -2.348   0.344  1.00 80.85           C  
ATOM   1217  OE1 GLU A  81      17.008  -2.073   1.566  1.00 80.85           O  
ATOM   1218  OE2 GLU A  81      17.716  -3.172  -0.206  1.00 80.85           O  
ATOM   1219  N   PRO A  82      16.105  -0.028  -4.823  1.00 79.09           N  
ATOM   1220  CA  PRO A  82      16.582  -0.003  -6.203  1.00 79.09           C  
ATOM   1221  HA  PRO A  82      15.719   0.071  -6.866  1.00 79.09           H  
ATOM   1222  C   PRO A  82      17.391  -1.259  -6.544  1.00 79.09           C  
ATOM   1223  CB  PRO A  82      17.438   1.263  -6.332  1.00 79.09           C  
ATOM   1224  HB2 PRO A  82      18.487   1.029  -6.149  1.00 79.09           H  
ATOM   1225  HB3 PRO A  82      17.322   1.728  -7.311  1.00 79.09           H  
ATOM   1226  O   PRO A  82      18.253  -1.681  -5.769  1.00 79.09           O  
ATOM   1227  CG  PRO A  82      16.927   2.164  -5.212  1.00 79.09           C  
ATOM   1228  HG2 PRO A  82      16.049   2.710  -5.557  1.00 79.09           H  
ATOM   1229  HG3 PRO A  82      17.695   2.854  -4.863  1.00 79.09           H  
ATOM   1230  CD  PRO A  82      16.514   1.179  -4.124  1.00 79.09           C  
ATOM   1231  HD2 PRO A  82      17.364   0.954  -3.480  1.00 79.09           H  
ATOM   1232  HD3 PRO A  82      15.697   1.610  -3.545  1.00 79.09           H  
ATOM   1233  N   GLU A  83      17.142  -1.844  -7.718  1.00 80.71           N  
ATOM   1234  H   GLU A  83      16.433  -1.458  -8.325  1.00 80.71           H  
ATOM   1235  CA  GLU A  83      17.966  -2.946  -8.214  1.00 80.71           C  
ATOM   1236  HA  GLU A  83      17.968  -3.710  -7.437  1.00 80.71           H  
ATOM   1237  C   GLU A  83      19.412  -2.463  -8.455  1.00 80.71           C  
ATOM   1238  CB  GLU A  83      17.379  -3.586  -9.486  1.00 80.71           C  
ATOM   1239  HB2 GLU A  83      17.228  -2.820 -10.246  1.00 80.71           H  
ATOM   1240  HB3 GLU A  83      18.106  -4.308  -9.858  1.00 80.71           H  
ATOM   1241  O   GLU A  83      19.607  -1.347  -8.943  1.00 80.71           O  
ATOM   1242  CG  GLU A  83      16.055  -4.326  -9.218  1.00 80.71           C  
ATOM   1243  HG2 GLU A  83      16.194  -4.971  -8.350  1.00 80.71           H  
ATOM   1244  HG3 GLU A  83      15.287  -3.593  -8.970  1.00 80.71           H  
ATOM   1245  CD  GLU A  83      15.566  -5.193 -10.396  1.00 80.71           C  
ATOM   1246  OE1 GLU A  83      14.595  -5.959 -10.185  1.00 80.71           O  
ATOM   1247  OE2 GLU A  83      16.157  -5.127 -11.499  1.00 80.71           O  
ATOM   1248  N   PRO A  84      20.438  -3.273  -8.124  1.00 78.35           N  
ATOM   1249  CA  PRO A  84      21.828  -2.927  -8.401  1.00 78.35           C  
ATOM   1250  HA  PRO A  84      22.083  -2.034  -7.832  1.00 78.35           H  
ATOM   1251  C   PRO A  84      22.059  -2.674  -9.894  1.00 78.35           C  
ATOM   1252  CB  PRO A  84      22.664  -4.114  -7.905  1.00 78.35           C  
ATOM   1253  HB2 PRO A  84      22.852  -4.811  -8.722  1.00 78.35           H  
ATOM   1254  HB3 PRO A  84      23.605  -3.785  -7.465  1.00 78.35           H  
ATOM   1255  O   PRO A  84      21.637  -3.473 -10.732  1.00 78.35           O  
ATOM   1256  CG  PRO A  84      21.761  -4.787  -6.874  1.00 78.35           C  
ATOM   1257  HG2 PRO A  84      21.975  -5.852  -6.780  1.00 78.35           H  
ATOM   1258  HG3 PRO A  84      21.869  -4.285  -5.913  1.00 78.35           H  
ATOM   1259  CD  PRO A  84      20.358  -4.539  -7.418  1.00 78.35           C  
ATOM   1260  HD2 PRO A  84      20.081  -5.327  -8.118  1.00 78.35           H  
ATOM   1261  HD3 PRO A  84      19.656  -4.498  -6.585  1.00 78.35           H  
ATOM   1262  N   GLU A  85      22.770  -1.594 -10.222  1.00 81.44           N  
ATOM   1263  H   GLU A  85      23.055  -0.942  -9.505  1.00 81.44           H  
ATOM   1264  CA  GLU A  85      23.182  -1.331 -11.601  1.00 81.44           C  
ATOM   1265  HA  GLU A  85      22.270  -1.295 -12.197  1.00 81.44           H  
ATOM   1266  C   GLU A  85      24.093  -2.461 -12.124  1.00 81.44           C  
ATOM   1267  CB  GLU A  85      23.880   0.030 -11.745  1.00 81.44           C  
ATOM   1268  HB2 GLU A  85      24.706   0.093 -11.036  1.00 81.44           H  
ATOM   1269  HB3 GLU A  85      24.280   0.095 -12.756  1.00 81.44           H  
ATOM   1270  O   GLU A  85      24.920  -2.986 -11.368  1.00 81.44           O  
ATOM   1271  CG  GLU A  85      22.913   1.206 -11.531  1.00 81.44           C  
ATOM   1272  HG2 GLU A  85      22.599   1.220 -10.488  1.00 81.44           H  
ATOM   1273  HG3 GLU A  85      22.030   1.042 -12.149  1.00 81.44           H  
ATOM   1274  CD  GLU A  85      23.523   2.572 -11.896  1.00 81.44           C  
ATOM   1275  OE1 GLU A  85      22.736   3.540 -11.983  1.00 81.44           O  
ATOM   1276  OE2 GLU A  85      24.760   2.651 -12.077  1.00 81.44           O  
ATOM   1277  N   PRO A  86      23.962  -2.858 -13.405  1.00 79.77           N  
ATOM   1278  CA  PRO A  86      24.843  -3.847 -14.017  1.00 79.77           C  
ATOM   1279  HA  PRO A  86      24.698  -4.800 -13.510  1.00 79.77           H  
ATOM   1280  C   PRO A  86      26.316  -3.428 -13.926  1.00 79.77           C  
ATOM   1281  CB  PRO A  86      24.387  -3.965 -15.477  1.00 79.77           C  
ATOM   1282  HB2 PRO A  86      24.467  -4.989 -15.841  1.00 79.77           H  
ATOM   1283  HB3 PRO A  86      24.970  -3.294 -16.109  1.00 79.77           H  
ATOM   1284  O   PRO A  86      26.663  -2.289 -14.236  1.00 79.77           O  
ATOM   1285  CG  PRO A  86      22.938  -3.483 -15.447  1.00 79.77           C  
ATOM   1286  HG2 PRO A  86      22.286  -4.307 -15.155  1.00 79.77           H  
ATOM   1287  HG3 PRO A  86      22.628  -3.067 -16.406  1.00 79.77           H  
ATOM   1288  CD  PRO A  86      22.944  -2.428 -14.349  1.00 79.77           C  
ATOM   1289  HD2 PRO A  86      21.955  -2.384 -13.894  1.00 79.77           H  
ATOM   1290  HD3 PRO A  86      23.221  -1.457 -14.761  1.00 79.77           H  
ATOM   1291  N   GLU A  87      27.194  -4.361 -13.547  1.00 81.57           N  
ATOM   1292  H   GLU A  87      26.864  -5.278 -13.283  1.00 81.57           H  
ATOM   1293  CA  GLU A  87      28.638  -4.117 -13.594  1.00 81.57           C  
ATOM   1294  HA  GLU A  87      28.824  -3.222 -13.000  1.00 81.57           H  
ATOM   1295  C   GLU A  87      29.091  -3.868 -15.049  1.00 81.57           C  
ATOM   1296  CB  GLU A  87      29.443  -5.269 -12.965  1.00 81.57           C  
ATOM   1297  HB2 GLU A  87      30.499  -5.086 -13.165  1.00 81.57           H  
ATOM   1298  HB3 GLU A  87      29.160  -6.211 -13.435  1.00 81.57           H  
ATOM   1299  O   GLU A  87      28.616  -4.558 -15.958  1.00 81.57           O  
ATOM   1300  CG  GLU A  87      29.255  -5.372 -11.440  1.00 81.57           C  
ATOM   1301  HG2 GLU A  87      28.225  -5.664 -11.233  1.00 81.57           H  
ATOM   1302  HG3 GLU A  87      29.419  -4.385 -11.007  1.00 81.57           H  
ATOM   1303  CD  GLU A  87      30.209  -6.374 -10.753  1.00 81.57           C  
ATOM   1304  OE1 GLU A  87      30.240  -6.381  -9.499  1.00 81.57           O  
ATOM   1305  OE2 GLU A  87      30.904  -7.146 -11.453  1.00 81.57           O  
ATOM   1306  N   PRO A  88      30.010  -2.911 -15.292  1.00 79.99           N  
ATOM   1307  CA  PRO A  88      30.563  -2.664 -16.620  1.00 79.99           C  
ATOM   1308  HA  PRO A  88      29.764  -2.298 -17.264  1.00 79.99           H  
ATOM   1309  C   PRO A  88      31.177  -3.932 -17.222  1.00 79.99           C  
ATOM   1310  CB  PRO A  88      31.619  -1.566 -16.440  1.00 79.99           C  
ATOM   1311  HB2 PRO A  88      31.641  -0.886 -17.292  1.00 79.99           H  
ATOM   1312  HB3 PRO A  88      32.603  -2.010 -16.287  1.00 79.99           H  
ATOM   1313  O   PRO A  88      31.938  -4.639 -16.555  1.00 79.99           O  
ATOM   1314  CG  PRO A  88      31.189  -0.854 -15.160  1.00 79.99           C  
ATOM   1315  HG2 PRO A  88      30.433  -0.106 -15.397  1.00 79.99           H  
ATOM   1316  HG3 PRO A  88      32.034  -0.397 -14.645  1.00 79.99           H  
ATOM   1317  CD  PRO A  88      30.555  -1.966 -14.331  1.00 79.99           C  
ATOM   1318  HD2 PRO A  88      29.778  -1.537 -13.698  1.00 79.99           H  
ATOM   1319  HD3 PRO A  88      31.314  -2.462 -13.726  1.00 79.99           H  
ATOM   1320  N   GLU A  89      30.879  -4.209 -18.494  1.00 81.36           N  
ATOM   1321  H   GLU A  89      30.249  -3.605 -19.002  1.00 81.36           H  
ATOM   1322  CA  GLU A  89      31.537  -5.301 -19.212  1.00 81.36           C  
ATOM   1323  HA  GLU A  89      31.373  -6.204 -18.623  1.00 81.36           H  
ATOM   1324  C   GLU A  89      33.052  -5.029 -19.319  1.00 81.36           C  
ATOM   1325  CB  GLU A  89      30.927  -5.543 -20.605  1.00 81.36           C  
ATOM   1326  HB2 GLU A  89      30.916  -4.611 -21.169  1.00 81.36           H  
ATOM   1327  HB3 GLU A  89      31.565  -6.257 -21.124  1.00 81.36           H  
ATOM   1328  O   GLU A  89      33.453  -3.887 -19.562  1.00 81.36           O  
ATOM   1329  CG  GLU A  89      29.505  -6.131 -20.537  1.00 81.36           C  
ATOM   1330  HG2 GLU A  89      28.826  -5.367 -20.157  1.00 81.36           H  
ATOM   1331  HG3 GLU A  89      29.511  -6.958 -19.828  1.00 81.36           H  
ATOM   1332  CD  GLU A  89      28.978  -6.653 -21.890  1.00 81.36           C  
ATOM   1333  OE1 GLU A  89      27.946  -7.366 -21.872  1.00 81.36           O  
ATOM   1334  OE2 GLU A  89      29.599  -6.376 -22.942  1.00 81.36           O  
ATOM   1335  N   PRO A  90      33.913  -6.051 -19.145  1.00 81.53           N  
ATOM   1336  CA  PRO A  90      35.353  -5.898 -19.317  1.00 81.53           C  
ATOM   1337  HA  PRO A  90      35.720  -5.199 -18.565  1.00 81.53           H  
ATOM   1338  C   PRO A  90      35.701  -5.383 -20.717  1.00 81.53           C  
ATOM   1339  CB  PRO A  90      35.956  -7.286 -19.069  1.00 81.53           C  
ATOM   1340  HB2 PRO A  90      36.064  -7.825 -20.010  1.00 81.53           H  
ATOM   1341  HB3 PRO A  90      36.918  -7.219 -18.560  1.00 81.53           H  
ATOM   1342  O   PRO A  90      35.223  -5.924 -21.716  1.00 81.53           O  
ATOM   1343  CG  PRO A  90      34.906  -7.987 -18.210  1.00 81.53           C  
ATOM   1344  HG2 PRO A  90      35.049  -7.712 -17.165  1.00 81.53           H  
ATOM   1345  HG3 PRO A  90      34.938  -9.070 -18.332  1.00 81.53           H  
ATOM   1346  CD  PRO A  90      33.592  -7.400 -18.711  1.00 81.53           C  
ATOM   1347  HD2 PRO A  90      33.222  -7.973 -19.561  1.00 81.53           H  
ATOM   1348  HD3 PRO A  90      32.867  -7.404 -17.897  1.00 81.53           H  
ATOM   1349  N   GLU A  91      36.574  -4.375 -20.792  1.00 81.76           N  
ATOM   1350  H   GLU A  91      36.894  -3.926 -19.946  1.00 81.76           H  
ATOM   1351  CA  GLU A  91      37.103  -3.906 -22.072  1.00 81.76           C  
ATOM   1352  HA  GLU A  91      36.246  -3.593 -22.669  1.00 81.76           H  
ATOM   1353  C   GLU A  91      37.854  -5.041 -22.799  1.00 81.76           C  
ATOM   1354  CB  GLU A  91      38.018  -2.682 -21.903  1.00 81.76           C  
ATOM   1355  HB2 GLU A  91      38.494  -2.486 -22.863  1.00 81.76           H  
ATOM   1356  HB3 GLU A  91      38.792  -2.906 -21.169  1.00 81.76           H  
ATOM   1357  O   GLU A  91      38.564  -5.822 -22.153  1.00 81.76           O  
ATOM   1358  CG  GLU A  91      37.245  -1.422 -21.481  1.00 81.76           C  
ATOM   1359  HG2 GLU A  91      36.845  -1.575 -20.479  1.00 81.76           H  
ATOM   1360  HG3 GLU A  91      36.406  -1.287 -22.164  1.00 81.76           H  
ATOM   1361  CD  GLU A  91      38.106  -0.144 -21.493  1.00 81.76           C  
ATOM   1362  OE1 GLU A  91      37.514   0.946 -21.331  1.00 81.76           O  
ATOM   1363  OE2 GLU A  91      39.345  -0.250 -21.647  1.00 81.76           O  
ATOM   1364  N   PRO A  92      37.719  -5.155 -24.135  1.00 79.29           N  
ATOM   1365  CA  PRO A  92      38.470  -6.125 -24.923  1.00 79.29           C  
ATOM   1366  HA  PRO A  92      38.162  -7.127 -24.624  1.00 79.29           H  
ATOM   1367  C   PRO A  92      39.981  -5.962 -24.723  1.00 79.29           C  
ATOM   1368  CB  PRO A  92      38.073  -5.876 -26.384  1.00 79.29           C  
ATOM   1369  HB2 PRO A  92      38.784  -5.199 -26.857  1.00 79.29           H  
ATOM   1370  HB3 PRO A  92      38.009  -6.807 -26.947  1.00 79.29           H  
ATOM   1371  O   PRO A  92      40.505  -4.850 -24.784  1.00 79.29           O  
ATOM   1372  CG  PRO A  92      36.718  -5.180 -26.283  1.00 79.29           C  
ATOM   1373  HG2 PRO A  92      35.931  -5.928 -26.187  1.00 79.29           H  
ATOM   1374  HG3 PRO A  92      36.530  -4.530 -27.138  1.00 79.29           H  
ATOM   1375  CD  PRO A  92      36.824  -4.389 -24.985  1.00 79.29           C  
ATOM   1376  HD2 PRO A  92      35.830  -4.289 -24.548  1.00 79.29           H  
ATOM   1377  HD3 PRO A  92      37.259  -3.408 -25.178  1.00 79.29           H  
ATOM   1378  N   GLU A  93      40.695  -7.075 -24.529  1.00 81.18           N  
ATOM   1379  H   GLU A  93      40.222  -7.965 -24.463  1.00 81.18           H  
ATOM   1380  CA  GLU A  93      42.158  -7.045 -24.501  1.00 81.18           C  
ATOM   1381  HA  GLU A  93      42.442  -6.355 -23.706  1.00 81.18           H  
ATOM   1382  C   GLU A  93      42.707  -6.531 -25.849  1.00 81.18           C  
ATOM   1383  CB  GLU A  93      42.764  -8.420 -24.164  1.00 81.18           C  
ATOM   1384  HB2 GLU A  93      43.841  -8.357 -24.324  1.00 81.18           H  
ATOM   1385  HB3 GLU A  93      42.358  -9.174 -24.839  1.00 81.18           H  
ATOM   1386  O   GLU A  93      42.192  -6.923 -26.903  1.00 81.18           O  
ATOM   1387  CG  GLU A  93      42.523  -8.844 -22.704  1.00 81.18           C  
ATOM   1388  HG2 GLU A  93      41.457  -9.020 -22.561  1.00 81.18           H  
ATOM   1389  HG3 GLU A  93      42.819  -8.020 -22.054  1.00 81.18           H  
ATOM   1390  CD  GLU A  93      43.305 -10.107 -22.282  1.00 81.18           C  
ATOM   1391  OE1 GLU A  93      43.324 -10.400 -21.062  1.00 81.18           O  
ATOM   1392  OE2 GLU A  93      43.885 -10.796 -23.154  1.00 81.18           O  
ATOM   1393  N   PRO A  94      43.752  -5.678 -25.843  1.00 80.49           N  
ATOM   1394  CA  PRO A  94      44.394  -5.207 -27.065  1.00 80.49           C  
ATOM   1395  HA  PRO A  94      43.682  -4.592 -27.615  1.00 80.49           H  
ATOM   1396  C   PRO A  94      44.857  -6.376 -27.938  1.00 80.49           C  
ATOM   1397  CB  PRO A  94      45.579  -4.345 -26.613  1.00 80.49           C  
ATOM   1398  HB2 PRO A  94      45.735  -3.497 -27.280  1.00 80.49           H  
ATOM   1399  HB3 PRO A  94      46.485  -4.949 -26.552  1.00 80.49           H  
ATOM   1400  O   PRO A  94      45.503  -7.308 -27.450  1.00 80.49           O  
ATOM   1401  CG  PRO A  94      45.185  -3.896 -25.208  1.00 80.49           C  
ATOM   1402  HG2 PRO A  94      44.549  -3.013 -25.275  1.00 80.49           H  
ATOM   1403  HG3 PRO A  94      46.056  -3.695 -24.585  1.00 80.49           H  
ATOM   1404  CD  PRO A  94      44.367  -5.067 -24.677  1.00 80.49           C  
ATOM   1405  HD2 PRO A  94      43.620  -4.690 -23.977  1.00 80.49           H  
ATOM   1406  HD3 PRO A  94      45.020  -5.791 -24.190  1.00 80.49           H  
ATOM   1407  N   GLU A  95      44.561  -6.317 -29.239  1.00 80.66           N  
ATOM   1408  H   GLU A  95      44.012  -5.546 -29.592  1.00 80.66           H  
ATOM   1409  CA  GLU A  95      45.087  -7.301 -30.183  1.00 80.66           C  
ATOM   1410  HA  GLU A  95      44.753  -8.276 -29.830  1.00 80.66           H  
ATOM   1411  C   GLU A  95      46.629  -7.259 -30.192  1.00 80.66           C  
ATOM   1412  CB  GLU A  95      44.531  -7.111 -31.605  1.00 80.66           C  
ATOM   1413  HB2 GLU A  95      45.087  -7.776 -32.266  1.00 80.66           H  
ATOM   1414  HB3 GLU A  95      44.693  -6.083 -31.930  1.00 80.66           H  
ATOM   1415  O   GLU A  95      47.216  -6.173 -30.135  1.00 80.66           O  
ATOM   1416  CG  GLU A  95      43.036  -7.466 -31.713  1.00 80.66           C  
ATOM   1417  HG2 GLU A  95      42.456  -6.709 -31.185  1.00 80.66           H  
ATOM   1418  HG3 GLU A  95      42.875  -8.422 -31.216  1.00 80.66           H  
ATOM   1419  CD  GLU A  95      42.528  -7.579 -33.165  1.00 80.66           C  
ATOM   1420  OE1 GLU A  95      41.405  -8.107 -33.344  1.00 80.66           O  
ATOM   1421  OE2 GLU A  95      43.254  -7.179 -34.104  1.00 80.66           O  
ATOM   1422  N   PRO A  96      47.309  -8.420 -30.262  1.00 78.51           N  
ATOM   1423  CA  PRO A  96      48.762  -8.470 -30.361  1.00 78.51           C  
ATOM   1424  HA  PRO A  96      49.186  -8.067 -29.442  1.00 78.51           H  
ATOM   1425  C   PRO A  96      49.269  -7.668 -31.563  1.00 78.51           C  
ATOM   1426  CB  PRO A  96      49.121  -9.956 -30.489  1.00 78.51           C  
ATOM   1427  HB2 PRO A  96      49.196 -10.238 -31.540  1.00 78.51           H  
ATOM   1428  HB3 PRO A  96      50.050 -10.190 -29.969  1.00 78.51           H  
ATOM   1429  O   PRO A  96      48.784  -7.849 -32.682  1.00 78.51           O  
ATOM   1430  CG  PRO A  96      47.925 -10.672 -29.866  1.00 78.51           C  
ATOM   1431  HG2 PRO A  96      47.790 -11.672 -30.278  1.00 78.51           H  
ATOM   1432  HG3 PRO A  96      48.051 -10.715 -28.784  1.00 78.51           H  
ATOM   1433  CD  PRO A  96      46.752  -9.759 -30.201  1.00 78.51           C  
ATOM   1434  HD2 PRO A  96      45.997  -9.850 -29.420  1.00 78.51           H  
ATOM   1435  HD3 PRO A  96      46.336 -10.022 -31.173  1.00 78.51           H  
ATOM   1436  N   GLU A  97      50.275  -6.818 -31.342  1.00 78.37           N  
ATOM   1437  H   GLU A  97      50.589  -6.655 -30.396  1.00 78.37           H  
ATOM   1438  CA  GLU A  97      50.940  -6.104 -32.431  1.00 78.37           C  
ATOM   1439  HA  GLU A  97      50.187  -5.470 -32.898  1.00 78.37           H  
ATOM   1440  C   GLU A  97      51.500  -7.102 -33.467  1.00 78.37           C  
ATOM   1441  CB  GLU A  97      52.070  -5.193 -31.924  1.00 78.37           C  
ATOM   1442  HB2 GLU A  97      52.637  -4.850 -32.789  1.00 78.37           H  
ATOM   1443  HB3 GLU A  97      52.736  -5.767 -31.280  1.00 78.37           H  
ATOM   1444  O   GLU A  97      52.057  -8.139 -33.085  1.00 78.37           O  
ATOM   1445  CG  GLU A  97      51.553  -3.955 -31.172  1.00 78.37           C  
ATOM   1446  HG2 GLU A  97      51.058  -4.281 -30.257  1.00 78.37           H  
ATOM   1447  HG3 GLU A  97      50.814  -3.456 -31.799  1.00 78.37           H  
ATOM   1448  CD  GLU A  97      52.667  -2.950 -30.816  1.00 78.37           C  
ATOM   1449  OE1 GLU A  97      52.317  -1.820 -30.407  1.00 78.37           O  
ATOM   1450  OE2 GLU A  97      53.865  -3.302 -30.932  1.00 78.37           O  
ATOM   1451  N   PRO A  98      51.375  -6.810 -34.776  1.00 78.70           N  
ATOM   1452  CA  PRO A  98      51.963  -7.632 -35.824  1.00 78.70           C  
ATOM   1453  HA  PRO A  98      51.466  -8.603 -35.822  1.00 78.70           H  
ATOM   1454  C   PRO A  98      53.468  -7.813 -35.610  1.00 78.70           C  
ATOM   1455  CB  PRO A  98      51.671  -6.904 -37.142  1.00 78.70           C  
ATOM   1456  HB2 PRO A  98      52.509  -6.262 -37.412  1.00 78.70           H  
ATOM   1457  HB3 PRO A  98      51.459  -7.605 -37.950  1.00 78.70           H  
ATOM   1458  O   PRO A  98      54.192  -6.842 -35.383  1.00 78.70           O  
ATOM   1459  CG  PRO A  98      50.461  -6.030 -36.819  1.00 78.70           C  
ATOM   1460  HG2 PRO A  98      50.428  -5.135 -37.440  1.00 78.70           H  
ATOM   1461  HG3 PRO A  98      49.549  -6.614 -36.940  1.00 78.70           H  
ATOM   1462  CD  PRO A  98      50.650  -5.689 -35.347  1.00 78.70           C  
ATOM   1463  HD2 PRO A  98      49.671  -5.561 -34.884  1.00 78.70           H  
ATOM   1464  HD3 PRO A  98      51.245  -4.782 -35.245  1.00 78.70           H  
ATOM   1465  N   GLU A  99      53.954  -9.051 -35.723  1.00 76.52           N  
ATOM   1466  H   GLU A  99      53.320  -9.823 -35.872  1.00 76.52           H  
ATOM   1467  CA  GLU A  99      55.394  -9.304 -35.710  1.00 76.52           C  
ATOM   1468  HA  GLU A  99      55.766  -8.935 -34.755  1.00 76.52           H  
ATOM   1469  C   GLU A  99      56.076  -8.540 -36.864  1.00 76.52           C  
ATOM   1470  CB  GLU A  99      55.729 -10.803 -35.795  1.00 76.52           C  
ATOM   1471  HB2 GLU A  99      55.210 -11.246 -36.645  1.00 76.52           H  
ATOM   1472  HB3 GLU A  99      56.803 -10.894 -35.959  1.00 76.52           H  
ATOM   1473  O   GLU A  99      55.554  -8.534 -37.985  1.00 76.52           O  
ATOM   1474  CG  GLU A  99      55.378 -11.573 -34.509  1.00 76.52           C  
ATOM   1475  HG2 GLU A  99      54.295 -11.593 -34.395  1.00 76.52           H  
ATOM   1476  HG3 GLU A  99      55.799 -11.034 -33.661  1.00 76.52           H  
ATOM   1477  CD  GLU A  99      55.917 -13.020 -34.489  1.00 76.52           C  
ATOM   1478  OE1 GLU A  99      55.875 -13.642 -33.401  1.00 76.52           O  
ATOM   1479  OE2 GLU A  99      56.382 -13.520 -35.541  1.00 76.52           O  
ATOM   1480  N   PRO A 100      57.243  -7.911 -36.624  1.00 75.89           N  
ATOM   1481  CA  PRO A 100      57.996  -7.222 -37.663  1.00 75.89           C  
ATOM   1482  HA  PRO A 100      57.411  -6.368 -38.004  1.00 75.89           H  
ATOM   1483  C   PRO A 100      58.298  -8.152 -38.840  1.00 75.89           C  
ATOM   1484  CB  PRO A 100      59.286  -6.729 -36.996  1.00 75.89           C  
ATOM   1485  HB2 PRO A 100      59.593  -5.759 -37.387  1.00 75.89           H  
ATOM   1486  HB3 PRO A 100      60.084  -7.460 -37.130  1.00 75.89           H  
ATOM   1487  O   PRO A 100      58.821  -9.255 -38.654  1.00 75.89           O  
ATOM   1488  CG  PRO A 100      58.924  -6.654 -35.515  1.00 75.89           C  
ATOM   1489  HG2 PRO A 100      59.795  -6.800 -34.876  1.00 75.89           H  
ATOM   1490  HG3 PRO A 100      58.453  -5.694 -35.306  1.00 75.89           H  
ATOM   1491  CD  PRO A 100      57.899  -7.767 -35.336  1.00 75.89           C  
ATOM   1492  HD2 PRO A 100      57.195  -7.475 -34.556  1.00 75.89           H  
ATOM   1493  HD3 PRO A 100      58.398  -8.700 -35.076  1.00 75.89           H  
ATOM   1494  N   GLU A 101      58.011  -7.693 -40.060  1.00 74.84           N  
ATOM   1495  H   GLU A 101      57.535  -6.807 -40.158  1.00 74.84           H  
ATOM   1496  CA  GLU A 101      58.411  -8.419 -41.261  1.00 74.84           C  
ATOM   1497  HA  GLU A 101      57.942  -9.401 -41.195  1.00 74.84           H  
ATOM   1498  C   GLU A 101      59.945  -8.583 -41.310  1.00 74.84           C  
ATOM   1499  CB  GLU A 101      57.905  -7.747 -42.548  1.00 74.84           C  
ATOM   1500  HB2 GLU A 101      58.386  -8.245 -43.390  1.00 74.84           H  
ATOM   1501  HB3 GLU A 101      58.200  -6.698 -42.553  1.00 74.84           H  
ATOM   1502  O   GLU A 101      60.681  -7.670 -40.918  1.00 74.84           O  
ATOM   1503  CG  GLU A 101      56.381  -7.863 -42.734  1.00 74.84           C  
ATOM   1504  HG2 GLU A 101      56.091  -8.897 -42.544  1.00 74.84           H  
ATOM   1505  HG3 GLU A 101      55.886  -7.231 -41.997  1.00 74.84           H  
ATOM   1506  CD  GLU A 101      55.910  -7.472 -44.149  1.00 74.84           C  
ATOM   1507  OE1 GLU A 101      54.766  -7.841 -44.502  1.00 74.84           O  
ATOM   1508  OE2 GLU A 101      56.693  -6.845 -44.901  1.00 74.84           O  
ATOM   1509  N   PRO A 102      60.457  -9.731 -41.795  1.00 72.12           N  
ATOM   1510  CA  PRO A 102      61.889  -9.958 -41.951  1.00 72.12           C  
ATOM   1511  HA  PRO A 102      62.341  -9.981 -40.959  1.00 72.12           H  
ATOM   1512  C   PRO A 102      62.557  -8.871 -42.800  1.00 72.12           C  
ATOM   1513  CB  PRO A 102      62.024 -11.336 -42.609  1.00 72.12           C  
ATOM   1514  HB2 PRO A 102      62.075 -11.234 -43.693  1.00 72.12           H  
ATOM   1515  HB3 PRO A 102      62.898 -11.874 -42.239  1.00 72.12           H  
ATOM   1516  O   PRO A 102      62.086  -8.549 -43.892  1.00 72.12           O  
ATOM   1517  CG  PRO A 102      60.724 -12.044 -42.238  1.00 72.12           C  
ATOM   1518  HG2 PRO A 102      60.447 -12.800 -42.973  1.00 72.12           H  
ATOM   1519  HG3 PRO A 102      60.822 -12.489 -41.248  1.00 72.12           H  
ATOM   1520  CD  PRO A 102      59.706 -10.913 -42.182  1.00 72.12           C  
ATOM   1521  HD2 PRO A 102      58.937 -11.164 -41.452  1.00 72.12           H  
ATOM   1522  HD3 PRO A 102      59.264 -10.755 -43.167  1.00 72.12           H  
ATOM   1523  N   GLU A 103      63.690  -8.349 -42.320  1.00 66.39           N  
ATOM   1524  H   GLU A 103      63.986  -8.603 -41.388  1.00 66.39           H  
ATOM   1525  CA  GLU A 103      64.487  -7.366 -43.055  1.00 66.39           C  
ATOM   1526  HA  GLU A 103      63.877  -6.466 -43.140  1.00 66.39           H  
ATOM   1527  C   GLU A 103      64.860  -7.888 -44.461  1.00 66.39           C  
ATOM   1528  CB  GLU A 103      65.771  -6.987 -42.296  1.00 66.39           C  
ATOM   1529  HB2 GLU A 103      66.386  -6.386 -42.967  1.00 66.39           H  
ATOM   1530  HB3 GLU A 103      66.321  -7.893 -42.045  1.00 66.39           H  
ATOM   1531  O   GLU A 103      65.304  -9.036 -44.596  1.00 66.39           O  
ATOM   1532  CG  GLU A 103      65.519  -6.164 -41.021  1.00 66.39           C  
ATOM   1533  HG2 GLU A 103      65.001  -6.790 -40.294  1.00 66.39           H  
ATOM   1534  HG3 GLU A 103      64.868  -5.328 -41.275  1.00 66.39           H  
ATOM   1535  CD  GLU A 103      66.816  -5.615 -40.389  1.00 66.39           C  
ATOM   1536  OE1 GLU A 103      66.710  -4.704 -39.537  1.00 66.39           O  
ATOM   1537  OE2 GLU A 103      67.920  -6.094 -40.746  1.00 66.39           O  
ATOM   1538  N   PRO A 104      64.725  -7.062 -45.518  1.00 68.78           N  
ATOM   1539  CA  PRO A 104      65.162  -7.419 -46.862  1.00 68.78           C  
ATOM   1540  HA  PRO A 104      64.574  -8.272 -47.202  1.00 68.78           H  
ATOM   1541  C   PRO A 104      66.653  -7.766 -46.887  1.00 68.78           C  
ATOM   1542  CB  PRO A 104      64.859  -6.198 -47.742  1.00 68.78           C  
ATOM   1543  HB2 PRO A 104      64.517  -6.494 -48.734  1.00 68.78           H  
ATOM   1544  HB3 PRO A 104      65.740  -5.561 -47.821  1.00 68.78           H  
ATOM   1545  O   PRO A 104      67.482  -7.001 -46.388  1.00 68.78           O  
ATOM   1546  CG  PRO A 104      63.774  -5.448 -46.973  1.00 68.78           C  
ATOM   1547  HG2 PRO A 104      63.799  -4.376 -47.174  1.00 68.78           H  
ATOM   1548  HG3 PRO A 104      62.797  -5.861 -47.225  1.00 68.78           H  
ATOM   1549  CD  PRO A 104      64.088  -5.756 -45.515  1.00 68.78           C  
ATOM   1550  HD2 PRO A 104      64.781  -5.016 -45.115  1.00 68.78           H  
ATOM   1551  HD3 PRO A 104      63.159  -5.762 -44.945  1.00 68.78           H  
ATOM   1552  N   GLU A 105      67.018  -8.891 -47.514  1.00 62.46           N  
ATOM   1553  H   GLU A 105      66.308  -9.518 -47.866  1.00 62.46           H  
ATOM   1554  CA  GLU A 105      68.433  -9.196 -47.726  1.00 62.46           C  
ATOM   1555  HA  GLU A 105      68.872  -9.239 -46.730  1.00 62.46           H  
ATOM   1556  C   GLU A 105      69.113  -8.071 -48.534  1.00 62.46           C  
ATOM   1557  CB  GLU A 105      68.684 -10.552 -48.407  1.00 62.46           C  
ATOM   1558  HB2 GLU A 105      68.042 -10.664 -49.281  1.00 62.46           H  
ATOM   1559  HB3 GLU A 105      69.718 -10.529 -48.752  1.00 62.46           H  
ATOM   1560  O   GLU A 105      68.524  -7.561 -49.494  1.00 62.46           O  
ATOM   1561  CG  GLU A 105      68.513 -11.760 -47.464  1.00 62.46           C  
ATOM   1562  HG2 GLU A 105      68.707 -11.434 -46.442  1.00 62.46           H  
ATOM   1563  HG3 GLU A 105      67.479 -12.101 -47.513  1.00 62.46           H  
ATOM   1564  CD  GLU A 105      69.470 -12.934 -47.773  1.00 62.46           C  
ATOM   1565  OE1 GLU A 105      69.637 -13.799 -46.883  1.00 62.46           O  
ATOM   1566  OE2 GLU A 105      70.073 -12.973 -48.874  1.00 62.46           O  
ATOM   1567  N   PRO A 106      70.357  -7.681 -48.186  1.00 63.08           N  
ATOM   1568  CA  PRO A 106      71.045  -6.579 -48.842  1.00 63.08           C  
ATOM   1569  HA  PRO A 106      70.419  -5.689 -48.769  1.00 63.08           H  
ATOM   1570  C   PRO A 106      71.300  -6.908 -50.314  1.00 63.08           C  
ATOM   1571  CB  PRO A 106      72.348  -6.343 -48.061  1.00 63.08           C  
ATOM   1572  HB2 PRO A 106      73.215  -6.706 -48.612  1.00 63.08           H  
ATOM   1573  HB3 PRO A 106      72.476  -5.285 -47.833  1.00 63.08           H  
ATOM   1574  O   PRO A 106      72.186  -7.706 -50.642  1.00 63.08           O  
ATOM   1575  CG  PRO A 106      72.196  -7.158 -46.778  1.00 63.08           C  
ATOM   1576  HG2 PRO A 106      73.143  -7.600 -46.468  1.00 63.08           H  
ATOM   1577  HG3 PRO A 106      71.800  -6.518 -45.990  1.00 63.08           H  
ATOM   1578  CD  PRO A 106      71.168  -8.227 -47.113  1.00 63.08           C  
ATOM   1579  HD2 PRO A 106      70.590  -8.431 -46.211  1.00 63.08           H  
ATOM   1580  HD3 PRO A 106      71.663  -9.134 -47.460  1.00 63.08           H  
ATOM   1581  N   ASP A 107      70.557  -6.263 -51.213  1.00 55.31           N  
ATOM   1582  H   ASP A 107      69.740  -5.759 -50.900  1.00 55.31           H  
ATOM   1583  CA  ASP A 107      70.844  -6.359 -52.636  1.00 55.31           C  
ATOM   1584  HA  ASP A 107      70.903  -7.422 -52.869  1.00 55.31           H  
ATOM   1585  C   ASP A 107      72.217  -5.728 -52.906  1.00 55.31           C  
ATOM   1586  CB  ASP A 107      69.718  -5.785 -53.507  1.00 55.31           C  
ATOM   1587  HB2 ASP A 107      69.832  -4.705 -53.600  1.00 55.31           H  
ATOM   1588  HB3 ASP A 107      68.760  -5.989 -53.029  1.00 55.31           H  
ATOM   1589  O   ASP A 107      72.533  -4.596 -52.511  1.00 55.31           O  
ATOM   1590  CG  ASP A 107      69.718  -6.435 -54.899  1.00 55.31           C  
ATOM   1591  OD1 ASP A 107      70.830  -6.673 -55.432  1.00 55.31           O  
ATOM   1592  OD2 ASP A 107      68.619  -6.721 -55.418  1.00 55.31           O  
ATOM   1593  N   ARG A 108      73.088  -6.516 -53.537  1.00 55.01           N  
ATOM   1594  H   ARG A 108      72.687  -7.327 -53.986  1.00 55.01           H  
ATOM   1595  CA  ARG A 108      74.446  -6.105 -53.857  1.00 55.01           C  
ATOM   1596  HA  ARG A 108      74.883  -5.644 -52.971  1.00 55.01           H  
ATOM   1597  C   ARG A 108      74.371  -5.049 -54.950  1.00 55.01           C  
ATOM   1598  CB  ARG A 108      75.303  -7.306 -54.284  1.00 55.01           C  
ATOM   1599  HB2 ARG A 108      76.169  -6.930 -54.828  1.00 55.01           H  
ATOM   1600  HB3 ARG A 108      74.728  -7.939 -54.960  1.00 55.01           H  
ATOM   1601  O   ARG A 108      74.332  -5.371 -56.132  1.00 55.01           O  
ATOM   1602  CG  ARG A 108      75.813  -8.134 -53.097  1.00 55.01           C  
ATOM   1603  HG2 ARG A 108      74.969  -8.560 -52.556  1.00 55.01           H  
ATOM   1604  HG3 ARG A 108      76.384  -7.491 -52.427  1.00 55.01           H  
ATOM   1605  CD  ARG A 108      76.713  -9.257 -53.628  1.00 55.01           C  
ATOM   1606  HD2 ARG A 108      77.498  -8.820 -54.245  1.00 55.01           H  
ATOM   1607  HD3 ARG A 108      76.098  -9.910 -54.247  1.00 55.01           H  
ATOM   1608  NE  ARG A 108      77.329 -10.032 -52.536  1.00 55.01           N  
ATOM   1609  HE  ARG A 108      77.209  -9.657 -51.606  1.00 55.01           H  
ATOM   1610  NH1 ARG A 108      77.988 -11.830 -53.798  1.00 55.01           N  
ATOM   1611 HH11 ARG A 108      78.344 -12.774 -53.851  1.00 55.01           H  
ATOM   1612 HH12 ARG A 108      77.520 -11.407 -54.586  1.00 55.01           H  
ATOM   1613  NH2 ARG A 108      78.390 -11.814 -51.600  1.00 55.01           N  
ATOM   1614 HH21 ARG A 108      78.743 -12.758 -51.665  1.00 55.01           H  
ATOM   1615 HH22 ARG A 108      78.234 -11.404 -50.690  1.00 55.01           H  
ATOM   1616  CZ  ARG A 108      77.901 -11.215 -52.649  1.00 55.01           C  
ATOM   1617  N   ASN A 109      74.584  -3.808 -54.520  1.00 50.25           N  
ATOM   1618  H   ASN A 109      74.365  -3.642 -53.548  1.00 50.25           H  
ATOM   1619  CA  ASN A 109      75.138  -2.712 -55.313  1.00 50.25           C  
ATOM   1620  HA  ASN A 109      75.548  -2.006 -54.590  1.00 50.25           H  
ATOM   1621  C   ASN A 109      74.139  -1.883 -56.154  1.00 50.25           C  
ATOM   1622  CB  ASN A 109      76.331  -3.285 -56.120  1.00 50.25           C  
ATOM   1623  HB2 ASN A 109      75.964  -3.704 -57.057  1.00 50.25           H  
ATOM   1624  HB3 ASN A 109      76.801  -4.091 -55.556  1.00 50.25           H  
ATOM   1625  O   ASN A 109      74.233  -1.870 -57.383  1.00 50.25           O  
ATOM   1626  CG  ASN A 109      77.440  -2.324 -56.435  1.00 50.25           C  
ATOM   1627  ND2 ASN A 109      78.366  -2.758 -57.260  1.00 50.25           N  
ATOM   1628 HD21 ASN A 109      79.100  -2.098 -57.474  1.00 50.25           H  
ATOM   1629 HD22 ASN A 109      78.226  -3.638 -57.735  1.00 50.25           H  
ATOM   1630  OD1 ASN A 109      77.564  -1.234 -55.912  1.00 50.25           O  
ATOM   1631  N   PRO A 110      73.268  -1.077 -55.523  1.00 56.20           N  
ATOM   1632  CA  PRO A 110      72.712   0.112 -56.147  1.00 56.20           C  
ATOM   1633  HA  PRO A 110      72.732   0.017 -57.233  1.00 56.20           H  
ATOM   1634  C   PRO A 110      73.508   1.363 -55.748  1.00 56.20           C  
ATOM   1635  CB  PRO A 110      71.250   0.157 -55.713  1.00 56.20           C  
ATOM   1636  HB2 PRO A 110      70.630  -0.305 -56.481  1.00 56.20           H  
ATOM   1637  HB3 PRO A 110      70.915   1.178 -55.529  1.00 56.20           H  
ATOM   1638  O   PRO A 110      73.819   1.601 -54.581  1.00 56.20           O  
ATOM   1639  CG  PRO A 110      71.188  -0.692 -54.437  1.00 56.20           C  
ATOM   1640  HG2 PRO A 110      70.427  -1.465 -54.545  1.00 56.20           H  
ATOM   1641  HG3 PRO A 110      70.962  -0.069 -53.572  1.00 56.20           H  
ATOM   1642  CD  PRO A 110      72.570  -1.334 -54.275  1.00 56.20           C  
ATOM   1643  HD2 PRO A 110      73.104  -0.868 -53.447  1.00 56.20           H  
ATOM   1644  HD3 PRO A 110      72.449  -2.402 -54.095  1.00 56.20           H  
ATOM   1645  N   PHE A 111      73.846   2.174 -56.751  1.00 48.87           N  
ATOM   1646  H   PHE A 111      73.533   1.913 -57.675  1.00 48.87           H  
ATOM   1647  CA  PHE A 111      74.406   3.513 -56.576  1.00 48.87           C  
ATOM   1648  HA  PHE A 111      75.406   3.407 -56.156  1.00 48.87           H  
ATOM   1649  C   PHE A 111      73.540   4.356 -55.621  1.00 48.87           C  
ATOM   1650  CB  PHE A 111      74.486   4.207 -57.947  1.00 48.87           C  
ATOM   1651  HB2 PHE A 111      74.257   5.264 -57.816  1.00 48.87           H  
ATOM   1652  HB3 PHE A 111      73.717   3.813 -58.611  1.00 48.87           H  
ATOM   1653  O   PHE A 111      72.315   4.242 -55.667  1.00 48.87           O  
ATOM   1654  CG  PHE A 111      75.833   4.110 -58.631  1.00 48.87           C  
ATOM   1655  CD1 PHE A 111      76.676   5.237 -58.659  1.00 48.87           C  
ATOM   1656  HD1 PHE A 111      76.365   6.157 -58.187  1.00 48.87           H  
ATOM   1657  CD2 PHE A 111      76.243   2.914 -59.249  1.00 48.87           C  
ATOM   1658  HD2 PHE A 111      75.602   2.045 -59.222  1.00 48.87           H  
ATOM   1659  CE1 PHE A 111      77.922   5.173 -59.306  1.00 48.87           C  
ATOM   1660  HE1 PHE A 111      78.564   6.041 -59.325  1.00 48.87           H  
ATOM   1661  CE2 PHE A 111      77.489   2.850 -59.899  1.00 48.87           C  
ATOM   1662  HE2 PHE A 111      77.800   1.929 -60.369  1.00 48.87           H  
ATOM   1663  CZ  PHE A 111      78.328   3.979 -59.928  1.00 48.87           C  
ATOM   1664  HZ  PHE A 111      79.285   3.927 -60.425  1.00 48.87           H  
ATOM   1665  N   PRO A 112      74.147   5.241 -54.807  1.00 58.32           N  
ATOM   1666  CA  PRO A 112      73.412   6.091 -53.881  1.00 58.32           C  
ATOM   1667  HA  PRO A 112      72.797   5.480 -53.220  1.00 58.32           H  
ATOM   1668  C   PRO A 112      72.506   7.050 -54.659  1.00 58.32           C  
ATOM   1669  CB  PRO A 112      74.482   6.811 -53.049  1.00 58.32           C  
ATOM   1670  HB2 PRO A 112      74.174   7.816 -52.759  1.00 58.32           H  
ATOM   1671  HB3 PRO A 112      74.704   6.218 -52.163  1.00 58.32           H  
ATOM   1672  O   PRO A 112      72.972   8.018 -55.265  1.00 58.32           O  
ATOM   1673  CG  PRO A 112      75.705   6.828 -53.965  1.00 58.32           C  
ATOM   1674  HG2 PRO A 112      76.635   6.865 -53.398  1.00 58.32           H  
ATOM   1675  HG3 PRO A 112      75.640   7.675 -54.649  1.00 58.32           H  
ATOM   1676  CD  PRO A 112      75.571   5.527 -54.751  1.00 58.32           C  
ATOM   1677  HD2 PRO A 112      75.996   5.649 -55.747  1.00 58.32           H  
ATOM   1678  HD3 PRO A 112      76.078   4.722 -54.219  1.00 58.32           H  
ATOM   1679  N   THR A 113      71.202   6.786 -54.649  1.00 60.96           N  
ATOM   1680  H   THR A 113      70.872   5.931 -54.226  1.00 60.96           H  
ATOM   1681  CA  THR A 113      70.205   7.812 -54.951  1.00 60.96           C  
ATOM   1682  HA  THR A 113      70.548   8.359 -55.829  1.00 60.96           H  
ATOM   1683  C   THR A 113      70.118   8.774 -53.763  1.00 60.96           C  
ATOM   1684  CB  THR A 113      68.834   7.210 -55.286  1.00 60.96           C  
ATOM   1685  HB  THR A 113      68.091   8.005 -55.345  1.00 60.96           H  
ATOM   1686  O   THR A 113      70.352   8.352 -52.628  1.00 60.96           O  
ATOM   1687  CG2 THR A 113      68.883   6.481 -56.629  1.00 60.96           C  
ATOM   1688 HG21 THR A 113      67.896   6.076 -56.852  1.00 60.96           H  
ATOM   1689 HG22 THR A 113      69.598   5.659 -56.583  1.00 60.96           H  
ATOM   1690 HG23 THR A 113      69.172   7.173 -57.420  1.00 60.96           H  
ATOM   1691  OG1 THR A 113      68.439   6.274 -54.314  1.00 60.96           O  
ATOM   1692  HG1 THR A 113      68.243   6.734 -53.495  1.00 60.96           H  
ATOM   1693  N   PRO A 114      69.820  10.067 -53.991  1.00 66.79           N  
ATOM   1694  CA  PRO A 114      69.644  11.035 -52.914  1.00 66.79           C  
ATOM   1695  HA  PRO A 114      70.613  11.221 -52.449  1.00 66.79           H  
ATOM   1696  C   PRO A 114      68.657  10.513 -51.868  1.00 66.79           C  
ATOM   1697  CB  PRO A 114      69.138  12.318 -53.580  1.00 66.79           C  
ATOM   1698  HB2 PRO A 114      68.049  12.334 -53.586  1.00 66.79           H  
ATOM   1699  HB3 PRO A 114      69.528  13.209 -53.088  1.00 66.79           H  
ATOM   1700  O   PRO A 114      67.617   9.963 -52.228  1.00 66.79           O  
ATOM   1701  CG  PRO A 114      69.646  12.193 -55.016  1.00 66.79           C  
ATOM   1702  HG2 PRO A 114      70.680  12.532 -55.067  1.00 66.79           H  
ATOM   1703  HG3 PRO A 114      69.023  12.750 -55.715  1.00 66.79           H  
ATOM   1704  CD  PRO A 114      69.588  10.692 -55.280  1.00 66.79           C  
ATOM   1705  HD2 PRO A 114      70.352  10.424 -56.010  1.00 66.79           H  
ATOM   1706  HD3 PRO A 114      68.597  10.418 -55.642  1.00 66.79           H  
ATOM   1707  N   ALA A 115      69.014  10.669 -50.591  1.00 65.50           N  
ATOM   1708  H   ALA A 115      69.884  11.133 -50.375  1.00 65.50           H  
ATOM   1709  CA  ALA A 115      68.167  10.268 -49.478  1.00 65.50           C  
ATOM   1710  HA  ALA A 115      68.051   9.185 -49.532  1.00 65.50           H  
ATOM   1711  C   ALA A 115      66.790  10.946 -49.594  1.00 65.50           C  
ATOM   1712  CB  ALA A 115      68.867  10.627 -48.160  1.00 65.50           C  
ATOM   1713  HB1 ALA A 115      69.826  10.114 -48.093  1.00 65.50           H  
ATOM   1714  HB2 ALA A 115      68.240  10.319 -47.323  1.00 65.50           H  
ATOM   1715  HB3 ALA A 115      69.019  11.705 -48.102  1.00 65.50           H  
ATOM   1716  O   ALA A 115      66.736  12.127 -49.962  1.00 65.50           O  
ATOM   1717  N   PRO A 116      65.693  10.227 -49.303  1.00 67.69           N  
ATOM   1718  CA  PRO A 116      64.371  10.831 -49.251  1.00 67.69           C  
ATOM   1719  HA  PRO A 116      64.094  11.199 -50.239  1.00 67.69           H  
ATOM   1720  C   PRO A 116      64.388  12.005 -48.266  1.00 67.69           C  
ATOM   1721  CB  PRO A 116      63.410   9.708 -48.842  1.00 67.69           C  
ATOM   1722  HB2 PRO A 116      62.989   9.251 -49.738  1.00 67.69           H  
ATOM   1723  HB3 PRO A 116      62.612  10.065 -48.191  1.00 67.69           H  
ATOM   1724  O   PRO A 116      64.961  11.918 -47.178  1.00 67.69           O  
ATOM   1725  CG  PRO A 116      64.307   8.694 -48.133  1.00 67.69           C  
ATOM   1726  HG2 PRO A 116      63.917   7.679 -48.217  1.00 67.69           H  
ATOM   1727  HG3 PRO A 116      64.415   8.975 -47.085  1.00 67.69           H  
ATOM   1728  CD  PRO A 116      65.648   8.848 -48.842  1.00 67.69           C  
ATOM   1729  HD2 PRO A 116      65.691   8.177 -49.700  1.00 67.69           H  
ATOM   1730  HD3 PRO A 116      66.453   8.624 -48.142  1.00 67.69           H  
ATOM   1731  N   THR A 117      63.802  13.130 -48.671  1.00 67.85           N  
ATOM   1732  H   THR A 117      63.328  13.148 -49.562  1.00 67.85           H  
ATOM   1733  CA  THR A 117      63.514  14.227 -47.746  1.00 67.85           C  
ATOM   1734  HA  THR A 117      64.449  14.536 -47.278  1.00 67.85           H  
ATOM   1735  C   THR A 117      62.535  13.722 -46.689  1.00 67.85           C  
ATOM   1736  CB  THR A 117      62.901  15.431 -48.471  1.00 67.85           C  
ATOM   1737  HB  THR A 117      62.446  16.103 -47.744  1.00 67.85           H  
ATOM   1738  O   THR A 117      61.582  13.047 -47.082  1.00 67.85           O  
ATOM   1739  CG2 THR A 117      63.973  16.198 -49.248  1.00 67.85           C  
ATOM   1740 HG21 THR A 117      64.440  15.542 -49.982  1.00 67.85           H  
ATOM   1741 HG22 THR A 117      64.730  16.569 -48.556  1.00 67.85           H  
ATOM   1742 HG23 THR A 117      63.510  17.041 -49.759  1.00 67.85           H  
ATOM   1743  OG1 THR A 117      61.928  15.010 -49.401  1.00 67.85           O  
ATOM   1744  HG1 THR A 117      61.268  14.518 -48.906  1.00 67.85           H  
ATOM   1745  N   PRO A 118      62.741  14.034 -45.395  1.00 75.88           N  
ATOM   1746  CA  PRO A 118      61.802  13.667 -44.342  1.00 75.88           C  
ATOM   1747  HA  PRO A 118      61.828  12.587 -44.196  1.00 75.88           H  
ATOM   1748  C   PRO A 118      60.394  14.113 -44.727  1.00 75.88           C  
ATOM   1749  CB  PRO A 118      62.286  14.375 -43.070  1.00 75.88           C  
ATOM   1750  HB2 PRO A 118      62.135  13.757 -42.186  1.00 75.88           H  
ATOM   1751  HB3 PRO A 118      61.776  15.331 -42.950  1.00 75.88           H  
ATOM   1752  O   PRO A 118      60.202  15.267 -45.123  1.00 75.88           O  
ATOM   1753  CG  PRO A 118      63.767  14.628 -43.339  1.00 75.88           C  
ATOM   1754  HG2 PRO A 118      64.131  15.504 -42.803  1.00 75.88           H  
ATOM   1755  HG3 PRO A 118      64.340  13.743 -43.059  1.00 75.88           H  
ATOM   1756  CD  PRO A 118      63.836  14.817 -44.851  1.00 75.88           C  
ATOM   1757  HD2 PRO A 118      64.802  14.466 -45.213  1.00 75.88           H  
ATOM   1758  HD3 PRO A 118      63.687  15.868 -45.098  1.00 75.88           H  
ATOM   1759  N   GLU A 119      59.435  13.194 -44.660  1.00 71.30           N  
ATOM   1760  H   GLU A 119      59.644  12.264 -44.326  1.00 71.30           H  
ATOM   1761  CA  GLU A 119      58.029  13.563 -44.765  1.00 71.30           C  
ATOM   1762  HA  GLU A 119      57.905  14.120 -45.694  1.00 71.30           H  
ATOM   1763  C   GLU A 119      57.676  14.483 -43.583  1.00 71.30           C  
ATOM   1764  CB  GLU A 119      57.130  12.317 -44.844  1.00 71.30           C  
ATOM   1765  HB2 GLU A 119      57.305  11.680 -43.978  1.00 71.30           H  
ATOM   1766  HB3 GLU A 119      56.089  12.639 -44.845  1.00 71.30           H  
ATOM   1767  O   GLU A 119      58.273  14.345 -42.509  1.00 71.30           O  
ATOM   1768  CG  GLU A 119      57.409  11.536 -46.141  1.00 71.30           C  
ATOM   1769  HG2 GLU A 119      58.408  11.105 -46.092  1.00 71.30           H  
ATOM   1770  HG3 GLU A 119      57.393  12.238 -46.975  1.00 71.30           H  
ATOM   1771  CD  GLU A 119      56.394  10.415 -46.406  1.00 71.30           C  
ATOM   1772  OE1 GLU A 119      55.965  10.307 -47.580  1.00 71.30           O  
ATOM   1773  OE2 GLU A 119      56.101   9.654 -45.462  1.00 71.30           O  
ATOM   1774  N   PRO A 120      56.780  15.469 -43.771  1.00 75.44           N  
ATOM   1775  CA  PRO A 120      56.310  16.303 -42.673  1.00 75.44           C  
ATOM   1776  HA  PRO A 120      57.132  16.922 -42.315  1.00 75.44           H  
ATOM   1777  C   PRO A 120      55.787  15.420 -41.537  1.00 75.44           C  
ATOM   1778  CB  PRO A 120      55.201  17.187 -43.257  1.00 75.44           C  
ATOM   1779  HB2 PRO A 120      54.225  16.739 -43.070  1.00 75.44           H  
ATOM   1780  HB3 PRO A 120      55.234  18.195 -42.845  1.00 75.44           H  
ATOM   1781  O   PRO A 120      55.036  14.480 -41.794  1.00 75.44           O  
ATOM   1782  CG  PRO A 120      55.476  17.176 -44.760  1.00 75.44           C  
ATOM   1783  HG2 PRO A 120      56.209  17.946 -44.999  1.00 75.44           H  
ATOM   1784  HG3 PRO A 120      54.563  17.320 -45.338  1.00 75.44           H  
ATOM   1785  CD  PRO A 120      56.087  15.801 -45.002  1.00 75.44           C  
ATOM   1786  HD2 PRO A 120      55.298  15.070 -45.178  1.00 75.44           H  
ATOM   1787  HD3 PRO A 120      56.765  15.849 -45.854  1.00 75.44           H  
ATOM   1788  N   GLU A 121      56.189  15.718 -40.299  1.00 72.07           N  
ATOM   1789  H   GLU A 121      56.812  16.497 -40.143  1.00 72.07           H  
ATOM   1790  CA  GLU A 121      55.600  15.069 -39.128  1.00 72.07           C  
ATOM   1791  HA  GLU A 121      55.828  14.005 -39.194  1.00 72.07           H  
ATOM   1792  C   GLU A 121      54.074  15.272 -39.158  1.00 72.07           C  
ATOM   1793  CB  GLU A 121      56.205  15.608 -37.818  1.00 72.07           C  
ATOM   1794  HB2 GLU A 121      56.114  16.694 -37.800  1.00 72.07           H  
ATOM   1795  HB3 GLU A 121      55.642  15.196 -36.980  1.00 72.07           H  
ATOM   1796  O   GLU A 121      53.625  16.364 -39.533  1.00 72.07           O  
ATOM   1797  CG  GLU A 121      57.681  15.204 -37.656  1.00 72.07           C  
ATOM   1798  HG2 GLU A 121      57.751  14.120 -37.747  1.00 72.07           H  
ATOM   1799  HG3 GLU A 121      58.258  15.643 -38.470  1.00 72.07           H  
ATOM   1800  CD  GLU A 121      58.309  15.640 -36.319  1.00 72.07           C  
ATOM   1801  OE1 GLU A 121      59.276  14.967 -35.891  1.00 72.07           O  
ATOM   1802  OE2 GLU A 121      57.899  16.688 -35.770  1.00 72.07           O  
ATOM   1803  N   PRO A 122      53.274  14.246 -38.810  1.00 77.42           N  
ATOM   1804  CA  PRO A 122      51.828  14.384 -38.709  1.00 77.42           C  
ATOM   1805  HA  PRO A 122      51.414  14.528 -39.708  1.00 77.42           H  
ATOM   1806  C   PRO A 122      51.477  15.575 -37.816  1.00 77.42           C  
ATOM   1807  CB  PRO A 122      51.316  13.064 -38.119  1.00 77.42           C  
ATOM   1808  HB2 PRO A 122      51.221  13.147 -37.036  1.00 77.42           H  
ATOM   1809  HB3 PRO A 122      50.362  12.770 -38.557  1.00 77.42           H  
ATOM   1810  O   PRO A 122      52.040  15.722 -36.729  1.00 77.42           O  
ATOM   1811  CG  PRO A 122      52.421  12.062 -38.446  1.00 77.42           C  
ATOM   1812  HG2 PRO A 122      52.464  11.254 -37.715  1.00 77.42           H  
ATOM   1813  HG3 PRO A 122      52.263  11.664 -39.448  1.00 77.42           H  
ATOM   1814  CD  PRO A 122      53.690  12.907 -38.431  1.00 77.42           C  
ATOM   1815  HD2 PRO A 122      54.407  12.489 -39.138  1.00 77.42           H  
ATOM   1816  HD3 PRO A 122      54.108  12.930 -37.425  1.00 77.42           H  
ATOM   1817  N   GLU A 123      50.567  16.437 -38.274  1.00 72.83           N  
ATOM   1818  H   GLU A 123      50.114  16.265 -39.160  1.00 72.83           H  
ATOM   1819  CA  GLU A 123      50.026  17.479 -37.402  1.00 72.83           C  
ATOM   1820  HA  GLU A 123      50.868  18.078 -37.058  1.00 72.83           H  
ATOM   1821  C   GLU A 123      49.351  16.806 -36.192  1.00 72.83           C  
ATOM   1822  CB  GLU A 123      49.054  18.414 -38.147  1.00 72.83           C  
ATOM   1823  HB2 GLU A 123      48.595  19.077 -37.413  1.00 72.83           H  
ATOM   1824  HB3 GLU A 123      48.272  17.825 -38.625  1.00 72.83           H  
ATOM   1825  O   GLU A 123      48.687  15.781 -36.375  1.00 72.83           O  
ATOM   1826  CG  GLU A 123      49.775  19.279 -39.199  1.00 72.83           C  
ATOM   1827  HG2 GLU A 123      50.147  18.630 -39.992  1.00 72.83           H  
ATOM   1828  HG3 GLU A 123      50.635  19.749 -38.723  1.00 72.83           H  
ATOM   1829  CD  GLU A 123      48.901  20.384 -39.828  1.00 72.83           C  
ATOM   1830  OE1 GLU A 123      49.491  21.276 -40.488  1.00 72.83           O  
ATOM   1831  OE2 GLU A 123      47.659  20.352 -39.680  1.00 72.83           O  
ATOM   1832  N   PRO A 124      49.529  17.334 -34.964  1.00 78.36           N  
ATOM   1833  CA  PRO A 124      48.866  16.797 -33.783  1.00 78.36           C  
ATOM   1834  HA  PRO A 124      49.266  15.805 -33.573  1.00 78.36           H  
ATOM   1835  C   PRO A 124      47.358  16.717 -34.013  1.00 78.36           C  
ATOM   1836  CB  PRO A 124      49.205  17.751 -32.631  1.00 78.36           C  
ATOM   1837  HB2 PRO A 124      48.421  18.500 -32.517  1.00 78.36           H  
ATOM   1838  HB3 PRO A 124      49.350  17.212 -31.695  1.00 78.36           H  
ATOM   1839  O   PRO A 124      46.750  17.691 -34.466  1.00 78.36           O  
ATOM   1840  CG  PRO A 124      50.487  18.437 -33.096  1.00 78.36           C  
ATOM   1841  HG2 PRO A 124      51.344  17.819 -32.829  1.00 78.36           H  
ATOM   1842  HG3 PRO A 124      50.588  19.436 -32.671  1.00 78.36           H  
ATOM   1843  CD  PRO A 124      50.349  18.479 -34.614  1.00 78.36           C  
ATOM   1844  HD2 PRO A 124      51.338  18.420 -35.067  1.00 78.36           H  
ATOM   1845  HD3 PRO A 124      49.838  19.393 -34.918  1.00 78.36           H  
ATOM   1846  N   GLU A 125      46.759  15.569 -33.697  1.00 73.23           N  
ATOM   1847  H   GLU A 125      47.301  14.790 -33.352  1.00 73.23           H  
ATOM   1848  CA  GLU A 125      45.305  15.450 -33.709  1.00 73.23           C  
ATOM   1849  HA  GLU A 125      44.977  15.679 -34.723  1.00 73.23           H  
ATOM   1850  C   GLU A 125      44.696  16.474 -32.733  1.00 73.23           C  
ATOM   1851  CB  GLU A 125      44.845  14.020 -33.385  1.00 73.23           C  
ATOM   1852  HB2 GLU A 125      45.264  13.707 -32.428  1.00 73.23           H  
ATOM   1853  HB3 GLU A 125      43.758  14.025 -33.309  1.00 73.23           H  
ATOM   1854  O   GLU A 125      45.279  16.726 -31.671  1.00 73.23           O  
ATOM   1855  CG  GLU A 125      45.256  13.028 -34.487  1.00 73.23           C  
ATOM   1856  HG2 GLU A 125      44.970  13.449 -35.451  1.00 73.23           H  
ATOM   1857  HG3 GLU A 125      46.341  12.918 -34.477  1.00 73.23           H  
ATOM   1858  CD  GLU A 125      44.608  11.640 -34.344  1.00 73.23           C  
ATOM   1859  OE1 GLU A 125      44.635  10.898 -35.354  1.00 73.23           O  
ATOM   1860  OE2 GLU A 125      44.094  11.324 -33.249  1.00 73.23           O  
ATOM   1861  N   PRO A 126      43.558  17.104 -33.080  1.00 78.55           N  
ATOM   1862  CA  PRO A 126      42.861  18.003 -32.170  1.00 78.55           C  
ATOM   1863  HA  PRO A 126      43.484  18.879 -31.991  1.00 78.55           H  
ATOM   1864  C   PRO A 126      42.561  17.293 -30.847  1.00 78.55           C  
ATOM   1865  CB  PRO A 126      41.571  18.414 -32.891  1.00 78.55           C  
ATOM   1866  HB2 PRO A 126      41.317  19.456 -32.697  1.00 78.55           H  
ATOM   1867  HB3 PRO A 126      40.749  17.764 -32.591  1.00 78.55           H  
ATOM   1868  O   PRO A 126      42.054  16.171 -30.853  1.00 78.55           O  
ATOM   1869  CG  PRO A 126      41.884  18.172 -34.367  1.00 78.55           C  
ATOM   1870  HG2 PRO A 126      42.400  19.041 -34.776  1.00 78.55           H  
ATOM   1871  HG3 PRO A 126      40.984  17.952 -34.941  1.00 78.55           H  
ATOM   1872  CD  PRO A 126      42.842  16.987 -34.338  1.00 78.55           C  
ATOM   1873  HD2 PRO A 126      43.512  17.048 -35.196  1.00 78.55           H  
ATOM   1874  HD3 PRO A 126      42.283  16.052 -34.350  1.00 78.55           H  
ATOM   1875  N   GLU A 127      42.855  17.945 -29.719  1.00 74.30           N  
ATOM   1876  H   GLU A 127      43.294  18.854 -29.761  1.00 74.30           H  
ATOM   1877  CA  GLU A 127      42.439  17.431 -28.413  1.00 74.30           C  
ATOM   1878  HA  GLU A 127      42.899  16.451 -28.292  1.00 74.30           H  
ATOM   1879  C   GLU A 127      40.904  17.284 -28.387  1.00 74.30           C  
ATOM   1880  CB  GLU A 127      42.928  18.328 -27.259  1.00 74.30           C  
ATOM   1881  HB2 GLU A 127      42.479  17.963 -26.335  1.00 74.30           H  
ATOM   1882  HB3 GLU A 127      42.594  19.352 -27.427  1.00 74.30           H  
ATOM   1883  O   GLU A 127      40.208  18.156 -28.922  1.00 74.30           O  
ATOM   1884  CG  GLU A 127      44.460  18.299 -27.098  1.00 74.30           C  
ATOM   1885  HG2 GLU A 127      44.914  18.756 -27.978  1.00 74.30           H  
ATOM   1886  HG3 GLU A 127      44.782  17.258 -27.059  1.00 74.30           H  
ATOM   1887  CD  GLU A 127      44.981  19.022 -25.838  1.00 74.30           C  
ATOM   1888  OE1 GLU A 127      46.193  18.875 -25.547  1.00 74.30           O  
ATOM   1889  OE2 GLU A 127      44.205  19.754 -25.181  1.00 74.30           O  
ATOM   1890  N   PRO A 128      40.364  16.201 -27.794  1.00 77.79           N  
ATOM   1891  CA  PRO A 128      38.926  16.037 -27.621  1.00 77.79           C  
ATOM   1892  HA  PRO A 128      38.469  15.896 -28.601  1.00 77.79           H  
ATOM   1893  C   PRO A 128      38.325  17.265 -26.932  1.00 77.79           C  
ATOM   1894  CB  PRO A 128      38.744  14.770 -26.776  1.00 77.79           C  
ATOM   1895  HB2 PRO A 128      38.690  15.026 -25.718  1.00 77.79           H  
ATOM   1896  HB3 PRO A 128      37.857  14.212 -27.076  1.00 77.79           H  
ATOM   1897  O   PRO A 128      38.859  17.732 -25.923  1.00 77.79           O  
ATOM   1898  CG  PRO A 128      40.025  13.979 -27.034  1.00 77.79           C  
ATOM   1899  HG2 PRO A 128      39.918  13.402 -27.953  1.00 77.79           H  
ATOM   1900  HG3 PRO A 128      40.277  13.327 -26.198  1.00 77.79           H  
ATOM   1901  CD  PRO A 128      41.077  15.063 -27.237  1.00 77.79           C  
ATOM   1902  HD2 PRO A 128      41.512  15.344 -26.278  1.00 77.79           H  
ATOM   1903  HD3 PRO A 128      41.848  14.695 -27.915  1.00 77.79           H  
ATOM   1904  N   GLU A 129      37.221  17.794 -27.466  1.00 73.57           N  
ATOM   1905  H   GLU A 129      36.801  17.372 -28.282  1.00 73.57           H  
ATOM   1906  CA  GLU A 129      36.494  18.844 -26.756  1.00 73.57           C  
ATOM   1907  HA  GLU A 129      37.214  19.641 -26.566  1.00 73.57           H  
ATOM   1908  C   GLU A 129      35.990  18.296 -25.408  1.00 73.57           C  
ATOM   1909  CB  GLU A 129      35.344  19.451 -27.581  1.00 73.57           C  
ATOM   1910  HB2 GLU A 129      34.667  18.665 -27.916  1.00 73.57           H  
ATOM   1911  HB3 GLU A 129      34.795  20.124 -26.922  1.00 73.57           H  
ATOM   1912  O   GLU A 129      35.586  17.132 -25.342  1.00 73.57           O  
ATOM   1913  CG  GLU A 129      35.855  20.258 -28.790  1.00 73.57           C  
ATOM   1914  HG2 GLU A 129      36.773  20.769 -28.498  1.00 73.57           H  
ATOM   1915  HG3 GLU A 129      36.105  19.566 -29.595  1.00 73.57           H  
ATOM   1916  CD  GLU A 129      34.869  21.322 -29.314  1.00 73.57           C  
ATOM   1917  OE1 GLU A 129      35.338  22.232 -30.042  1.00 73.57           O  
ATOM   1918  OE2 GLU A 129      33.657  21.250 -29.010  1.00 73.57           O  
ATOM   1919  N   PRO A 130      36.028  19.100 -24.327  1.00 79.06           N  
ATOM   1920  CA  PRO A 130      35.483  18.700 -23.037  1.00 79.06           C  
ATOM   1921  HA  PRO A 130      36.078  17.874 -22.645  1.00 79.06           H  
ATOM   1922  C   PRO A 130      34.022  18.270 -23.171  1.00 79.06           C  
ATOM   1923  CB  PRO A 130      35.619  19.921 -22.119  1.00 79.06           C  
ATOM   1924  HB2 PRO A 130      35.875  19.629 -21.101  1.00 79.06           H  
ATOM   1925  HB3 PRO A 130      34.696  20.500 -22.124  1.00 79.06           H  
ATOM   1926  O   PRO A 130      33.236  18.951 -23.834  1.00 79.06           O  
ATOM   1927  CG  PRO A 130      36.729  20.743 -22.770  1.00 79.06           C  
ATOM   1928  HG2 PRO A 130      37.697  20.379 -22.426  1.00 79.06           H  
ATOM   1929  HG3 PRO A 130      36.621  21.807 -22.561  1.00 79.06           H  
ATOM   1930  CD  PRO A 130      36.579  20.441 -24.256  1.00 79.06           C  
ATOM   1931  HD2 PRO A 130      35.880  21.142 -24.713  1.00 79.06           H  
ATOM   1932  HD3 PRO A 130      37.557  20.502 -24.732  1.00 79.06           H  
ATOM   1933  N   ASP A 131      33.664  17.168 -22.512  1.00 79.37           N  
ATOM   1934  H   ASP A 131      34.361  16.634 -22.013  1.00 79.37           H  
ATOM   1935  CA  ASP A 131      32.270  16.744 -22.397  1.00 79.37           C  
ATOM   1936  HA  ASP A 131      31.914  16.540 -23.406  1.00 79.37           H  
ATOM   1937  C   ASP A 131      31.449  17.884 -21.755  1.00 79.37           C  
ATOM   1938  CB  ASP A 131      32.176  15.436 -21.589  1.00 79.37           C  
ATOM   1939  HB2 ASP A 131      33.146  14.938 -21.591  1.00 79.37           H  
ATOM   1940  HB3 ASP A 131      31.926  15.655 -20.550  1.00 79.37           H  
ATOM   1941  O   ASP A 131      31.941  18.519 -20.809  1.00 79.37           O  
ATOM   1942  CG  ASP A 131      31.141  14.473 -22.181  1.00 79.37           C  
ATOM   1943  OD1 ASP A 131      29.931  14.755 -22.061  1.00 79.37           O  
ATOM   1944  OD2 ASP A 131      31.576  13.466 -22.782  1.00 79.37           O  
ATOM   1945  N   PRO A 132      30.248  18.208 -22.270  1.00 75.61           N  
ATOM   1946  CA  PRO A 132      29.386  19.215 -21.668  1.00 75.61           C  
ATOM   1947  HA  PRO A 132      29.850  20.192 -21.801  1.00 75.61           H  
ATOM   1948  C   PRO A 132      29.172  18.939 -20.177  1.00 75.61           C  
ATOM   1949  CB  PRO A 132      28.071  19.155 -22.454  1.00 75.61           C  
ATOM   1950  HB2 PRO A 132      27.386  18.448 -21.985  1.00 75.61           H  
ATOM   1951  HB3 PRO A 132      27.605  20.137 -22.536  1.00 75.61           H  
ATOM   1952  O   PRO A 132      28.851  17.820 -19.781  1.00 75.61           O  
ATOM   1953  CG  PRO A 132      28.495  18.607 -23.815  1.00 75.61           C  
ATOM   1954  HG2 PRO A 132      28.872  19.421 -24.435  1.00 75.61           H  
ATOM   1955  HG3 PRO A 132      27.678  18.086 -24.315  1.00 75.61           H  
ATOM   1956  CD  PRO A 132      29.638  17.662 -23.470  1.00 75.61           C  
ATOM   1957  HD2 PRO A 132      29.228  16.674 -23.262  1.00 75.61           H  
ATOM   1958  HD3 PRO A 132      30.343  17.618 -24.300  1.00 75.61           H  
ATOM   1959  N   GLU A 133      29.328  19.966 -19.336  1.00 72.75           N  
ATOM   1960  H   GLU A 133      29.612  20.868 -19.693  1.00 72.75           H  
ATOM   1961  CA  GLU A 133      28.965  19.839 -17.925  1.00 72.75           C  
ATOM   1962  HA  GLU A 133      29.574  19.035 -17.511  1.00 72.75           H  
ATOM   1963  C   GLU A 133      27.474  19.461 -17.811  1.00 72.75           C  
ATOM   1964  CB  GLU A 133      29.265  21.121 -17.126  1.00 72.75           C  
ATOM   1965  HB2 GLU A 133      28.812  21.976 -17.627  1.00 72.75           H  
ATOM   1966  HB3 GLU A 133      28.813  21.018 -16.139  1.00 72.75           H  
ATOM   1967  O   GLU A 133      26.658  20.010 -18.561  1.00 72.75           O  
ATOM   1968  CG  GLU A 133      30.774  21.364 -16.937  1.00 72.75           C  
ATOM   1969  HG2 GLU A 133      31.220  20.454 -16.538  1.00 72.75           H  
ATOM   1970  HG3 GLU A 133      31.223  21.560 -17.910  1.00 72.75           H  
ATOM   1971  CD  GLU A 133      31.107  22.535 -15.987  1.00 72.75           C  
ATOM   1972  OE1 GLU A 133      32.274  22.599 -15.530  1.00 72.75           O  
ATOM   1973  OE2 GLU A 133      30.229  23.393 -15.733  1.00 72.75           O  
ATOM   1974  N   PRO A 134      27.103  18.544 -16.894  1.00 75.88           N  
ATOM   1975  CA  PRO A 134      25.711  18.185 -16.659  1.00 75.88           C  
ATOM   1976  HA  PRO A 134      25.338  17.646 -17.530  1.00 75.88           H  
ATOM   1977  C   PRO A 134      24.863  19.435 -16.414  1.00 75.88           C  
ATOM   1978  CB  PRO A 134      25.715  17.257 -15.438  1.00 75.88           C  
ATOM   1979  HB2 PRO A 134      24.943  16.491 -15.513  1.00 75.88           H  
ATOM   1980  HB3 PRO A 134      25.588  17.834 -14.523  1.00 75.88           H  
ATOM   1981  O   PRO A 134      25.231  20.289 -15.601  1.00 75.88           O  
ATOM   1982  CG  PRO A 134      27.117  16.653 -15.457  1.00 75.88           C  
ATOM   1983  HG2 PRO A 134      27.446  16.357 -14.460  1.00 75.88           H  
ATOM   1984  HG3 PRO A 134      27.136  15.800 -16.136  1.00 75.88           H  
ATOM   1985  CD  PRO A 134      27.980  17.774 -16.028  1.00 75.88           C  
ATOM   1986  HD2 PRO A 134      28.344  18.412 -15.223  1.00 75.88           H  
ATOM   1987  HD3 PRO A 134      28.812  17.339 -16.581  1.00 75.88           H  
ATOM   1988  N   GLU A 135      23.731  19.550 -17.113  1.00 71.47           N  
ATOM   1989  H   GLU A 135      23.474  18.831 -17.774  1.00 71.47           H  
ATOM   1990  CA  GLU A 135      22.790  20.633 -16.840  1.00 71.47           C  
ATOM   1991  HA  GLU A 135      23.343  21.563 -16.975  1.00 71.47           H  
ATOM   1992  C   GLU A 135      22.306  20.536 -15.381  1.00 71.47           C  
ATOM   1993  CB  GLU A 135      21.601  20.656 -17.818  1.00 71.47           C  
ATOM   1994  HB2 GLU A 135      21.111  19.683 -17.830  1.00 71.47           H  
ATOM   1995  HB3 GLU A 135      20.893  21.399 -17.453  1.00 71.47           H  
ATOM   1996  O   GLU A 135      22.051  19.429 -14.898  1.00 71.47           O  
ATOM   1997  CG  GLU A 135      22.018  21.050 -19.248  1.00 71.47           C  
ATOM   1998  HG2 GLU A 135      22.553  20.216 -19.703  1.00 71.47           H  
ATOM   1999  HG3 GLU A 135      22.707  21.893 -19.183  1.00 71.47           H  
ATOM   2000  CD  GLU A 135      20.839  21.461 -20.156  1.00 71.47           C  
ATOM   2001  OE1 GLU A 135      21.110  22.104 -21.200  1.00 71.47           O  
ATOM   2002  OE2 GLU A 135      19.669  21.167 -19.822  1.00 71.47           O  
ATOM   2003  N   PRO A 136      22.189  21.667 -14.658  1.00 73.58           N  
ATOM   2004  CA  PRO A 136      21.666  21.667 -13.300  1.00 73.58           C  
ATOM   2005  HA  PRO A 136      22.358  21.125 -12.656  1.00 73.58           H  
ATOM   2006  C   PRO A 136      20.286  21.013 -13.252  1.00 73.58           C  
ATOM   2007  CB  PRO A 136      21.599  23.139 -12.872  1.00 73.58           C  
ATOM   2008  HB2 PRO A 136      20.606  23.545 -13.067  1.00 73.58           H  
ATOM   2009  HB3 PRO A 136      21.856  23.262 -11.820  1.00 73.58           H  
ATOM   2010  O   PRO A 136      19.407  21.361 -14.045  1.00 73.58           O  
ATOM   2011  CG  PRO A 136      22.608  23.829 -13.787  1.00 73.58           C  
ATOM   2012  HG2 PRO A 136      23.604  23.747 -13.354  1.00 73.58           H  
ATOM   2013  HG3 PRO A 136      22.350  24.874 -13.961  1.00 73.58           H  
ATOM   2014  CD  PRO A 136      22.548  23.011 -15.072  1.00 73.58           C  
ATOM   2015  HD2 PRO A 136      21.774  23.403 -15.732  1.00 73.58           H  
ATOM   2016  HD3 PRO A 136      23.523  23.038 -15.559  1.00 73.58           H  
ATOM   2017  N   GLU A 137      20.084  20.098 -12.303  1.00 72.45           N  
ATOM   2018  H   GLU A 137      20.849  19.801 -11.715  1.00 72.45           H  
ATOM   2019  CA  GLU A 137      18.754  19.555 -12.046  1.00 72.45           C  
ATOM   2020  HA  GLU A 137      18.427  19.069 -12.965  1.00 72.45           H  
ATOM   2021  C   GLU A 137      17.782  20.695 -11.689  1.00 72.45           C  
ATOM   2022  CB  GLU A 137      18.769  18.493 -10.937  1.00 72.45           C  
ATOM   2023  HB2 GLU A 137      19.241  18.903 -10.045  1.00 72.45           H  
ATOM   2024  HB3 GLU A 137      17.735  18.239 -10.702  1.00 72.45           H  
ATOM   2025  O   GLU A 137      18.173  21.640 -10.991  1.00 72.45           O  
ATOM   2026  CG  GLU A 137      19.496  17.211 -11.374  1.00 72.45           C  
ATOM   2027  HG2 GLU A 137      20.555  17.433 -11.501  1.00 72.45           H  
ATOM   2028  HG3 GLU A 137      19.097  16.901 -12.340  1.00 72.45           H  
ATOM   2029  CD  GLU A 137      19.338  16.051 -10.377  1.00 72.45           C  
ATOM   2030  OE1 GLU A 137      19.695  14.916 -10.765  1.00 72.45           O  
ATOM   2031  OE2 GLU A 137      18.885  16.295  -9.234  1.00 72.45           O  
ATOM   2032  N   PRO A 138      16.523  20.642 -12.165  1.00 73.71           N  
ATOM   2033  CA  PRO A 138      15.507  21.617 -11.795  1.00 73.71           C  
ATOM   2034  HA  PRO A 138      15.790  22.588 -12.199  1.00 73.71           H  
ATOM   2035  C   PRO A 138      15.369  21.702 -10.272  1.00 73.71           C  
ATOM   2036  CB  PRO A 138      14.207  21.138 -12.454  1.00 73.71           C  
ATOM   2037  HB2 PRO A 138      13.602  21.975 -12.802  1.00 73.71           H  
ATOM   2038  HB3 PRO A 138      13.634  20.525 -11.758  1.00 73.71           H  
ATOM   2039  O   PRO A 138      15.224  20.680  -9.602  1.00 73.71           O  
ATOM   2040  CG  PRO A 138      14.685  20.263 -13.610  1.00 73.71           C  
ATOM   2041  HG2 PRO A 138      14.909  20.890 -14.473  1.00 73.71           H  
ATOM   2042  HG3 PRO A 138      13.955  19.497 -13.869  1.00 73.71           H  
ATOM   2043  CD  PRO A 138      15.978  19.654 -13.080  1.00 73.71           C  
ATOM   2044  HD2 PRO A 138      15.763  18.736 -12.534  1.00 73.71           H  
ATOM   2045  HD3 PRO A 138      16.649  19.456 -13.916  1.00 73.71           H  
ATOM   2046  N   GLU A 139      15.389  22.920  -9.723  1.00 72.62           N  
ATOM   2047  H   GLU A 139      15.545  23.730 -10.306  1.00 72.62           H  
ATOM   2048  CA  GLU A 139      15.074  23.114  -8.308  1.00 72.62           C  
ATOM   2049  HA  GLU A 139      15.795  22.527  -7.740  1.00 72.62           H  
ATOM   2050  C   GLU A 139      13.650  22.593  -8.021  1.00 72.62           C  
ATOM   2051  CB  GLU A 139      15.212  24.586  -7.874  1.00 72.62           C  
ATOM   2052  HB2 GLU A 139      14.824  24.672  -6.859  1.00 72.62           H  
ATOM   2053  HB3 GLU A 139      14.612  25.217  -8.529  1.00 72.62           H  
ATOM   2054  O   GLU A 139      12.752  22.809  -8.844  1.00 72.62           O  
ATOM   2055  CG  GLU A 139      16.672  25.078  -7.874  1.00 72.62           C  
ATOM   2056  HG2 GLU A 139      17.035  25.100  -8.902  1.00 72.62           H  
ATOM   2057  HG3 GLU A 139      17.275  24.361  -7.319  1.00 72.62           H  
ATOM   2058  CD  GLU A 139      16.865  26.475  -7.244  1.00 72.62           C  
ATOM   2059  OE1 GLU A 139      18.041  26.857  -7.027  1.00 72.62           O  
ATOM   2060  OE2 GLU A 139      15.864  27.184  -6.987  1.00 72.62           O  
ATOM   2061  N   PRO A 140      13.422  21.921  -6.874  1.00 74.08           N  
ATOM   2062  CA  PRO A 140      12.093  21.474  -6.475  1.00 74.08           C  
ATOM   2063  HA  PRO A 140      11.767  20.690  -7.158  1.00 74.08           H  
ATOM   2064  C   PRO A 140      11.098  22.637  -6.497  1.00 74.08           C  
ATOM   2065  CB  PRO A 140      12.246  20.899  -5.061  1.00 74.08           C  
ATOM   2066  HB2 PRO A 140      12.036  21.666  -4.316  1.00 74.08           H  
ATOM   2067  HB3 PRO A 140      11.598  20.036  -4.907  1.00 74.08           H  
ATOM   2068  O   PRO A 140      11.386  23.714  -5.968  1.00 74.08           O  
ATOM   2069  CG  PRO A 140      13.722  20.519  -4.982  1.00 74.08           C  
ATOM   2070  HG2 PRO A 140      14.098  20.559  -3.959  1.00 74.08           H  
ATOM   2071  HG3 PRO A 140      13.861  19.523  -5.402  1.00 74.08           H  
ATOM   2072  CD  PRO A 140      14.410  21.542  -5.879  1.00 74.08           C  
ATOM   2073  HD2 PRO A 140      14.692  22.420  -5.297  1.00 74.08           H  
ATOM   2074  HD3 PRO A 140      15.287  21.084  -6.336  1.00 74.08           H  
ATOM   2075  N   GLU A 141       9.923  22.423  -7.095  1.00 72.19           N  
ATOM   2076  H   GLU A 141       9.733  21.527  -7.521  1.00 72.19           H  
ATOM   2077  CA  GLU A 141       8.851  23.414  -7.026  1.00 72.19           C  
ATOM   2078  HA  GLU A 141       9.246  24.329  -7.468  1.00 72.19           H  
ATOM   2079  C   GLU A 141       8.482  23.676  -5.552  1.00 72.19           C  
ATOM   2080  CB  GLU A 141       7.611  23.001  -7.838  1.00 72.19           C  
ATOM   2081  HB2 GLU A 141       7.291  22.003  -7.540  1.00 72.19           H  
ATOM   2082  HB3 GLU A 141       6.813  23.706  -7.607  1.00 72.19           H  
ATOM   2083  O   GLU A 141       8.432  22.732  -4.757  1.00 72.19           O  
ATOM   2084  CG  GLU A 141       7.859  23.039  -9.357  1.00 72.19           C  
ATOM   2085  HG2 GLU A 141       8.345  23.984  -9.601  1.00 72.19           H  
ATOM   2086  HG3 GLU A 141       8.542  22.232  -9.624  1.00 72.19           H  
ATOM   2087  CD  GLU A 141       6.574  22.919 -10.202  1.00 72.19           C  
ATOM   2088  OE1 GLU A 141       6.632  23.293 -11.398  1.00 72.19           O  
ATOM   2089  OE2 GLU A 141       5.528  22.483  -9.670  1.00 72.19           O  
ATOM   2090  N   PRO A 142       8.233  24.940  -5.159  1.00 75.36           N  
ATOM   2091  CA  PRO A 142       7.804  25.263  -3.805  1.00 75.36           C  
ATOM   2092  HA  PRO A 142       8.609  25.015  -3.114  1.00 75.36           H  
ATOM   2093  C   PRO A 142       6.540  24.484  -3.437  1.00 75.36           C  
ATOM   2094  CB  PRO A 142       7.549  26.776  -3.790  1.00 75.36           C  
ATOM   2095  HB2 PRO A 142       7.863  27.224  -2.848  1.00 75.36           H  
ATOM   2096  HB3 PRO A 142       6.495  26.984  -3.973  1.00 75.36           H  
ATOM   2097  O   PRO A 142       5.564  24.498  -4.191  1.00 75.36           O  
ATOM   2098  CG  PRO A 142       8.371  27.298  -4.967  1.00 75.36           C  
ATOM   2099  HG2 PRO A 142       7.939  28.204  -5.393  1.00 75.36           H  
ATOM   2100  HG3 PRO A 142       9.395  27.477  -4.641  1.00 75.36           H  
ATOM   2101  CD  PRO A 142       8.354  26.143  -5.962  1.00 75.36           C  
ATOM   2102  HD2 PRO A 142       9.280  26.156  -6.537  1.00 75.36           H  
ATOM   2103  HD3 PRO A 142       7.490  26.226  -6.620  1.00 75.36           H  
ATOM   2104  N   GLU A 143       6.542  23.845  -2.265  1.00 70.95           N  
ATOM   2105  H   GLU A 143       7.387  23.806  -1.714  1.00 70.95           H  
ATOM   2106  CA  GLU A 143       5.326  23.242  -1.724  1.00 70.95           C  
ATOM   2107  HA  GLU A 143       5.017  22.466  -2.425  1.00 70.95           H  
ATOM   2108  C   GLU A 143       4.219  24.309  -1.607  1.00 70.95           C  
ATOM   2109  CB  GLU A 143       5.569  22.577  -0.361  1.00 70.95           C  
ATOM   2110  HB2 GLU A 143       4.601  22.301   0.057  1.00 70.95           H  
ATOM   2111  HB3 GLU A 143       6.048  23.291   0.310  1.00 70.95           H  
ATOM   2112  O   GLU A 143       4.508  25.453  -1.230  1.00 70.95           O  
ATOM   2113  CG  GLU A 143       6.427  21.305  -0.468  1.00 70.95           C  
ATOM   2114  HG2 GLU A 143       5.982  20.652  -1.218  1.00 70.95           H  
ATOM   2115  HG3 GLU A 143       7.425  21.582  -0.809  1.00 70.95           H  
ATOM   2116  CD  GLU A 143       6.543  20.534   0.860  1.00 70.95           C  
ATOM   2117  OE1 GLU A 143       7.059  19.395   0.819  1.00 70.95           O  
ATOM   2118  OE2 GLU A 143       6.146  21.081   1.917  1.00 70.95           O  
ATOM   2119  N   PRO A 144       2.955  23.969  -1.927  1.00 76.04           N  
ATOM   2120  CA  PRO A 144       1.832  24.882  -1.764  1.00 76.04           C  
ATOM   2121  HA  PRO A 144       1.947  25.706  -2.468  1.00 76.04           H  
ATOM   2122  C   PRO A 144       1.771  25.418  -0.332  1.00 76.04           C  
ATOM   2123  CB  PRO A 144       0.576  24.072  -2.114  1.00 76.04           C  
ATOM   2124  HB2 PRO A 144       0.137  23.646  -1.211  1.00 76.04           H  
ATOM   2125  HB3 PRO A 144      -0.160  24.680  -2.639  1.00 76.04           H  
ATOM   2126  O   PRO A 144       1.807  24.647   0.628  1.00 76.04           O  
ATOM   2127  CG  PRO A 144       1.102  22.937  -2.990  1.00 76.04           C  
ATOM   2128  HG2 PRO A 144       0.480  22.045  -2.916  1.00 76.04           H  
ATOM   2129  HG3 PRO A 144       1.164  23.276  -4.024  1.00 76.04           H  
ATOM   2130  CD  PRO A 144       2.507  22.691  -2.455  1.00 76.04           C  
ATOM   2131  HD2 PRO A 144       2.478  21.958  -1.649  1.00 76.04           H  
ATOM   2132  HD3 PRO A 144       3.143  22.343  -3.269  1.00 76.04           H  
ATOM   2133  N   GLU A 145       1.652  26.740  -0.178  1.00 71.36           N  
ATOM   2134  H   GLU A 145       1.661  27.339  -0.991  1.00 71.36           H  
ATOM   2135  CA  GLU A 145       1.390  27.324   1.137  1.00 71.36           C  
ATOM   2136  HA  GLU A 145       2.220  27.034   1.781  1.00 71.36           H  
ATOM   2137  C   GLU A 145       0.074  26.754   1.703  1.00 71.36           C  
ATOM   2138  CB  GLU A 145       1.337  28.863   1.096  1.00 71.36           C  
ATOM   2139  HB2 GLU A 145       0.985  29.210   2.067  1.00 71.36           H  
ATOM   2140  HB3 GLU A 145       0.624  29.182   0.335  1.00 71.36           H  
ATOM   2141  O   GLU A 145      -0.892  26.598   0.947  1.00 71.36           O  
ATOM   2142  CG  GLU A 145       2.709  29.509   0.826  1.00 71.36           C  
ATOM   2143  HG2 GLU A 145       3.433  29.074   1.515  1.00 71.36           H  
ATOM   2144  HG3 GLU A 145       3.019  29.264  -0.190  1.00 71.36           H  
ATOM   2145  CD  GLU A 145       2.722  31.043   1.002  1.00 71.36           C  
ATOM   2146  OE1 GLU A 145       3.838  31.614   1.062  1.00 71.36           O  
ATOM   2147  OE2 GLU A 145       1.637  31.667   1.074  1.00 71.36           O  
ATOM   2148  N   PRO A 146       0.008  26.449   3.015  1.00 76.35           N  
ATOM   2149  CA  PRO A 146      -1.216  25.986   3.656  1.00 76.35           C  
ATOM   2150  HA  PRO A 146      -1.456  24.993   3.275  1.00 76.35           H  
ATOM   2151  C   PRO A 146      -2.370  26.949   3.378  1.00 76.35           C  
ATOM   2152  CB  PRO A 146      -0.905  25.905   5.156  1.00 76.35           C  
ATOM   2153  HB2 PRO A 146      -1.405  25.056   5.623  1.00 76.35           H  
ATOM   2154  HB3 PRO A 146      -1.193  26.831   5.654  1.00 76.35           H  
ATOM   2155  O   PRO A 146      -2.235  28.159   3.583  1.00 76.35           O  
ATOM   2156  CG  PRO A 146       0.614  25.764   5.207  1.00 76.35           C  
ATOM   2157  HG2 PRO A 146       0.882  24.713   5.106  1.00 76.35           H  
ATOM   2158  HG3 PRO A 146       1.029  26.179   6.126  1.00 76.35           H  
ATOM   2159  CD  PRO A 146       1.093  26.526   3.976  1.00 76.35           C  
ATOM   2160  HD2 PRO A 146       1.278  27.569   4.230  1.00 76.35           H  
ATOM   2161  HD3 PRO A 146       2.000  26.055   3.596  1.00 76.35           H  
ATOM   2162  N   GLU A 147      -3.510  26.419   2.929  1.00 69.27           N  
ATOM   2163  H   GLU A 147      -3.561  25.428   2.741  1.00 69.27           H  
ATOM   2164  CA  GLU A 147      -4.715  27.230   2.780  1.00 69.27           C  
ATOM   2165  HA  GLU A 147      -4.476  28.014   2.061  1.00 69.27           H  
ATOM   2166  C   GLU A 147      -5.074  27.875   4.132  1.00 69.27           C  
ATOM   2167  CB  GLU A 147      -5.903  26.422   2.231  1.00 69.27           C  
ATOM   2168  HB2 GLU A 147      -6.055  25.533   2.843  1.00 69.27           H  
ATOM   2169  HB3 GLU A 147      -6.792  27.048   2.303  1.00 69.27           H  
ATOM   2170  O   GLU A 147      -4.975  27.219   5.174  1.00 69.27           O  
ATOM   2171  CG  GLU A 147      -5.721  26.017   0.757  1.00 69.27           C  
ATOM   2172  HG2 GLU A 147      -5.411  26.899   0.197  1.00 69.27           H  
ATOM   2173  HG3 GLU A 147      -4.924  25.277   0.689  1.00 69.27           H  
ATOM   2174  CD  GLU A 147      -7.003  25.450   0.114  1.00 69.27           C  
ATOM   2175  OE1 GLU A 147      -7.064  25.441  -1.138  1.00 69.27           O  
ATOM   2176  OE2 GLU A 147      -7.934  25.058   0.854  1.00 69.27           O  
ATOM   2177  N   PRO A 148      -5.467  29.162   4.147  1.00 73.01           N  
ATOM   2178  CA  PRO A 148      -5.843  29.843   5.375  1.00 73.01           C  
ATOM   2179  HA  PRO A 148      -4.987  29.870   6.049  1.00 73.01           H  
ATOM   2180  C   PRO A 148      -6.992  29.097   6.057  1.00 73.01           C  
ATOM   2181  CB  PRO A 148      -6.218  31.273   4.967  1.00 73.01           C  
ATOM   2182  HB2 PRO A 148      -5.354  31.923   5.113  1.00 73.01           H  
ATOM   2183  HB3 PRO A 148      -7.072  31.650   5.528  1.00 73.01           H  
ATOM   2184  O   PRO A 148      -8.029  28.847   5.441  1.00 73.01           O  
ATOM   2185  CG  PRO A 148      -6.524  31.170   3.473  1.00 73.01           C  
ATOM   2186  HG2 PRO A 148      -6.308  32.101   2.948  1.00 73.01           H  
ATOM   2187  HG3 PRO A 148      -7.568  30.887   3.337  1.00 73.01           H  
ATOM   2188  CD  PRO A 148      -5.630  30.032   2.997  1.00 73.01           C  
ATOM   2189  HD2 PRO A 148      -6.107  29.513   2.165  1.00 73.01           H  
ATOM   2190  HD3 PRO A 148      -4.656  30.418   2.699  1.00 73.01           H  
ATOM   2191  N   GLU A 149      -6.805  28.767   7.339  1.00 65.08           N  
ATOM   2192  H   GLU A 149      -5.898  28.911   7.759  1.00 65.08           H  
ATOM   2193  CA  GLU A 149      -7.868  28.186   8.153  1.00 65.08           C  
ATOM   2194  HA  GLU A 149      -8.109  27.216   7.718  1.00 65.08           H  
ATOM   2195  C   GLU A 149      -9.104  29.101   8.104  1.00 65.08           C  
ATOM   2196  CB  GLU A 149      -7.433  27.972   9.613  1.00 65.08           C  
ATOM   2197  HB2 GLU A 149      -8.312  27.661  10.178  1.00 65.08           H  
ATOM   2198  HB3 GLU A 149      -7.073  28.914  10.026  1.00 65.08           H  
ATOM   2199  O   GLU A 149      -8.963  30.327   8.202  1.00 65.08           O  
ATOM   2200  CG  GLU A 149      -6.351  26.892   9.773  1.00 65.08           C  
ATOM   2201  HG2 GLU A 149      -5.423  27.254   9.331  1.00 65.08           H  
ATOM   2202  HG3 GLU A 149      -6.667  26.006   9.222  1.00 65.08           H  
ATOM   2203  CD  GLU A 149      -6.096  26.500  11.243  1.00 65.08           C  
ATOM   2204  OE1 GLU A 149      -5.477  25.434  11.459  1.00 65.08           O  
ATOM   2205  OE2 GLU A 149      -6.501  27.260  12.155  1.00 65.08           O  
ATOM   2206  N   PRO A 150     -10.313  28.539   7.931  1.00 71.29           N  
ATOM   2207  CA  PRO A 150     -11.532  29.329   7.864  1.00 71.29           C  
ATOM   2208  HA  PRO A 150     -11.491  29.984   6.994  1.00 71.29           H  
ATOM   2209  C   PRO A 150     -11.662  30.183   9.128  1.00 71.29           C  
ATOM   2210  CB  PRO A 150     -12.673  28.318   7.686  1.00 71.29           C  
ATOM   2211  HB2 PRO A 150     -13.564  28.599   8.249  1.00 71.29           H  
ATOM   2212  HB3 PRO A 150     -12.910  28.233   6.626  1.00 71.29           H  
ATOM   2213  O   PRO A 150     -11.704  29.661  10.245  1.00 71.29           O  
ATOM   2214  CG  PRO A 150     -12.089  26.993   8.178  1.00 71.29           C  
ATOM   2215  HG2 PRO A 150     -12.538  26.138   7.673  1.00 71.29           H  
ATOM   2216  HG3 PRO A 150     -12.222  26.916   9.257  1.00 71.29           H  
ATOM   2217  CD  PRO A 150     -10.604  27.119   7.860  1.00 71.29           C  
ATOM   2218  HD2 PRO A 150     -10.026  26.551   8.589  1.00 71.29           H  
ATOM   2219  HD3 PRO A 150     -10.404  26.759   6.851  1.00 71.29           H  
ATOM   2220  N   GLU A 151     -11.719  31.508   8.951  1.00 61.26           N  
ATOM   2221  H   GLU A 151     -11.587  31.880   8.021  1.00 61.26           H  
ATOM   2222  CA  GLU A 151     -12.014  32.431  10.044  1.00 61.26           C  
ATOM   2223  HA  GLU A 151     -11.209  32.367  10.777  1.00 61.26           H  
ATOM   2224  C   GLU A 151     -13.319  31.986  10.706  1.00 61.26           C  
ATOM   2225  CB  GLU A 151     -12.137  33.890   9.565  1.00 61.26           C  
ATOM   2226  HB2 GLU A 151     -12.862  33.943   8.753  1.00 61.26           H  
ATOM   2227  HB3 GLU A 151     -12.512  34.483  10.399  1.00 61.26           H  
ATOM   2228  O   GLU A 151     -14.328  31.779  10.028  1.00 61.26           O  
ATOM   2229  CG  GLU A 151     -10.803  34.505   9.107  1.00 61.26           C  
ATOM   2230  HG2 GLU A 151     -10.051  34.298   9.868  1.00 61.26           H  
ATOM   2231  HG3 GLU A 151     -10.491  34.023   8.181  1.00 61.26           H  
ATOM   2232  CD  GLU A 151     -10.895  36.029   8.887  1.00 61.26           C  
ATOM   2233  OE1 GLU A 151      -9.933  36.740   9.267  1.00 61.26           O  
ATOM   2234  OE2 GLU A 151     -11.924  36.504   8.350  1.00 61.26           O  
ATOM   2235  N   SER A 152     -13.276  31.803  12.028  1.00 64.29           N  
ATOM   2236  H   SER A 152     -12.390  31.920  12.499  1.00 64.29           H  
ATOM   2237  CA  SER A 152     -14.407  31.329  12.821  1.00 64.29           C  
ATOM   2238  HA  SER A 152     -14.575  30.277  12.594  1.00 64.29           H  
ATOM   2239  C   SER A 152     -15.670  32.109  12.472  1.00 64.29           C  
ATOM   2240  CB  SER A 152     -14.099  31.472  14.312  1.00 64.29           C  
ATOM   2241  HB2 SER A 152     -14.940  31.095  14.894  1.00 64.29           H  
ATOM   2242  HB3 SER A 152     -13.945  32.523  14.557  1.00 64.29           H  
ATOM   2243  O   SER A 152     -15.754  33.320  12.687  1.00 64.29           O  
ATOM   2244  OG  SER A 152     -12.924  30.746  14.631  1.00 64.29           O  
ATOM   2245  HG  SER A 152     -12.877  29.977  14.059  1.00 64.29           H  
ATOM   2246  N   GLU A 153     -16.642  31.389  11.915  1.00 55.70           N  
ATOM   2247  H   GLU A 153     -16.454  30.426  11.679  1.00 55.70           H  
ATOM   2248  CA  GLU A 153     -17.940  31.931  11.548  1.00 55.70           C  
ATOM   2249  HA  GLU A 153     -17.756  32.678  10.776  1.00 55.70           H  
ATOM   2250  C   GLU A 153     -18.564  32.593  12.794  1.00 55.70           C  
ATOM   2251  CB  GLU A 153     -18.800  30.802  10.947  1.00 55.70           C  
ATOM   2252  HB2 GLU A 153     -18.141  30.130  10.397  1.00 55.70           H  
ATOM   2253  HB3 GLU A 153     -19.277  30.231  11.744  1.00 55.70           H  
ATOM   2254  O   GLU A 153     -18.486  32.027  13.892  1.00 55.70           O  
ATOM   2255  CG  GLU A 153     -19.861  31.321   9.967  1.00 55.70           C  
ATOM   2256  HG2 GLU A 153     -20.571  31.933  10.523  1.00 55.70           H  
ATOM   2257  HG3 GLU A 153     -19.378  31.957   9.226  1.00 55.70           H  
ATOM   2258  CD  GLU A 153     -20.612  30.193   9.239  1.00 55.70           C  
ATOM   2259  OE1 GLU A 153     -21.859  30.297   9.158  1.00 55.70           O  
ATOM   2260  OE2 GLU A 153     -19.948  29.266   8.725  1.00 55.70           O  
ATOM   2261  N   PRO A 154     -19.107  33.819  12.680  1.00 61.01           N  
ATOM   2262  CA  PRO A 154     -19.601  34.571  13.827  1.00 61.01           C  
ATOM   2263  HA  PRO A 154     -18.761  34.812  14.478  1.00 61.01           H  
ATOM   2264  C   PRO A 154     -20.623  33.755  14.618  1.00 61.01           C  
ATOM   2265  CB  PRO A 154     -20.196  35.864  13.255  1.00 61.01           C  
ATOM   2266  HB2 PRO A 154     -21.124  36.146  13.753  1.00 61.01           H  
ATOM   2267  HB3 PRO A 154     -19.460  36.664  13.343  1.00 61.01           H  
ATOM   2268  O   PRO A 154     -21.526  33.160  14.029  1.00 61.01           O  
ATOM   2269  CG  PRO A 154     -20.424  35.548  11.776  1.00 61.01           C  
ATOM   2270  HG2 PRO A 154     -20.373  36.441  11.153  1.00 61.01           H  
ATOM   2271  HG3 PRO A 154     -21.383  35.044  11.652  1.00 61.01           H  
ATOM   2272  CD  PRO A 154     -19.299  34.574  11.458  1.00 61.01           C  
ATOM   2273  HD2 PRO A 154     -18.383  35.117  11.224  1.00 61.01           H  
ATOM   2274  HD3 PRO A 154     -19.585  33.942  10.618  1.00 61.01           H  
ATOM   2275  N   GLU A 155     -20.483  33.758  15.952  1.00 55.68           N  
ATOM   2276  H   GLU A 155     -19.670  34.204  16.352  1.00 55.68           H  
ATOM   2277  CA  GLU A 155     -21.360  33.001  16.846  1.00 55.68           C  
ATOM   2278  HA  GLU A 155     -21.100  31.950  16.719  1.00 55.68           H  
ATOM   2279  C   GLU A 155     -22.833  33.235  16.470  1.00 55.68           C  
ATOM   2280  CB  GLU A 155     -21.157  33.368  18.326  1.00 55.68           C  
ATOM   2281  HB2 GLU A 155     -21.251  34.446  18.450  1.00 55.68           H  
ATOM   2282  HB3 GLU A 155     -21.952  32.888  18.896  1.00 55.68           H  
ATOM   2283  O   GLU A 155     -23.275  34.391  16.388  1.00 55.68           O  
ATOM   2284  CG  GLU A 155     -19.814  32.896  18.904  1.00 55.68           C  
ATOM   2285  HG2 GLU A 155     -19.013  33.511  18.493  1.00 55.68           H  
ATOM   2286  HG3 GLU A 155     -19.646  31.865  18.592  1.00 55.68           H  
ATOM   2287  CD  GLU A 155     -19.795  32.973  20.442  1.00 55.68           C  
ATOM   2288  OE1 GLU A 155     -19.301  32.011  21.073  1.00 55.68           O  
ATOM   2289  OE2 GLU A 155     -20.272  33.994  20.995  1.00 55.68           O  
ATOM   2290  N   PRO A 156     -23.603  32.163  16.216  1.00 59.32           N  
ATOM   2291  CA  PRO A 156     -24.979  32.283  15.778  1.00 59.32           C  
ATOM   2292  HA  PRO A 156     -25.007  32.836  14.839  1.00 59.32           H  
ATOM   2293  C   PRO A 156     -25.778  33.041  16.837  1.00 59.32           C  
ATOM   2294  CB  PRO A 156     -25.471  30.851  15.528  1.00 59.32           C  
ATOM   2295  HB2 PRO A 156     -26.504  30.707  15.845  1.00 59.32           H  
ATOM   2296  HB3 PRO A 156     -25.367  30.620  14.468  1.00 59.32           H  
ATOM   2297  O   PRO A 156     -25.910  32.606  17.983  1.00 59.32           O  
ATOM   2298  CG  PRO A 156     -24.507  29.974  16.326  1.00 59.32           C  
ATOM   2299  HG2 PRO A 156     -24.383  28.989  15.874  1.00 59.32           H  
ATOM   2300  HG3 PRO A 156     -24.863  29.884  17.352  1.00 59.32           H  
ATOM   2301  CD  PRO A 156     -23.209  30.768  16.310  1.00 59.32           C  
ATOM   2302  HD2 PRO A 156     -22.618  30.501  15.434  1.00 59.32           H  
ATOM   2303  HD3 PRO A 156     -22.650  30.567  17.224  1.00 59.32           H  
ATOM   2304  N   TYR A 157     -26.331  34.195  16.450  1.00 55.81           N  
ATOM   2305  H   TYR A 157     -26.098  34.546  15.532  1.00 55.81           H  
ATOM   2306  CA  TYR A 157     -27.336  34.877  17.255  1.00 55.81           C  
ATOM   2307  HA  TYR A 157     -26.883  35.191  18.195  1.00 55.81           H  
ATOM   2308  C   TYR A 157     -28.453  33.875  17.552  1.00 55.81           C  
ATOM   2309  CB  TYR A 157     -27.885  36.112  16.521  1.00 55.81           C  
ATOM   2310  HB2 TYR A 157     -28.904  36.291  16.863  1.00 55.81           H  
ATOM   2311  HB3 TYR A 157     -27.945  35.907  15.453  1.00 55.81           H  
ATOM   2312  O   TYR A 157     -29.092  33.370  16.631  1.00 55.81           O  
ATOM   2313  CG  TYR A 157     -27.093  37.385  16.755  1.00 55.81           C  
ATOM   2314  CD1 TYR A 157     -27.449  38.243  17.816  1.00 55.81           C  
ATOM   2315  HD1 TYR A 157     -28.275  37.979  18.460  1.00 55.81           H  
ATOM   2316  CD2 TYR A 157     -26.000  37.710  15.929  1.00 55.81           C  
ATOM   2317  HD2 TYR A 157     -25.697  37.035  15.142  1.00 55.81           H  
ATOM   2318  CE1 TYR A 157     -26.720  39.424  18.049  1.00 55.81           C  
ATOM   2319  HE1 TYR A 157     -26.988  40.071  18.871  1.00 55.81           H  
ATOM   2320  CE2 TYR A 157     -25.275  38.897  16.151  1.00 55.81           C  
ATOM   2321  HE2 TYR A 157     -24.422  39.137  15.533  1.00 55.81           H  
ATOM   2322  OH  TYR A 157     -24.925  40.893  17.437  1.00 55.81           O  
ATOM   2323  HH  TYR A 157     -25.191  41.311  18.259  1.00 55.81           H  
ATOM   2324  CZ  TYR A 157     -25.630  39.753  17.212  1.00 55.81           C  
ATOM   2325  N   ILE A 158     -28.675  33.589  18.838  1.00 64.08           N  
ATOM   2326  H   ILE A 158     -27.998  33.926  19.507  1.00 64.08           H  
ATOM   2327  CA  ILE A 158     -29.706  32.664  19.312  1.00 64.08           C  
ATOM   2328  HA  ILE A 158     -29.559  31.701  18.822  1.00 64.08           H  
ATOM   2329  C   ILE A 158     -31.079  33.205  18.896  1.00 64.08           C  
ATOM   2330  CB  ILE A 158     -29.593  32.455  20.843  1.00 64.08           C  
ATOM   2331  HB  ILE A 158     -29.808  33.405  21.331  1.00 64.08           H  
ATOM   2332  O   ILE A 158     -31.666  34.059  19.566  1.00 64.08           O  
ATOM   2333  CG1 ILE A 158     -28.179  32.032  21.312  1.00 64.08           C  
ATOM   2334 HG12 ILE A 158     -27.467  32.819  21.065  1.00 64.08           H  
ATOM   2335 HG13 ILE A 158     -28.186  31.944  22.399  1.00 64.08           H  
ATOM   2336  CG2 ILE A 158     -30.640  31.438  21.336  1.00 64.08           C  
ATOM   2337 HG21 ILE A 158     -30.539  30.496  20.795  1.00 64.08           H  
ATOM   2338 HG22 ILE A 158     -30.509  31.251  22.402  1.00 64.08           H  
ATOM   2339 HG23 ILE A 158     -31.647  31.822  21.173  1.00 64.08           H  
ATOM   2340  CD1 ILE A 158     -27.654  30.712  20.731  1.00 64.08           C  
ATOM   2341 HD11 ILE A 158     -26.651  30.526  21.115  1.00 64.08           H  
ATOM   2342 HD12 ILE A 158     -27.599  30.771  19.644  1.00 64.08           H  
ATOM   2343 HD13 ILE A 158     -28.297  29.881  21.021  1.00 64.08           H  
ATOM   2344  N   VAL A 159     -31.589  32.736  17.761  1.00 61.17           N  
ATOM   2345  H   VAL A 159     -31.008  32.123  17.205  1.00 61.17           H  
ATOM   2346  CA  VAL A 159     -32.991  32.901  17.381  1.00 61.17           C  
ATOM   2347  HA  VAL A 159     -33.308  33.895  17.696  1.00 61.17           H  
ATOM   2348  C   VAL A 159     -33.779  31.824  18.135  1.00 61.17           C  
ATOM   2349  CB  VAL A 159     -33.194  32.814  15.857  1.00 61.17           C  
ATOM   2350  HB  VAL A 159     -32.908  31.823  15.506  1.00 61.17           H  
ATOM   2351  O   VAL A 159     -33.327  30.680  18.159  1.00 61.17           O  
ATOM   2352  CG1 VAL A 159     -34.656  33.077  15.470  1.00 61.17           C  
ATOM   2353 HG11 VAL A 159     -34.967  34.066  15.807  1.00 61.17           H  
ATOM   2354 HG12 VAL A 159     -35.300  32.315  15.910  1.00 61.17           H  
ATOM   2355 HG13 VAL A 159     -34.762  33.015  14.387  1.00 61.17           H  
ATOM   2356  CG2 VAL A 159     -32.344  33.864  15.125  1.00 61.17           C  
ATOM   2357 HG21 VAL A 159     -32.538  33.816  14.053  1.00 61.17           H  
ATOM   2358 HG22 VAL A 159     -32.571  34.863  15.495  1.00 61.17           H  
ATOM   2359 HG23 VAL A 159     -31.285  33.657  15.278  1.00 61.17           H  
ATOM   2360  N   PRO A 160     -34.917  32.157  18.778  1.00 60.78           N  
ATOM   2361  CA  PRO A 160     -35.734  31.179  19.488  1.00 60.78           C  
ATOM   2362  HA  PRO A 160     -35.192  30.849  20.374  1.00 60.78           H  
ATOM   2363  C   PRO A 160     -36.045  29.979  18.593  1.00 60.78           C  
ATOM   2364  CB  PRO A 160     -37.011  31.913  19.909  1.00 60.78           C  
ATOM   2365  HB2 PRO A 160     -37.368  31.571  20.880  1.00 60.78           H  
ATOM   2366  HB3 PRO A 160     -37.789  31.787  19.156  1.00 60.78           H  
ATOM   2367  O   PRO A 160     -36.538  30.156  17.477  1.00 60.78           O  
ATOM   2368  CG  PRO A 160     -36.585  33.378  19.946  1.00 60.78           C  
ATOM   2369  HG2 PRO A 160     -36.143  33.600  20.917  1.00 60.78           H  
ATOM   2370  HG3 PRO A 160     -37.421  34.048  19.744  1.00 60.78           H  
ATOM   2371  CD  PRO A 160     -35.511  33.477  18.868  1.00 60.78           C  
ATOM   2372  HD2 PRO A 160     -34.776  34.229  19.156  1.00 60.78           H  
ATOM   2373  HD3 PRO A 160     -35.974  33.734  17.915  1.00 60.78           H  
ATOM   2374  N   GLU A 161     -35.728  28.789  19.096  1.00 52.41           N  
ATOM   2375  H   GLU A 161     -35.281  28.749  20.001  1.00 52.41           H  
ATOM   2376  CA  GLU A 161     -35.899  27.512  18.411  1.00 52.41           C  
ATOM   2377  HA  GLU A 161     -35.194  27.485  17.580  1.00 52.41           H  
ATOM   2378  C   GLU A 161     -37.352  27.387  17.910  1.00 52.41           C  
ATOM   2379  CB  GLU A 161     -35.509  26.397  19.401  1.00 52.41           C  
ATOM   2380  HB2 GLU A 161     -34.673  26.765  19.996  1.00 52.41           H  
ATOM   2381  HB3 GLU A 161     -36.337  26.202  20.083  1.00 52.41           H  
ATOM   2382  O   GLU A 161     -38.284  27.469  18.720  1.00 52.41           O  
ATOM   2383  CG  GLU A 161     -35.064  25.087  18.739  1.00 52.41           C  
ATOM   2384  HG2 GLU A 161     -35.900  24.676  18.173  1.00 52.41           H  
ATOM   2385  HG3 GLU A 161     -34.253  25.299  18.042  1.00 52.41           H  
ATOM   2386  CD  GLU A 161     -34.579  24.078  19.798  1.00 52.41           C  
ATOM   2387  OE1 GLU A 161     -35.074  22.929  19.785  1.00 52.41           O  
ATOM   2388  OE2 GLU A 161     -33.738  24.474  20.640  1.00 52.41           O  
ATOM   2389  N   PRO A 162     -37.591  27.285  16.589  1.00 59.64           N  
ATOM   2390  CA  PRO A 162     -38.931  27.052  16.073  1.00 59.64           C  
ATOM   2391  HA  PRO A 162     -39.599  27.842  16.418  1.00 59.64           H  
ATOM   2392  C   PRO A 162     -39.432  25.705  16.597  1.00 59.64           C  
ATOM   2393  CB  PRO A 162     -38.813  27.110  14.547  1.00 59.64           C  
ATOM   2394  HB2 PRO A 162     -39.036  28.121  14.208  1.00 59.64           H  
ATOM   2395  HB3 PRO A 162     -39.472  26.392  14.058  1.00 59.64           H  
ATOM   2396  O   PRO A 162     -38.704  24.716  16.553  1.00 59.64           O  
ATOM   2397  CG  PRO A 162     -37.341  26.799  14.274  1.00 59.64           C  
ATOM   2398  HG2 PRO A 162     -37.209  25.720  14.199  1.00 59.64           H  
ATOM   2399  HG3 PRO A 162     -36.984  27.289  13.368  1.00 59.64           H  
ATOM   2400  CD  PRO A 162     -36.613  27.307  15.515  1.00 59.64           C  
ATOM   2401  HD2 PRO A 162     -36.270  28.329  15.358  1.00 59.64           H  
ATOM   2402  HD3 PRO A 162     -35.769  26.650  15.729  1.00 59.64           H  
ATOM   2403  N   GLU A 163     -40.669  25.675  17.105  1.00 55.46           N  
ATOM   2404  H   GLU A 163     -41.193  26.535  17.175  1.00 55.46           H  
ATOM   2405  CA  GLU A 163     -41.256  24.451  17.654  1.00 55.46           C  
ATOM   2406  HA  GLU A 163     -40.682  24.199  18.546  1.00 55.46           H  
ATOM   2407  C   GLU A 163     -41.139  23.292  16.650  1.00 55.46           C  
ATOM   2408  CB  GLU A 163     -42.727  24.648  18.057  1.00 55.46           C  
ATOM   2409  HB2 GLU A 163     -43.313  24.957  17.191  1.00 55.46           H  
ATOM   2410  HB3 GLU A 163     -43.109  23.687  18.402  1.00 55.46           H  
ATOM   2411  O   GLU A 163     -41.350  23.509  15.449  1.00 55.46           O  
ATOM   2412  CG  GLU A 163     -42.899  25.675  19.186  1.00 55.46           C  
ATOM   2413  HG2 GLU A 163     -42.927  26.677  18.759  1.00 55.46           H  
ATOM   2414  HG3 GLU A 163     -42.033  25.618  19.846  1.00 55.46           H  
ATOM   2415  CD  GLU A 163     -44.169  25.419  20.016  1.00 55.46           C  
ATOM   2416  OE1 GLU A 163     -44.051  25.381  21.262  1.00 55.46           O  
ATOM   2417  OE2 GLU A 163     -45.260  25.287  19.413  1.00 55.46           O  
ATOM   2418  N   PRO A 164     -40.809  22.072  17.117  1.00 59.38           N  
ATOM   2419  CA  PRO A 164     -40.497  20.945  16.253  1.00 59.38           C  
ATOM   2420  HA  PRO A 164     -39.669  21.204  15.592  1.00 59.38           H  
ATOM   2421  C   PRO A 164     -41.721  20.588  15.410  1.00 59.38           C  
ATOM   2422  CB  PRO A 164     -40.056  19.813  17.191  1.00 59.38           C  
ATOM   2423  HB2 PRO A 164     -38.975  19.860  17.325  1.00 59.38           H  
ATOM   2424  HB3 PRO A 164     -40.345  18.829  16.822  1.00 59.38           H  
ATOM   2425  O   PRO A 164     -42.655  19.927  15.872  1.00 59.38           O  
ATOM   2426  CG  PRO A 164     -40.743  20.152  18.513  1.00 59.38           C  
ATOM   2427  HG2 PRO A 164     -40.206  19.739  19.367  1.00 59.38           H  
ATOM   2428  HG3 PRO A 164     -41.775  19.802  18.498  1.00 59.38           H  
ATOM   2429  CD  PRO A 164     -40.715  21.677  18.514  1.00 59.38           C  
ATOM   2430  HD2 PRO A 164     -41.546  22.065  19.103  1.00 59.38           H  
ATOM   2431  HD3 PRO A 164     -39.766  22.027  18.922  1.00 59.38           H  
ATOM   2432  N   ILE A 165     -41.724  21.015  14.148  1.00 66.03           N  
ATOM   2433  H   ILE A 165     -40.987  21.638  13.852  1.00 66.03           H  
ATOM   2434  CA  ILE A 165     -42.622  20.430  13.161  1.00 66.03           C  
ATOM   2435  HA  ILE A 165     -43.618  20.384  13.602  1.00 66.03           H  
ATOM   2436  C   ILE A 165     -42.148  18.995  12.947  1.00 66.03           C  
ATOM   2437  CB  ILE A 165     -42.736  21.270  11.870  1.00 66.03           C  
ATOM   2438  HB  ILE A 165     -43.412  20.734  11.204  1.00 66.03           H  
ATOM   2439  O   ILE A 165     -40.972  18.751  12.695  1.00 66.03           O  
ATOM   2440  CG1 ILE A 165     -41.396  21.468  11.124  1.00 66.03           C  
ATOM   2441 HG12 ILE A 165     -40.717  22.066  11.731  1.00 66.03           H  
ATOM   2442 HG13 ILE A 165     -40.929  20.498  10.953  1.00 66.03           H  
ATOM   2443  CG2 ILE A 165     -43.396  22.619  12.218  1.00 66.03           C  
ATOM   2444 HG21 ILE A 165     -43.669  23.156  11.310  1.00 66.03           H  
ATOM   2445 HG22 ILE A 165     -42.709  23.231  12.803  1.00 66.03           H  
ATOM   2446 HG23 ILE A 165     -44.297  22.453  12.807  1.00 66.03           H  
ATOM   2447  CD1 ILE A 165     -41.550  22.127   9.748  1.00 66.03           C  
ATOM   2448 HD11 ILE A 165     -40.585  22.126   9.242  1.00 66.03           H  
ATOM   2449 HD12 ILE A 165     -41.882  23.160   9.855  1.00 66.03           H  
ATOM   2450 HD13 ILE A 165     -42.267  21.570   9.146  1.00 66.03           H  
ATOM   2451  N   SER A 166     -43.049  18.031  13.135  1.00 58.36           N  
ATOM   2452  H   SER A 166     -43.983  18.281  13.428  1.00 58.36           H  
ATOM   2453  CA  SER A 166     -42.716  16.615  13.008  1.00 58.36           C  
ATOM   2454  HA  SER A 166     -41.944  16.364  13.735  1.00 58.36           H  
ATOM   2455  C   SER A 166     -42.170  16.350  11.609  1.00 58.36           C  
ATOM   2456  CB  SER A 166     -43.947  15.746  13.273  1.00 58.36           C  
ATOM   2457  HB2 SER A 166     -43.649  14.698  13.275  1.00 58.36           H  
ATOM   2458  HB3 SER A 166     -44.684  15.900  12.484  1.00 58.36           H  
ATOM   2459  O   SER A 166     -42.895  16.502  10.622  1.00 58.36           O  
ATOM   2460  OG  SER A 166     -44.527  16.081  14.523  1.00 58.36           O  
ATOM   2461  HG  SER A 166     -43.820  16.327  15.124  1.00 58.36           H  
ATOM   2462  N   GLU A 167     -40.891  15.991  11.529  1.00 55.31           N  
ATOM   2463  H   GLU A 167     -40.311  16.013  12.356  1.00 55.31           H  
ATOM   2464  CA  GLU A 167     -40.254  15.642  10.268  1.00 55.31           C  
ATOM   2465  HA  GLU A 167     -40.271  16.533   9.640  1.00 55.31           H  
ATOM   2466  C   GLU A 167     -41.038  14.504   9.593  1.00 55.31           C  
ATOM   2467  CB  GLU A 167     -38.786  15.251  10.477  1.00 55.31           C  
ATOM   2468  HB2 GLU A 167     -38.378  14.931   9.519  1.00 55.31           H  
ATOM   2469  HB3 GLU A 167     -38.728  14.416  11.175  1.00 55.31           H  
ATOM   2470  O   GLU A 167     -41.516  13.588  10.279  1.00 55.31           O  
ATOM   2471  CG  GLU A 167     -37.954  16.431  10.999  1.00 55.31           C  
ATOM   2472  HG2 GLU A 167     -38.270  16.676  12.014  1.00 55.31           H  
ATOM   2473  HG3 GLU A 167     -38.140  17.299  10.367  1.00 55.31           H  
ATOM   2474  CD  GLU A 167     -36.462  16.086  10.992  1.00 55.31           C  
ATOM   2475  OE1 GLU A 167     -35.718  16.786  10.270  1.00 55.31           O  
ATOM   2476  OE2 GLU A 167     -36.104  15.104  11.679  1.00 55.31           O  
ATOM   2477  N   PRO A 168     -41.226  14.544   8.261  1.00 61.14           N  
ATOM   2478  CA  PRO A 168     -41.877  13.460   7.544  1.00 61.14           C  
ATOM   2479  HA  PRO A 168     -42.912  13.385   7.877  1.00 61.14           H  
ATOM   2480  C   PRO A 168     -41.131  12.153   7.820  1.00 61.14           C  
ATOM   2481  CB  PRO A 168     -41.831  13.847   6.059  1.00 61.14           C  
ATOM   2482  HB2 PRO A 168     -42.757  13.584   5.549  1.00 61.14           H  
ATOM   2483  HB3 PRO A 168     -40.983  13.370   5.567  1.00 61.14           H  
ATOM   2484  O   PRO A 168     -39.933  12.064   7.559  1.00 61.14           O  
ATOM   2485  CG  PRO A 168     -41.606  15.359   6.074  1.00 61.14           C  
ATOM   2486  HG2 PRO A 168     -41.063  15.699   5.192  1.00 61.14           H  
ATOM   2487  HG3 PRO A 168     -42.567  15.867   6.154  1.00 61.14           H  
ATOM   2488  CD  PRO A 168     -40.803  15.591   7.348  1.00 61.14           C  
ATOM   2489  HD2 PRO A 168     -41.022  16.586   7.733  1.00 61.14           H  
ATOM   2490  HD3 PRO A 168     -39.737  15.484   7.145  1.00 61.14           H  
ATOM   2491  N   GLN A 169     -41.829  11.141   8.351  1.00 66.33           N  
ATOM   2492  H   GLN A 169     -42.789  11.295   8.623  1.00 66.33           H  
ATOM   2493  CA  GLN A 169     -41.209   9.838   8.586  1.00 66.33           C  
ATOM   2494  HA  GLN A 169     -40.447   9.987   9.351  1.00 66.33           H  
ATOM   2495  C   GLN A 169     -40.558   9.334   7.288  1.00 66.33           C  
ATOM   2496  CB  GLN A 169     -42.210   8.791   9.092  1.00 66.33           C  
ATOM   2497  HB2 GLN A 169     -43.105   8.798   8.470  1.00 66.33           H  
ATOM   2498  HB3 GLN A 169     -41.741   7.812   8.998  1.00 66.33           H  
ATOM   2499  O   GLN A 169     -41.208   9.396   6.236  1.00 66.33           O  
ATOM   2500  CG  GLN A 169     -42.594   8.987  10.563  1.00 66.33           C  
ATOM   2501  HG2 GLN A 169     -41.703   9.225  11.143  1.00 66.33           H  
ATOM   2502  HG3 GLN A 169     -43.294   9.818  10.653  1.00 66.33           H  
ATOM   2503  CD  GLN A 169     -43.233   7.723  11.127  1.00 66.33           C  
ATOM   2504  NE2 GLN A 169     -42.552   6.999  11.990  1.00 66.33           N  
ATOM   2505 HE21 GLN A 169     -41.626   7.283  12.276  1.00 66.33           H  
ATOM   2506 HE22 GLN A 169     -42.998   6.151  12.309  1.00 66.33           H  
ATOM   2507  OE1 GLN A 169     -44.342   7.342  10.790  1.00 66.33           O  
ATOM   2508  N   PRO A 170     -39.312   8.827   7.351  1.00 64.40           N  
ATOM   2509  CA  PRO A 170     -38.628   8.270   6.196  1.00 64.40           C  
ATOM   2510  HA  PRO A 170     -38.367   9.085   5.520  1.00 64.40           H  
ATOM   2511  C   PRO A 170     -39.532   7.263   5.489  1.00 64.40           C  
ATOM   2512  CB  PRO A 170     -37.347   7.625   6.735  1.00 64.40           C  
ATOM   2513  HB2 PRO A 170     -36.527   7.695   6.020  1.00 64.40           H  
ATOM   2514  HB3 PRO A 170     -37.530   6.584   7.002  1.00 64.40           H  
ATOM   2515  O   PRO A 170     -40.073   6.347   6.114  1.00 64.40           O  
ATOM   2516  CG  PRO A 170     -37.062   8.425   8.003  1.00 64.40           C  
ATOM   2517  HG2 PRO A 170     -36.488   7.848   8.729  1.00 64.40           H  
ATOM   2518  HG3 PRO A 170     -36.539   9.345   7.744  1.00 64.40           H  
ATOM   2519  CD  PRO A 170     -38.454   8.764   8.524  1.00 64.40           C  
ATOM   2520  HD2 PRO A 170     -38.804   7.977   9.191  1.00 64.40           H  
ATOM   2521  HD3 PRO A 170     -38.413   9.721   9.045  1.00 64.40           H  
ATOM   2522  N   GLY A 171     -39.727   7.459   4.184  1.00 59.71           N  
ATOM   2523  H   GLY A 171     -39.276   8.247   3.743  1.00 59.71           H  
ATOM   2524  CA  GLY A 171     -40.434   6.486   3.361  1.00 59.71           C  
ATOM   2525  HA2 GLY A 171     -40.439   6.808   2.320  1.00 59.71           H  
ATOM   2526  HA3 GLY A 171     -41.460   6.410   3.721  1.00 59.71           H  
ATOM   2527  C   GLY A 171     -39.757   5.113   3.454  1.00 59.71           C  
ATOM   2528  O   GLY A 171     -38.572   5.032   3.785  1.00 59.71           O  
ATOM   2529  N   PRO A 172     -40.487   4.020   3.179  1.00 73.54           N  
ATOM   2530  CA  PRO A 172     -39.909   2.684   3.217  1.00 73.54           C  
ATOM   2531  HA  PRO A 172     -39.607   2.443   4.236  1.00 73.54           H  
ATOM   2532  C   PRO A 172     -38.684   2.623   2.299  1.00 73.54           C  
ATOM   2533  CB  PRO A 172     -41.032   1.736   2.780  1.00 73.54           C  
ATOM   2534  HB2 PRO A 172     -41.545   1.359   3.665  1.00 73.54           H  
ATOM   2535  HB3 PRO A 172     -40.659   0.907   2.178  1.00 73.54           H  
ATOM   2536  O   PRO A 172     -38.783   2.896   1.102  1.00 73.54           O  
ATOM   2537  CG  PRO A 172     -41.983   2.633   1.985  1.00 73.54           C  
ATOM   2538  HG2 PRO A 172     -41.636   2.708   0.955  1.00 73.54           H  
ATOM   2539  HG3 PRO A 172     -43.009   2.266   2.018  1.00 73.54           H  
ATOM   2540  CD  PRO A 172     -41.844   3.990   2.668  1.00 73.54           C  
ATOM   2541  HD2 PRO A 172     -42.023   4.789   1.948  1.00 73.54           H  
ATOM   2542  HD3 PRO A 172     -42.545   4.063   3.500  1.00 73.54           H  
ATOM   2543  N   VAL A 173     -37.531   2.279   2.878  1.00 65.60           N  
ATOM   2544  H   VAL A 173     -37.509   2.143   3.879  1.00 65.60           H  
ATOM   2545  CA  VAL A 173     -36.301   2.031   2.122  1.00 65.60           C  
ATOM   2546  HA  VAL A 173     -36.065   2.960   1.603  1.00 65.60           H  
ATOM   2547  C   VAL A 173     -36.567   0.924   1.097  1.00 65.60           C  
ATOM   2548  CB  VAL A 173     -35.090   1.666   3.012  1.00 65.60           C  
ATOM   2549  HB  VAL A 173     -34.484   0.927   2.488  1.00 65.60           H  
ATOM   2550  O   VAL A 173     -37.160  -0.098   1.461  1.00 65.60           O  
ATOM   2551  CG1 VAL A 173     -34.207   2.898   3.232  1.00 65.60           C  
ATOM   2552 HG11 VAL A 173     -33.345   2.631   3.843  1.00 65.60           H  
ATOM   2553 HG12 VAL A 173     -33.846   3.271   2.274  1.00 65.60           H  
ATOM   2554 HG13 VAL A 173     -34.774   3.682   3.734  1.00 65.60           H  
ATOM   2555  CG2 VAL A 173     -35.467   1.087   4.384  1.00 65.60           C  
ATOM   2556 HG21 VAL A 173     -36.130   0.232   4.251  1.00 65.60           H  
ATOM   2557 HG22 VAL A 173     -34.564   0.748   4.890  1.00 65.60           H  
ATOM   2558 HG23 VAL A 173     -35.948   1.844   5.005  1.00 65.60           H  
ATOM   2559  N   PRO A 174     -36.171   1.106  -0.177  1.00 65.49           N  
ATOM   2560  CA  PRO A 174     -36.321   0.076  -1.193  1.00 65.49           C  
ATOM   2561  HA  PRO A 174     -37.382  -0.108  -1.359  1.00 65.49           H  
ATOM   2562  C   PRO A 174     -35.628  -1.203  -0.726  1.00 65.49           C  
ATOM   2563  CB  PRO A 174     -35.686   0.634  -2.473  1.00 65.49           C  
ATOM   2564  HB2 PRO A 174     -36.262   0.363  -3.358  1.00 65.49           H  
ATOM   2565  HB3 PRO A 174     -34.658   0.286  -2.576  1.00 65.49           H  
ATOM   2566  O   PRO A 174     -34.438  -1.193  -0.418  1.00 65.49           O  
ATOM   2567  CG  PRO A 174     -35.674   2.144  -2.252  1.00 65.49           C  
ATOM   2568  HG2 PRO A 174     -34.848   2.625  -2.777  1.00 65.49           H  
ATOM   2569  HG3 PRO A 174     -36.627   2.565  -2.572  1.00 65.49           H  
ATOM   2570  CD  PRO A 174     -35.542   2.289  -0.741  1.00 65.49           C  
ATOM   2571  HD2 PRO A 174     -34.489   2.309  -0.459  1.00 65.49           H  
ATOM   2572  HD3 PRO A 174     -36.041   3.206  -0.428  1.00 65.49           H  
ATOM   2573  N   VAL A 175     -36.373  -2.305  -0.660  1.00 68.43           N  
ATOM   2574  H   VAL A 175     -37.353  -2.252  -0.898  1.00 68.43           H  
ATOM   2575  CA  VAL A 175     -35.769  -3.619  -0.434  1.00 68.43           C  
ATOM   2576  HA  VAL A 175     -35.170  -3.535   0.473  1.00 68.43           H  
ATOM   2577  C   VAL A 175     -34.844  -3.934  -1.612  1.00 68.43           C  
ATOM   2578  CB  VAL A 175     -36.798  -4.749  -0.231  1.00 68.43           C  
ATOM   2579  HB  VAL A 175     -36.373  -5.680  -0.606  1.00 68.43           H  
ATOM   2580  O   VAL A 175     -35.275  -3.767  -2.757  1.00 68.43           O  
ATOM   2581  CG1 VAL A 175     -37.070  -4.949   1.263  1.00 68.43           C  
ATOM   2582 HG11 VAL A 175     -36.141  -5.202   1.774  1.00 68.43           H  
ATOM   2583 HG12 VAL A 175     -37.475  -4.033   1.692  1.00 68.43           H  
ATOM   2584 HG13 VAL A 175     -37.778  -5.765   1.405  1.00 68.43           H  
ATOM   2585  CG2 VAL A 175     -38.139  -4.512  -0.945  1.00 68.43           C  
ATOM   2586 HG21 VAL A 175     -38.671  -3.672  -0.499  1.00 68.43           H  
ATOM   2587 HG22 VAL A 175     -37.956  -4.318  -2.002  1.00 68.43           H  
ATOM   2588 HG23 VAL A 175     -38.756  -5.407  -0.859  1.00 68.43           H  
ATOM   2589  N   PRO A 176     -33.594  -4.366  -1.357  1.00 68.83           N  
ATOM   2590  CA  PRO A 176     -32.657  -4.711  -2.413  1.00 68.83           C  
ATOM   2591  HA  PRO A 176     -32.459  -3.834  -3.029  1.00 68.83           H  
ATOM   2592  C   PRO A 176     -33.278  -5.805  -3.277  1.00 68.83           C  
ATOM   2593  CB  PRO A 176     -31.356  -5.134  -1.719  1.00 68.83           C  
ATOM   2594  HB2 PRO A 176     -30.677  -4.282  -1.682  1.00 68.83           H  
ATOM   2595  HB3 PRO A 176     -30.876  -5.975  -2.220  1.00 68.83           H  
ATOM   2596  O   PRO A 176     -33.607  -6.896  -2.807  1.00 68.83           O  
ATOM   2597  CG  PRO A 176     -31.788  -5.494  -0.299  1.00 68.83           C  
ATOM   2598  HG2 PRO A 176     -32.090  -6.541  -0.270  1.00 68.83           H  
ATOM   2599  HG3 PRO A 176     -30.995  -5.306   0.425  1.00 68.83           H  
ATOM   2600  CD  PRO A 176     -33.003  -4.608  -0.051  1.00 68.83           C  
ATOM   2601  HD2 PRO A 176     -32.687  -3.659   0.382  1.00 68.83           H  
ATOM   2602  HD3 PRO A 176     -33.695  -5.121   0.617  1.00 68.83           H  
ATOM   2603  N   VAL A 177     -33.509  -5.475  -4.545  1.00 69.84           N  
ATOM   2604  H   VAL A 177     -33.221  -4.561  -4.865  1.00 69.84           H  
ATOM   2605  CA  VAL A 177     -33.947  -6.448  -5.537  1.00 69.84           C  
ATOM   2606  HA  VAL A 177     -34.714  -7.084  -5.094  1.00 69.84           H  
ATOM   2607  C   VAL A 177     -32.715  -7.283  -5.848  1.00 69.84           C  
ATOM   2608  CB  VAL A 177     -34.532  -5.777  -6.795  1.00 69.84           C  
ATOM   2609  HB  VAL A 177     -33.734  -5.303  -7.368  1.00 69.84           H  
ATOM   2610  O   VAL A 177     -31.725  -6.748  -6.337  1.00 69.84           O  
ATOM   2611  CG1 VAL A 177     -35.228  -6.824  -7.674  1.00 69.84           C  
ATOM   2612 HG11 VAL A 177     -35.625  -6.348  -8.570  1.00 69.84           H  
ATOM   2613 HG12 VAL A 177     -36.038  -7.302  -7.124  1.00 69.84           H  
ATOM   2614 HG13 VAL A 177     -34.507  -7.581  -7.983  1.00 69.84           H  
ATOM   2615  CG2 VAL A 177     -35.570  -4.698  -6.447  1.00 69.84           C  
ATOM   2616 HG21 VAL A 177     -36.367  -5.127  -5.841  1.00 69.84           H  
ATOM   2617 HG22 VAL A 177     -35.990  -4.282  -7.363  1.00 69.84           H  
ATOM   2618 HG23 VAL A 177     -35.100  -3.886  -5.892  1.00 69.84           H  
ATOM   2619  N   GLN A 178     -32.755  -8.566  -5.496  1.00 63.28           N  
ATOM   2620  H   GLN A 178     -33.574  -8.910  -5.014  1.00 63.28           H  
ATOM   2621  CA  GLN A 178     -31.682  -9.511  -5.800  1.00 63.28           C  
ATOM   2622  HA  GLN A 178     -30.765  -9.206  -5.296  1.00 63.28           H  
ATOM   2623  C   GLN A 178     -31.450  -9.494  -7.315  1.00 63.28           C  
ATOM   2624  CB  GLN A 178     -32.091 -10.917  -5.323  1.00 63.28           C  
ATOM   2625  HB2 GLN A 178     -31.356 -11.641  -5.674  1.00 63.28           H  
ATOM   2626  HB3 GLN A 178     -33.045 -11.171  -5.785  1.00 63.28           H  
ATOM   2627  O   GLN A 178     -32.384  -9.770  -8.076  1.00 63.28           O  
ATOM   2628  CG  GLN A 178     -32.246 -11.049  -3.797  1.00 63.28           C  
ATOM   2629  HG2 GLN A 178     -32.700 -10.153  -3.374  1.00 63.28           H  
ATOM   2630  HG3 GLN A 178     -32.915 -11.885  -3.593  1.00 63.28           H  
ATOM   2631  CD  GLN A 178     -30.924 -11.323  -3.089  1.00 63.28           C  
ATOM   2632  NE2 GLN A 178     -30.481 -12.560  -3.035  1.00 63.28           N  
ATOM   2633 HE21 GLN A 178     -29.553 -12.659  -2.648  1.00 63.28           H  
ATOM   2634 HE22 GLN A 178     -30.910 -13.288  -3.587  1.00 63.28           H  
ATOM   2635  OE1 GLN A 178     -30.274 -10.443  -2.561  1.00 63.28           O  
ATOM   2636  N   GLU A 179     -30.239  -9.139  -7.752  1.00 61.57           N  
ATOM   2637  H   GLU A 179     -29.518  -8.876  -7.096  1.00 61.57           H  
ATOM   2638  CA  GLU A 179     -29.863  -9.310  -9.153  1.00 61.57           C  
ATOM   2639  HA  GLU A 179     -30.544  -8.696  -9.743  1.00 61.57           H  
ATOM   2640  C   GLU A 179     -30.043 -10.786  -9.542  1.00 61.57           C  
ATOM   2641  CB  GLU A 179     -28.428  -8.835  -9.438  1.00 61.57           C  
ATOM   2642  HB2 GLU A 179     -28.045  -9.377 -10.302  1.00 61.57           H  
ATOM   2643  HB3 GLU A 179     -27.787  -9.052  -8.582  1.00 61.57           H  
ATOM   2644  O   GLU A 179     -29.760 -11.670  -8.725  1.00 61.57           O  
ATOM   2645  CG  GLU A 179     -28.395  -7.339  -9.775  1.00 61.57           C  
ATOM   2646  HG2 GLU A 179     -29.085  -7.151 -10.597  1.00 61.57           H  
ATOM   2647  HG3 GLU A 179     -28.743  -6.771  -8.913  1.00 61.57           H  
ATOM   2648  CD  GLU A 179     -26.985  -6.874 -10.163  1.00 61.57           C  
ATOM   2649  OE1 GLU A 179     -26.828  -6.403 -11.314  1.00 61.57           O  
ATOM   2650  OE2 GLU A 179     -26.093  -6.965  -9.292  1.00 61.57           O  
ATOM   2651  N   PRO A 180     -30.559 -11.077 -10.750  1.00 74.07           N  
ATOM   2652  CA  PRO A 180     -30.681 -12.447 -11.226  1.00 74.07           C  
ATOM   2653  HA  PRO A 180     -31.399 -12.980 -10.603  1.00 74.07           H  
ATOM   2654  C   PRO A 180     -29.317 -13.135 -11.168  1.00 74.07           C  
ATOM   2655  CB  PRO A 180     -31.204 -12.350 -12.666  1.00 74.07           C  
ATOM   2656  HB2 PRO A 180     -31.935 -13.129 -12.880  1.00 74.07           H  
ATOM   2657  HB3 PRO A 180     -30.378 -12.409 -13.374  1.00 74.07           H  
ATOM   2658  O   PRO A 180     -28.337 -12.594 -11.680  1.00 74.07           O  
ATOM   2659  CG  PRO A 180     -31.823 -10.956 -12.743  1.00 74.07           C  
ATOM   2660  HG2 PRO A 180     -32.853 -10.998 -12.388  1.00 74.07           H  
ATOM   2661  HG3 PRO A 180     -31.782 -10.548 -13.753  1.00 74.07           H  
ATOM   2662  CD  PRO A 180     -30.987 -10.137 -11.769  1.00 74.07           C  
ATOM   2663  HD2 PRO A 180     -30.110  -9.733 -12.276  1.00 74.07           H  
ATOM   2664  HD3 PRO A 180     -31.599  -9.334 -11.359  1.00 74.07           H  
ATOM   2665  N   GLU A 181     -29.255 -14.321 -10.557  1.00 66.97           N  
ATOM   2666  H   GLU A 181     -30.076 -14.703 -10.110  1.00 66.97           H  
ATOM   2667  CA  GLU A 181     -28.045 -15.139 -10.611  1.00 66.97           C  
ATOM   2668  HA  GLU A 181     -27.254 -14.576 -10.115  1.00 66.97           H  
ATOM   2669  C   GLU A 181     -27.657 -15.372 -12.083  1.00 66.97           C  
ATOM   2670  CB  GLU A 181     -28.227 -16.480  -9.878  1.00 66.97           C  
ATOM   2671  HB2 GLU A 181     -27.376 -17.120 -10.113  1.00 66.97           H  
ATOM   2672  HB3 GLU A 181     -29.133 -16.967 -10.236  1.00 66.97           H  
ATOM   2673  O   GLU A 181     -28.543 -15.614 -12.914  1.00 66.97           O  
ATOM   2674  CG  GLU A 181     -28.290 -16.313  -8.352  1.00 66.97           C  
ATOM   2675  HG2 GLU A 181     -29.167 -15.720  -8.094  1.00 66.97           H  
ATOM   2676  HG3 GLU A 181     -27.406 -15.766  -8.024  1.00 66.97           H  
ATOM   2677  CD  GLU A 181     -28.364 -17.667  -7.625  1.00 66.97           C  
ATOM   2678  OE1 GLU A 181     -27.504 -17.915  -6.748  1.00 66.97           O  
ATOM   2679  OE2 GLU A 181     -29.310 -18.437  -7.913  1.00 66.97           O  
ATOM   2680  N   PRO A 182     -26.360 -15.272 -12.427  1.00 76.29           N  
ATOM   2681  CA  PRO A 182     -25.898 -15.447 -13.797  1.00 76.29           C  
ATOM   2682  HA  PRO A 182     -26.330 -14.668 -14.425  1.00 76.29           H  
ATOM   2683  C   PRO A 182     -26.331 -16.815 -14.331  1.00 76.29           C  
ATOM   2684  CB  PRO A 182     -24.374 -15.272 -13.749  1.00 76.29           C  
ATOM   2685  HB2 PRO A 182     -23.860 -15.963 -14.417  1.00 76.29           H  
ATOM   2686  HB3 PRO A 182     -24.124 -14.243 -14.008  1.00 76.29           H  
ATOM   2687  O   PRO A 182     -26.186 -17.832 -13.648  1.00 76.29           O  
ATOM   2688  CG  PRO A 182     -24.009 -15.526 -12.286  1.00 76.29           C  
ATOM   2689  HG2 PRO A 182     -23.873 -16.596 -12.127  1.00 76.29           H  
ATOM   2690  HG3 PRO A 182     -23.115 -14.977 -11.989  1.00 76.29           H  
ATOM   2691  CD  PRO A 182     -25.242 -15.053 -11.526  1.00 76.29           C  
ATOM   2692  HD2 PRO A 182     -25.345 -15.627 -10.605  1.00 76.29           H  
ATOM   2693  HD3 PRO A 182     -25.159 -13.989 -11.306  1.00 76.29           H  
ATOM   2694  N   GLU A 183     -26.878 -16.842 -15.553  1.00 70.09           N  
ATOM   2695  H   GLU A 183     -26.987 -15.980 -16.067  1.00 70.09           H  
ATOM   2696  CA  GLU A 183     -27.208 -18.105 -16.213  1.00 70.09           C  
ATOM   2697  HA  GLU A 183     -27.960 -18.595 -15.594  1.00 70.09           H  
ATOM   2698  C   GLU A 183     -25.951 -18.989 -16.277  1.00 70.09           C  
ATOM   2699  CB  GLU A 183     -27.788 -17.905 -17.628  1.00 70.09           C  
ATOM   2700  HB2 GLU A 183     -27.264 -17.092 -18.130  1.00 70.09           H  
ATOM   2701  HB3 GLU A 183     -27.621 -18.820 -18.197  1.00 70.09           H  
ATOM   2702  O   GLU A 183     -24.876 -18.497 -16.631  1.00 70.09           O  
ATOM   2703  CG  GLU A 183     -29.301 -17.641 -17.624  1.00 70.09           C  
ATOM   2704  HG2 GLU A 183     -29.494 -16.681 -17.146  1.00 70.09           H  
ATOM   2705  HG3 GLU A 183     -29.788 -18.414 -17.030  1.00 70.09           H  
ATOM   2706  CD  GLU A 183     -29.895 -17.637 -19.046  1.00 70.09           C  
ATOM   2707  OE1 GLU A 183     -30.839 -18.427 -19.294  1.00 70.09           O  
ATOM   2708  OE2 GLU A 183     -29.428 -16.828 -19.881  1.00 70.09           O  
ATOM   2709  N   PRO A 184     -26.058 -20.285 -15.929  1.00 79.96           N  
ATOM   2710  CA  PRO A 184     -24.921 -21.190 -15.961  1.00 79.96           C  
ATOM   2711  HA  PRO A 184     -24.157 -20.835 -15.270  1.00 79.96           H  
ATOM   2712  C   PRO A 184     -24.334 -21.240 -17.372  1.00 79.96           C  
ATOM   2713  CB  PRO A 184     -25.451 -22.547 -15.484  1.00 79.96           C  
ATOM   2714  HB2 PRO A 184     -24.994 -23.379 -16.019  1.00 79.96           H  
ATOM   2715  HB3 PRO A 184     -25.273 -22.643 -14.413  1.00 79.96           H  
ATOM   2716  O   PRO A 184     -25.063 -21.431 -18.350  1.00 79.96           O  
ATOM   2717  CG  PRO A 184     -26.956 -22.464 -15.739  1.00 79.96           C  
ATOM   2718  HG2 PRO A 184     -27.523 -23.097 -15.056  1.00 79.96           H  
ATOM   2719  HG3 PRO A 184     -27.162 -22.735 -16.775  1.00 79.96           H  
ATOM   2720  CD  PRO A 184     -27.267 -20.986 -15.537  1.00 79.96           C  
ATOM   2721  HD2 PRO A 184     -28.119 -20.700 -16.153  1.00 79.96           H  
ATOM   2722  HD3 PRO A 184     -27.470 -20.787 -14.484  1.00 79.96           H  
ATOM   2723  N   GLU A 185     -23.012 -21.077 -17.468  1.00 76.41           N  
ATOM   2724  H   GLU A 185     -22.481 -20.845 -16.641  1.00 76.41           H  
ATOM   2725  CA  GLU A 185     -22.311 -21.134 -18.746  1.00 76.41           C  
ATOM   2726  HA  GLU A 185     -22.669 -20.291 -19.336  1.00 76.41           H  
ATOM   2727  C   GLU A 185     -22.626 -22.453 -19.475  1.00 76.41           C  
ATOM   2728  CB  GLU A 185     -20.793 -20.978 -18.576  1.00 76.41           C  
ATOM   2729  HB2 GLU A 185     -20.327 -21.161 -19.545  1.00 76.41           H  
ATOM   2730  HB3 GLU A 185     -20.428 -21.724 -17.870  1.00 76.41           H  
ATOM   2731  O   GLU A 185     -22.702 -23.516 -18.841  1.00 76.41           O  
ATOM   2732  CG  GLU A 185     -20.388 -19.572 -18.109  1.00 76.41           C  
ATOM   2733  HG2 GLU A 185     -20.708 -19.433 -17.076  1.00 76.41           H  
ATOM   2734  HG3 GLU A 185     -20.906 -18.839 -18.728  1.00 76.41           H  
ATOM   2735  CD  GLU A 185     -18.871 -19.347 -18.215  1.00 76.41           C  
ATOM   2736  OE1 GLU A 185     -18.479 -18.222 -18.601  1.00 76.41           O  
ATOM   2737  OE2 GLU A 185     -18.113 -20.304 -17.934  1.00 76.41           O  
ATOM   2738  N   PRO A 186     -22.815 -22.420 -20.808  1.00 80.96           N  
ATOM   2739  CA  PRO A 186     -23.015 -23.628 -21.592  1.00 80.96           C  
ATOM   2740  HA  PRO A 186     -23.975 -24.064 -21.317  1.00 80.96           H  
ATOM   2741  C   PRO A 186     -21.885 -24.623 -21.329  1.00 80.96           C  
ATOM   2742  CB  PRO A 186     -23.046 -23.182 -23.058  1.00 80.96           C  
ATOM   2743  HB2 PRO A 186     -22.051 -23.254 -23.498  1.00 80.96           H  
ATOM   2744  HB3 PRO A 186     -23.760 -23.764 -23.640  1.00 80.96           H  
ATOM   2745  O   PRO A 186     -20.708 -24.276 -21.426  1.00 80.96           O  
ATOM   2746  CG  PRO A 186     -23.446 -21.710 -22.978  1.00 80.96           C  
ATOM   2747  HG2 PRO A 186     -24.531 -21.631 -22.921  1.00 80.96           H  
ATOM   2748  HG3 PRO A 186     -23.063 -21.138 -23.824  1.00 80.96           H  
ATOM   2749  CD  PRO A 186     -22.837 -21.245 -21.661  1.00 80.96           C  
ATOM   2750  HD2 PRO A 186     -23.453 -20.450 -21.241  1.00 80.96           H  
ATOM   2751  HD3 PRO A 186     -21.817 -20.895 -21.822  1.00 80.96           H  
ATOM   2752  N   ALA A 187     -22.244 -25.871 -21.019  1.00 79.86           N  
ATOM   2753  H   ALA A 187     -23.223 -26.077 -20.883  1.00 79.86           H  
ATOM   2754  CA  ALA A 187     -21.257 -26.923 -20.826  1.00 79.86           C  
ATOM   2755  HA  ALA A 187     -20.666 -26.640 -19.955  1.00 79.86           H  
ATOM   2756  C   ALA A 187     -20.338 -27.022 -22.062  1.00 79.86           C  
ATOM   2757  CB  ALA A 187     -21.967 -28.250 -20.531  1.00 79.86           C  
ATOM   2758  HB1 ALA A 187     -21.225 -29.031 -20.365  1.00 79.86           H  
ATOM   2759  HB2 ALA A 187     -22.594 -28.529 -21.378  1.00 79.86           H  
ATOM   2760  HB3 ALA A 187     -22.583 -28.147 -19.637  1.00 79.86           H  
ATOM   2761  O   ALA A 187     -20.830 -26.931 -23.194  1.00 79.86           O  
ATOM   2762  N   PRO A 188     -19.020 -27.216 -21.866  1.00 81.43           N  
ATOM   2763  CA  PRO A 188     -18.072 -27.314 -22.966  1.00 81.43           C  
ATOM   2764  HA  PRO A 188     -18.048 -26.364 -23.501  1.00 81.43           H  
ATOM   2765  C   PRO A 188     -18.494 -28.422 -23.933  1.00 81.43           C  
ATOM   2766  CB  PRO A 188     -16.702 -27.565 -22.324  1.00 81.43           C  
ATOM   2767  HB2 PRO A 188     -16.095 -28.261 -22.903  1.00 81.43           H  
ATOM   2768  HB3 PRO A 188     -16.181 -26.615 -22.209  1.00 81.43           H  
ATOM   2769  O   PRO A 188     -18.935 -29.498 -23.520  1.00 81.43           O  
ATOM   2770  CG  PRO A 188     -17.039 -28.124 -20.942  1.00 81.43           C  
ATOM   2771  HG2 PRO A 188     -16.259 -27.904 -20.213  1.00 81.43           H  
ATOM   2772  HG3 PRO A 188     -17.206 -29.199 -21.014  1.00 81.43           H  
ATOM   2773  CD  PRO A 188     -18.350 -27.428 -20.595  1.00 81.43           C  
ATOM   2774  HD2 PRO A 188     -18.148 -26.463 -20.129  1.00 81.43           H  
ATOM   2775  HD3 PRO A 188     -18.936 -28.058 -19.925  1.00 81.43           H  
ATOM   2776  N   ALA A 189     -18.372 -28.142 -25.232  1.00 78.97           N  
ATOM   2777  H   ALA A 189     -18.012 -27.238 -25.502  1.00 78.97           H  
ATOM   2778  CA  ALA A 189     -18.672 -29.117 -26.270  1.00 78.97           C  
ATOM   2779  HA  ALA A 189     -19.734 -29.348 -26.198  1.00 78.97           H  
ATOM   2780  C   ALA A 189     -17.855 -30.406 -26.040  1.00 78.97           C  
ATOM   2781  CB  ALA A 189     -18.392 -28.494 -27.644  1.00 78.97           C  
ATOM   2782  HB1 ALA A 189     -17.337 -28.233 -27.722  1.00 78.97           H  
ATOM   2783  HB2 ALA A 189     -18.998 -27.598 -27.775  1.00 78.97           H  
ATOM   2784  HB3 ALA A 189     -18.637 -29.209 -28.430  1.00 78.97           H  
ATOM   2785  O   ALA A 189     -16.694 -30.322 -25.625  1.00 78.97           O  
ATOM   2786  N   PRO A 190     -18.434 -31.595 -26.293  1.00 81.64           N  
ATOM   2787  CA  PRO A 190     -17.722 -32.852 -26.116  1.00 81.64           C  
ATOM   2788  HA  PRO A 190     -17.450 -32.970 -25.067  1.00 81.64           H  
ATOM   2789  C   PRO A 190     -16.451 -32.854 -26.968  1.00 81.64           C  
ATOM   2790  CB  PRO A 190     -18.707 -33.957 -26.511  1.00 81.64           C  
ATOM   2791  HB2 PRO A 190     -19.232 -34.306 -25.621  1.00 81.64           H  
ATOM   2792  HB3 PRO A 190     -18.213 -34.790 -27.011  1.00 81.64           H  
ATOM   2793  O   PRO A 190     -16.485 -32.542 -28.160  1.00 81.64           O  
ATOM   2794  CG  PRO A 190     -19.696 -33.245 -27.435  1.00 81.64           C  
ATOM   2795  HG2 PRO A 190     -20.676 -33.721 -27.426  1.00 81.64           H  
ATOM   2796  HG3 PRO A 190     -19.292 -33.217 -28.447  1.00 81.64           H  
ATOM   2797  CD  PRO A 190     -19.748 -31.828 -26.869  1.00 81.64           C  
ATOM   2798  HD2 PRO A 190     -20.501 -31.768 -26.083  1.00 81.64           H  
ATOM   2799  HD3 PRO A 190     -19.972 -31.119 -27.666  1.00 81.64           H  
ATOM   2800  N   VAL A 191     -15.328 -33.194 -26.333  1.00 80.46           N  
ATOM   2801  H   VAL A 191     -15.379 -33.407 -25.347  1.00 80.46           H  
ATOM   2802  CA  VAL A 191     -14.037 -33.349 -27.008  1.00 80.46           C  
ATOM   2803  HA  VAL A 191     -13.795 -32.393 -27.473  1.00 80.46           H  
ATOM   2804  C   VAL A 191     -14.186 -34.446 -28.071  1.00 80.46           C  
ATOM   2805  CB  VAL A 191     -12.914 -33.695 -26.009  1.00 80.46           C  
ATOM   2806  HB  VAL A 191     -13.083 -34.693 -25.606  1.00 80.46           H  
ATOM   2807  O   VAL A 191     -14.758 -35.493 -27.754  1.00 80.46           O  
ATOM   2808  CG1 VAL A 191     -11.535 -33.660 -26.678  1.00 80.46           C  
ATOM   2809 HG11 VAL A 191     -11.482 -34.411 -27.467  1.00 80.46           H  
ATOM   2810 HG12 VAL A 191     -10.762 -33.892 -25.946  1.00 80.46           H  
ATOM   2811 HG13 VAL A 191     -11.343 -32.674 -27.101  1.00 80.46           H  
ATOM   2812  CG2 VAL A 191     -12.879 -32.705 -24.834  1.00 80.46           C  
ATOM   2813 HG21 VAL A 191     -12.035 -32.934 -24.182  1.00 80.46           H  
ATOM   2814 HG22 VAL A 191     -13.790 -32.778 -24.241  1.00 80.46           H  
ATOM   2815 HG23 VAL A 191     -12.775 -31.686 -25.207  1.00 80.46           H  
ATOM   2816  N   PRO A 192     -13.715 -34.235 -29.315  1.00 79.80           N  
ATOM   2817  CA  PRO A 192     -13.737 -35.269 -30.344  1.00 79.80           C  
ATOM   2818  HA  PRO A 192     -14.773 -35.470 -30.618  1.00 79.80           H  
ATOM   2819  C   PRO A 192     -13.072 -36.548 -29.831  1.00 79.80           C  
ATOM   2820  CB  PRO A 192     -12.988 -34.683 -31.547  1.00 79.80           C  
ATOM   2821  HB2 PRO A 192     -11.936 -34.965 -31.511  1.00 79.80           H  
ATOM   2822  HB3 PRO A 192     -13.431 -35.002 -32.491  1.00 79.80           H  
ATOM   2823  O   PRO A 192     -11.973 -36.493 -29.276  1.00 79.80           O  
ATOM   2824  CG  PRO A 192     -13.106 -33.174 -31.346  1.00 79.80           C  
ATOM   2825  HG2 PRO A 192     -12.276 -32.636 -31.802  1.00 79.80           H  
ATOM   2826  HG3 PRO A 192     -14.057 -32.828 -31.752  1.00 79.80           H  
ATOM   2827  CD  PRO A 192     -13.119 -33.015 -29.829  1.00 79.80           C  
ATOM   2828  HD2 PRO A 192     -13.704 -32.135 -29.560  1.00 79.80           H  
ATOM   2829  HD3 PRO A 192     -12.097 -32.926 -29.461  1.00 79.80           H  
ATOM   2830  N   GLU A 193     -13.742 -37.689 -29.996  1.00 77.34           N  
ATOM   2831  H   GLU A 193     -14.649 -37.674 -30.442  1.00 77.34           H  
ATOM   2832  CA  GLU A 193     -13.161 -38.992 -29.670  1.00 77.34           C  
ATOM   2833  HA  GLU A 193     -12.911 -38.967 -28.609  1.00 77.34           H  
ATOM   2834  C   GLU A 193     -11.874 -39.188 -30.496  1.00 77.34           C  
ATOM   2835  CB  GLU A 193     -14.182 -40.125 -29.918  1.00 77.34           C  
ATOM   2836  HB2 GLU A 193     -13.816 -40.788 -30.702  1.00 77.34           H  
ATOM   2837  HB3 GLU A 193     -15.122 -39.693 -30.261  1.00 77.34           H  
ATOM   2838  O   GLU A 193     -11.876 -38.875 -31.692  1.00 77.34           O  
ATOM   2839  CG  GLU A 193     -14.455 -40.957 -28.652  1.00 77.34           C  
ATOM   2840  HG2 GLU A 193     -14.781 -40.289 -27.855  1.00 77.34           H  
ATOM   2841  HG3 GLU A 193     -13.524 -41.428 -28.334  1.00 77.34           H  
ATOM   2842  CD  GLU A 193     -15.526 -42.041 -28.865  1.00 77.34           C  
ATOM   2843  OE1 GLU A 193     -15.311 -43.178 -28.383  1.00 77.34           O  
ATOM   2844  OE2 GLU A 193     -16.578 -41.728 -29.470  1.00 77.34           O  
ATOM   2845  N   PRO A 194     -10.770 -39.654 -29.883  1.00 79.53           N  
ATOM   2846  CA  PRO A 194      -9.499 -39.819 -30.576  1.00 79.53           C  
ATOM   2847  HA  PRO A 194      -9.161 -38.850 -30.944  1.00 79.53           H  
ATOM   2848  C   PRO A 194      -9.652 -40.776 -31.760  1.00 79.53           C  
ATOM   2849  CB  PRO A 194      -8.509 -40.334 -29.521  1.00 79.53           C  
ATOM   2850  HB2 PRO A 194      -7.960 -39.491 -29.102  1.00 79.53           H  
ATOM   2851  HB3 PRO A 194      -7.816 -41.069 -29.930  1.00 79.53           H  
ATOM   2852  O   PRO A 194     -10.227 -41.858 -31.626  1.00 79.53           O  
ATOM   2853  CG  PRO A 194      -9.403 -40.943 -28.441  1.00 79.53           C  
ATOM   2854  HG2 PRO A 194      -9.656 -41.968 -28.712  1.00 79.53           H  
ATOM   2855  HG3 PRO A 194      -8.932 -40.910 -27.458  1.00 79.53           H  
ATOM   2856  CD  PRO A 194     -10.654 -40.076 -28.499  1.00 79.53           C  
ATOM   2857  HD2 PRO A 194     -11.516 -40.657 -28.172  1.00 79.53           H  
ATOM   2858  HD3 PRO A 194     -10.528 -39.197 -27.866  1.00 79.53           H  
ATOM   2859  N   GLU A 195      -9.125 -40.379 -32.923  1.00 76.86           N  
ATOM   2860  H   GLU A 195      -8.671 -39.479 -32.981  1.00 76.86           H  
ATOM   2861  CA  GLU A 195      -9.054 -41.273 -34.077  1.00 76.86           C  
ATOM   2862  HA  GLU A 195     -10.079 -41.544 -34.331  1.00 76.86           H  
ATOM   2863  C   GLU A 195      -8.276 -42.547 -33.698  1.00 76.86           C  
ATOM   2864  CB  GLU A 195      -8.413 -40.599 -35.303  1.00 76.86           C  
ATOM   2865  HB2 GLU A 195      -7.529 -40.038 -35.000  1.00 76.86           H  
ATOM   2866  HB3 GLU A 195      -8.101 -41.379 -35.997  1.00 76.86           H  
ATOM   2867  O   GLU A 195      -7.250 -42.464 -33.016  1.00 76.86           O  
ATOM   2868  CG  GLU A 195      -9.396 -39.684 -36.046  1.00 76.86           C  
ATOM   2869  HG2 GLU A 195      -9.662 -38.845 -35.404  1.00 76.86           H  
ATOM   2870  HG3 GLU A 195     -10.306 -40.244 -36.258  1.00 76.86           H  
ATOM   2871  CD  GLU A 195      -8.797 -39.161 -37.362  1.00 76.86           C  
ATOM   2872  OE1 GLU A 195      -9.350 -39.506 -38.434  1.00 76.86           O  
ATOM   2873  OE2 GLU A 195      -7.799 -38.409 -37.292  1.00 76.86           O  
ATOM   2874  N   PRO A 196      -8.752 -43.736 -34.110  1.00 78.28           N  
ATOM   2875  CA  PRO A 196      -8.109 -44.997 -33.770  1.00 78.28           C  
ATOM   2876  HA  PRO A 196      -8.081 -45.105 -32.685  1.00 78.28           H  
ATOM   2877  C   PRO A 196      -6.676 -45.035 -34.307  1.00 78.28           C  
ATOM   2878  CB  PRO A 196      -9.005 -46.093 -34.362  1.00 78.28           C  
ATOM   2879  HB2 PRO A 196      -9.694 -46.443 -33.593  1.00 78.28           H  
ATOM   2880  HB3 PRO A 196      -8.428 -46.927 -34.759  1.00 78.28           H  
ATOM   2881  O   PRO A 196      -6.446 -44.824 -35.500  1.00 78.28           O  
ATOM   2882  CG  PRO A 196      -9.795 -45.378 -35.459  1.00 78.28           C  
ATOM   2883  HG2 PRO A 196     -10.769 -45.838 -35.623  1.00 78.28           H  
ATOM   2884  HG3 PRO A 196      -9.211 -45.374 -36.379  1.00 78.28           H  
ATOM   2885  CD  PRO A 196      -9.923 -43.953 -34.937  1.00 78.28           C  
ATOM   2886  HD2 PRO A 196     -10.817 -43.859 -34.320  1.00 78.28           H  
ATOM   2887  HD3 PRO A 196      -9.959 -43.254 -35.772  1.00 78.28           H  
ATOM   2888  N   GLU A 197      -5.719 -45.324 -33.421  1.00 78.01           N  
ATOM   2889  H   GLU A 197      -5.964 -45.394 -32.443  1.00 78.01           H  
ATOM   2890  CA  GLU A 197      -4.306 -45.425 -33.782  1.00 78.01           C  
ATOM   2891  HA  GLU A 197      -4.005 -44.441 -34.142  1.00 78.01           H  
ATOM   2892  C   GLU A 197      -4.093 -46.463 -34.900  1.00 78.01           C  
ATOM   2893  CB  GLU A 197      -3.428 -45.782 -32.570  1.00 78.01           C  
ATOM   2894  HB2 GLU A 197      -2.418 -45.977 -32.932  1.00 78.01           H  
ATOM   2895  HB3 GLU A 197      -3.807 -46.693 -32.108  1.00 78.01           H  
ATOM   2896  O   GLU A 197      -4.700 -47.544 -34.879  1.00 78.01           O  
ATOM   2897  CG  GLU A 197      -3.350 -44.661 -31.523  1.00 78.01           C  
ATOM   2898  HG2 GLU A 197      -3.127 -43.724 -32.034  1.00 78.01           H  
ATOM   2899  HG3 GLU A 197      -4.320 -44.560 -31.035  1.00 78.01           H  
ATOM   2900  CD  GLU A 197      -2.267 -44.942 -30.467  1.00 78.01           C  
ATOM   2901  OE1 GLU A 197      -1.487 -44.010 -30.169  1.00 78.01           O  
ATOM   2902  OE2 GLU A 197      -2.220 -46.089 -29.964  1.00 78.01           O  
ATOM   2903  N   PRO A 198      -3.228 -46.167 -35.888  1.00 76.27           N  
ATOM   2904  CA  PRO A 198      -2.929 -47.097 -36.964  1.00 76.27           C  
ATOM   2905  HA  PRO A 198      -3.852 -47.345 -37.489  1.00 76.27           H  
ATOM   2906  C   PRO A 198      -2.311 -48.379 -36.397  1.00 76.27           C  
ATOM   2907  CB  PRO A 198      -1.995 -46.346 -37.918  1.00 76.27           C  
ATOM   2908  HB2 PRO A 198      -1.254 -47.004 -38.372  1.00 76.27           H  
ATOM   2909  HB3 PRO A 198      -2.589 -45.855 -38.689  1.00 76.27           H  
ATOM   2910  O   PRO A 198      -1.343 -48.347 -35.637  1.00 76.27           O  
ATOM   2911  CG  PRO A 198      -1.345 -45.284 -37.032  1.00 76.27           C  
ATOM   2912  HG2 PRO A 198      -0.485 -45.715 -36.519  1.00 76.27           H  
ATOM   2913  HG3 PRO A 198      -1.048 -44.404 -37.603  1.00 76.27           H  
ATOM   2914  CD  PRO A 198      -2.431 -44.957 -36.013  1.00 76.27           C  
ATOM   2915  HD2 PRO A 198      -3.060 -44.149 -36.386  1.00 76.27           H  
ATOM   2916  HD3 PRO A 198      -1.974 -44.676 -35.065  1.00 76.27           H  
ATOM   2917  N   LEU A 199      -2.880 -49.524 -36.784  1.00 72.86           N  
ATOM   2918  H   LEU A 199      -3.692 -49.472 -37.382  1.00 72.86           H  
ATOM   2919  CA  LEU A 199      -2.376 -50.831 -36.372  1.00 72.86           C  
ATOM   2920  HA  LEU A 199      -2.408 -50.840 -35.283  1.00 72.86           H  
ATOM   2921  C   LEU A 199      -0.914 -51.011 -36.826  1.00 72.86           C  
ATOM   2922  CB  LEU A 199      -3.270 -51.953 -36.926  1.00 72.86           C  
ATOM   2923  HB2 LEU A 199      -2.724 -52.896 -36.887  1.00 72.86           H  
ATOM   2924  HB3 LEU A 199      -3.476 -51.739 -37.975  1.00 72.86           H  
ATOM   2925  O   LEU A 199      -0.584 -50.662 -37.961  1.00 72.86           O  
ATOM   2926  CG  LEU A 199      -4.595 -52.125 -36.163  1.00 72.86           C  
ATOM   2927  HG  LEU A 199      -5.073 -51.155 -36.028  1.00 72.86           H  
ATOM   2928  CD1 LEU A 199      -5.538 -53.019 -36.971  1.00 72.86           C  
ATOM   2929 HD11 LEU A 199      -6.484 -53.124 -36.440  1.00 72.86           H  
ATOM   2930 HD12 LEU A 199      -5.087 -54.001 -37.118  1.00 72.86           H  
ATOM   2931 HD13 LEU A 199      -5.732 -52.558 -37.939  1.00 72.86           H  
ATOM   2932  CD2 LEU A 199      -4.385 -52.785 -34.796  1.00 72.86           C  
ATOM   2933 HD21 LEU A 199      -5.349 -52.928 -34.308  1.00 72.86           H  
ATOM   2934 HD22 LEU A 199      -3.885 -53.747 -34.909  1.00 72.86           H  
ATOM   2935 HD23 LEU A 199      -3.785 -52.134 -34.160  1.00 72.86           H  
ATOM   2936  N   PRO A 200      -0.051 -51.581 -35.965  1.00 72.70           N  
ATOM   2937  CA  PRO A 200       1.378 -51.699 -36.221  1.00 72.70           C  
ATOM   2938  HA  PRO A 200       1.798 -50.703 -36.362  1.00 72.70           H  
ATOM   2939  C   PRO A 200       1.650 -52.534 -37.473  1.00 72.70           C  
ATOM   2940  CB  PRO A 200       1.978 -52.321 -34.953  1.00 72.70           C  
ATOM   2941  HB2 PRO A 200       2.331 -51.524 -34.297  1.00 72.70           H  
ATOM   2942  HB3 PRO A 200       2.791 -53.012 -35.176  1.00 72.70           H  
ATOM   2943  O   PRO A 200       1.197 -53.676 -37.593  1.00 72.70           O  
ATOM   2944  CG  PRO A 200       0.797 -53.030 -34.293  1.00 72.70           C  
ATOM   2945  HG2 PRO A 200       0.669 -54.018 -34.735  1.00 72.70           H  
ATOM   2946  HG3 PRO A 200       0.918 -53.104 -33.212  1.00 72.70           H  
ATOM   2947  CD  PRO A 200      -0.385 -52.146 -34.669  1.00 72.70           C  
ATOM   2948  HD2 PRO A 200      -1.295 -52.743 -34.711  1.00 72.70           H  
ATOM   2949  HD3 PRO A 200      -0.490 -51.340 -33.943  1.00 72.70           H  
ATOM   2950  N   GLU A 201       2.420 -51.968 -38.402  1.00 72.31           N  
ATOM   2951  H   GLU A 201       2.706 -51.006 -38.287  1.00 72.31           H  
ATOM   2952  CA  GLU A 201       2.889 -52.698 -39.575  1.00 72.31           C  
ATOM   2953  HA  GLU A 201       2.009 -53.134 -40.048  1.00 72.31           H  
ATOM   2954  C   GLU A 201       3.839 -53.835 -39.152  1.00 72.31           C  
ATOM   2955  CB  GLU A 201       3.553 -51.761 -40.596  1.00 72.31           C  
ATOM   2956  HB2 GLU A 201       4.393 -51.244 -40.132  1.00 72.31           H  
ATOM   2957  HB3 GLU A 201       3.938 -52.372 -41.413  1.00 72.31           H  
ATOM   2958  O   GLU A 201       4.638 -53.674 -38.220  1.00 72.31           O  
ATOM   2959  CG  GLU A 201       2.567 -50.735 -41.175  1.00 72.31           C  
ATOM   2960  HG2 GLU A 201       2.389 -49.951 -40.440  1.00 72.31           H  
ATOM   2961  HG3 GLU A 201       1.619 -51.233 -41.376  1.00 72.31           H  
ATOM   2962  CD  GLU A 201       3.108 -50.129 -42.476  1.00 72.31           C  
ATOM   2963  OE1 GLU A 201       2.522 -50.433 -43.541  1.00 72.31           O  
ATOM   2964  OE2 GLU A 201       4.135 -49.416 -42.407  1.00 72.31           O  
ATOM   2965  N   PRO A 202       3.771 -55.009 -39.808  1.00 65.14           N  
ATOM   2966  CA  PRO A 202       4.561 -56.172 -39.427  1.00 65.14           C  
ATOM   2967  HA  PRO A 202       4.327 -56.439 -38.397  1.00 65.14           H  
ATOM   2968  C   PRO A 202       6.058 -55.869 -39.535  1.00 65.14           C  
ATOM   2969  CB  PRO A 202       4.102 -57.308 -40.348  1.00 65.14           C  
ATOM   2970  HB2 PRO A 202       4.922 -57.970 -40.627  1.00 65.14           H  
ATOM   2971  HB3 PRO A 202       3.311 -57.872 -39.855  1.00 65.14           H  
ATOM   2972  O   PRO A 202       6.599 -55.628 -40.616  1.00 65.14           O  
ATOM   2973  CG  PRO A 202       3.521 -56.582 -41.561  1.00 65.14           C  
ATOM   2974  HG2 PRO A 202       4.323 -56.326 -42.253  1.00 65.14           H  
ATOM   2975  HG3 PRO A 202       2.756 -57.175 -42.062  1.00 65.14           H  
ATOM   2976  CD  PRO A 202       2.942 -55.305 -40.961  1.00 65.14           C  
ATOM   2977  HD2 PRO A 202       1.917 -55.480 -40.632  1.00 65.14           H  
ATOM   2978  HD3 PRO A 202       2.971 -54.502 -41.697  1.00 65.14           H  
ATOM   2979  N   SER A 203       6.732 -55.904 -38.386  1.00 60.62           N  
ATOM   2980  H   SER A 203       6.204 -56.008 -37.532  1.00 60.62           H  
ATOM   2981  CA  SER A 203       8.163 -55.657 -38.254  1.00 60.62           C  
ATOM   2982  HA  SER A 203       8.385 -54.668 -38.657  1.00 60.62           H  
ATOM   2983  C   SER A 203       8.952 -56.705 -39.039  1.00 60.62           C  
ATOM   2984  CB  SER A 203       8.559 -55.676 -36.772  1.00 60.62           C  
ATOM   2985  HB2 SER A 203       8.542 -56.700 -36.397  1.00 60.62           H  
ATOM   2986  HB3 SER A 203       9.570 -55.283 -36.665  1.00 60.62           H  
ATOM   2987  O   SER A 203       9.028 -57.869 -38.647  1.00 60.62           O  
ATOM   2988  OG  SER A 203       7.662 -54.901 -35.997  1.00 60.62           O  
ATOM   2989  HG  SER A 203       7.380 -54.129 -36.493  1.00 60.62           H  
ATOM   2990  N   ASN A 204       9.555 -56.304 -40.159  1.00 58.26           N  
ATOM   2991  H   ASN A 204       9.384 -55.363 -40.485  1.00 58.26           H  
ATOM   2992  CA  ASN A 204      10.517 -57.140 -40.871  1.00 58.26           C  
ATOM   2993  HA  ASN A 204      10.125 -58.156 -40.919  1.00 58.26           H  
ATOM   2994  C   ASN A 204      11.816 -57.203 -40.052  1.00 58.26           C  
ATOM   2995  CB  ASN A 204      10.713 -56.640 -42.316  1.00 58.26           C  
ATOM   2996  HB2 ASN A 204      11.776 -56.599 -42.553  1.00 58.26           H  
ATOM   2997  HB3 ASN A 204      10.310 -55.635 -42.441  1.00 58.26           H  
ATOM   2998  O   ASN A 204      12.699 -56.352 -40.162  1.00 58.26           O  
ATOM   2999  CG  ASN A 204      10.082 -57.584 -43.320  1.00 58.26           C  
ATOM   3000  ND2 ASN A 204       8.899 -57.283 -43.801  1.00 58.26           N  
ATOM   3001 HD21 ASN A 204       8.492 -57.945 -44.447  1.00 58.26           H  
ATOM   3002 HD22 ASN A 204       8.398 -56.477 -43.456  1.00 58.26           H  
ATOM   3003  OD1 ASN A 204      10.632 -58.615 -43.664  1.00 58.26           O  
ATOM   3004  N   THR A 205      11.912 -58.219 -39.199  1.00 54.02           N  
ATOM   3005  H   THR A 205      11.103 -58.811 -39.081  1.00 54.02           H  
ATOM   3006  CA  THR A 205      13.120 -58.623 -38.477  1.00 54.02           C  
ATOM   3007  HA  THR A 205      13.476 -57.798 -37.861  1.00 54.02           H  
ATOM   3008  C   THR A 205      14.215 -58.998 -39.475  1.00 54.02           C  
ATOM   3009  CB  THR A 205      12.807 -59.824 -37.565  1.00 54.02           C  
ATOM   3010  HB  THR A 205      13.739 -60.282 -37.235  1.00 54.02           H  
ATOM   3011  O   THR A 205      14.286 -60.134 -39.940  1.00 54.02           O  
ATOM   3012  CG2 THR A 205      12.010 -59.410 -36.330  1.00 54.02           C  
ATOM   3013 HG21 THR A 205      12.579 -58.683 -35.750  1.00 54.02           H  
ATOM   3014 HG22 THR A 205      11.057 -58.971 -36.627  1.00 54.02           H  
ATOM   3015 HG23 THR A 205      11.821 -60.287 -35.712  1.00 54.02           H  
ATOM   3016  OG1 THR A 205      12.040 -60.775 -38.272  1.00 54.02           O  
ATOM   3017  HG1 THR A 205      12.593 -61.069 -39.000  1.00 54.02           H  
ATOM   3018  N   THR A 206      15.074 -58.042 -39.825  1.00 59.30           N  
ATOM   3019  H   THR A 206      14.905 -57.103 -39.493  1.00 59.30           H  
ATOM   3020  CA  THR A 206      16.352 -58.344 -40.478  1.00 59.30           C  
ATOM   3021  HA  THR A 206      16.247 -59.247 -41.081  1.00 59.30           H  
ATOM   3022  C   THR A 206      17.365 -58.635 -39.381  1.00 59.30           C  
ATOM   3023  CB  THR A 206      16.797 -57.237 -41.438  1.00 59.30           C  
ATOM   3024  HB  THR A 206      16.923 -56.300 -40.896  1.00 59.30           H  
ATOM   3025  O   THR A 206      18.039 -57.743 -38.870  1.00 59.30           O  
ATOM   3026  CG2 THR A 206      18.092 -57.589 -42.174  1.00 59.30           C  
ATOM   3027 HG21 THR A 206      18.917 -57.667 -41.465  1.00 59.30           H  
ATOM   3028 HG22 THR A 206      18.320 -56.805 -42.896  1.00 59.30           H  
ATOM   3029 HG23 THR A 206      17.974 -58.538 -42.698  1.00 59.30           H  
ATOM   3030  OG1 THR A 206      15.809 -57.080 -42.431  1.00 59.30           O  
ATOM   3031  HG1 THR A 206      14.968 -56.955 -41.986  1.00 59.30           H  
ATOM   3032  N   ASP A 207      17.400 -59.903 -38.985  1.00 60.13           N  
ATOM   3033  H   ASP A 207      16.743 -60.541 -39.410  1.00 60.13           H  
ATOM   3034  CA  ASP A 207      18.421 -60.504 -38.135  1.00 60.13           C  
ATOM   3035  HA  ASP A 207      18.411 -60.028 -37.154  1.00 60.13           H  
ATOM   3036  C   ASP A 207      19.792 -60.300 -38.804  1.00 60.13           C  
ATOM   3037  CB  ASP A 207      18.045 -61.988 -37.971  1.00 60.13           C  
ATOM   3038  HB2 ASP A 207      16.969 -62.063 -37.818  1.00 60.13           H  
ATOM   3039  HB3 ASP A 207      18.279 -62.539 -38.883  1.00 60.13           H  
ATOM   3040  O   ASP A 207      20.082 -60.877 -39.855  1.00 60.13           O  
ATOM   3041  CG  ASP A 207      18.738 -62.642 -36.778  1.00 60.13           C  
ATOM   3042  OD1 ASP A 207      19.923 -63.014 -36.922  1.00 60.13           O  
ATOM   3043  OD2 ASP A 207      18.067 -62.749 -35.729  1.00 60.13           O  
ATOM   3044  N   LYS A 208      20.600 -59.373 -38.276  1.00 61.82           N  
ATOM   3045  H   LYS A 208      20.289 -58.897 -37.442  1.00 61.82           H  
ATOM   3046  CA  LYS A 208      21.945 -59.095 -38.786  1.00 61.82           C  
ATOM   3047  HA  LYS A 208      22.046 -59.610 -39.741  1.00 61.82           H  
ATOM   3048  C   LYS A 208      22.955 -59.671 -37.785  1.00 61.82           C  
ATOM   3049  CB  LYS A 208      22.116 -57.598 -39.082  1.00 61.82           C  
ATOM   3050  HB2 LYS A 208      22.227 -57.046 -38.148  1.00 61.82           H  
ATOM   3051  HB3 LYS A 208      21.219 -57.241 -39.588  1.00 61.82           H  
ATOM   3052  O   LYS A 208      23.039 -59.159 -36.668  1.00 61.82           O  
ATOM   3053  CG  LYS A 208      23.325 -57.348 -39.998  1.00 61.82           C  
ATOM   3054  HG2 LYS A 208      23.216 -57.931 -40.913  1.00 61.82           H  
ATOM   3055  HG3 LYS A 208      24.232 -57.664 -39.483  1.00 61.82           H  
ATOM   3056  CD  LYS A 208      23.438 -55.862 -40.361  1.00 61.82           C  
ATOM   3057  HD2 LYS A 208      22.559 -55.568 -40.934  1.00 61.82           H  
ATOM   3058  HD3 LYS A 208      23.473 -55.278 -39.441  1.00 61.82           H  
ATOM   3059  CE  LYS A 208      24.711 -55.610 -41.177  1.00 61.82           C  
ATOM   3060  HE2 LYS A 208      24.667 -56.215 -42.082  1.00 61.82           H  
ATOM   3061  HE3 LYS A 208      25.566 -55.947 -40.591  1.00 61.82           H  
ATOM   3062  NZ  LYS A 208      24.854 -54.173 -41.518  1.00 61.82           N  
ATOM   3063  HZ1 LYS A 208      25.701 -54.013 -42.045  1.00 61.82           H  
ATOM   3064  HZ2 LYS A 208      24.063 -53.859 -42.062  1.00 61.82           H  
ATOM   3065  HZ3 LYS A 208      24.894 -53.620 -40.674  1.00 61.82           H  
ATOM   3066  N   PRO A 209      23.708 -60.722 -38.151  1.00 65.20           N  
ATOM   3067  CA  PRO A 209      24.572 -61.435 -37.222  1.00 65.20           C  
ATOM   3068  HA  PRO A 209      23.987 -61.717 -36.346  1.00 65.20           H  
ATOM   3069  C   PRO A 209      25.744 -60.560 -36.769  1.00 65.20           C  
ATOM   3070  CB  PRO A 209      25.005 -62.715 -37.943  1.00 65.20           C  
ATOM   3071  HB2 PRO A 209      24.305 -63.515 -37.705  1.00 65.20           H  
ATOM   3072  HB3 PRO A 209      26.022 -63.012 -37.686  1.00 65.20           H  
ATOM   3073  O   PRO A 209      26.398 -59.881 -37.564  1.00 65.20           O  
ATOM   3074  CG  PRO A 209      24.875 -62.355 -39.421  1.00 65.20           C  
ATOM   3075  HG2 PRO A 209      24.683 -63.233 -40.038  1.00 65.20           H  
ATOM   3076  HG3 PRO A 209      25.780 -61.845 -39.752  1.00 65.20           H  
ATOM   3077  CD  PRO A 209      23.704 -61.381 -39.446  1.00 65.20           C  
ATOM   3078  HD2 PRO A 209      22.770 -61.928 -39.569  1.00 65.20           H  
ATOM   3079  HD3 PRO A 209      23.837 -60.668 -40.259  1.00 65.20           H  
ATOM   3080  N   ILE A 210      25.986 -60.588 -35.462  1.00 64.31           N  
ATOM   3081  H   ILE A 210      25.389 -61.172 -34.894  1.00 64.31           H  
ATOM   3082  CA  ILE A 210      27.033 -59.844 -34.768  1.00 64.31           C  
ATOM   3083  HA  ILE A 210      27.074 -58.832 -35.171  1.00 64.31           H  
ATOM   3084  C   ILE A 210      28.374 -60.540 -35.034  1.00 64.31           C  
ATOM   3085  CB  ILE A 210      26.689 -59.757 -33.260  1.00 64.31           C  
ATOM   3086  HB  ILE A 210      26.638 -60.771 -32.861  1.00 64.31           H  
ATOM   3087  O   ILE A 210      28.609 -61.659 -34.584  1.00 64.31           O  
ATOM   3088  CG1 ILE A 210      25.318 -59.071 -33.029  1.00 64.31           C  
ATOM   3089 HG12 ILE A 210      25.384 -58.020 -33.308  1.00 64.31           H  
ATOM   3090 HG13 ILE A 210      24.561 -59.534 -33.662  1.00 64.31           H  
ATOM   3091  CG2 ILE A 210      27.794 -59.000 -32.506  1.00 64.31           C  
ATOM   3092 HG21 ILE A 210      27.563 -58.948 -31.442  1.00 64.31           H  
ATOM   3093 HG22 ILE A 210      28.750 -59.511 -32.616  1.00 64.31           H  
ATOM   3094 HG23 ILE A 210      27.892 -57.986 -32.897  1.00 64.31           H  
ATOM   3095  CD1 ILE A 210      24.805 -59.181 -31.588  1.00 64.31           C  
ATOM   3096 HD11 ILE A 210      24.825 -60.222 -31.265  1.00 64.31           H  
ATOM   3097 HD12 ILE A 210      23.778 -58.818 -31.544  1.00 64.31           H  
ATOM   3098 HD13 ILE A 210      25.415 -58.576 -30.917  1.00 64.31           H  
ATOM   3099  N   CYS A 211      29.255 -59.876 -35.779  1.00 59.56           N  
ATOM   3100  H   CYS A 211      28.970 -58.998 -36.189  1.00 59.56           H  
ATOM   3101  CA  CYS A 211      30.630 -60.316 -35.991  1.00 59.56           C  
ATOM   3102  HA  CYS A 211      30.656 -61.399 -36.109  1.00 59.56           H  
ATOM   3103  C   CYS A 211      31.489 -59.935 -34.775  1.00 59.56           C  
ATOM   3104  CB  CYS A 211      31.181 -59.668 -37.273  1.00 59.56           C  
ATOM   3105  HB2 CYS A 211      32.244 -59.896 -37.349  1.00 59.56           H  
ATOM   3106  HB3 CYS A 211      31.069 -58.585 -37.209  1.00 59.56           H  
ATOM   3107  O   CYS A 211      31.858 -58.772 -34.633  1.00 59.56           O  
ATOM   3108  SG  CYS A 211      30.333 -60.299 -38.751  1.00 59.56           S  
ATOM   3109  HG  CYS A 211      31.059 -59.627 -39.649  1.00 59.56           H  
ATOM   3110  N   PHE A 212      31.844 -60.908 -33.934  1.00 52.42           N  
ATOM   3111  H   PHE A 212      31.442 -61.826 -34.058  1.00 52.42           H  
ATOM   3112  CA  PHE A 212      32.974 -60.799 -33.005  1.00 52.42           C  
ATOM   3113  HA  PHE A 212      33.253 -59.754 -32.870  1.00 52.42           H  
ATOM   3114  C   PHE A 212      34.173 -61.557 -33.597  1.00 52.42           C  
ATOM   3115  CB  PHE A 212      32.595 -61.337 -31.614  1.00 52.42           C  
ATOM   3116  HB2 PHE A 212      33.497 -61.710 -31.129  1.00 52.42           H  
ATOM   3117  HB3 PHE A 212      31.919 -62.186 -31.716  1.00 52.42           H  
ATOM   3118  O   PHE A 212      34.145 -62.788 -33.629  1.00 52.42           O  
ATOM   3119  CG  PHE A 212      31.987 -60.295 -30.695  1.00 52.42           C  
ATOM   3120  CD1 PHE A 212      32.827 -59.447 -29.948  1.00 52.42           C  
ATOM   3121  HD1 PHE A 212      33.900 -59.541 -30.032  1.00 52.42           H  
ATOM   3122  CD2 PHE A 212      30.591 -60.175 -30.573  1.00 52.42           C  
ATOM   3123  HD2 PHE A 212      29.945 -60.839 -31.128  1.00 52.42           H  
ATOM   3124  CE1 PHE A 212      32.276 -58.480 -29.089  1.00 52.42           C  
ATOM   3125  HE1 PHE A 212      32.926 -57.834 -28.519  1.00 52.42           H  
ATOM   3126  CE2 PHE A 212      30.039 -59.204 -29.716  1.00 52.42           C  
ATOM   3127  HE2 PHE A 212      28.967 -59.119 -29.610  1.00 52.42           H  
ATOM   3128  CZ  PHE A 212      30.881 -58.355 -28.977  1.00 52.42           C  
ATOM   3129  HZ  PHE A 212      30.457 -57.612 -28.317  1.00 52.42           H  
ATOM   3130  N   PRO A 213      35.201 -60.864 -34.116  1.00 66.68           N  
ATOM   3131  CA  PRO A 213      36.476 -61.486 -34.438  1.00 66.68           C  
ATOM   3132  HA  PRO A 213      36.314 -62.459 -34.902  1.00 66.68           H  
ATOM   3133  C   PRO A 213      37.290 -61.682 -33.153  1.00 66.68           C  
ATOM   3134  CB  PRO A 213      37.138 -60.573 -35.469  1.00 66.68           C  
ATOM   3135  HB2 PRO A 213      36.827 -60.877 -36.468  1.00 66.68           H  
ATOM   3136  HB3 PRO A 213      38.225 -60.583 -35.390  1.00 66.68           H  
ATOM   3137  O   PRO A 213      37.731 -60.732 -32.511  1.00 66.68           O  
ATOM   3138  CG  PRO A 213      36.556 -59.195 -35.155  1.00 66.68           C  
ATOM   3139  HG2 PRO A 213      37.186 -58.703 -34.413  1.00 66.68           H  
ATOM   3140  HG3 PRO A 213      36.478 -58.578 -36.049  1.00 66.68           H  
ATOM   3141  CD  PRO A 213      35.185 -59.473 -34.539  1.00 66.68           C  
ATOM   3142  HD2 PRO A 213      34.410 -59.330 -35.293  1.00 66.68           H  
ATOM   3143  HD3 PRO A 213      35.018 -58.804 -33.695  1.00 66.68           H  
ATOM   3144  N   ASP A 214      37.412 -62.950 -32.784  1.00 49.68           N  
ATOM   3145  H   ASP A 214      36.925 -63.635 -33.344  1.00 49.68           H  
ATOM   3146  CA  ASP A 214      38.372 -63.509 -31.838  1.00 49.68           C  
ATOM   3147  HA  ASP A 214      38.321 -62.959 -30.898  1.00 49.68           H  
ATOM   3148  C   ASP A 214      39.792 -63.404 -32.446  1.00 49.68           C  
ATOM   3149  CB  ASP A 214      37.939 -64.978 -31.613  1.00 49.68           C  
ATOM   3150  HB2 ASP A 214      36.873 -65.079 -31.816  1.00 49.68           H  
ATOM   3151  HB3 ASP A 214      38.451 -65.620 -32.330  1.00 49.68           H  
ATOM   3152  O   ASP A 214      39.945 -63.666 -33.643  1.00 49.68           O  
ATOM   3153  CG  ASP A 214      38.172 -65.504 -30.197  1.00 49.68           C  
ATOM   3154  OD1 ASP A 214      39.277 -66.026 -29.945  1.00 49.68           O  
ATOM   3155  OD2 ASP A 214      37.217 -65.425 -29.390  1.00 49.68           O  
ATOM   3156  N   HIS A 215      40.787 -63.082 -31.607  1.00 49.43           N  
ATOM   3157  H   HIS A 215      40.502 -62.903 -30.655  1.00 49.43           H  
ATOM   3158  CA  HIS A 215      42.246 -62.985 -31.846  1.00 49.43           C  
ATOM   3159  HA  HIS A 215      42.655 -63.064 -30.839  1.00 49.43           H  
ATOM   3160  C   HIS A 215      42.889 -61.666 -32.307  1.00 49.43           C  
ATOM   3161  CB  HIS A 215      42.807 -64.212 -32.579  1.00 49.43           C  
ATOM   3162  HB2 HIS A 215      42.165 -64.530 -33.400  1.00 49.43           H  
ATOM   3163  HB3 HIS A 215      43.763 -63.936 -33.023  1.00 49.43           H  
ATOM   3164  O   HIS A 215      42.600 -61.163 -33.413  1.00 49.43           O  
ATOM   3165  CG  HIS A 215      43.059 -65.351 -31.641  1.00 49.43           C  
ATOM   3166  CD2 HIS A 215      42.314 -66.482 -31.450  1.00 49.43           C  
ATOM   3167  HD2 HIS A 215      41.384 -66.718 -31.946  1.00 49.43           H  
ATOM   3168  ND1 HIS A 215      44.108 -65.394 -30.762  1.00 49.43           N  
ATOM   3169  HD1 HIS A 215      44.737 -64.620 -30.597  1.00 49.43           H  
ATOM   3170  CE1 HIS A 215      44.019 -66.538 -30.069  1.00 49.43           C  
ATOM   3171  HE1 HIS A 215      44.687 -66.833 -29.273  1.00 49.43           H  
ATOM   3172  NE2 HIS A 215      42.965 -67.259 -30.477  1.00 49.43           N  
ATOM   3173  OXT HIS A 215      43.778 -61.245 -31.531  1.00 49.43           O  
TER    3174      HIS A 215                                                       
END   
