# Supplementary material for: Novel Adomaviruses Associated with Blotchy Bass Syndrome in Black Basses (Micropterus spp.)
Source: bioRxiv. 2025 Jun 5:2025.06.01.657292. Preprint. [Version 2] doi: 10.1101/2025.06.01.657292 (PMC12478380; doi:10.1101/2025.06.01.657292)
Supplement: Supplement 15 [file media-15.zip › Bass PDB/Mda1_Colalt.pdb]

ATOM      1  N   MET A   1      34.290  23.218   5.606  1.00 53.94           N  
ATOM      2  H   MET A   1      35.231  23.261   5.970  1.00 53.94           H  
ATOM      3  H2  MET A   1      34.299  23.597   4.670  1.00 53.94           H  
ATOM      4  H3  MET A   1      34.006  22.249   5.575  1.00 53.94           H  
ATOM      5  CA  MET A   1      33.383  24.001   6.481  1.00 53.94           C  
ATOM      6  HA  MET A   1      33.448  23.576   7.483  1.00 53.94           H  
ATOM      7  C   MET A   1      31.900  23.866   6.120  1.00 53.94           C  
ATOM      8  CB  MET A   1      33.821  25.467   6.607  1.00 53.94           C  
ATOM      9  HB2 MET A   1      32.942  26.112   6.615  1.00 53.94           H  
ATOM     10  HB3 MET A   1      34.453  25.757   5.768  1.00 53.94           H  
ATOM     11  O   MET A   1      31.102  23.795   7.045  1.00 53.94           O  
ATOM     12  CG  MET A   1      34.571  25.673   7.928  1.00 53.94           C  
ATOM     13  HG2 MET A   1      35.480  25.072   7.939  1.00 53.94           H  
ATOM     14  HG3 MET A   1      33.927  25.344   8.744  1.00 53.94           H  
ATOM     15  SD  MET A   1      35.009  27.399   8.225  1.00 53.94           S  
ATOM     16  CE  MET A   1      35.270  27.374  10.021  1.00 53.94           C  
ATOM     17  HE1 MET A   1      36.065  26.672  10.271  1.00 53.94           H  
ATOM     18  HE2 MET A   1      34.350  27.082  10.527  1.00 53.94           H  
ATOM     19  HE3 MET A   1      35.558  28.371  10.357  1.00 53.94           H  
ATOM     20  N   LEU A   2      31.504  23.763   4.839  1.00 52.86           N  
ATOM     21  H   LEU A   2      32.149  23.925   4.079  1.00 52.86           H  
ATOM     22  CA  LEU A   2      30.084  23.609   4.460  1.00 52.86           C  
ATOM     23  HA  LEU A   2      29.509  24.387   4.961  1.00 52.86           H  
ATOM     24  C   LEU A   2      29.428  22.283   4.904  1.00 52.86           C  
ATOM     25  CB  LEU A   2      29.920  23.803   2.938  1.00 52.86           C  
ATOM     26  HB2 LEU A   2      29.001  23.294   2.651  1.00 52.86           H  
ATOM     27  HB3 LEU A   2      30.726  23.309   2.395  1.00 52.86           H  
ATOM     28  O   LEU A   2      28.259  22.279   5.273  1.00 52.86           O  
ATOM     29  CG  LEU A   2      29.792  25.282   2.506  1.00 52.86           C  
ATOM     30  HG  LEU A   2      29.562  25.902   3.372  1.00 52.86           H  
ATOM     31  CD1 LEU A   2      31.081  25.801   1.866  1.00 52.86           C  
ATOM     32 HD11 LEU A   2      31.315  25.225   0.971  1.00 52.86           H  
ATOM     33 HD12 LEU A   2      30.947  26.844   1.581  1.00 52.86           H  
ATOM     34 HD13 LEU A   2      31.907  25.741   2.575  1.00 52.86           H  
ATOM     35  CD2 LEU A   2      28.653  25.442   1.501  1.00 52.86           C  
ATOM     36 HD21 LEU A   2      28.838  24.837   0.614  1.00 52.86           H  
ATOM     37 HD22 LEU A   2      28.566  26.488   1.205  1.00 52.86           H  
ATOM     38 HD23 LEU A   2      27.709  25.140   1.955  1.00 52.86           H  
ATOM     39  N   THR A   3      30.163  21.168   4.944  1.00 54.08           N  
ATOM     40  H   THR A   3      31.064  21.162   4.488  1.00 54.08           H  
ATOM     41  CA  THR A   3      29.588  19.838   5.241  1.00 54.08           C  
ATOM     42  HA  THR A   3      28.745  19.674   4.571  1.00 54.08           H  
ATOM     43  C   THR A   3      29.060  19.697   6.674  1.00 54.08           C  
ATOM     44  CB  THR A   3      30.632  18.740   4.974  1.00 54.08           C  
ATOM     45  HB  THR A   3      31.298  18.659   5.834  1.00 54.08           H  
ATOM     46  O   THR A   3      28.096  18.974   6.914  1.00 54.08           O  
ATOM     47  CG2 THR A   3      30.001  17.377   4.705  1.00 54.08           C  
ATOM     48 HG21 THR A   3      29.431  17.051   5.575  1.00 54.08           H  
ATOM     49 HG22 THR A   3      30.779  16.638   4.512  1.00 54.08           H  
ATOM     50 HG23 THR A   3      29.334  17.433   3.845  1.00 54.08           H  
ATOM     51  OG1 THR A   3      31.412  19.081   3.846  1.00 54.08           O  
ATOM     52  HG1 THR A   3      31.590  18.266   3.371  1.00 54.08           H  
ATOM     53  N   VAL A   4      29.654  20.422   7.627  1.00 61.94           N  
ATOM     54  H   VAL A   4      30.405  21.042   7.360  1.00 61.94           H  
ATOM     55  CA  VAL A   4      29.221  20.413   9.036  1.00 61.94           C  
ATOM     56  HA  VAL A   4      29.031  19.385   9.344  1.00 61.94           H  
ATOM     57  C   VAL A   4      27.905  21.182   9.200  1.00 61.94           C  
ATOM     58  CB  VAL A   4      30.324  20.991   9.947  1.00 61.94           C  
ATOM     59  HB  VAL A   4      30.506  22.026   9.657  1.00 61.94           H  
ATOM     60  O   VAL A   4      27.051  20.785   9.988  1.00 61.94           O  
ATOM     61  CG1 VAL A   4      29.932  20.958  11.428  1.00 61.94           C  
ATOM     62 HG11 VAL A   4      30.761  21.309  12.042  1.00 61.94           H  
ATOM     63 HG12 VAL A   4      29.079  21.611  11.611  1.00 61.94           H  
ATOM     64 HG13 VAL A   4      29.672  19.943  11.728  1.00 61.94           H  
ATOM     65  CG2 VAL A   4      31.646  20.219   9.812  1.00 61.94           C  
ATOM     66 HG21 VAL A   4      31.959  20.135   8.771  1.00 61.94           H  
ATOM     67 HG22 VAL A   4      32.427  20.741  10.365  1.00 61.94           H  
ATOM     68 HG23 VAL A   4      31.535  19.219  10.229  1.00 61.94           H  
ATOM     69  N   HIS A   5      27.702  22.244   8.412  1.00 56.52           N  
ATOM     70  H   HIS A   5      28.393  22.480   7.715  1.00 56.52           H  
ATOM     71  CA  HIS A   5      26.479  23.046   8.469  1.00 56.52           C  
ATOM     72  HA  HIS A   5      26.282  23.299   9.511  1.00 56.52           H  
ATOM     73  C   HIS A   5      25.251  22.269   7.988  1.00 56.52           C  
ATOM     74  CB  HIS A   5      26.669  24.356   7.688  1.00 56.52           C  
ATOM     75  HB2 HIS A   5      25.776  24.557   7.096  1.00 56.52           H  
ATOM     76  HB3 HIS A   5      27.507  24.278   6.995  1.00 56.52           H  
ATOM     77  O   HIS A   5      24.207  22.340   8.629  1.00 56.52           O  
ATOM     78  CG  HIS A   5      26.883  25.527   8.606  1.00 56.52           C  
ATOM     79  CD2 HIS A   5      25.918  26.395   9.044  1.00 56.52           C  
ATOM     80  HD2 HIS A   5      24.873  26.378   8.773  1.00 56.52           H  
ATOM     81  ND1 HIS A   5      28.063  25.886   9.220  1.00 56.52           N  
ATOM     82  HD1 HIS A   5      28.961  25.440   9.103  1.00 56.52           H  
ATOM     83  CE1 HIS A   5      27.814  26.950  10.003  1.00 56.52           C  
ATOM     84  HE1 HIS A   5      28.543  27.466  10.611  1.00 56.52           H  
ATOM     85  NE2 HIS A   5      26.521  27.291   9.929  1.00 56.52           N  
ATOM     86  N   VAL A   6      25.378  21.476   6.918  1.00 59.31           N  
ATOM     87  H   VAL A   6      26.254  21.471   6.415  1.00 59.31           H  
ATOM     88  CA  VAL A   6      24.250  20.680   6.403  1.00 59.31           C  
ATOM     89  HA  VAL A   6      23.395  21.343   6.268  1.00 59.31           H  
ATOM     90  C   VAL A   6      23.820  19.621   7.420  1.00 59.31           C  
ATOM     91  CB  VAL A   6      24.575  20.057   5.033  1.00 59.31           C  
ATOM     92  HB  VAL A   6      25.433  19.392   5.135  1.00 59.31           H  
ATOM     93  O   VAL A   6      22.638  19.535   7.740  1.00 59.31           O  
ATOM     94  CG1 VAL A   6      23.392  19.253   4.482  1.00 59.31           C  
ATOM     95 HG11 VAL A   6      23.165  18.409   5.133  1.00 59.31           H  
ATOM     96 HG12 VAL A   6      22.507  19.887   4.408  1.00 59.31           H  
ATOM     97 HG13 VAL A   6      23.634  18.862   3.494  1.00 59.31           H  
ATOM     98  CG2 VAL A   6      24.918  21.146   4.007  1.00 59.31           C  
ATOM     99 HG21 VAL A   6      24.085  21.842   3.909  1.00 59.31           H  
ATOM    100 HG22 VAL A   6      25.810  21.695   4.310  1.00 59.31           H  
ATOM    101 HG23 VAL A   6      25.113  20.690   3.037  1.00 59.31           H  
ATOM    102  N   HIS A   7      24.772  18.893   8.015  1.00 56.65           N  
ATOM    103  H   HIS A   7      25.735  19.016   7.738  1.00 56.65           H  
ATOM    104  CA  HIS A   7      24.451  17.890   9.036  1.00 56.65           C  
ATOM    105  HA  HIS A   7      23.735  17.187   8.610  1.00 56.65           H  
ATOM    106  C   HIS A   7      23.767  18.497  10.266  1.00 56.65           C  
ATOM    107  CB  HIS A   7      25.716  17.119   9.440  1.00 56.65           C  
ATOM    108  HB2 HIS A   7      26.610  17.705   9.225  1.00 56.65           H  
ATOM    109  HB3 HIS A   7      25.698  16.933  10.513  1.00 56.65           H  
ATOM    110  O   HIS A   7      22.831  17.905  10.801  1.00 56.65           O  
ATOM    111  CG  HIS A   7      25.802  15.781   8.758  1.00 56.65           C  
ATOM    112  CD2 HIS A   7      25.078  14.665   9.080  1.00 56.65           C  
ATOM    113  HD2 HIS A   7      24.350  14.584   9.873  1.00 56.65           H  
ATOM    114  ND1 HIS A   7      26.596  15.458   7.682  1.00 56.65           N  
ATOM    115  HD1 HIS A   7      27.226  16.082   7.199  1.00 56.65           H  
ATOM    116  CE1 HIS A   7      26.359  14.172   7.368  1.00 56.65           C  
ATOM    117  HE1 HIS A   7      26.827  13.629   6.560  1.00 56.65           H  
ATOM    118  NE2 HIS A   7      25.441  13.650   8.193  1.00 56.65           N  
ATOM    119  N   ASN A   8      24.183  19.691  10.697  1.00 55.79           N  
ATOM    120  H   ASN A   8      24.963  20.142  10.239  1.00 55.79           H  
ATOM    121  CA  ASN A   8      23.589  20.317  11.874  1.00 55.79           C  
ATOM    122  HA  ASN A   8      23.521  19.550  12.645  1.00 55.79           H  
ATOM    123  C   ASN A   8      22.149  20.807  11.616  1.00 55.79           C  
ATOM    124  CB  ASN A   8      24.528  21.430  12.371  1.00 55.79           C  
ATOM    125  HB2 ASN A   8      25.565  21.143  12.194  1.00 55.79           H  
ATOM    126  HB3 ASN A   8      24.329  22.351  11.823  1.00 55.79           H  
ATOM    127  O   ASN A   8      21.307  20.749  12.512  1.00 55.79           O  
ATOM    128  CG  ASN A   8      24.401  21.677  13.865  1.00 55.79           C  
ATOM    129  ND2 ASN A   8      24.854  22.812  14.340  1.00 55.79           N  
ATOM    130 HD21 ASN A   8      24.776  22.938  15.339  1.00 55.79           H  
ATOM    131 HD22 ASN A   8      25.243  23.514  13.728  1.00 55.79           H  
ATOM    132  OD1 ASN A   8      23.932  20.857  14.634  1.00 55.79           O  
ATOM    133  N   VAL A   9      21.828  21.235  10.389  1.00 59.36           N  
ATOM    134  H   VAL A   9      22.547  21.273   9.681  1.00 59.36           H  
ATOM    135  CA  VAL A   9      20.449  21.596  10.014  1.00 59.36           C  
ATOM    136  HA  VAL A   9      20.037  22.249  10.784  1.00 59.36           H  
ATOM    137  C   VAL A   9      19.556  20.352   9.979  1.00 59.36           C  
ATOM    138  CB  VAL A   9      20.417  22.375   8.684  1.00 59.36           C  
ATOM    139  HB  VAL A   9      20.936  21.802   7.916  1.00 59.36           H  
ATOM    140  O   VAL A   9      18.464  20.371  10.547  1.00 59.36           O  
ATOM    141  CG1 VAL A   9      18.987  22.656   8.205  1.00 59.36           C  
ATOM    142 HG11 VAL A   9      18.424  23.176   8.980  1.00 59.36           H  
ATOM    143 HG12 VAL A   9      18.477  21.725   7.960  1.00 59.36           H  
ATOM    144 HG13 VAL A   9      19.010  23.272   7.306  1.00 59.36           H  
ATOM    145  CG2 VAL A   9      21.109  23.737   8.844  1.00 59.36           C  
ATOM    146 HG21 VAL A   9      21.146  24.246   7.881  1.00 59.36           H  
ATOM    147 HG22 VAL A   9      22.130  23.613   9.207  1.00 59.36           H  
ATOM    148 HG23 VAL A   9      20.559  24.355   9.554  1.00 59.36           H  
ATOM    149  N   THR A  10      20.032  19.242   9.405  1.00 55.84           N  
ATOM    150  H   THR A  10      20.918  19.277   8.920  1.00 55.84           H  
ATOM    151  CA  THR A  10      19.235  18.010   9.295  1.00 55.84           C  
ATOM    152  HA  THR A  10      18.271  18.268   8.857  1.00 55.84           H  
ATOM    153  C   THR A  10      18.947  17.375  10.659  1.00 55.84           C  
ATOM    154  CB  THR A  10      19.921  16.992   8.371  1.00 55.84           C  
ATOM    155  HB  THR A  10      20.784  16.563   8.879  1.00 55.84           H  
ATOM    156  O   THR A  10      17.820  16.947  10.909  1.00 55.84           O  
ATOM    157  CG2 THR A  10      18.976  15.874   7.937  1.00 55.84           C  
ATOM    158 HG21 THR A  10      18.094  16.289   7.448  1.00 55.84           H  
ATOM    159 HG22 THR A  10      18.662  15.292   8.803  1.00 55.84           H  
ATOM    160 HG23 THR A  10      19.493  15.209   7.244  1.00 55.84           H  
ATOM    161  OG1 THR A  10      20.360  17.615   7.187  1.00 55.84           O  
ATOM    162  HG1 THR A  10      19.585  17.892   6.692  1.00 55.84           H  
ATOM    163  N   VAL A  11      19.918  17.359  11.582  1.00 56.37           N  
ATOM    164  H   VAL A  11      20.834  17.703  11.332  1.00 56.37           H  
ATOM    165  CA  VAL A  11      19.714  16.771  12.920  1.00 56.37           C  
ATOM    166  HA  VAL A  11      19.263  15.786  12.796  1.00 56.37           H  
ATOM    167  C   VAL A  11      18.727  17.595  13.751  1.00 56.37           C  
ATOM    168  CB  VAL A  11      21.055  16.576  13.655  1.00 56.37           C  
ATOM    169  HB  VAL A  11      21.596  17.522  13.672  1.00 56.37           H  
ATOM    170  O   VAL A  11      17.854  17.023  14.409  1.00 56.37           O  
ATOM    171  CG1 VAL A  11      20.866  16.090  15.099  1.00 56.37           C  
ATOM    172 HG11 VAL A  11      21.837  15.878  15.545  1.00 56.37           H  
ATOM    173 HG12 VAL A  11      20.384  16.864  15.697  1.00 56.37           H  
ATOM    174 HG13 VAL A  11      20.257  15.186  15.115  1.00 56.37           H  
ATOM    175  CG2 VAL A  11      21.910  15.521  12.939  1.00 56.37           C  
ATOM    176 HG21 VAL A  11      22.057  15.785  11.892  1.00 56.37           H  
ATOM    177 HG22 VAL A  11      22.888  15.454  13.416  1.00 56.37           H  
ATOM    178 HG23 VAL A  11      21.421  14.548  12.984  1.00 56.37           H  
ATOM    179  N   ASN A  12      18.799  18.927  13.691  1.00 52.14           N  
ATOM    180  H   ASN A  12      19.519  19.361  13.131  1.00 52.14           H  
ATOM    181  CA  ASN A  12      17.868  19.774  14.440  1.00 52.14           C  
ATOM    182  HA  ASN A  12      17.813  19.405  15.464  1.00 52.14           H  
ATOM    183  C   ASN A  12      16.437  19.679  13.895  1.00 52.14           C  
ATOM    184  CB  ASN A  12      18.408  21.209  14.485  1.00 52.14           C  
ATOM    185  HB2 ASN A  12      18.696  21.533  13.485  1.00 52.14           H  
ATOM    186  HB3 ASN A  12      17.630  21.877  14.852  1.00 52.14           H  
ATOM    187  O   ASN A  12      15.492  19.604  14.680  1.00 52.14           O  
ATOM    188  CG  ASN A  12      19.583  21.319  15.442  1.00 52.14           C  
ATOM    189  ND2 ASN A  12      20.672  21.915  15.028  1.00 52.14           N  
ATOM    190 HD21 ASN A  12      21.471  21.837  15.641  1.00 52.14           H  
ATOM    191 HD22 ASN A  12      20.803  22.025  14.032  1.00 52.14           H  
ATOM    192  OD1 ASN A  12      19.549  20.838  16.563  1.00 52.14           O  
ATOM    193  N   GLN A  13      16.265  19.565  12.574  1.00 49.98           N  
ATOM    194  H   GLN A  13      17.063  19.646  11.961  1.00 49.98           H  
ATOM    195  CA  GLN A  13      14.938  19.394  11.979  1.00 49.98           C  
ATOM    196  HA  GLN A  13      14.293  20.170  12.392  1.00 49.98           H  
ATOM    197  C   GLN A  13      14.307  18.038  12.347  1.00 49.98           C  
ATOM    198  CB  GLN A  13      15.053  19.614  10.464  1.00 49.98           C  
ATOM    199  HB2 GLN A  13      15.771  20.412  10.282  1.00 49.98           H  
ATOM    200  HB3 GLN A  13      15.415  18.707   9.979  1.00 49.98           H  
ATOM    201  O   GLN A  13      13.107  17.965  12.621  1.00 49.98           O  
ATOM    202  CG  GLN A  13      13.719  20.049   9.845  1.00 49.98           C  
ATOM    203  HG2 GLN A  13      13.009  19.223   9.881  1.00 49.98           H  
ATOM    204  HG3 GLN A  13      13.310  20.879  10.422  1.00 49.98           H  
ATOM    205  CD  GLN A  13      13.878  20.503   8.396  1.00 49.98           C  
ATOM    206  NE2 GLN A  13      12.948  21.272   7.874  1.00 49.98           N  
ATOM    207 HE21 GLN A  13      12.141  21.556   8.411  1.00 49.98           H  
ATOM    208 HE22 GLN A  13      13.095  21.540   6.911  1.00 49.98           H  
ATOM    209  OE1 GLN A  13      14.830  20.187   7.704  1.00 49.98           O  
ATOM    210  N   CYS A  14      15.126  16.986  12.459  1.00 42.00           N  
ATOM    211  H   CYS A  14      16.092  17.100  12.185  1.00 42.00           H  
ATOM    212  CA  CYS A  14      14.679  15.663  12.894  1.00 42.00           C  
ATOM    213  HA  CYS A  14      13.798  15.395  12.310  1.00 42.00           H  
ATOM    214  C   CYS A  14      14.257  15.648  14.380  1.00 42.00           C  
ATOM    215  CB  CYS A  14      15.804  14.665  12.572  1.00 42.00           C  
ATOM    216  HB2 CYS A  14      16.503  14.603  13.407  1.00 42.00           H  
ATOM    217  HB3 CYS A  14      16.351  14.997  11.689  1.00 42.00           H  
ATOM    218  O   CYS A  14      13.283  14.990  14.753  1.00 42.00           O  
ATOM    219  SG  CYS A  14      15.113  13.031  12.205  1.00 42.00           S  
ATOM    220  HG  CYS A  14      14.371  13.379  11.150  1.00 42.00           H  
ATOM    221  N   LYS A  15      14.924  16.435  15.239  1.00 48.29           N  
ATOM    222  H   LYS A  15      15.718  16.951  14.889  1.00 48.29           H  
ATOM    223  CA  LYS A  15      14.582  16.527  16.670  1.00 48.29           C  
ATOM    224  HA  LYS A  15      14.366  15.515  17.013  1.00 48.29           H  
ATOM    225  C   LYS A  15      13.301  17.329  16.923  1.00 48.29           C  
ATOM    226  CB  LYS A  15      15.786  17.069  17.461  1.00 48.29           C  
ATOM    227  HB2 LYS A  15      16.692  16.956  16.865  1.00 48.29           H  
ATOM    228  HB3 LYS A  15      15.650  18.131  17.667  1.00 48.29           H  
ATOM    229  O   LYS A  15      12.491  16.921  17.756  1.00 48.29           O  
ATOM    230  CG  LYS A  15      15.983  16.293  18.771  1.00 48.29           C  
ATOM    231  HG2 LYS A  15      15.112  16.425  19.413  1.00 48.29           H  
ATOM    232  HG3 LYS A  15      16.095  15.234  18.538  1.00 48.29           H  
ATOM    233  CD  LYS A  15      17.242  16.776  19.502  1.00 48.29           C  
ATOM    234  HD2 LYS A  15      17.086  17.802  19.835  1.00 48.29           H  
ATOM    235  HD3 LYS A  15      18.086  16.755  18.812  1.00 48.29           H  
ATOM    236  CE  LYS A  15      17.546  15.872  20.702  1.00 48.29           C  
ATOM    237  HE2 LYS A  15      17.665  14.850  20.342  1.00 48.29           H  
ATOM    238  HE3 LYS A  15      16.691  15.891  21.377  1.00 48.29           H  
ATOM    239  NZ  LYS A  15      18.776  16.309  21.409  1.00 48.29           N  
ATOM    240  HZ1 LYS A  15      18.980  15.696  22.186  1.00 48.29           H  
ATOM    241  HZ2 LYS A  15      19.565  16.302  20.779  1.00 48.29           H  
ATOM    242  HZ3 LYS A  15      18.665  17.248  21.765  1.00 48.29           H  
ATOM    243  N   SER A  16      13.083  18.418  16.181  1.00 50.53           N  
ATOM    244  H   SER A  16      13.814  18.747  15.568  1.00 50.53           H  
ATOM    245  CA  SER A  16      11.865  19.228  16.312  1.00 50.53           C  
ATOM    246  HA  SER A  16      11.725  19.473  17.365  1.00 50.53           H  
ATOM    247  C   SER A  16      10.613  18.470  15.865  1.00 50.53           C  
ATOM    248  CB  SER A  16      12.002  20.544  15.544  1.00 50.53           C  
ATOM    249  HB2 SER A  16      11.076  21.113  15.623  1.00 50.53           H  
ATOM    250  HB3 SER A  16      12.201  20.333  14.493  1.00 50.53           H  
ATOM    251  O   SER A  16       9.624  18.486  16.592  1.00 50.53           O  
ATOM    252  OG  SER A  16      13.067  21.307  16.078  1.00 50.53           O  
ATOM    253  HG  SER A  16      12.815  21.641  16.942  1.00 50.53           H  
ATOM    254  N   GLN A  17      10.654  17.730  14.747  1.00 49.78           N  
ATOM    255  H   GLN A  17      11.488  17.729  14.177  1.00 49.78           H  
ATOM    256  CA  GLN A  17       9.490  16.945  14.302  1.00 49.78           C  
ATOM    257  HA  GLN A  17       8.625  17.607  14.269  1.00 49.78           H  
ATOM    258  C   GLN A  17       9.113  15.826  15.285  1.00 49.78           C  
ATOM    259  CB  GLN A  17       9.720  16.376  12.892  1.00 49.78           C  
ATOM    260  HB2 GLN A  17      10.767  16.105  12.761  1.00 49.78           H  
ATOM    261  HB3 GLN A  17       9.117  15.476  12.773  1.00 49.78           H  
ATOM    262  O   GLN A  17       7.927  15.626  15.554  1.00 49.78           O  
ATOM    263  CG  GLN A  17       9.285  17.376  11.811  1.00 49.78           C  
ATOM    264  HG2 GLN A  17       8.244  17.652  11.977  1.00 49.78           H  
ATOM    265  HG3 GLN A  17       9.896  18.276  11.885  1.00 49.78           H  
ATOM    266  CD  GLN A  17       9.409  16.821  10.394  1.00 49.78           C  
ATOM    267  NE2 GLN A  17       8.927  17.532   9.399  1.00 49.78           N  
ATOM    268 HE21 GLN A  17       9.012  17.108   8.486  1.00 49.78           H  
ATOM    269 HE22 GLN A  17       8.445  18.404   9.564  1.00 49.78           H  
ATOM    270  OE1 GLN A  17       9.937  15.753  10.142  1.00 49.78           O  
ATOM    271  N   SER A  18      10.094  15.149  15.889  1.00 48.81           N  
ATOM    272  H   SER A  18      11.048  15.306  15.598  1.00 48.81           H  
ATOM    273  CA  SER A  18       9.817  14.101  16.883  1.00 48.81           C  
ATOM    274  HA  SER A  18       9.100  13.403  16.450  1.00 48.81           H  
ATOM    275  C   SER A  18       9.172  14.639  18.167  1.00 48.81           C  
ATOM    276  CB  SER A  18      11.097  13.323  17.207  1.00 48.81           C  
ATOM    277  HB2 SER A  18      11.177  13.161  18.282  1.00 48.81           H  
ATOM    278  HB3 SER A  18      11.972  13.878  16.869  1.00 48.81           H  
ATOM    279  O   SER A  18       8.313  13.972  18.750  1.00 48.81           O  
ATOM    280  OG  SER A  18      11.043  12.068  16.562  1.00 48.81           O  
ATOM    281  HG  SER A  18      11.934  11.744  16.413  1.00 48.81           H  
ATOM    282  N   GLN A  19       9.521  15.854  18.607  1.00 47.40           N  
ATOM    283  H   GLN A  19      10.217  16.382  18.101  1.00 47.40           H  
ATOM    284  CA  GLN A  19       8.893  16.454  19.792  1.00 47.40           C  
ATOM    285  HA  GLN A  19       8.792  15.685  20.557  1.00 47.40           H  
ATOM    286  C   GLN A  19       7.467  16.956  19.525  1.00 47.40           C  
ATOM    287  CB  GLN A  19       9.782  17.561  20.372  1.00 47.40           C  
ATOM    288  HB2 GLN A  19       9.195  18.144  21.081  1.00 47.40           H  
ATOM    289  HB3 GLN A  19      10.125  18.222  19.577  1.00 47.40           H  
ATOM    290  O   GLN A  19       6.617  16.858  20.413  1.00 47.40           O  
ATOM    291  CG  GLN A  19      10.982  16.962  21.123  1.00 47.40           C  
ATOM    292  HG2 GLN A  19      11.631  16.437  20.421  1.00 47.40           H  
ATOM    293  HG3 GLN A  19      10.618  16.242  21.856  1.00 47.40           H  
ATOM    294  CD  GLN A  19      11.811  18.011  21.857  1.00 47.40           C  
ATOM    295  NE2 GLN A  19      12.651  17.609  22.786  1.00 47.40           N  
ATOM    296 HE21 GLN A  19      12.664  16.642  23.078  1.00 47.40           H  
ATOM    297 HE22 GLN A  19      13.094  18.354  23.304  1.00 47.40           H  
ATOM    298  OE1 GLN A  19      11.732  19.203  21.626  1.00 47.40           O  
ATOM    299  N   THR A  20       7.161  17.428  18.310  1.00 49.21           N  
ATOM    300  H   THR A  20       7.890  17.553  17.623  1.00 49.21           H  
ATOM    301  CA  THR A  20       5.794  17.863  17.972  1.00 49.21           C  
ATOM    302  HA  THR A  20       5.411  18.446  18.809  1.00 49.21           H  
ATOM    303  C   THR A  20       4.837  16.680  17.787  1.00 49.21           C  
ATOM    304  CB  THR A  20       5.763  18.763  16.725  1.00 49.21           C  
ATOM    305  HB  THR A  20       5.716  18.144  15.828  1.00 49.21           H  
ATOM    306  O   THR A  20       3.672  16.766  18.182  1.00 49.21           O  
ATOM    307  CG2 THR A  20       4.569  19.714  16.754  1.00 49.21           C  
ATOM    308 HG21 THR A  20       3.640  19.144  16.757  1.00 49.21           H  
ATOM    309 HG22 THR A  20       4.586  20.344  15.864  1.00 49.21           H  
ATOM    310 HG23 THR A  20       4.606  20.346  17.642  1.00 49.21           H  
ATOM    311  OG1 THR A  20       6.905  19.579  16.639  1.00 49.21           O  
ATOM    312  HG1 THR A  20       7.013  20.043  17.473  1.00 49.21           H  
ATOM    313  N   LEU A  21       5.319  15.549  17.260  1.00 42.28           N  
ATOM    314  H   LEU A  21       6.266  15.542  16.910  1.00 42.28           H  
ATOM    315  CA  LEU A  21       4.497  14.346  17.059  1.00 42.28           C  
ATOM    316  HA  LEU A  21       3.532  14.650  16.653  1.00 42.28           H  
ATOM    317  C   LEU A  21       4.174  13.600  18.362  1.00 42.28           C  
ATOM    318  CB  LEU A  21       5.194  13.438  16.029  1.00 42.28           C  
ATOM    319  HB2 LEU A  21       6.264  13.429  16.233  1.00 42.28           H  
ATOM    320  HB3 LEU A  21       4.832  12.415  16.139  1.00 42.28           H  
ATOM    321  O   LEU A  21       3.117  12.981  18.464  1.00 42.28           O  
ATOM    322  CG  LEU A  21       4.935  13.899  14.582  1.00 42.28           C  
ATOM    323  HG  LEU A  21       4.969  14.987  14.530  1.00 42.28           H  
ATOM    324  CD1 LEU A  21       6.002  13.349  13.638  1.00 42.28           C  
ATOM    325 HD11 LEU A  21       5.808  13.691  12.622  1.00 42.28           H  
ATOM    326 HD12 LEU A  21       6.985  13.706  13.944  1.00 42.28           H  
ATOM    327 HD13 LEU A  21       5.995  12.259  13.660  1.00 42.28           H  
ATOM    328  CD2 LEU A  21       3.567  13.417  14.086  1.00 42.28           C  
ATOM    329 HD21 LEU A  21       3.405  13.762  13.065  1.00 42.28           H  
ATOM    330 HD22 LEU A  21       3.523  12.328  14.105  1.00 42.28           H  
ATOM    331 HD23 LEU A  21       2.774  13.818  14.717  1.00 42.28           H  
ATOM    332  N   SER A  22       5.023  13.702  19.387  1.00 43.59           N  
ATOM    333  H   SER A  22       5.879  14.224  19.261  1.00 43.59           H  
ATOM    334  CA  SER A  22       4.783  13.047  20.683  1.00 43.59           C  
ATOM    335  HA  SER A  22       4.295  12.091  20.493  1.00 43.59           H  
ATOM    336  C   SER A  22       3.818  13.820  21.596  1.00 43.59           C  
ATOM    337  CB  SER A  22       6.110  12.713  21.378  1.00 43.59           C  
ATOM    338  HB2 SER A  22       5.934  12.566  22.444  1.00 43.59           H  
ATOM    339  HB3 SER A  22       6.495  11.781  20.965  1.00 43.59           H  
ATOM    340  O   SER A  22       3.084  13.199  22.366  1.00 43.59           O  
ATOM    341  OG  SER A  22       7.090  13.719  21.189  1.00 43.59           O  
ATOM    342  HG  SER A  22       7.505  13.600  20.332  1.00 43.59           H  
ATOM    343  N   HIS A  23       3.733  15.149  21.476  1.00 41.32           N  
ATOM    344  H   HIS A  23       4.378  15.623  20.859  1.00 41.32           H  
ATOM    345  CA  HIS A  23       2.814  15.953  22.300  1.00 41.32           C  
ATOM    346  HA  HIS A  23       2.710  15.477  23.275  1.00 41.32           H  
ATOM    347  C   HIS A  23       1.390  16.048  21.738  1.00 41.32           C  
ATOM    348  CB  HIS A  23       3.414  17.341  22.544  1.00 41.32           C  
ATOM    349  HB2 HIS A  23       3.803  17.752  21.612  1.00 41.32           H  
ATOM    350  HB3 HIS A  23       2.634  18.008  22.909  1.00 41.32           H  
ATOM    351  O   HIS A  23       0.444  16.255  22.494  1.00 41.32           O  
ATOM    352  CG  HIS A  23       4.505  17.294  23.577  1.00 41.32           C  
ATOM    353  CD2 HIS A  23       4.366  17.544  24.917  1.00 41.32           C  
ATOM    354  HD2 HIS A  23       3.457  17.842  25.419  1.00 41.32           H  
ATOM    355  ND1 HIS A  23       5.807  16.906  23.364  1.00 41.32           N  
ATOM    356  HD1 HIS A  23       6.216  16.673  22.470  1.00 41.32           H  
ATOM    357  CE1 HIS A  23       6.437  16.920  24.551  1.00 41.32           C  
ATOM    358  HE1 HIS A  23       7.475  16.664  24.705  1.00 41.32           H  
ATOM    359  NE2 HIS A  23       5.602  17.308  25.526  1.00 41.32           N  
ATOM    360  N   SER A  24       1.201  15.869  20.430  1.00 42.61           N  
ATOM    361  H   SER A  24       1.998  15.683  19.837  1.00 42.61           H  
ATOM    362  CA  SER A  24      -0.124  15.994  19.805  1.00 42.61           C  
ATOM    363  HA  SER A  24      -0.705  16.718  20.376  1.00 42.61           H  
ATOM    364  C   SER A  24      -0.952  14.702  19.838  1.00 42.61           C  
ATOM    365  CB  SER A  24       0.004  16.582  18.395  1.00 42.61           C  
ATOM    366  HB2 SER A  24       0.173  17.656  18.475  1.00 42.61           H  
ATOM    367  HB3 SER A  24      -0.927  16.422  17.850  1.00 42.61           H  
ATOM    368  O   SER A  24      -2.177  14.768  19.743  1.00 42.61           O  
ATOM    369  OG  SER A  24       1.082  16.010  17.678  1.00 42.61           O  
ATOM    370  HG  SER A  24       1.903  16.459  17.891  1.00 42.61           H  
ATOM    371  N   HIS A  25      -0.331  13.537  20.053  1.00 38.14           N  
ATOM    372  H   HIS A  25       0.678  13.527  20.098  1.00 38.14           H  
ATOM    373  CA  HIS A  25      -1.049  12.255  20.108  1.00 38.14           C  
ATOM    374  HA  HIS A  25      -1.936  12.338  19.479  1.00 38.14           H  
ATOM    375  C   HIS A  25      -1.601  11.874  21.488  1.00 38.14           C  
ATOM    376  CB  HIS A  25      -0.182  11.141  19.506  1.00 38.14           C  
ATOM    377  HB2 HIS A  25       0.876  11.392  19.578  1.00 38.14           H  
ATOM    378  HB3 HIS A  25      -0.340  10.212  20.052  1.00 38.14           H  
ATOM    379  O   HIS A  25      -2.441  10.984  21.579  1.00 38.14           O  
ATOM    380  CG  HIS A  25      -0.553  10.901  18.069  1.00 38.14           C  
ATOM    381  CD2 HIS A  25      -1.378   9.913  17.600  1.00 38.14           C  
ATOM    382  HD2 HIS A  25      -1.845   9.139  18.191  1.00 38.14           H  
ATOM    383  ND1 HIS A  25      -0.233  11.708  17.003  1.00 38.14           N  
ATOM    384  HD1 HIS A  25       0.375  12.515  17.031  1.00 38.14           H  
ATOM    385  CE1 HIS A  25      -0.842  11.212  15.914  1.00 38.14           C  
ATOM    386  HE1 HIS A  25      -0.770  11.625  14.919  1.00 38.14           H  
ATOM    387  NE2 HIS A  25      -1.551  10.117  16.228  1.00 38.14           N  
ATOM    388  N   SER A  26      -1.187  12.542  22.564  1.00 43.99           N  
ATOM    389  H   SER A  26      -0.474  13.251  22.469  1.00 43.99           H  
ATOM    390  CA  SER A  26      -1.619  12.186  23.923  1.00 43.99           C  
ATOM    391  HA  SER A  26      -1.981  11.157  23.916  1.00 43.99           H  
ATOM    392  C   SER A  26      -2.807  13.007  24.444  1.00 43.99           C  
ATOM    393  CB  SER A  26      -0.418  12.180  24.879  1.00 43.99           C  
ATOM    394  HB2 SER A  26       0.075  11.210  24.810  1.00 43.99           H  
ATOM    395  HB3 SER A  26      -0.758  12.319  25.905  1.00 43.99           H  
ATOM    396  O   SER A  26      -3.447  12.586  25.402  1.00 43.99           O  
ATOM    397  OG  SER A  26       0.525  13.182  24.538  1.00 43.99           O  
ATOM    398  HG  SER A  26       1.336  12.778  24.222  1.00 43.99           H  
ATOM    399  N   HIS A  27      -3.167  14.134  23.816  1.00 43.00           N  
ATOM    400  H   HIS A  27      -2.605  14.455  23.040  1.00 43.00           H  
ATOM    401  CA  HIS A  27      -4.274  14.980  24.297  1.00 43.00           C  
ATOM    402  HA  HIS A  27      -4.483  14.718  25.335  1.00 43.00           H  
ATOM    403  C   HIS A  27      -5.623  14.765  23.595  1.00 43.00           C  
ATOM    404  CB  HIS A  27      -3.841  16.452  24.316  1.00 43.00           C  
ATOM    405  HB2 HIS A  27      -4.694  17.084  24.069  1.00 43.00           H  
ATOM    406  HB3 HIS A  27      -3.063  16.636  23.574  1.00 43.00           H  
ATOM    407  O   HIS A  27      -6.661  15.098  24.160  1.00 43.00           O  
ATOM    408  CG  HIS A  27      -3.346  16.852  25.682  1.00 43.00           C  
ATOM    409  CD2 HIS A  27      -3.913  17.782  26.512  1.00 43.00           C  
ATOM    410  HD2 HIS A  27      -4.772  18.396  26.286  1.00 43.00           H  
ATOM    411  ND1 HIS A  27      -2.316  16.261  26.380  1.00 43.00           N  
ATOM    412  HD1 HIS A  27      -1.695  15.543  26.035  1.00 43.00           H  
ATOM    413  CE1 HIS A  27      -2.262  16.826  27.597  1.00 43.00           C  
ATOM    414  HE1 HIS A  27      -1.548  16.576  28.369  1.00 43.00           H  
ATOM    415  NE2 HIS A  27      -3.216  17.760  27.723  1.00 43.00           N  
ATOM    416  N   SER A  28      -5.654  14.165  22.406  1.00 45.47           N  
ATOM    417  H   SER A  28      -4.789  13.918  21.946  1.00 45.47           H  
ATOM    418  CA  SER A  28      -6.900  13.954  21.651  1.00 45.47           C  
ATOM    419  HA  SER A  28      -7.632  14.698  21.964  1.00 45.47           H  
ATOM    420  C   SER A  28      -7.561  12.593  21.903  1.00 45.47           C  
ATOM    421  CB  SER A  28      -6.638  14.213  20.164  1.00 45.47           C  
ATOM    422  HB2 SER A  28      -7.462  13.832  19.560  1.00 45.47           H  
ATOM    423  HB3 SER A  28      -6.555  15.289  20.009  1.00 45.47           H  
ATOM    424  O   SER A  28      -8.741  12.424  21.600  1.00 45.47           O  
ATOM    425  OG  SER A  28      -5.419  13.606  19.779  1.00 45.47           O  
ATOM    426  HG  SER A  28      -5.008  14.112  19.074  1.00 45.47           H  
ATOM    427  N   HIS A  29      -6.856  11.626  22.499  1.00 42.48           N  
ATOM    428  H   HIS A  29      -5.881  11.795  22.703  1.00 42.48           H  
ATOM    429  CA  HIS A  29      -7.417  10.297  22.788  1.00 42.48           C  
ATOM    430  HA  HIS A  29      -8.213  10.093  22.072  1.00 42.48           H  
ATOM    431  C   HIS A  29      -8.115  10.177  24.148  1.00 42.48           C  
ATOM    432  CB  HIS A  29      -6.342   9.224  22.568  1.00 42.48           C  
ATOM    433  HB2 HIS A  29      -6.514   8.401  23.261  1.00 42.48           H  
ATOM    434  HB3 HIS A  29      -5.348   9.625  22.764  1.00 42.48           H  
ATOM    435  O   HIS A  29      -8.976   9.316  24.317  1.00 42.48           O  
ATOM    436  CG  HIS A  29      -6.402   8.667  21.168  1.00 42.48           C  
ATOM    437  CD2 HIS A  29      -6.315   7.347  20.817  1.00 42.48           C  
ATOM    438  HD2 HIS A  29      -6.147   6.519  21.490  1.00 42.48           H  
ATOM    439  ND1 HIS A  29      -6.674   9.374  20.017  1.00 42.48           N  
ATOM    440  HD1 HIS A  29      -6.748  10.378  19.938  1.00 42.48           H  
ATOM    441  CE1 HIS A  29      -6.752   8.501  19.000  1.00 42.48           C  
ATOM    442  HE1 HIS A  29      -6.931   8.760  17.967  1.00 42.48           H  
ATOM    443  NE2 HIS A  29      -6.543   7.252  19.441  1.00 42.48           N  
ATOM    444  N   SER A  30      -7.831  11.067  25.099  1.00 46.82           N  
ATOM    445  H   SER A  30      -7.043  11.686  24.972  1.00 46.82           H  
ATOM    446  CA  SER A  30      -8.410  10.966  26.445  1.00 46.82           C  
ATOM    447  HA  SER A  30      -8.429   9.916  26.737  1.00 46.82           H  
ATOM    448  C   SER A  30      -9.853  11.481  26.522  1.00 46.82           C  
ATOM    449  CB  SER A  30      -7.518  11.698  27.451  1.00 46.82           C  
ATOM    450  HB2 SER A  30      -7.650  12.774  27.336  1.00 46.82           H  
ATOM    451  HB3 SER A  30      -7.795  11.409  28.465  1.00 46.82           H  
ATOM    452  O   SER A  30     -10.619  11.029  27.367  1.00 46.82           O  
ATOM    453  OG  SER A  30      -6.163  11.373  27.204  1.00 46.82           O  
ATOM    454  HG  SER A  30      -5.586  11.889  27.772  1.00 46.82           H  
ATOM    455  N   HIS A  31     -10.255  12.408  25.645  1.00 44.90           N  
ATOM    456  H   HIS A  31      -9.598  12.743  24.955  1.00 44.90           H  
ATOM    457  CA  HIS A  31     -11.603  12.993  25.692  1.00 44.90           C  
ATOM    458  HA  HIS A  31     -11.960  12.955  26.722  1.00 44.90           H  
ATOM    459  C   HIS A  31     -12.656  12.207  24.896  1.00 44.90           C  
ATOM    460  CB  HIS A  31     -11.549  14.479  25.303  1.00 44.90           C  
ATOM    461  HB2 HIS A  31     -12.421  14.721  24.695  1.00 44.90           H  
ATOM    462  HB3 HIS A  31     -10.663  14.691  24.706  1.00 44.90           H  
ATOM    463  O   HIS A  31     -13.822  12.196  25.286  1.00 44.90           O  
ATOM    464  CG  HIS A  31     -11.568  15.376  26.517  1.00 44.90           C  
ATOM    465  CD2 HIS A  31     -12.548  16.272  26.848  1.00 44.90           C  
ATOM    466  HD2 HIS A  31     -13.434  16.489  26.269  1.00 44.90           H  
ATOM    467  ND1 HIS A  31     -10.653  15.381  27.547  1.00 44.90           N  
ATOM    468  HD1 HIS A  31      -9.807  14.832  27.600  1.00 44.90           H  
ATOM    469  CE1 HIS A  31     -11.072  16.262  28.472  1.00 44.90           C  
ATOM    470  HE1 HIS A  31     -10.557  16.492  29.393  1.00 44.90           H  
ATOM    471  NE2 HIS A  31     -12.223  16.830  28.087  1.00 44.90           N  
ATOM    472  N   SER A  32     -12.273  11.498  23.830  1.00 47.92           N  
ATOM    473  H   SER A  32     -11.303  11.488  23.551  1.00 47.92           H  
ATOM    474  CA  SER A  32     -13.227  10.711  23.032  1.00 47.92           C  
ATOM    475  HA  SER A  32     -14.145  11.287  22.918  1.00 47.92           H  
ATOM    476  C   SER A  32     -13.617   9.388  23.699  1.00 47.92           C  
ATOM    477  CB  SER A  32     -12.662  10.476  21.629  1.00 47.92           C  
ATOM    478  HB2 SER A  32     -13.355   9.863  21.052  1.00 47.92           H  
ATOM    479  HB3 SER A  32     -12.544  11.438  21.131  1.00 47.92           H  
ATOM    480  O   SER A  32     -14.744   8.921  23.527  1.00 47.92           O  
ATOM    481  OG  SER A  32     -11.402   9.835  21.706  1.00 47.92           O  
ATOM    482  HG  SER A  32     -10.923   9.994  20.890  1.00 47.92           H  
ATOM    483  N   HIS A  33     -12.730   8.798  24.507  1.00 46.15           N  
ATOM    484  H   HIS A  33     -11.803   9.192  24.584  1.00 46.15           H  
ATOM    485  CA  HIS A  33     -13.023   7.534  25.187  1.00 46.15           C  
ATOM    486  HA  HIS A  33     -13.521   6.880  24.472  1.00 46.15           H  
ATOM    487  C   HIS A  33     -14.025   7.682  26.341  1.00 46.15           C  
ATOM    488  CB  HIS A  33     -11.719   6.836  25.600  1.00 46.15           C  
ATOM    489  HB2 HIS A  33     -11.862   6.354  26.567  1.00 46.15           H  
ATOM    490  HB3 HIS A  33     -10.907   7.557  25.704  1.00 46.15           H  
ATOM    491  O   HIS A  33     -14.944   6.870  26.441  1.00 46.15           O  
ATOM    492  CG  HIS A  33     -11.332   5.774  24.602  1.00 46.15           C  
ATOM    493  CD2 HIS A  33     -11.163   4.440  24.859  1.00 46.15           C  
ATOM    494  HD2 HIS A  33     -11.237   3.966  25.826  1.00 46.15           H  
ATOM    495  ND1 HIS A  33     -11.209   5.943  23.240  1.00 46.15           N  
ATOM    496  HD1 HIS A  33     -11.233   6.825  22.749  1.00 46.15           H  
ATOM    497  CE1 HIS A  33     -10.971   4.739  22.693  1.00 46.15           C  
ATOM    498  HE1 HIS A  33     -10.805   4.555  21.641  1.00 46.15           H  
ATOM    499  NE2 HIS A  33     -10.934   3.792  23.641  1.00 46.15           N  
ATOM    500  N   SER A  34     -13.939   8.744  27.150  1.00 49.78           N  
ATOM    501  H   SER A  34     -13.138   9.355  27.082  1.00 49.78           H  
ATOM    502  CA  SER A  34     -14.865   8.924  28.282  1.00 49.78           C  
ATOM    503  HA  SER A  34     -14.887   8.000  28.861  1.00 49.78           H  
ATOM    504  C   SER A  34     -16.307   9.207  27.846  1.00 49.78           C  
ATOM    505  CB  SER A  34     -14.370  10.034  29.209  1.00 49.78           C  
ATOM    506  HB2 SER A  34     -15.120  10.225  29.976  1.00 49.78           H  
ATOM    507  HB3 SER A  34     -14.199  10.945  28.636  1.00 49.78           H  
ATOM    508  O   SER A  34     -17.253   8.743  28.488  1.00 49.78           O  
ATOM    509  OG  SER A  34     -13.171   9.618  29.829  1.00 49.78           O  
ATOM    510  HG  SER A  34     -12.821  10.339  30.357  1.00 49.78           H  
ATOM    511  N   GLN A  35     -16.514   9.919  26.733  1.00 47.86           N  
ATOM    512  H   GLN A  35     -15.722  10.292  26.229  1.00 47.86           H  
ATOM    513  CA  GLN A  35     -17.868  10.208  26.249  1.00 47.86           C  
ATOM    514  HA  GLN A  35     -18.470  10.493  27.112  1.00 47.86           H  
ATOM    515  C   GLN A  35     -18.554   8.966  25.653  1.00 47.86           C  
ATOM    516  CB  GLN A  35     -17.836  11.401  25.276  1.00 47.86           C  
ATOM    517  HB2 GLN A  35     -16.820  11.782  25.178  1.00 47.86           H  
ATOM    518  HB3 GLN A  35     -18.175  11.084  24.289  1.00 47.86           H  
ATOM    519  O   GLN A  35     -19.721   8.709  25.957  1.00 47.86           O  
ATOM    520  CG  GLN A  35     -18.739  12.535  25.786  1.00 47.86           C  
ATOM    521  HG2 GLN A  35     -19.768  12.179  25.839  1.00 47.86           H  
ATOM    522  HG3 GLN A  35     -18.422  12.818  26.790  1.00 47.86           H  
ATOM    523  CD  GLN A  35     -18.702  13.781  24.906  1.00 47.86           C  
ATOM    524  NE2 GLN A  35     -19.331  14.859  25.322  1.00 47.86           N  
ATOM    525 HE21 GLN A  35     -19.827  14.869  26.202  1.00 47.86           H  
ATOM    526 HE22 GLN A  35     -19.273  15.657  24.706  1.00 47.86           H  
ATOM    527  OE1 GLN A  35     -18.116  13.825  23.840  1.00 47.86           O  
ATOM    528  N   ASN A  36     -17.822   8.140  24.896  1.00 50.01           N  
ATOM    529  H   ASN A  36     -16.869   8.391  24.676  1.00 50.01           H  
ATOM    530  CA  ASN A  36     -18.386   6.924  24.298  1.00 50.01           C  
ATOM    531  HA  ASN A  36     -19.356   7.175  23.869  1.00 50.01           H  
ATOM    532  C   ASN A  36     -18.683   5.826  25.326  1.00 50.01           C  
ATOM    533  CB  ASN A  36     -17.456   6.415  23.179  1.00 50.01           C  
ATOM    534  HB2 ASN A  36     -17.494   5.326  23.149  1.00 50.01           H  
ATOM    535  HB3 ASN A  36     -16.425   6.707  23.378  1.00 50.01           H  
ATOM    536  O   ASN A  36     -19.680   5.114  25.182  1.00 50.01           O  
ATOM    537  CG  ASN A  36     -17.863   6.893  21.795  1.00 50.01           C  
ATOM    538  ND2 ASN A  36     -17.017   6.707  20.812  1.00 50.01           N  
ATOM    539 HD21 ASN A  36     -17.326   7.029  19.906  1.00 50.01           H  
ATOM    540 HD22 ASN A  36     -16.109   6.301  20.985  1.00 50.01           H  
ATOM    541  OD1 ASN A  36     -18.943   7.400  21.557  1.00 50.01           O  
ATOM    542  N   GLN A  37     -17.880   5.699  26.388  1.00 52.08           N  
ATOM    543  H   GLN A  37     -17.043   6.262  26.450  1.00 52.08           H  
ATOM    544  CA  GLN A  37     -18.162   4.732  27.456  1.00 52.08           C  
ATOM    545  HA  GLN A  37     -18.353   3.764  26.994  1.00 52.08           H  
ATOM    546  C   GLN A  37     -19.434   5.091  28.238  1.00 52.08           C  
ATOM    547  CB  GLN A  37     -16.939   4.599  28.380  1.00 52.08           C  
ATOM    548  HB2 GLN A  37     -16.152   5.286  28.070  1.00 52.08           H  
ATOM    549  HB3 GLN A  37     -17.214   4.845  29.406  1.00 52.08           H  
ATOM    550  O   GLN A  37     -20.231   4.211  28.562  1.00 52.08           O  
ATOM    551  CG  GLN A  37     -16.395   3.164  28.339  1.00 52.08           C  
ATOM    552  HG2 GLN A  37     -16.202   2.883  27.304  1.00 52.08           H  
ATOM    553  HG3 GLN A  37     -17.146   2.487  28.746  1.00 52.08           H  
ATOM    554  CD  GLN A  37     -15.098   2.987  29.121  1.00 52.08           C  
ATOM    555  NE2 GLN A  37     -14.600   1.776  29.230  1.00 52.08           N  
ATOM    556 HE21 GLN A  37     -15.063   0.983  28.808  1.00 52.08           H  
ATOM    557 HE22 GLN A  37     -13.736   1.709  29.750  1.00 52.08           H  
ATOM    558  OE1 GLN A  37     -14.495   3.911  29.636  1.00 52.08           O  
ATOM    559  N   SER A  38     -19.677   6.386  28.454  1.00 49.78           N  
ATOM    560  H   SER A  38     -18.979   7.056  28.163  1.00 49.78           H  
ATOM    561  CA  SER A  38     -20.856   6.873  29.181  1.00 49.78           C  
ATOM    562  HA  SER A  38     -20.927   6.346  30.132  1.00 49.78           H  
ATOM    563  C   SER A  38     -22.162   6.633  28.407  1.00 49.78           C  
ATOM    564  CB  SER A  38     -20.709   8.370  29.472  1.00 49.78           C  
ATOM    565  HB2 SER A  38     -20.776   8.932  28.540  1.00 49.78           H  
ATOM    566  HB3 SER A  38     -21.526   8.682  30.122  1.00 49.78           H  
ATOM    567  O   SER A  38     -23.175   6.239  28.985  1.00 49.78           O  
ATOM    568  OG  SER A  38     -19.477   8.679  30.098  1.00 49.78           O  
ATOM    569  HG  SER A  38     -18.746   8.634  29.477  1.00 49.78           H  
ATOM    570  N   GLN A  39     -22.156   6.839  27.083  1.00 50.09           N  
ATOM    571  H   GLN A  39     -21.314   7.187  26.648  1.00 50.09           H  
ATOM    572  CA  GLN A  39     -23.347   6.624  26.250  1.00 50.09           C  
ATOM    573  HA  GLN A  39     -24.214   7.031  26.770  1.00 50.09           H  
ATOM    574  C   GLN A  39     -23.664   5.141  26.029  1.00 50.09           C  
ATOM    575  CB  GLN A  39     -23.200   7.359  24.908  1.00 50.09           C  
ATOM    576  HB2 GLN A  39     -22.151   7.409  24.617  1.00 50.09           H  
ATOM    577  HB3 GLN A  39     -23.742   6.811  24.137  1.00 50.09           H  
ATOM    578  O   GLN A  39     -24.834   4.754  26.072  1.00 50.09           O  
ATOM    579  CG  GLN A  39     -23.802   8.769  24.992  1.00 50.09           C  
ATOM    580  HG2 GLN A  39     -24.851   8.690  25.276  1.00 50.09           H  
ATOM    581  HG3 GLN A  39     -23.278   9.343  25.757  1.00 50.09           H  
ATOM    582  CD  GLN A  39     -23.716   9.533  23.674  1.00 50.09           C  
ATOM    583  NE2 GLN A  39     -24.513  10.563  23.489  1.00 50.09           N  
ATOM    584 HE21 GLN A  39     -25.174  10.850  24.197  1.00 50.09           H  
ATOM    585 HE22 GLN A  39     -24.405  11.033  22.602  1.00 50.09           H  
ATOM    586  OE1 GLN A  39     -22.938   9.238  22.787  1.00 50.09           O  
ATOM    587  N   SER A  40     -22.643   4.301  25.843  1.00 50.66           N  
ATOM    588  H   SER A  40     -21.702   4.669  25.833  1.00 50.66           H  
ATOM    589  CA  SER A  40     -22.843   2.866  25.603  1.00 50.66           C  
ATOM    590  HA  SER A  40     -23.630   2.762  24.855  1.00 50.66           H  
ATOM    591  C   SER A  40     -23.341   2.115  26.847  1.00 50.66           C  
ATOM    592  CB  SER A  40     -21.585   2.230  25.000  1.00 50.66           C  
ATOM    593  HB2 SER A  40     -21.489   2.552  23.963  1.00 50.66           H  
ATOM    594  HB3 SER A  40     -21.692   1.145  25.013  1.00 50.66           H  
ATOM    595  O   SER A  40     -24.182   1.220  26.713  1.00 50.66           O  
ATOM    596  OG  SER A  40     -20.410   2.595  25.694  1.00 50.66           O  
ATOM    597  HG  SER A  40     -20.156   3.484  25.436  1.00 50.66           H  
ATOM    598  N   GLN A  41     -22.929   2.517  28.058  1.00 52.93           N  
ATOM    599  H   GLN A  41     -22.194   3.206  28.121  1.00 52.93           H  
ATOM    600  CA  GLN A  41     -23.484   1.961  29.302  1.00 52.93           C  
ATOM    601  HA  GLN A  41     -23.494   0.875  29.218  1.00 52.93           H  
ATOM    602  C   GLN A  41     -24.946   2.368  29.545  1.00 52.93           C  
ATOM    603  CB  GLN A  41     -22.602   2.331  30.505  1.00 52.93           C  
ATOM    604  HB2 GLN A  41     -22.233   3.351  30.403  1.00 52.93           H  
ATOM    605  HB3 GLN A  41     -23.204   2.274  31.412  1.00 52.93           H  
ATOM    606  O   GLN A  41     -25.759   1.515  29.905  1.00 52.93           O  
ATOM    607  CG  GLN A  41     -21.434   1.345  30.657  1.00 52.93           C  
ATOM    608  HG2 GLN A  41     -21.834   0.332  30.711  1.00 52.93           H  
ATOM    609  HG3 GLN A  41     -20.784   1.413  29.785  1.00 52.93           H  
ATOM    610  CD  GLN A  41     -20.597   1.601  31.907  1.00 52.93           C  
ATOM    611  NE2 GLN A  41     -19.932   0.596  32.436  1.00 52.93           N  
ATOM    612 HE21 GLN A  41     -19.395   0.826  33.260  1.00 52.93           H  
ATOM    613 HE22 GLN A  41     -19.981  -0.329  32.032  1.00 52.93           H  
ATOM    614  OE1 GLN A  41     -20.507   2.693  32.437  1.00 52.93           O  
ATOM    615  N   ASN A  42     -25.328   3.622  29.275  1.00 52.56           N  
ATOM    616  H   ASN A  42     -24.625   4.304  29.028  1.00 52.56           H  
ATOM    617  CA  ASN A  42     -26.716   4.063  29.474  1.00 52.56           C  
ATOM    618  HA  ASN A  42     -27.032   3.754  30.470  1.00 52.56           H  
ATOM    619  C   ASN A  42     -27.707   3.382  28.516  1.00 52.56           C  
ATOM    620  CB  ASN A  42     -26.791   5.599  29.374  1.00 52.56           C  
ATOM    621  HB2 ASN A  42     -26.050   5.969  28.664  1.00 52.56           H  
ATOM    622  HB3 ASN A  42     -27.778   5.887  29.012  1.00 52.56           H  
ATOM    623  O   ASN A  42     -28.827   3.051  28.917  1.00 52.56           O  
ATOM    624  CG  ASN A  42     -26.608   6.292  30.715  1.00 52.56           C  
ATOM    625  ND2 ASN A  42     -26.375   7.582  30.719  1.00 52.56           N  
ATOM    626 HD21 ASN A  42     -26.246   8.090  29.855  1.00 52.56           H  
ATOM    627 HD22 ASN A  42     -26.254   7.991  31.634  1.00 52.56           H  
ATOM    628  OD1 ASN A  42     -26.713   5.712  31.779  1.00 52.56           O  
ATOM    629  N   GLN A  43     -27.313   3.119  27.266  1.00 52.20           N  
ATOM    630  H   GLN A  43     -26.406   3.441  26.959  1.00 52.20           H  
ATOM    631  CA  GLN A  43     -28.184   2.413  26.318  1.00 52.20           C  
ATOM    632  HA  GLN A  43     -29.169   2.877  26.353  1.00 52.20           H  
ATOM    633  C   GLN A  43     -28.404   0.943  26.698  1.00 52.20           C  
ATOM    634  CB  GLN A  43     -27.631   2.540  24.889  1.00 52.20           C  
ATOM    635  HB2 GLN A  43     -27.680   1.574  24.387  1.00 52.20           H  
ATOM    636  HB3 GLN A  43     -26.588   2.855  24.913  1.00 52.20           H  
ATOM    637  O   GLN A  43     -29.530   0.448  26.614  1.00 52.20           O  
ATOM    638  CG  GLN A  43     -28.466   3.543  24.081  1.00 52.20           C  
ATOM    639  HG2 GLN A  43     -29.494   3.185  24.025  1.00 52.20           H  
ATOM    640  HG3 GLN A  43     -28.464   4.508  24.589  1.00 52.20           H  
ATOM    641  CD  GLN A  43     -27.949   3.748  22.661  1.00 52.20           C  
ATOM    642  NE2 GLN A  43     -28.680   4.456  21.828  1.00 52.20           N  
ATOM    643 HE21 GLN A  43     -28.288   4.573  20.904  1.00 52.20           H  
ATOM    644 HE22 GLN A  43     -29.558   4.862  22.115  1.00 52.20           H  
ATOM    645  OE1 GLN A  43     -26.892   3.291  22.267  1.00 52.20           O  
ATOM    646  N   SER A  44     -27.360   0.258  27.171  1.00 50.13           N  
ATOM    647  H   SER A  44     -26.471   0.725  27.275  1.00 50.13           H  
ATOM    648  CA  SER A  44     -27.456  -1.158  27.542  1.00 50.13           C  
ATOM    649  HA  SER A  44     -28.073  -1.654  26.793  1.00 50.13           H  
ATOM    650  C   SER A  44     -28.184  -1.380  28.880  1.00 50.13           C  
ATOM    651  CB  SER A  44     -26.080  -1.836  27.462  1.00 50.13           C  
ATOM    652  HB2 SER A  44     -26.116  -2.783  28.001  1.00 50.13           H  
ATOM    653  HB3 SER A  44     -25.861  -2.052  26.416  1.00 50.13           H  
ATOM    654  O   SER A  44     -28.922  -2.363  29.013  1.00 50.13           O  
ATOM    655  OG  SER A  44     -25.030  -1.040  27.973  1.00 50.13           O  
ATOM    656  HG  SER A  44     -24.790  -0.345  27.356  1.00 50.13           H  
ATOM    657  N   GLN A  45     -28.105  -0.443  29.835  1.00 50.40           N  
ATOM    658  H   GLN A  45     -27.436   0.306  29.731  1.00 50.40           H  
ATOM    659  CA  GLN A  45     -28.942  -0.481  31.047  1.00 50.40           C  
ATOM    660  HA  GLN A  45     -28.908  -1.492  31.452  1.00 50.40           H  
ATOM    661  C   GLN A  45     -30.425  -0.199  30.760  1.00 50.40           C  
ATOM    662  CB  GLN A  45     -28.389   0.478  32.117  1.00 50.40           C  
ATOM    663  HB2 GLN A  45     -27.731   1.217  31.662  1.00 50.40           H  
ATOM    664  HB3 GLN A  45     -29.211   1.010  32.596  1.00 50.40           H  
ATOM    665  O   GLN A  45     -31.297  -0.883  31.295  1.00 50.40           O  
ATOM    666  CG  GLN A  45     -27.639  -0.311  33.200  1.00 50.40           C  
ATOM    667  HG2 GLN A  45     -26.847  -0.899  32.737  1.00 50.40           H  
ATOM    668  HG3 GLN A  45     -28.337  -0.994  33.685  1.00 50.40           H  
ATOM    669  CD  GLN A  45     -27.008   0.576  34.269  1.00 50.40           C  
ATOM    670  NE2 GLN A  45     -26.668   0.031  35.417  1.00 50.40           N  
ATOM    671 HE21 GLN A  45     -26.249   0.668  36.080  1.00 50.40           H  
ATOM    672 HE22 GLN A  45     -26.828  -0.949  35.598  1.00 50.40           H  
ATOM    673  OE1 GLN A  45     -26.789   1.760  34.106  1.00 50.40           O  
ATOM    674  N   SER A  46     -30.725   0.741  29.858  1.00 50.50           N  
ATOM    675  H   SER A  46     -29.974   1.299  29.478  1.00 50.50           H  
ATOM    676  CA  SER A  46     -32.114   1.096  29.525  1.00 50.50           C  
ATOM    677  HA  SER A  46     -32.649   1.318  30.449  1.00 50.50           H  
ATOM    678  C   SER A  46     -32.862  -0.045  28.820  1.00 50.50           C  
ATOM    679  CB  SER A  46     -32.148   2.350  28.646  1.00 50.50           C  
ATOM    680  HB2 SER A  46     -31.669   2.141  27.690  1.00 50.50           H  
ATOM    681  HB3 SER A  46     -33.187   2.627  28.463  1.00 50.50           H  
ATOM    682  O   SER A  46     -34.040  -0.285  29.087  1.00 50.50           O  
ATOM    683  OG  SER A  46     -31.489   3.435  29.268  1.00 50.50           O  
ATOM    684  HG  SER A  46     -30.539   3.308  29.223  1.00 50.50           H  
ATOM    685  N   GLN A  47     -32.186  -0.794  27.940  1.00 50.20           N  
ATOM    686  H   GLN A  47     -31.233  -0.545  27.717  1.00 50.20           H  
ATOM    687  CA  GLN A  47     -32.800  -1.941  27.257  1.00 50.20           C  
ATOM    688  HA  GLN A  47     -33.794  -1.651  26.917  1.00 50.20           H  
ATOM    689  C   GLN A  47     -33.017  -3.148  28.181  1.00 50.20           C  
ATOM    690  CB  GLN A  47     -31.969  -2.330  26.025  1.00 50.20           C  
ATOM    691  HB2 GLN A  47     -30.907  -2.206  26.238  1.00 50.20           H  
ATOM    692  HB3 GLN A  47     -32.151  -3.378  25.787  1.00 50.20           H  
ATOM    693  O   GLN A  47     -34.050  -3.813  28.080  1.00 50.20           O  
ATOM    694  CG  GLN A  47     -32.374  -1.494  24.801  1.00 50.20           C  
ATOM    695  HG2 GLN A  47     -33.436  -1.644  24.606  1.00 50.20           H  
ATOM    696  HG3 GLN A  47     -32.207  -0.437  25.009  1.00 50.20           H  
ATOM    697  CD  GLN A  47     -31.590  -1.865  23.546  1.00 50.20           C  
ATOM    698  NE2 GLN A  47     -32.139  -1.647  22.370  1.00 50.20           N  
ATOM    699 HE21 GLN A  47     -31.571  -1.905  21.575  1.00 50.20           H  
ATOM    700 HE22 GLN A  47     -33.057  -1.234  22.286  1.00 50.20           H  
ATOM    701  OE1 GLN A  47     -30.475  -2.351  23.586  1.00 50.20           O  
ATOM    702  N   SER A  48     -32.095  -3.410  29.111  1.00 49.25           N  
ATOM    703  H   SER A  48     -31.289  -2.806  29.186  1.00 49.25           H  
ATOM    704  CA  SER A  48     -32.213  -4.541  30.043  1.00 49.25           C  
ATOM    705  HA  SER A  48     -32.553  -5.408  29.478  1.00 49.25           H  
ATOM    706  C   SER A  48     -33.274  -4.312  31.133  1.00 49.25           C  
ATOM    707  CB  SER A  48     -30.841  -4.910  30.623  1.00 49.25           C  
ATOM    708  HB2 SER A  48     -30.260  -5.418  29.854  1.00 49.25           H  
ATOM    709  HB3 SER A  48     -30.979  -5.599  31.457  1.00 49.25           H  
ATOM    710  O   SER A  48     -33.983  -5.253  31.507  1.00 49.25           O  
ATOM    711  OG  SER A  48     -30.113  -3.780  31.060  1.00 49.25           O  
ATOM    712  HG  SER A  48     -29.665  -3.378  30.312  1.00 49.25           H  
ATOM    713  N   GLN A  49     -33.481  -3.068  31.585  1.00 50.97           N  
ATOM    714  H   GLN A  49     -32.839  -2.335  31.317  1.00 50.97           H  
ATOM    715  CA  GLN A  49     -34.596  -2.741  32.485  1.00 50.97           C  
ATOM    716  HA  GLN A  49     -34.625  -3.485  33.281  1.00 50.97           H  
ATOM    717  C   GLN A  49     -35.967  -2.823  31.796  1.00 50.97           C  
ATOM    718  CB  GLN A  49     -34.379  -1.373  33.145  1.00 50.97           C  
ATOM    719  HB2 GLN A  49     -35.345  -0.960  33.435  1.00 50.97           H  
ATOM    720  HB3 GLN A  49     -33.908  -0.685  32.442  1.00 50.97           H  
ATOM    721  O   GLN A  49     -36.903  -3.370  32.379  1.00 50.97           O  
ATOM    722  CG  GLN A  49     -33.527  -1.517  34.416  1.00 50.97           C  
ATOM    723  HG2 GLN A  49     -34.011  -2.226  35.088  1.00 50.97           H  
ATOM    724  HG3 GLN A  49     -32.543  -1.904  34.154  1.00 50.97           H  
ATOM    725  CD  GLN A  49     -33.344  -0.196  35.157  1.00 50.97           C  
ATOM    726  NE2 GLN A  49     -33.135  -0.223  36.455  1.00 50.97           N  
ATOM    727 HE21 GLN A  49     -33.100  -1.096  36.962  1.00 50.97           H  
ATOM    728 HE22 GLN A  49     -33.014   0.683  36.885  1.00 50.97           H  
ATOM    729  OE1 GLN A  49     -33.375   0.884  34.598  1.00 50.97           O  
ATOM    730  N   ASN A  50     -36.091  -2.383  30.538  1.00 51.31           N  
ATOM    731  H   ASN A  50     -35.317  -1.896  30.108  1.00 51.31           H  
ATOM    732  CA  ASN A  50     -37.376  -2.452  29.833  1.00 51.31           C  
ATOM    733  HA  ASN A  50     -38.147  -2.069  30.502  1.00 51.31           H  
ATOM    734  C   ASN A  50     -37.815  -3.890  29.518  1.00 51.31           C  
ATOM    735  CB  ASN A  50     -37.328  -1.577  28.565  1.00 51.31           C  
ATOM    736  HB2 ASN A  50     -37.906  -2.055  27.774  1.00 51.31           H  
ATOM    737  HB3 ASN A  50     -36.302  -1.474  28.212  1.00 51.31           H  
ATOM    738  O   ASN A  50     -38.999  -4.206  29.626  1.00 51.31           O  
ATOM    739  CG  ASN A  50     -37.942  -0.201  28.768  1.00 51.31           C  
ATOM    740  ND2 ASN A  50     -37.646   0.740  27.904  1.00 51.31           N  
ATOM    741 HD21 ASN A  50     -38.065   1.640  28.093  1.00 51.31           H  
ATOM    742 HD22 ASN A  50     -36.954   0.584  27.185  1.00 51.31           H  
ATOM    743  OD1 ASN A  50     -38.725   0.050  29.663  1.00 51.31           O  
ATOM    744  N   GLN A  51     -36.889  -4.792  29.172  1.00 49.88           N  
ATOM    745  H   GLN A  51     -35.930  -4.498  29.053  1.00 49.88           H  
ATOM    746  CA  GLN A  51     -37.253  -6.196  28.940  1.00 49.88           C  
ATOM    747  HA  GLN A  51     -38.142  -6.223  28.311  1.00 49.88           H  
ATOM    748  C   GLN A  51     -37.642  -6.931  30.230  1.00 49.88           C  
ATOM    749  CB  GLN A  51     -36.125  -6.931  28.204  1.00 49.88           C  
ATOM    750  HB2 GLN A  51     -36.197  -7.997  28.419  1.00 49.88           H  
ATOM    751  HB3 GLN A  51     -35.155  -6.575  28.551  1.00 49.88           H  
ATOM    752  O   GLN A  51     -38.575  -7.736  30.210  1.00 49.88           O  
ATOM    753  CG  GLN A  51     -36.255  -6.747  26.685  1.00 49.88           C  
ATOM    754  HG2 GLN A  51     -36.160  -5.690  26.436  1.00 49.88           H  
ATOM    755  HG3 GLN A  51     -37.240  -7.090  26.369  1.00 49.88           H  
ATOM    756  CD  GLN A  51     -35.199  -7.524  25.906  1.00 49.88           C  
ATOM    757  NE2 GLN A  51     -35.424  -7.790  24.637  1.00 49.88           N  
ATOM    758 HE21 GLN A  51     -36.270  -7.482  24.179  1.00 49.88           H  
ATOM    759 HE22 GLN A  51     -34.688  -8.294  24.164  1.00 49.88           H  
ATOM    760  OE1 GLN A  51     -34.157  -7.906  26.406  1.00 49.88           O  
ATOM    761  N   SER A  52     -36.984  -6.632  31.354  1.00 48.53           N  
ATOM    762  H   SER A  52     -36.255  -5.934  31.325  1.00 48.53           H  
ATOM    763  CA  SER A  52     -37.299  -7.275  32.636  1.00 48.53           C  
ATOM    764  HA  SER A  52     -37.435  -8.341  32.452  1.00 48.53           H  
ATOM    765  C   SER A  52     -38.620  -6.784  33.240  1.00 48.53           C  
ATOM    766  CB  SER A  52     -36.132  -7.152  33.622  1.00 48.53           C  
ATOM    767  HB2 SER A  52     -35.317  -7.792  33.285  1.00 48.53           H  
ATOM    768  HB3 SER A  52     -36.455  -7.497  34.604  1.00 48.53           H  
ATOM    769  O   SER A  52     -39.374  -7.598  33.773  1.00 48.53           O  
ATOM    770  OG  SER A  52     -35.651  -5.828  33.724  1.00 48.53           O  
ATOM    771  HG  SER A  52     -35.057  -5.659  32.989  1.00 48.53           H  
ATOM    772  N   GLN A  53     -38.972  -5.501  33.098  1.00 48.68           N  
ATOM    773  H   GLN A  53     -38.306  -4.846  32.713  1.00 48.68           H  
ATOM    774  CA  GLN A  53     -40.280  -5.005  33.549  1.00 48.68           C  
ATOM    775  HA  GLN A  53     -40.459  -5.375  34.558  1.00 48.68           H  
ATOM    776  C   GLN A  53     -41.447  -5.535  32.705  1.00 48.68           C  
ATOM    777  CB  GLN A  53     -40.296  -3.471  33.594  1.00 48.68           C  
ATOM    778  HB2 GLN A  53     -39.730  -3.062  32.757  1.00 48.68           H  
ATOM    779  HB3 GLN A  53     -41.327  -3.125  33.511  1.00 48.68           H  
ATOM    780  O   GLN A  53     -42.484  -5.893  33.265  1.00 48.68           O  
ATOM    781  CG  GLN A  53     -39.736  -2.955  34.927  1.00 48.68           C  
ATOM    782  HG2 GLN A  53     -40.286  -3.417  35.747  1.00 48.68           H  
ATOM    783  HG3 GLN A  53     -38.686  -3.234  35.014  1.00 48.68           H  
ATOM    784  CD  GLN A  53     -39.849  -1.440  35.068  1.00 48.68           C  
ATOM    785  NE2 GLN A  53     -39.814  -0.913  36.273  1.00 48.68           N  
ATOM    786 HE21 GLN A  53     -39.701  -1.487  37.096  1.00 48.68           H  
ATOM    787 HE22 GLN A  53     -39.883   0.094  36.296  1.00 48.68           H  
ATOM    788  OE1 GLN A  53     -39.973  -0.694  34.117  1.00 48.68           O  
ATOM    789  N   ASN A  54     -41.278  -5.651  31.385  1.00 49.80           N  
ATOM    790  H   ASN A  54     -40.422  -5.313  30.969  1.00 49.80           H  
ATOM    791  CA  ASN A  54     -42.375  -6.062  30.505  1.00 49.80           C  
ATOM    792  HA  ASN A  54     -43.264  -5.513  30.816  1.00 49.80           H  
ATOM    793  C   ASN A  54     -42.717  -7.561  30.651  1.00 49.80           C  
ATOM    794  CB  ASN A  54     -42.024  -5.631  29.069  1.00 49.80           C  
ATOM    795  HB2 ASN A  54     -41.395  -4.741  29.107  1.00 49.80           H  
ATOM    796  HB3 ASN A  54     -41.473  -6.421  28.559  1.00 49.80           H  
ATOM    797  O   ASN A  54     -43.883  -7.950  30.597  1.00 49.80           O  
ATOM    798  CG  ASN A  54     -43.236  -5.238  28.246  1.00 49.80           C  
ATOM    799  ND2 ASN A  54     -43.024  -4.647  27.094  1.00 49.80           N  
ATOM    800 HD21 ASN A  54     -42.087  -4.409  26.802  1.00 49.80           H  
ATOM    801 HD22 ASN A  54     -43.856  -4.347  26.607  1.00 49.80           H  
ATOM    802  OD1 ASN A  54     -44.378  -5.422  28.612  1.00 49.80           O  
ATOM    803  N   GLN A  55     -41.724  -8.414  30.940  1.00 47.83           N  
ATOM    804  H   GLN A  55     -40.773  -8.075  30.968  1.00 47.83           H  
ATOM    805  CA  GLN A  55     -41.998  -9.815  31.284  1.00 47.83           C  
ATOM    806  HA  GLN A  55     -42.698 -10.220  30.553  1.00 47.83           H  
ATOM    807  C   GLN A  55     -42.693  -9.962  32.645  1.00 47.83           C  
ATOM    808  CB  GLN A  55     -40.715 -10.654  31.223  1.00 47.83           C  
ATOM    809  HB2 GLN A  55     -39.901 -10.136  31.731  1.00 47.83           H  
ATOM    810  HB3 GLN A  55     -40.895 -11.600  31.734  1.00 47.83           H  
ATOM    811  O   GLN A  55     -43.587 -10.798  32.780  1.00 47.83           O  
ATOM    812  CG  GLN A  55     -40.324 -10.963  29.770  1.00 47.83           C  
ATOM    813  HG2 GLN A  55     -40.041 -10.040  29.264  1.00 47.83           H  
ATOM    814  HG3 GLN A  55     -41.186 -11.386  29.253  1.00 47.83           H  
ATOM    815  CD  GLN A  55     -39.171 -11.955  29.653  1.00 47.83           C  
ATOM    816  NE2 GLN A  55     -38.917 -12.478  28.473  1.00 47.83           N  
ATOM    817 HE21 GLN A  55     -39.467 -12.224  27.665  1.00 47.83           H  
ATOM    818 HE22 GLN A  55     -38.142 -13.124  28.441  1.00 47.83           H  
ATOM    819  OE1 GLN A  55     -38.477 -12.292  30.597  1.00 47.83           O  
ATOM    820  N   ASN A  56     -42.353  -9.125  33.633  1.00 46.48           N  
ATOM    821  H   ASN A  56     -41.612  -8.456  33.478  1.00 46.48           H  
ATOM    822  CA  ASN A  56     -42.956  -9.221  34.964  1.00 46.48           C  
ATOM    823  HA  ASN A  56     -42.982 -10.279  35.226  1.00 46.48           H  
ATOM    824  C   ASN A  56     -44.424  -8.760  34.988  1.00 46.48           C  
ATOM    825  CB  ASN A  56     -42.083  -8.460  35.986  1.00 46.48           C  
ATOM    826  HB2 ASN A  56     -41.217  -8.018  35.493  1.00 46.48           H  
ATOM    827  HB3 ASN A  56     -42.660  -7.645  36.423  1.00 46.48           H  
ATOM    828  O   ASN A  56     -45.237  -9.348  35.705  1.00 46.48           O  
ATOM    829  CG  ASN A  56     -41.568  -9.332  37.123  1.00 46.48           C  
ATOM    830  ND2 ASN A  56     -40.805  -8.763  38.025  1.00 46.48           N  
ATOM    831 HD21 ASN A  56     -40.484  -9.370  38.765  1.00 46.48           H  
ATOM    832 HD22 ASN A  56     -40.558  -7.787  37.949  1.00 46.48           H  
ATOM    833  OD1 ASN A  56     -41.821 -10.516  37.236  1.00 46.48           O  
ATOM    834  N   GLN A  57     -44.795  -7.752  34.188  1.00 48.29           N  
ATOM    835  H   GLN A  57     -44.093  -7.274  33.642  1.00 48.29           H  
ATOM    836  CA  GLN A  57     -46.190  -7.296  34.103  1.00 48.29           C  
ATOM    837  HA  GLN A  57     -46.589  -7.203  35.113  1.00 48.29           H  
ATOM    838  C   GLN A  57     -47.098  -8.308  33.391  1.00 48.29           C  
ATOM    839  CB  GLN A  57     -46.266  -5.908  33.453  1.00 48.29           C  
ATOM    840  HB2 GLN A  57     -45.643  -5.876  32.559  1.00 48.29           H  
ATOM    841  HB3 GLN A  57     -47.299  -5.715  33.164  1.00 48.29           H  
ATOM    842  O   GLN A  57     -48.186  -8.603  33.885  1.00 48.29           O  
ATOM    843  CG  GLN A  57     -45.833  -4.816  34.445  1.00 48.29           C  
ATOM    844  HG2 GLN A  57     -46.419  -4.914  35.360  1.00 48.29           H  
ATOM    845  HG3 GLN A  57     -44.781  -4.945  34.696  1.00 48.29           H  
ATOM    846  CD  GLN A  57     -46.033  -3.401  33.909  1.00 48.29           C  
ATOM    847  NE2 GLN A  57     -45.910  -2.392  34.743  1.00 48.29           N  
ATOM    848 HE21 GLN A  57     -45.705  -2.543  35.720  1.00 48.29           H  
ATOM    849 HE22 GLN A  57     -46.048  -1.480  34.332  1.00 48.29           H  
ATOM    850  OE1 GLN A  57     -46.297  -3.159  32.746  1.00 48.29           O  
ATOM    851  N   ASN A  58     -46.636  -8.933  32.302  1.00 44.83           N  
ATOM    852  H   ASN A  58     -45.760  -8.635  31.896  1.00 44.83           H  
ATOM    853  CA  ASN A  58     -47.458  -9.920  31.593  1.00 44.83           C  
ATOM    854  HA  ASN A  58     -48.460  -9.508  31.481  1.00 44.83           H  
ATOM    855  C   ASN A  58     -47.667 -11.222  32.385  1.00 44.83           C  
ATOM    856  CB  ASN A  58     -46.872 -10.169  30.192  1.00 44.83           C  
ATOM    857  HB2 ASN A  58     -45.783 -10.123  30.223  1.00 44.83           H  
ATOM    858  HB3 ASN A  58     -47.164 -11.163  29.853  1.00 44.83           H  
ATOM    859  O   ASN A  58     -48.724 -11.851  32.267  1.00 44.83           O  
ATOM    860  CG  ASN A  58     -47.397  -9.185  29.159  1.00 44.83           C  
ATOM    861  ND2 ASN A  58     -46.831  -9.173  27.977  1.00 44.83           N  
ATOM    862 HD21 ASN A  58     -46.011  -9.732  27.790  1.00 44.83           H  
ATOM    863 HD22 ASN A  58     -47.186  -8.468  27.347  1.00 44.83           H  
ATOM    864  OD1 ASN A  58     -48.338  -8.444  29.366  1.00 44.83           O  
ATOM    865  N   GLN A  59     -46.717 -11.616  33.239  1.00 47.00           N  
ATOM    866  H   GLN A  59     -45.844 -11.111  33.277  1.00 47.00           H  
ATOM    867  CA  GLN A  59     -46.922 -12.767  34.125  1.00 47.00           C  
ATOM    868  HA  GLN A  59     -47.415 -13.546  33.544  1.00 47.00           H  
ATOM    869  C   GLN A  59     -47.878 -12.455  35.284  1.00 47.00           C  
ATOM    870  CB  GLN A  59     -45.572 -13.316  34.618  1.00 47.00           C  
ATOM    871  HB2 GLN A  59     -45.565 -13.367  35.707  1.00 47.00           H  
ATOM    872  HB3 GLN A  59     -44.755 -12.666  34.305  1.00 47.00           H  
ATOM    873  O   GLN A  59     -48.723 -13.289  35.615  1.00 47.00           O  
ATOM    874  CG  GLN A  59     -45.351 -14.726  34.052  1.00 47.00           C  
ATOM    875  HG2 GLN A  59     -46.151 -15.379  34.402  1.00 47.00           H  
ATOM    876  HG3 GLN A  59     -45.393 -14.683  32.963  1.00 47.00           H  
ATOM    877  CD  GLN A  59     -44.018 -15.347  34.450  1.00 47.00           C  
ATOM    878  NE2 GLN A  59     -43.761 -16.573  34.047  1.00 47.00           N  
ATOM    879 HE21 GLN A  59     -44.424 -17.082  33.481  1.00 47.00           H  
ATOM    880 HE22 GLN A  59     -42.859 -16.933  34.323  1.00 47.00           H  
ATOM    881  OE1 GLN A  59     -43.178 -14.772  35.116  1.00 47.00           O  
ATOM    882  N   SER A  60     -47.813 -11.249  35.856  1.00 45.51           N  
ATOM    883  H   SER A  60     -47.136 -10.579  35.519  1.00 45.51           H  
ATOM    884  CA  SER A  60     -48.679 -10.872  36.981  1.00 45.51           C  
ATOM    885  HA  SER A  60     -48.738 -11.732  37.648  1.00 45.51           H  
ATOM    886  C   SER A  60     -50.131 -10.590  36.565  1.00 45.51           C  
ATOM    887  CB  SER A  60     -48.058  -9.745  37.818  1.00 45.51           C  
ATOM    888  HB2 SER A  60     -48.824  -9.314  38.464  1.00 45.51           H  
ATOM    889  HB3 SER A  60     -47.283 -10.174  38.453  1.00 45.51           H  
ATOM    890  O   SER A  60     -51.046 -10.920  37.325  1.00 45.51           O  
ATOM    891  OG  SER A  60     -47.470  -8.725  37.039  1.00 45.51           O  
ATOM    892  HG  SER A  60     -46.640  -9.034  36.669  1.00 45.51           H  
ATOM    893  N   GLN A  61     -50.393 -10.108  35.343  1.00 45.61           N  
ATOM    894  H   GLN A  61     -49.631  -9.764  34.777  1.00 45.61           H  
ATOM    895  CA  GLN A  61     -51.770 -10.003  34.831  1.00 45.61           C  
ATOM    896  HA  GLN A  61     -52.402  -9.617  35.631  1.00 45.61           H  
ATOM    897  C   GLN A  61     -52.384 -11.362  34.461  1.00 45.61           C  
ATOM    898  CB  GLN A  61     -51.848  -9.008  33.663  1.00 45.61           C  
ATOM    899  HB2 GLN A  61     -52.586  -9.353  32.939  1.00 45.61           H  
ATOM    900  HB3 GLN A  61     -50.884  -8.932  33.161  1.00 45.61           H  
ATOM    901  O   GLN A  61     -53.553 -11.606  34.758  1.00 45.61           O  
ATOM    902  CG  GLN A  61     -52.299  -7.634  34.183  1.00 45.61           C  
ATOM    903  HG2 GLN A  61     -53.263  -7.743  34.678  1.00 45.61           H  
ATOM    904  HG3 GLN A  61     -51.577  -7.267  34.912  1.00 45.61           H  
ATOM    905  CD  GLN A  61     -52.442  -6.591  33.082  1.00 45.61           C  
ATOM    906  NE2 GLN A  61     -53.170  -5.521  33.321  1.00 45.61           N  
ATOM    907 HE21 GLN A  61     -53.633  -5.393  34.209  1.00 45.61           H  
ATOM    908 HE22 GLN A  61     -53.223  -4.862  32.558  1.00 45.61           H  
ATOM    909  OE1 GLN A  61     -51.907  -6.696  31.995  1.00 45.61           O  
ATOM    910  N   SER A  62     -51.596 -12.290  33.911  1.00 43.58           N  
ATOM    911  H   SER A  62     -50.650 -12.041  33.659  1.00 43.58           H  
ATOM    912  CA  SER A  62     -52.107 -13.623  33.555  1.00 43.58           C  
ATOM    913  HA  SER A  62     -53.037 -13.501  32.999  1.00 43.58           H  
ATOM    914  C   SER A  62     -52.423 -14.487  34.786  1.00 43.58           C  
ATOM    915  CB  SER A  62     -51.117 -14.351  32.644  1.00 43.58           C  
ATOM    916  HB2 SER A  62     -51.561 -15.294  32.325  1.00 43.58           H  
ATOM    917  HB3 SER A  62     -50.200 -14.561  33.194  1.00 43.58           H  
ATOM    918  O   SER A  62     -53.323 -15.325  34.745  1.00 43.58           O  
ATOM    919  OG  SER A  62     -50.808 -13.577  31.501  1.00 43.58           O  
ATOM    920  HG  SER A  62     -50.150 -12.915  31.725  1.00 43.58           H  
ATOM    921  N   GLN A  63     -51.714 -14.285  35.905  1.00 42.07           N  
ATOM    922  H   GLN A  63     -50.942 -13.635  35.882  1.00 42.07           H  
ATOM    923  CA  GLN A  63     -51.992 -15.012  37.150  1.00 42.07           C  
ATOM    924  HA  GLN A  63     -52.328 -16.018  36.898  1.00 42.07           H  
ATOM    925  C   GLN A  63     -53.133 -14.406  37.974  1.00 42.07           C  
ATOM    926  CB  GLN A  63     -50.709 -15.149  37.981  1.00 42.07           C  
ATOM    927  HB2 GLN A  63     -50.147 -14.215  37.963  1.00 42.07           H  
ATOM    928  HB3 GLN A  63     -50.978 -15.369  39.015  1.00 42.07           H  
ATOM    929  O   GLN A  63     -53.869 -15.156  38.615  1.00 42.07           O  
ATOM    930  CG  GLN A  63     -49.849 -16.309  37.459  1.00 42.07           C  
ATOM    931  HG2 GLN A  63     -49.534 -16.099  36.437  1.00 42.07           H  
ATOM    932  HG3 GLN A  63     -50.449 -17.219  37.454  1.00 42.07           H  
ATOM    933  CD  GLN A  63     -48.605 -16.552  38.305  1.00 42.07           C  
ATOM    934  NE2 GLN A  63     -48.093 -17.764  38.337  1.00 42.07           N  
ATOM    935 HE21 GLN A  63     -48.517 -18.521  37.820  1.00 42.07           H  
ATOM    936 HE22 GLN A  63     -47.267 -17.865  38.909  1.00 42.07           H  
ATOM    937  OE1 GLN A  63     -48.058 -15.677  38.949  1.00 42.07           O  
ATOM    938  N   SER A  64     -53.340 -13.087  37.932  1.00 42.51           N  
ATOM    939  H   SER A  64     -52.737 -12.504  37.368  1.00 42.51           H  
ATOM    940  CA  SER A  64     -54.404 -12.446  38.720  1.00 42.51           C  
ATOM    941  HA  SER A  64     -54.421 -12.919  39.702  1.00 42.51           H  
ATOM    942  C   SER A  64     -55.807 -12.664  38.141  1.00 42.51           C  
ATOM    943  CB  SER A  64     -54.104 -10.964  38.971  1.00 42.51           C  
ATOM    944  HB2 SER A  64     -53.328 -10.887  39.733  1.00 42.51           H  
ATOM    945  HB3 SER A  64     -55.002 -10.473  39.345  1.00 42.51           H  
ATOM    946  O   SER A  64     -56.756 -12.783  38.914  1.00 42.51           O  
ATOM    947  OG  SER A  64     -53.653 -10.306  37.806  1.00 42.51           O  
ATOM    948  HG  SER A  64     -52.714 -10.478  37.701  1.00 42.51           H  
ATOM    949  N   GLN A  65     -55.963 -12.825  36.820  1.00 41.20           N  
ATOM    950  H   GLN A  65     -55.181 -12.649  36.205  1.00 41.20           H  
ATOM    951  CA  GLN A  65     -57.274 -13.162  36.240  1.00 41.20           C  
ATOM    952  HA  GLN A  65     -58.039 -12.626  36.800  1.00 41.20           H  
ATOM    953  C   GLN A  65     -57.667 -14.640  36.384  1.00 41.20           C  
ATOM    954  CB  GLN A  65     -57.363 -12.690  34.782  1.00 41.20           C  
ATOM    955  HB2 GLN A  65     -58.119 -13.278  34.262  1.00 41.20           H  
ATOM    956  HB3 GLN A  65     -56.407 -12.833  34.278  1.00 41.20           H  
ATOM    957  O   GLN A  65     -58.856 -14.938  36.417  1.00 41.20           O  
ATOM    958  CG  GLN A  65     -57.790 -11.215  34.724  1.00 41.20           C  
ATOM    959  HG2 GLN A  65     -58.711 -11.089  35.293  1.00 41.20           H  
ATOM    960  HG3 GLN A  65     -57.017 -10.592  35.176  1.00 41.20           H  
ATOM    961  CD  GLN A  65     -58.039 -10.725  33.301  1.00 41.20           C  
ATOM    962  NE2 GLN A  65     -58.841  -9.698  33.122  1.00 41.20           N  
ATOM    963 HE21 GLN A  65     -58.974  -9.419  32.160  1.00 41.20           H  
ATOM    964 HE22 GLN A  65     -59.294  -9.247  33.904  1.00 41.20           H  
ATOM    965  OE1 GLN A  65     -57.526 -11.238  32.324  1.00 41.20           O  
ATOM    966  N   ASN A  66     -56.713 -15.563  36.545  1.00 40.18           N  
ATOM    967  H   ASN A  66     -55.745 -15.278  36.503  1.00 40.18           H  
ATOM    968  CA  ASN A  66     -57.035 -16.984  36.742  1.00 40.18           C  
ATOM    969  HA  ASN A  66     -57.998 -17.180  36.270  1.00 40.18           H  
ATOM    970  C   ASN A  66     -57.263 -17.380  38.211  1.00 40.18           C  
ATOM    971  CB  ASN A  66     -55.970 -17.856  36.048  1.00 40.18           C  
ATOM    972  HB2 ASN A  66     -55.063 -17.279  35.872  1.00 40.18           H  
ATOM    973  HB3 ASN A  66     -55.709 -18.697  36.691  1.00 40.18           H  
ATOM    974  O   ASN A  66     -57.785 -18.462  38.477  1.00 40.18           O  
ATOM    975  CG  ASN A  66     -56.456 -18.449  34.734  1.00 40.18           C  
ATOM    976  ND2 ASN A  66     -55.557 -18.759  33.832  1.00 40.18           N  
ATOM    977 HD21 ASN A  66     -55.928 -19.116  32.963  1.00 40.18           H  
ATOM    978 HD22 ASN A  66     -54.590 -18.497  33.962  1.00 40.18           H  
ATOM    979  OD1 ASN A  66     -57.627 -18.677  34.496  1.00 40.18           O  
ATOM    980  N   GLN A  67     -56.899 -16.532  39.179  1.00 40.02           N  
ATOM    981  H   GLN A  67     -56.441 -15.667  38.928  1.00 40.02           H  
ATOM    982  CA  GLN A  67     -57.084 -16.847  40.601  1.00 40.02           C  
ATOM    983  HA  GLN A  67     -57.058 -17.931  40.718  1.00 40.02           H  
ATOM    984  C   GLN A  67     -58.448 -16.447  41.173  1.00 40.02           C  
ATOM    985  CB  GLN A  67     -55.927 -16.280  41.435  1.00 40.02           C  
ATOM    986  HB2 GLN A  67     -56.258 -16.151  42.465  1.00 40.02           H  
ATOM    987  HB3 GLN A  67     -55.619 -15.309  41.047  1.00 40.02           H  
ATOM    988  O   GLN A  67     -58.839 -16.996  42.200  1.00 40.02           O  
ATOM    989  CG  GLN A  67     -54.744 -17.260  41.438  1.00 40.02           C  
ATOM    990  HG2 GLN A  67     -55.096 -18.241  41.755  1.00 40.02           H  
ATOM    991  HG3 GLN A  67     -54.341 -17.348  40.430  1.00 40.02           H  
ATOM    992  CD  GLN A  67     -53.621 -16.837  42.378  1.00 40.02           C  
ATOM    993  NE2 GLN A  67     -52.721 -17.735  42.717  1.00 40.02           N  
ATOM    994 HE21 GLN A  67     -52.774 -18.679  42.362  1.00 40.02           H  
ATOM    995 HE22 GLN A  67     -51.997 -17.403  43.338  1.00 40.02           H  
ATOM    996  OE1 GLN A  67     -53.516 -15.713  42.834  1.00 40.02           O  
ATOM    997  N   SER A  68     -59.214 -15.565  40.524  1.00 38.57           N  
ATOM    998  H   SER A  68     -58.884 -15.129  39.675  1.00 38.57           H  
ATOM    999  CA  SER A  68     -60.515 -15.137  41.060  1.00 38.57           C  
ATOM   1000  HA  SER A  68     -60.452 -15.146  42.148  1.00 38.57           H  
ATOM   1001  C   SER A  68     -61.687 -16.065  40.716  1.00 38.57           C  
ATOM   1002  CB  SER A  68     -60.803 -13.687  40.673  1.00 38.57           C  
ATOM   1003  HB2 SER A  68     -61.795 -13.400  41.022  1.00 38.57           H  
ATOM   1004  HB3 SER A  68     -60.063 -13.041  41.146  1.00 38.57           H  
ATOM   1005  O   SER A  68     -62.742 -15.931  41.329  1.00 38.57           O  
ATOM   1006  OG  SER A  68     -60.721 -13.532  39.272  1.00 38.57           O  
ATOM   1007  HG  SER A  68     -60.771 -12.598  39.053  1.00 38.57           H  
ATOM   1008  N   GLN A  69     -61.528 -17.036  39.807  1.00 39.33           N  
ATOM   1009  H   GLN A  69     -60.660 -17.075  39.292  1.00 39.33           H  
ATOM   1010  CA  GLN A  69     -62.620 -17.953  39.431  1.00 39.33           C  
ATOM   1011  HA  GLN A  69     -63.539 -17.609  39.905  1.00 39.33           H  
ATOM   1012  C   GLN A  69     -62.501 -19.391  39.954  1.00 39.33           C  
ATOM   1013  CB  GLN A  69     -62.873 -17.894  37.914  1.00 39.33           C  
ATOM   1014  HB2 GLN A  69     -63.355 -18.817  37.590  1.00 39.33           H  
ATOM   1015  HB3 GLN A  69     -61.932 -17.794  37.373  1.00 39.33           H  
ATOM   1016  O   GLN A  69     -63.437 -20.159  39.765  1.00 39.33           O  
ATOM   1017  CG  GLN A  69     -63.816 -16.730  37.570  1.00 39.33           C  
ATOM   1018  HG2 GLN A  69     -63.311 -15.783  37.759  1.00 39.33           H  
ATOM   1019  HG3 GLN A  69     -64.696 -16.783  38.211  1.00 39.33           H  
ATOM   1020  CD  GLN A  69     -64.296 -16.756  36.123  1.00 39.33           C  
ATOM   1021  NE2 GLN A  69     -65.342 -16.028  35.799  1.00 39.33           N  
ATOM   1022 HE21 GLN A  69     -65.623 -16.085  34.831  1.00 39.33           H  
ATOM   1023 HE22 GLN A  69     -65.820 -15.471  36.493  1.00 39.33           H  
ATOM   1024  OE1 GLN A  69     -63.762 -17.420  35.253  1.00 39.33           O  
ATOM   1025  N   ASN A  70     -61.425 -19.765  40.656  1.00 36.89           N  
ATOM   1026  H   ASN A  70     -60.691 -19.089  40.813  1.00 36.89           H  
ATOM   1027  CA  ASN A  70     -61.201 -21.169  41.047  1.00 36.89           C  
ATOM   1028  HA  ASN A  70     -62.116 -21.724  40.836  1.00 36.89           H  
ATOM   1029  C   ASN A  70     -61.028 -21.417  42.559  1.00 36.89           C  
ATOM   1030  CB  ASN A  70     -60.084 -21.763  40.158  1.00 36.89           C  
ATOM   1031  HB2 ASN A  70     -59.288 -22.183  40.774  1.00 36.89           H  
ATOM   1032  HB3 ASN A  70     -59.638 -20.981  39.544  1.00 36.89           H  
ATOM   1033  O   ASN A  70     -60.491 -22.445  42.960  1.00 36.89           O  
ATOM   1034  CG  ASN A  70     -60.577 -22.869  39.236  1.00 36.89           C  
ATOM   1035  ND2 ASN A  70     -59.879 -23.115  38.154  1.00 36.89           N  
ATOM   1036 HD21 ASN A  70     -60.259 -23.831  37.553  1.00 36.89           H  
ATOM   1037 HD22 ASN A  70     -59.085 -22.539  37.911  1.00 36.89           H  
ATOM   1038  OD1 ASN A  70     -61.570 -23.538  39.453  1.00 36.89           O  
ATOM   1039  N   GLN A  71     -61.475 -20.490  43.416  1.00 35.06           N  
ATOM   1040  H   GLN A  71     -61.907 -19.660  43.037  1.00 35.06           H  
ATOM   1041  CA  GLN A  71     -61.369 -20.622  44.882  1.00 35.06           C  
ATOM   1042  HA  GLN A  71     -60.693 -21.451  45.090  1.00 35.06           H  
ATOM   1043  C   GLN A  71     -62.651 -21.062  45.606  1.00 35.06           C  
ATOM   1044  CB  GLN A  71     -60.725 -19.370  45.499  1.00 35.06           C  
ATOM   1045  HB2 GLN A  71     -61.022 -18.477  44.949  1.00 35.06           H  
ATOM   1046  HB3 GLN A  71     -61.059 -19.254  46.530  1.00 35.06           H  
ATOM   1047  O   GLN A  71     -62.698 -21.057  46.836  1.00 35.06           O  
ATOM   1048  CG  GLN A  71     -59.194 -19.494  45.521  1.00 35.06           C  
ATOM   1049  HG2 GLN A  71     -58.803 -19.387  44.509  1.00 35.06           H  
ATOM   1050  HG3 GLN A  71     -58.916 -20.479  45.896  1.00 35.06           H  
ATOM   1051  CD  GLN A  71     -58.537 -18.455  46.424  1.00 35.06           C  
ATOM   1052  NE2 GLN A  71     -57.285 -18.644  46.781  1.00 35.06           N  
ATOM   1053 HE21 GLN A  71     -56.769 -19.446  46.451  1.00 35.06           H  
ATOM   1054 HE22 GLN A  71     -56.894 -17.921  47.369  1.00 35.06           H  
ATOM   1055  OE1 GLN A  71     -59.117 -17.471  46.845  1.00 35.06           O  
ATOM   1056  N   SER A  72     -63.669 -21.535  44.891  1.00 33.00           N  
ATOM   1057  H   SER A  72     -63.619 -21.532  43.882  1.00 33.00           H  
ATOM   1058  CA  SER A  72     -64.712 -22.365  45.493  1.00 33.00           C  
ATOM   1059  HA  SER A  72     -64.688 -22.263  46.578  1.00 33.00           H  
ATOM   1060  C   SER A  72     -64.420 -23.827  45.169  1.00 33.00           C  
ATOM   1061  CB  SER A  72     -66.115 -21.912  45.075  1.00 33.00           C  
ATOM   1062  HB2 SER A  72     -66.837 -22.693  45.311  1.00 33.00           H  
ATOM   1063  HB3 SER A  72     -66.372 -21.016  45.640  1.00 33.00           H  
ATOM   1064  O   SER A  72     -64.532 -24.251  44.028  1.00 33.00           O  
ATOM   1065  OG  SER A  72     -66.174 -21.602  43.700  1.00 33.00           O  
ATOM   1066  HG  SER A  72     -67.075 -21.390  43.445  1.00 33.00           H  
ATOM   1067  N   GLN A  73     -64.107 -24.595  46.214  1.00 30.37           N  
ATOM   1068  H   GLN A  73     -64.016 -24.116  47.098  1.00 30.37           H  
ATOM   1069  CA  GLN A  73     -63.836 -26.039  46.206  1.00 30.37           C  
ATOM   1070  HA  GLN A  73     -64.004 -26.376  47.228  1.00 30.37           H  
ATOM   1071  C   GLN A  73     -62.388 -26.422  45.882  1.00 30.37           C  
ATOM   1072  CB  GLN A  73     -64.849 -26.841  45.363  1.00 30.37           C  
ATOM   1073  HB2 GLN A  73     -64.699 -27.896  45.592  1.00 30.37           H  
ATOM   1074  HB3 GLN A  73     -64.651 -26.714  44.298  1.00 30.37           H  
ATOM   1075  O   GLN A  73     -62.038 -26.714  44.749  1.00 30.37           O  
ATOM   1076  CG  GLN A  73     -66.314 -26.482  45.650  1.00 30.37           C  
ATOM   1077  HG2 GLN A  73     -66.526 -25.456  45.349  1.00 30.37           H  
ATOM   1078  HG3 GLN A  73     -66.506 -26.574  46.719  1.00 30.37           H  
ATOM   1079  CD  GLN A  73     -67.265 -27.410  44.915  1.00 30.37           C  
ATOM   1080  NE2 GLN A  73     -68.211 -26.891  44.164  1.00 30.37           N  
ATOM   1081 HE21 GLN A  73     -68.228 -25.899  43.975  1.00 30.37           H  
ATOM   1082 HE22 GLN A  73     -68.787 -27.560  43.672  1.00 30.37           H  
ATOM   1083  OE1 GLN A  73     -67.196 -28.620  45.021  1.00 30.37           O  
ATOM   1084  N   ASN A  74     -61.545 -26.450  46.917  1.00 34.23           N  
ATOM   1085  H   ASN A  74     -61.805 -25.873  47.704  1.00 34.23           H  
ATOM   1086  CA  ASN A  74     -60.762 -27.639  47.277  1.00 34.23           C  
ATOM   1087  HA  ASN A  74     -61.457 -28.431  47.557  1.00 34.23           H  
ATOM   1088  C   ASN A  74     -59.956 -27.334  48.543  1.00 34.23           C  
ATOM   1089  CB  ASN A  74     -59.895 -28.169  46.117  1.00 34.23           C  
ATOM   1090  HB2 ASN A  74     -59.504 -27.337  45.531  1.00 34.23           H  
ATOM   1091  HB3 ASN A  74     -59.051 -28.733  46.515  1.00 34.23           H  
ATOM   1092  O   ASN A  74     -58.818 -26.870  48.516  1.00 34.23           O  
ATOM   1093  CG  ASN A  74     -60.683 -29.126  45.226  1.00 34.23           C  
ATOM   1094  ND2 ASN A  74     -60.366 -29.207  43.957  1.00 34.23           N  
ATOM   1095 HD21 ASN A  74     -61.000 -29.760  43.398  1.00 34.23           H  
ATOM   1096 HD22 ASN A  74     -59.758 -28.507  43.556  1.00 34.23           H  
ATOM   1097  OD1 ASN A  74     -61.596 -29.813  45.657  1.00 34.23           O  
ATOM   1098  N   GLN A  75     -60.613 -27.560  49.679  1.00 29.57           N  
ATOM   1099  H   GLN A  75     -61.521 -27.995  49.603  1.00 29.57           H  
ATOM   1100  CA  GLN A  75     -59.957 -27.680  50.971  1.00 29.57           C  
ATOM   1101  HA  GLN A  75     -59.237 -26.871  51.092  1.00 29.57           H  
ATOM   1102  C   GLN A  75     -59.214 -29.024  51.029  1.00 29.57           C  
ATOM   1103  CB  GLN A  75     -61.013 -27.594  52.090  1.00 29.57           C  
ATOM   1104  HB2 GLN A  75     -60.544 -27.876  53.033  1.00 29.57           H  
ATOM   1105  HB3 GLN A  75     -61.816 -28.304  51.891  1.00 29.57           H  
ATOM   1106  O   GLN A  75     -59.756 -30.035  50.596  1.00 29.57           O  
ATOM   1107  CG  GLN A  75     -61.609 -26.194  52.289  1.00 29.57           C  
ATOM   1108  HG2 GLN A  75     -60.806 -25.477  52.463  1.00 29.57           H  
ATOM   1109  HG3 GLN A  75     -62.147 -25.903  51.387  1.00 29.57           H  
ATOM   1110  CD  GLN A  75     -62.557 -26.147  53.488  1.00 29.57           C  
ATOM   1111  NE2 GLN A  75     -63.679 -25.470  53.386  1.00 29.57           N  
ATOM   1112 HE21 GLN A  75     -64.262 -25.477  54.210  1.00 29.57           H  
ATOM   1113 HE22 GLN A  75     -63.922 -24.973  52.541  1.00 29.57           H  
ATOM   1114  OE1 GLN A  75     -62.308 -26.704  54.542  1.00 29.57           O  
ATOM   1115  N   ILE A  76     -58.037 -29.007  51.668  1.00 31.04           N  
ATOM   1116  H   ILE A  76     -57.686 -28.094  51.917  1.00 31.04           H  
ATOM   1117  CA  ILE A  76     -57.327 -30.163  52.250  1.00 31.04           C  
ATOM   1118  HA  ILE A  76     -56.591 -29.750  52.938  1.00 31.04           H  
ATOM   1119  C   ILE A  76     -56.527 -31.008  51.234  1.00 31.04           C  
ATOM   1120  CB  ILE A  76     -58.300 -30.999  53.133  1.00 31.04           C  
ATOM   1121  HB  ILE A  76     -59.035 -31.476  52.483  1.00 31.04           H  
ATOM   1122  O   ILE A  76     -57.067 -31.837  50.519  1.00 31.04           O  
ATOM   1123  CG1 ILE A  76     -59.055 -30.165  54.196  1.00 31.04           C  
ATOM   1124 HG12 ILE A  76     -59.118 -29.114  53.914  1.00 31.04           H  
ATOM   1125 HG13 ILE A  76     -58.505 -30.178  55.137  1.00 31.04           H  
ATOM   1126  CG2 ILE A  76     -57.580 -32.123  53.886  1.00 31.04           C  
ATOM   1127 HG21 ILE A  76     -56.635 -31.774  54.303  1.00 31.04           H  
ATOM   1128 HG22 ILE A  76     -57.423 -32.951  53.195  1.00 31.04           H  
ATOM   1129 HG23 ILE A  76     -58.204 -32.511  54.691  1.00 31.04           H  
ATOM   1130  CD1 ILE A  76     -60.474 -30.695  54.442  1.00 31.04           C  
ATOM   1131 HD11 ILE A  76     -60.439 -31.727  54.793  1.00 31.04           H  
ATOM   1132 HD12 ILE A  76     -61.053 -30.647  53.520  1.00 31.04           H  
ATOM   1133 HD13 ILE A  76     -60.964 -30.081  55.197  1.00 31.04           H  
ATOM   1134  N   VAL A  77     -55.206 -30.807  51.161  1.00 35.36           N  
ATOM   1135  H   VAL A  77     -54.952 -29.845  50.986  1.00 35.36           H  
ATOM   1136  CA  VAL A  77     -54.172 -31.547  51.921  1.00 35.36           C  
ATOM   1137  HA  VAL A  77     -54.395 -31.465  52.985  1.00 35.36           H  
ATOM   1138  C   VAL A  77     -52.824 -30.867  51.650  1.00 35.36           C  
ATOM   1139  CB  VAL A  77     -54.052 -33.060  51.582  1.00 35.36           C  
ATOM   1140  HB  VAL A  77     -54.003 -33.195  50.502  1.00 35.36           H  
ATOM   1141  O   VAL A  77     -52.370 -30.727  50.519  1.00 35.36           O  
ATOM   1142  CG1 VAL A  77     -52.798 -33.692  52.218  1.00 35.36           C  
ATOM   1143 HG11 VAL A  77     -52.775 -34.765  52.023  1.00 35.36           H  
ATOM   1144 HG12 VAL A  77     -52.787 -33.526  53.295  1.00 35.36           H  
ATOM   1145 HG13 VAL A  77     -51.893 -33.278  51.775  1.00 35.36           H  
ATOM   1146  CG2 VAL A  77     -55.197 -33.909  52.148  1.00 35.36           C  
ATOM   1147 HG21 VAL A  77     -54.992 -34.968  51.991  1.00 35.36           H  
ATOM   1148 HG22 VAL A  77     -55.310 -33.733  53.218  1.00 35.36           H  
ATOM   1149 HG23 VAL A  77     -56.127 -33.714  51.613  1.00 35.36           H  
ATOM   1150  N   THR A  78     -52.173 -30.448  52.726  1.00 35.41           N  
ATOM   1151  H   THR A  78     -52.594 -30.622  53.628  1.00 35.41           H  
ATOM   1152  CA  THR A  78     -50.797 -29.957  52.784  1.00 35.41           C  
ATOM   1153  HA  THR A  78     -50.684 -29.072  52.157  1.00 35.41           H  
ATOM   1154  C   THR A  78     -49.800 -31.030  52.334  1.00 35.41           C  
ATOM   1155  CB  THR A  78     -50.495 -29.597  54.252  1.00 35.41           C  
ATOM   1156  HB  THR A  78     -49.420 -29.477  54.386  1.00 35.41           H  
ATOM   1157  O   THR A  78     -49.569 -31.993  53.063  1.00 35.41           O  
ATOM   1158  CG2 THR A  78     -51.190 -28.309  54.690  1.00 35.41           C  
ATOM   1159 HG21 THR A  78     -50.933 -28.098  55.728  1.00 35.41           H  
ATOM   1160 HG22 THR A  78     -50.858 -27.479  54.068  1.00 35.41           H  
ATOM   1161 HG23 THR A  78     -52.272 -28.413  54.609  1.00 35.41           H  
ATOM   1162  OG1 THR A  78     -50.973 -30.626  55.095  1.00 35.41           O  
ATOM   1163  HG1 THR A  78     -50.513 -31.427  54.833  1.00 35.41           H  
ATOM   1164  N   HIS A  79     -49.146 -30.846  51.187  1.00 38.26           N  
ATOM   1165  H   HIS A  79     -49.450 -30.114  50.561  1.00 38.26           H  
ATOM   1166  CA  HIS A  79     -47.887 -31.526  50.878  1.00 38.26           C  
ATOM   1167  HA  HIS A  79     -47.579 -32.116  51.742  1.00 38.26           H  
ATOM   1168  C   HIS A  79     -46.805 -30.474  50.631  1.00 38.26           C  
ATOM   1169  CB  HIS A  79     -48.046 -32.516  49.718  1.00 38.26           C  
ATOM   1170  HB2 HIS A  79     -48.880 -33.184  49.934  1.00 38.26           H  
ATOM   1171  HB3 HIS A  79     -48.276 -31.973  48.802  1.00 38.26           H  
ATOM   1172  O   HIS A  79     -46.884 -29.687  49.690  1.00 38.26           O  
ATOM   1173  CG  HIS A  79     -46.804 -33.349  49.508  1.00 38.26           C  
ATOM   1174  CD2 HIS A  79     -46.531 -34.574  50.059  1.00 38.26           C  
ATOM   1175  HD2 HIS A  79     -47.184 -35.138  50.708  1.00 38.26           H  
ATOM   1176  ND1 HIS A  79     -45.700 -32.986  48.770  1.00 38.26           N  
ATOM   1177  HD1 HIS A  79     -45.564 -32.104  48.297  1.00 38.26           H  
ATOM   1178  CE1 HIS A  79     -44.789 -33.968  48.868  1.00 38.26           C  
ATOM   1179  HE1 HIS A  79     -43.809 -33.953  48.417  1.00 38.26           H  
ATOM   1180  NE2 HIS A  79     -45.250 -34.957  49.648  1.00 38.26           N  
ATOM   1181  N   PHE A  80     -45.809 -30.453  51.516  1.00 39.59           N  
ATOM   1182  H   PHE A  80     -45.818 -31.157  52.239  1.00 39.59           H  
ATOM   1183  CA  PHE A  80     -44.639 -29.582  51.463  1.00 39.59           C  
ATOM   1184  HA  PHE A  80     -44.944 -28.553  51.651  1.00 39.59           H  
ATOM   1185  C   PHE A  80     -43.932 -29.681  50.096  1.00 39.59           C  
ATOM   1186  CB  PHE A  80     -43.671 -30.018  52.577  1.00 39.59           C  
ATOM   1187  HB2 PHE A  80     -42.658 -29.756  52.271  1.00 39.59           H  
ATOM   1188  HB3 PHE A  80     -43.685 -31.103  52.680  1.00 39.59           H  
ATOM   1189  O   PHE A  80     -43.452 -30.760  49.737  1.00 39.59           O  
ATOM   1190  CG  PHE A  80     -43.914 -29.382  53.933  1.00 39.59           C  
ATOM   1191  CD1 PHE A  80     -43.104 -28.305  54.338  1.00 39.59           C  
ATOM   1192  HD1 PHE A  80     -42.333 -27.927  53.683  1.00 39.59           H  
ATOM   1193  CD2 PHE A  80     -44.911 -29.869  54.801  1.00 39.59           C  
ATOM   1194  HD2 PHE A  80     -45.529 -30.705  54.509  1.00 39.59           H  
ATOM   1195  CE1 PHE A  80     -43.283 -27.718  55.603  1.00 39.59           C  
ATOM   1196  HE1 PHE A  80     -42.656 -26.895  55.913  1.00 39.59           H  
ATOM   1197  CE2 PHE A  80     -45.094 -29.277  56.065  1.00 39.59           C  
ATOM   1198  HE2 PHE A  80     -45.854 -29.653  56.733  1.00 39.59           H  
ATOM   1199  CZ  PHE A  80     -44.279 -28.204  56.466  1.00 39.59           C  
ATOM   1200  HZ  PHE A  80     -44.417 -27.756  57.439  1.00 39.59           H  
ATOM   1201  N   PRO A  81     -43.807 -28.584  49.328  1.00 45.44           N  
ATOM   1202  CA  PRO A  81     -42.956 -28.566  48.151  1.00 45.44           C  
ATOM   1203  HA  PRO A  81     -43.015 -29.517  47.621  1.00 45.44           H  
ATOM   1204  C   PRO A  81     -41.504 -28.320  48.582  1.00 45.44           C  
ATOM   1205  CB  PRO A  81     -43.539 -27.478  47.250  1.00 45.44           C  
ATOM   1206  HB2 PRO A  81     -44.318 -27.912  46.622  1.00 45.44           H  
ATOM   1207  HB3 PRO A  81     -42.777 -27.003  46.631  1.00 45.44           H  
ATOM   1208  O   PRO A  81     -41.143 -27.246  49.060  1.00 45.44           O  
ATOM   1209  CG  PRO A  81     -44.177 -26.491  48.229  1.00 45.44           C  
ATOM   1210  HG2 PRO A  81     -45.065 -26.026  47.802  1.00 45.44           H  
ATOM   1211  HG3 PRO A  81     -43.448 -25.727  48.501  1.00 45.44           H  
ATOM   1212  CD  PRO A  81     -44.521 -27.323  49.466  1.00 45.44           C  
ATOM   1213  HD2 PRO A  81     -44.207 -26.797  50.368  1.00 45.44           H  
ATOM   1214  HD3 PRO A  81     -45.596 -27.505  49.493  1.00 45.44           H  
ATOM   1215  N   LEU A  82     -40.657 -29.335  48.412  1.00 40.90           N  
ATOM   1216  H   LEU A  82     -41.035 -30.210  48.079  1.00 40.90           H  
ATOM   1217  CA  LEU A  82     -39.204 -29.194  48.501  1.00 40.90           C  
ATOM   1218  HA  LEU A  82     -38.957 -28.843  49.503  1.00 40.90           H  
ATOM   1219  C   LEU A  82     -38.710 -28.178  47.447  1.00 40.90           C  
ATOM   1220  CB  LEU A  82     -38.551 -30.569  48.273  1.00 40.90           C  
ATOM   1221  HB2 LEU A  82     -37.517 -30.428  47.958  1.00 40.90           H  
ATOM   1222  HB3 LEU A  82     -39.066 -31.061  47.447  1.00 40.90           H  
ATOM   1223  O   LEU A  82     -39.068 -28.296  46.272  1.00 40.90           O  
ATOM   1224  CG  LEU A  82     -38.579 -31.466  49.526  1.00 40.90           C  
ATOM   1225  HG  LEU A  82     -39.365 -31.136  50.204  1.00 40.90           H  
ATOM   1226  CD1 LEU A  82     -38.860 -32.918  49.146  1.00 40.90           C  
ATOM   1227 HD11 LEU A  82     -39.841 -32.991  48.676  1.00 40.90           H  
ATOM   1228 HD12 LEU A  82     -38.866 -33.537  50.043  1.00 40.90           H  
ATOM   1229 HD13 LEU A  82     -38.099 -33.287  48.458  1.00 40.90           H  
ATOM   1230  CD2 LEU A  82     -37.234 -31.408  50.255  1.00 40.90           C  
ATOM   1231 HD21 LEU A  82     -37.286 -32.014  51.159  1.00 40.90           H  
ATOM   1232 HD22 LEU A  82     -37.014 -30.379  50.539  1.00 40.90           H  
ATOM   1233 HD23 LEU A  82     -36.437 -31.791  49.616  1.00 40.90           H  
ATOM   1234  N   PRO A  83     -37.855 -27.207  47.809  1.00 50.12           N  
ATOM   1235  CA  PRO A  83     -37.348 -26.216  46.872  1.00 50.12           C  
ATOM   1236  HA  PRO A  83     -38.153 -25.870  46.223  1.00 50.12           H  
ATOM   1237  C   PRO A  83     -36.228 -26.815  46.007  1.00 50.12           C  
ATOM   1238  CB  PRO A  83     -36.889 -25.045  47.749  1.00 50.12           C  
ATOM   1239  HB2 PRO A  83     -36.065 -24.488  47.301  1.00 50.12           H  
ATOM   1240  HB3 PRO A  83     -37.735 -24.382  47.930  1.00 50.12           H  
ATOM   1241  O   PRO A  83     -35.094 -26.983  46.452  1.00 50.12           O  
ATOM   1242  CG  PRO A  83     -36.483 -25.710  49.064  1.00 50.12           C  
ATOM   1243  HG2 PRO A  83     -36.618 -25.038  49.912  1.00 50.12           H  
ATOM   1244  HG3 PRO A  83     -35.445 -26.040  49.004  1.00 50.12           H  
ATOM   1245  CD  PRO A  83     -37.398 -26.928  49.160  1.00 50.12           C  
ATOM   1246  HD2 PRO A  83     -38.256 -26.686  49.788  1.00 50.12           H  
ATOM   1247  HD3 PRO A  83     -36.854 -27.776  49.576  1.00 50.12           H  
ATOM   1248  N   ARG A  84     -36.517 -27.098  44.732  1.00 48.51           N  
ATOM   1249  H   ARG A  84     -37.491 -27.083  44.464  1.00 48.51           H  
ATOM   1250  CA  ARG A  84     -35.493 -27.243  43.681  1.00 48.51           C  
ATOM   1251  HA  ARG A  84     -34.517 -26.989  44.094  1.00 48.51           H  
ATOM   1252  C   ARG A  84     -35.737 -26.242  42.549  1.00 48.51           C  
ATOM   1253  CB  ARG A  84     -35.426 -28.690  43.148  1.00 48.51           C  
ATOM   1254  HB2 ARG A  84     -36.427 -29.119  43.114  1.00 48.51           H  
ATOM   1255  HB3 ARG A  84     -35.041 -28.663  42.129  1.00 48.51           H  
ATOM   1256  O   ARG A  84     -36.399 -26.573  41.573  1.00 48.51           O  
ATOM   1257  CG  ARG A  84     -34.490 -29.602  43.954  1.00 48.51           C  
ATOM   1258  HG2 ARG A  84     -33.512 -29.127  44.044  1.00 48.51           H  
ATOM   1259  HG3 ARG A  84     -34.902 -29.763  44.950  1.00 48.51           H  
ATOM   1260  CD  ARG A  84     -34.332 -30.944  43.223  1.00 48.51           C  
ATOM   1261  HD2 ARG A  84     -34.011 -30.741  42.202  1.00 48.51           H  
ATOM   1262  HD3 ARG A  84     -35.302 -31.441  43.188  1.00 48.51           H  
ATOM   1263  NE  ARG A  84     -33.353 -31.828  43.889  1.00 48.51           N  
ATOM   1264  HE  ARG A  84     -33.269 -31.731  44.890  1.00 48.51           H  
ATOM   1265  NH1 ARG A  84     -32.664 -33.011  42.035  1.00 48.51           N  
ATOM   1266 HH11 ARG A  84     -33.336 -32.514  41.468  1.00 48.51           H  
ATOM   1267 HH12 ARG A  84     -32.113 -33.754  41.629  1.00 48.51           H  
ATOM   1268  NH2 ARG A  84     -31.799 -33.491  44.031  1.00 48.51           N  
ATOM   1269 HH21 ARG A  84     -31.744 -33.363  45.031  1.00 48.51           H  
ATOM   1270 HH22 ARG A  84     -31.254 -34.222  43.596  1.00 48.51           H  
ATOM   1271  CZ  ARG A  84     -32.614 -32.766  43.316  1.00 48.51           C  
ATOM   1272  N   PRO A  85     -35.158 -25.037  42.654  1.00 55.40           N  
ATOM   1273  CA  PRO A  85     -34.700 -24.342  41.453  1.00 55.40           C  
ATOM   1274  HA  PRO A  85     -34.547 -25.038  40.628  1.00 55.40           H  
ATOM   1275  C   PRO A  85     -33.381 -23.593  41.721  1.00 55.40           C  
ATOM   1276  CB  PRO A  85     -35.856 -23.399  41.102  1.00 55.40           C  
ATOM   1277  HB2 PRO A  85     -36.592 -23.937  40.504  1.00 55.40           H  
ATOM   1278  HB3 PRO A  85     -35.522 -22.512  40.564  1.00 55.40           H  
ATOM   1279  O   PRO A  85     -33.376 -22.417  42.066  1.00 55.40           O  
ATOM   1280  CG  PRO A  85     -36.470 -23.049  42.462  1.00 55.40           C  
ATOM   1281  HG2 PRO A  85     -37.551 -23.184  42.430  1.00 55.40           H  
ATOM   1282  HG3 PRO A  85     -36.228 -22.023  42.741  1.00 55.40           H  
ATOM   1283  CD  PRO A  85     -35.833 -24.027  43.458  1.00 55.40           C  
ATOM   1284  HD2 PRO A  85     -36.604 -24.459  44.096  1.00 55.40           H  
ATOM   1285  HD3 PRO A  85     -35.103 -23.502  44.074  1.00 55.40           H  
ATOM   1286  N   ARG A  86     -32.233 -24.266  41.575  1.00 54.92           N  
ATOM   1287  H   ARG A  86     -32.303 -25.254  41.377  1.00 54.92           H  
ATOM   1288  CA  ARG A  86     -30.925 -23.582  41.432  1.00 54.92           C  
ATOM   1289  HA  ARG A  86     -31.099 -22.521  41.259  1.00 54.92           H  
ATOM   1290  C   ARG A  86     -30.161 -24.021  40.183  1.00 54.92           C  
ATOM   1291  CB  ARG A  86     -30.059 -23.691  42.705  1.00 54.92           C  
ATOM   1292  HB2 ARG A  86     -30.032 -24.723  43.054  1.00 54.92           H  
ATOM   1293  HB3 ARG A  86     -29.043 -23.398  42.440  1.00 54.92           H  
ATOM   1294  O   ARG A  86     -29.512 -23.198  39.554  1.00 54.92           O  
ATOM   1295  CG  ARG A  86     -30.534 -22.762  43.841  1.00 54.92           C  
ATOM   1296  HG2 ARG A  86     -31.448 -23.165  44.276  1.00 54.92           H  
ATOM   1297  HG3 ARG A  86     -30.745 -21.773  43.435  1.00 54.92           H  
ATOM   1298  CD  ARG A  86     -29.453 -22.625  44.927  1.00 54.92           C  
ATOM   1299  HD2 ARG A  86     -28.573 -22.168  44.475  1.00 54.92           H  
ATOM   1300  HD3 ARG A  86     -29.186 -23.618  45.287  1.00 54.92           H  
ATOM   1301  NE  ARG A  86     -29.911 -21.804  46.069  1.00 54.92           N  
ATOM   1302  HE  ARG A  86     -30.904 -21.627  46.128  1.00 54.92           H  
ATOM   1303  NH1 ARG A  86     -27.854 -21.381  47.014  1.00 54.92           N  
ATOM   1304 HH11 ARG A  86     -27.297 -20.952  47.739  1.00 54.92           H  
ATOM   1305 HH12 ARG A  86     -27.405 -21.870  46.253  1.00 54.92           H  
ATOM   1306  NH2 ARG A  86     -29.695 -20.604  47.998  1.00 54.92           N  
ATOM   1307 HH21 ARG A  86     -30.696 -20.473  48.038  1.00 54.92           H  
ATOM   1308 HH22 ARG A  86     -29.113 -20.190  48.712  1.00 54.92           H  
ATOM   1309  CZ  ARG A  86     -29.154 -21.270  47.016  1.00 54.92           C  
ATOM   1310  N   LEU A  87     -30.306 -25.280  39.762  1.00 58.61           N  
ATOM   1311  H   LEU A  87     -30.836 -25.924  40.331  1.00 58.61           H  
ATOM   1312  CA  LEU A  87     -29.568 -25.819  38.612  1.00 58.61           C  
ATOM   1313  HA  LEU A  87     -28.509 -25.598  38.747  1.00 58.61           H  
ATOM   1314  C   LEU A  87     -29.949 -25.154  37.279  1.00 58.61           C  
ATOM   1315  CB  LEU A  87     -29.749 -27.347  38.558  1.00 58.61           C  
ATOM   1316  HB2 LEU A  87     -30.813 -27.574  38.493  1.00 58.61           H  
ATOM   1317  HB3 LEU A  87     -29.277 -27.718  37.648  1.00 58.61           H  
ATOM   1318  O   LEU A  87     -29.064 -24.818  36.499  1.00 58.61           O  
ATOM   1319  CG  LEU A  87     -29.142 -28.100  39.759  1.00 58.61           C  
ATOM   1320  HG  LEU A  87     -29.573 -27.713  40.683  1.00 58.61           H  
ATOM   1321  CD1 LEU A  87     -29.488 -29.585  39.669  1.00 58.61           C  
ATOM   1322 HD11 LEU A  87     -30.570 -29.716  39.641  1.00 58.61           H  
ATOM   1323 HD12 LEU A  87     -29.054 -30.011  38.764  1.00 58.61           H  
ATOM   1324 HD13 LEU A  87     -29.087 -30.112  40.535  1.00 58.61           H  
ATOM   1325  CD2 LEU A  87     -27.620 -27.959  39.830  1.00 58.61           C  
ATOM   1326 HD21 LEU A  87     -27.170 -28.283  38.891  1.00 58.61           H  
ATOM   1327 HD22 LEU A  87     -27.338 -26.925  40.024  1.00 58.61           H  
ATOM   1328 HD23 LEU A  87     -27.227 -28.574  40.639  1.00 58.61           H  
ATOM   1329  N   SER A  88     -31.238 -24.892  37.039  1.00 62.13           N  
ATOM   1330  H   SER A  88     -31.949 -25.261  37.654  1.00 62.13           H  
ATOM   1331  CA  SER A  88     -31.689 -24.283  35.779  1.00 62.13           C  
ATOM   1332  HA  SER A  88     -31.306 -24.874  34.947  1.00 62.13           H  
ATOM   1333  C   SER A  88     -31.172 -22.853  35.599  1.00 62.13           C  
ATOM   1334  CB  SER A  88     -33.219 -24.287  35.706  1.00 62.13           C  
ATOM   1335  HB2 SER A  88     -33.542 -24.000  34.705  1.00 62.13           H  
ATOM   1336  HB3 SER A  88     -33.617 -23.568  36.423  1.00 62.13           H  
ATOM   1337  O   SER A  88     -30.795 -22.471  34.497  1.00 62.13           O  
ATOM   1338  OG  SER A  88     -33.717 -25.572  36.028  1.00 62.13           O  
ATOM   1339  HG  SER A  88     -33.759 -26.089  35.220  1.00 62.13           H  
ATOM   1340  N   GLN A  89     -31.102 -22.066  36.679  1.00 61.40           N  
ATOM   1341  H   GLN A  89     -31.348 -22.449  37.581  1.00 61.40           H  
ATOM   1342  CA  GLN A  89     -30.644 -20.676  36.609  1.00 61.40           C  
ATOM   1343  HA  GLN A  89     -31.148 -20.205  35.765  1.00 61.40           H  
ATOM   1344  C   GLN A  89     -29.135 -20.601  36.333  1.00 61.40           C  
ATOM   1345  CB  GLN A  89     -31.049 -19.940  37.897  1.00 61.40           C  
ATOM   1346  HB2 GLN A  89     -31.924 -20.424  38.331  1.00 61.40           H  
ATOM   1347  HB3 GLN A  89     -30.239 -19.994  38.625  1.00 61.40           H  
ATOM   1348  O   GLN A  89     -28.706 -19.824  35.481  1.00 61.40           O  
ATOM   1349  CG  GLN A  89     -31.421 -18.474  37.628  1.00 61.40           C  
ATOM   1350  HG2 GLN A  89     -32.217 -18.442  36.884  1.00 61.40           H  
ATOM   1351  HG3 GLN A  89     -30.557 -17.941  37.231  1.00 61.40           H  
ATOM   1352  CD  GLN A  89     -31.901 -17.759  38.889  1.00 61.40           C  
ATOM   1353  NE2 GLN A  89     -32.781 -16.788  38.774  1.00 61.40           N  
ATOM   1354 HE21 GLN A  89     -33.122 -16.492  37.871  1.00 61.40           H  
ATOM   1355 HE22 GLN A  89     -33.060 -16.340  39.635  1.00 61.40           H  
ATOM   1356  OE1 GLN A  89     -31.505 -18.063  40.002  1.00 61.40           O  
ATOM   1357  N   SER A  90     -28.342 -21.468  36.977  1.00 66.02           N  
ATOM   1358  H   SER A  90     -28.733 -22.060  37.696  1.00 66.02           H  
ATOM   1359  CA  SER A  90     -26.906 -21.584  36.700  1.00 66.02           C  
ATOM   1360  HA  SER A  90     -26.445 -20.603  36.822  1.00 66.02           H  
ATOM   1361  C   SER A  90     -26.626 -22.035  35.264  1.00 66.02           C  
ATOM   1362  CB  SER A  90     -26.246 -22.555  37.683  1.00 66.02           C  
ATOM   1363  HB2 SER A  90     -26.707 -23.539  37.593  1.00 66.02           H  
ATOM   1364  HB3 SER A  90     -25.185 -22.641  37.446  1.00 66.02           H  
ATOM   1365  O   SER A  90     -25.726 -21.490  34.631  1.00 66.02           O  
ATOM   1366  OG  SER A  90     -26.390 -22.088  39.011  1.00 66.02           O  
ATOM   1367  HG  SER A  90     -26.019 -21.204  39.063  1.00 66.02           H  
ATOM   1368  N   GLN A  91     -27.414 -22.972  34.722  1.00 69.45           N  
ATOM   1369  H   GLN A  91     -28.126 -23.405  35.292  1.00 69.45           H  
ATOM   1370  CA  GLN A  91     -27.236 -23.461  33.351  1.00 69.45           C  
ATOM   1371  HA  GLN A  91     -26.186 -23.721  33.223  1.00 69.45           H  
ATOM   1372  C   GLN A  91     -27.574 -22.394  32.296  1.00 69.45           C  
ATOM   1373  CB  GLN A  91     -28.068 -24.736  33.165  1.00 69.45           C  
ATOM   1374  HB2 GLN A  91     -27.842 -25.418  33.984  1.00 69.45           H  
ATOM   1375  HB3 GLN A  91     -29.130 -24.492  33.199  1.00 69.45           H  
ATOM   1376  O   GLN A  91     -26.821 -22.218  31.334  1.00 69.45           O  
ATOM   1377  CG  GLN A  91     -27.743 -25.446  31.841  1.00 69.45           C  
ATOM   1378  HG2 GLN A  91     -28.045 -24.819  31.003  1.00 69.45           H  
ATOM   1379  HG3 GLN A  91     -26.667 -25.608  31.779  1.00 69.45           H  
ATOM   1380  CD  GLN A  91     -28.442 -26.796  31.708  1.00 69.45           C  
ATOM   1381  NE2 GLN A  91     -28.115 -27.570  30.696  1.00 69.45           N  
ATOM   1382 HE21 GLN A  91     -27.424 -27.277  30.021  1.00 69.45           H  
ATOM   1383 HE22 GLN A  91     -28.605 -28.451  30.642  1.00 69.45           H  
ATOM   1384  OE1 GLN A  91     -29.284 -27.191  32.498  1.00 69.45           O  
ATOM   1385  N   SER A  92     -28.659 -21.637  32.486  1.00 70.03           N  
ATOM   1386  H   SER A  92     -29.306 -21.870  33.225  1.00 70.03           H  
ATOM   1387  CA  SER A  92     -29.005 -20.525  31.590  1.00 70.03           C  
ATOM   1388  HA  SER A  92     -29.073 -20.900  30.568  1.00 70.03           H  
ATOM   1389  C   SER A  92     -27.943 -19.425  31.618  1.00 70.03           C  
ATOM   1390  CB  SER A  92     -30.361 -19.928  31.971  1.00 70.03           C  
ATOM   1391  HB2 SER A  92     -30.590 -19.104  31.294  1.00 70.03           H  
ATOM   1392  HB3 SER A  92     -30.324 -19.551  32.993  1.00 70.03           H  
ATOM   1393  O   SER A  92     -27.577 -18.889  30.572  1.00 70.03           O  
ATOM   1394  OG  SER A  92     -31.371 -20.909  31.867  1.00 70.03           O  
ATOM   1395  HG  SER A  92     -32.231 -20.489  31.944  1.00 70.03           H  
ATOM   1396  N   GLN A  93     -27.402 -19.111  32.801  1.00 71.05           N  
ATOM   1397  H   GLN A  93     -27.742 -19.572  33.633  1.00 71.05           H  
ATOM   1398  CA  GLN A  93     -26.354 -18.102  32.945  1.00 71.05           C  
ATOM   1399  HA  GLN A  93     -26.671 -17.211  32.402  1.00 71.05           H  
ATOM   1400  C   GLN A  93     -25.020 -18.553  32.331  1.00 71.05           C  
ATOM   1401  CB  GLN A  93     -26.213 -17.734  34.428  1.00 71.05           C  
ATOM   1402  HB2 GLN A  93     -25.756 -18.563  34.968  1.00 71.05           H  
ATOM   1403  HB3 GLN A  93     -27.204 -17.551  34.843  1.00 71.05           H  
ATOM   1404  O   GLN A  93     -24.326 -17.741  31.722  1.00 71.05           O  
ATOM   1405  CG  GLN A  93     -25.373 -16.462  34.616  1.00 71.05           C  
ATOM   1406  HG2 GLN A  93     -25.831 -15.644  34.060  1.00 71.05           H  
ATOM   1407  HG3 GLN A  93     -24.373 -16.635  34.218  1.00 71.05           H  
ATOM   1408  CD  GLN A  93     -25.236 -16.042  36.076  1.00 71.05           C  
ATOM   1409  NE2 GLN A  93     -24.635 -14.903  36.347  1.00 71.05           N  
ATOM   1410 HE21 GLN A  93     -24.322 -14.278  35.619  1.00 71.05           H  
ATOM   1411 HE22 GLN A  93     -24.577 -14.668  37.328  1.00 71.05           H  
ATOM   1412  OE1 GLN A  93     -25.649 -16.717  37.003  1.00 71.05           O  
ATOM   1413  N   SER A  94     -24.657 -19.837  32.435  1.00 73.36           N  
ATOM   1414  H   SER A  94     -25.207 -20.474  32.993  1.00 73.36           H  
ATOM   1415  CA  SER A  94     -23.454 -20.346  31.768  1.00 73.36           C  
ATOM   1416  HA  SER A  94     -22.622 -19.686  32.017  1.00 73.36           H  
ATOM   1417  C   SER A  94     -23.596 -20.317  30.245  1.00 73.36           C  
ATOM   1418  CB  SER A  94     -23.078 -21.747  32.266  1.00 73.36           C  
ATOM   1419  HB2 SER A  94     -22.170 -22.069  31.758  1.00 73.36           H  
ATOM   1420  HB3 SER A  94     -22.869 -21.696  33.335  1.00 73.36           H  
ATOM   1421  O   SER A  94     -22.664 -19.915  29.556  1.00 73.36           O  
ATOM   1422  OG  SER A  94     -24.093 -22.710  32.053  1.00 73.36           O  
ATOM   1423  HG  SER A  94     -24.479 -22.603  31.181  1.00 73.36           H  
ATOM   1424  N   GLN A  95     -24.771 -20.674  29.710  1.00 73.84           N  
ATOM   1425  H   GLN A  95     -25.532 -20.936  30.320  1.00 73.84           H  
ATOM   1426  CA  GLN A  95     -25.012 -20.649  28.263  1.00 73.84           C  
ATOM   1427  HA  GLN A  95     -24.222 -21.211  27.766  1.00 73.84           H  
ATOM   1428  C   GLN A  95     -24.960 -19.228  27.687  1.00 73.84           C  
ATOM   1429  CB  GLN A  95     -26.361 -21.306  27.938  1.00 73.84           C  
ATOM   1430  HB2 GLN A  95     -26.645 -21.032  26.922  1.00 73.84           H  
ATOM   1431  HB3 GLN A  95     -27.125 -20.932  28.619  1.00 73.84           H  
ATOM   1432  O   GLN A  95     -24.340 -19.022  26.642  1.00 73.84           O  
ATOM   1433  CG  GLN A  95     -26.293 -22.839  28.014  1.00 73.84           C  
ATOM   1434  HG2 GLN A  95     -25.525 -23.193  27.327  1.00 73.84           H  
ATOM   1435  HG3 GLN A  95     -26.018 -23.150  29.021  1.00 73.84           H  
ATOM   1436  CD  GLN A  95     -27.616 -23.506  27.642  1.00 73.84           C  
ATOM   1437  NE2 GLN A  95     -27.636 -24.811  27.484  1.00 73.84           N  
ATOM   1438 HE21 GLN A  95     -26.784 -25.352  27.527  1.00 73.84           H  
ATOM   1439 HE22 GLN A  95     -28.527 -25.192  27.199  1.00 73.84           H  
ATOM   1440  OE1 GLN A  95     -28.649 -22.886  27.472  1.00 73.84           O  
ATOM   1441  N   SER A  96     -25.549 -18.239  28.366  1.00 76.11           N  
ATOM   1442  H   SER A  96     -26.051 -18.447  29.218  1.00 76.11           H  
ATOM   1443  CA  SER A  96     -25.510 -16.845  27.905  1.00 76.11           C  
ATOM   1444  HA  SER A  96     -25.837 -16.819  26.866  1.00 76.11           H  
ATOM   1445  C   SER A  96     -24.097 -16.255  27.945  1.00 76.11           C  
ATOM   1446  CB  SER A  96     -26.488 -15.990  28.712  1.00 76.11           C  
ATOM   1447  HB2 SER A  96     -26.488 -14.975  28.315  1.00 76.11           H  
ATOM   1448  HB3 SER A  96     -27.490 -16.406  28.605  1.00 76.11           H  
ATOM   1449  O   SER A  96     -23.697 -15.548  27.015  1.00 76.11           O  
ATOM   1450  OG  SER A  96     -26.146 -15.956  30.084  1.00 76.11           O  
ATOM   1451  HG  SER A  96     -26.868 -15.535  30.555  1.00 76.11           H  
ATOM   1452  N   GLN A  97     -23.301 -16.596  28.965  1.00 78.76           N  
ATOM   1453  H   GLN A  97     -23.696 -17.134  29.723  1.00 78.76           H  
ATOM   1454  CA  GLN A  97     -21.891 -16.202  29.030  1.00 78.76           C  
ATOM   1455  HA  GLN A  97     -21.821 -15.121  28.911  1.00 78.76           H  
ATOM   1456  C   GLN A  97     -21.079 -16.824  27.891  1.00 78.76           C  
ATOM   1457  CB  GLN A  97     -21.282 -16.581  30.384  1.00 78.76           C  
ATOM   1458  HB2 GLN A  97     -21.533 -17.612  30.631  1.00 78.76           H  
ATOM   1459  HB3 GLN A  97     -20.197 -16.501  30.309  1.00 78.76           H  
ATOM   1460  O   GLN A  97     -20.354 -16.105  27.206  1.00 78.76           O  
ATOM   1461  CG  GLN A  97     -21.756 -15.647  31.504  1.00 78.76           C  
ATOM   1462  HG2 GLN A  97     -21.480 -14.621  31.261  1.00 78.76           H  
ATOM   1463  HG3 GLN A  97     -22.842 -15.692  31.587  1.00 78.76           H  
ATOM   1464  CD  GLN A  97     -21.125 -16.004  32.844  1.00 78.76           C  
ATOM   1465  NE2 GLN A  97     -21.844 -15.866  33.935  1.00 78.76           N  
ATOM   1466 HE21 GLN A  97     -21.382 -16.124  34.795  1.00 78.76           H  
ATOM   1467 HE22 GLN A  97     -22.815 -15.599  33.862  1.00 78.76           H  
ATOM   1468  OE1 GLN A  97     -19.977 -16.395  32.952  1.00 78.76           O  
ATOM   1469  N   SER A  98     -21.239 -18.126  27.628  1.00 80.06           N  
ATOM   1470  H   SER A  98     -21.812 -18.690  28.240  1.00 80.06           H  
ATOM   1471  CA  SER A  98     -20.549 -18.790  26.516  1.00 80.06           C  
ATOM   1472  HA  SER A  98     -19.474 -18.673  26.653  1.00 80.06           H  
ATOM   1473  C   SER A  98     -20.903 -18.165  25.165  1.00 80.06           C  
ATOM   1474  CB  SER A  98     -20.869 -20.287  26.489  1.00 80.06           C  
ATOM   1475  HB2 SER A  98     -21.943 -20.430  26.376  1.00 80.06           H  
ATOM   1476  HB3 SER A  98     -20.362 -20.745  25.640  1.00 80.06           H  
ATOM   1477  O   SER A  98     -20.003 -17.875  24.383  1.00 80.06           O  
ATOM   1478  OG  SER A  98     -20.437 -20.915  27.679  1.00 80.06           O  
ATOM   1479  HG  SER A  98     -19.509 -20.717  27.825  1.00 80.06           H  
ATOM   1480  N   GLN A  99     -22.183 -17.876  24.908  1.00 81.67           N  
ATOM   1481  H   GLN A  99     -22.888 -18.134  25.584  1.00 81.67           H  
ATOM   1482  CA  GLN A  99     -22.606 -17.219  23.664  1.00 81.67           C  
ATOM   1483  HA  GLN A  99     -22.238 -17.794  22.814  1.00 81.67           H  
ATOM   1484  C   GLN A  99     -22.046 -15.799  23.523  1.00 81.67           C  
ATOM   1485  CB  GLN A  99     -24.136 -17.160  23.599  1.00 81.67           C  
ATOM   1486  HB2 GLN A  99     -24.526 -16.761  24.535  1.00 81.67           H  
ATOM   1487  HB3 GLN A  99     -24.423 -16.483  22.794  1.00 81.67           H  
ATOM   1488  O   GLN A  99     -21.670 -15.388  22.425  1.00 81.67           O  
ATOM   1489  CG  GLN A  99     -24.771 -18.528  23.317  1.00 81.67           C  
ATOM   1490  HG2 GLN A  99     -24.486 -19.239  24.092  1.00 81.67           H  
ATOM   1491  HG3 GLN A  99     -24.405 -18.904  22.361  1.00 81.67           H  
ATOM   1492  CD  GLN A  99     -26.293 -18.453  23.253  1.00 81.67           C  
ATOM   1493  NE2 GLN A  99     -26.974 -19.575  23.190  1.00 81.67           N  
ATOM   1494 HE21 GLN A  99     -27.978 -19.472  23.140  1.00 81.67           H  
ATOM   1495 HE22 GLN A  99     -26.507 -20.471  23.181  1.00 81.67           H  
ATOM   1496  OE1 GLN A  99     -26.905 -17.399  23.251  1.00 81.67           O  
ATOM   1497  N   THR A 100     -21.972 -15.041  24.617  1.00 83.99           N  
ATOM   1498  H   THR A 100     -22.322 -15.416  25.488  1.00 83.99           H  
ATOM   1499  CA  THR A 100     -21.406 -13.683  24.603  1.00 83.99           C  
ATOM   1500  HA  THR A 100     -21.888 -13.104  23.815  1.00 83.99           H  
ATOM   1501  C   THR A 100     -19.908 -13.718  24.300  1.00 83.99           C  
ATOM   1502  CB  THR A 100     -21.669 -12.965  25.933  1.00 83.99           C  
ATOM   1503  HB  THR A 100     -21.140 -13.475  26.739  1.00 83.99           H  
ATOM   1504  O   THR A 100     -19.428 -12.935  23.481  1.00 83.99           O  
ATOM   1505  CG2 THR A 100     -21.232 -11.501  25.893  1.00 83.99           C  
ATOM   1506 HG21 THR A 100     -21.718 -10.990  25.062  1.00 83.99           H  
ATOM   1507 HG22 THR A 100     -20.150 -11.434  25.782  1.00 83.99           H  
ATOM   1508 HG23 THR A 100     -21.517 -11.013  26.825  1.00 83.99           H  
ATOM   1509  OG1 THR A 100     -23.050 -12.967  26.214  1.00 83.99           O  
ATOM   1510  HG1 THR A 100     -23.313 -13.859  26.452  1.00 83.99           H  
ATOM   1511  N   LEU A 101     -19.175 -14.664  24.898  1.00 84.88           N  
ATOM   1512  H   LEU A 101     -19.627 -15.283  25.557  1.00 84.88           H  
ATOM   1513  CA  LEU A 101     -17.748 -14.858  24.639  1.00 84.88           C  
ATOM   1514  HA  LEU A 101     -17.235 -13.903  24.753  1.00 84.88           H  
ATOM   1515  C   LEU A 101     -17.488 -15.310  23.197  1.00 84.88           C  
ATOM   1516  CB  LEU A 101     -17.171 -15.865  25.649  1.00 84.88           C  
ATOM   1517  HB2 LEU A 101     -17.785 -16.765  25.629  1.00 84.88           H  
ATOM   1518  HB3 LEU A 101     -16.167 -16.142  25.329  1.00 84.88           H  
ATOM   1519  O   LEU A 101     -16.623 -14.757  22.529  1.00 84.88           O  
ATOM   1520  CG  LEU A 101     -17.091 -15.343  27.096  1.00 84.88           C  
ATOM   1521  HG  LEU A 101     -18.062 -14.964  27.413  1.00 84.88           H  
ATOM   1522  CD1 LEU A 101     -16.691 -16.489  28.026  1.00 84.88           C  
ATOM   1523 HD11 LEU A 101     -15.716 -16.884  27.740  1.00 84.88           H  
ATOM   1524 HD12 LEU A 101     -17.437 -17.281  27.969  1.00 84.88           H  
ATOM   1525 HD13 LEU A 101     -16.647 -16.129  29.054  1.00 84.88           H  
ATOM   1526  CD2 LEU A 101     -16.065 -14.218  27.249  1.00 84.88           C  
ATOM   1527 HD21 LEU A 101     -15.090 -14.549  26.892  1.00 84.88           H  
ATOM   1528 HD22 LEU A 101     -15.984 -13.936  28.299  1.00 84.88           H  
ATOM   1529 HD23 LEU A 101     -16.380 -13.340  26.685  1.00 84.88           H  
ATOM   1530  N   SER A 102     -18.253 -16.267  22.669  1.00 85.30           N  
ATOM   1531  H   SER A 102     -18.919 -16.753  23.253  1.00 85.30           H  
ATOM   1532  CA  SER A 102     -18.090 -16.700  21.275  1.00 85.30           C  
ATOM   1533  HA  SER A 102     -17.065 -17.043  21.131  1.00 85.30           H  
ATOM   1534  C   SER A 102     -18.327 -15.558  20.281  1.00 85.30           C  
ATOM   1535  CB  SER A 102     -19.036 -17.860  20.962  1.00 85.30           C  
ATOM   1536  HB2 SER A 102     -20.065 -17.553  21.148  1.00 85.30           H  
ATOM   1537  HB3 SER A 102     -18.934 -18.136  19.913  1.00 85.30           H  
ATOM   1538  O   SER A 102     -17.573 -15.416  19.319  1.00 85.30           O  
ATOM   1539  OG  SER A 102     -18.726 -18.978  21.769  1.00 85.30           O  
ATOM   1540  HG  SER A 102     -17.824 -19.254  21.590  1.00 85.30           H  
ATOM   1541  N   GLN A 103     -19.328 -14.708  20.530  1.00 85.53           N  
ATOM   1542  H   GLN A 103     -19.918 -14.868  21.334  1.00 85.53           H  
ATOM   1543  CA  GLN A 103     -19.593 -13.537  19.692  1.00 85.53           C  
ATOM   1544  HA  GLN A 103     -19.648 -13.850  18.649  1.00 85.53           H  
ATOM   1545  C   GLN A 103     -18.472 -12.498  19.782  1.00 85.53           C  
ATOM   1546  CB  GLN A 103     -20.934 -12.906  20.082  1.00 85.53           C  
ATOM   1547  HB2 GLN A 103     -20.981 -12.785  21.164  1.00 85.53           H  
ATOM   1548  HB3 GLN A 103     -21.010 -11.920  19.624  1.00 85.53           H  
ATOM   1549  O   GLN A 103     -18.028 -11.995  18.749  1.00 85.53           O  
ATOM   1550  CG  GLN A 103     -22.116 -13.751  19.592  1.00 85.53           C  
ATOM   1551  HG2 GLN A 103     -22.025 -14.778  19.945  1.00 85.53           H  
ATOM   1552  HG3 GLN A 103     -22.119 -13.765  18.503  1.00 85.53           H  
ATOM   1553  CD  GLN A 103     -23.433 -13.169  20.078  1.00 85.53           C  
ATOM   1554  NE2 GLN A 103     -23.815 -13.440  21.307  1.00 85.53           N  
ATOM   1555 HE21 GLN A 103     -23.241 -14.044  21.878  1.00 85.53           H  
ATOM   1556 HE22 GLN A 103     -24.692 -13.039  21.607  1.00 85.53           H  
ATOM   1557  OE1 GLN A 103     -24.118 -12.449  19.376  1.00 85.53           O  
ATOM   1558  N   SER A 104     -17.973 -12.199  20.987  1.00 86.43           N  
ATOM   1559  H   SER A 104     -18.346 -12.649  21.810  1.00 86.43           H  
ATOM   1560  CA  SER A 104     -16.885 -11.229  21.155  1.00 86.43           C  
ATOM   1561  HA  SER A 104     -17.175 -10.311  20.645  1.00 86.43           H  
ATOM   1562  C   SER A 104     -15.583 -11.708  20.507  1.00 86.43           C  
ATOM   1563  CB  SER A 104     -16.680 -10.879  22.632  1.00 86.43           C  
ATOM   1564  HB2 SER A 104     -15.982 -10.045  22.700  1.00 86.43           H  
ATOM   1565  HB3 SER A 104     -17.633 -10.570  23.062  1.00 86.43           H  
ATOM   1566  O   SER A 104     -14.906 -10.917  19.845  1.00 86.43           O  
ATOM   1567  OG  SER A 104     -16.165 -11.967  23.366  1.00 86.43           O  
ATOM   1568  HG  SER A 104     -16.126 -11.723  24.294  1.00 86.43           H  
ATOM   1569  N   LEU A 105     -15.266 -13.004  20.606  1.00 86.95           N  
ATOM   1570  H   LEU A 105     -15.814 -13.576  21.232  1.00 86.95           H  
ATOM   1571  CA  LEU A 105     -14.124 -13.608  19.917  1.00 86.95           C  
ATOM   1572  HA  LEU A 105     -13.229 -13.034  20.158  1.00 86.95           H  
ATOM   1573  C   LEU A 105     -14.284 -13.535  18.393  1.00 86.95           C  
ATOM   1574  CB  LEU A 105     -13.914 -15.065  20.376  1.00 86.95           C  
ATOM   1575  HB2 LEU A 105     -14.870 -15.539  20.598  1.00 86.95           H  
ATOM   1576  HB3 LEU A 105     -13.469 -15.608  19.542  1.00 86.95           H  
ATOM   1577  O   LEU A 105     -13.352 -13.116  17.708  1.00 86.95           O  
ATOM   1578  CG  LEU A 105     -12.955 -15.211  21.573  1.00 86.95           C  
ATOM   1579  HG  LEU A 105     -12.071 -14.600  21.391  1.00 86.95           H  
ATOM   1580  CD1 LEU A 105     -13.560 -14.806  22.916  1.00 86.95           C  
ATOM   1581 HD11 LEU A 105     -12.787 -14.822  23.684  1.00 86.95           H  
ATOM   1582 HD12 LEU A 105     -14.348 -15.505  23.197  1.00 86.95           H  
ATOM   1583 HD13 LEU A 105     -13.971 -13.798  22.858  1.00 86.95           H  
ATOM   1584  CD2 LEU A 105     -12.503 -16.668  21.695  1.00 86.95           C  
ATOM   1585 HD21 LEU A 105     -13.366 -17.314  21.857  1.00 86.95           H  
ATOM   1586 HD22 LEU A 105     -11.812 -16.770  22.531  1.00 86.95           H  
ATOM   1587 HD23 LEU A 105     -11.991 -16.973  20.782  1.00 86.95           H  
ATOM   1588  N   SER A 106     -15.461 -13.875  17.859  1.00 87.84           N  
ATOM   1589  H   SER A 106     -16.179 -14.237  18.470  1.00 87.84           H  
ATOM   1590  CA  SER A 106     -15.734 -13.810  16.416  1.00 87.84           C  
ATOM   1591  HA  SER A 106     -15.016 -14.441  15.893  1.00 87.84           H  
ATOM   1592  C   SER A 106     -15.609 -12.386  15.863  1.00 87.84           C  
ATOM   1593  CB  SER A 106     -17.140 -14.347  16.135  1.00 87.84           C  
ATOM   1594  HB2 SER A 106     -17.241 -15.336  16.583  1.00 87.84           H  
ATOM   1595  HB3 SER A 106     -17.885 -13.686  16.578  1.00 87.84           H  
ATOM   1596  O   SER A 106     -15.040 -12.180  14.789  1.00 87.84           O  
ATOM   1597  OG  SER A 106     -17.367 -14.456  14.743  1.00 87.84           O  
ATOM   1598  HG  SER A 106     -17.193 -13.621  14.305  1.00 87.84           H  
ATOM   1599  N   LEU A 107     -16.111 -11.387  16.596  1.00 86.98           N  
ATOM   1600  H   LEU A 107     -16.602 -11.621  17.448  1.00 86.98           H  
ATOM   1601  CA  LEU A 107     -15.999  -9.972  16.229  1.00 86.98           C  
ATOM   1602  HA  LEU A 107     -16.360  -9.832  15.210  1.00 86.98           H  
ATOM   1603  C   LEU A 107     -14.542  -9.499  16.256  1.00 86.98           C  
ATOM   1604  CB  LEU A 107     -16.859  -9.139  17.197  1.00 86.98           C  
ATOM   1605  HB2 LEU A 107     -16.539  -8.098  17.165  1.00 86.98           H  
ATOM   1606  HB3 LEU A 107     -16.688  -9.499  18.212  1.00 86.98           H  
ATOM   1607  O   LEU A 107     -14.086  -8.852  15.314  1.00 86.98           O  
ATOM   1608  CG  LEU A 107     -18.363  -9.201  16.877  1.00 86.98           C  
ATOM   1609  HG  LEU A 107     -18.642 -10.218  16.599  1.00 86.98           H  
ATOM   1610  CD1 LEU A 107     -19.184  -8.795  18.100  1.00 86.98           C  
ATOM   1611 HD11 LEU A 107     -18.982  -9.480  18.924  1.00 86.98           H  
ATOM   1612 HD12 LEU A 107     -20.246  -8.848  17.862  1.00 86.98           H  
ATOM   1613 HD13 LEU A 107     -18.931  -7.780  18.405  1.00 86.98           H  
ATOM   1614  CD2 LEU A 107     -18.717  -8.252  15.729  1.00 86.98           C  
ATOM   1615 HD21 LEU A 107     -18.472  -7.225  15.999  1.00 86.98           H  
ATOM   1616 HD22 LEU A 107     -19.783  -8.322  15.516  1.00 86.98           H  
ATOM   1617 HD23 LEU A 107     -18.168  -8.530  14.829  1.00 86.98           H  
ATOM   1618  N   SER A 108     -13.799  -9.875  17.299  1.00 88.01           N  
ATOM   1619  H   SER A 108     -14.244 -10.405  18.033  1.00 88.01           H  
ATOM   1620  CA  SER A 108     -12.380  -9.524  17.450  1.00 88.01           C  
ATOM   1621  HA  SER A 108     -12.271  -8.442  17.386  1.00 88.01           H  
ATOM   1622  C   SER A 108     -11.528 -10.155  16.344  1.00 88.01           C  
ATOM   1623  CB  SER A 108     -11.866  -9.977  18.822  1.00 88.01           C  
ATOM   1624  HB2 SER A 108     -11.910 -11.064  18.892  1.00 88.01           H  
ATOM   1625  HB3 SER A 108     -10.830  -9.660  18.937  1.00 88.01           H  
ATOM   1626  O   SER A 108     -10.659  -9.505  15.758  1.00 88.01           O  
ATOM   1627  OG  SER A 108     -12.636  -9.409  19.863  1.00 88.01           O  
ATOM   1628  HG  SER A 108     -13.465  -9.889  19.925  1.00 88.01           H  
ATOM   1629  N   GLN A 109     -11.812 -11.412  15.990  1.00 87.77           N  
ATOM   1630  H   GLN A 109     -12.508 -11.922  16.514  1.00 87.77           H  
ATOM   1631  CA  GLN A 109     -11.143 -12.095  14.887  1.00 87.77           C  
ATOM   1632  HA  GLN A 109     -10.067 -12.023  15.046  1.00 87.77           H  
ATOM   1633  C   GLN A 109     -11.471 -11.437  13.540  1.00 87.77           C  
ATOM   1634  CB  GLN A 109     -11.517 -13.581  14.905  1.00 87.77           C  
ATOM   1635  HB2 GLN A 109     -12.566 -13.705  14.633  1.00 87.77           H  
ATOM   1636  HB3 GLN A 109     -11.366 -13.977  15.909  1.00 87.77           H  
ATOM   1637  O   GLN A 109     -10.568 -11.179  12.749  1.00 87.77           O  
ATOM   1638  CG  GLN A 109     -10.627 -14.366  13.934  1.00 87.77           C  
ATOM   1639  HG2 GLN A 109     -10.804 -14.024  12.915  1.00 87.77           H  
ATOM   1640  HG3 GLN A 109      -9.581 -14.186  14.184  1.00 87.77           H  
ATOM   1641  CD  GLN A 109     -10.903 -15.863  13.983  1.00 87.77           C  
ATOM   1642  NE2 GLN A 109      -9.884 -16.696  13.968  1.00 87.77           N  
ATOM   1643 HE21 GLN A 109     -10.130 -17.674  14.010  1.00 87.77           H  
ATOM   1644 HE22 GLN A 109      -8.931 -16.362  13.980  1.00 87.77           H  
ATOM   1645  OE1 GLN A 109     -12.030 -16.318  14.028  1.00 87.77           O  
ATOM   1646  N   SER A 110     -12.734 -11.083  13.304  1.00 88.79           N  
ATOM   1647  H   SER A 110     -13.440 -11.330  13.983  1.00 88.79           H  
ATOM   1648  CA  SER A 110     -13.145 -10.409  12.067  1.00 88.79           C  
ATOM   1649  HA  SER A 110     -12.828 -11.011  11.215  1.00 88.79           H  
ATOM   1650  C   SER A 110     -12.499  -9.024  11.921  1.00 88.79           C  
ATOM   1651  CB  SER A 110     -14.669 -10.282  12.010  1.00 88.79           C  
ATOM   1652  HB2 SER A 110     -14.952  -9.825  11.061  1.00 88.79           H  
ATOM   1653  HB3 SER A 110     -15.018  -9.647  12.824  1.00 88.79           H  
ATOM   1654  O   SER A 110     -12.019  -8.680  10.842  1.00 88.79           O  
ATOM   1655  OG  SER A 110     -15.279 -11.552  12.111  1.00 88.79           O  
ATOM   1656  HG  SER A 110     -15.156 -11.884  13.003  1.00 88.79           H  
ATOM   1657  N   GLN A 111     -12.421  -8.243  13.007  1.00 89.28           N  
ATOM   1658  H   GLN A 111     -12.852  -8.558  13.864  1.00 89.28           H  
ATOM   1659  CA  GLN A 111     -11.733  -6.946  13.006  1.00 89.28           C  
ATOM   1660  HA  GLN A 111     -12.114  -6.341  12.183  1.00 89.28           H  
ATOM   1661  C   GLN A 111     -10.226  -7.081  12.783  1.00 89.28           C  
ATOM   1662  CB  GLN A 111     -11.971  -6.197  14.324  1.00 89.28           C  
ATOM   1663  HB2 GLN A 111     -11.938  -6.892  15.164  1.00 89.28           H  
ATOM   1664  HB3 GLN A 111     -11.167  -5.473  14.455  1.00 89.28           H  
ATOM   1665  O   GLN A 111      -9.648  -6.329  12.006  1.00 89.28           O  
ATOM   1666  CG  GLN A 111     -13.294  -5.424  14.332  1.00 89.28           C  
ATOM   1667  HG2 GLN A 111     -14.125  -6.128  14.301  1.00 89.28           H  
ATOM   1668  HG3 GLN A 111     -13.345  -4.788  13.448  1.00 89.28           H  
ATOM   1669  CD  GLN A 111     -13.442  -4.540  15.569  1.00 89.28           C  
ATOM   1670  NE2 GLN A 111     -14.503  -3.771  15.664  1.00 89.28           N  
ATOM   1671 HE21 GLN A 111     -14.558  -3.209  16.501  1.00 89.28           H  
ATOM   1672 HE22 GLN A 111     -15.218  -3.776  14.950  1.00 89.28           H  
ATOM   1673  OE1 GLN A 111     -12.620  -4.508  16.468  1.00 89.28           O  
ATOM   1674  N   SER A 112      -9.567  -8.035  13.441  1.00 89.73           N  
ATOM   1675  H   SER A 112     -10.065  -8.596  14.117  1.00 89.73           H  
ATOM   1676  CA  SER A 112      -8.126  -8.235  13.234  1.00 89.73           C  
ATOM   1677  HA  SER A 112      -7.625  -7.278  13.382  1.00 89.73           H  
ATOM   1678  C   SER A 112      -7.809  -8.676  11.802  1.00 89.73           C  
ATOM   1679  CB  SER A 112      -7.544  -9.211  14.257  1.00 89.73           C  
ATOM   1680  HB2 SER A 112      -6.488  -9.372  14.043  1.00 89.73           H  
ATOM   1681  HB3 SER A 112      -7.635  -8.781  15.254  1.00 89.73           H  
ATOM   1682  O   SER A 112      -6.850  -8.184  11.211  1.00 89.73           O  
ATOM   1683  OG  SER A 112      -8.217 -10.449  14.221  1.00 89.73           O  
ATOM   1684  HG  SER A 112      -9.121 -10.290  14.502  1.00 89.73           H  
ATOM   1685  N   GLN A 113      -8.635  -9.536  11.200  1.00 89.82           N  
ATOM   1686  H   GLN A 113      -9.388  -9.943  11.736  1.00 89.82           H  
ATOM   1687  CA  GLN A 113      -8.480  -9.930   9.798  1.00 89.82           C  
ATOM   1688  HA  GLN A 113      -7.466 -10.299   9.642  1.00 89.82           H  
ATOM   1689  C   GLN A 113      -8.675  -8.754   8.838  1.00 89.82           C  
ATOM   1690  CB  GLN A 113      -9.462 -11.053   9.451  1.00 89.82           C  
ATOM   1691  HB2 GLN A 113      -9.495 -11.163   8.367  1.00 89.82           H  
ATOM   1692  HB3 GLN A 113     -10.461 -10.790   9.800  1.00 89.82           H  
ATOM   1693  O   GLN A 113      -7.860  -8.576   7.931  1.00 89.82           O  
ATOM   1694  CG  GLN A 113      -9.040 -12.400  10.055  1.00 89.82           C  
ATOM   1695  HG2 GLN A 113      -8.958 -12.315  11.138  1.00 89.82           H  
ATOM   1696  HG3 GLN A 113      -8.063 -12.680   9.663  1.00 89.82           H  
ATOM   1697  CD  GLN A 113     -10.027 -13.514   9.719  1.00 89.82           C  
ATOM   1698  NE2 GLN A 113      -9.929 -14.654  10.365  1.00 89.82           N  
ATOM   1699 HE21 GLN A 113      -9.211 -14.799  11.060  1.00 89.82           H  
ATOM   1700 HE22 GLN A 113     -10.612 -15.353  10.108  1.00 89.82           H  
ATOM   1701  OE1 GLN A 113     -10.887 -13.402   8.864  1.00 89.82           O  
ATOM   1702  N   SER A 114      -9.703  -7.925   9.042  1.00 90.20           N  
ATOM   1703  H   SER A 114     -10.345  -8.099   9.802  1.00 90.20           H  
ATOM   1704  CA  SER A 114      -9.945  -6.768   8.173  1.00 90.20           C  
ATOM   1705  HA  SER A 114      -9.961  -7.121   7.142  1.00 90.20           H  
ATOM   1706  C   SER A 114      -8.827  -5.727   8.268  1.00 90.20           C  
ATOM   1707  CB  SER A 114     -11.313  -6.145   8.460  1.00 90.20           C  
ATOM   1708  HB2 SER A 114     -12.079  -6.917   8.378  1.00 90.20           H  
ATOM   1709  HB3 SER A 114     -11.514  -5.375   7.716  1.00 90.20           H  
ATOM   1710  O   SER A 114      -8.410  -5.191   7.241  1.00 90.20           O  
ATOM   1711  OG  SER A 114     -11.374  -5.566   9.747  1.00 90.20           O  
ATOM   1712  HG  SER A 114     -12.274  -5.275   9.905  1.00 90.20           H  
ATOM   1713  N   GLN A 115      -8.278  -5.501   9.466  1.00 91.67           N  
ATOM   1714  H   GLN A 115      -8.716  -5.922  10.273  1.00 91.67           H  
ATOM   1715  CA  GLN A 115      -7.138  -4.605   9.668  1.00 91.67           C  
ATOM   1716  HA  GLN A 115      -7.343  -3.665   9.156  1.00 91.67           H  
ATOM   1717  C   GLN A 115      -5.846  -5.152   9.054  1.00 91.67           C  
ATOM   1718  CB  GLN A 115      -6.937  -4.334  11.167  1.00 91.67           C  
ATOM   1719  HB2 GLN A 115      -6.837  -5.289  11.684  1.00 91.67           H  
ATOM   1720  HB3 GLN A 115      -6.009  -3.781  11.308  1.00 91.67           H  
ATOM   1721  O   GLN A 115      -5.095  -4.413   8.425  1.00 91.67           O  
ATOM   1722  CG  GLN A 115      -8.078  -3.538  11.823  1.00 91.67           C  
ATOM   1723  HG2 GLN A 115      -7.947  -3.596  12.904  1.00 91.67           H  
ATOM   1724  HG3 GLN A 115      -9.043  -3.982  11.581  1.00 91.67           H  
ATOM   1725  CD  GLN A 115      -8.137  -2.068  11.419  1.00 91.67           C  
ATOM   1726  NE2 GLN A 115      -8.608  -1.207  12.294  1.00 91.67           N  
ATOM   1727 HE21 GLN A 115      -8.902  -1.511  13.211  1.00 91.67           H  
ATOM   1728 HE22 GLN A 115      -8.625  -0.243  11.994  1.00 91.67           H  
ATOM   1729  OE1 GLN A 115      -7.796  -1.654  10.323  1.00 91.67           O  
ATOM   1730  N   ASN A 116      -5.586  -6.454   9.176  1.00 93.22           N  
ATOM   1731  H   ASN A 116      -6.197  -7.028   9.739  1.00 93.22           H  
ATOM   1732  CA  ASN A 116      -4.420  -7.062   8.534  1.00 93.22           C  
ATOM   1733  HA  ASN A 116      -3.526  -6.507   8.820  1.00 93.22           H  
ATOM   1734  C   ASN A 116      -4.511  -6.975   7.007  1.00 93.22           C  
ATOM   1735  CB  ASN A 116      -4.283  -8.513   9.011  1.00 93.22           C  
ATOM   1736  HB2 ASN A 116      -5.250  -9.013   8.960  1.00 93.22           H  
ATOM   1737  HB3 ASN A 116      -3.589  -9.042   8.358  1.00 93.22           H  
ATOM   1738  O   ASN A 116      -3.525  -6.648   6.343  1.00 93.22           O  
ATOM   1739  CG  ASN A 116      -3.722  -8.602  10.418  1.00 93.22           C  
ATOM   1740  ND2 ASN A 116      -4.131  -9.582  11.187  1.00 93.22           N  
ATOM   1741 HD21 ASN A 116      -3.748  -9.590  12.122  1.00 93.22           H  
ATOM   1742 HD22 ASN A 116      -4.905 -10.162  10.895  1.00 93.22           H  
ATOM   1743  OD1 ASN A 116      -2.886  -7.823  10.839  1.00 93.22           O  
ATOM   1744  N   LEU A 117      -5.701  -7.208   6.445  1.00 91.63           N  
ATOM   1745  H   LEU A 117      -6.473  -7.494   7.030  1.00 91.63           H  
ATOM   1746  CA  LEU A 117      -5.913  -7.085   5.009  1.00 91.63           C  
ATOM   1747  HA  LEU A 117      -5.152  -7.693   4.518  1.00 91.63           H  
ATOM   1748  C   LEU A 117      -5.727  -5.635   4.546  1.00 91.63           C  
ATOM   1749  CB  LEU A 117      -7.296  -7.646   4.644  1.00 91.63           C  
ATOM   1750  HB2 LEU A 117      -7.395  -8.644   5.072  1.00 91.63           H  
ATOM   1751  HB3 LEU A 117      -8.062  -7.012   5.089  1.00 91.63           H  
ATOM   1752  O   LEU A 117      -5.002  -5.398   3.581  1.00 91.63           O  
ATOM   1753  CG  LEU A 117      -7.536  -7.737   3.125  1.00 91.63           C  
ATOM   1754  HG  LEU A 117      -7.433  -6.748   2.679  1.00 91.63           H  
ATOM   1755  CD1 LEU A 117      -6.567  -8.699   2.433  1.00 91.63           C  
ATOM   1756 HD11 LEU A 117      -6.843  -8.809   1.385  1.00 91.63           H  
ATOM   1757 HD12 LEU A 117      -5.551  -8.306   2.468  1.00 91.63           H  
ATOM   1758 HD13 LEU A 117      -6.596  -9.676   2.916  1.00 91.63           H  
ATOM   1759  CD2 LEU A 117      -8.960  -8.229   2.867  1.00 91.63           C  
ATOM   1760 HD21 LEU A 117      -9.096  -9.223   3.291  1.00 91.63           H  
ATOM   1761 HD22 LEU A 117      -9.148  -8.266   1.794  1.00 91.63           H  
ATOM   1762 HD23 LEU A 117      -9.673  -7.542   3.322  1.00 91.63           H  
ATOM   1763  N   SER A 118      -6.300  -4.660   5.256  1.00 93.33           N  
ATOM   1764  H   SER A 118      -6.853  -4.898   6.068  1.00 93.33           H  
ATOM   1765  CA  SER A 118      -6.154  -3.243   4.908  1.00 93.33           C  
ATOM   1766  HA  SER A 118      -6.485  -3.116   3.877  1.00 93.33           H  
ATOM   1767  C   SER A 118      -4.692  -2.784   4.972  1.00 93.33           C  
ATOM   1768  CB  SER A 118      -7.058  -2.371   5.791  1.00 93.33           C  
ATOM   1769  HB2 SER A 118      -8.060  -2.798   5.814  1.00 93.33           H  
ATOM   1770  HB3 SER A 118      -7.114  -1.370   5.363  1.00 93.33           H  
ATOM   1771  O   SER A 118      -4.224  -2.115   4.050  1.00 93.33           O  
ATOM   1772  OG  SER A 118      -6.553  -2.275   7.105  1.00 93.33           O  
ATOM   1773  HG  SER A 118      -7.230  -1.968   7.712  1.00 93.33           H  
ATOM   1774  N   LEU A 119      -3.939  -3.191   5.998  1.00 92.38           N  
ATOM   1775  H   LEU A 119      -4.405  -3.663   6.760  1.00 92.38           H  
ATOM   1776  CA  LEU A 119      -2.511  -2.894   6.125  1.00 92.38           C  
ATOM   1777  HA  LEU A 119      -2.363  -1.816   6.055  1.00 92.38           H  
ATOM   1778  C   LEU A 119      -1.700  -3.523   4.991  1.00 92.38           C  
ATOM   1779  CB  LEU A 119      -2.006  -3.392   7.490  1.00 92.38           C  
ATOM   1780  HB2 LEU A 119      -0.916  -3.421   7.478  1.00 92.38           H  
ATOM   1781  HB3 LEU A 119      -2.358  -4.413   7.638  1.00 92.38           H  
ATOM   1782  O   LEU A 119      -0.872  -2.844   4.383  1.00 92.38           O  
ATOM   1783  CG  LEU A 119      -2.455  -2.524   8.678  1.00 92.38           C  
ATOM   1784  HG  LEU A 119      -3.526  -2.327   8.618  1.00 92.38           H  
ATOM   1785  CD1 LEU A 119      -2.165  -3.261   9.986  1.00 92.38           C  
ATOM   1786 HD11 LEU A 119      -2.716  -4.201  10.003  1.00 92.38           H  
ATOM   1787 HD12 LEU A 119      -1.099  -3.467  10.077  1.00 92.38           H  
ATOM   1788 HD13 LEU A 119      -2.494  -2.654  10.830  1.00 92.38           H  
ATOM   1789  CD2 LEU A 119      -1.713  -1.184   8.711  1.00 92.38           C  
ATOM   1790 HD21 LEU A 119      -0.637  -1.351   8.754  1.00 92.38           H  
ATOM   1791 HD22 LEU A 119      -2.024  -0.620   9.590  1.00 92.38           H  
ATOM   1792 HD23 LEU A 119      -1.957  -0.596   7.827  1.00 92.38           H  
ATOM   1793  N   SER A 120      -1.967  -4.792   4.667  1.00 94.29           N  
ATOM   1794  H   SER A 120      -2.630  -5.304   5.231  1.00 94.29           H  
ATOM   1795  CA  SER A 120      -1.265  -5.491   3.586  1.00 94.29           C  
ATOM   1796  HA  SER A 120      -0.196  -5.438   3.793  1.00 94.29           H  
ATOM   1797  C   SER A 120      -1.486  -4.813   2.230  1.00 94.29           C  
ATOM   1798  CB  SER A 120      -1.649  -6.975   3.556  1.00 94.29           C  
ATOM   1799  HB2 SER A 120      -0.973  -7.499   2.880  1.00 94.29           H  
ATOM   1800  HB3 SER A 120      -1.528  -7.396   4.554  1.00 94.29           H  
ATOM   1801  O   SER A 120      -0.519  -4.535   1.523  1.00 94.29           O  
ATOM   1802  OG  SER A 120      -2.975  -7.192   3.117  1.00 94.29           O  
ATOM   1803  HG  SER A 120      -3.570  -6.577   3.553  1.00 94.29           H  
ATOM   1804  N   LEU A 121      -2.729  -4.437   1.909  1.00 93.03           N  
ATOM   1805  H   LEU A 121      -3.480  -4.685   2.536  1.00 93.03           H  
ATOM   1806  CA  LEU A 121      -3.066  -3.752   0.662  1.00 93.03           C  
ATOM   1807  HA  LEU A 121      -2.663  -4.322  -0.175  1.00 93.03           H  
ATOM   1808  C   LEU A 121      -2.432  -2.361   0.580  1.00 93.03           C  
ATOM   1809  CB  LEU A 121      -4.596  -3.654   0.532  1.00 93.03           C  
ATOM   1810  HB2 LEU A 121      -4.994  -3.210   1.444  1.00 93.03           H  
ATOM   1811  HB3 LEU A 121      -4.830  -2.981  -0.293  1.00 93.03           H  
ATOM   1812  O   LEU A 121      -1.897  -1.994  -0.465  1.00 93.03           O  
ATOM   1813  CG  LEU A 121      -5.308  -4.995   0.276  1.00 93.03           C  
ATOM   1814  HG  LEU A 121      -5.056  -5.711   1.058  1.00 93.03           H  
ATOM   1815  CD1 LEU A 121      -6.820  -4.768   0.291  1.00 93.03           C  
ATOM   1816 HD11 LEU A 121      -7.118  -4.368   1.261  1.00 93.03           H  
ATOM   1817 HD12 LEU A 121      -7.105  -4.068  -0.495  1.00 93.03           H  
ATOM   1818 HD13 LEU A 121      -7.334  -5.716   0.135  1.00 93.03           H  
ATOM   1819  CD2 LEU A 121      -4.927  -5.606  -1.074  1.00 93.03           C  
ATOM   1820 HD21 LEU A 121      -3.876  -5.897  -1.070  1.00 93.03           H  
ATOM   1821 HD22 LEU A 121      -5.521  -6.503  -1.249  1.00 93.03           H  
ATOM   1822 HD23 LEU A 121      -5.107  -4.892  -1.878  1.00 93.03           H  
ATOM   1823  N   ASN A 122      -2.443  -1.600   1.679  1.00 95.06           N  
ATOM   1824  H   ASN A 122      -2.901  -1.952   2.507  1.00 95.06           H  
ATOM   1825  CA  ASN A 122      -1.798  -0.287   1.726  1.00 95.06           C  
ATOM   1826  HA  ASN A 122      -2.181   0.328   0.912  1.00 95.06           H  
ATOM   1827  C   ASN A 122      -0.285  -0.389   1.520  1.00 95.06           C  
ATOM   1828  CB  ASN A 122      -2.117   0.405   3.058  1.00 95.06           C  
ATOM   1829  HB2 ASN A 122      -2.094  -0.311   3.880  1.00 95.06           H  
ATOM   1830  HB3 ASN A 122      -1.364   1.168   3.256  1.00 95.06           H  
ATOM   1831  O   ASN A 122       0.288   0.409   0.774  1.00 95.06           O  
ATOM   1832  CG  ASN A 122      -3.448   1.121   3.008  1.00 95.06           C  
ATOM   1833  ND2 ASN A 122      -4.440   0.658   3.724  1.00 95.06           N  
ATOM   1834 HD21 ASN A 122      -5.317   1.152   3.648  1.00 95.06           H  
ATOM   1835 HD22 ASN A 122      -4.350  -0.252   4.153  1.00 95.06           H  
ATOM   1836  OD1 ASN A 122      -3.617   2.102   2.308  1.00 95.06           O  
ATOM   1837  N   LEU A 123       0.366  -1.378   2.138  1.00 94.75           N  
ATOM   1838  H   LEU A 123      -0.147  -1.993   2.754  1.00 94.75           H  
ATOM   1839  CA  LEU A 123       1.797  -1.594   1.963  1.00 94.75           C  
ATOM   1840  HA  LEU A 123       2.298  -0.646   2.160  1.00 94.75           H  
ATOM   1841  C   LEU A 123       2.120  -1.995   0.520  1.00 94.75           C  
ATOM   1842  CB  LEU A 123       2.282  -2.635   2.985  1.00 94.75           C  
ATOM   1843  HB2 LEU A 123       1.977  -2.315   3.982  1.00 94.75           H  
ATOM   1844  HB3 LEU A 123       1.796  -3.588   2.777  1.00 94.75           H  
ATOM   1845  O   LEU A 123       3.008  -1.401  -0.091  1.00 94.75           O  
ATOM   1846  CG  LEU A 123       3.808  -2.839   2.978  1.00 94.75           C  
ATOM   1847  HG  LEU A 123       4.126  -3.184   1.995  1.00 94.75           H  
ATOM   1848  CD1 LEU A 123       4.571  -1.558   3.325  1.00 94.75           C  
ATOM   1849 HD11 LEU A 123       5.635  -1.778   3.417  1.00 94.75           H  
ATOM   1850 HD12 LEU A 123       4.207  -1.147   4.267  1.00 94.75           H  
ATOM   1851 HD13 LEU A 123       4.451  -0.821   2.531  1.00 94.75           H  
ATOM   1852  CD2 LEU A 123       4.182  -3.910   4.002  1.00 94.75           C  
ATOM   1853 HD21 LEU A 123       5.257  -4.089   3.974  1.00 94.75           H  
ATOM   1854 HD22 LEU A 123       3.668  -4.841   3.762  1.00 94.75           H  
ATOM   1855 HD23 LEU A 123       3.895  -3.590   5.003  1.00 94.75           H  
ATOM   1856  N   SER A 124       1.366  -2.935  -0.056  1.00 95.83           N  
ATOM   1857  H   SER A 124       0.669  -3.411   0.498  1.00 95.83           H  
ATOM   1858  CA  SER A 124       1.533  -3.348  -1.452  1.00 95.83           C  
ATOM   1859  HA  SER A 124       2.547  -3.723  -1.589  1.00 95.83           H  
ATOM   1860  C   SER A 124       1.343  -2.184  -2.426  1.00 95.83           C  
ATOM   1861  CB  SER A 124       0.547  -4.464  -1.802  1.00 95.83           C  
ATOM   1862  HB2 SER A 124      -0.473  -4.124  -1.622  1.00 95.83           H  
ATOM   1863  HB3 SER A 124       0.650  -4.720  -2.857  1.00 95.83           H  
ATOM   1864  O   SER A 124       2.162  -2.005  -3.327  1.00 95.83           O  
ATOM   1865  OG  SER A 124       0.798  -5.615  -1.023  1.00 95.83           O  
ATOM   1866  HG  SER A 124       1.709  -5.896  -1.143  1.00 95.83           H  
ATOM   1867  N   LEU A 125       0.312  -1.358  -2.230  1.00 94.44           N  
ATOM   1868  H   LEU A 125      -0.343  -1.563  -1.489  1.00 94.44           H  
ATOM   1869  CA  LEU A 125       0.058  -0.193  -3.077  1.00 94.44           C  
ATOM   1870  HA  LEU A 125       0.045  -0.530  -4.113  1.00 94.44           H  
ATOM   1871  C   LEU A 125       1.168   0.855  -2.944  1.00 94.44           C  
ATOM   1872  CB  LEU A 125      -1.320   0.388  -2.720  1.00 94.44           C  
ATOM   1873  HB2 LEU A 125      -1.308   0.707  -1.677  1.00 94.44           H  
ATOM   1874  HB3 LEU A 125      -2.067  -0.400  -2.819  1.00 94.44           H  
ATOM   1875  O   LEU A 125       1.636   1.389  -3.948  1.00 94.44           O  
ATOM   1876  CG  LEU A 125      -1.743   1.581  -3.596  1.00 94.44           C  
ATOM   1877  HG  LEU A 125      -1.027   2.394  -3.477  1.00 94.44           H  
ATOM   1878  CD1 LEU A 125      -1.834   1.212  -5.079  1.00 94.44           C  
ATOM   1879 HD11 LEU A 125      -0.843   0.979  -5.470  1.00 94.44           H  
ATOM   1880 HD12 LEU A 125      -2.492   0.353  -5.212  1.00 94.44           H  
ATOM   1881 HD13 LEU A 125      -2.228   2.057  -5.644  1.00 94.44           H  
ATOM   1882  CD2 LEU A 125      -3.111   2.086  -3.141  1.00 94.44           C  
ATOM   1883 HD21 LEU A 125      -3.065   2.377  -2.091  1.00 94.44           H  
ATOM   1884 HD22 LEU A 125      -3.398   2.958  -3.729  1.00 94.44           H  
ATOM   1885 HD23 LEU A 125      -3.861   1.304  -3.263  1.00 94.44           H  
ATOM   1886  N   THR A 126       1.631   1.115  -1.721  1.00 96.29           N  
ATOM   1887  H   THR A 126       1.200   0.646  -0.937  1.00 96.29           H  
ATOM   1888  CA  THR A 126       2.716   2.071  -1.463  1.00 96.29           C  
ATOM   1889  HA  THR A 126       2.441   3.038  -1.883  1.00 96.29           H  
ATOM   1890  C   THR A 126       4.013   1.627  -2.134  1.00 96.29           C  
ATOM   1891  CB  THR A 126       2.944   2.254   0.043  1.00 96.29           C  
ATOM   1892  HB  THR A 126       3.229   1.304   0.495  1.00 96.29           H  
ATOM   1893  O   THR A 126       4.656   2.428  -2.811  1.00 96.29           O  
ATOM   1894  CG2 THR A 126       4.021   3.296   0.347  1.00 96.29           C  
ATOM   1895 HG21 THR A 126       4.066   3.462   1.423  1.00 96.29           H  
ATOM   1896 HG22 THR A 126       3.779   4.236  -0.150  1.00 96.29           H  
ATOM   1897 HG23 THR A 126       4.996   2.944   0.010  1.00 96.29           H  
ATOM   1898  OG1 THR A 126       1.758   2.712   0.647  1.00 96.29           O  
ATOM   1899  HG1 THR A 126       1.160   1.964   0.718  1.00 96.29           H  
ATOM   1900  N   LEU A 127       4.377   0.347  -2.004  1.00 94.53           N  
ATOM   1901  H   LEU A 127       3.806  -0.265  -1.439  1.00 94.53           H  
ATOM   1902  CA  LEU A 127       5.556  -0.215  -2.664  1.00 94.53           C  
ATOM   1903  HA  LEU A 127       6.432   0.376  -2.398  1.00 94.53           H  
ATOM   1904  C   LEU A 127       5.428  -0.137  -4.185  1.00 94.53           C  
ATOM   1905  CB  LEU A 127       5.757  -1.672  -2.214  1.00 94.53           C  
ATOM   1906  HB2 LEU A 127       4.821  -2.213  -2.351  1.00 94.53           H  
ATOM   1907  HB3 LEU A 127       6.503  -2.135  -2.861  1.00 94.53           H  
ATOM   1908  O   LEU A 127       6.361   0.299  -4.856  1.00 94.53           O  
ATOM   1909  CG  LEU A 127       6.221  -1.835  -0.756  1.00 94.53           C  
ATOM   1910  HG  LEU A 127       5.527  -1.335  -0.081  1.00 94.53           H  
ATOM   1911  CD1 LEU A 127       6.256  -3.323  -0.406  1.00 94.53           C  
ATOM   1912 HD11 LEU A 127       5.261  -3.749  -0.527  1.00 94.53           H  
ATOM   1913 HD12 LEU A 127       6.561  -3.448   0.633  1.00 94.53           H  
ATOM   1914 HD13 LEU A 127       6.959  -3.847  -1.054  1.00 94.53           H  
ATOM   1915  CD2 LEU A 127       7.615  -1.248  -0.522  1.00 94.53           C  
ATOM   1916 HD21 LEU A 127       7.938  -1.469   0.496  1.00 94.53           H  
ATOM   1917 HD22 LEU A 127       7.594  -0.165  -0.640  1.00 94.53           H  
ATOM   1918 HD23 LEU A 127       8.328  -1.679  -1.224  1.00 94.53           H  
ATOM   1919  N   TYR A 128       4.264  -0.492  -4.730  1.00 96.83           N  
ATOM   1920  H   TYR A 128       3.534  -0.854  -4.132  1.00 96.83           H  
ATOM   1921  CA  TYR A 128       4.011  -0.409  -6.164  1.00 96.83           C  
ATOM   1922  HA  TYR A 128       4.744  -1.026  -6.683  1.00 96.83           H  
ATOM   1923  C   TYR A 128       4.165   1.024  -6.689  1.00 96.83           C  
ATOM   1924  CB  TYR A 128       2.614  -0.963  -6.463  1.00 96.83           C  
ATOM   1925  HB2 TYR A 128       2.565  -1.998  -6.125  1.00 96.83           H  
ATOM   1926  HB3 TYR A 128       1.869  -0.400  -5.901  1.00 96.83           H  
ATOM   1927  O   TYR A 128       4.867   1.249  -7.676  1.00 96.83           O  
ATOM   1928  CG  TYR A 128       2.264  -0.915  -7.934  1.00 96.83           C  
ATOM   1929  CD1 TYR A 128       1.494   0.150  -8.442  1.00 96.83           C  
ATOM   1930  HD1 TYR A 128       1.135   0.925  -7.781  1.00 96.83           H  
ATOM   1931  CD2 TYR A 128       2.735  -1.922  -8.797  1.00 96.83           C  
ATOM   1932  HD2 TYR A 128       3.325  -2.736  -8.403  1.00 96.83           H  
ATOM   1933  CE1 TYR A 128       1.188   0.200  -9.815  1.00 96.83           C  
ATOM   1934  HE1 TYR A 128       0.599   1.010 -10.221  1.00 96.83           H  
ATOM   1935  CE2 TYR A 128       2.428  -1.876 -10.171  1.00 96.83           C  
ATOM   1936  HE2 TYR A 128       2.781  -2.655 -10.830  1.00 96.83           H  
ATOM   1937  OH  TYR A 128       1.371  -0.744 -12.006  1.00 96.83           O  
ATOM   1938  HH  TYR A 128       1.743  -1.477 -12.503  1.00 96.83           H  
ATOM   1939  CZ  TYR A 128       1.650  -0.814 -10.680  1.00 96.83           C  
ATOM   1940  N   LEU A 129       3.556   2.011  -6.028  1.00 94.33           N  
ATOM   1941  H   LEU A 129       2.998   1.775  -5.220  1.00 94.33           H  
ATOM   1942  CA  LEU A 129       3.654   3.415  -6.431  1.00 94.33           C  
ATOM   1943  HA  LEU A 129       3.372   3.505  -7.480  1.00 94.33           H  
ATOM   1944  C   LEU A 129       5.086   3.942  -6.324  1.00 94.33           C  
ATOM   1945  CB  LEU A 129       2.705   4.263  -5.569  1.00 94.33           C  
ATOM   1946  HB2 LEU A 129       2.897   4.040  -4.519  1.00 94.33           H  
ATOM   1947  HB3 LEU A 129       2.935   5.316  -5.730  1.00 94.33           H  
ATOM   1948  O   LEU A 129       5.548   4.631  -7.233  1.00 94.33           O  
ATOM   1949  CG  LEU A 129       1.212   4.045  -5.865  1.00 94.33           C  
ATOM   1950  HG  LEU A 129       0.961   2.987  -5.785  1.00 94.33           H  
ATOM   1951  CD1 LEU A 129       0.383   4.822  -4.842  1.00 94.33           C  
ATOM   1952 HD11 LEU A 129      -0.678   4.654  -5.025  1.00 94.33           H  
ATOM   1953 HD12 LEU A 129       0.619   4.469  -3.838  1.00 94.33           H  
ATOM   1954 HD13 LEU A 129       0.598   5.888  -4.912  1.00 94.33           H  
ATOM   1955  CD2 LEU A 129       0.822   4.519  -7.267  1.00 94.33           C  
ATOM   1956 HD21 LEU A 129      -0.257   4.426  -7.395  1.00 94.33           H  
ATOM   1957 HD22 LEU A 129       1.109   5.561  -7.405  1.00 94.33           H  
ATOM   1958 HD23 LEU A 129       1.305   3.902  -8.024  1.00 94.33           H  
ATOM   1959  N   ASN A 130       5.799   3.590  -5.252  1.00 94.75           N  
ATOM   1960  H   ASN A 130       5.362   3.024  -4.539  1.00 94.75           H  
ATOM   1961  CA  ASN A 130       7.180   4.015  -5.054  1.00 94.75           C  
ATOM   1962  HA  ASN A 130       7.220   5.102  -5.132  1.00 94.75           H  
ATOM   1963  C   ASN A 130       8.096   3.452  -6.151  1.00 94.75           C  
ATOM   1964  CB  ASN A 130       7.625   3.609  -3.643  1.00 94.75           C  
ATOM   1965  HB2 ASN A 130       6.846   3.868  -2.925  1.00 94.75           H  
ATOM   1966  HB3 ASN A 130       7.792   2.534  -3.593  1.00 94.75           H  
ATOM   1967  O   ASN A 130       8.805   4.213  -6.802  1.00 94.75           O  
ATOM   1968  CG  ASN A 130       8.900   4.324  -3.247  1.00 94.75           C  
ATOM   1969  ND2 ASN A 130       8.806   5.359  -2.446  1.00 94.75           N  
ATOM   1970 HD21 ASN A 130       7.907   5.676  -2.112  1.00 94.75           H  
ATOM   1971 HD22 ASN A 130       9.677   5.823  -2.232  1.00 94.75           H  
ATOM   1972  OD1 ASN A 130       9.990   3.980  -3.659  1.00 94.75           O  
ATOM   1973  N   LEU A 131       7.995   2.151  -6.444  1.00 93.96           N  
ATOM   1974  H   LEU A 131       7.376   1.579  -5.888  1.00 93.96           H  
ATOM   1975  CA  LEU A 131       8.785   1.507  -7.495  1.00 93.96           C  
ATOM   1976  HA  LEU A 131       9.842   1.686  -7.298  1.00 93.96           H  
ATOM   1977  C   LEU A 131       8.500   2.097  -8.879  1.00 93.96           C  
ATOM   1978  CB  LEU A 131       8.508  -0.006  -7.493  1.00 93.96           C  
ATOM   1979  HB2 LEU A 131       8.931  -0.440  -8.399  1.00 93.96           H  
ATOM   1980  HB3 LEU A 131       7.429  -0.162  -7.526  1.00 93.96           H  
ATOM   1981  O   LEU A 131       9.435   2.374  -9.631  1.00 93.96           O  
ATOM   1982  CG  LEU A 131       9.088  -0.760  -6.283  1.00 93.96           C  
ATOM   1983  HG  LEU A 131       8.743  -0.307  -5.353  1.00 93.96           H  
ATOM   1984  CD1 LEU A 131       8.611  -2.213  -6.326  1.00 93.96           C  
ATOM   1985 HD11 LEU A 131       8.956  -2.697  -7.239  1.00 93.96           H  
ATOM   1986 HD12 LEU A 131       9.001  -2.751  -5.462  1.00 93.96           H  
ATOM   1987 HD13 LEU A 131       7.522  -2.239  -6.287  1.00 93.96           H  
ATOM   1988  CD2 LEU A 131      10.617  -0.753  -6.272  1.00 93.96           C  
ATOM   1989 HD21 LEU A 131      10.987   0.260  -6.118  1.00 93.96           H  
ATOM   1990 HD22 LEU A 131      11.003  -1.146  -7.213  1.00 93.96           H  
ATOM   1991 HD23 LEU A 131      10.979  -1.370  -5.449  1.00 93.96           H  
ATOM   1992  N   ASN A 132       7.231   2.343  -9.213  1.00 94.81           N  
ATOM   1993  H   ASN A 132       6.501   2.088  -8.563  1.00 94.81           H  
ATOM   1994  CA  ASN A 132       6.874   2.971 -10.487  1.00 94.81           C  
ATOM   1995  HA  ASN A 132       7.353   2.424 -11.300  1.00 94.81           H  
ATOM   1996  C   ASN A 132       7.381   4.414 -10.577  1.00 94.81           C  
ATOM   1997  CB  ASN A 132       5.356   2.910 -10.690  1.00 94.81           C  
ATOM   1998  HB2 ASN A 132       4.833   3.159  -9.767  1.00 94.81           H  
ATOM   1999  HB3 ASN A 132       5.063   3.631 -11.453  1.00 94.81           H  
ATOM   2000  O   ASN A 132       7.892   4.832 -11.621  1.00 94.81           O  
ATOM   2001  CG  ASN A 132       4.933   1.549 -11.193  1.00 94.81           C  
ATOM   2002  ND2 ASN A 132       4.339   0.740 -10.359  1.00 94.81           N  
ATOM   2003 HD21 ASN A 132       4.265   0.981  -9.381  1.00 94.81           H  
ATOM   2004 HD22 ASN A 132       4.034  -0.156 -10.712  1.00 94.81           H  
ATOM   2005  OD1 ASN A 132       5.160   1.190 -12.333  1.00 94.81           O  
ATOM   2006  N   GLN A 133       7.290   5.179  -9.489  1.00 93.33           N  
ATOM   2007  H   GLN A 133       6.862   4.803  -8.655  1.00 93.33           H  
ATOM   2008  CA  GLN A 133       7.821   6.536  -9.446  1.00 93.33           C  
ATOM   2009  HA  GLN A 133       7.399   7.095 -10.281  1.00 93.33           H  
ATOM   2010  C   GLN A 133       9.344   6.534  -9.609  1.00 93.33           C  
ATOM   2011  CB  GLN A 133       7.376   7.226  -8.155  1.00 93.33           C  
ATOM   2012  HB2 GLN A 133       6.288   7.187  -8.093  1.00 93.33           H  
ATOM   2013  HB3 GLN A 133       7.793   6.712  -7.288  1.00 93.33           H  
ATOM   2014  O   GLN A 133       9.867   7.268 -10.444  1.00 93.33           O  
ATOM   2015  CG  GLN A 133       7.821   8.692  -8.141  1.00 93.33           C  
ATOM   2016  HG2 GLN A 133       8.907   8.752  -8.074  1.00 93.33           H  
ATOM   2017  HG3 GLN A 133       7.502   9.181  -9.062  1.00 93.33           H  
ATOM   2018  CD  GLN A 133       7.225   9.429  -6.954  1.00 93.33           C  
ATOM   2019  NE2 GLN A 133       6.068  10.037  -7.101  1.00 93.33           N  
ATOM   2020 HE21 GLN A 133       5.568   9.999  -7.978  1.00 93.33           H  
ATOM   2021 HE22 GLN A 133       5.707  10.492  -6.275  1.00 93.33           H  
ATOM   2022  OE1 GLN A 133       7.778   9.462  -5.871  1.00 93.33           O  
ATOM   2023  N   SER A 134      10.064   5.671  -8.893  1.00 93.90           N  
ATOM   2024  H   SER A 134       9.609   5.116  -8.182  1.00 93.90           H  
ATOM   2025  CA  SER A 134      11.511   5.534  -9.054  1.00 93.90           C  
ATOM   2026  HA  SER A 134      11.977   6.502  -8.873  1.00 93.90           H  
ATOM   2027  C   SER A 134      11.886   5.103 -10.470  1.00 93.90           C  
ATOM   2028  CB  SER A 134      12.073   4.527  -8.049  1.00 93.90           C  
ATOM   2029  HB2 SER A 134      13.144   4.414  -8.212  1.00 93.90           H  
ATOM   2030  HB3 SER A 134      11.590   3.560  -8.188  1.00 93.90           H  
ATOM   2031  O   SER A 134      12.794   5.686 -11.058  1.00 93.90           O  
ATOM   2032  OG  SER A 134      11.853   4.968  -6.729  1.00 93.90           O  
ATOM   2033  HG  SER A 134      12.129   5.882  -6.624  1.00 93.90           H  
ATOM   2034  N   LEU A 135      11.195   4.125 -11.057  1.00 93.11           N  
ATOM   2035  H   LEU A 135      10.477   3.650 -10.529  1.00 93.11           H  
ATOM   2036  CA  LEU A 135      11.501   3.645 -12.405  1.00 93.11           C  
ATOM   2037  HA  LEU A 135      12.560   3.391 -12.436  1.00 93.11           H  
ATOM   2038  C   LEU A 135      11.254   4.724 -13.465  1.00 93.11           C  
ATOM   2039  CB  LEU A 135      10.676   2.380 -12.688  1.00 93.11           C  
ATOM   2040  HB2 LEU A 135       9.617   2.638 -12.670  1.00 93.11           H  
ATOM   2041  HB3 LEU A 135      10.857   1.655 -11.894  1.00 93.11           H  
ATOM   2042  O   LEU A 135      12.115   4.968 -14.308  1.00 93.11           O  
ATOM   2043  CG  LEU A 135      11.006   1.721 -14.040  1.00 93.11           C  
ATOM   2044  HG  LEU A 135      10.856   2.437 -14.848  1.00 93.11           H  
ATOM   2045  CD1 LEU A 135      12.448   1.208 -14.090  1.00 93.11           C  
ATOM   2046 HD11 LEU A 135      12.609   0.658 -15.018  1.00 93.11           H  
ATOM   2047 HD12 LEU A 135      12.641   0.546 -13.245  1.00 93.11           H  
ATOM   2048 HD13 LEU A 135      13.147   2.044 -14.070  1.00 93.11           H  
ATOM   2049  CD2 LEU A 135      10.064   0.543 -14.276  1.00 93.11           C  
ATOM   2050 HD21 LEU A 135      10.195  -0.206 -13.495  1.00 93.11           H  
ATOM   2051 HD22 LEU A 135      10.272   0.092 -15.247  1.00 93.11           H  
ATOM   2052 HD23 LEU A 135       9.031   0.889 -14.268  1.00 93.11           H  
ATOM   2053  N   SER A 136      10.108   5.402 -13.399  1.00 94.94           N  
ATOM   2054  H   SER A 136       9.443   5.144 -12.684  1.00 94.94           H  
ATOM   2055  CA  SER A 136       9.774   6.494 -14.321  1.00 94.94           C  
ATOM   2056  HA  SER A 136       9.850   6.117 -15.341  1.00 94.94           H  
ATOM   2057  C   SER A 136      10.748   7.667 -14.202  1.00 94.94           C  
ATOM   2058  CB  SER A 136       8.335   6.972 -14.108  1.00 94.94           C  
ATOM   2059  HB2 SER A 136       8.128   7.806 -14.779  1.00 94.94           H  
ATOM   2060  HB3 SER A 136       7.648   6.159 -14.342  1.00 94.94           H  
ATOM   2061  O   SER A 136      11.181   8.203 -15.222  1.00 94.94           O  
ATOM   2062  OG  SER A 136       8.128   7.388 -12.777  1.00 94.94           O  
ATOM   2063  HG  SER A 136       8.133   6.598 -12.231  1.00 94.94           H  
ATOM   2064  N   HIS A 137      11.160   8.025 -12.983  1.00 91.73           N  
ATOM   2065  H   HIS A 137      10.726   7.595 -12.179  1.00 91.73           H  
ATOM   2066  CA  HIS A 137      12.137   9.087 -12.761  1.00 91.73           C  
ATOM   2067  HA  HIS A 137      11.808   9.968 -13.312  1.00 91.73           H  
ATOM   2068  C   HIS A 137      13.523   8.703 -13.293  1.00 91.73           C  
ATOM   2069  CB  HIS A 137      12.180   9.442 -11.270  1.00 91.73           C  
ATOM   2070  HB2 HIS A 137      12.825   8.749 -10.731  1.00 91.73           H  
ATOM   2071  HB3 HIS A 137      11.176   9.363 -10.854  1.00 91.73           H  
ATOM   2072  O   HIS A 137      14.154   9.489 -13.998  1.00 91.73           O  
ATOM   2073  CG  HIS A 137      12.627  10.857 -11.039  1.00 91.73           C  
ATOM   2074  CD2 HIS A 137      13.895  11.303 -10.789  1.00 91.73           C  
ATOM   2075  HD2 HIS A 137      14.780  10.688 -10.711  1.00 91.73           H  
ATOM   2076  ND1 HIS A 137      11.802  11.957 -11.058  1.00 91.73           N  
ATOM   2077  HD1 HIS A 137      10.802  11.947 -11.198  1.00 91.73           H  
ATOM   2078  CE1 HIS A 137      12.554  13.043 -10.820  1.00 91.73           C  
ATOM   2079  HE1 HIS A 137      12.185  14.056 -10.762  1.00 91.73           H  
ATOM   2080  NE2 HIS A 137      13.838  12.694 -10.654  1.00 91.73           N  
ATOM   2081  N   ASN A 138      13.974   7.473 -13.031  1.00 92.63           N  
ATOM   2082  H   ASN A 138      13.419   6.868 -12.443  1.00 92.63           H  
ATOM   2083  CA  ASN A 138      15.240   6.966 -13.561  1.00 92.63           C  
ATOM   2084  HA  ASN A 138      16.043   7.647 -13.279  1.00 92.63           H  
ATOM   2085  C   ASN A 138      15.234   6.911 -15.092  1.00 92.63           C  
ATOM   2086  CB  ASN A 138      15.533   5.584 -12.961  1.00 92.63           C  
ATOM   2087  HB2 ASN A 138      14.636   4.964 -12.976  1.00 92.63           H  
ATOM   2088  HB3 ASN A 138      16.294   5.087 -13.562  1.00 92.63           H  
ATOM   2089  O   ASN A 138      16.207   7.319 -15.723  1.00 92.63           O  
ATOM   2090  CG  ASN A 138      16.092   5.685 -11.556  1.00 92.63           C  
ATOM   2091  ND2 ASN A 138      15.464   5.078 -10.582  1.00 92.63           N  
ATOM   2092 HD21 ASN A 138      14.520   4.758 -10.744  1.00 92.63           H  
ATOM   2093 HD22 ASN A 138      15.877   5.166  -9.665  1.00 92.63           H  
ATOM   2094  OD1 ASN A 138      17.103   6.317 -11.316  1.00 92.63           O  
ATOM   2095  N   LEU A 139      14.131   6.472 -15.703  1.00 93.26           N  
ATOM   2096  H   LEU A 139      13.372   6.112 -15.142  1.00 93.26           H  
ATOM   2097  CA  LEU A 139      14.000   6.448 -17.156  1.00 93.26           C  
ATOM   2098  HA  LEU A 139      14.866   5.919 -17.554  1.00 93.26           H  
ATOM   2099  C   LEU A 139      14.015   7.865 -17.745  1.00 93.26           C  
ATOM   2100  CB  LEU A 139      12.726   5.675 -17.532  1.00 93.26           C  
ATOM   2101  HB2 LEU A 139      11.861   6.206 -17.134  1.00 93.26           H  
ATOM   2102  HB3 LEU A 139      12.763   4.693 -17.061  1.00 93.26           H  
ATOM   2103  O   LEU A 139      14.694   8.108 -18.740  1.00 93.26           O  
ATOM   2104  CG  LEU A 139      12.540   5.487 -19.049  1.00 93.26           C  
ATOM   2105  HG  LEU A 139      12.457   6.461 -19.531  1.00 93.26           H  
ATOM   2106  CD1 LEU A 139      13.696   4.713 -19.689  1.00 93.26           C  
ATOM   2107 HD11 LEU A 139      14.611   5.305 -19.652  1.00 93.26           H  
ATOM   2108 HD12 LEU A 139      13.469   4.512 -20.736  1.00 93.26           H  
ATOM   2109 HD13 LEU A 139      13.850   3.769 -19.167  1.00 93.26           H  
ATOM   2110  CD2 LEU A 139      11.245   4.718 -19.309  1.00 93.26           C  
ATOM   2111 HD21 LEU A 139      11.300   3.728 -18.857  1.00 93.26           H  
ATOM   2112 HD22 LEU A 139      11.085   4.615 -20.382  1.00 93.26           H  
ATOM   2113 HD23 LEU A 139      10.402   5.261 -18.881  1.00 93.26           H  
ATOM   2114  N   ALA A 140      13.324   8.817 -17.115  1.00 95.20           N  
ATOM   2115  H   ALA A 140      12.763   8.565 -16.314  1.00 95.20           H  
ATOM   2116  CA  ALA A 140      13.340  10.214 -17.538  1.00 95.20           C  
ATOM   2117  HA  ALA A 140      13.023  10.264 -18.580  1.00 95.20           H  
ATOM   2118  C   ALA A 140      14.749  10.825 -17.455  1.00 95.20           C  
ATOM   2119  CB  ALA A 140      12.331  10.997 -16.692  1.00 95.20           C  
ATOM   2120  HB1 ALA A 140      12.305  12.036 -17.020  1.00 95.20           H  
ATOM   2121  HB2 ALA A 140      12.613  10.964 -15.639  1.00 95.20           H  
ATOM   2122  HB3 ALA A 140      11.337  10.563 -16.807  1.00 95.20           H  
ATOM   2123  O   ALA A 140      15.195  11.467 -18.408  1.00 95.20           O  
ATOM   2124  N   LEU A 141      15.475  10.582 -16.358  1.00 92.30           N  
ATOM   2125  H   LEU A 141      15.043  10.067 -15.603  1.00 92.30           H  
ATOM   2126  CA  LEU A 141      16.865  11.015 -16.199  1.00 92.30           C  
ATOM   2127  HA  LEU A 141      16.922  12.092 -16.353  1.00 92.30           H  
ATOM   2128  C   LEU A 141      17.775  10.375 -17.247  1.00 92.30           C  
ATOM   2129  CB  LEU A 141      17.365  10.668 -14.786  1.00 92.30           C  
ATOM   2130  HB2 LEU A 141      17.132   9.623 -14.579  1.00 92.30           H  
ATOM   2131  HB3 LEU A 141      18.450  10.770 -14.767  1.00 92.30           H  
ATOM   2132  O   LEU A 141      18.575  11.073 -17.868  1.00 92.30           O  
ATOM   2133  CG  LEU A 141      16.785  11.541 -13.661  1.00 92.30           C  
ATOM   2134  HG  LEU A 141      15.695  11.511 -13.684  1.00 92.30           H  
ATOM   2135  CD1 LEU A 141      17.266  10.997 -12.316  1.00 92.30           C  
ATOM   2136 HD11 LEU A 141      16.865  11.609 -11.508  1.00 92.30           H  
ATOM   2137 HD12 LEU A 141      18.355  11.011 -12.269  1.00 92.30           H  
ATOM   2138 HD13 LEU A 141      16.914   9.973 -12.187  1.00 92.30           H  
ATOM   2139  CD2 LEU A 141      17.232  13.001 -13.776  1.00 92.30           C  
ATOM   2140 HD21 LEU A 141      16.866  13.556 -12.912  1.00 92.30           H  
ATOM   2141 HD22 LEU A 141      18.320  13.061 -13.807  1.00 92.30           H  
ATOM   2142 HD23 LEU A 141      16.808  13.457 -14.671  1.00 92.30           H  
ATOM   2143  N   PHE A 142      17.624   9.074 -17.493  1.00 92.92           N  
ATOM   2144  H   PHE A 142      16.978   8.544 -16.926  1.00 92.92           H  
ATOM   2145  CA  PHE A 142      18.390   8.365 -18.512  1.00 92.92           C  
ATOM   2146  HA  PHE A 142      19.451   8.463 -18.286  1.00 92.92           H  
ATOM   2147  C   PHE A 142      18.162   8.964 -19.905  1.00 92.92           C  
ATOM   2148  CB  PHE A 142      18.026   6.877 -18.478  1.00 92.92           C  
ATOM   2149  HB2 PHE A 142      16.952   6.756 -18.623  1.00 92.92           H  
ATOM   2150  HB3 PHE A 142      18.273   6.474 -17.495  1.00 92.92           H  
ATOM   2151  O   PHE A 142      19.122   9.308 -20.595  1.00 92.92           O  
ATOM   2152  CG  PHE A 142      18.760   6.079 -19.532  1.00 92.92           C  
ATOM   2153  CD1 PHE A 142      18.134   5.776 -20.757  1.00 92.92           C  
ATOM   2154  HD1 PHE A 142      17.114   6.081 -20.934  1.00 92.92           H  
ATOM   2155  CD2 PHE A 142      20.091   5.684 -19.306  1.00 92.92           C  
ATOM   2156  HD2 PHE A 142      20.574   5.915 -18.369  1.00 92.92           H  
ATOM   2157  CE1 PHE A 142      18.840   5.077 -21.751  1.00 92.92           C  
ATOM   2158  HE1 PHE A 142      18.360   4.840 -22.689  1.00 92.92           H  
ATOM   2159  CE2 PHE A 142      20.794   4.983 -20.300  1.00 92.92           C  
ATOM   2160  HE2 PHE A 142      21.813   4.671 -20.121  1.00 92.92           H  
ATOM   2161  CZ  PHE A 142      20.169   4.680 -21.522  1.00 92.92           C  
ATOM   2162  HZ  PHE A 142      20.708   4.135 -22.283  1.00 92.92           H  
ATOM   2163  N   LEU A 143      16.903   9.170 -20.300  1.00 92.21           N  
ATOM   2164  H   LEU A 143      16.158   8.877 -19.685  1.00 92.21           H  
ATOM   2165  CA  LEU A 143      16.557   9.781 -21.585  1.00 92.21           C  
ATOM   2166  HA  LEU A 143      17.039   9.218 -22.385  1.00 92.21           H  
ATOM   2167  C   LEU A 143      17.070  11.221 -21.693  1.00 92.21           C  
ATOM   2168  CB  LEU A 143      15.031   9.742 -21.773  1.00 92.21           C  
ATOM   2169  HB2 LEU A 143      14.563  10.182 -20.892  1.00 92.21           H  
ATOM   2170  HB3 LEU A 143      14.769  10.360 -22.631  1.00 92.21           H  
ATOM   2171  O   LEU A 143      17.555  11.626 -22.752  1.00 92.21           O  
ATOM   2172  CG  LEU A 143      14.445   8.335 -21.997  1.00 92.21           C  
ATOM   2173  HG  LEU A 143      14.744   7.666 -21.190  1.00 92.21           H  
ATOM   2174  CD1 LEU A 143      12.920   8.430 -22.018  1.00 92.21           C  
ATOM   2175 HD11 LEU A 143      12.589   9.077 -22.831  1.00 92.21           H  
ATOM   2176 HD12 LEU A 143      12.566   8.827 -21.067  1.00 92.21           H  
ATOM   2177 HD13 LEU A 143      12.494   7.435 -22.152  1.00 92.21           H  
ATOM   2178  CD2 LEU A 143      14.913   7.717 -23.316  1.00 92.21           C  
ATOM   2179 HD21 LEU A 143      14.679   8.379 -24.149  1.00 92.21           H  
ATOM   2180 HD22 LEU A 143      14.410   6.761 -23.466  1.00 92.21           H  
ATOM   2181 HD23 LEU A 143      15.986   7.528 -23.285  1.00 92.21           H  
ATOM   2182  N   PHE A 144      17.008  11.990 -20.605  1.00 93.04           N  
ATOM   2183  H   PHE A 144      16.571  11.618 -19.775  1.00 93.04           H  
ATOM   2184  CA  PHE A 144      17.549  13.344 -20.558  1.00 93.04           C  
ATOM   2185  HA  PHE A 144      17.117  13.920 -21.377  1.00 93.04           H  
ATOM   2186  C   PHE A 144      19.069  13.349 -20.751  1.00 93.04           C  
ATOM   2187  CB  PHE A 144      17.149  14.014 -19.239  1.00 93.04           C  
ATOM   2188  HB2 PHE A 144      17.500  13.411 -18.402  1.00 93.04           H  
ATOM   2189  HB3 PHE A 144      16.061  14.051 -19.178  1.00 93.04           H  
ATOM   2190  O   PHE A 144      19.573  14.065 -21.618  1.00 93.04           O  
ATOM   2191  CG  PHE A 144      17.693  15.420 -19.095  1.00 93.04           C  
ATOM   2192  CD1 PHE A 144      18.862  15.655 -18.345  1.00 93.04           C  
ATOM   2193  HD1 PHE A 144      19.366  14.835 -17.855  1.00 93.04           H  
ATOM   2194  CD2 PHE A 144      17.035  16.495 -19.721  1.00 93.04           C  
ATOM   2195  HD2 PHE A 144      16.130  16.319 -20.282  1.00 93.04           H  
ATOM   2196  CE1 PHE A 144      19.361  16.962 -18.212  1.00 93.04           C  
ATOM   2197  HE1 PHE A 144      20.248  17.144 -17.623  1.00 93.04           H  
ATOM   2198  CE2 PHE A 144      17.535  17.803 -19.588  1.00 93.04           C  
ATOM   2199  HE2 PHE A 144      17.015  18.633 -20.043  1.00 93.04           H  
ATOM   2200  CZ  PHE A 144      18.696  18.037 -18.829  1.00 93.04           C  
ATOM   2201  HZ  PHE A 144      19.072  19.042 -18.709  1.00 93.04           H  
ATOM   2202  N   LEU A 145      19.807  12.536 -19.993  1.00 90.68           N  
ATOM   2203  H   LEU A 145      19.338  11.956 -19.312  1.00 90.68           H  
ATOM   2204  CA  LEU A 145      21.261  12.419 -20.119  1.00 90.68           C  
ATOM   2205  HA  LEU A 145      21.715  13.400 -19.975  1.00 90.68           H  
ATOM   2206  C   LEU A 145      21.652  11.956 -21.522  1.00 90.68           C  
ATOM   2207  CB  LEU A 145      21.796  11.444 -19.058  1.00 90.68           C  
ATOM   2208  HB2 LEU A 145      21.223  10.518 -19.114  1.00 90.68           H  
ATOM   2209  HB3 LEU A 145      22.833  11.203 -19.295  1.00 90.68           H  
ATOM   2210  O   LEU A 145      22.516  12.567 -22.148  1.00 90.68           O  
ATOM   2211  CG  LEU A 145      21.743  11.978 -17.616  1.00 90.68           C  
ATOM   2212  HG  LEU A 145      20.733  12.304 -17.371  1.00 90.68           H  
ATOM   2213  CD1 LEU A 145      22.143  10.860 -16.653  1.00 90.68           C  
ATOM   2214 HD11 LEU A 145      22.090  11.220 -15.626  1.00 90.68           H  
ATOM   2215 HD12 LEU A 145      21.452  10.023 -16.758  1.00 90.68           H  
ATOM   2216 HD13 LEU A 145      23.156  10.519 -16.864  1.00 90.68           H  
ATOM   2217  CD2 LEU A 145      22.687  13.164 -17.403  1.00 90.68           C  
ATOM   2218 HD21 LEU A 145      22.359  14.022 -17.990  1.00 90.68           H  
ATOM   2219 HD22 LEU A 145      23.704  12.890 -17.686  1.00 90.68           H  
ATOM   2220 HD23 LEU A 145      22.677  13.450 -16.351  1.00 90.68           H  
ATOM   2221  N   PHE A 146      20.958  10.949 -22.055  1.00 91.02           N  
ATOM   2222  H   PHE A 146      20.275  10.475 -21.482  1.00 91.02           H  
ATOM   2223  CA  PHE A 146      21.198  10.447 -23.401  1.00 91.02           C  
ATOM   2224  HA  PHE A 146      22.243  10.145 -23.468  1.00 91.02           H  
ATOM   2225  C   PHE A 146      20.961  11.534 -24.455  1.00 91.02           C  
ATOM   2226  CB  PHE A 146      20.327   9.210 -23.646  1.00 91.02           C  
ATOM   2227  HB2 PHE A 146      20.401   8.549 -22.782  1.00 91.02           H  
ATOM   2228  HB3 PHE A 146      19.282   9.505 -23.743  1.00 91.02           H  
ATOM   2229  O   PHE A 146      21.807  11.745 -25.323  1.00 91.02           O  
ATOM   2230  CG  PHE A 146      20.755   8.416 -24.861  1.00 91.02           C  
ATOM   2231  CD1 PHE A 146      20.069   8.540 -26.084  1.00 91.02           C  
ATOM   2232  HD1 PHE A 146      19.212   9.193 -26.163  1.00 91.02           H  
ATOM   2233  CD2 PHE A 146      21.856   7.545 -24.762  1.00 91.02           C  
ATOM   2234  HD2 PHE A 146      22.374   7.432 -23.821  1.00 91.02           H  
ATOM   2235  CE1 PHE A 146      20.487   7.796 -27.203  1.00 91.02           C  
ATOM   2236  HE1 PHE A 146      19.954   7.879 -28.139  1.00 91.02           H  
ATOM   2237  CE2 PHE A 146      22.279   6.810 -25.883  1.00 91.02           C  
ATOM   2238  HE2 PHE A 146      23.118   6.136 -25.802  1.00 91.02           H  
ATOM   2239  CZ  PHE A 146      21.597   6.939 -27.105  1.00 91.02           C  
ATOM   2240  HZ  PHE A 146      21.914   6.363 -27.962  1.00 91.02           H  
ATOM   2241  N   LYS A 147      19.863  12.294 -24.367  1.00 90.89           N  
ATOM   2242  H   LYS A 147      19.193  12.076 -23.643  1.00 90.89           H  
ATOM   2243  CA  LYS A 147      19.577  13.403 -25.289  1.00 90.89           C  
ATOM   2244  HA  LYS A 147      19.570  13.014 -26.307  1.00 90.89           H  
ATOM   2245  C   LYS A 147      20.657  14.488 -25.240  1.00 90.89           C  
ATOM   2246  CB  LYS A 147      18.187  13.975 -24.973  1.00 90.89           C  
ATOM   2247  HB2 LYS A 147      17.451  13.174 -25.049  1.00 90.89           H  
ATOM   2248  HB3 LYS A 147      18.177  14.353 -23.951  1.00 90.89           H  
ATOM   2249  O   LYS A 147      21.138  14.912 -26.290  1.00 90.89           O  
ATOM   2250  CG  LYS A 147      17.793  15.104 -25.937  1.00 90.89           C  
ATOM   2251  HG2 LYS A 147      18.530  15.906 -25.889  1.00 90.89           H  
ATOM   2252  HG3 LYS A 147      17.758  14.716 -26.955  1.00 90.89           H  
ATOM   2253  CD  LYS A 147      16.426  15.687 -25.564  1.00 90.89           C  
ATOM   2254  HD2 LYS A 147      16.460  16.038 -24.533  1.00 90.89           H  
ATOM   2255  HD3 LYS A 147      15.667  14.910 -25.652  1.00 90.89           H  
ATOM   2256  CE  LYS A 147      16.090  16.858 -26.495  1.00 90.89           C  
ATOM   2257  HE2 LYS A 147      16.898  17.587 -26.441  1.00 90.89           H  
ATOM   2258  HE3 LYS A 147      16.045  16.486 -27.518  1.00 90.89           H  
ATOM   2259  NZ  LYS A 147      14.802  17.498 -26.125  1.00 90.89           N  
ATOM   2260  HZ1 LYS A 147      14.843  17.863 -25.184  1.00 90.89           H  
ATOM   2261  HZ2 LYS A 147      14.046  16.829 -26.173  1.00 90.89           H  
ATOM   2262  HZ3 LYS A 147      14.589  18.260 -26.752  1.00 90.89           H  
ATOM   2263  N   ASN A 148      21.049  14.931 -24.045  1.00 89.08           N  
ATOM   2264  H   ASN A 148      20.621  14.530 -23.223  1.00 89.08           H  
ATOM   2265  CA  ASN A 148      22.076  15.968 -23.880  1.00 89.08           C  
ATOM   2266  HA  ASN A 148      21.808  16.845 -24.470  1.00 89.08           H  
ATOM   2267  C   ASN A 148      23.447  15.502 -24.374  1.00 89.08           C  
ATOM   2268  CB  ASN A 148      22.165  16.375 -22.406  1.00 89.08           C  
ATOM   2269  HB2 ASN A 148      23.084  16.938 -22.242  1.00 89.08           H  
ATOM   2270  HB3 ASN A 148      22.190  15.494 -21.765  1.00 89.08           H  
ATOM   2271  O   ASN A 148      24.191  16.270 -24.988  1.00 89.08           O  
ATOM   2272  CG  ASN A 148      21.023  17.282 -22.014  1.00 89.08           C  
ATOM   2273  ND2 ASN A 148      20.042  16.769 -21.324  1.00 89.08           N  
ATOM   2274 HD21 ASN A 148      20.021  15.780 -21.120  1.00 89.08           H  
ATOM   2275 HD22 ASN A 148      19.353  17.397 -20.934  1.00 89.08           H  
ATOM   2276  OD1 ASN A 148      20.984  18.446 -22.362  1.00 89.08           O  
ATOM   2277  N   LEU A 149      23.766  14.232 -24.142  1.00 88.06           N  
ATOM   2278  H   LEU A 149      23.150  13.666 -23.575  1.00 88.06           H  
ATOM   2279  CA  LEU A 149      25.003  13.636 -24.602  1.00 88.06           C  
ATOM   2280  HA  LEU A 149      25.818  14.286 -24.282  1.00 88.06           H  
ATOM   2281  C   LEU A 149      25.044  13.541 -26.129  1.00 88.06           C  
ATOM   2282  CB  LEU A 149      25.137  12.271 -23.924  1.00 88.06           C  
ATOM   2283  HB2 LEU A 149      25.107  12.406 -22.843  1.00 88.06           H  
ATOM   2284  HB3 LEU A 149      24.284  11.657 -24.213  1.00 88.06           H  
ATOM   2285  O   LEU A 149      26.018  13.973 -26.741  1.00 88.06           O  
ATOM   2286  CG  LEU A 149      26.424  11.526 -24.286  1.00 88.06           C  
ATOM   2287  HG  LEU A 149      26.457  11.370 -25.364  1.00 88.06           H  
ATOM   2288  CD1 LEU A 149      27.655  12.335 -23.855  1.00 88.06           C  
ATOM   2289 HD11 LEU A 149      27.676  12.449 -22.771  1.00 88.06           H  
ATOM   2290 HD12 LEU A 149      28.557  11.829 -24.198  1.00 88.06           H  
ATOM   2291 HD13 LEU A 149      27.667  13.316 -24.330  1.00 88.06           H  
ATOM   2292  CD2 LEU A 149      26.369  10.157 -23.601  1.00 88.06           C  
ATOM   2293 HD21 LEU A 149      25.348   9.774 -23.594  1.00 88.06           H  
ATOM   2294 HD22 LEU A 149      26.956   9.428 -24.159  1.00 88.06           H  
ATOM   2295 HD23 LEU A 149      26.720  10.226 -22.572  1.00 88.06           H  
ATOM   2296  N   ASN A 150      23.963  13.068 -26.753  1.00 87.35           N  
ATOM   2297  H   ASN A 150      23.200  12.714 -26.194  1.00 87.35           H  
ATOM   2298  CA  ASN A 150      23.843  13.050 -28.208  1.00 87.35           C  
ATOM   2299  HA  ASN A 150      24.670  12.475 -28.626  1.00 87.35           H  
ATOM   2300  C   ASN A 150      23.951  14.460 -28.790  1.00 87.35           C  
ATOM   2301  CB  ASN A 150      22.525  12.386 -28.626  1.00 87.35           C  
ATOM   2302  HB2 ASN A 150      21.708  12.702 -27.978  1.00 87.35           H  
ATOM   2303  HB3 ASN A 150      22.281  12.677 -29.648  1.00 87.35           H  
ATOM   2304  O   ASN A 150      24.676  14.659 -29.761  1.00 87.35           O  
ATOM   2305  CG  ASN A 150      22.651  10.880 -28.623  1.00 87.35           C  
ATOM   2306  ND2 ASN A 150      22.203  10.224 -27.590  1.00 87.35           N  
ATOM   2307 HD21 ASN A 150      22.277   9.217 -27.602  1.00 87.35           H  
ATOM   2308 HD22 ASN A 150      21.871  10.717 -26.773  1.00 87.35           H  
ATOM   2309  OD1 ASN A 150      23.186  10.288 -29.538  1.00 87.35           O  
ATOM   2310  N   LEU A 151      23.295  15.458 -28.194  1.00 83.59           N  
ATOM   2311  H   LEU A 151      22.681  15.246 -27.420  1.00 83.59           H  
ATOM   2312  CA  LEU A 151      23.403  16.842 -28.655  1.00 83.59           C  
ATOM   2313  HA  LEU A 151      23.112  16.866 -29.705  1.00 83.59           H  
ATOM   2314  C   LEU A 151      24.850  17.354 -28.564  1.00 83.59           C  
ATOM   2315  CB  LEU A 151      22.426  17.708 -27.844  1.00 83.59           C  
ATOM   2316  HB2 LEU A 151      21.433  17.263 -27.896  1.00 83.59           H  
ATOM   2317  HB3 LEU A 151      22.739  17.709 -26.800  1.00 83.59           H  
ATOM   2318  O   LEU A 151      25.370  17.918 -29.524  1.00 83.59           O  
ATOM   2319  CG  LEU A 151      22.339  19.164 -28.334  1.00 83.59           C  
ATOM   2320  HG  LEU A 151      23.327  19.622 -28.296  1.00 83.59           H  
ATOM   2321  CD1 LEU A 151      21.794  19.263 -29.762  1.00 83.59           C  
ATOM   2322 HD11 LEU A 151      22.507  18.839 -30.468  1.00 83.59           H  
ATOM   2323 HD12 LEU A 151      20.841  18.740 -29.841  1.00 83.59           H  
ATOM   2324 HD13 LEU A 151      21.650  20.311 -30.025  1.00 83.59           H  
ATOM   2325  CD2 LEU A 151      21.413  19.953 -27.410  1.00 83.59           C  
ATOM   2326 HD21 LEU A 151      21.377  20.994 -27.727  1.00 83.59           H  
ATOM   2327 HD22 LEU A 151      20.408  19.532 -27.432  1.00 83.59           H  
ATOM   2328 HD23 LEU A 151      21.796  19.919 -26.390  1.00 83.59           H  
ATOM   2329  N   SER A 152      25.529  17.084 -27.449  1.00 82.62           N  
ATOM   2330  H   SER A 152      25.044  16.605 -26.704  1.00 82.62           H  
ATOM   2331  CA  SER A 152      26.931  17.463 -27.241  1.00 82.62           C  
ATOM   2332  HA  SER A 152      27.026  18.544 -27.353  1.00 82.62           H  
ATOM   2333  C   SER A 152      27.869  16.800 -28.255  1.00 82.62           C  
ATOM   2334  CB  SER A 152      27.374  17.086 -25.825  1.00 82.62           C  
ATOM   2335  HB2 SER A 152      28.416  17.377 -25.690  1.00 82.62           H  
ATOM   2336  HB3 SER A 152      27.291  16.009 -25.680  1.00 82.62           H  
ATOM   2337  O   SER A 152      28.773  17.451 -28.779  1.00 82.62           O  
ATOM   2338  OG  SER A 152      26.586  17.755 -24.864  1.00 82.62           O  
ATOM   2339  HG  SER A 152      25.720  17.341 -24.831  1.00 82.62           H  
ATOM   2340  N   LEU A 153      27.645  15.519 -28.567  1.00 77.81           N  
ATOM   2341  H   LEU A 153      26.905  15.029 -28.085  1.00 77.81           H  
ATOM   2342  CA  LEU A 153      28.420  14.783 -29.567  1.00 77.81           C  
ATOM   2343  HA  LEU A 153      29.480  14.978 -29.407  1.00 77.81           H  
ATOM   2344  C   LEU A 153      28.124  15.246 -30.997  1.00 77.81           C  
ATOM   2345  CB  LEU A 153      28.164  13.272 -29.419  1.00 77.81           C  
ATOM   2346  HB2 LEU A 153      28.596  12.762 -30.281  1.00 77.81           H  
ATOM   2347  HB3 LEU A 153      27.089  13.096 -29.442  1.00 77.81           H  
ATOM   2348  O   LEU A 153      29.038  15.264 -31.807  1.00 77.81           O  
ATOM   2349  CG  LEU A 153      28.751  12.635 -28.145  1.00 77.81           C  
ATOM   2350  HG  LEU A 153      28.362  13.142 -27.261  1.00 77.81           H  
ATOM   2351  CD1 LEU A 153      28.339  11.165 -28.082  1.00 77.81           C  
ATOM   2352 HD11 LEU A 153      28.732  10.625 -28.943  1.00 77.81           H  
ATOM   2353 HD12 LEU A 153      28.718  10.711 -27.167  1.00 77.81           H  
ATOM   2354 HD13 LEU A 153      27.251  11.089 -28.078  1.00 77.81           H  
ATOM   2355  CD2 LEU A 153      30.280  12.708 -28.099  1.00 77.81           C  
ATOM   2356 HD21 LEU A 153      30.700  12.267 -29.003  1.00 77.81           H  
ATOM   2357 HD22 LEU A 153      30.644  12.160 -27.231  1.00 77.81           H  
ATOM   2358 HD23 LEU A 153      30.606  13.745 -28.010  1.00 77.81           H  
ATOM   2359  N   ASN A 154      26.898  15.672 -31.310  1.00 80.00           N  
ATOM   2360  H   ASN A 154      26.171  15.592 -30.614  1.00 80.00           H  
ATOM   2361  CA  ASN A 154      26.551  16.191 -32.638  1.00 80.00           C  
ATOM   2362  HA  ASN A 154      27.018  15.563 -33.397  1.00 80.00           H  
ATOM   2363  C   ASN A 154      27.082  17.616 -32.883  1.00 80.00           C  
ATOM   2364  CB  ASN A 154      25.028  16.113 -32.830  1.00 80.00           C  
ATOM   2365  HB2 ASN A 154      24.738  16.778 -33.643  1.00 80.00           H  
ATOM   2366  HB3 ASN A 154      24.509  16.437 -31.928  1.00 80.00           H  
ATOM   2367  O   ASN A 154      27.388  17.976 -34.021  1.00 80.00           O  
ATOM   2368  CG  ASN A 154      24.581  14.719 -33.231  1.00 80.00           C  
ATOM   2369  ND2 ASN A 154      24.005  13.951 -32.342  1.00 80.00           N  
ATOM   2370 HD21 ASN A 154      23.782  13.014 -32.645  1.00 80.00           H  
ATOM   2371 HD22 ASN A 154      24.031  14.220 -31.369  1.00 80.00           H  
ATOM   2372  OD1 ASN A 154      24.758  14.299 -34.356  1.00 80.00           O  
ATOM   2373  N   LEU A 155      27.226  18.431 -31.833  1.00 67.98           N  
ATOM   2374  H   LEU A 155      26.878  18.118 -30.937  1.00 67.98           H  
ATOM   2375  CA  LEU A 155      27.753  19.796 -31.945  1.00 67.98           C  
ATOM   2376  HA  LEU A 155      27.368  20.249 -32.858  1.00 67.98           H  
ATOM   2377  C   LEU A 155      29.286  19.841 -32.071  1.00 67.98           C  
ATOM   2378  CB  LEU A 155      27.263  20.623 -30.742  1.00 67.98           C  
ATOM   2379  HB2 LEU A 155      27.507  20.079 -29.829  1.00 67.98           H  
ATOM   2380  HB3 LEU A 155      27.807  21.567 -30.719  1.00 67.98           H  
ATOM   2381  O   LEU A 155      29.820  20.753 -32.700  1.00 67.98           O  
ATOM   2382  CG  LEU A 155      25.753  20.935 -30.757  1.00 67.98           C  
ATOM   2383  HG  LEU A 155      25.181  20.021 -30.918  1.00 67.98           H  
ATOM   2384  CD1 LEU A 155      25.343  21.533 -29.411  1.00 67.98           C  
ATOM   2385 HD11 LEU A 155      25.891  22.457 -29.227  1.00 67.98           H  
ATOM   2386 HD12 LEU A 155      24.274  21.743 -29.411  1.00 67.98           H  
ATOM   2387 HD13 LEU A 155      25.558  20.821 -28.614  1.00 67.98           H  
ATOM   2388  CD2 LEU A 155      25.374  21.928 -31.859  1.00 67.98           C  
ATOM   2389 HD21 LEU A 155      25.950  22.846 -31.750  1.00 67.98           H  
ATOM   2390 HD22 LEU A 155      24.312  22.163 -31.788  1.00 67.98           H  
ATOM   2391 HD23 LEU A 155      25.563  21.493 -32.840  1.00 67.98           H  
ATOM   2392  N   ARG A 156      30.014  18.865 -31.515  1.00 65.36           N  
ATOM   2393  H   ARG A 156      29.523  18.137 -31.016  1.00 65.36           H  
ATOM   2394  CA  ARG A 156      31.490  18.892 -31.482  1.00 65.36           C  
ATOM   2395  HA  ARG A 156      31.788  19.891 -31.164  1.00 65.36           H  
ATOM   2396  C   ARG A 156      32.177  18.736 -32.850  1.00 65.36           C  
ATOM   2397  CB  ARG A 156      32.024  17.897 -30.442  1.00 65.36           C  
ATOM   2398  HB2 ARG A 156      33.072  17.684 -30.656  1.00 65.36           H  
ATOM   2399  HB3 ARG A 156      31.462  16.964 -30.490  1.00 65.36           H  
ATOM   2400  O   ARG A 156      33.061  19.549 -33.122  1.00 65.36           O  
ATOM   2401  CG  ARG A 156      31.931  18.485 -29.029  1.00 65.36           C  
ATOM   2402  HG2 ARG A 156      32.541  19.387 -28.974  1.00 65.36           H  
ATOM   2403  HG3 ARG A 156      30.899  18.756 -28.805  1.00 65.36           H  
ATOM   2404  CD  ARG A 156      32.439  17.478 -27.994  1.00 65.36           C  
ATOM   2405  HD2 ARG A 156      31.880  16.549 -28.105  1.00 65.36           H  
ATOM   2406  HD3 ARG A 156      33.492  17.277 -28.196  1.00 65.36           H  
ATOM   2407  NE  ARG A 156      32.250  17.987 -26.622  1.00 65.36           N  
ATOM   2408  HE  ARG A 156      31.381  18.470 -26.447  1.00 65.36           H  
ATOM   2409  NH1 ARG A 156      34.228  17.269 -25.687  1.00 65.36           N  
ATOM   2410 HH11 ARG A 156      34.833  17.172 -24.885  1.00 65.36           H  
ATOM   2411 HH12 ARG A 156      34.508  16.832 -26.554  1.00 65.36           H  
ATOM   2412  NH2 ARG A 156      32.755  18.343 -24.429  1.00 65.36           N  
ATOM   2413 HH21 ARG A 156      31.874  18.819 -24.293  1.00 65.36           H  
ATOM   2414 HH22 ARG A 156      33.393  18.249 -23.651  1.00 65.36           H  
ATOM   2415  CZ  ARG A 156      33.076  17.864 -25.596  1.00 65.36           C  
ATOM   2416  N   PRO A 157      31.786  17.803 -33.743  1.00 59.93           N  
ATOM   2417  CA  PRO A 157      32.380  17.695 -35.076  1.00 59.93           C  
ATOM   2418  HA  PRO A 157      33.444  17.481 -34.976  1.00 59.93           H  
ATOM   2419  C   PRO A 157      32.208  18.969 -35.906  1.00 59.93           C  
ATOM   2420  CB  PRO A 157      31.685  16.511 -35.757  1.00 59.93           C  
ATOM   2421  HB2 PRO A 157      32.371  15.957 -36.399  1.00 59.93           H  
ATOM   2422  HB3 PRO A 157      30.826  16.857 -36.333  1.00 59.93           H  
ATOM   2423  O   PRO A 157      33.037  19.255 -36.762  1.00 59.93           O  
ATOM   2424  CG  PRO A 157      31.190  15.660 -34.594  1.00 59.93           C  
ATOM   2425  HG2 PRO A 157      30.306  15.079 -34.859  1.00 59.93           H  
ATOM   2426  HG3 PRO A 157      31.992  15.005 -34.252  1.00 59.93           H  
ATOM   2427  CD  PRO A 157      30.883  16.695 -33.517  1.00 59.93           C  
ATOM   2428  HD2 PRO A 157      31.065  16.253 -32.537  1.00 59.93           H  
ATOM   2429  HD3 PRO A 157      29.851  17.033 -33.612  1.00 59.93           H  
ATOM   2430  N   ARG A 158      31.158  19.758 -35.631  1.00 59.96           N  
ATOM   2431  H   ARG A 158      30.526  19.483 -34.893  1.00 59.96           H  
ATOM   2432  CA  ARG A 158      30.908  21.021 -36.335  1.00 59.96           C  
ATOM   2433  HA  ARG A 158      31.129  20.883 -37.393  1.00 59.96           H  
ATOM   2434  C   ARG A 158      31.832  22.159 -35.904  1.00 59.96           C  
ATOM   2435  CB  ARG A 158      29.437  21.435 -36.191  1.00 59.96           C  
ATOM   2436  HB2 ARG A 158      29.158  21.472 -35.138  1.00 59.96           H  
ATOM   2437  HB3 ARG A 158      29.325  22.437 -36.606  1.00 59.96           H  
ATOM   2438  O   ARG A 158      31.987  23.097 -36.673  1.00 59.96           O  
ATOM   2439  CG  ARG A 158      28.497  20.489 -36.949  1.00 59.96           C  
ATOM   2440  HG2 ARG A 158      28.485  19.511 -36.468  1.00 59.96           H  
ATOM   2441  HG3 ARG A 158      28.852  20.379 -37.974  1.00 59.96           H  
ATOM   2442  CD  ARG A 158      27.080  21.071 -36.973  1.00 59.96           C  
ATOM   2443  HD2 ARG A 158      26.697  21.105 -35.953  1.00 59.96           H  
ATOM   2444  HD3 ARG A 158      27.139  22.089 -37.356  1.00 59.96           H  
ATOM   2445  NE  ARG A 158      26.178  20.255 -37.809  1.00 59.96           N  
ATOM   2446  HE  ARG A 158      26.286  19.254 -37.732  1.00 59.96           H  
ATOM   2447  NH1 ARG A 158      24.994  21.963 -38.803  1.00 59.96           N  
ATOM   2448 HH11 ARG A 158      25.541  22.640 -38.290  1.00 59.96           H  
ATOM   2449 HH12 ARG A 158      24.287  22.271 -39.456  1.00 59.96           H  
ATOM   2450  NH2 ARG A 158      24.527  19.848 -39.324  1.00 59.96           N  
ATOM   2451 HH21 ARG A 158      23.824  20.181 -39.968  1.00 59.96           H  
ATOM   2452 HH22 ARG A 158      24.689  18.855 -39.236  1.00 59.96           H  
ATOM   2453  CZ  ARG A 158      25.243  20.693 -38.637  1.00 59.96           C  
ATOM   2454  N   LEU A 159      32.428  22.092 -34.711  1.00 54.97           N  
ATOM   2455  H   LEU A 159      32.259  21.279 -34.135  1.00 54.97           H  
ATOM   2456  CA  LEU A 159      33.259  23.177 -34.179  1.00 54.97           C  
ATOM   2457  HA  LEU A 159      33.204  24.036 -34.847  1.00 54.97           H  
ATOM   2458  C   LEU A 159      34.756  22.840 -34.137  1.00 54.97           C  
ATOM   2459  CB  LEU A 159      32.702  23.624 -32.813  1.00 54.97           C  
ATOM   2460  HB2 LEU A 159      32.666  22.758 -32.152  1.00 54.97           H  
ATOM   2461  HB3 LEU A 159      33.391  24.350 -32.381  1.00 54.97           H  
ATOM   2462  O   LEU A 159      35.567  23.752 -34.258  1.00 54.97           O  
ATOM   2463  CG  LEU A 159      31.301  24.270 -32.881  1.00 54.97           C  
ATOM   2464  HG  LEU A 159      30.601  23.581 -33.354  1.00 54.97           H  
ATOM   2465  CD1 LEU A 159      30.796  24.555 -31.466  1.00 54.97           C  
ATOM   2466 HD11 LEU A 159      29.797  24.989 -31.512  1.00 54.97           H  
ATOM   2467 HD12 LEU A 159      30.747  23.624 -30.900  1.00 54.97           H  
ATOM   2468 HD13 LEU A 159      31.467  25.252 -30.964  1.00 54.97           H  
ATOM   2469  CD2 LEU A 159      31.294  25.588 -33.660  1.00 54.97           C  
ATOM   2470 HD21 LEU A 159      30.309  26.050 -33.602  1.00 54.97           H  
ATOM   2471 HD22 LEU A 159      31.520  25.407 -34.711  1.00 54.97           H  
ATOM   2472 HD23 LEU A 159      32.036  26.273 -33.247  1.00 54.97           H  
ATOM   2473  N   TYR A 160      35.146  21.564 -34.017  1.00 56.11           N  
ATOM   2474  H   TYR A 160      34.441  20.848 -33.913  1.00 56.11           H  
ATOM   2475  CA  TYR A 160      36.563  21.175 -33.927  1.00 56.11           C  
ATOM   2476  HA  TYR A 160      37.173  21.922 -34.435  1.00 56.11           H  
ATOM   2477  C   TYR A 160      36.832  19.816 -34.598  1.00 56.11           C  
ATOM   2478  CB  TYR A 160      37.005  21.172 -32.453  1.00 56.11           C  
ATOM   2479  HB2 TYR A 160      38.042  20.841 -32.399  1.00 56.11           H  
ATOM   2480  HB3 TYR A 160      36.401  20.454 -31.898  1.00 56.11           H  
ATOM   2481  O   TYR A 160      36.937  18.802 -33.906  1.00 56.11           O  
ATOM   2482  CG  TYR A 160      36.905  22.526 -31.777  1.00 56.11           C  
ATOM   2483  CD1 TYR A 160      37.934  23.474 -31.936  1.00 56.11           C  
ATOM   2484  HD1 TYR A 160      38.810  23.233 -32.521  1.00 56.11           H  
ATOM   2485  CD2 TYR A 160      35.750  22.855 -31.041  1.00 56.11           C  
ATOM   2486  HD2 TYR A 160      34.953  22.134 -30.936  1.00 56.11           H  
ATOM   2487  CE1 TYR A 160      37.808  24.755 -31.365  1.00 56.11           C  
ATOM   2488  HE1 TYR A 160      38.590  25.487 -31.500  1.00 56.11           H  
ATOM   2489  CE2 TYR A 160      35.618  24.135 -30.474  1.00 56.11           C  
ATOM   2490  HE2 TYR A 160      34.732  24.411 -29.921  1.00 56.11           H  
ATOM   2491  OH  TYR A 160      36.506  26.320 -30.086  1.00 56.11           O  
ATOM   2492  HH  TYR A 160      37.245  26.895 -30.296  1.00 56.11           H  
ATOM   2493  CZ  TYR A 160      36.644  25.088 -30.638  1.00 56.11           C  
ATOM   2494  N   PRO A 161      36.971  19.759 -35.936  1.00 59.44           N  
ATOM   2495  CA  PRO A 161      37.106  18.496 -36.663  1.00 59.44           C  
ATOM   2496  HA  PRO A 161      36.281  17.842 -36.380  1.00 59.44           H  
ATOM   2497  C   PRO A 161      38.403  17.711 -36.393  1.00 59.44           C  
ATOM   2498  CB  PRO A 161      36.937  18.858 -38.146  1.00 59.44           C  
ATOM   2499  HB2 PRO A 161      35.891  18.730 -38.427  1.00 59.44           H  
ATOM   2500  HB3 PRO A 161      37.573  18.261 -38.799  1.00 59.44           H  
ATOM   2501  O   PRO A 161      38.486  16.570 -36.829  1.00 59.44           O  
ATOM   2502  CG  PRO A 161      37.295  20.342 -38.217  1.00 59.44           C  
ATOM   2503  HG2 PRO A 161      36.787  20.843 -39.041  1.00 59.44           H  
ATOM   2504  HG3 PRO A 161      38.375  20.452 -38.306  1.00 59.44           H  
ATOM   2505  CD  PRO A 161      36.837  20.874 -36.863  1.00 59.44           C  
ATOM   2506  HD2 PRO A 161      37.454  21.724 -36.571  1.00 59.44           H  
ATOM   2507  HD3 PRO A 161      35.790  21.172 -36.921  1.00 59.44           H  
ATOM   2508  N   ASN A 162      39.412  18.264 -35.699  1.00 55.65           N  
ATOM   2509  H   ASN A 162      39.300  19.206 -35.352  1.00 55.65           H  
ATOM   2510  CA  ASN A 162      40.750  17.649 -35.696  1.00 55.65           C  
ATOM   2511  HA  ASN A 162      40.694  16.684 -36.201  1.00 55.65           H  
ATOM   2512  C   ASN A 162      41.359  17.293 -34.321  1.00 55.65           C  
ATOM   2513  CB  ASN A 162      41.673  18.528 -36.563  1.00 55.65           C  
ATOM   2514  HB2 ASN A 162      42.186  19.262 -35.942  1.00 55.65           H  
ATOM   2515  HB3 ASN A 162      41.091  19.061 -37.314  1.00 55.65           H  
ATOM   2516  O   ASN A 162      42.212  16.420 -34.264  1.00 55.65           O  
ATOM   2517  CG  ASN A 162      42.721  17.695 -37.286  1.00 55.65           C  
ATOM   2518  ND2 ASN A 162      42.634  17.565 -38.589  1.00 55.65           N  
ATOM   2519 HD21 ASN A 162      43.352  16.993 -39.011  1.00 55.65           H  
ATOM   2520 HD22 ASN A 162      41.879  17.980 -39.116  1.00 55.65           H  
ATOM   2521  OD1 ASN A 162      43.632  17.152 -36.700  1.00 55.65           O  
ATOM   2522  N   LEU A 163      40.943  17.886 -33.193  1.00 50.05           N  
ATOM   2523  H   LEU A 163      40.190  18.556 -33.244  1.00 50.05           H  
ATOM   2524  CA  LEU A 163      41.822  17.877 -32.004  1.00 50.05           C  
ATOM   2525  HA  LEU A 163      42.757  17.389 -32.276  1.00 50.05           H  
ATOM   2526  C   LEU A 163      41.410  17.040 -30.785  1.00 50.05           C  
ATOM   2527  CB  LEU A 163      42.214  19.329 -31.658  1.00 50.05           C  
ATOM   2528  HB2 LEU A 163      41.369  19.985 -31.868  1.00 50.05           H  
ATOM   2529  HB3 LEU A 163      42.443  19.426 -30.597  1.00 50.05           H  
ATOM   2530  O   LEU A 163      42.147  17.068 -29.809  1.00 50.05           O  
ATOM   2531  CG  LEU A 163      43.451  19.784 -32.460  1.00 50.05           C  
ATOM   2532  HG  LEU A 163      43.360  19.451 -33.494  1.00 50.05           H  
ATOM   2533  CD1 LEU A 163      43.529  21.309 -32.467  1.00 50.05           C  
ATOM   2534 HD11 LEU A 163      43.620  21.684 -31.448  1.00 50.05           H  
ATOM   2535 HD12 LEU A 163      44.398  21.627 -33.042  1.00 50.05           H  
ATOM   2536 HD13 LEU A 163      42.635  21.726 -32.931  1.00 50.05           H  
ATOM   2537  CD2 LEU A 163      44.755  19.242 -31.866  1.00 50.05           C  
ATOM   2538 HD21 LEU A 163      44.870  19.576 -30.835  1.00 50.05           H  
ATOM   2539 HD22 LEU A 163      45.602  19.595 -32.454  1.00 50.05           H  
ATOM   2540 HD23 LEU A 163      44.759  18.152 -31.889  1.00 50.05           H  
ATOM   2541  N   ASN A 164      40.297  16.295 -30.760  1.00 55.41           N  
ATOM   2542  H   ASN A 164      39.701  16.261 -31.575  1.00 55.41           H  
ATOM   2543  CA  ASN A 164      39.871  15.718 -29.466  1.00 55.41           C  
ATOM   2544  HA  ASN A 164      40.776  15.395 -28.952  1.00 55.41           H  
ATOM   2545  C   ASN A 164      39.063  14.411 -29.476  1.00 55.41           C  
ATOM   2546  CB  ASN A 164      39.224  16.853 -28.630  1.00 55.41           C  
ATOM   2547  HB2 ASN A 164      38.312  16.518 -28.135  1.00 55.41           H  
ATOM   2548  HB3 ASN A 164      38.945  17.684 -29.277  1.00 55.41           H  
ATOM   2549  O   ASN A 164      38.356  14.120 -28.508  1.00 55.41           O  
ATOM   2550  CG  ASN A 164      40.154  17.367 -27.540  1.00 55.41           C  
ATOM   2551  ND2 ASN A 164      40.047  18.622 -27.176  1.00 55.41           N  
ATOM   2552 HD21 ASN A 164      39.456  19.268 -27.679  1.00 55.41           H  
ATOM   2553 HD22 ASN A 164      40.724  18.921 -26.487  1.00 55.41           H  
ATOM   2554  OD1 ASN A 164      40.940  16.644 -26.957  1.00 55.41           O  
ATOM   2555  N   GLN A 165      39.160  13.588 -30.524  1.00 58.13           N  
ATOM   2556  H   GLN A 165      39.771  13.823 -31.292  1.00 58.13           H  
ATOM   2557  CA  GLN A 165      38.357  12.358 -30.589  1.00 58.13           C  
ATOM   2558  HA  GLN A 165      37.323  12.645 -30.400  1.00 58.13           H  
ATOM   2559  C   GLN A 165      38.732  11.337 -29.491  1.00 58.13           C  
ATOM   2560  CB  GLN A 165      38.421  11.772 -32.008  1.00 58.13           C  
ATOM   2561  HB2 GLN A 165      39.334  11.189 -32.127  1.00 58.13           H  
ATOM   2562  HB3 GLN A 165      38.441  12.591 -32.728  1.00 58.13           H  
ATOM   2563  O   GLN A 165      37.838  10.744 -28.889  1.00 58.13           O  
ATOM   2564  CG  GLN A 165      37.191  10.903 -32.327  1.00 58.13           C  
ATOM   2565  HG2 GLN A 165      36.287  11.475 -32.116  1.00 58.13           H  
ATOM   2566  HG3 GLN A 165      37.192  10.015 -31.695  1.00 58.13           H  
ATOM   2567  CD  GLN A 165      37.162  10.466 -33.790  1.00 58.13           C  
ATOM   2568  NE2 GLN A 165      36.009  10.402 -34.419  1.00 58.13           N  
ATOM   2569 HE21 GLN A 165      36.067  10.105 -35.382  1.00 58.13           H  
ATOM   2570 HE22 GLN A 165      35.137  10.613 -33.955  1.00 58.13           H  
ATOM   2571  OE1 GLN A 165      38.174  10.182 -34.400  1.00 58.13           O  
ATOM   2572  N   SER A 166      40.020  11.193 -29.148  1.00 60.04           N  
ATOM   2573  H   SER A 166      40.722  11.731 -29.636  1.00 60.04           H  
ATOM   2574  CA  SER A 166      40.493  10.200 -28.167  1.00 60.04           C  
ATOM   2575  HA  SER A 166      39.982   9.256 -28.358  1.00 60.04           H  
ATOM   2576  C   SER A 166      40.196  10.579 -26.710  1.00 60.04           C  
ATOM   2577  CB  SER A 166      41.995   9.953 -28.356  1.00 60.04           C  
ATOM   2578  HB2 SER A 166      42.343   9.235 -27.613  1.00 60.04           H  
ATOM   2579  HB3 SER A 166      42.168   9.541 -29.350  1.00 60.04           H  
ATOM   2580  O   SER A 166      39.678   9.760 -25.951  1.00 60.04           O  
ATOM   2581  OG  SER A 166      42.713  11.168 -28.221  1.00 60.04           O  
ATOM   2582  HG  SER A 166      43.643  10.997 -28.388  1.00 60.04           H  
ATOM   2583  N   HIS A 167      40.462  11.828 -26.314  1.00 60.22           N  
ATOM   2584  H   HIS A 167      40.951  12.432 -26.959  1.00 60.22           H  
ATOM   2585  CA  HIS A 167      40.274  12.275 -24.927  1.00 60.22           C  
ATOM   2586  HA  HIS A 167      40.727  11.532 -24.270  1.00 60.22           H  
ATOM   2587  C   HIS A 167      38.789  12.371 -24.536  1.00 60.22           C  
ATOM   2588  CB  HIS A 167      41.006  13.609 -24.720  1.00 60.22           C  
ATOM   2589  HB2 HIS A 167      41.908  13.626 -25.332  1.00 60.22           H  
ATOM   2590  HB3 HIS A 167      40.373  14.436 -25.042  1.00 60.22           H  
ATOM   2591  O   HIS A 167      38.422  12.194 -23.377  1.00 60.22           O  
ATOM   2592  CG  HIS A 167      41.432  13.818 -23.289  1.00 60.22           C  
ATOM   2593  CD2 HIS A 167      40.760  14.504 -22.314  1.00 60.22           C  
ATOM   2594  HD2 HIS A 167      39.808  15.002 -22.427  1.00 60.22           H  
ATOM   2595  ND1 HIS A 167      42.587  13.332 -22.719  1.00 60.22           N  
ATOM   2596  HD1 HIS A 167      43.319  12.821 -23.192  1.00 60.22           H  
ATOM   2597  CE1 HIS A 167      42.614  13.723 -21.434  1.00 60.22           C  
ATOM   2598  HE1 HIS A 167      43.409  13.510 -20.734  1.00 60.22           H  
ATOM   2599  NE2 HIS A 167      41.520  14.439 -21.141  1.00 60.22           N  
ATOM   2600  N   CYS A 168      37.904  12.605 -25.510  1.00 59.18           N  
ATOM   2601  H   CYS A 168      38.240  12.752 -26.451  1.00 59.18           H  
ATOM   2602  CA  CYS A 168      36.466  12.625 -25.250  1.00 59.18           C  
ATOM   2603  HA  CYS A 168      36.285  13.143 -24.308  1.00 59.18           H  
ATOM   2604  C   CYS A 168      35.879  11.216 -25.090  1.00 59.18           C  
ATOM   2605  CB  CYS A 168      35.753  13.400 -26.363  1.00 59.18           C  
ATOM   2606  HB2 CYS A 168      35.968  12.943 -27.329  1.00 59.18           H  
ATOM   2607  HB3 CYS A 168      34.679  13.362 -26.184  1.00 59.18           H  
ATOM   2608  O   CYS A 168      34.976  11.036 -24.274  1.00 59.18           O  
ATOM   2609  SG  CYS A 168      36.306  15.126 -26.359  1.00 59.18           S  
ATOM   2610  HG  CYS A 168      37.496  14.876 -26.913  1.00 59.18           H  
ATOM   2611  N   GLN A 169      36.379  10.219 -25.831  1.00 63.51           N  
ATOM   2612  H   GLN A 169      37.135  10.407 -26.474  1.00 63.51           H  
ATOM   2613  CA  GLN A 169      35.901   8.837 -25.712  1.00 63.51           C  
ATOM   2614  HA  GLN A 169      34.815   8.829 -25.806  1.00 63.51           H  
ATOM   2615  C   GLN A 169      36.218   8.230 -24.342  1.00 63.51           C  
ATOM   2616  CB  GLN A 169      36.494   7.963 -26.828  1.00 63.51           C  
ATOM   2617  HB2 GLN A 169      37.549   8.197 -26.965  1.00 63.51           H  
ATOM   2618  HB3 GLN A 169      36.412   6.918 -26.532  1.00 63.51           H  
ATOM   2619  O   GLN A 169      35.360   7.565 -23.766  1.00 63.51           O  
ATOM   2620  CG  GLN A 169      35.738   8.132 -28.153  1.00 63.51           C  
ATOM   2621  HG2 GLN A 169      35.849   9.150 -28.525  1.00 63.51           H  
ATOM   2622  HG3 GLN A 169      34.678   7.949 -27.976  1.00 63.51           H  
ATOM   2623  CD  GLN A 169      36.224   7.157 -29.222  1.00 63.51           C  
ATOM   2624  NE2 GLN A 169      35.372   6.744 -30.134  1.00 63.51           N  
ATOM   2625 HE21 GLN A 169      35.744   6.081 -30.799  1.00 63.51           H  
ATOM   2626 HE22 GLN A 169      34.402   7.028 -30.120  1.00 63.51           H  
ATOM   2627  OE1 GLN A 169      37.367   6.739 -29.262  1.00 63.51           O  
ATOM   2628  N   SER A 170      37.400   8.497 -23.777  1.00 68.87           N  
ATOM   2629  H   SER A 170      38.080   9.056 -24.272  1.00 68.87           H  
ATOM   2630  CA  SER A 170      37.741   8.000 -22.437  1.00 68.87           C  
ATOM   2631  HA  SER A 170      37.584   6.921 -22.420  1.00 68.87           H  
ATOM   2632  C   SER A 170      36.841   8.606 -21.357  1.00 68.87           C  
ATOM   2633  CB  SER A 170      39.215   8.259 -22.118  1.00 68.87           C  
ATOM   2634  HB2 SER A 170      39.839   7.781 -22.873  1.00 68.87           H  
ATOM   2635  HB3 SER A 170      39.449   7.830 -21.143  1.00 68.87           H  
ATOM   2636  O   SER A 170      36.322   7.879 -20.509  1.00 68.87           O  
ATOM   2637  OG  SER A 170      39.479   9.646 -22.095  1.00 68.87           O  
ATOM   2638  HG  SER A 170      40.367   9.800 -21.765  1.00 68.87           H  
ATOM   2639  N   HIS A 171      36.583   9.916 -21.426  1.00 68.11           N  
ATOM   2640  H   HIS A 171      37.112  10.469 -22.085  1.00 68.11           H  
ATOM   2641  CA  HIS A 171      35.716  10.592 -20.462  1.00 68.11           C  
ATOM   2642  HA  HIS A 171      36.061  10.324 -19.464  1.00 68.11           H  
ATOM   2643  C   HIS A 171      34.254  10.133 -20.578  1.00 68.11           C  
ATOM   2644  CB  HIS A 171      35.854  12.108 -20.634  1.00 68.11           C  
ATOM   2645  HB2 HIS A 171      35.219  12.453 -21.450  1.00 68.11           H  
ATOM   2646  HB3 HIS A 171      36.887  12.350 -20.883  1.00 68.11           H  
ATOM   2647  O   HIS A 171      33.561   9.979 -19.573  1.00 68.11           O  
ATOM   2648  CG  HIS A 171      35.517  12.842 -19.365  1.00 68.11           C  
ATOM   2649  CD2 HIS A 171      34.481  13.712 -19.156  1.00 68.11           C  
ATOM   2650  HD2 HIS A 171      33.737  14.002 -19.882  1.00 68.11           H  
ATOM   2651  ND1 HIS A 171      36.209  12.741 -18.179  1.00 68.11           N  
ATOM   2652  HD1 HIS A 171      36.987  12.125 -17.990  1.00 68.11           H  
ATOM   2653  CE1 HIS A 171      35.614  13.543 -17.283  1.00 68.11           C  
ATOM   2654  HE1 HIS A 171      35.925  13.664 -16.256  1.00 68.11           H  
ATOM   2655  NE2 HIS A 171      34.556  14.160 -17.834  1.00 68.11           N  
ATOM   2656  N   LEU A 172      33.799   9.835 -21.800  1.00 64.64           N  
ATOM   2657  H   LEU A 172      34.403  10.008 -22.591  1.00 64.64           H  
ATOM   2658  CA  LEU A 172      32.485   9.251 -22.048  1.00 64.64           C  
ATOM   2659  HA  LEU A 172      31.731   9.910 -21.618  1.00 64.64           H  
ATOM   2660  C   LEU A 172      32.336   7.876 -21.389  1.00 64.64           C  
ATOM   2661  CB  LEU A 172      32.280   9.141 -23.567  1.00 64.64           C  
ATOM   2662  HB2 LEU A 172      32.460  10.113 -24.027  1.00 64.64           H  
ATOM   2663  HB3 LEU A 172      33.005   8.439 -23.979  1.00 64.64           H  
ATOM   2664  O   LEU A 172      31.359   7.635 -20.684  1.00 64.64           O  
ATOM   2665  CG  LEU A 172      30.875   8.658 -23.940  1.00 64.64           C  
ATOM   2666  HG  LEU A 172      30.663   7.697 -23.472  1.00 64.64           H  
ATOM   2667  CD1 LEU A 172      29.854   9.686 -23.481  1.00 64.64           C  
ATOM   2668 HD11 LEU A 172      30.281  10.688 -23.531  1.00 64.64           H  
ATOM   2669 HD12 LEU A 172      28.992   9.628 -24.145  1.00 64.64           H  
ATOM   2670 HD13 LEU A 172      29.545   9.470 -22.459  1.00 64.64           H  
ATOM   2671  CD2 LEU A 172      30.770   8.472 -25.453  1.00 64.64           C  
ATOM   2672 HD21 LEU A 172      29.780   8.095 -25.710  1.00 64.64           H  
ATOM   2673 HD22 LEU A 172      31.509   7.741 -25.780  1.00 64.64           H  
ATOM   2674 HD23 LEU A 172      30.946   9.419 -25.964  1.00 64.64           H  
ATOM   2675  N   ILE A 173      33.317   6.993 -21.592  1.00 69.85           N  
ATOM   2676  H   ILE A 173      34.085   7.257 -22.192  1.00 69.85           H  
ATOM   2677  CA  ILE A 173      33.327   5.655 -20.991  1.00 69.85           C  
ATOM   2678  HA  ILE A 173      32.405   5.141 -21.263  1.00 69.85           H  
ATOM   2679  C   ILE A 173      33.334   5.768 -19.461  1.00 69.85           C  
ATOM   2680  CB  ILE A 173      34.518   4.836 -21.541  1.00 69.85           C  
ATOM   2681  HB  ILE A 173      35.426   5.430 -21.433  1.00 69.85           H  
ATOM   2682  O   ILE A 173      32.604   5.040 -18.793  1.00 69.85           O  
ATOM   2683  CG1 ILE A 173      34.301   4.521 -23.040  1.00 69.85           C  
ATOM   2684 HG12 ILE A 173      33.965   5.416 -23.564  1.00 69.85           H  
ATOM   2685 HG13 ILE A 173      33.515   3.773 -23.143  1.00 69.85           H  
ATOM   2686  CG2 ILE A 173      34.704   3.525 -20.756  1.00 69.85           C  
ATOM   2687 HG21 ILE A 173      35.505   2.925 -21.188  1.00 69.85           H  
ATOM   2688 HG22 ILE A 173      34.984   3.741 -19.725  1.00 69.85           H  
ATOM   2689 HG23 ILE A 173      33.779   2.947 -20.766  1.00 69.85           H  
ATOM   2690  CD1 ILE A 173      35.563   4.020 -23.756  1.00 69.85           C  
ATOM   2691 HD11 ILE A 173      35.356   3.930 -24.822  1.00 69.85           H  
ATOM   2692 HD12 ILE A 173      35.861   3.042 -23.379  1.00 69.85           H  
ATOM   2693 HD13 ILE A 173      36.377   4.731 -23.614  1.00 69.85           H  
ATOM   2694  N   GLN A 174      34.080   6.721 -18.894  1.00 71.57           N  
ATOM   2695  H   GLN A 174      34.677   7.287 -19.480  1.00 71.57           H  
ATOM   2696  CA  GLN A 174      34.059   6.969 -17.450  1.00 71.57           C  
ATOM   2697  HA  GLN A 174      34.282   6.034 -16.936  1.00 71.57           H  
ATOM   2698  C   GLN A 174      32.682   7.417 -16.942  1.00 71.57           C  
ATOM   2699  CB  GLN A 174      35.125   8.000 -17.062  1.00 71.57           C  
ATOM   2700  HB2 GLN A 174      34.897   8.377 -16.064  1.00 71.57           H  
ATOM   2701  HB3 GLN A 174      35.101   8.842 -17.754  1.00 71.57           H  
ATOM   2702  O   GLN A 174      32.230   6.903 -15.922  1.00 71.57           O  
ATOM   2703  CG  GLN A 174      36.531   7.392 -17.022  1.00 71.57           C  
ATOM   2704  HG2 GLN A 174      36.526   6.525 -16.362  1.00 71.57           H  
ATOM   2705  HG3 GLN A 174      36.827   7.065 -18.019  1.00 71.57           H  
ATOM   2706  CD  GLN A 174      37.550   8.406 -16.516  1.00 71.57           C  
ATOM   2707  NE2 GLN A 174      38.342   8.066 -15.521  1.00 71.57           N  
ATOM   2708 HE21 GLN A 174      38.303   7.143 -15.113  1.00 71.57           H  
ATOM   2709 HE22 GLN A 174      39.002   8.769 -15.222  1.00 71.57           H  
ATOM   2710  OE1 GLN A 174      37.644   9.529 -16.988  1.00 71.57           O  
ATOM   2711  N   LEU A 175      31.996   8.328 -17.637  1.00 69.43           N  
ATOM   2712  H   LEU A 175      32.428   8.739 -18.452  1.00 69.43           H  
ATOM   2713  CA  LEU A 175      30.664   8.796 -17.233  1.00 69.43           C  
ATOM   2714  HA  LEU A 175      30.695   9.082 -16.181  1.00 69.43           H  
ATOM   2715  C   LEU A 175      29.596   7.699 -17.346  1.00 69.43           C  
ATOM   2716  CB  LEU A 175      30.283  10.021 -18.082  1.00 69.43           C  
ATOM   2717  HB2 LEU A 175      29.206  10.178 -18.021  1.00 69.43           H  
ATOM   2718  HB3 LEU A 175      30.525   9.810 -19.124  1.00 69.43           H  
ATOM   2719  O   LEU A 175      28.739   7.572 -16.470  1.00 69.43           O  
ATOM   2720  CG  LEU A 175      30.988  11.317 -17.642  1.00 69.43           C  
ATOM   2721  HG  LEU A 175      32.050  11.128 -17.485  1.00 69.43           H  
ATOM   2722  CD1 LEU A 175      30.842  12.378 -18.734  1.00 69.43           C  
ATOM   2723 HD11 LEU A 175      29.788  12.590 -18.914  1.00 69.43           H  
ATOM   2724 HD12 LEU A 175      31.309  12.017 -19.650  1.00 69.43           H  
ATOM   2725 HD13 LEU A 175      31.352  13.289 -18.420  1.00 69.43           H  
ATOM   2726  CD2 LEU A 175      30.382  11.876 -16.351  1.00 69.43           C  
ATOM   2727 HD21 LEU A 175      30.521  11.171 -15.531  1.00 69.43           H  
ATOM   2728 HD22 LEU A 175      30.886  12.805 -16.086  1.00 69.43           H  
ATOM   2729 HD23 LEU A 175      29.318  12.068 -16.482  1.00 69.43           H  
ATOM   2730  N   ILE A 176      29.661   6.869 -18.390  1.00 67.55           N  
ATOM   2731  H   ILE A 176      30.368   7.032 -19.093  1.00 67.55           H  
ATOM   2732  CA  ILE A 176      28.767   5.712 -18.538  1.00 67.55           C  
ATOM   2733  HA  ILE A 176      27.735   6.048 -18.433  1.00 67.55           H  
ATOM   2734  C   ILE A 176      29.021   4.709 -17.404  1.00 67.55           C  
ATOM   2735  CB  ILE A 176      28.911   5.087 -19.942  1.00 67.55           C  
ATOM   2736  HB  ILE A 176      29.965   4.879 -20.126  1.00 67.55           H  
ATOM   2737  O   ILE A 176      28.078   4.270 -16.751  1.00 67.55           O  
ATOM   2738  CG1 ILE A 176      28.396   6.080 -21.013  1.00 67.55           C  
ATOM   2739 HG12 ILE A 176      27.315   6.186 -20.918  1.00 67.55           H  
ATOM   2740 HG13 ILE A 176      28.834   7.064 -20.846  1.00 67.55           H  
ATOM   2741  CG2 ILE A 176      28.127   3.763 -20.033  1.00 67.55           C  
ATOM   2742 HG21 ILE A 176      27.076   3.930 -19.797  1.00 67.55           H  
ATOM   2743 HG22 ILE A 176      28.533   3.029 -19.336  1.00 67.55           H  
ATOM   2744 HG23 ILE A 176      28.210   3.331 -21.030  1.00 67.55           H  
ATOM   2745  CD1 ILE A 176      28.732   5.674 -22.453  1.00 67.55           C  
ATOM   2746 HD11 ILE A 176      28.189   4.773 -22.736  1.00 67.55           H  
ATOM   2747 HD12 ILE A 176      28.440   6.478 -23.128  1.00 67.55           H  
ATOM   2748 HD13 ILE A 176      29.804   5.501 -22.548  1.00 67.55           H  
ATOM   2749  N   ASN A 177      30.286   4.420 -17.090  1.00 65.10           N  
ATOM   2750  H   ASN A 177      31.028   4.786 -17.669  1.00 65.10           H  
ATOM   2751  CA  ASN A 177      30.635   3.502 -16.005  1.00 65.10           C  
ATOM   2752  HA  ASN A 177      30.079   2.574 -16.140  1.00 65.10           H  
ATOM   2753  C   ASN A 177      30.239   4.026 -14.615  1.00 65.10           C  
ATOM   2754  CB  ASN A 177      32.137   3.189 -16.078  1.00 65.10           C  
ATOM   2755  HB2 ASN A 177      32.438   2.685 -15.160  1.00 65.10           H  
ATOM   2756  HB3 ASN A 177      32.702   4.117 -16.161  1.00 65.10           H  
ATOM   2757  O   ASN A 177      29.931   3.225 -13.742  1.00 65.10           O  
ATOM   2758  CG  ASN A 177      32.490   2.263 -17.228  1.00 65.10           C  
ATOM   2759  ND2 ASN A 177      33.716   2.298 -17.691  1.00 65.10           N  
ATOM   2760 HD21 ASN A 177      33.910   1.663 -18.452  1.00 65.10           H  
ATOM   2761 HD22 ASN A 177      34.380   2.966 -17.326  1.00 65.10           H  
ATOM   2762  OD1 ASN A 177      31.701   1.471 -17.710  1.00 65.10           O  
ATOM   2763  N   GLN A 178      30.212   5.346 -14.400  1.00 66.42           N  
ATOM   2764  H   GLN A 178      30.547   5.963 -15.125  1.00 66.42           H  
ATOM   2765  CA  GLN A 178      29.741   5.926 -13.135  1.00 66.42           C  
ATOM   2766  HA  GLN A 178      30.081   5.299 -12.310  1.00 66.42           H  
ATOM   2767  C   GLN A 178      28.211   5.979 -13.015  1.00 66.42           C  
ATOM   2768  CB  GLN A 178      30.334   7.328 -12.942  1.00 66.42           C  
ATOM   2769  HB2 GLN A 178      29.800   7.815 -12.126  1.00 66.42           H  
ATOM   2770  HB3 GLN A 178      30.193   7.922 -13.845  1.00 66.42           H  
ATOM   2771  O   GLN A 178      27.693   5.997 -11.903  1.00 66.42           O  
ATOM   2772  CG  GLN A 178      31.823   7.273 -12.576  1.00 66.42           C  
ATOM   2773  HG2 GLN A 178      31.959   6.617 -11.717  1.00 66.42           H  
ATOM   2774  HG3 GLN A 178      32.395   6.860 -13.407  1.00 66.42           H  
ATOM   2775  CD  GLN A 178      32.374   8.644 -12.201  1.00 66.42           C  
ATOM   2776  NE2 GLN A 178      33.568   8.988 -12.632  1.00 66.42           N  
ATOM   2777 HE21 GLN A 178      33.885   9.903 -12.346  1.00 66.42           H  
ATOM   2778 HE22 GLN A 178      34.095   8.362 -13.224  1.00 66.42           H  
ATOM   2779  OE1 GLN A 178      31.763   9.432 -11.501  1.00 66.42           O  
ATOM   2780  N   SER A 179      27.483   6.007 -14.137  1.00 63.60           N  
ATOM   2781  H   SER A 179      27.968   5.970 -15.022  1.00 63.60           H  
ATOM   2782  CA  SER A 179      26.010   6.029 -14.144  1.00 63.60           C  
ATOM   2783  HA  SER A 179      25.668   6.465 -13.206  1.00 63.60           H  
ATOM   2784  C   SER A 179      25.373   4.640 -14.207  1.00 63.60           C  
ATOM   2785  CB  SER A 179      25.474   6.929 -15.259  1.00 63.60           C  
ATOM   2786  HB2 SER A 179      25.750   7.961 -15.044  1.00 63.60           H  
ATOM   2787  HB3 SER A 179      24.386   6.862 -15.284  1.00 63.60           H  
ATOM   2788  O   SER A 179      24.179   4.509 -13.933  1.00 63.60           O  
ATOM   2789  OG  SER A 179      25.996   6.571 -16.522  1.00 63.60           O  
ATOM   2790  HG  SER A 179      26.925   6.814 -16.529  1.00 63.60           H  
ATOM   2791  N   ALA A 180      26.151   3.595 -14.506  1.00 57.40           N  
ATOM   2792  H   ALA A 180      27.102   3.767 -14.798  1.00 57.40           H  
ATOM   2793  CA  ALA A 180      25.741   2.211 -14.312  1.00 57.40           C  
ATOM   2794  HA  ALA A 180      24.765   2.064 -14.774  1.00 57.40           H  
ATOM   2795  C   ALA A 180      25.601   1.930 -12.806  1.00 57.40           C  
ATOM   2796  CB  ALA A 180      26.741   1.289 -15.020  1.00 57.40           C  
ATOM   2797  HB1 ALA A 180      26.436   0.250 -14.890  1.00 57.40           H  
ATOM   2798  HB2 ALA A 180      26.774   1.524 -16.084  1.00 57.40           H  
ATOM   2799  HB3 ALA A 180      27.736   1.422 -14.595  1.00 57.40           H  
ATOM   2800  O   ALA A 180      26.532   1.479 -12.140  1.00 57.40           O  
ATOM   2801  N   PHE A 181      24.425   2.240 -12.256  1.00 53.40           N  
ATOM   2802  H   PHE A 181      23.762   2.749 -12.822  1.00 53.40           H  
ATOM   2803  CA  PHE A 181      24.048   1.861 -10.900  1.00 53.40           C  
ATOM   2804  HA  PHE A 181      24.667   2.431 -10.206  1.00 53.40           H  
ATOM   2805  C   PHE A 181      24.293   0.358 -10.710  1.00 53.40           C  
ATOM   2806  CB  PHE A 181      22.570   2.196 -10.648  1.00 53.40           C  
ATOM   2807  HB2 PHE A 181      21.987   2.006 -11.549  1.00 53.40           H  
ATOM   2808  HB3 PHE A 181      22.189   1.524  -9.879  1.00 53.40           H  
ATOM   2809  O   PHE A 181      23.865  -0.433 -11.559  1.00 53.40           O  
ATOM   2810  CG  PHE A 181      22.335   3.615 -10.174  1.00 53.40           C  
ATOM   2811  CD1 PHE A 181      22.277   3.884  -8.794  1.00 53.40           C  
ATOM   2812  HD1 PHE A 181      22.394   3.082  -8.080  1.00 53.40           H  
ATOM   2813  CD2 PHE A 181      22.180   4.665 -11.098  1.00 53.40           C  
ATOM   2814  HD2 PHE A 181      22.227   4.468 -12.159  1.00 53.40           H  
ATOM   2815  CE1 PHE A 181      22.061   5.196  -8.337  1.00 53.40           C  
ATOM   2816  HE1 PHE A 181      22.013   5.398  -7.277  1.00 53.40           H  
ATOM   2817  CE2 PHE A 181      21.965   5.978 -10.641  1.00 53.40           C  
ATOM   2818  HE2 PHE A 181      21.843   6.781 -11.352  1.00 53.40           H  
ATOM   2819  CZ  PHE A 181      21.905   6.243  -9.261  1.00 53.40           C  
ATOM   2820  HZ  PHE A 181      21.736   7.251  -8.913  1.00 53.40           H  
ATOM   2821  N   PRO A 182      24.955  -0.068  -9.619  1.00 52.19           N  
ATOM   2822  CA  PRO A 182      25.087  -1.482  -9.331  1.00 52.19           C  
ATOM   2823  HA  PRO A 182      25.595  -1.986 -10.153  1.00 52.19           H  
ATOM   2824  C   PRO A 182      23.679  -2.046  -9.168  1.00 52.19           C  
ATOM   2825  CB  PRO A 182      25.942  -1.581  -8.063  1.00 52.19           C  
ATOM   2826  HB2 PRO A 182      25.641  -2.413  -7.427  1.00 52.19           H  
ATOM   2827  HB3 PRO A 182      26.990  -1.681  -8.346  1.00 52.19           H  
ATOM   2828  O   PRO A 182      22.944  -1.661  -8.255  1.00 52.19           O  
ATOM   2829  CG  PRO A 182      25.733  -0.232  -7.375  1.00 52.19           C  
ATOM   2830  HG2 PRO A 182      24.843  -0.278  -6.747  1.00 52.19           H  
ATOM   2831  HG3 PRO A 182      26.601   0.059  -6.783  1.00 52.19           H  
ATOM   2832  CD  PRO A 182      25.489   0.735  -8.532  1.00 52.19           C  
ATOM   2833  HD2 PRO A 182      24.788   1.509  -8.221  1.00 52.19           H  
ATOM   2834  HD3 PRO A 182      26.432   1.183  -8.847  1.00 52.19           H  
ATOM   2835  N   ILE A 183      23.303  -2.950 -10.075  1.00 50.27           N  
ATOM   2836  H   ILE A 183      23.911  -3.100 -10.868  1.00 50.27           H  
ATOM   2837  CA  ILE A 183      22.154  -3.833  -9.901  1.00 50.27           C  
ATOM   2838  HA  ILE A 183      21.251  -3.235  -9.779  1.00 50.27           H  
ATOM   2839  C   ILE A 183      22.448  -4.586  -8.609  1.00 50.27           C  
ATOM   2840  CB  ILE A 183      21.973  -4.779 -11.110  1.00 50.27           C  
ATOM   2841  HB  ILE A 183      22.876  -5.380 -11.218  1.00 50.27           H  
ATOM   2842  O   ILE A 183      23.244  -5.524  -8.579  1.00 50.27           O  
ATOM   2843  CG1 ILE A 183      21.767  -3.976 -12.416  1.00 50.27           C  
ATOM   2844 HG12 ILE A 183      22.549  -3.223 -12.515  1.00 50.27           H  
ATOM   2845 HG13 ILE A 183      20.810  -3.457 -12.377  1.00 50.27           H  
ATOM   2846  CG2 ILE A 183      20.781  -5.725 -10.861  1.00 50.27           C  
ATOM   2847 HG21 ILE A 183      19.859  -5.151 -10.762  1.00 50.27           H  
ATOM   2848 HG22 ILE A 183      20.935  -6.305  -9.951  1.00 50.27           H  
ATOM   2849 HG23 ILE A 183      20.674  -6.433 -11.683  1.00 50.27           H  
ATOM   2850  CD1 ILE A 183      21.821  -4.838 -13.684  1.00 50.27           C  
ATOM   2851 HD11 ILE A 183      21.768  -4.191 -14.559  1.00 50.27           H  
ATOM   2852 HD12 ILE A 183      20.980  -5.530 -13.717  1.00 50.27           H  
ATOM   2853 HD13 ILE A 183      22.757  -5.397 -13.714  1.00 50.27           H  
ATOM   2854  N   THR A 184      21.894  -4.084  -7.512  1.00 45.81           N  
ATOM   2855  H   THR A 184      21.313  -3.262  -7.603  1.00 45.81           H  
ATOM   2856  CA  THR A 184      22.065  -4.680  -6.199  1.00 45.81           C  
ATOM   2857  HA  THR A 184      23.118  -4.905  -6.029  1.00 45.81           H  
ATOM   2858  C   THR A 184      21.274  -5.974  -6.271  1.00 45.81           C  
ATOM   2859  CB  THR A 184      21.588  -3.730  -5.091  1.00 45.81           C  
ATOM   2860  HB  THR A 184      20.507  -3.604  -5.149  1.00 45.81           H  
ATOM   2861  O   THR A 184      20.046  -5.950  -6.301  1.00 45.81           O  
ATOM   2862  CG2 THR A 184      21.981  -4.232  -3.703  1.00 45.81           C  
ATOM   2863 HG21 THR A 184      21.634  -3.523  -2.951  1.00 45.81           H  
ATOM   2864 HG22 THR A 184      21.517  -5.199  -3.511  1.00 45.81           H  
ATOM   2865 HG23 THR A 184      23.064  -4.329  -3.631  1.00 45.81           H  
ATOM   2866  OG1 THR A 184      22.210  -2.469  -5.251  1.00 45.81           O  
ATOM   2867  HG1 THR A 184      22.296  -2.270  -6.186  1.00 45.81           H  
ATOM   2868  N   LYS A 185      21.987  -7.093  -6.436  1.00 42.34           N  
ATOM   2869  H   LYS A 185      22.989  -7.004  -6.520  1.00 42.34           H  
ATOM   2870  CA  LYS A 185      21.416  -8.426  -6.268  1.00 42.34           C  
ATOM   2871  HA  LYS A 185      20.563  -8.566  -6.933  1.00 42.34           H  
ATOM   2872  C   LYS A 185      20.909  -8.498  -4.831  1.00 42.34           C  
ATOM   2873  CB  LYS A 185      22.466  -9.518  -6.529  1.00 42.34           C  
ATOM   2874  HB2 LYS A 185      23.395  -9.260  -6.020  1.00 42.34           H  
ATOM   2875  HB3 LYS A 185      22.094 -10.445  -6.094  1.00 42.34           H  
ATOM   2876  O   LYS A 185      21.717  -8.486  -3.905  1.00 42.34           O  
ATOM   2877  CG  LYS A 185      22.735  -9.764  -8.020  1.00 42.34           C  
ATOM   2878  HG2 LYS A 185      21.799 -10.022  -8.514  1.00 42.34           H  
ATOM   2879  HG3 LYS A 185      23.144  -8.862  -8.476  1.00 42.34           H  
ATOM   2880  CD  LYS A 185      23.731 -10.922  -8.177  1.00 42.34           C  
ATOM   2881  HD2 LYS A 185      23.349 -11.790  -7.638  1.00 42.34           H  
ATOM   2882  HD3 LYS A 185      24.685 -10.627  -7.740  1.00 42.34           H  
ATOM   2883  CE  LYS A 185      23.921 -11.287  -9.651  1.00 42.34           C  
ATOM   2884  HE2 LYS A 185      22.951 -11.570 -10.062  1.00 42.34           H  
ATOM   2885  HE3 LYS A 185      24.265 -10.402 -10.187  1.00 42.34           H  
ATOM   2886  NZ  LYS A 185      24.891 -12.399  -9.806  1.00 42.34           N  
ATOM   2887  HZ1 LYS A 185      24.997 -12.647 -10.779  1.00 42.34           H  
ATOM   2888  HZ2 LYS A 185      25.791 -12.133  -9.434  1.00 42.34           H  
ATOM   2889  HZ3 LYS A 185      24.566 -13.211  -9.301  1.00 42.34           H  
ATOM   2890  N   VAL A 186      19.590  -8.482  -4.688  1.00 48.31           N  
ATOM   2891  H   VAL A 186      19.039  -8.449  -5.533  1.00 48.31           H  
ATOM   2892  CA  VAL A 186      18.893  -8.978  -3.499  1.00 48.31           C  
ATOM   2893  HA  VAL A 186      19.464  -8.738  -2.602  1.00 48.31           H  
ATOM   2894  C   VAL A 186      18.862 -10.497  -3.589  1.00 48.31           C  
ATOM   2895  CB  VAL A 186      17.486  -8.375  -3.384  1.00 48.31           C  
ATOM   2896  HB  VAL A 186      16.875  -8.723  -4.217  1.00 48.31           H  
ATOM   2897  O   VAL A 186      18.674 -10.997  -4.724  1.00 48.31           O  
ATOM   2898  CG1 VAL A 186      16.822  -8.795  -2.069  1.00 48.31           C  
ATOM   2899 HG11 VAL A 186      16.713  -9.879  -2.041  1.00 48.31           H  
ATOM   2900 HG12 VAL A 186      15.833  -8.345  -1.986  1.00 48.31           H  
ATOM   2901 HG13 VAL A 186      17.439  -8.486  -1.225  1.00 48.31           H  
ATOM   2902  CG2 VAL A 186      17.539  -6.839  -3.412  1.00 48.31           C  
ATOM   2903 HG21 VAL A 186      17.912  -6.492  -4.376  1.00 48.31           H  
ATOM   2904 HG22 VAL A 186      16.539  -6.432  -3.264  1.00 48.31           H  
ATOM   2905 HG23 VAL A 186      18.199  -6.480  -2.623  1.00 48.31           H  
ATOM   2906  OXT VAL A 186      19.092 -11.109  -2.531  1.00 48.31           O  
TER    2907      VAL A 186                                                       
END   
