# Supplementary material for: Novel Adomaviruses Associated with Blotchy Bass Syndrome in Black Basses (Micropterus spp.)
Source: bioRxiv. 2025 Jun 5:2025.06.01.657292. Preprint. [Version 2] doi: 10.1101/2025.06.01.657292 (PMC12478380; doi:10.1101/2025.06.01.657292)
Supplement: Supplement 15 [file media-15.zip › Bass PDB/Mda1_E1.pdb]

ATOM      1  N   MET A   1      10.104 -26.563  -6.108  1.00 48.84           N  
ATOM      2  H   MET A   1       9.275 -26.013  -5.933  1.00 48.84           H  
ATOM      3  H2  MET A   1      10.701 -26.413  -5.306  1.00 48.84           H  
ATOM      4  H3  MET A   1       9.869 -27.543  -6.180  1.00 48.84           H  
ATOM      5  CA  MET A   1      10.776 -26.059  -7.329  1.00 48.84           C  
ATOM      6  HA  MET A   1      10.820 -24.975  -7.218  1.00 48.84           H  
ATOM      7  C   MET A   1       9.957 -26.269  -8.601  1.00 48.84           C  
ATOM      8  CB  MET A   1      12.232 -26.507  -7.478  1.00 48.84           C  
ATOM      9  HB2 MET A   1      12.631 -26.063  -8.390  1.00 48.84           H  
ATOM     10  HB3 MET A   1      12.296 -27.592  -7.556  1.00 48.84           H  
ATOM     11  O   MET A   1       9.316 -25.305  -8.986  1.00 48.84           O  
ATOM     12  CG  MET A   1      13.071 -26.018  -6.290  1.00 48.84           C  
ATOM     13  HG2 MET A   1      12.674 -25.064  -5.944  1.00 48.84           H  
ATOM     14  HG3 MET A   1      12.987 -26.735  -5.473  1.00 48.84           H  
ATOM     15  SD  MET A   1      14.821 -25.749  -6.655  1.00 48.84           S  
ATOM     16  CE  MET A   1      15.322 -27.345  -7.352  1.00 48.84           C  
ATOM     17  HE1 MET A   1      15.119 -28.141  -6.636  1.00 48.84           H  
ATOM     18  HE2 MET A   1      14.783 -27.534  -8.281  1.00 48.84           H  
ATOM     19  HE3 MET A   1      16.390 -27.320  -7.564  1.00 48.84           H  
ATOM     20  N   PHE A   2       9.904 -27.455  -9.241  1.00 55.81           N  
ATOM     21  H   PHE A   2      10.468 -28.233  -8.930  1.00 55.81           H  
ATOM     22  CA  PHE A   2       9.210 -27.609 -10.545  1.00 55.81           C  
ATOM     23  HA  PHE A   2       9.746 -27.019 -11.289  1.00 55.81           H  
ATOM     24  C   PHE A   2       7.773 -27.074 -10.537  1.00 55.81           C  
ATOM     25  CB  PHE A   2       9.205 -29.067 -11.032  1.00 55.81           C  
ATOM     26  HB2 PHE A   2       8.813 -29.707 -10.241  1.00 55.81           H  
ATOM     27  HB3 PHE A   2      10.231 -29.378 -11.231  1.00 55.81           H  
ATOM     28  O   PHE A   2       7.460 -26.204 -11.339  1.00 55.81           O  
ATOM     29  CG  PHE A   2       8.372 -29.278 -12.296  1.00 55.81           C  
ATOM     30  CD1 PHE A   2       7.135 -29.954 -12.234  1.00 55.81           C  
ATOM     31  HD1 PHE A   2       6.768 -30.340 -11.295  1.00 55.81           H  
ATOM     32  CD2 PHE A   2       8.807 -28.756 -13.530  1.00 55.81           C  
ATOM     33  HD2 PHE A   2       9.737 -28.210 -13.587  1.00 55.81           H  
ATOM     34  CE1 PHE A   2       6.361 -30.126 -13.397  1.00 55.81           C  
ATOM     35  HE1 PHE A   2       5.409 -30.633 -13.341  1.00 55.81           H  
ATOM     36  CE2 PHE A   2       8.048 -28.957 -14.698  1.00 55.81           C  
ATOM     37  HE2 PHE A   2       8.393 -28.578 -15.648  1.00 55.81           H  
ATOM     38  CZ  PHE A   2       6.823 -29.640 -14.632  1.00 55.81           C  
ATOM     39  HZ  PHE A   2       6.232 -29.778 -15.526  1.00 55.81           H  
ATOM     40  N   CYS A   3       6.935 -27.501  -9.587  1.00 59.57           N  
ATOM     41  H   CYS A   3       7.178 -28.312  -9.035  1.00 59.57           H  
ATOM     42  CA  CYS A   3       5.550 -27.030  -9.515  1.00 59.57           C  
ATOM     43  HA  CYS A   3       5.074 -27.220 -10.477  1.00 59.57           H  
ATOM     44  C   CYS A   3       5.451 -25.515  -9.269  1.00 59.57           C  
ATOM     45  CB  CYS A   3       4.779 -27.826  -8.450  1.00 59.57           C  
ATOM     46  HB2 CYS A   3       3.717 -27.604  -8.555  1.00 59.57           H  
ATOM     47  HB3 CYS A   3       5.095 -27.538  -7.448  1.00 59.57           H  
ATOM     48  O   CYS A   3       4.537 -24.888  -9.777  1.00 59.57           O  
ATOM     49  SG  CYS A   3       5.047 -29.608  -8.692  1.00 59.57           S  
ATOM     50  HG  CYS A   3       3.921 -30.052  -8.127  1.00 59.57           H  
ATOM     51  N   GLN A   4       6.405 -24.895  -8.563  1.00 61.73           N  
ATOM     52  H   GLN A   4       7.222 -25.424  -8.294  1.00 61.73           H  
ATOM     53  CA  GLN A   4       6.441 -23.434  -8.408  1.00 61.73           C  
ATOM     54  HA  GLN A   4       5.447 -23.080  -8.132  1.00 61.73           H  
ATOM     55  C   GLN A   4       6.797 -22.750  -9.735  1.00 61.73           C  
ATOM     56  CB  GLN A   4       7.420 -23.021  -7.297  1.00 61.73           C  
ATOM     57  HB2 GLN A   4       7.570 -21.942  -7.336  1.00 61.73           H  
ATOM     58  HB3 GLN A   4       8.385 -23.493  -7.482  1.00 61.73           H  
ATOM     59  O   GLN A   4       6.072 -21.862 -10.161  1.00 61.73           O  
ATOM     60  CG  GLN A   4       6.914 -23.380  -5.889  1.00 61.73           C  
ATOM     61  HG2 GLN A   4       6.409 -24.346  -5.904  1.00 61.73           H  
ATOM     62  HG3 GLN A   4       6.192 -22.630  -5.567  1.00 61.73           H  
ATOM     63  CD  GLN A   4       8.056 -23.477  -4.882  1.00 61.73           C  
ATOM     64  NE2 GLN A   4       7.985 -22.798  -3.759  1.00 61.73           N  
ATOM     65 HE21 GLN A   4       7.207 -22.183  -3.567  1.00 61.73           H  
ATOM     66 HE22 GLN A   4       8.760 -22.856  -3.115  1.00 61.73           H  
ATOM     67  OE1 GLN A   4       9.013 -24.219  -5.097  1.00 61.73           O  
ATOM     68  N   ALA A   5       7.856 -23.189 -10.423  1.00 61.99           N  
ATOM     69  H   ALA A   5       8.399 -23.953 -10.047  1.00 61.99           H  
ATOM     70  CA  ALA A   5       8.269 -22.611 -11.705  1.00 61.99           C  
ATOM     71  HA  ALA A   5       8.397 -21.536 -11.578  1.00 61.99           H  
ATOM     72  C   ALA A   5       7.213 -22.817 -12.809  1.00 61.99           C  
ATOM     73  CB  ALA A   5       9.626 -23.214 -12.090  1.00 61.99           C  
ATOM     74  HB1 ALA A   5       9.981 -22.747 -13.009  1.00 61.99           H  
ATOM     75  HB2 ALA A   5       9.531 -24.288 -12.247  1.00 61.99           H  
ATOM     76  HB3 ALA A   5      10.354 -23.023 -11.302  1.00 61.99           H  
ATOM     77  O   ALA A   5       6.911 -21.890 -13.559  1.00 61.99           O  
ATOM     78  N   TYR A   6       6.604 -24.006 -12.865  1.00 69.56           N  
ATOM     79  H   TYR A   6       6.908 -24.732 -12.231  1.00 69.56           H  
ATOM     80  CA  TYR A   6       5.497 -24.313 -13.767  1.00 69.56           C  
ATOM     81  HA  TYR A   6       5.797 -24.051 -14.782  1.00 69.56           H  
ATOM     82  C   TYR A   6       4.261 -23.471 -13.434  1.00 69.56           C  
ATOM     83  CB  TYR A   6       5.192 -25.817 -13.740  1.00 69.56           C  
ATOM     84  HB2 TYR A   6       6.113 -26.367 -13.929  1.00 69.56           H  
ATOM     85  HB3 TYR A   6       4.842 -26.096 -12.746  1.00 69.56           H  
ATOM     86  O   TYR A   6       3.756 -22.799 -14.320  1.00 69.56           O  
ATOM     87  CG  TYR A   6       4.163 -26.243 -14.773  1.00 69.56           C  
ATOM     88  CD1 TYR A   6       2.819 -26.448 -14.402  1.00 69.56           C  
ATOM     89  HD1 TYR A   6       2.506 -26.291 -13.380  1.00 69.56           H  
ATOM     90  CD2 TYR A   6       4.550 -26.400 -16.118  1.00 69.56           C  
ATOM     91  HD2 TYR A   6       5.573 -26.209 -16.405  1.00 69.56           H  
ATOM     92  CE1 TYR A   6       1.868 -26.829 -15.370  1.00 69.56           C  
ATOM     93  HE1 TYR A   6       0.835 -26.973 -15.088  1.00 69.56           H  
ATOM     94  CE2 TYR A   6       3.600 -26.773 -17.091  1.00 69.56           C  
ATOM     95  HE2 TYR A   6       3.882 -26.873 -18.129  1.00 69.56           H  
ATOM     96  OH  TYR A   6       1.351 -27.376 -17.654  1.00 69.56           O  
ATOM     97  HH  TYR A   6       0.479 -27.529 -17.283  1.00 69.56           H  
ATOM     98  CZ  TYR A   6       2.257 -26.993 -16.716  1.00 69.56           C  
ATOM     99  N   ASN A   7       3.836 -23.391 -12.166  1.00 68.07           N  
ATOM    100  H   ASN A   7       4.258 -23.978 -11.460  1.00 68.07           H  
ATOM    101  CA  ASN A   7       2.687 -22.564 -11.779  1.00 68.07           C  
ATOM    102  HA  ASN A   7       1.840 -22.843 -12.405  1.00 68.07           H  
ATOM    103  C   ASN A   7       2.932 -21.064 -12.020  1.00 68.07           C  
ATOM    104  CB  ASN A   7       2.308 -22.819 -10.307  1.00 68.07           C  
ATOM    105  HB2 ASN A   7       1.555 -22.087 -10.015  1.00 68.07           H  
ATOM    106  HB3 ASN A   7       3.181 -22.672  -9.672  1.00 68.07           H  
ATOM    107  O   ASN A   7       1.994 -20.355 -12.373  1.00 68.07           O  
ATOM    108  CG  ASN A   7       1.711 -24.195 -10.044  1.00 68.07           C  
ATOM    109  ND2 ASN A   7       1.423 -24.509  -8.802  1.00 68.07           N  
ATOM    110 HD21 ASN A   7       1.581 -23.852  -8.051  1.00 68.07           H  
ATOM    111 HD22 ASN A   7       0.958 -25.397  -8.677  1.00 68.07           H  
ATOM    112  OD1 ASN A   7       1.475 -25.000 -10.927  1.00 68.07           O  
ATOM    113  N   VAL A   8       4.168 -20.572 -11.866  1.00 69.79           N  
ATOM    114  H   VAL A   8       4.888 -21.186 -11.514  1.00 69.79           H  
ATOM    115  CA  VAL A   8       4.541 -19.190 -12.220  1.00 69.79           C  
ATOM    116  HA  VAL A   8       3.833 -18.508 -11.749  1.00 69.79           H  
ATOM    117  C   VAL A   8       4.413 -18.961 -13.728  1.00 69.79           C  
ATOM    118  CB  VAL A   8       5.951 -18.843 -11.692  1.00 69.79           C  
ATOM    119  HB  VAL A   8       6.632 -19.663 -11.919  1.00 69.79           H  
ATOM    120  O   VAL A   8       3.817 -17.963 -14.127  1.00 69.79           O  
ATOM    121  CG1 VAL A   8       6.533 -17.558 -12.299  1.00 69.79           C  
ATOM    122 HG11 VAL A   8       6.723 -17.697 -13.363  1.00 69.79           H  
ATOM    123 HG12 VAL A   8       5.839 -16.729 -12.160  1.00 69.79           H  
ATOM    124 HG13 VAL A   8       7.481 -17.318 -11.818  1.00 69.79           H  
ATOM    125  CG2 VAL A   8       5.911 -18.633 -10.171  1.00 69.79           C  
ATOM    126 HG21 VAL A   8       5.445 -19.486  -9.677  1.00 69.79           H  
ATOM    127 HG22 VAL A   8       5.338 -17.738  -9.931  1.00 69.79           H  
ATOM    128 HG23 VAL A   8       6.926 -18.520  -9.789  1.00 69.79           H  
ATOM    129  N   LEU A   9       4.897 -19.882 -14.571  1.00 72.57           N  
ATOM    130  H   LEU A   9       5.367 -20.690 -14.188  1.00 72.57           H  
ATOM    131  CA  LEU A   9       4.702 -19.814 -16.027  1.00 72.57           C  
ATOM    132  HA  LEU A   9       5.047 -18.842 -16.378  1.00 72.57           H  
ATOM    133  C   LEU A   9       3.219 -19.902 -16.415  1.00 72.57           C  
ATOM    134  CB  LEU A   9       5.520 -20.921 -16.721  1.00 72.57           C  
ATOM    135  HB2 LEU A   9       5.077 -21.139 -17.693  1.00 72.57           H  
ATOM    136  HB3 LEU A   9       5.452 -21.831 -16.124  1.00 72.57           H  
ATOM    137  O   LEU A   9       2.752 -19.068 -17.183  1.00 72.57           O  
ATOM    138  CG  LEU A   9       6.997 -20.548 -16.936  1.00 72.57           C  
ATOM    139  HG  LEU A   9       7.391 -20.072 -16.038  1.00 72.57           H  
ATOM    140  CD1 LEU A   9       7.811 -21.808 -17.217  1.00 72.57           C  
ATOM    141 HD11 LEU A   9       7.704 -22.487 -16.371  1.00 72.57           H  
ATOM    142 HD12 LEU A   9       7.448 -22.299 -18.120  1.00 72.57           H  
ATOM    143 HD13 LEU A   9       8.863 -21.548 -17.336  1.00 72.57           H  
ATOM    144  CD2 LEU A   9       7.181 -19.607 -18.133  1.00 72.57           C  
ATOM    145 HD21 LEU A   9       6.863 -20.101 -19.051  1.00 72.57           H  
ATOM    146 HD22 LEU A   9       8.232 -19.333 -18.222  1.00 72.57           H  
ATOM    147 HD23 LEU A   9       6.592 -18.701 -17.993  1.00 72.57           H  
ATOM    148  N   THR A  10       2.464 -20.854 -15.863  1.00 74.52           N  
ATOM    149  H   THR A  10       2.907 -21.554 -15.286  1.00 74.52           H  
ATOM    150  CA  THR A  10       1.038 -21.035 -16.170  1.00 74.52           C  
ATOM    151  HA  THR A  10       0.930 -21.145 -17.249  1.00 74.52           H  
ATOM    152  C   THR A  10       0.225 -19.807 -15.765  1.00 74.52           C  
ATOM    153  CB  THR A  10       0.482 -22.309 -15.518  1.00 74.52           C  
ATOM    154  HB  THR A  10       0.506 -22.208 -14.433  1.00 74.52           H  
ATOM    155  O   THR A  10      -0.468 -19.257 -16.614  1.00 74.52           O  
ATOM    156  CG2 THR A  10      -0.938 -22.639 -15.972  1.00 74.52           C  
ATOM    157 HG21 THR A  10      -1.258 -23.588 -15.541  1.00 74.52           H  
ATOM    158 HG22 THR A  10      -0.989 -22.699 -17.060  1.00 74.52           H  
ATOM    159 HG23 THR A  10      -1.626 -21.865 -15.635  1.00 74.52           H  
ATOM    160  OG1 THR A  10       1.259 -23.419 -15.893  1.00 74.52           O  
ATOM    161  HG1 THR A  10       0.770 -23.875 -16.583  1.00 74.52           H  
ATOM    162  N   ARG A  11       0.386 -19.281 -14.537  1.00 71.08           N  
ATOM    163  H   ARG A  11       0.993 -19.756 -13.885  1.00 71.08           H  
ATOM    164  CA  ARG A  11      -0.265 -18.025 -14.103  1.00 71.08           C  
ATOM    165  HA  ARG A  11      -1.347 -18.134 -14.174  1.00 71.08           H  
ATOM    166  C   ARG A  11       0.097 -16.834 -14.995  1.00 71.08           C  
ATOM    167  CB  ARG A  11       0.096 -17.693 -12.647  1.00 71.08           C  
ATOM    168  HB2 ARG A  11       1.170 -17.812 -12.499  1.00 71.08           H  
ATOM    169  HB3 ARG A  11      -0.155 -16.649 -12.462  1.00 71.08           H  
ATOM    170  O   ARG A  11      -0.752 -15.989 -15.261  1.00 71.08           O  
ATOM    171  CG  ARG A  11      -0.679 -18.543 -11.632  1.00 71.08           C  
ATOM    172  HG2 ARG A  11      -1.748 -18.380 -11.773  1.00 71.08           H  
ATOM    173  HG3 ARG A  11      -0.461 -19.600 -11.780  1.00 71.08           H  
ATOM    174  CD  ARG A  11      -0.285 -18.122 -10.209  1.00 71.08           C  
ATOM    175  HD2 ARG A  11       0.777 -18.321 -10.069  1.00 71.08           H  
ATOM    176  HD3 ARG A  11      -0.465 -17.052 -10.105  1.00 71.08           H  
ATOM    177  NE  ARG A  11      -1.067 -18.848  -9.192  1.00 71.08           N  
ATOM    178  HE  ARG A  11      -1.766 -19.483  -9.549  1.00 71.08           H  
ATOM    179  NH1 ARG A  11      -0.214 -17.804  -7.327  1.00 71.08           N  
ATOM    180 HH11 ARG A  11       0.317 -17.188  -7.926  1.00 71.08           H  
ATOM    181 HH12 ARG A  11      -0.238 -17.638  -6.331  1.00 71.08           H  
ATOM    182  NH2 ARG A  11      -1.750 -19.405  -7.096  1.00 71.08           N  
ATOM    183 HH21 ARG A  11      -2.426 -20.042  -7.493  1.00 71.08           H  
ATOM    184 HH22 ARG A  11      -1.719 -19.265  -6.096  1.00 71.08           H  
ATOM    185  CZ  ARG A  11      -1.005 -18.682  -7.882  1.00 71.08           C  
ATOM    186  N   ARG A  12       1.336 -16.767 -15.504  1.00 74.70           N  
ATOM    187  H   ARG A  12       1.992 -17.489 -15.240  1.00 74.70           H  
ATOM    188  CA  ARG A  12       1.784 -15.703 -16.424  1.00 74.70           C  
ATOM    189  HA  ARG A  12       1.533 -14.744 -15.970  1.00 74.70           H  
ATOM    190  C   ARG A  12       1.050 -15.729 -17.771  1.00 74.70           C  
ATOM    191  CB  ARG A  12       3.313 -15.792 -16.595  1.00 74.70           C  
ATOM    192  HB2 ARG A  12       3.562 -16.630 -17.246  1.00 74.70           H  
ATOM    193  HB3 ARG A  12       3.755 -15.968 -15.615  1.00 74.70           H  
ATOM    194  O   ARG A  12       0.973 -14.688 -18.417  1.00 74.70           O  
ATOM    195  CG  ARG A  12       3.954 -14.511 -17.153  1.00 74.70           C  
ATOM    196  HG2 ARG A  12       3.598 -14.321 -18.165  1.00 74.70           H  
ATOM    197  HG3 ARG A  12       3.678 -13.674 -16.512  1.00 74.70           H  
ATOM    198  CD  ARG A  12       5.485 -14.656 -17.170  1.00 74.70           C  
ATOM    199  HD2 ARG A  12       5.758 -15.368 -17.949  1.00 74.70           H  
ATOM    200  HD3 ARG A  12       5.807 -15.054 -16.207  1.00 74.70           H  
ATOM    201  NE  ARG A  12       6.166 -13.364 -17.403  1.00 74.70           N  
ATOM    202  HE  ARG A  12       5.569 -12.563 -17.553  1.00 74.70           H  
ATOM    203  NH1 ARG A  12       8.342 -14.112 -17.246  1.00 74.70           N  
ATOM    204 HH11 ARG A  12       8.016 -15.059 -17.115  1.00 74.70           H  
ATOM    205 HH12 ARG A  12       9.334 -13.933 -17.313  1.00 74.70           H  
ATOM    206  NH2 ARG A  12       7.957 -11.954 -17.585  1.00 74.70           N  
ATOM    207 HH21 ARG A  12       8.959 -11.826 -17.610  1.00 74.70           H  
ATOM    208 HH22 ARG A  12       7.349 -11.157 -17.705  1.00 74.70           H  
ATOM    209  CZ  ARG A  12       7.475 -13.153 -17.411  1.00 74.70           C  
ATOM    210  N   PHE A  13       0.501 -16.877 -18.175  1.00 82.82           N  
ATOM    211  H   PHE A  13       0.644 -17.694 -17.597  1.00 82.82           H  
ATOM    212  CA  PHE A  13      -0.247 -17.058 -19.426  1.00 82.82           C  
ATOM    213  HA  PHE A  13      -0.209 -16.132 -19.999  1.00 82.82           H  
ATOM    214  C   PHE A  13      -1.740 -17.372 -19.230  1.00 82.82           C  
ATOM    215  CB  PHE A  13       0.418 -18.156 -20.264  1.00 82.82           C  
ATOM    216  HB2 PHE A  13       0.221 -19.116 -19.785  1.00 82.82           H  
ATOM    217  HB3 PHE A  13      -0.069 -18.166 -21.240  1.00 82.82           H  
ATOM    218  O   PHE A  13      -2.463 -17.533 -20.212  1.00 82.82           O  
ATOM    219  CG  PHE A  13       1.914 -18.013 -20.483  1.00 82.82           C  
ATOM    220  CD1 PHE A  13       2.467 -16.790 -20.912  1.00 82.82           C  
ATOM    221  HD1 PHE A  13       1.829 -15.937 -21.093  1.00 82.82           H  
ATOM    222  CD2 PHE A  13       2.757 -19.119 -20.261  1.00 82.82           C  
ATOM    223  HD2 PHE A  13       2.339 -20.056 -19.926  1.00 82.82           H  
ATOM    224  CE1 PHE A  13       3.856 -16.669 -21.089  1.00 82.82           C  
ATOM    225  HE1 PHE A  13       4.275 -15.725 -21.405  1.00 82.82           H  
ATOM    226  CE2 PHE A  13       4.144 -19.001 -20.451  1.00 82.82           C  
ATOM    227  HE2 PHE A  13       4.783 -19.854 -20.276  1.00 82.82           H  
ATOM    228  CZ  PHE A  13       4.695 -17.775 -20.861  1.00 82.82           C  
ATOM    229  HZ  PHE A  13       5.762 -17.686 -21.000  1.00 82.82           H  
ATOM    230  N   GLU A  14      -2.222 -17.462 -17.992  1.00 74.90           N  
ATOM    231  H   GLU A  14      -1.568 -17.427 -17.223  1.00 74.90           H  
ATOM    232  CA  GLU A  14      -3.614 -17.788 -17.658  1.00 74.90           C  
ATOM    233  HA  GLU A  14      -3.873 -18.752 -18.096  1.00 74.90           H  
ATOM    234  C   GLU A  14      -4.588 -16.742 -18.222  1.00 74.90           C  
ATOM    235  CB  GLU A  14      -3.694 -17.921 -16.130  1.00 74.90           C  
ATOM    236  HB2 GLU A  14      -2.910 -18.614 -15.825  1.00 74.90           H  
ATOM    237  HB3 GLU A  14      -3.497 -16.952 -15.671  1.00 74.90           H  
ATOM    238  O   GLU A  14      -5.620 -17.095 -18.786  1.00 74.90           O  
ATOM    239  CG  GLU A  14      -5.026 -18.472 -15.605  1.00 74.90           C  
ATOM    240  HG2 GLU A  14      -5.802 -17.720 -15.751  1.00 74.90           H  
ATOM    241  HG3 GLU A  14      -5.289 -19.353 -16.190  1.00 74.90           H  
ATOM    242  CD  GLU A  14      -4.954 -18.861 -14.114  1.00 74.90           C  
ATOM    243  OE1 GLU A  14      -5.915 -19.509 -13.646  1.00 74.90           O  
ATOM    244  OE2 GLU A  14      -3.937 -18.543 -13.446  1.00 74.90           O  
ATOM    245  N   LEU A  15      -4.186 -15.466 -18.184  1.00 75.10           N  
ATOM    246  H   LEU A  15      -3.321 -15.276 -17.699  1.00 75.10           H  
ATOM    247  CA  LEU A  15      -4.937 -14.329 -18.728  1.00 75.10           C  
ATOM    248  HA  LEU A  15      -6.000 -14.505 -18.564  1.00 75.10           H  
ATOM    249  C   LEU A  15      -4.775 -14.123 -20.246  1.00 75.10           C  
ATOM    250  CB  LEU A  15      -4.520 -13.052 -17.970  1.00 75.10           C  
ATOM    251  HB2 LEU A  15      -5.063 -12.207 -18.393  1.00 75.10           H  
ATOM    252  HB3 LEU A  15      -3.458 -12.881 -18.145  1.00 75.10           H  
ATOM    253  O   LEU A  15      -5.455 -13.269 -20.808  1.00 75.10           O  
ATOM    254  CG  LEU A  15      -4.774 -13.073 -16.451  1.00 75.10           C  
ATOM    255  HG  LEU A  15      -4.228 -13.901 -15.999  1.00 75.10           H  
ATOM    256  CD1 LEU A  15      -4.259 -11.772 -15.835  1.00 75.10           C  
ATOM    257 HD11 LEU A  15      -3.192 -11.667 -16.035  1.00 75.10           H  
ATOM    258 HD12 LEU A  15      -4.412 -11.794 -14.756  1.00 75.10           H  
ATOM    259 HD13 LEU A  15      -4.793 -10.921 -16.257  1.00 75.10           H  
ATOM    260  CD2 LEU A  15      -6.258 -13.213 -16.110  1.00 75.10           C  
ATOM    261 HD21 LEU A  15      -6.396 -13.151 -15.031  1.00 75.10           H  
ATOM    262 HD22 LEU A  15      -6.627 -14.184 -16.440  1.00 75.10           H  
ATOM    263 HD23 LEU A  15      -6.833 -12.423 -16.594  1.00 75.10           H  
ATOM    264  N   TYR A  16      -3.876 -14.852 -20.920  1.00 81.02           N  
ATOM    265  H   TYR A  16      -3.427 -15.626 -20.452  1.00 81.02           H  
ATOM    266  CA  TYR A  16      -3.647 -14.656 -22.356  1.00 81.02           C  
ATOM    267  HA  TYR A  16      -3.668 -13.588 -22.576  1.00 81.02           H  
ATOM    268  C   TYR A  16      -4.774 -15.311 -23.158  1.00 81.02           C  
ATOM    269  CB  TYR A  16      -2.277 -15.193 -22.809  1.00 81.02           C  
ATOM    270  HB2 TYR A  16      -2.340 -15.331 -23.888  1.00 81.02           H  
ATOM    271  HB3 TYR A  16      -2.101 -16.174 -22.368  1.00 81.02           H  
ATOM    272  O   TYR A  16      -5.041 -16.511 -23.025  1.00 81.02           O  
ATOM    273  CG  TYR A  16      -1.059 -14.316 -22.561  1.00 81.02           C  
ATOM    274  CD1 TYR A  16      -0.938 -13.528 -21.397  1.00 81.02           C  
ATOM    275  HD1 TYR A  16      -1.713 -13.530 -20.645  1.00 81.02           H  
ATOM    276  CD2 TYR A  16      -0.029 -14.291 -23.525  1.00 81.02           C  
ATOM    277  HD2 TYR A  16      -0.114 -14.883 -24.424  1.00 81.02           H  
ATOM    278  CE1 TYR A  16       0.188 -12.706 -21.208  1.00 81.02           C  
ATOM    279  HE1 TYR A  16       0.265 -12.105 -20.314  1.00 81.02           H  
ATOM    280  CE2 TYR A  16       1.097 -13.468 -23.340  1.00 81.02           C  
ATOM    281  HE2 TYR A  16       1.869 -13.411 -24.093  1.00 81.02           H  
ATOM    282  OH  TYR A  16       2.287 -11.868 -22.011  1.00 81.02           O  
ATOM    283  HH  TYR A  16       2.174 -11.300 -21.245  1.00 81.02           H  
ATOM    284  CZ  TYR A  16       1.205 -12.671 -22.183  1.00 81.02           C  
ATOM    285  N   SER A  17      -5.385 -14.548 -24.061  1.00 84.41           N  
ATOM    286  H   SER A  17      -5.094 -13.585 -24.152  1.00 84.41           H  
ATOM    287  CA  SER A  17      -6.337 -15.079 -25.033  1.00 84.41           C  
ATOM    288  HA  SER A  17      -7.126 -15.591 -24.482  1.00 84.41           H  
ATOM    289  C   SER A  17      -5.665 -16.095 -25.967  1.00 84.41           C  
ATOM    290  CB  SER A  17      -6.981 -13.934 -25.819  1.00 84.41           C  
ATOM    291  HB2 SER A  17      -7.788 -14.328 -26.436  1.00 84.41           H  
ATOM    292  HB3 SER A  17      -7.395 -13.200 -25.128  1.00 84.41           H  
ATOM    293  O   SER A  17      -4.448 -16.086 -26.176  1.00 84.41           O  
ATOM    294  OG  SER A  17      -6.028 -13.315 -26.654  1.00 84.41           O  
ATOM    295  HG  SER A  17      -5.475 -12.794 -26.067  1.00 84.41           H  
ATOM    296  N   PHE A  18      -6.451 -16.989 -26.573  1.00 86.72           N  
ATOM    297  H   PHE A  18      -7.441 -16.986 -26.374  1.00 86.72           H  
ATOM    298  CA  PHE A  18      -5.911 -17.994 -27.496  1.00 86.72           C  
ATOM    299  HA  PHE A  18      -5.209 -18.606 -26.929  1.00 86.72           H  
ATOM    300  C   PHE A  18      -5.085 -17.382 -28.658  1.00 86.72           C  
ATOM    301  CB  PHE A  18      -7.041 -18.928 -27.954  1.00 86.72           C  
ATOM    302  HB2 PHE A  18      -7.550 -19.313 -27.070  1.00 86.72           H  
ATOM    303  HB3 PHE A  18      -7.783 -18.371 -28.527  1.00 86.72           H  
ATOM    304  O   PHE A  18      -3.994 -17.893 -28.920  1.00 86.72           O  
ATOM    305  CG  PHE A  18      -6.575 -20.110 -28.778  1.00 86.72           C  
ATOM    306  CD1 PHE A  18      -6.573 -20.035 -30.183  1.00 86.72           C  
ATOM    307  HD1 PHE A  18      -6.896 -19.132 -30.680  1.00 86.72           H  
ATOM    308  CD2 PHE A  18      -6.160 -21.296 -28.141  1.00 86.72           C  
ATOM    309  HD2 PHE A  18      -6.167 -21.365 -27.063  1.00 86.72           H  
ATOM    310  CE1 PHE A  18      -6.172 -21.144 -30.948  1.00 86.72           C  
ATOM    311  HE1 PHE A  18      -6.199 -21.086 -32.026  1.00 86.72           H  
ATOM    312  CE2 PHE A  18      -5.753 -22.403 -28.907  1.00 86.72           C  
ATOM    313  HE2 PHE A  18      -5.447 -23.317 -28.420  1.00 86.72           H  
ATOM    314  CZ  PHE A  18      -5.762 -22.329 -30.310  1.00 86.72           C  
ATOM    315  HZ  PHE A  18      -5.468 -23.189 -30.894  1.00 86.72           H  
ATOM    316  N   PRO A  19      -5.486 -16.256 -29.294  1.00 86.76           N  
ATOM    317  CA  PRO A  19      -4.649 -15.568 -30.284  1.00 86.76           C  
ATOM    318  HA  PRO A  19      -4.427 -16.267 -31.091  1.00 86.76           H  
ATOM    319  C   PRO A  19      -3.321 -15.020 -29.735  1.00 86.76           C  
ATOM    320  CB  PRO A  19      -5.514 -14.429 -30.840  1.00 86.76           C  
ATOM    321  HB2 PRO A  19      -5.349 -13.516 -30.269  1.00 86.76           H  
ATOM    322  HB3 PRO A  19      -5.319 -14.256 -31.898  1.00 86.76           H  
ATOM    323  O   PRO A  19      -2.316 -15.041 -30.443  1.00 86.76           O  
ATOM    324  CG  PRO A  19      -6.941 -14.913 -30.602  1.00 86.76           C  
ATOM    325  HG2 PRO A  19      -7.230 -15.617 -31.382  1.00 86.76           H  
ATOM    326  HG3 PRO A  19      -7.647 -14.086 -30.542  1.00 86.76           H  
ATOM    327  CD  PRO A  19      -6.807 -15.642 -29.270  1.00 86.76           C  
ATOM    328  HD2 PRO A  19      -7.609 -16.374 -29.174  1.00 86.76           H  
ATOM    329  HD3 PRO A  19      -6.860 -14.917 -28.458  1.00 86.76           H  
ATOM    330  N   GLU A  20      -3.278 -14.547 -28.487  1.00 88.89           N  
ATOM    331  H   GLU A  20      -4.116 -14.551 -27.924  1.00 88.89           H  
ATOM    332  CA  GLU A  20      -2.033 -14.084 -27.850  1.00 88.89           C  
ATOM    333  HA  GLU A  20      -1.502 -13.416 -28.529  1.00 88.89           H  
ATOM    334  C   GLU A  20      -1.091 -15.253 -27.549  1.00 88.89           C  
ATOM    335  CB  GLU A  20      -2.345 -13.310 -26.565  1.00 88.89           C  
ATOM    336  HB2 GLU A  20      -1.421 -13.133 -26.015  1.00 88.89           H  
ATOM    337  HB3 GLU A  20      -3.002 -13.916 -25.942  1.00 88.89           H  
ATOM    338  O   GLU A  20       0.112 -15.149 -27.786  1.00 88.89           O  
ATOM    339  CG  GLU A  20      -2.990 -11.953 -26.878  1.00 88.89           C  
ATOM    340  HG2 GLU A  20      -2.225 -11.289 -27.282  1.00 88.89           H  
ATOM    341  HG3 GLU A  20      -3.754 -12.072 -27.647  1.00 88.89           H  
ATOM    342  CD  GLU A  20      -3.642 -11.337 -25.638  1.00 88.89           C  
ATOM    343  OE1 GLU A  20      -3.382 -10.146 -25.381  1.00 88.89           O  
ATOM    344  OE2 GLU A  20      -4.448 -12.065 -25.008  1.00 88.89           O  
ATOM    345  N   LYS A  21      -1.634 -16.400 -27.123  1.00 91.30           N  
ATOM    346  H   LYS A  21      -2.624 -16.398 -26.926  1.00 91.30           H  
ATOM    347  CA  LYS A  21      -0.872 -17.649 -26.955  1.00 91.30           C  
ATOM    348  HA  LYS A  21      -0.018 -17.451 -26.308  1.00 91.30           H  
ATOM    349  C   LYS A  21      -0.285 -18.137 -28.286  1.00 91.30           C  
ATOM    350  CB  LYS A  21      -1.761 -18.714 -26.289  1.00 91.30           C  
ATOM    351  HB2 LYS A  21      -1.219 -19.660 -26.267  1.00 91.30           H  
ATOM    352  HB3 LYS A  21      -2.673 -18.852 -26.868  1.00 91.30           H  
ATOM    353  O   LYS A  21       0.881 -18.521 -28.329  1.00 91.30           O  
ATOM    354  CG  LYS A  21      -2.119 -18.318 -24.848  1.00 91.30           C  
ATOM    355  HG2 LYS A  21      -1.198 -18.241 -24.270  1.00 91.30           H  
ATOM    356  HG3 LYS A  21      -2.607 -17.343 -24.845  1.00 91.30           H  
ATOM    357  CD  LYS A  21      -3.061 -19.316 -24.171  1.00 91.30           C  
ATOM    358  HD2 LYS A  21      -4.057 -19.233 -24.607  1.00 91.30           H  
ATOM    359  HD3 LYS A  21      -2.679 -20.327 -24.312  1.00 91.30           H  
ATOM    360  CE  LYS A  21      -3.108 -18.974 -22.677  1.00 91.30           C  
ATOM    361  HE2 LYS A  21      -3.468 -17.952 -22.554  1.00 91.30           H  
ATOM    362  HE3 LYS A  21      -2.093 -18.999 -22.280  1.00 91.30           H  
ATOM    363  NZ  LYS A  21      -3.957 -19.891 -21.887  1.00 91.30           N  
ATOM    364  HZ1 LYS A  21      -3.906 -19.614 -20.917  1.00 91.30           H  
ATOM    365  HZ2 LYS A  21      -3.616 -20.837 -21.978  1.00 91.30           H  
ATOM    366  HZ3 LYS A  21      -4.922 -19.823 -22.178  1.00 91.30           H  
ATOM    367  N   VAL A  22      -1.047 -18.051 -29.382  1.00 91.69           N  
ATOM    368  H   VAL A  22      -2.007 -17.762 -29.259  1.00 91.69           H  
ATOM    369  CA  VAL A  22      -0.567 -18.353 -30.746  1.00 91.69           C  
ATOM    370  HA  VAL A  22      -0.132 -19.352 -30.746  1.00 91.69           H  
ATOM    371  C   VAL A  22       0.556 -17.397 -31.172  1.00 91.69           C  
ATOM    372  CB  VAL A  22      -1.742 -18.352 -31.749  1.00 91.69           C  
ATOM    373  HB  VAL A  22      -2.340 -17.454 -31.596  1.00 91.69           H  
ATOM    374  O   VAL A  22       1.599 -17.866 -31.625  1.00 91.69           O  
ATOM    375  CG1 VAL A  22      -1.300 -18.381 -33.218  1.00 91.69           C  
ATOM    376 HG11 VAL A  22      -2.171 -18.461 -33.868  1.00 91.69           H  
ATOM    377 HG12 VAL A  22      -0.772 -17.463 -33.476  1.00 91.69           H  
ATOM    378 HG13 VAL A  22      -0.644 -19.233 -33.398  1.00 91.69           H  
ATOM    379  CG2 VAL A  22      -2.638 -19.579 -31.522  1.00 91.69           C  
ATOM    380 HG21 VAL A  22      -3.521 -19.508 -32.157  1.00 91.69           H  
ATOM    381 HG22 VAL A  22      -2.966 -19.631 -30.484  1.00 91.69           H  
ATOM    382 HG23 VAL A  22      -2.095 -20.492 -31.767  1.00 91.69           H  
ATOM    383  N   LYS A  23       0.408 -16.080 -30.964  1.00 90.48           N  
ATOM    384  H   LYS A  23      -0.477 -15.748 -30.608  1.00 90.48           H  
ATOM    385  CA  LYS A  23       1.473 -15.097 -31.250  1.00 90.48           C  
ATOM    386  HA  LYS A  23       1.772 -15.184 -32.295  1.00 90.48           H  
ATOM    387  C   LYS A  23       2.737 -15.342 -30.428  1.00 90.48           C  
ATOM    388  CB  LYS A  23       0.978 -13.669 -30.992  1.00 90.48           C  
ATOM    389  HB2 LYS A  23       1.843 -13.012 -30.908  1.00 90.48           H  
ATOM    390  HB3 LYS A  23       0.432 -13.635 -30.050  1.00 90.48           H  
ATOM    391  O   LYS A  23       3.837 -15.283 -30.968  1.00 90.48           O  
ATOM    392  CG  LYS A  23       0.099 -13.147 -32.131  1.00 90.48           C  
ATOM    393  HG2 LYS A  23      -0.771 -13.791 -32.260  1.00 90.48           H  
ATOM    394  HG3 LYS A  23       0.676 -13.136 -33.056  1.00 90.48           H  
ATOM    395  CD  LYS A  23      -0.356 -11.724 -31.794  1.00 90.48           C  
ATOM    396  HD2 LYS A  23      -0.970 -11.756 -30.894  1.00 90.48           H  
ATOM    397  HD3 LYS A  23       0.519 -11.102 -31.609  1.00 90.48           H  
ATOM    398  CE  LYS A  23      -1.164 -11.140 -32.953  1.00 90.48           C  
ATOM    399  HE2 LYS A  23      -1.995 -11.812 -33.167  1.00 90.48           H  
ATOM    400  HE3 LYS A  23      -0.525 -11.104 -33.835  1.00 90.48           H  
ATOM    401  NZ  LYS A  23      -1.665  -9.787 -32.612  1.00 90.48           N  
ATOM    402  HZ1 LYS A  23      -0.892  -9.175 -32.393  1.00 90.48           H  
ATOM    403  HZ2 LYS A  23      -2.266  -9.837 -31.801  1.00 90.48           H  
ATOM    404  HZ3 LYS A  23      -2.191  -9.398 -33.381  1.00 90.48           H  
ATOM    405  N   LEU A  24       2.603 -15.659 -29.141  1.00 91.62           N  
ATOM    406  H   LEU A  24       1.678 -15.644 -28.736  1.00 91.62           H  
ATOM    407  CA  LEU A  24       3.743 -15.983 -28.282  1.00 91.62           C  
ATOM    408  HA  LEU A  24       4.432 -15.139 -28.296  1.00 91.62           H  
ATOM    409  C   LEU A  24       4.513 -17.201 -28.813  1.00 91.62           C  
ATOM    410  CB  LEU A  24       3.227 -16.158 -26.844  1.00 91.62           C  
ATOM    411  HB2 LEU A  24       2.539 -17.002 -26.790  1.00 91.62           H  
ATOM    412  HB3 LEU A  24       2.661 -15.259 -26.597  1.00 91.62           H  
ATOM    413  O   LEU A  24       5.742 -17.185 -28.841  1.00 91.62           O  
ATOM    414  CG  LEU A  24       4.351 -16.332 -25.804  1.00 91.62           C  
ATOM    415  HG  LEU A  24       5.240 -15.792 -26.129  1.00 91.62           H  
ATOM    416  CD1 LEU A  24       3.911 -15.748 -24.467  1.00 91.62           C  
ATOM    417 HD11 LEU A  24       3.034 -16.276 -24.092  1.00 91.62           H  
ATOM    418 HD12 LEU A  24       3.665 -14.694 -24.597  1.00 91.62           H  
ATOM    419 HD13 LEU A  24       4.724 -15.835 -23.747  1.00 91.62           H  
ATOM    420  CD2 LEU A  24       4.707 -17.798 -25.552  1.00 91.62           C  
ATOM    421 HD21 LEU A  24       5.099 -18.262 -26.457  1.00 91.62           H  
ATOM    422 HD22 LEU A  24       3.815 -18.335 -25.226  1.00 91.62           H  
ATOM    423 HD23 LEU A  24       5.471 -17.862 -24.777  1.00 91.62           H  
ATOM    424  N   LEU A  25       3.803 -18.219 -29.310  1.00 93.84           N  
ATOM    425  H   LEU A  25       2.796 -18.181 -29.243  1.00 93.84           H  
ATOM    426  CA  LEU A  25       4.418 -19.372 -29.969  1.00 93.84           C  
ATOM    427  HA  LEU A  25       5.225 -19.731 -29.331  1.00 93.84           H  
ATOM    428  C   LEU A  25       5.088 -18.999 -31.306  1.00 93.84           C  
ATOM    429  CB  LEU A  25       3.377 -20.500 -30.113  1.00 93.84           C  
ATOM    430  HB2 LEU A  25       3.789 -21.278 -30.756  1.00 93.84           H  
ATOM    431  HB3 LEU A  25       2.488 -20.099 -30.599  1.00 93.84           H  
ATOM    432  O   LEU A  25       6.179 -19.500 -31.568  1.00 93.84           O  
ATOM    433  CG  LEU A  25       2.978 -21.150 -28.774  1.00 93.84           C  
ATOM    434  HG  LEU A  25       2.729 -20.373 -28.051  1.00 93.84           H  
ATOM    435  CD1 LEU A  25       1.758 -22.055 -28.952  1.00 93.84           C  
ATOM    436 HD11 LEU A  25       2.000 -22.893 -29.605  1.00 93.84           H  
ATOM    437 HD12 LEU A  25       1.440 -22.438 -27.983  1.00 93.84           H  
ATOM    438 HD13 LEU A  25       0.934 -21.481 -29.376  1.00 93.84           H  
ATOM    439  CD2 LEU A  25       4.104 -22.017 -28.201  1.00 93.84           C  
ATOM    440 HD21 LEU A  25       3.764 -22.512 -27.292  1.00 93.84           H  
ATOM    441 HD22 LEU A  25       4.386 -22.783 -28.925  1.00 93.84           H  
ATOM    442 HD23 LEU A  25       4.969 -21.401 -27.955  1.00 93.84           H  
ATOM    443  N   GLN A  26       4.526 -18.083 -32.106  1.00 94.00           N  
ATOM    444  H   GLN A  26       3.615 -17.723 -31.859  1.00 94.00           H  
ATOM    445  CA  GLN A  26       5.196 -17.544 -33.305  1.00 94.00           C  
ATOM    446  HA  GLN A  26       5.446 -18.370 -33.971  1.00 94.00           H  
ATOM    447  C   GLN A  26       6.513 -16.827 -32.958  1.00 94.00           C  
ATOM    448  CB  GLN A  26       4.282 -16.565 -34.061  1.00 94.00           C  
ATOM    449  HB2 GLN A  26       3.902 -15.804 -33.379  1.00 94.00           H  
ATOM    450  HB3 GLN A  26       4.882 -16.058 -34.817  1.00 94.00           H  
ATOM    451  O   GLN A  26       7.544 -17.101 -33.571  1.00 94.00           O  
ATOM    452  CG  GLN A  26       3.109 -17.228 -34.786  1.00 94.00           C  
ATOM    453  HG2 GLN A  26       3.519 -17.908 -35.533  1.00 94.00           H  
ATOM    454  HG3 GLN A  26       2.498 -17.793 -34.082  1.00 94.00           H  
ATOM    455  CD  GLN A  26       2.222 -16.199 -35.483  1.00 94.00           C  
ATOM    456  NE2 GLN A  26       2.011 -16.313 -36.773  1.00 94.00           N  
ATOM    457 HE21 GLN A  26       2.379 -17.103 -37.284  1.00 94.00           H  
ATOM    458 HE22 GLN A  26       1.463 -15.598 -37.229  1.00 94.00           H  
ATOM    459  OE1 GLN A  26       1.699 -15.272 -34.880  1.00 94.00           O  
ATOM    460  N   HIS A  27       6.507 -15.949 -31.949  1.00 92.82           N  
ATOM    461  H   HIS A  27       5.624 -15.729 -31.509  1.00 92.82           H  
ATOM    462  CA  HIS A  27       7.711 -15.244 -31.492  1.00 92.82           C  
ATOM    463  HA  HIS A  27       8.163 -14.745 -32.349  1.00 92.82           H  
ATOM    464  C   HIS A  27       8.771 -16.204 -30.916  1.00 92.82           C  
ATOM    465  CB  HIS A  27       7.323 -14.181 -30.452  1.00 92.82           C  
ATOM    466  HB2 HIS A  27       6.775 -14.651 -29.636  1.00 92.82           H  
ATOM    467  HB3 HIS A  27       8.240 -13.756 -30.044  1.00 92.82           H  
ATOM    468  O   HIS A  27       9.973 -15.995 -31.108  1.00 92.82           O  
ATOM    469  CG  HIS A  27       6.518 -13.028 -30.999  1.00 92.82           C  
ATOM    470  CD2 HIS A  27       5.273 -12.621 -30.601  1.00 92.82           C  
ATOM    471  HD2 HIS A  27       4.663 -13.099 -29.848  1.00 92.82           H  
ATOM    472  ND1 HIS A  27       6.959 -12.110 -31.919  1.00 92.82           N  
ATOM    473  HD1 HIS A  27       7.856 -12.136 -32.381  1.00 92.82           H  
ATOM    474  CE1 HIS A  27       6.015 -11.166 -32.065  1.00 92.82           C  
ATOM    475  HE1 HIS A  27       6.107 -10.295 -32.697  1.00 92.82           H  
ATOM    476  NE2 HIS A  27       4.947 -11.452 -31.301  1.00 92.82           N  
ATOM    477  N   TYR A  28       8.333 -17.282 -30.255  1.00 93.12           N  
ATOM    478  H   TYR A  28       7.342 -17.350 -30.070  1.00 93.12           H  
ATOM    479  CA  TYR A  28       9.194 -18.358 -29.763  1.00 93.12           C  
ATOM    480  HA  TYR A  28      10.020 -17.914 -29.207  1.00 93.12           H  
ATOM    481  C   TYR A  28       9.817 -19.182 -30.905  1.00 93.12           C  
ATOM    482  CB  TYR A  28       8.392 -19.235 -28.791  1.00 93.12           C  
ATOM    483  HB2 TYR A  28       7.947 -18.600 -28.025  1.00 93.12           H  
ATOM    484  HB3 TYR A  28       7.576 -19.714 -29.331  1.00 93.12           H  
ATOM    485  O   TYR A  28      11.005 -19.495 -30.843  1.00 93.12           O  
ATOM    486  CG  TYR A  28       9.219 -20.298 -28.098  1.00 93.12           C  
ATOM    487  CD1 TYR A  28       9.216 -21.616 -28.589  1.00 93.12           C  
ATOM    488  HD1 TYR A  28       8.630 -21.861 -29.463  1.00 93.12           H  
ATOM    489  CD2 TYR A  28      10.007 -19.966 -26.980  1.00 93.12           C  
ATOM    490  HD2 TYR A  28      10.007 -18.954 -26.603  1.00 93.12           H  
ATOM    491  CE1 TYR A  28       9.997 -22.601 -27.962  1.00 93.12           C  
ATOM    492  HE1 TYR A  28      10.010 -23.599 -28.375  1.00 93.12           H  
ATOM    493  CE2 TYR A  28      10.800 -20.945 -26.353  1.00 93.12           C  
ATOM    494  HE2 TYR A  28      11.412 -20.672 -25.506  1.00 93.12           H  
ATOM    495  OH  TYR A  28      11.544 -23.220 -26.227  1.00 93.12           O  
ATOM    496  HH  TYR A  28      12.059 -22.815 -25.526  1.00 93.12           H  
ATOM    497  CZ  TYR A  28      10.790 -22.269 -26.841  1.00 93.12           C  
ATOM    498  N   VAL A  29       9.070 -19.471 -31.980  1.00 92.52           N  
ATOM    499  H   VAL A  29       8.093 -19.214 -31.971  1.00 92.52           H  
ATOM    500  CA  VAL A  29       9.617 -20.094 -33.202  1.00 92.52           C  
ATOM    501  HA  VAL A  29      10.126 -21.017 -32.922  1.00 92.52           H  
ATOM    502  C   VAL A  29      10.695 -19.212 -33.832  1.00 92.52           C  
ATOM    503  CB  VAL A  29       8.503 -20.465 -34.205  1.00 92.52           C  
ATOM    504  HB  VAL A  29       7.833 -19.616 -34.339  1.00 92.52           H  
ATOM    505  O   VAL A  29      11.782 -19.713 -34.113  1.00 92.52           O  
ATOM    506  CG1 VAL A  29       9.045 -20.878 -35.581  1.00 92.52           C  
ATOM    507 HG11 VAL A  29       8.225 -21.207 -36.219  1.00 92.52           H  
ATOM    508 HG12 VAL A  29       9.520 -20.027 -36.070  1.00 92.52           H  
ATOM    509 HG13 VAL A  29       9.772 -21.684 -35.477  1.00 92.52           H  
ATOM    510  CG2 VAL A  29       7.697 -21.659 -33.680  1.00 92.52           C  
ATOM    511 HG21 VAL A  29       6.853 -21.843 -34.345  1.00 92.52           H  
ATOM    512 HG22 VAL A  29       8.325 -22.549 -33.636  1.00 92.52           H  
ATOM    513 HG23 VAL A  29       7.309 -21.448 -32.683  1.00 92.52           H  
ATOM    514  N   THR A  30      10.460 -17.902 -33.963  1.00 89.86           N  
ATOM    515  H   THR A  30       9.533 -17.547 -33.778  1.00 89.86           H  
ATOM    516  CA  THR A  30      11.483 -16.959 -34.450  1.00 89.86           C  
ATOM    517  HA  THR A  30      11.784 -17.264 -35.452  1.00 89.86           H  
ATOM    518  C   THR A  30      12.739 -16.967 -33.568  1.00 89.86           C  
ATOM    519  CB  THR A  30      10.918 -15.531 -34.536  1.00 89.86           C  
ATOM    520  HB  THR A  30      10.687 -15.169 -33.534  1.00 89.86           H  
ATOM    521  O   THR A  30      13.852 -16.967 -34.089  1.00 89.86           O  
ATOM    522  CG2 THR A  30      11.881 -14.554 -35.212  1.00 89.86           C  
ATOM    523 HG21 THR A  30      12.122 -14.905 -36.216  1.00 89.86           H  
ATOM    524 HG22 THR A  30      11.422 -13.567 -35.271  1.00 89.86           H  
ATOM    525 HG23 THR A  30      12.798 -14.467 -34.630  1.00 89.86           H  
ATOM    526  OG1 THR A  30       9.743 -15.507 -35.310  1.00 89.86           O  
ATOM    527  HG1 THR A  30       9.524 -14.577 -35.407  1.00 89.86           H  
ATOM    528  N   HIS A  31      12.586 -17.029 -32.240  1.00 87.25           N  
ATOM    529  H   HIS A  31      11.647 -17.022 -31.867  1.00 87.25           H  
ATOM    530  CA  HIS A  31      13.707 -17.058 -31.290  1.00 87.25           C  
ATOM    531  HA  HIS A  31      14.405 -16.264 -31.556  1.00 87.25           H  
ATOM    532  C   HIS A  31      14.510 -18.374 -31.314  1.00 87.25           C  
ATOM    533  CB  HIS A  31      13.161 -16.757 -29.889  1.00 87.25           C  
ATOM    534  HB2 HIS A  31      12.421 -17.514 -29.631  1.00 87.25           H  
ATOM    535  HB3 HIS A  31      12.659 -15.790 -29.913  1.00 87.25           H  
ATOM    536  O   HIS A  31      15.715 -18.352 -31.078  1.00 87.25           O  
ATOM    537  CG  HIS A  31      14.204 -16.727 -28.797  1.00 87.25           C  
ATOM    538  CD2 HIS A  31      14.826 -15.619 -28.281  1.00 87.25           C  
ATOM    539  HD2 HIS A  31      14.682 -14.599 -28.606  1.00 87.25           H  
ATOM    540  ND1 HIS A  31      14.640 -17.807 -28.063  1.00 87.25           N  
ATOM    541  HD1 HIS A  31      14.358 -18.769 -28.189  1.00 87.25           H  
ATOM    542  CE1 HIS A  31      15.514 -17.364 -27.145  1.00 87.25           C  
ATOM    543  HE1 HIS A  31      16.022 -17.985 -26.421  1.00 87.25           H  
ATOM    544  NE2 HIS A  31      15.647 -16.032 -27.224  1.00 87.25           N  
ATOM    545  N   MET A  32      13.892 -19.519 -31.630  1.00 86.77           N  
ATOM    546  H   MET A  32      12.895 -19.502 -31.791  1.00 86.77           H  
ATOM    547  CA  MET A  32      14.626 -20.783 -31.832  1.00 86.77           C  
ATOM    548  HA  MET A  32      15.277 -20.952 -30.974  1.00 86.77           H  
ATOM    549  C   MET A  32      15.540 -20.760 -33.071  1.00 86.77           C  
ATOM    550  CB  MET A  32      13.650 -21.964 -31.945  1.00 86.77           C  
ATOM    551  HB2 MET A  32      14.202 -22.840 -32.288  1.00 86.77           H  
ATOM    552  HB3 MET A  32      12.889 -21.731 -32.689  1.00 86.77           H  
ATOM    553  O   MET A  32      16.477 -21.557 -33.158  1.00 86.77           O  
ATOM    554  CG  MET A  32      12.988 -22.330 -30.611  1.00 86.77           C  
ATOM    555  HG2 MET A  32      13.772 -22.459 -29.865  1.00 86.77           H  
ATOM    556  HG3 MET A  32      12.347 -21.510 -30.285  1.00 86.77           H  
ATOM    557  SD  MET A  32      12.010 -23.861 -30.663  1.00 86.77           S  
ATOM    558  CE  MET A  32      10.668 -23.344 -31.762  1.00 86.77           C  
ATOM    559  HE1 MET A  32       9.977 -24.173 -31.916  1.00 86.77           H  
ATOM    560  HE2 MET A  32      11.073 -23.048 -32.730  1.00 86.77           H  
ATOM    561  HE3 MET A  32      10.134 -22.506 -31.315  1.00 86.77           H  
ATOM    562  N   GLY A  33      15.284 -19.860 -34.026  1.00 81.11           N  
ATOM    563  H   GLY A  33      14.491 -19.246 -33.906  1.00 81.11           H  
ATOM    564  CA  GLY A  33      16.075 -19.719 -35.244  1.00 81.11           C  
ATOM    565  HA2 GLY A  33      15.636 -18.940 -35.868  1.00 81.11           H  
ATOM    566  HA3 GLY A  33      17.083 -19.410 -34.968  1.00 81.11           H  
ATOM    567  C   GLY A  33      16.148 -21.012 -36.066  1.00 81.11           C  
ATOM    568  O   GLY A  33      15.189 -21.775 -36.161  1.00 81.11           O  
ATOM    569  N   ASN A  34      17.314 -21.272 -36.661  1.00 76.77           N  
ATOM    570  H   ASN A  34      18.075 -20.627 -36.506  1.00 76.77           H  
ATOM    571  CA  ASN A  34      17.522 -22.395 -37.582  1.00 76.77           C  
ATOM    572  HA  ASN A  34      16.568 -22.604 -38.067  1.00 76.77           H  
ATOM    573  C   ASN A  34      17.904 -23.729 -36.894  1.00 76.77           C  
ATOM    574  CB  ASN A  34      18.506 -21.958 -38.690  1.00 76.77           C  
ATOM    575  HB2 ASN A  34      19.418 -21.574 -38.232  1.00 76.77           H  
ATOM    576  HB3 ASN A  34      18.773 -22.821 -39.300  1.00 76.77           H  
ATOM    577  O   ASN A  34      18.431 -24.627 -37.558  1.00 76.77           O  
ATOM    578  CG  ASN A  34      17.929 -20.919 -39.639  1.00 76.77           C  
ATOM    579  ND2 ASN A  34      18.765 -20.173 -40.322  1.00 76.77           N  
ATOM    580 HD21 ASN A  34      18.334 -19.490 -40.928  1.00 76.77           H  
ATOM    581 HD22 ASN A  34      19.764 -20.263 -40.203  1.00 76.77           H  
ATOM    582  OD1 ASN A  34      16.736 -20.769 -39.809  1.00 76.77           O  
ATOM    583  N   ASP A  35      17.661 -23.902 -35.586  1.00 82.89           N  
ATOM    584  H   ASP A  35      17.191 -23.172 -35.069  1.00 82.89           H  
ATOM    585  CA  ASP A  35      17.904 -25.187 -34.912  1.00 82.89           C  
ATOM    586  HA  ASP A  35      18.871 -25.557 -35.252  1.00 82.89           H  
ATOM    587  C   ASP A  35      16.858 -26.245 -35.309  1.00 82.89           C  
ATOM    588  CB  ASP A  35      18.040 -25.051 -33.388  1.00 82.89           C  
ATOM    589  HB2 ASP A  35      18.862 -24.372 -33.161  1.00 82.89           H  
ATOM    590  HB3 ASP A  35      17.121 -24.630 -32.980  1.00 82.89           H  
ATOM    591  O   ASP A  35      15.819 -26.441 -34.672  1.00 82.89           O  
ATOM    592  CG  ASP A  35      18.316 -26.414 -32.721  1.00 82.89           C  
ATOM    593  OD1 ASP A  35      18.564 -27.415 -33.437  1.00 82.89           O  
ATOM    594  OD2 ASP A  35      18.200 -26.500 -31.480  1.00 82.89           O  
ATOM    595  N   THR A  36      17.183 -26.989 -36.367  1.00 82.50           N  
ATOM    596  H   THR A  36      17.976 -26.663 -36.900  1.00 82.50           H  
ATOM    597  CA  THR A  36      16.368 -28.100 -36.881  1.00 82.50           C  
ATOM    598  HA  THR A  36      15.389 -27.697 -37.140  1.00 82.50           H  
ATOM    599  C   THR A  36      16.114 -29.236 -35.880  1.00 82.50           C  
ATOM    600  CB  THR A  36      16.981 -28.708 -38.152  1.00 82.50           C  
ATOM    601  HB  THR A  36      16.388 -29.576 -38.441  1.00 82.50           H  
ATOM    602  O   THR A  36      15.175 -30.008 -36.094  1.00 82.50           O  
ATOM    603  CG2 THR A  36      16.981 -27.740 -39.331  1.00 82.50           C  
ATOM    604 HG21 THR A  36      17.395 -28.233 -40.211  1.00 82.50           H  
ATOM    605 HG22 THR A  36      17.577 -26.857 -39.103  1.00 82.50           H  
ATOM    606 HG23 THR A  36      15.960 -27.428 -39.550  1.00 82.50           H  
ATOM    607  OG1 THR A  36      18.310 -29.132 -37.944  1.00 82.50           O  
ATOM    608  HG1 THR A  36      18.828 -28.364 -37.693  1.00 82.50           H  
ATOM    609  N   ALA A  37      16.897 -29.373 -34.802  1.00 85.37           N  
ATOM    610  H   ALA A  37      17.592 -28.667 -34.604  1.00 85.37           H  
ATOM    611  CA  ALA A  37      16.652 -30.377 -33.767  1.00 85.37           C  
ATOM    612  HA  ALA A  37      16.276 -31.284 -34.240  1.00 85.37           H  
ATOM    613  C   ALA A  37      15.574 -29.902 -32.782  1.00 85.37           C  
ATOM    614  CB  ALA A  37      17.974 -30.734 -33.076  1.00 85.37           C  
ATOM    615  HB1 ALA A  37      18.374 -29.862 -32.559  1.00 85.37           H  
ATOM    616  HB2 ALA A  37      18.701 -31.069 -33.816  1.00 85.37           H  
ATOM    617  HB3 ALA A  37      17.805 -31.528 -32.349  1.00 85.37           H  
ATOM    618  O   ALA A  37      14.583 -30.611 -32.575  1.00 85.37           O  
ATOM    619  N   SER A  38      15.712 -28.686 -32.240  1.00 86.49           N  
ATOM    620  H   SER A  38      16.554 -28.161 -32.430  1.00 86.49           H  
ATOM    621  CA  SER A  38      14.687 -28.075 -31.379  1.00 86.49           C  
ATOM    622  HA  SER A  38      14.489 -28.741 -30.539  1.00 86.49           H  
ATOM    623  C   SER A  38      13.365 -27.876 -32.121  1.00 86.49           C  
ATOM    624  CB  SER A  38      15.165 -26.741 -30.802  1.00 86.49           C  
ATOM    625  HB2 SER A  38      14.345 -26.270 -30.259  1.00 86.49           H  
ATOM    626  HB3 SER A  38      15.479 -26.073 -31.605  1.00 86.49           H  
ATOM    627  O   SER A  38      12.313 -28.221 -31.586  1.00 86.49           O  
ATOM    628  OG  SER A  38      16.231 -26.968 -29.903  1.00 86.49           O  
ATOM    629  HG  SER A  38      17.033 -26.796 -30.402  1.00 86.49           H  
ATOM    630  N   LEU A  39      13.398 -27.442 -33.388  1.00 89.39           N  
ATOM    631  H   LEU A  39      14.282 -27.134 -33.769  1.00 89.39           H  
ATOM    632  CA  LEU A  39      12.188 -27.241 -34.191  1.00 89.39           C  
ATOM    633  HA  LEU A  39      11.554 -26.544 -33.644  1.00 89.39           H  
ATOM    634  C   LEU A  39      11.384 -28.543 -34.376  1.00 89.39           C  
ATOM    635  CB  LEU A  39      12.581 -26.599 -35.535  1.00 89.39           C  
ATOM    636  HB2 LEU A  39      13.252 -25.761 -35.346  1.00 89.39           H  
ATOM    637  HB3 LEU A  39      13.125 -27.337 -36.125  1.00 89.39           H  
ATOM    638  O   LEU A  39      10.162 -28.527 -34.256  1.00 89.39           O  
ATOM    639  CG  LEU A  39      11.383 -26.078 -36.353  1.00 89.39           C  
ATOM    640  HG  LEU A  39      10.650 -26.877 -36.471  1.00 89.39           H  
ATOM    641  CD1 LEU A  39      10.707 -24.875 -35.690  1.00 89.39           C  
ATOM    642 HD11 LEU A  39      11.437 -24.083 -35.516  1.00 89.39           H  
ATOM    643 HD12 LEU A  39       9.922 -24.488 -36.340  1.00 89.39           H  
ATOM    644 HD13 LEU A  39      10.252 -25.164 -34.744  1.00 89.39           H  
ATOM    645  CD2 LEU A  39      11.854 -25.661 -37.745  1.00 89.39           C  
ATOM    646 HD21 LEU A  39      12.581 -24.853 -37.664  1.00 89.39           H  
ATOM    647 HD22 LEU A  39      11.004 -25.310 -38.330  1.00 89.39           H  
ATOM    648 HD23 LEU A  39      12.308 -26.509 -38.257  1.00 89.39           H  
ATOM    649  N   LYS A  40      12.043 -29.694 -34.583  1.00 89.81           N  
ATOM    650  H   LYS A  40      13.050 -29.656 -34.640  1.00 89.81           H  
ATOM    651  CA  LYS A  40      11.362 -31.005 -34.647  1.00 89.81           C  
ATOM    652  HA  LYS A  40      10.549 -30.948 -35.371  1.00 89.81           H  
ATOM    653  C   LYS A  40      10.704 -31.392 -33.321  1.00 89.81           C  
ATOM    654  CB  LYS A  40      12.348 -32.101 -35.074  1.00 89.81           C  
ATOM    655  HB2 LYS A  40      13.284 -31.979 -34.529  1.00 89.81           H  
ATOM    656  HB3 LYS A  40      11.928 -33.074 -34.819  1.00 89.81           H  
ATOM    657  O   LYS A  40       9.583 -31.896 -33.321  1.00 89.81           O  
ATOM    658  CG  LYS A  40      12.612 -32.080 -36.584  1.00 89.81           C  
ATOM    659  HG2 LYS A  40      11.686 -32.306 -37.113  1.00 89.81           H  
ATOM    660  HG3 LYS A  40      12.954 -31.090 -36.887  1.00 89.81           H  
ATOM    661  CD  LYS A  40      13.674 -33.125 -36.941  1.00 89.81           C  
ATOM    662  HD2 LYS A  40      14.592 -32.891 -36.401  1.00 89.81           H  
ATOM    663  HD3 LYS A  40      13.321 -34.113 -36.647  1.00 89.81           H  
ATOM    664  CE  LYS A  40      13.941 -33.089 -38.447  1.00 89.81           C  
ATOM    665  HE2 LYS A  40      14.260 -32.081 -38.710  1.00 89.81           H  
ATOM    666  HE3 LYS A  40      13.008 -33.292 -38.972  1.00 89.81           H  
ATOM    667  NZ  LYS A  40      14.982 -34.072 -38.833  1.00 89.81           N  
ATOM    668  HZ1 LYS A  40      15.845 -33.859 -38.354  1.00 89.81           H  
ATOM    669  HZ2 LYS A  40      15.150 -34.027 -39.828  1.00 89.81           H  
ATOM    670  HZ3 LYS A  40      14.692 -35.008 -38.589  1.00 89.81           H  
ATOM    671  N   LEU A  41      11.382 -31.158 -32.195  1.00 90.95           N  
ATOM    672  H   LEU A  41      12.287 -30.715 -32.267  1.00 90.95           H  
ATOM    673  CA  LEU A  41      10.826 -31.427 -30.864  1.00 90.95           C  
ATOM    674  HA  LEU A  41      10.431 -32.442 -30.843  1.00 90.95           H  
ATOM    675  C   LEU A  41       9.643 -30.502 -30.545  1.00 90.95           C  
ATOM    676  CB  LEU A  41      11.933 -31.287 -29.804  1.00 90.95           C  
ATOM    677  HB2 LEU A  41      12.404 -30.311 -29.924  1.00 90.95           H  
ATOM    678  HB3 LEU A  41      11.472 -31.311 -28.816  1.00 90.95           H  
ATOM    679  O   LEU A  41       8.665 -30.953 -29.952  1.00 90.95           O  
ATOM    680  CG  LEU A  41      13.018 -32.375 -29.861  1.00 90.95           C  
ATOM    681  HG  LEU A  41      13.436 -32.430 -30.866  1.00 90.95           H  
ATOM    682  CD1 LEU A  41      14.141 -32.027 -28.884  1.00 90.95           C  
ATOM    683 HD11 LEU A  41      14.955 -32.744 -28.995  1.00 90.95           H  
ATOM    684 HD12 LEU A  41      13.773 -32.045 -27.858  1.00 90.95           H  
ATOM    685 HD13 LEU A  41      14.526 -31.034 -29.114  1.00 90.95           H  
ATOM    686  CD2 LEU A  41      12.471 -33.753 -29.475  1.00 90.95           C  
ATOM    687 HD21 LEU A  41      11.739 -34.087 -30.211  1.00 90.95           H  
ATOM    688 HD22 LEU A  41      13.286 -34.477 -29.451  1.00 90.95           H  
ATOM    689 HD23 LEU A  41      12.003 -33.710 -28.492  1.00 90.95           H  
ATOM    690  N   PHE A  42       9.714 -29.240 -30.971  1.00 92.91           N  
ATOM    691  H   PHE A  42      10.576 -28.924 -31.393  1.00 92.91           H  
ATOM    692  CA  PHE A  42       8.630 -28.272 -30.852  1.00 92.91           C  
ATOM    693  HA  PHE A  42       8.292 -28.249 -29.816  1.00 92.91           H  
ATOM    694  C   PHE A  42       7.412 -28.662 -31.699  1.00 92.91           C  
ATOM    695  CB  PHE A  42       9.164 -26.881 -31.210  1.00 92.91           C  
ATOM    696  HB2 PHE A  42       9.581 -26.902 -32.217  1.00 92.91           H  
ATOM    697  HB3 PHE A  42       9.975 -26.627 -30.528  1.00 92.91           H  
ATOM    698  O   PHE A  42       6.315 -28.725 -31.156  1.00 92.91           O  
ATOM    699  CG  PHE A  42       8.112 -25.794 -31.146  1.00 92.91           C  
ATOM    700  CD1 PHE A  42       7.391 -25.446 -32.303  1.00 92.91           C  
ATOM    701  HD1 PHE A  42       7.580 -25.952 -33.239  1.00 92.91           H  
ATOM    702  CD2 PHE A  42       7.860 -25.121 -29.936  1.00 92.91           C  
ATOM    703  HD2 PHE A  42       8.420 -25.372 -29.047  1.00 92.91           H  
ATOM    704  CE1 PHE A  42       6.422 -24.432 -32.248  1.00 92.91           C  
ATOM    705  HE1 PHE A  42       5.874 -24.162 -33.139  1.00 92.91           H  
ATOM    706  CE2 PHE A  42       6.893 -24.103 -29.882  1.00 92.91           C  
ATOM    707  HE2 PHE A  42       6.706 -23.580 -28.956  1.00 92.91           H  
ATOM    708  CZ  PHE A  42       6.178 -23.755 -31.041  1.00 92.91           C  
ATOM    709  HZ  PHE A  42       5.448 -22.960 -31.013  1.00 92.91           H  
ATOM    710  N   ILE A  43       7.591 -29.007 -32.981  1.00 91.72           N  
ATOM    711  H   ILE A  43       8.515 -28.910 -33.376  1.00 91.72           H  
ATOM    712  CA  ILE A  43       6.497 -29.449 -33.868  1.00 91.72           C  
ATOM    713  HA  ILE A  43       5.754 -28.654 -33.929  1.00 91.72           H  
ATOM    714  C   ILE A  43       5.777 -30.675 -33.291  1.00 91.72           C  
ATOM    715  CB  ILE A  43       7.035 -29.718 -35.295  1.00 91.72           C  
ATOM    716  HB  ILE A  43       7.928 -30.338 -35.217  1.00 91.72           H  
ATOM    717  O   ILE A  43       4.549 -30.696 -33.234  1.00 91.72           O  
ATOM    718  CG1 ILE A  43       7.407 -28.379 -35.970  1.00 91.72           C  
ATOM    719 HG12 ILE A  43       6.486 -27.858 -36.233  1.00 91.72           H  
ATOM    720 HG13 ILE A  43       7.948 -27.744 -35.269  1.00 91.72           H  
ATOM    721  CG2 ILE A  43       6.004 -30.463 -36.168  1.00 91.72           C  
ATOM    722 HG21 ILE A  43       5.068 -29.906 -36.199  1.00 91.72           H  
ATOM    723 HG22 ILE A  43       5.812 -31.460 -35.771  1.00 91.72           H  
ATOM    724 HG23 ILE A  43       6.371 -30.582 -37.187  1.00 91.72           H  
ATOM    725  CD1 ILE A  43       8.277 -28.524 -37.226  1.00 91.72           C  
ATOM    726 HD11 ILE A  43       7.731 -29.035 -38.018  1.00 91.72           H  
ATOM    727 HD12 ILE A  43       8.551 -27.532 -37.585  1.00 91.72           H  
ATOM    728 HD13 ILE A  43       9.185 -29.079 -36.987  1.00 91.72           H  
ATOM    729  N   ASN A  44       6.521 -31.670 -32.799  1.00 90.92           N  
ATOM    730  H   ASN A  44       7.524 -31.625 -32.902  1.00 90.92           H  
ATOM    731  CA  ASN A  44       5.920 -32.847 -32.165  1.00 90.92           C  
ATOM    732  HA  ASN A  44       5.212 -33.300 -32.859  1.00 90.92           H  
ATOM    733  C   ASN A  44       5.114 -32.469 -30.909  1.00 90.92           C  
ATOM    734  CB  ASN A  44       7.021 -33.870 -31.843  1.00 90.92           C  
ATOM    735  HB2 ASN A  44       6.594 -34.646 -31.209  1.00 90.92           H  
ATOM    736  HB3 ASN A  44       7.823 -33.379 -31.290  1.00 90.92           H  
ATOM    737  O   ASN A  44       3.979 -32.906 -30.754  1.00 90.92           O  
ATOM    738  CG  ASN A  44       7.608 -34.557 -33.065  1.00 90.92           C  
ATOM    739  ND2 ASN A  44       8.636 -35.349 -32.871  1.00 90.92           N  
ATOM    740 HD21 ASN A  44       8.991 -35.498 -31.937  1.00 90.92           H  
ATOM    741 HD22 ASN A  44       8.974 -35.832 -33.691  1.00 90.92           H  
ATOM    742  OD1 ASN A  44       7.159 -34.439 -34.193  1.00 90.92           O  
ATOM    743  N   ALA A  45       5.663 -31.614 -30.038  1.00 89.97           N  
ATOM    744  H   ALA A  45       6.584 -31.244 -30.224  1.00 89.97           H  
ATOM    745  CA  ALA A  45       4.946 -31.136 -28.856  1.00 89.97           C  
ATOM    746  HA  ALA A  45       4.578 -32.001 -28.304  1.00 89.97           H  
ATOM    747  C   ALA A  45       3.711 -30.280 -29.205  1.00 89.97           C  
ATOM    748  CB  ALA A  45       5.938 -30.378 -27.967  1.00 89.97           C  
ATOM    749  HB1 ALA A  45       6.747 -31.042 -27.664  1.00 89.97           H  
ATOM    750  HB2 ALA A  45       6.354 -29.533 -28.515  1.00 89.97           H  
ATOM    751  HB3 ALA A  45       5.419 -30.010 -27.082  1.00 89.97           H  
ATOM    752  O   ALA A  45       2.740 -30.288 -28.453  1.00 89.97           O  
ATOM    753  N   LEU A  46       3.726 -29.570 -30.339  1.00 91.19           N  
ATOM    754  H   LEU A  46       4.582 -29.546 -30.874  1.00 91.19           H  
ATOM    755  CA  LEU A  46       2.604 -28.760 -30.810  1.00 91.19           C  
ATOM    756  HA  LEU A  46       2.228 -28.174 -29.972  1.00 91.19           H  
ATOM    757  C   LEU A  46       1.448 -29.628 -31.324  1.00 91.19           C  
ATOM    758  CB  LEU A  46       3.104 -27.804 -31.906  1.00 91.19           C  
ATOM    759  HB2 LEU A  46       3.203 -28.358 -32.839  1.00 91.19           H  
ATOM    760  HB3 LEU A  46       4.088 -27.413 -31.647  1.00 91.19           H  
ATOM    761  O   LEU A  46       0.290 -29.355 -31.007  1.00 91.19           O  
ATOM    762  CG  LEU A  46       2.125 -26.631 -32.085  1.00 91.19           C  
ATOM    763  HG  LEU A  46       1.132 -26.909 -31.733  1.00 91.19           H  
ATOM    764  CD1 LEU A  46       2.601 -25.419 -31.289  1.00 91.19           C  
ATOM    765 HD11 LEU A  46       1.851 -24.631 -31.358  1.00 91.19           H  
ATOM    766 HD12 LEU A  46       3.554 -25.059 -31.677  1.00 91.19           H  
ATOM    767 HD13 LEU A  46       2.718 -25.691 -30.240  1.00 91.19           H  
ATOM    768  CD2 LEU A  46       1.995 -26.240 -33.547  1.00 91.19           C  
ATOM    769 HD21 LEU A  46       2.954 -25.905 -33.941  1.00 91.19           H  
ATOM    770 HD22 LEU A  46       1.643 -27.099 -34.119  1.00 91.19           H  
ATOM    771 HD23 LEU A  46       1.258 -25.440 -33.630  1.00 91.19           H  
ATOM    772  N   ARG A  47       1.760 -30.696 -32.068  1.00 89.34           N  
ATOM    773  H   ARG A  47       2.734 -30.829 -32.300  1.00 89.34           H  
ATOM    774  CA  ARG A  47       0.784 -31.677 -32.574  1.00 89.34           C  
ATOM    775  HA  ARG A  47      -0.008 -31.155 -33.111  1.00 89.34           H  
ATOM    776  C   ARG A  47       0.084 -32.451 -31.457  1.00 89.34           C  
ATOM    777  CB  ARG A  47       1.491 -32.640 -33.536  1.00 89.34           C  
ATOM    778  HB2 ARG A  47       2.401 -33.019 -33.073  1.00 89.34           H  
ATOM    779  HB3 ARG A  47       0.833 -33.482 -33.752  1.00 89.34           H  
ATOM    780  O   ARG A  47      -1.094 -32.761 -31.590  1.00 89.34           O  
ATOM    781  CG  ARG A  47       1.821 -31.927 -34.851  1.00 89.34           C  
ATOM    782  HG2 ARG A  47       0.892 -31.667 -35.357  1.00 89.34           H  
ATOM    783  HG3 ARG A  47       2.377 -31.010 -34.654  1.00 89.34           H  
ATOM    784  CD  ARG A  47       2.661 -32.822 -35.761  1.00 89.34           C  
ATOM    785  HD2 ARG A  47       2.095 -33.725 -35.989  1.00 89.34           H  
ATOM    786  HD3 ARG A  47       3.582 -33.084 -35.242  1.00 89.34           H  
ATOM    787  NE  ARG A  47       2.978 -32.104 -36.999  1.00 89.34           N  
ATOM    788  HE  ARG A  47       2.568 -31.185 -37.087  1.00 89.34           H  
ATOM    789  NH1 ARG A  47       4.248 -33.698 -38.034  1.00 89.34           N  
ATOM    790 HH11 ARG A  47       4.090 -34.288 -37.229  1.00 89.34           H  
ATOM    791 HH12 ARG A  47       4.774 -34.002 -38.840  1.00 89.34           H  
ATOM    792  NH2 ARG A  47       3.932 -31.712 -39.007  1.00 89.34           N  
ATOM    793 HH21 ARG A  47       4.494 -31.956 -39.810  1.00 89.34           H  
ATOM    794 HH22 ARG A  47       3.598 -30.765 -38.899  1.00 89.34           H  
ATOM    795  CZ  ARG A  47       3.714 -32.507 -38.008  1.00 89.34           C  
ATOM    796  N   ASP A  48       0.776 -32.676 -30.342  1.00 84.77           N  
ATOM    797  H   ASP A  48       1.765 -32.472 -30.366  1.00 84.77           H  
ATOM    798  CA  ASP A  48       0.236 -33.280 -29.114  1.00 84.77           C  
ATOM    799  HA  ASP A  48      -0.375 -34.142 -29.383  1.00 84.77           H  
ATOM    800  C   ASP A  48      -0.663 -32.320 -28.286  1.00 84.77           C  
ATOM    801  CB  ASP A  48       1.409 -33.766 -28.233  1.00 84.77           C  
ATOM    802  HB2 ASP A  48       1.033 -33.985 -27.234  1.00 84.77           H  
ATOM    803  HB3 ASP A  48       2.124 -32.950 -28.125  1.00 84.77           H  
ATOM    804  O   ASP A  48      -1.033 -32.651 -27.158  1.00 84.77           O  
ATOM    805  CG  ASP A  48       2.168 -35.023 -28.670  1.00 84.77           C  
ATOM    806  OD1 ASP A  48       1.793 -35.666 -29.674  1.00 84.77           O  
ATOM    807  OD2 ASP A  48       3.120 -35.350 -27.901  1.00 84.77           O  
ATOM    808  N   SER A  49      -0.979 -31.111 -28.775  1.00 87.13           N  
ATOM    809  H   SER A  49      -0.724 -30.902 -29.729  1.00 87.13           H  
ATOM    810  CA  SER A  49      -1.584 -30.033 -27.971  1.00 87.13           C  
ATOM    811  HA  SER A  49      -1.876 -30.436 -27.002  1.00 87.13           H  
ATOM    812  C   SER A  49      -2.842 -29.407 -28.584  1.00 87.13           C  
ATOM    813  CB  SER A  49      -0.533 -28.950 -27.706  1.00 87.13           C  
ATOM    814  HB2 SER A  49      -0.825 -28.381 -26.823  1.00 87.13           H  
ATOM    815  HB3 SER A  49       0.430 -29.421 -27.511  1.00 87.13           H  
ATOM    816  O   SER A  49      -3.148 -29.582 -29.762  1.00 87.13           O  
ATOM    817  OG  SER A  49      -0.430 -28.053 -28.797  1.00 87.13           O  
ATOM    818  HG  SER A  49      -0.174 -28.563 -29.569  1.00 87.13           H  
ATOM    819  N   CYS A  50      -3.534 -28.566 -27.806  1.00 85.81           N  
ATOM    820  H   CYS A  50      -3.231 -28.417 -26.855  1.00 85.81           H  
ATOM    821  CA  CYS A  50      -4.656 -27.750 -28.289  1.00 85.81           C  
ATOM    822  HA  CYS A  50      -5.409 -28.417 -28.709  1.00 85.81           H  
ATOM    823  C   CYS A  50      -4.283 -26.762 -29.416  1.00 85.81           C  
ATOM    824  CB  CYS A  50      -5.278 -27.015 -27.093  1.00 85.81           C  
ATOM    825  HB2 CYS A  50      -6.108 -26.399 -27.439  1.00 85.81           H  
ATOM    826  HB3 CYS A  50      -5.667 -27.743 -26.381  1.00 85.81           H  
ATOM    827  O   CYS A  50      -5.173 -26.220 -30.066  1.00 85.81           O  
ATOM    828  SG  CYS A  50      -4.046 -25.964 -26.262  1.00 85.81           S  
ATOM    829  HG  CYS A  50      -3.781 -25.132 -27.273  1.00 85.81           H  
ATOM    830  N   PHE A  51      -2.991 -26.529 -29.675  1.00 90.98           N  
ATOM    831  H   PHE A  51      -2.294 -27.008 -29.123  1.00 90.98           H  
ATOM    832  CA  PHE A  51      -2.514 -25.670 -30.762  1.00 90.98           C  
ATOM    833  HA  PHE A  51      -3.270 -24.907 -30.953  1.00 90.98           H  
ATOM    834  C   PHE A  51      -2.315 -26.409 -32.096  1.00 90.98           C  
ATOM    835  CB  PHE A  51      -1.238 -24.938 -30.325  1.00 90.98           C  
ATOM    836  HB2 PHE A  51      -0.934 -24.258 -31.121  1.00 90.98           H  
ATOM    837  HB3 PHE A  51      -0.437 -25.665 -30.192  1.00 90.98           H  
ATOM    838  O   PHE A  51      -1.962 -25.766 -33.081  1.00 90.98           O  
ATOM    839  CG  PHE A  51      -1.404 -24.131 -29.052  1.00 90.98           C  
ATOM    840  CD1 PHE A  51      -2.117 -22.917 -29.070  1.00 90.98           C  
ATOM    841  HD1 PHE A  51      -2.526 -22.540 -29.996  1.00 90.98           H  
ATOM    842  CD2 PHE A  51      -0.883 -24.618 -27.840  1.00 90.98           C  
ATOM    843  HD2 PHE A  51      -0.348 -25.556 -27.824  1.00 90.98           H  
ATOM    844  CE1 PHE A  51      -2.318 -22.202 -27.876  1.00 90.98           C  
ATOM    845  HE1 PHE A  51      -2.880 -21.280 -27.894  1.00 90.98           H  
ATOM    846  CE2 PHE A  51      -1.078 -23.901 -26.648  1.00 90.98           C  
ATOM    847  HE2 PHE A  51      -0.687 -24.289 -25.718  1.00 90.98           H  
ATOM    848  CZ  PHE A  51      -1.805 -22.697 -26.664  1.00 90.98           C  
ATOM    849  HZ  PHE A  51      -1.980 -22.160 -25.744  1.00 90.98           H  
ATOM    850  N   ALA A  52      -2.568 -27.723 -32.173  1.00 88.00           N  
ATOM    851  H   ALA A  52      -2.822 -28.219 -31.330  1.00 88.00           H  
ATOM    852  CA  ALA A  52      -2.314 -28.532 -33.371  1.00 88.00           C  
ATOM    853  HA  ALA A  52      -1.239 -28.556 -33.547  1.00 88.00           H  
ATOM    854  C   ALA A  52      -2.977 -27.981 -34.654  1.00 88.00           C  
ATOM    855  CB  ALA A  52      -2.781 -29.963 -33.078  1.00 88.00           C  
ATOM    856  HB1 ALA A  52      -2.568 -30.603 -33.935  1.00 88.00           H  
ATOM    857  HB2 ALA A  52      -2.249 -30.356 -32.212  1.00 88.00           H  
ATOM    858  HB3 ALA A  52      -3.851 -29.981 -32.873  1.00 88.00           H  
ATOM    859  O   ALA A  52      -2.356 -27.956 -35.713  1.00 88.00           O  
ATOM    860  N   GLN A  53      -4.206 -27.453 -34.565  1.00 87.20           N  
ATOM    861  H   GLN A  53      -4.667 -27.468 -33.667  1.00 87.20           H  
ATOM    862  CA  GLN A  53      -4.901 -26.841 -35.713  1.00 87.20           C  
ATOM    863  HA  GLN A  53      -4.868 -27.539 -36.550  1.00 87.20           H  
ATOM    864  C   GLN A  53      -4.247 -25.535 -36.212  1.00 87.20           C  
ATOM    865  CB  GLN A  53      -6.374 -26.590 -35.354  1.00 87.20           C  
ATOM    866  HB2 GLN A  53      -6.840 -26.040 -36.172  1.00 87.20           H  
ATOM    867  HB3 GLN A  53      -6.427 -25.971 -34.459  1.00 87.20           H  
ATOM    868  O   GLN A  53      -4.474 -25.120 -37.346  1.00 87.20           O  
ATOM    869  CG  GLN A  53      -7.169 -27.888 -35.135  1.00 87.20           C  
ATOM    870  HG2 GLN A  53      -7.069 -28.517 -36.019  1.00 87.20           H  
ATOM    871  HG3 GLN A  53      -6.762 -28.429 -34.280  1.00 87.20           H  
ATOM    872  CD  GLN A  53      -8.654 -27.640 -34.878  1.00 87.20           C  
ATOM    873  NE2 GLN A  53      -9.458 -28.677 -34.793  1.00 87.20           N  
ATOM    874 HE21 GLN A  53     -10.428 -28.456 -34.616  1.00 87.20           H  
ATOM    875 HE22 GLN A  53      -9.117 -29.622 -34.903  1.00 87.20           H  
ATOM    876  OE1 GLN A  53      -9.123 -26.524 -34.745  1.00 87.20           O  
ATOM    877  N   GLN A  54      -3.414 -24.900 -35.385  1.00 89.07           N  
ATOM    878  H   GLN A  54      -3.187 -25.345 -34.507  1.00 89.07           H  
ATOM    879  CA  GLN A  54      -2.727 -23.638 -35.670  1.00 89.07           C  
ATOM    880  HA  GLN A  54      -3.213 -23.156 -36.519  1.00 89.07           H  
ATOM    881  C   GLN A  54      -1.258 -23.839 -36.085  1.00 89.07           C  
ATOM    882  CB  GLN A  54      -2.863 -22.690 -34.461  1.00 89.07           C  
ATOM    883  HB2 GLN A  54      -2.326 -23.114 -33.612  1.00 89.07           H  
ATOM    884  HB3 GLN A  54      -2.398 -21.734 -34.702  1.00 89.07           H  
ATOM    885  O   GLN A  54      -0.531 -22.856 -36.212  1.00 89.07           O  
ATOM    886  CG  GLN A  54      -4.320 -22.427 -34.037  1.00 89.07           C  
ATOM    887  HG2 GLN A  54      -4.777 -23.356 -33.696  1.00 89.07           H  
ATOM    888  HG3 GLN A  54      -4.311 -21.735 -33.195  1.00 89.07           H  
ATOM    889  CD  GLN A  54      -5.170 -21.814 -35.147  1.00 89.07           C  
ATOM    890  NE2 GLN A  54      -6.426 -22.179 -35.278  1.00 89.07           N  
ATOM    891 HE21 GLN A  54      -6.922 -21.756 -36.049  1.00 89.07           H  
ATOM    892 HE22 GLN A  54      -6.842 -22.879 -34.680  1.00 89.07           H  
ATOM    893  OE1 GLN A  54      -4.723 -20.986 -35.915  1.00 89.07           O  
ATOM    894  N   GLU A  55      -0.808 -25.082 -36.322  1.00 90.41           N  
ATOM    895  H   GLU A  55      -1.437 -25.855 -36.159  1.00 90.41           H  
ATOM    896  CA  GLU A  55       0.591 -25.405 -36.656  1.00 90.41           C  
ATOM    897  HA  GLU A  55       1.214 -25.193 -35.787  1.00 90.41           H  
ATOM    898  C   GLU A  55       1.150 -24.533 -37.787  1.00 90.41           C  
ATOM    899  CB  GLU A  55       0.713 -26.909 -36.989  1.00 90.41           C  
ATOM    900  HB2 GLU A  55       0.348 -27.483 -36.137  1.00 90.41           H  
ATOM    901  HB3 GLU A  55       0.090 -27.138 -37.853  1.00 90.41           H  
ATOM    902  O   GLU A  55       2.206 -23.927 -37.634  1.00 90.41           O  
ATOM    903  CG  GLU A  55       2.164 -27.327 -37.290  1.00 90.41           C  
ATOM    904  HG2 GLU A  55       2.514 -26.758 -38.151  1.00 90.41           H  
ATOM    905  HG3 GLU A  55       2.791 -27.068 -36.437  1.00 90.41           H  
ATOM    906  CD  GLU A  55       2.342 -28.822 -37.602  1.00 90.41           C  
ATOM    907  OE1 GLU A  55       3.244 -29.173 -38.397  1.00 90.41           O  
ATOM    908  OE2 GLU A  55       1.640 -29.677 -37.025  1.00 90.41           O  
ATOM    909  N   HIS A  56       0.411 -24.397 -38.888  1.00 90.10           N  
ATOM    910  H   HIS A  56      -0.463 -24.900 -38.939  1.00 90.10           H  
ATOM    911  CA  HIS A  56       0.833 -23.604 -40.044  1.00 90.10           C  
ATOM    912  HA  HIS A  56       1.812 -23.964 -40.360  1.00 90.10           H  
ATOM    913  C   HIS A  56       0.994 -22.101 -39.738  1.00 90.10           C  
ATOM    914  CB  HIS A  56      -0.155 -23.851 -41.192  1.00 90.10           C  
ATOM    915  HB2 HIS A  56      -0.238 -24.923 -41.372  1.00 90.10           H  
ATOM    916  HB3 HIS A  56       0.256 -23.402 -42.096  1.00 90.10           H  
ATOM    917  O   HIS A  56       1.889 -21.465 -40.289  1.00 90.10           O  
ATOM    918  CG  HIS A  56      -1.538 -23.284 -40.965  1.00 90.10           C  
ATOM    919  CD2 HIS A  56      -2.030 -22.135 -41.527  1.00 90.10           C  
ATOM    920  HD2 HIS A  56      -1.498 -21.478 -42.198  1.00 90.10           H  
ATOM    921  ND1 HIS A  56      -2.544 -23.809 -40.176  1.00 90.10           N  
ATOM    922  HD1 HIS A  56      -2.541 -24.678 -39.662  1.00 90.10           H  
ATOM    923  CE1 HIS A  56      -3.608 -22.994 -40.266  1.00 90.10           C  
ATOM    924  HE1 HIS A  56      -4.551 -23.149 -39.761  1.00 90.10           H  
ATOM    925  NE2 HIS A  56      -3.343 -21.966 -41.084  1.00 90.10           N  
ATOM    926  N   ILE A  57       0.172 -21.541 -38.840  1.00 90.24           N  
ATOM    927  H   ILE A  57      -0.508 -22.131 -38.381  1.00 90.24           H  
ATOM    928  CA  ILE A  57       0.276 -20.139 -38.402  1.00 90.24           C  
ATOM    929  HA  ILE A  57       0.490 -19.518 -39.272  1.00 90.24           H  
ATOM    930  C   ILE A  57       1.451 -19.977 -37.438  1.00 90.24           C  
ATOM    931  CB  ILE A  57      -1.048 -19.639 -37.768  1.00 90.24           C  
ATOM    932  HB  ILE A  57      -1.244 -20.209 -36.860  1.00 90.24           H  
ATOM    933  O   ILE A  57       2.233 -19.041 -37.553  1.00 90.24           O  
ATOM    934  CG1 ILE A  57      -2.223 -19.882 -38.742  1.00 90.24           C  
ATOM    935 HG12 ILE A  57      -1.915 -19.622 -39.754  1.00 90.24           H  
ATOM    936 HG13 ILE A  57      -2.452 -20.948 -38.716  1.00 90.24           H  
ATOM    937  CG2 ILE A  57      -0.926 -18.156 -37.367  1.00 90.24           C  
ATOM    938 HG21 ILE A  57      -1.844 -17.809 -36.893  1.00 90.24           H  
ATOM    939 HG22 ILE A  57      -0.127 -18.025 -36.637  1.00 90.24           H  
ATOM    940 HG23 ILE A  57      -0.715 -17.546 -38.245  1.00 90.24           H  
ATOM    941  CD1 ILE A  57      -3.526 -19.130 -38.444  1.00 90.24           C  
ATOM    942 HD11 ILE A  57      -3.416 -18.077 -38.706  1.00 90.24           H  
ATOM    943 HD12 ILE A  57      -4.333 -19.555 -39.041  1.00 90.24           H  
ATOM    944 HD13 ILE A  57      -3.776 -19.211 -37.387  1.00 90.24           H  
ATOM    945  N   ILE A  58       1.623 -20.908 -36.500  1.00 92.47           N  
ATOM    946  H   ILE A  58       0.961 -21.670 -36.458  1.00 92.47           H  
ATOM    947  CA  ILE A  58       2.697 -20.846 -35.503  1.00 92.47           C  
ATOM    948  HA  ILE A  58       2.680 -19.859 -35.040  1.00 92.47           H  
ATOM    949  C   ILE A  58       4.074 -20.986 -36.168  1.00 92.47           C  
ATOM    950  CB  ILE A  58       2.417 -21.873 -34.388  1.00 92.47           C  
ATOM    951  HB  ILE A  58       2.190 -22.838 -34.841  1.00 92.47           H  
ATOM    952  O   ILE A  58       5.005 -20.255 -35.830  1.00 92.47           O  
ATOM    953  CG1 ILE A  58       1.183 -21.378 -33.594  1.00 92.47           C  
ATOM    954 HG12 ILE A  58       1.440 -20.457 -33.071  1.00 92.47           H  
ATOM    955 HG13 ILE A  58       0.370 -21.156 -34.284  1.00 92.47           H  
ATOM    956  CG2 ILE A  58       3.639 -22.043 -33.472  1.00 92.47           C  
ATOM    957 HG21 ILE A  58       3.945 -21.073 -33.079  1.00 92.47           H  
ATOM    958 HG22 ILE A  58       3.410 -22.723 -32.652  1.00 92.47           H  
ATOM    959 HG23 ILE A  58       4.469 -22.471 -34.034  1.00 92.47           H  
ATOM    960  CD1 ILE A  58       0.629 -22.376 -32.581  1.00 92.47           C  
ATOM    961 HD11 ILE A  58       1.345 -22.515 -31.771  1.00 92.47           H  
ATOM    962 HD12 ILE A  58      -0.296 -21.984 -32.158  1.00 92.47           H  
ATOM    963 HD13 ILE A  58       0.418 -23.326 -33.072  1.00 92.47           H  
ATOM    964  N   LEU A  59       4.195 -21.871 -37.160  1.00 91.68           N  
ATOM    965  H   LEU A  59       3.394 -22.441 -37.391  1.00 91.68           H  
ATOM    966  CA  LEU A  59       5.436 -22.099 -37.902  1.00 91.68           C  
ATOM    967  HA  LEU A  59       6.265 -22.062 -37.196  1.00 91.68           H  
ATOM    968  C   LEU A  59       5.764 -21.019 -38.945  1.00 91.68           C  
ATOM    969  CB  LEU A  59       5.408 -23.496 -38.544  1.00 91.68           C  
ATOM    970  HB2 LEU A  59       4.535 -23.556 -39.194  1.00 91.68           H  
ATOM    971  HB3 LEU A  59       6.293 -23.605 -39.170  1.00 91.68           H  
ATOM    972  O   LEU A  59       6.882 -21.030 -39.457  1.00 91.68           O  
ATOM    973  CG  LEU A  59       5.380 -24.675 -37.554  1.00 91.68           C  
ATOM    974  HG  LEU A  59       4.489 -24.622 -36.928  1.00 91.68           H  
ATOM    975  CD1 LEU A  59       5.337 -25.975 -38.358  1.00 91.68           C  
ATOM    976 HD11 LEU A  59       6.275 -26.122 -38.894  1.00 91.68           H  
ATOM    977 HD12 LEU A  59       5.154 -26.819 -37.692  1.00 91.68           H  
ATOM    978 HD13 LEU A  59       4.518 -25.934 -39.076  1.00 91.68           H  
ATOM    979  CD2 LEU A  59       6.600 -24.713 -36.628  1.00 91.68           C  
ATOM    980 HD21 LEU A  59       6.615 -23.827 -35.993  1.00 91.68           H  
ATOM    981 HD22 LEU A  59       7.516 -24.752 -37.218  1.00 91.68           H  
ATOM    982 HD23 LEU A  59       6.539 -25.586 -35.979  1.00 91.68           H  
ATOM    983  N   SER A  60       4.870 -20.062 -39.235  1.00 88.64           N  
ATOM    984  H   SER A  60       3.958 -20.075 -38.803  1.00 88.64           H  
ATOM    985  CA  SER A  60       5.242 -18.894 -40.055  1.00 88.64           C  
ATOM    986  HA  SER A  60       5.732 -19.257 -40.958  1.00 88.64           H  
ATOM    987  C   SER A  60       6.235 -17.969 -39.344  1.00 88.64           C  
ATOM    988  CB  SER A  60       4.011 -18.085 -40.489  1.00 88.64           C  
ATOM    989  HB2 SER A  60       4.297 -17.439 -41.319  1.00 88.64           H  
ATOM    990  HB3 SER A  60       3.236 -18.767 -40.838  1.00 88.64           H  
ATOM    991  O   SER A  60       6.837 -17.110 -39.986  1.00 88.64           O  
ATOM    992  OG  SER A  60       3.486 -17.269 -39.453  1.00 88.64           O  
ATOM    993  HG  SER A  60       4.160 -16.661 -39.140  1.00 88.64           H  
ATOM    994  N   GLY A  61       6.359 -18.105 -38.017  1.00 83.13           N  
ATOM    995  H   GLY A  61       5.823 -18.833 -37.567  1.00 83.13           H  
ATOM    996  CA  GLY A  61       7.043 -17.145 -37.162  1.00 83.13           C  
ATOM    997  HA2 GLY A  61       8.066 -17.008 -37.514  1.00 83.13           H  
ATOM    998  HA3 GLY A  61       7.083 -17.534 -36.145  1.00 83.13           H  
ATOM    999  C   GLY A  61       6.347 -15.780 -37.141  1.00 83.13           C  
ATOM   1000  O   GLY A  61       5.323 -15.552 -37.790  1.00 83.13           O  
ATOM   1001  N   ALA A  62       6.928 -14.864 -36.374  1.00 83.01           N  
ATOM   1002  H   ALA A  62       7.749 -15.145 -35.857  1.00 83.01           H  
ATOM   1003  CA  ALA A  62       6.565 -13.450 -36.342  1.00 83.01           C  
ATOM   1004  HA  ALA A  62       6.015 -13.199 -37.249  1.00 83.01           H  
ATOM   1005  C   ALA A  62       7.832 -12.583 -36.305  1.00 83.01           C  
ATOM   1006  CB  ALA A  62       5.651 -13.191 -35.136  1.00 83.01           C  
ATOM   1007  HB1 ALA A  62       4.711 -13.728 -35.263  1.00 83.01           H  
ATOM   1008  HB2 ALA A  62       5.435 -12.126 -35.050  1.00 83.01           H  
ATOM   1009  HB3 ALA A  62       6.137 -13.531 -34.221  1.00 83.01           H  
ATOM   1010  O   ALA A  62       8.881 -13.026 -35.835  1.00 83.01           O  
ATOM   1011  N   GLN A  63       7.753 -11.335 -36.774  1.00 81.75           N  
ATOM   1012  H   GLN A  63       6.865 -10.991 -37.110  1.00 81.75           H  
ATOM   1013  CA  GLN A  63       8.825 -10.369 -36.521  1.00 81.75           C  
ATOM   1014  HA  GLN A  63       9.788 -10.840 -36.716  1.00 81.75           H  
ATOM   1015  C   GLN A  63       8.791  -9.964 -35.043  1.00 81.75           C  
ATOM   1016  CB  GLN A  63       8.703  -9.141 -37.436  1.00 81.75           C  
ATOM   1017  HB2 GLN A  63       9.366  -8.364 -37.054  1.00 81.75           H  
ATOM   1018  HB3 GLN A  63       7.681  -8.761 -37.411  1.00 81.75           H  
ATOM   1019  O   GLN A  63       7.809  -9.385 -34.581  1.00 81.75           O  
ATOM   1020  CG  GLN A  63       9.113  -9.448 -38.885  1.00 81.75           C  
ATOM   1021  HG2 GLN A  63       8.413 -10.160 -39.321  1.00 81.75           H  
ATOM   1022  HG3 GLN A  63      10.105  -9.899 -38.883  1.00 81.75           H  
ATOM   1023  CD  GLN A  63       9.155  -8.200 -39.767  1.00 81.75           C  
ATOM   1024  NE2 GLN A  63       9.766  -8.274 -40.929  1.00 81.75           N  
ATOM   1025 HE21 GLN A  63       9.771  -7.424 -41.473  1.00 81.75           H  
ATOM   1026 HE22 GLN A  63      10.204  -9.132 -41.234  1.00 81.75           H  
ATOM   1027  OE1 GLN A  63       8.645  -7.141 -39.447  1.00 81.75           O  
ATOM   1028  N   ASN A  64       9.859 -10.275 -34.310  1.00 78.66           N  
ATOM   1029  H   ASN A  64      10.609 -10.798 -34.739  1.00 78.66           H  
ATOM   1030  CA  ASN A  64      10.002  -9.899 -32.907  1.00 78.66           C  
ATOM   1031  HA  ASN A  64       9.034  -9.966 -32.409  1.00 78.66           H  
ATOM   1032  C   ASN A  64      10.480  -8.444 -32.820  1.00 78.66           C  
ATOM   1033  CB  ASN A  64      10.986 -10.854 -32.195  1.00 78.66           C  
ATOM   1034  HB2 ASN A  64      11.116 -10.507 -31.170  1.00 78.66           H  
ATOM   1035  HB3 ASN A  64      11.959 -10.805 -32.683  1.00 78.66           H  
ATOM   1036  O   ASN A  64      11.516  -8.095 -33.390  1.00 78.66           O  
ATOM   1037  CG  ASN A  64      10.549 -12.309 -32.135  1.00 78.66           C  
ATOM   1038  ND2 ASN A  64      11.278 -13.146 -31.436  1.00 78.66           N  
ATOM   1039 HD21 ASN A  64      10.939 -14.094 -31.355  1.00 78.66           H  
ATOM   1040 HD22 ASN A  64      12.081 -12.804 -30.928  1.00 78.66           H  
ATOM   1041  OD1 ASN A  64       9.555 -12.720 -32.706  1.00 78.66           O  
ATOM   1042  N   LYS A  65       9.769  -7.598 -32.071  1.00 78.57           N  
ATOM   1043  H   LYS A  65       8.913  -7.930 -31.649  1.00 78.57           H  
ATOM   1044  CA  LYS A  65      10.327  -6.331 -31.579  1.00 78.57           C  
ATOM   1045  HA  LYS A  65      10.843  -5.829 -32.397  1.00 78.57           H  
ATOM   1046  C   LYS A  65      11.354  -6.626 -30.485  1.00 78.57           C  
ATOM   1047  CB  LYS A  65       9.203  -5.432 -31.049  1.00 78.57           C  
ATOM   1048  HB2 LYS A  65       8.702  -5.943 -30.226  1.00 78.57           H  
ATOM   1049  HB3 LYS A  65       9.634  -4.509 -30.659  1.00 78.57           H  
ATOM   1050  O   LYS A  65      11.374  -7.720 -29.924  1.00 78.57           O  
ATOM   1051  CG  LYS A  65       8.175  -5.077 -32.131  1.00 78.57           C  
ATOM   1052  HG2 LYS A  65       8.652  -4.478 -32.906  1.00 78.57           H  
ATOM   1053  HG3 LYS A  65       7.772  -5.986 -32.578  1.00 78.57           H  
ATOM   1054  CD  LYS A  65       7.024  -4.294 -31.501  1.00 78.57           C  
ATOM   1055  HD2 LYS A  65       7.405  -3.367 -31.071  1.00 78.57           H  
ATOM   1056  HD3 LYS A  65       6.583  -4.902 -30.711  1.00 78.57           H  
ATOM   1057  CE  LYS A  65       5.970  -3.990 -32.564  1.00 78.57           C  
ATOM   1058  HE2 LYS A  65       5.674  -4.933 -33.024  1.00 78.57           H  
ATOM   1059  HE3 LYS A  65       6.415  -3.362 -33.335  1.00 78.57           H  
ATOM   1060  NZ  LYS A  65       4.795  -3.328 -31.952  1.00 78.57           N  
ATOM   1061  HZ1 LYS A  65       4.413  -3.928 -31.236  1.00 78.57           H  
ATOM   1062  HZ2 LYS A  65       4.083  -3.149 -32.646  1.00 78.57           H  
ATOM   1063  HZ3 LYS A  65       5.071  -2.459 -31.518  1.00 78.57           H  
ATOM   1064  N   LEU A  66      12.168  -5.633 -30.124  1.00 72.54           N  
ATOM   1065  H   LEU A  66      12.131  -4.763 -30.636  1.00 72.54           H  
ATOM   1066  CA  LEU A  66      13.147  -5.771 -29.037  1.00 72.54           C  
ATOM   1067  HA  LEU A  66      13.860  -6.543 -29.327  1.00 72.54           H  
ATOM   1068  C   LEU A  66      12.489  -6.229 -27.718  1.00 72.54           C  
ATOM   1069  CB  LEU A  66      13.891  -4.432 -28.875  1.00 72.54           C  
ATOM   1070  HB2 LEU A  66      14.226  -4.086 -29.853  1.00 72.54           H  
ATOM   1071  HB3 LEU A  66      13.193  -3.693 -28.481  1.00 72.54           H  
ATOM   1072  O   LEU A  66      13.014  -7.118 -27.053  1.00 72.54           O  
ATOM   1073  CG  LEU A  66      15.117  -4.503 -27.943  1.00 72.54           C  
ATOM   1074  HG  LEU A  66      14.829  -4.943 -26.988  1.00 72.54           H  
ATOM   1075  CD1 LEU A  66      16.252  -5.325 -28.557  1.00 72.54           C  
ATOM   1076 HD11 LEU A  66      16.531  -4.920 -29.530  1.00 72.54           H  
ATOM   1077 HD12 LEU A  66      15.953  -6.368 -28.660  1.00 72.54           H  
ATOM   1078 HD13 LEU A  66      17.120  -5.288 -27.899  1.00 72.54           H  
ATOM   1079  CD2 LEU A  66      15.636  -3.091 -27.680  1.00 72.54           C  
ATOM   1080 HD21 LEU A  66      16.491  -3.134 -27.006  1.00 72.54           H  
ATOM   1081 HD22 LEU A  66      14.861  -2.487 -27.208  1.00 72.54           H  
ATOM   1082 HD23 LEU A  66      15.947  -2.618 -28.612  1.00 72.54           H  
ATOM   1083  N   SER A  67      11.301  -5.697 -27.400  1.00 73.81           N  
ATOM   1084  H   SER A  67      10.901  -5.010 -28.023  1.00 73.81           H  
ATOM   1085  CA  SER A  67      10.464  -6.123 -26.267  1.00 73.81           C  
ATOM   1086  HA  SER A  67      10.986  -5.917 -25.333  1.00 73.81           H  
ATOM   1087  C   SER A  67      10.133  -7.614 -26.296  1.00 73.81           C  
ATOM   1088  CB  SER A  67       9.139  -5.341 -26.282  1.00 73.81           C  
ATOM   1089  HB2 SER A  67       8.465  -5.742 -25.525  1.00 73.81           H  
ATOM   1090  HB3 SER A  67       9.351  -4.301 -26.034  1.00 73.81           H  
ATOM   1091  O   SER A  67      10.236  -8.300 -25.281  1.00 73.81           O  
ATOM   1092  OG  SER A  67       8.506  -5.375 -27.559  1.00 73.81           O  
ATOM   1093  HG  SER A  67       7.995  -6.182 -27.657  1.00 73.81           H  
ATOM   1094  N   ASP A  68       9.750  -8.111 -27.470  1.00 81.83           N  
ATOM   1095  H   ASP A  68       9.714  -7.487 -28.263  1.00 81.83           H  
ATOM   1096  CA  ASP A  68       9.269  -9.475 -27.661  1.00 81.83           C  
ATOM   1097  HA  ASP A  68       8.567  -9.712 -26.861  1.00 81.83           H  
ATOM   1098  C   ASP A  68      10.453 -10.441 -27.567  1.00 81.83           C  
ATOM   1099  CB  ASP A  68       8.528  -9.614 -29.007  1.00 81.83           C  
ATOM   1100  HB2 ASP A  68       7.960 -10.544 -28.998  1.00 81.83           H  
ATOM   1101  HB3 ASP A  68       9.272  -9.695 -29.800  1.00 81.83           H  
ATOM   1102  O   ASP A  68      10.355 -11.476 -26.917  1.00 81.83           O  
ATOM   1103  CG  ASP A  68       7.583  -8.454 -29.364  1.00 81.83           C  
ATOM   1104  OD1 ASP A  68       7.106  -7.733 -28.454  1.00 81.83           O  
ATOM   1105  OD2 ASP A  68       7.435  -8.206 -30.584  1.00 81.83           O  
ATOM   1106  N   THR A  69      11.606 -10.063 -28.131  1.00 78.87           N  
ATOM   1107  H   THR A  69      11.614  -9.207 -28.667  1.00 78.87           H  
ATOM   1108  CA  THR A  69      12.864 -10.802 -27.981  1.00 78.87           C  
ATOM   1109  HA  THR A  69      12.709 -11.819 -28.343  1.00 78.87           H  
ATOM   1110  C   THR A  69      13.268 -10.911 -26.511  1.00 78.87           C  
ATOM   1111  CB  THR A  69      13.983 -10.171 -28.821  1.00 78.87           C  
ATOM   1112  HB  THR A  69      14.150  -9.143 -28.499  1.00 78.87           H  
ATOM   1113  O   THR A  69      13.416 -12.029 -26.033  1.00 78.87           O  
ATOM   1114  CG2 THR A  69      15.297 -10.948 -28.754  1.00 78.87           C  
ATOM   1115 HG21 THR A  69      15.135 -11.984 -29.052  1.00 78.87           H  
ATOM   1116 HG22 THR A  69      16.032 -10.491 -29.417  1.00 78.87           H  
ATOM   1117 HG23 THR A  69      15.693 -10.930 -27.739  1.00 78.87           H  
ATOM   1118  OG1 THR A  69      13.596 -10.177 -30.178  1.00 78.87           O  
ATOM   1119  HG1 THR A  69      14.144  -9.536 -30.636  1.00 78.87           H  
ATOM   1120  N   VAL A  70      13.357  -9.801 -25.765  1.00 78.54           N  
ATOM   1121  H   VAL A  70      13.175  -8.909 -26.200  1.00 78.54           H  
ATOM   1122  CA  VAL A  70      13.724  -9.817 -24.330  1.00 78.54           C  
ATOM   1123  HA  VAL A  70      14.714 -10.260 -24.225  1.00 78.54           H  
ATOM   1124  C   VAL A  70      12.763 -10.689 -23.511  1.00 78.54           C  
ATOM   1125  CB  VAL A  70      13.778  -8.375 -23.775  1.00 78.54           C  
ATOM   1126  HB  VAL A  70      12.859  -7.855 -24.047  1.00 78.54           H  
ATOM   1127  O   VAL A  70      13.192 -11.505 -22.693  1.00 78.54           O  
ATOM   1128  CG1 VAL A  70      13.925  -8.315 -22.248  1.00 78.54           C  
ATOM   1129 HG11 VAL A  70      14.799  -8.886 -21.935  1.00 78.54           H  
ATOM   1130 HG12 VAL A  70      13.038  -8.720 -21.762  1.00 78.54           H  
ATOM   1131 HG13 VAL A  70      14.044  -7.280 -21.927  1.00 78.54           H  
ATOM   1132  CG2 VAL A  70      14.968  -7.610 -24.370  1.00 78.54           C  
ATOM   1133 HG21 VAL A  70      15.903  -8.071 -24.052  1.00 78.54           H  
ATOM   1134 HG22 VAL A  70      14.929  -7.617 -25.459  1.00 78.54           H  
ATOM   1135 HG23 VAL A  70      14.950  -6.574 -24.031  1.00 78.54           H  
ATOM   1136  N   PHE A  71      11.457 -10.575 -23.760  1.00 83.03           N  
ATOM   1137  H   PHE A  71      11.152  -9.891 -24.437  1.00 83.03           H  
ATOM   1138  CA  PHE A  71      10.440 -11.375 -23.076  1.00 83.03           C  
ATOM   1139  HA  PHE A  71      10.572 -11.257 -22.001  1.00 83.03           H  
ATOM   1140  C   PHE A  71      10.557 -12.877 -23.387  1.00 83.03           C  
ATOM   1141  CB  PHE A  71       9.069 -10.818 -23.468  1.00 83.03           C  
ATOM   1142  HB2 PHE A  71       8.958 -10.878 -24.551  1.00 83.03           H  
ATOM   1143  HB3 PHE A  71       9.031  -9.762 -23.199  1.00 83.03           H  
ATOM   1144  O   PHE A  71      10.501 -13.709 -22.478  1.00 83.03           O  
ATOM   1145  CG  PHE A  71       7.897 -11.511 -22.808  1.00 83.03           C  
ATOM   1146  CD1 PHE A  71       7.016 -12.291 -23.578  1.00 83.03           C  
ATOM   1147  HD1 PHE A  71       7.190 -12.421 -24.636  1.00 83.03           H  
ATOM   1148  CD2 PHE A  71       7.656 -11.334 -21.433  1.00 83.03           C  
ATOM   1149  HD2 PHE A  71       8.325 -10.718 -20.849  1.00 83.03           H  
ATOM   1150  CE1 PHE A  71       5.887 -12.870 -22.977  1.00 83.03           C  
ATOM   1151  HE1 PHE A  71       5.191 -13.435 -23.580  1.00 83.03           H  
ATOM   1152  CE2 PHE A  71       6.528 -11.922 -20.834  1.00 83.03           C  
ATOM   1153  HE2 PHE A  71       6.316 -11.751 -19.788  1.00 83.03           H  
ATOM   1154  CZ  PHE A  71       5.641 -12.689 -21.607  1.00 83.03           C  
ATOM   1155  HZ  PHE A  71       4.755 -13.117 -21.161  1.00 83.03           H  
ATOM   1156  N   ILE A  72      10.768 -13.236 -24.656  1.00 87.86           N  
ATOM   1157  H   ILE A  72      10.818 -12.510 -25.355  1.00 87.86           H  
ATOM   1158  CA  ILE A  72      10.935 -14.626 -25.095  1.00 87.86           C  
ATOM   1159  HA  ILE A  72      10.157 -15.228 -24.624  1.00 87.86           H  
ATOM   1160  C   ILE A  72      12.272 -15.216 -24.625  1.00 87.86           C  
ATOM   1161  CB  ILE A  72      10.750 -14.712 -26.625  1.00 87.86           C  
ATOM   1162  HB  ILE A  72      11.395 -13.964 -27.085  1.00 87.86           H  
ATOM   1163  O   ILE A  72      12.314 -16.404 -24.297  1.00 87.86           O  
ATOM   1164  CG1 ILE A  72       9.293 -14.418 -27.057  1.00 87.86           C  
ATOM   1165 HG12 ILE A  72       9.290 -14.280 -28.139  1.00 87.86           H  
ATOM   1166 HG13 ILE A  72       8.959 -13.481 -26.610  1.00 87.86           H  
ATOM   1167  CG2 ILE A  72      11.176 -16.076 -27.180  1.00 87.86           C  
ATOM   1168 HG21 ILE A  72      10.921 -16.131 -28.238  1.00 87.86           H  
ATOM   1169 HG22 ILE A  72      10.678 -16.876 -26.632  1.00 87.86           H  
ATOM   1170 HG23 ILE A  72      12.254 -16.200 -27.072  1.00 87.86           H  
ATOM   1171  CD1 ILE A  72       8.242 -15.480 -26.710  1.00 87.86           C  
ATOM   1172 HD11 ILE A  72       8.460 -16.417 -27.223  1.00 87.86           H  
ATOM   1173 HD12 ILE A  72       7.266 -15.127 -27.044  1.00 87.86           H  
ATOM   1174 HD13 ILE A  72       8.207 -15.648 -25.634  1.00 87.86           H  
ATOM   1175  N   THR A  73      13.340 -14.422 -24.521  1.00 85.28           N  
ATOM   1176  H   THR A  73      13.286 -13.479 -24.880  1.00 85.28           H  
ATOM   1177  CA  THR A  73      14.613 -14.846 -23.919  1.00 85.28           C  
ATOM   1178  HA  THR A  73      14.942 -15.761 -24.412  1.00 85.28           H  
ATOM   1179  C   THR A  73      14.422 -15.181 -22.437  1.00 85.28           C  
ATOM   1180  CB  THR A  73      15.709 -13.791 -24.140  1.00 85.28           C  
ATOM   1181  HB  THR A  73      15.410 -12.850 -23.677  1.00 85.28           H  
ATOM   1182  O   THR A  73      14.733 -16.302 -22.044  1.00 85.28           O  
ATOM   1183  CG2 THR A  73      17.065 -14.213 -23.583  1.00 85.28           C  
ATOM   1184 HG21 THR A  73      17.803 -13.441 -23.803  1.00 85.28           H  
ATOM   1185 HG22 THR A  73      17.385 -15.158 -24.021  1.00 85.28           H  
ATOM   1186 HG23 THR A  73      17.009 -14.317 -22.499  1.00 85.28           H  
ATOM   1187  OG1 THR A  73      15.891 -13.579 -25.523  1.00 85.28           O  
ATOM   1188  HG1 THR A  73      15.890 -14.430 -25.967  1.00 85.28           H  
ATOM   1189  N   SER A  74      13.763 -14.317 -21.652  1.00 83.98           N  
ATOM   1190  H   SER A  74      13.545 -13.407 -22.029  1.00 83.98           H  
ATOM   1191  CA  SER A  74      13.431 -14.587 -20.236  1.00 83.98           C  
ATOM   1192  HA  SER A  74      14.361 -14.721 -19.684  1.00 83.98           H  
ATOM   1193  C   SER A  74      12.581 -15.859 -20.043  1.00 83.98           C  
ATOM   1194  CB  SER A  74      12.694 -13.368 -19.665  1.00 83.98           C  
ATOM   1195  HB2 SER A  74      13.362 -12.507 -19.686  1.00 83.98           H  
ATOM   1196  HB3 SER A  74      11.826 -13.146 -20.287  1.00 83.98           H  
ATOM   1197  O   SER A  74      12.805 -16.650 -19.118  1.00 83.98           O  
ATOM   1198  OG  SER A  74      12.255 -13.590 -18.334  1.00 83.98           O  
ATOM   1199  HG  SER A  74      13.043 -13.772 -17.818  1.00 83.98           H  
ATOM   1200  N   ILE A  75      11.617 -16.109 -20.938  1.00 86.59           N  
ATOM   1201  H   ILE A  75      11.432 -15.411 -21.644  1.00 86.59           H  
ATOM   1202  CA  ILE A  75      10.856 -17.370 -20.954  1.00 86.59           C  
ATOM   1203  HA  ILE A  75      10.482 -17.562 -19.948  1.00 86.59           H  
ATOM   1204  C   ILE A  75      11.773 -18.550 -21.310  1.00 86.59           C  
ATOM   1205  CB  ILE A  75       9.638 -17.260 -21.904  1.00 86.59           C  
ATOM   1206  HB  ILE A  75       9.979 -16.861 -22.859  1.00 86.59           H  
ATOM   1207  O   ILE A  75      11.704 -19.594 -20.665  1.00 86.59           O  
ATOM   1208  CG1 ILE A  75       8.589 -16.298 -21.305  1.00 86.59           C  
ATOM   1209 HG12 ILE A  75       8.085 -16.787 -20.471  1.00 86.59           H  
ATOM   1210 HG13 ILE A  75       9.081 -15.407 -20.914  1.00 86.59           H  
ATOM   1211  CG2 ILE A  75       8.991 -18.637 -22.159  1.00 86.59           C  
ATOM   1212 HG21 ILE A  75       8.729 -19.112 -21.213  1.00 86.59           H  
ATOM   1213 HG22 ILE A  75       9.685 -19.274 -22.707  1.00 86.59           H  
ATOM   1214 HG23 ILE A  75       8.097 -18.541 -22.774  1.00 86.59           H  
ATOM   1215  CD1 ILE A  75       7.542 -15.823 -22.319  1.00 86.59           C  
ATOM   1216 HD11 ILE A  75       7.004 -16.660 -22.764  1.00 86.59           H  
ATOM   1217 HD12 ILE A  75       8.025 -15.244 -23.106  1.00 86.59           H  
ATOM   1218 HD13 ILE A  75       6.821 -15.189 -21.802  1.00 86.59           H  
ATOM   1219  N   SER A  76      12.647 -18.400 -22.306  1.00 87.26           N  
ATOM   1220  H   SER A  76      12.698 -17.500 -22.762  1.00 87.26           H  
ATOM   1221  CA  SER A  76      13.561 -19.455 -22.759  1.00 87.26           C  
ATOM   1222  HA  SER A  76      12.975 -20.343 -22.994  1.00 87.26           H  
ATOM   1223  C   SER A  76      14.574 -19.858 -21.686  1.00 87.26           C  
ATOM   1224  CB  SER A  76      14.294 -19.030 -24.033  1.00 87.26           C  
ATOM   1225  HB2 SER A  76      14.876 -18.127 -23.852  1.00 87.26           H  
ATOM   1226  HB3 SER A  76      14.972 -19.828 -24.337  1.00 87.26           H  
ATOM   1227  O   SER A  76      14.805 -21.050 -21.508  1.00 87.26           O  
ATOM   1228  OG  SER A  76      13.359 -18.804 -25.070  1.00 87.26           O  
ATOM   1229  HG  SER A  76      12.966 -17.944 -24.905  1.00 87.26           H  
ATOM   1230  N   GLU A  77      15.111 -18.904 -20.926  1.00 82.66           N  
ATOM   1231  H   GLU A  77      14.926 -17.940 -21.167  1.00 82.66           H  
ATOM   1232  CA  GLU A  77      15.965 -19.139 -19.753  1.00 82.66           C  
ATOM   1233  HA  GLU A  77      16.842 -19.722 -20.035  1.00 82.66           H  
ATOM   1234  C   GLU A  77      15.211 -19.913 -18.665  1.00 82.66           C  
ATOM   1235  CB  GLU A  77      16.427 -17.785 -19.197  1.00 82.66           C  
ATOM   1236  HB2 GLU A  77      16.893 -17.934 -18.223  1.00 82.66           H  
ATOM   1237  HB3 GLU A  77      15.544 -17.160 -19.067  1.00 82.66           H  
ATOM   1238  O   GLU A  77      15.680 -20.951 -18.196  1.00 82.66           O  
ATOM   1239  CG  GLU A  77      17.439 -17.091 -20.124  1.00 82.66           C  
ATOM   1240  HG2 GLU A  77      17.102 -17.169 -21.157  1.00 82.66           H  
ATOM   1241  HG3 GLU A  77      18.388 -17.623 -20.053  1.00 82.66           H  
ATOM   1242  CD  GLU A  77      17.648 -15.605 -19.796  1.00 82.66           C  
ATOM   1243  OE1 GLU A  77      18.565 -15.027 -20.417  1.00 82.66           O  
ATOM   1244  OE2 GLU A  77      16.861 -15.050 -18.992  1.00 82.66           O  
ATOM   1245  N   SER A  78      13.987 -19.482 -18.338  1.00 80.87           N  
ATOM   1246  H   SER A  78      13.670 -18.619 -18.758  1.00 80.87           H  
ATOM   1247  CA  SER A  78      13.121 -20.167 -17.367  1.00 80.87           C  
ATOM   1248  HA  SER A  78      13.619 -20.183 -16.398  1.00 80.87           H  
ATOM   1249  C   SER A  78      12.831 -21.620 -17.778  1.00 80.87           C  
ATOM   1250  CB  SER A  78      11.789 -19.419 -17.222  1.00 80.87           C  
ATOM   1251  HB2 SER A  78      11.247 -19.443 -18.167  1.00 80.87           H  
ATOM   1252  HB3 SER A  78      11.184 -19.924 -16.468  1.00 80.87           H  
ATOM   1253  O   SER A  78      12.868 -22.538 -16.956  1.00 80.87           O  
ATOM   1254  OG  SER A  78      11.965 -18.072 -16.827  1.00 80.87           O  
ATOM   1255  HG  SER A  78      12.400 -17.586 -17.531  1.00 80.87           H  
ATOM   1256  N   LEU A  79      12.570 -21.855 -19.067  1.00 86.83           N  
ATOM   1257  H   LEU A  79      12.545 -21.060 -19.690  1.00 86.83           H  
ATOM   1258  CA  LEU A  79      12.339 -23.189 -19.625  1.00 86.83           C  
ATOM   1259  HA  LEU A  79      11.634 -23.724 -18.989  1.00 86.83           H  
ATOM   1260  C   LEU A  79      13.621 -24.033 -19.690  1.00 86.83           C  
ATOM   1261  CB  LEU A  79      11.748 -23.049 -21.031  1.00 86.83           C  
ATOM   1262  HB2 LEU A  79      11.711 -24.043 -21.478  1.00 86.83           H  
ATOM   1263  HB3 LEU A  79      12.428 -22.436 -21.623  1.00 86.83           H  
ATOM   1264  O   LEU A  79      13.552 -25.251 -19.510  1.00 86.83           O  
ATOM   1265  CG  LEU A  79      10.331 -22.463 -21.112  1.00 86.83           C  
ATOM   1266  HG  LEU A  79      10.252 -21.552 -20.519  1.00 86.83           H  
ATOM   1267  CD1 LEU A  79      10.058 -22.134 -22.578  1.00 86.83           C  
ATOM   1268 HD11 LEU A  79      10.085 -23.038 -23.185  1.00 86.83           H  
ATOM   1269 HD12 LEU A  79      10.805 -21.427 -22.939  1.00 86.83           H  
ATOM   1270 HD13 LEU A  79       9.081 -21.656 -22.658  1.00 86.83           H  
ATOM   1271  CD2 LEU A  79       9.269 -23.442 -20.607  1.00 86.83           C  
ATOM   1272 HD21 LEU A  79       9.313 -24.373 -21.173  1.00 86.83           H  
ATOM   1273 HD22 LEU A  79       9.431 -23.649 -19.550  1.00 86.83           H  
ATOM   1274 HD23 LEU A  79       8.282 -22.996 -20.722  1.00 86.83           H  
ATOM   1275  N   TYR A  80      14.777 -23.411 -19.935  1.00 83.65           N  
ATOM   1276  H   TYR A  80      14.764 -22.417 -20.112  1.00 83.65           H  
ATOM   1277  CA  TYR A  80      16.078 -24.075 -19.913  1.00 83.65           C  
ATOM   1278  HA  TYR A  80      16.028 -24.956 -20.553  1.00 83.65           H  
ATOM   1279  C   TYR A  80      16.428 -24.546 -18.499  1.00 83.65           C  
ATOM   1280  CB  TYR A  80      17.158 -23.143 -20.476  1.00 83.65           C  
ATOM   1281  HB2 TYR A  80      16.852 -22.804 -21.466  1.00 83.65           H  
ATOM   1282  HB3 TYR A  80      17.250 -22.262 -19.841  1.00 83.65           H  
ATOM   1283  O   TYR A  80      16.834 -25.693 -18.327  1.00 83.65           O  
ATOM   1284  CG  TYR A  80      18.512 -23.812 -20.596  1.00 83.65           C  
ATOM   1285  CD1 TYR A  80      19.476 -23.651 -19.580  1.00 83.65           C  
ATOM   1286  HD1 TYR A  80      19.257 -23.037 -18.719  1.00 83.65           H  
ATOM   1287  CD2 TYR A  80      18.798 -24.610 -21.721  1.00 83.65           C  
ATOM   1288  HD2 TYR A  80      18.058 -24.711 -22.501  1.00 83.65           H  
ATOM   1289  CE1 TYR A  80      20.730 -24.280 -19.692  1.00 83.65           C  
ATOM   1290  HE1 TYR A  80      21.467 -24.133 -18.916  1.00 83.65           H  
ATOM   1291  CE2 TYR A  80      20.050 -25.246 -21.834  1.00 83.65           C  
ATOM   1292  HE2 TYR A  80      20.297 -25.836 -22.704  1.00 83.65           H  
ATOM   1293  OH  TYR A  80      22.227 -25.684 -20.941  1.00 83.65           O  
ATOM   1294  HH  TYR A  80      22.822 -25.400 -20.244  1.00 83.65           H  
ATOM   1295  CZ  TYR A  80      21.017 -25.077 -20.821  1.00 83.65           C  
ATOM   1296  N   GLU A  81      16.166 -23.728 -17.478  1.00 74.76           N  
ATOM   1297  H   GLU A  81      15.895 -22.776 -17.677  1.00 74.76           H  
ATOM   1298  CA  GLU A  81      16.303 -24.131 -16.077  1.00 74.76           C  
ATOM   1299  HA  GLU A  81      17.300 -24.549 -15.940  1.00 74.76           H  
ATOM   1300  C   GLU A  81      15.338 -25.258 -15.696  1.00 74.76           C  
ATOM   1301  CB  GLU A  81      16.132 -22.910 -15.154  1.00 74.76           C  
ATOM   1302  HB2 GLU A  81      15.317 -22.282 -15.514  1.00 74.76           H  
ATOM   1303  HB3 GLU A  81      15.868 -23.253 -14.154  1.00 74.76           H  
ATOM   1304  O   GLU A  81      15.754 -26.248 -15.092  1.00 74.76           O  
ATOM   1305  CG  GLU A  81      17.424 -22.083 -15.063  1.00 74.76           C  
ATOM   1306  HG2 GLU A  81      17.268 -21.260 -14.366  1.00 74.76           H  
ATOM   1307  HG3 GLU A  81      17.649 -21.665 -16.045  1.00 74.76           H  
ATOM   1308  CD  GLU A  81      18.597 -22.947 -14.580  1.00 74.76           C  
ATOM   1309  OE1 GLU A  81      19.698 -22.895 -15.162  1.00 74.76           O  
ATOM   1310  OE2 GLU A  81      18.401 -23.796 -13.675  1.00 74.76           O  
ATOM   1311  N   ILE A  82      14.074 -25.209 -16.133  1.00 77.37           N  
ATOM   1312  H   ILE A  82      13.756 -24.366 -16.590  1.00 77.37           H  
ATOM   1313  CA  ILE A  82      13.144 -26.332 -15.930  1.00 77.37           C  
ATOM   1314  HA  ILE A  82      13.099 -26.540 -14.861  1.00 77.37           H  
ATOM   1315  C   ILE A  82      13.666 -27.613 -16.597  1.00 77.37           C  
ATOM   1316  CB  ILE A  82      11.721 -25.963 -16.400  1.00 77.37           C  
ATOM   1317  HB  ILE A  82      11.780 -25.528 -17.398  1.00 77.37           H  
ATOM   1318  O   ILE A  82      13.646 -28.678 -15.973  1.00 77.37           O  
ATOM   1319  CG1 ILE A  82      11.113 -24.928 -15.428  1.00 77.37           C  
ATOM   1320 HG12 ILE A  82      10.864 -25.413 -14.484  1.00 77.37           H  
ATOM   1321 HG13 ILE A  82      11.845 -24.150 -15.212  1.00 77.37           H  
ATOM   1322  CG2 ILE A  82      10.831 -27.219 -16.463  1.00 77.37           C  
ATOM   1323 HG21 ILE A  82      10.905 -27.776 -15.530  1.00 77.37           H  
ATOM   1324 HG22 ILE A  82       9.788 -26.946 -16.628  1.00 77.37           H  
ATOM   1325 HG23 ILE A  82      11.141 -27.862 -17.287  1.00 77.37           H  
ATOM   1326  CD1 ILE A  82       9.865 -24.235 -15.981  1.00 77.37           C  
ATOM   1327 HD11 ILE A  82       9.031 -24.933 -16.055  1.00 77.37           H  
ATOM   1328 HD12 ILE A  82      10.080 -23.812 -16.963  1.00 77.37           H  
ATOM   1329 HD13 ILE A  82       9.581 -23.429 -15.304  1.00 77.37           H  
ATOM   1330  N   LYS A  83      14.180 -27.531 -17.829  1.00 84.16           N  
ATOM   1331  H   LYS A  83      14.157 -26.630 -18.285  1.00 84.16           H  
ATOM   1332  CA  LYS A  83      14.804 -28.660 -18.537  1.00 84.16           C  
ATOM   1333  HA  LYS A  83      14.099 -29.490 -18.569  1.00 84.16           H  
ATOM   1334  C   LYS A  83      16.052 -29.171 -17.809  1.00 84.16           C  
ATOM   1335  CB  LYS A  83      15.097 -28.220 -19.978  1.00 84.16           C  
ATOM   1336  HB2 LYS A  83      15.687 -27.304 -19.955  1.00 84.16           H  
ATOM   1337  HB3 LYS A  83      14.146 -27.995 -20.461  1.00 84.16           H  
ATOM   1338  O   LYS A  83      16.216 -30.383 -17.699  1.00 84.16           O  
ATOM   1339  CG  LYS A  83      15.850 -29.263 -20.820  1.00 84.16           C  
ATOM   1340  HG2 LYS A  83      16.818 -29.475 -20.365  1.00 84.16           H  
ATOM   1341  HG3 LYS A  83      15.274 -30.186 -20.885  1.00 84.16           H  
ATOM   1342  CD  LYS A  83      16.079 -28.688 -22.221  1.00 84.16           C  
ATOM   1343  HD2 LYS A  83      15.115 -28.538 -22.708  1.00 84.16           H  
ATOM   1344  HD3 LYS A  83      16.569 -27.719 -22.117  1.00 84.16           H  
ATOM   1345  CE  LYS A  83      16.955 -29.596 -23.085  1.00 84.16           C  
ATOM   1346  HE2 LYS A  83      17.860 -29.833 -22.525  1.00 84.16           H  
ATOM   1347  HE3 LYS A  83      16.422 -30.526 -23.283  1.00 84.16           H  
ATOM   1348  NZ  LYS A  83      17.310 -28.901 -24.350  1.00 84.16           N  
ATOM   1349  HZ1 LYS A  83      17.768 -28.026 -24.139  1.00 84.16           H  
ATOM   1350  HZ2 LYS A  83      16.484 -28.662 -24.879  1.00 84.16           H  
ATOM   1351  HZ3 LYS A  83      17.927 -29.457 -24.924  1.00 84.16           H  
ATOM   1352  N   ARG A  84      16.894 -28.283 -17.267  1.00 78.57           N  
ATOM   1353  H   ARG A  84      16.701 -27.306 -17.431  1.00 78.57           H  
ATOM   1354  CA  ARG A  84      18.091 -28.625 -16.476  1.00 78.57           C  
ATOM   1355  HA  ARG A  84      18.714 -29.304 -17.058  1.00 78.57           H  
ATOM   1356  C   ARG A  84      17.731 -29.362 -15.185  1.00 78.57           C  
ATOM   1357  CB  ARG A  84      18.888 -27.333 -16.190  1.00 78.57           C  
ATOM   1358  HB2 ARG A  84      19.050 -26.803 -17.129  1.00 78.57           H  
ATOM   1359  HB3 ARG A  84      18.313 -26.686 -15.528  1.00 78.57           H  
ATOM   1360  O   ARG A  84      18.373 -30.353 -14.854  1.00 78.57           O  
ATOM   1361  CG  ARG A  84      20.257 -27.617 -15.552  1.00 78.57           C  
ATOM   1362  HG2 ARG A  84      20.813 -28.279 -16.215  1.00 78.57           H  
ATOM   1363  HG3 ARG A  84      20.129 -28.120 -14.594  1.00 78.57           H  
ATOM   1364  CD  ARG A  84      21.090 -26.343 -15.340  1.00 78.57           C  
ATOM   1365  HD2 ARG A  84      21.060 -25.737 -16.246  1.00 78.57           H  
ATOM   1366  HD3 ARG A  84      22.123 -26.647 -15.170  1.00 78.57           H  
ATOM   1367  NE  ARG A  84      20.615 -25.529 -14.204  1.00 78.57           N  
ATOM   1368  HE  ARG A  84      19.687 -25.136 -14.266  1.00 78.57           H  
ATOM   1369  NH1 ARG A  84      22.632 -25.013 -13.201  1.00 78.57           N  
ATOM   1370 HH11 ARG A  84      23.123 -24.445 -12.525  1.00 78.57           H  
ATOM   1371 HH12 ARG A  84      23.123 -25.466 -13.959  1.00 78.57           H  
ATOM   1372  NH2 ARG A  84      20.739 -24.178 -12.397  1.00 78.57           N  
ATOM   1373 HH21 ARG A  84      19.787 -23.950 -12.644  1.00 78.57           H  
ATOM   1374 HH22 ARG A  84      21.252 -23.527 -11.819  1.00 78.57           H  
ATOM   1375  CZ  ARG A  84      21.333 -24.919 -13.278  1.00 78.57           C  
ATOM   1376  N   VAL A  85      16.693 -28.904 -14.486  1.00 72.94           N  
ATOM   1377  H   VAL A  85      16.277 -28.041 -14.804  1.00 72.94           H  
ATOM   1378  CA  VAL A  85      16.257 -29.439 -13.184  1.00 72.94           C  
ATOM   1379  HA  VAL A  85      17.139 -29.696 -12.598  1.00 72.94           H  
ATOM   1380  C   VAL A  85      15.431 -30.726 -13.313  1.00 72.94           C  
ATOM   1381  CB  VAL A  85      15.484 -28.340 -12.420  1.00 72.94           C  
ATOM   1382  HB  VAL A  85      14.701 -27.949 -13.070  1.00 72.94           H  
ATOM   1383  O   VAL A  85      15.502 -31.578 -12.432  1.00 72.94           O  
ATOM   1384  CG1 VAL A  85      14.815 -28.827 -11.126  1.00 72.94           C  
ATOM   1385 HG11 VAL A  85      15.557 -29.293 -10.477  1.00 72.94           H  
ATOM   1386 HG12 VAL A  85      14.031 -29.549 -11.355  1.00 72.94           H  
ATOM   1387 HG13 VAL A  85      14.361 -27.981 -10.611  1.00 72.94           H  
ATOM   1388  CG2 VAL A  85      16.420 -27.189 -12.021  1.00 72.94           C  
ATOM   1389 HG21 VAL A  85      15.838 -26.365 -11.608  1.00 72.94           H  
ATOM   1390 HG22 VAL A  85      16.957 -26.805 -12.889  1.00 72.94           H  
ATOM   1391 HG23 VAL A  85      17.148 -27.526 -11.283  1.00 72.94           H  
ATOM   1392  N   THR A  86      14.638 -30.885 -14.379  1.00 76.48           N  
ATOM   1393  H   THR A  86      14.599 -30.130 -15.050  1.00 76.48           H  
ATOM   1394  CA  THR A  86      13.665 -31.995 -14.504  1.00 76.48           C  
ATOM   1395  HA  THR A  86      13.692 -32.602 -13.598  1.00 76.48           H  
ATOM   1396  C   THR A  86      13.919 -32.967 -15.651  1.00 76.48           C  
ATOM   1397  CB  THR A  86      12.229 -31.478 -14.647  1.00 76.48           C  
ATOM   1398  HB  THR A  86      11.555 -32.334 -14.626  1.00 76.48           H  
ATOM   1399  O   THR A  86      13.268 -34.007 -15.720  1.00 76.48           O  
ATOM   1400  CG2 THR A  86      11.830 -30.542 -13.513  1.00 76.48           C  
ATOM   1401 HG21 THR A  86      12.321 -29.574 -13.617  1.00 76.48           H  
ATOM   1402 HG22 THR A  86      12.100 -30.991 -12.557  1.00 76.48           H  
ATOM   1403 HG23 THR A  86      10.747 -30.421 -13.546  1.00 76.48           H  
ATOM   1404  OG1 THR A  86      12.053 -30.809 -15.877  1.00 76.48           O  
ATOM   1405  HG1 THR A  86      12.570 -30.001 -15.847  1.00 76.48           H  
ATOM   1406  N   GLY A  87      14.800 -32.627 -16.594  1.00 80.56           N  
ATOM   1407  H   GLY A  87      15.322 -31.769 -16.492  1.00 80.56           H  
ATOM   1408  CA  GLY A  87      14.985 -33.373 -17.840  1.00 80.56           C  
ATOM   1409  HA2 GLY A  87      15.130 -34.427 -17.603  1.00 80.56           H  
ATOM   1410  HA3 GLY A  87      15.884 -33.006 -18.335  1.00 80.56           H  
ATOM   1411  C   GLY A  87      13.820 -33.268 -18.836  1.00 80.56           C  
ATOM   1412  O   GLY A  87      13.927 -33.808 -19.938  1.00 80.56           O  
ATOM   1413  N   GLN A  88      12.715 -32.586 -18.504  1.00 79.81           N  
ATOM   1414  H   GLN A  88      12.662 -32.141 -17.599  1.00 79.81           H  
ATOM   1415  CA  GLN A  88      11.577 -32.456 -19.417  1.00 79.81           C  
ATOM   1416  HA  GLN A  88      11.353 -33.453 -19.796  1.00 79.81           H  
ATOM   1417  C   GLN A  88      11.910 -31.585 -20.636  1.00 79.81           C  
ATOM   1418  CB  GLN A  88      10.315 -31.941 -18.707  1.00 79.81           C  
ATOM   1419  HB2 GLN A  88       9.559 -31.770 -19.472  1.00 79.81           H  
ATOM   1420  HB3 GLN A  88      10.521 -30.990 -18.216  1.00 79.81           H  
ATOM   1421  O   GLN A  88      12.682 -30.628 -20.571  1.00 79.81           O  
ATOM   1422  CG  GLN A  88       9.756 -32.949 -17.686  1.00 79.81           C  
ATOM   1423  HG2 GLN A  88      10.370 -32.929 -16.786  1.00 79.81           H  
ATOM   1424  HG3 GLN A  88       9.809 -33.953 -18.107  1.00 79.81           H  
ATOM   1425  CD  GLN A  88       8.298 -32.687 -17.306  1.00 79.81           C  
ATOM   1426  NE2 GLN A  88       7.736 -33.474 -16.415  1.00 79.81           N  
ATOM   1427 HE21 GLN A  88       6.788 -33.240 -16.157  1.00 79.81           H  
ATOM   1428 HE22 GLN A  88       8.277 -34.177 -15.933  1.00 79.81           H  
ATOM   1429  OE1 GLN A  88       7.618 -31.814 -17.821  1.00 79.81           O  
ATOM   1430  N   CYS A  89      11.286 -31.901 -21.774  1.00 86.16           N  
ATOM   1431  H   CYS A  89      10.646 -32.682 -21.771  1.00 86.16           H  
ATOM   1432  CA  CYS A  89      11.441 -31.116 -22.994  1.00 86.16           C  
ATOM   1433  HA  CYS A  89      12.505 -31.021 -23.211  1.00 86.16           H  
ATOM   1434  C   CYS A  89      10.856 -29.706 -22.806  1.00 86.16           C  
ATOM   1435  CB  CYS A  89      10.776 -31.860 -24.159  1.00 86.16           C  
ATOM   1436  HB2 CYS A  89       9.710 -31.971 -23.961  1.00 86.16           H  
ATOM   1437  HB3 CYS A  89      11.227 -32.847 -24.269  1.00 86.16           H  
ATOM   1438  O   CYS A  89       9.638 -29.550 -22.713  1.00 86.16           O  
ATOM   1439  SG  CYS A  89      11.014 -30.911 -25.690  1.00 86.16           S  
ATOM   1440  HG  CYS A  89      10.336 -31.722 -26.507  1.00 86.16           H  
ATOM   1441  N   GLN A  90      11.725 -28.690 -22.825  1.00 89.11           N  
ATOM   1442  H   GLN A  90      12.704 -28.930 -22.770  1.00 89.11           H  
ATOM   1443  CA  GLN A  90      11.393 -27.260 -22.714  1.00 89.11           C  
ATOM   1444  HA  GLN A  90      11.141 -27.047 -21.675  1.00 89.11           H  
ATOM   1445  C   GLN A  90      10.182 -26.836 -23.570  1.00 89.11           C  
ATOM   1446  CB  GLN A  90      12.663 -26.453 -23.067  1.00 89.11           C  
ATOM   1447  HB2 GLN A  90      12.481 -25.394 -22.888  1.00 89.11           H  
ATOM   1448  HB3 GLN A  90      13.458 -26.768 -22.391  1.00 89.11           H  
ATOM   1449  O   GLN A  90       9.303 -26.118 -23.102  1.00 89.11           O  
ATOM   1450  CG  GLN A  90      13.141 -26.592 -24.528  1.00 89.11           C  
ATOM   1451  HG2 GLN A  90      13.084 -27.633 -24.848  1.00 89.11           H  
ATOM   1452  HG3 GLN A  90      12.476 -26.006 -25.162  1.00 89.11           H  
ATOM   1453  CD  GLN A  90      14.571 -26.116 -24.778  1.00 89.11           C  
ATOM   1454  NE2 GLN A  90      14.983 -26.027 -26.022  1.00 89.11           N  
ATOM   1455 HE21 GLN A  90      15.874 -25.584 -26.194  1.00 89.11           H  
ATOM   1456 HE22 GLN A  90      14.372 -26.266 -26.790  1.00 89.11           H  
ATOM   1457  OE1 GLN A  90      15.383 -25.946 -23.885  1.00 89.11           O  
ATOM   1458  N   HIS A  91      10.079 -27.354 -24.797  1.00 91.86           N  
ATOM   1459  H   HIS A  91      10.831 -27.936 -25.137  1.00 91.86           H  
ATOM   1460  CA  HIS A  91       8.983 -27.050 -25.718  1.00 91.86           C  
ATOM   1461  HA  HIS A  91       8.867 -25.968 -25.781  1.00 91.86           H  
ATOM   1462  C   HIS A  91       7.642 -27.628 -25.241  1.00 91.86           C  
ATOM   1463  CB  HIS A  91       9.353 -27.583 -27.109  1.00 91.86           C  
ATOM   1464  HB2 HIS A  91       9.313 -28.672 -27.102  1.00 91.86           H  
ATOM   1465  HB3 HIS A  91       8.608 -27.232 -27.824  1.00 91.86           H  
ATOM   1466  O   HIS A  91       6.622 -26.949 -25.309  1.00 91.86           O  
ATOM   1467  CG  HIS A  91      10.727 -27.153 -27.566  1.00 91.86           C  
ATOM   1468  CD2 HIS A  91      11.782 -27.975 -27.859  1.00 91.86           C  
ATOM   1469  HD2 HIS A  91      11.764 -29.055 -27.853  1.00 91.86           H  
ATOM   1470  ND1 HIS A  91      11.195 -25.862 -27.659  1.00 91.86           N  
ATOM   1471  HD1 HIS A  91      10.706 -25.009 -27.432  1.00 91.86           H  
ATOM   1472  CE1 HIS A  91      12.481 -25.905 -28.036  1.00 91.86           C  
ATOM   1473  HE1 HIS A  91      13.100 -25.036 -28.202  1.00 91.86           H  
ATOM   1474  NE2 HIS A  91      12.902 -27.177 -28.106  1.00 91.86           N  
ATOM   1475  N   LYS A  92       7.644 -28.854 -24.696  1.00 88.57           N  
ATOM   1476  H   LYS A  92       8.538 -29.300 -24.547  1.00 88.57           H  
ATOM   1477  CA  LYS A  92       6.440 -29.504 -24.152  1.00 88.57           C  
ATOM   1478  HA  LYS A  92       5.624 -29.333 -24.854  1.00 88.57           H  
ATOM   1479  C   LYS A  92       5.991 -28.845 -22.844  1.00 88.57           C  
ATOM   1480  CB  LYS A  92       6.671 -31.026 -24.041  1.00 88.57           C  
ATOM   1481  HB2 LYS A  92       7.141 -31.358 -24.966  1.00 88.57           H  
ATOM   1482  HB3 LYS A  92       7.348 -31.243 -23.215  1.00 88.57           H  
ATOM   1483  O   LYS A  92       4.794 -28.708 -22.628  1.00 88.57           O  
ATOM   1484  CG  LYS A  92       5.357 -31.815 -23.857  1.00 88.57           C  
ATOM   1485  HG2 LYS A  92       4.585 -31.352 -24.473  1.00 88.57           H  
ATOM   1486  HG3 LYS A  92       5.041 -31.758 -22.815  1.00 88.57           H  
ATOM   1487  CD  LYS A  92       5.479 -33.292 -24.289  1.00 88.57           C  
ATOM   1488  HD2 LYS A  92       5.849 -33.315 -25.314  1.00 88.57           H  
ATOM   1489  HD3 LYS A  92       6.184 -33.816 -23.643  1.00 88.57           H  
ATOM   1490  CE  LYS A  92       4.103 -33.991 -24.246  1.00 88.57           C  
ATOM   1491  HE2 LYS A  92       3.904 -34.315 -23.225  1.00 88.57           H  
ATOM   1492  HE3 LYS A  92       3.342 -33.256 -24.506  1.00 88.57           H  
ATOM   1493  NZ  LYS A  92       3.978 -35.144 -25.192  1.00 88.57           N  
ATOM   1494  HZ1 LYS A  92       4.715 -35.830 -25.103  1.00 88.57           H  
ATOM   1495  HZ2 LYS A  92       3.939 -34.860 -26.160  1.00 88.57           H  
ATOM   1496  HZ3 LYS A  92       3.085 -35.606 -25.094  1.00 88.57           H  
ATOM   1497  N   VAL A  93       6.929 -28.360 -22.024  1.00 88.56           N  
ATOM   1498  H   VAL A  93       7.896 -28.529 -22.261  1.00 88.56           H  
ATOM   1499  CA  VAL A  93       6.624 -27.549 -20.829  1.00 88.56           C  
ATOM   1500  HA  VAL A  93       5.930 -28.103 -20.198  1.00 88.56           H  
ATOM   1501  C   VAL A  93       5.924 -26.243 -21.218  1.00 88.56           C  
ATOM   1502  CB  VAL A  93       7.896 -27.268 -20.003  1.00 88.56           C  
ATOM   1503  HB  VAL A  93       8.636 -26.784 -20.639  1.00 88.56           H  
ATOM   1504  O   VAL A  93       4.861 -25.954 -20.675  1.00 88.56           O  
ATOM   1505  CG1 VAL A  93       7.624 -26.355 -18.802  1.00 88.56           C  
ATOM   1506 HG11 VAL A  93       7.205 -25.400 -19.120  1.00 88.56           H  
ATOM   1507 HG12 VAL A  93       6.930 -26.841 -18.116  1.00 88.56           H  
ATOM   1508 HG13 VAL A  93       8.561 -26.141 -18.287  1.00 88.56           H  
ATOM   1509  CG2 VAL A  93       8.501 -28.571 -19.460  1.00 88.56           C  
ATOM   1510 HG21 VAL A  93       9.423 -28.352 -18.923  1.00 88.56           H  
ATOM   1511 HG22 VAL A  93       7.801 -29.060 -18.783  1.00 88.56           H  
ATOM   1512 HG23 VAL A  93       8.737 -29.255 -20.275  1.00 88.56           H  
ATOM   1513  N   LEU A  94       6.469 -25.488 -22.181  1.00 90.96           N  
ATOM   1514  H   LEU A  94       7.359 -25.765 -22.569  1.00 90.96           H  
ATOM   1515  CA  LEU A  94       5.871 -24.234 -22.658  1.00 90.96           C  
ATOM   1516  HA  LEU A  94       5.780 -23.550 -21.814  1.00 90.96           H  
ATOM   1517  C   LEU A  94       4.465 -24.448 -23.232  1.00 90.96           C  
ATOM   1518  CB  LEU A  94       6.801 -23.612 -23.716  1.00 90.96           C  
ATOM   1519  HB2 LEU A  94       7.771 -23.431 -23.253  1.00 90.96           H  
ATOM   1520  HB3 LEU A  94       6.952 -24.333 -24.520  1.00 90.96           H  
ATOM   1521  O   LEU A  94       3.525 -23.752 -22.858  1.00 90.96           O  
ATOM   1522  CG  LEU A  94       6.283 -22.299 -24.341  1.00 90.96           C  
ATOM   1523  HG  LEU A  94       5.353 -22.503 -24.872  1.00 90.96           H  
ATOM   1524  CD1 LEU A  94       6.025 -21.204 -23.303  1.00 90.96           C  
ATOM   1525 HD11 LEU A  94       5.187 -21.483 -22.665  1.00 90.96           H  
ATOM   1526 HD12 LEU A  94       5.763 -20.273 -23.807  1.00 90.96           H  
ATOM   1527 HD13 LEU A  94       6.910 -21.037 -22.688  1.00 90.96           H  
ATOM   1528  CD2 LEU A  94       7.288 -21.781 -25.367  1.00 90.96           C  
ATOM   1529 HD21 LEU A  94       6.893 -20.888 -25.852  1.00 90.96           H  
ATOM   1530 HD22 LEU A  94       8.233 -21.531 -24.885  1.00 90.96           H  
ATOM   1531 HD23 LEU A  94       7.463 -22.538 -26.132  1.00 90.96           H  
ATOM   1532  N   ILE A  95       4.320 -25.428 -24.123  1.00 90.52           N  
ATOM   1533  H   ILE A  95       5.139 -25.951 -24.399  1.00 90.52           H  
ATOM   1534  CA  ILE A  95       3.053 -25.722 -24.798  1.00 90.52           C  
ATOM   1535  HA  ILE A  95       2.668 -24.797 -25.230  1.00 90.52           H  
ATOM   1536  C   ILE A  95       1.987 -26.193 -23.797  1.00 90.52           C  
ATOM   1537  CB  ILE A  95       3.327 -26.705 -25.957  1.00 90.52           C  
ATOM   1538  HB  ILE A  95       3.972 -27.505 -25.593  1.00 90.52           H  
ATOM   1539  O   ILE A  95       0.843 -25.744 -23.879  1.00 90.52           O  
ATOM   1540  CG1 ILE A  95       4.050 -25.941 -27.095  1.00 90.52           C  
ATOM   1541 HG12 ILE A  95       3.343 -25.269 -27.583  1.00 90.52           H  
ATOM   1542 HG13 ILE A  95       4.849 -25.327 -26.680  1.00 90.52           H  
ATOM   1543  CG2 ILE A  95       2.035 -27.345 -26.474  1.00 90.52           C  
ATOM   1544 HG21 ILE A  95       1.327 -26.570 -26.768  1.00 90.52           H  
ATOM   1545 HG22 ILE A  95       2.244 -27.982 -27.333  1.00 90.52           H  
ATOM   1546 HG23 ILE A  95       1.586 -27.973 -25.703  1.00 90.52           H  
ATOM   1547  CD1 ILE A  95       4.686 -26.844 -28.155  1.00 90.52           C  
ATOM   1548 HD11 ILE A  95       3.917 -27.423 -28.668  1.00 90.52           H  
ATOM   1549 HD12 ILE A  95       5.203 -26.231 -28.892  1.00 90.52           H  
ATOM   1550 HD13 ILE A  95       5.404 -27.516 -27.685  1.00 90.52           H  
ATOM   1551  N   ASN A  96       2.356 -27.006 -22.800  1.00 86.54           N  
ATOM   1552  H   ASN A  96       3.297 -27.373 -22.786  1.00 86.54           H  
ATOM   1553  CA  ASN A  96       1.446 -27.387 -21.717  1.00 86.54           C  
ATOM   1554  HA  ASN A  96       0.526 -27.776 -22.152  1.00 86.54           H  
ATOM   1555  C   ASN A  96       1.049 -26.182 -20.845  1.00 86.54           C  
ATOM   1556  CB  ASN A  96       2.085 -28.492 -20.859  1.00 86.54           C  
ATOM   1557  HB2 ASN A  96       1.485 -28.612 -19.957  1.00 86.54           H  
ATOM   1558  HB3 ASN A  96       3.087 -28.187 -20.556  1.00 86.54           H  
ATOM   1559  O   ASN A  96      -0.137 -26.012 -20.571  1.00 86.54           O  
ATOM   1560  CG  ASN A  96       2.151 -29.856 -21.519  1.00 86.54           C  
ATOM   1561  ND2 ASN A  96       2.763 -30.809 -20.855  1.00 86.54           N  
ATOM   1562 HD21 ASN A  96       2.729 -31.728 -21.272  1.00 86.54           H  
ATOM   1563 HD22 ASN A  96       3.177 -30.601 -19.958  1.00 86.54           H  
ATOM   1564  OD1 ASN A  96       1.631 -30.125 -22.588  1.00 86.54           O  
ATOM   1565  N   ALA A  97       2.000 -25.321 -20.464  1.00 85.53           N  
ATOM   1566  H   ALA A  97       2.960 -25.510 -20.711  1.00 85.53           H  
ATOM   1567  CA  ALA A  97       1.727 -24.134 -19.648  1.00 85.53           C  
ATOM   1568  HA  ALA A  97       1.210 -24.452 -18.742  1.00 85.53           H  
ATOM   1569  C   ALA A  97       0.815 -23.114 -20.358  1.00 85.53           C  
ATOM   1570  CB  ALA A  97       3.062 -23.498 -19.240  1.00 85.53           C  
ATOM   1571  HB1 ALA A  97       2.873 -22.641 -18.593  1.00 85.53           H  
ATOM   1572  HB2 ALA A  97       3.606 -23.166 -20.125  1.00 85.53           H  
ATOM   1573  HB3 ALA A  97       3.665 -24.221 -18.692  1.00 85.53           H  
ATOM   1574  O   ALA A  97       0.029 -22.434 -19.705  1.00 85.53           O  
ATOM   1575  N   LEU A  98       0.883 -23.026 -21.691  1.00 87.04           N  
ATOM   1576  H   LEU A  98       1.614 -23.545 -22.157  1.00 87.04           H  
ATOM   1577  CA  LEU A  98      -0.024 -22.207 -22.501  1.00 87.04           C  
ATOM   1578  HA  LEU A  98      -0.199 -21.261 -21.991  1.00 87.04           H  
ATOM   1579  C   LEU A  98      -1.397 -22.874 -22.694  1.00 87.04           C  
ATOM   1580  CB  LEU A  98       0.644 -21.936 -23.861  1.00 87.04           C  
ATOM   1581  HB2 LEU A  98       0.945 -22.893 -24.286  1.00 87.04           H  
ATOM   1582  HB3 LEU A  98      -0.085 -21.487 -24.536  1.00 87.04           H  
ATOM   1583  O   LEU A  98      -2.422 -22.190 -22.665  1.00 87.04           O  
ATOM   1584  CG  LEU A  98       1.867 -21.004 -23.782  1.00 87.04           C  
ATOM   1585  HG  LEU A  98       2.489 -21.264 -22.926  1.00 87.04           H  
ATOM   1586  CD1 LEU A  98       2.689 -21.164 -25.053  1.00 87.04           C  
ATOM   1587 HD11 LEU A  98       2.094 -20.871 -25.918  1.00 87.04           H  
ATOM   1588 HD12 LEU A  98       3.587 -20.550 -24.994  1.00 87.04           H  
ATOM   1589 HD13 LEU A  98       2.989 -22.208 -25.152  1.00 87.04           H  
ATOM   1590  CD2 LEU A  98       1.451 -19.539 -23.673  1.00 87.04           C  
ATOM   1591 HD21 LEU A  98       0.745 -19.419 -22.851  1.00 87.04           H  
ATOM   1592 HD22 LEU A  98       2.328 -18.927 -23.465  1.00 87.04           H  
ATOM   1593 HD23 LEU A  98       0.988 -19.204 -24.601  1.00 87.04           H  
ATOM   1594  N   GLY A  99      -1.425 -24.193 -22.905  1.00 75.28           N  
ATOM   1595  H   GLY A  99      -0.546 -24.689 -22.940  1.00 75.28           H  
ATOM   1596  CA  GLY A  99      -2.644 -24.950 -23.203  1.00 75.28           C  
ATOM   1597  HA2 GLY A  99      -3.246 -24.392 -23.921  1.00 75.28           H  
ATOM   1598  HA3 GLY A  99      -2.357 -25.897 -23.660  1.00 75.28           H  
ATOM   1599  C   GLY A  99      -3.524 -25.265 -21.990  1.00 75.28           C  
ATOM   1600  O   GLY A  99      -4.734 -25.428 -22.139  1.00 75.28           O  
ATOM   1601  N   GLN A 100      -2.956 -25.334 -20.784  1.00 58.86           N  
ATOM   1602  H   GLN A 100      -1.956 -25.217 -20.709  1.00 58.86           H  
ATOM   1603  CA  GLN A 100      -3.696 -25.688 -19.571  1.00 58.86           C  
ATOM   1604  HA  GLN A 100      -4.480 -26.392 -19.848  1.00 58.86           H  
ATOM   1605  C   GLN A 100      -4.423 -24.490 -18.950  1.00 58.86           C  
ATOM   1606  CB  GLN A 100      -2.783 -26.425 -18.576  1.00 58.86           C  
ATOM   1607  HB2 GLN A 100      -3.259 -26.445 -17.595  1.00 58.86           H  
ATOM   1608  HB3 GLN A 100      -1.826 -25.912 -18.483  1.00 58.86           H  
ATOM   1609  O   GLN A 100      -3.913 -23.820 -18.061  1.00 58.86           O  
ATOM   1610  CG  GLN A 100      -2.583 -27.871 -19.054  1.00 58.86           C  
ATOM   1611  HG2 GLN A 100      -2.078 -27.867 -20.021  1.00 58.86           H  
ATOM   1612  HG3 GLN A 100      -3.560 -28.334 -19.186  1.00 58.86           H  
ATOM   1613  CD  GLN A 100      -1.784 -28.753 -18.105  1.00 58.86           C  
ATOM   1614  NE2 GLN A 100      -1.671 -30.023 -18.426  1.00 58.86           N  
ATOM   1615 HE21 GLN A 100      -2.147 -30.382 -19.242  1.00 58.86           H  
ATOM   1616 HE22 GLN A 100      -1.155 -30.597 -17.775  1.00 58.86           H  
ATOM   1617  OE1 GLN A 100      -1.215 -28.350 -17.101  1.00 58.86           O  
ATOM   1618  N   GLY A 101      -5.675 -24.299 -19.375  1.00 46.14           N  
ATOM   1619  H   GLY A 101      -5.965 -24.810 -20.197  1.00 46.14           H  
ATOM   1620  CA  GLY A 101      -6.712 -23.601 -18.600  1.00 46.14           C  
ATOM   1621  HA2 GLY A 101      -7.471 -23.210 -19.277  1.00 46.14           H  
ATOM   1622  HA3 GLY A 101      -6.265 -22.762 -18.067  1.00 46.14           H  
ATOM   1623  C   GLY A 101      -7.412 -24.495 -17.560  1.00 46.14           C  
ATOM   1624  O   GLY A 101      -8.486 -24.148 -17.088  1.00 46.14           O  
ATOM   1625  N   ASN A 102      -6.849 -25.668 -17.254  1.00 32.60           N  
ATOM   1626  H   ASN A 102      -5.940 -25.867 -17.646  1.00 32.60           H  
ATOM   1627  CA  ASN A 102      -7.309 -26.594 -16.216  1.00 32.60           C  
ATOM   1628  HA  ASN A 102      -7.845 -26.022 -15.458  1.00 32.60           H  
ATOM   1629  C   ASN A 102      -6.084 -27.274 -15.575  1.00 32.60           C  
ATOM   1630  CB  ASN A 102      -8.256 -27.650 -16.823  1.00 32.60           C  
ATOM   1631  HB2 ASN A 102      -7.980 -27.850 -17.858  1.00 32.60           H  
ATOM   1632  HB3 ASN A 102      -8.158 -28.582 -16.266  1.00 32.60           H  
ATOM   1633  O   ASN A 102      -5.156 -27.621 -16.314  1.00 32.60           O  
ATOM   1634  CG  ASN A 102      -9.718 -27.254 -16.732  1.00 32.60           C  
ATOM   1635  ND2 ASN A 102     -10.503 -27.512 -17.751  1.00 32.60           N  
ATOM   1636 HD21 ASN A 102     -11.459 -27.207 -17.638  1.00 32.60           H  
ATOM   1637 HD22 ASN A 102     -10.139 -27.910 -18.605  1.00 32.60           H  
ATOM   1638  OD1 ASN A 102     -10.193 -26.767 -15.725  1.00 32.60           O  
ATOM   1639  N   PRO A 103      -6.062 -27.502 -14.246  1.00 36.45           N  
ATOM   1640  CA  PRO A 103      -4.950 -28.177 -13.582  1.00 36.45           C  
ATOM   1641  HA  PRO A 103      -4.052 -27.574 -13.719  1.00 36.45           H  
ATOM   1642  C   PRO A 103      -4.706 -29.590 -14.129  1.00 36.45           C  
ATOM   1643  CB  PRO A 103      -5.307 -28.222 -12.090  1.00 36.45           C  
ATOM   1644  HB2 PRO A 103      -4.432 -28.062 -11.460  1.00 36.45           H  
ATOM   1645  HB3 PRO A 103      -5.777 -29.175 -11.845  1.00 36.45           H  
ATOM   1646  O   PRO A 103      -5.640 -30.297 -14.512  1.00 36.45           O  
ATOM   1647  CG  PRO A 103      -6.335 -27.105 -11.921  1.00 36.45           C  
ATOM   1648  HG2 PRO A 103      -7.017 -27.301 -11.094  1.00 36.45           H  
ATOM   1649  HG3 PRO A 103      -5.821 -26.154 -11.779  1.00 36.45           H  
ATOM   1650  CD  PRO A 103      -7.060 -27.097 -13.264  1.00 36.45           C  
ATOM   1651  HD2 PRO A 103      -7.874 -27.821 -13.253  1.00 36.45           H  
ATOM   1652  HD3 PRO A 103      -7.446 -26.096 -13.453  1.00 36.45           H  
ATOM   1653  N   LEU A 104      -3.447 -30.035 -14.098  1.00 37.43           N  
ATOM   1654  H   LEU A 104      -2.730 -29.402 -13.775  1.00 37.43           H  
ATOM   1655  CA  LEU A 104      -3.108 -31.454 -14.251  1.00 37.43           C  
ATOM   1656  HA  LEU A 104      -3.360 -31.757 -15.267  1.00 37.43           H  
ATOM   1657  C   LEU A 104      -3.916 -32.295 -13.243  1.00 37.43           C  
ATOM   1658  CB  LEU A 104      -1.596 -31.646 -14.006  1.00 37.43           C  
ATOM   1659  HB2 LEU A 104      -1.247 -30.871 -13.324  1.00 37.43           H  
ATOM   1660  HB3 LEU A 104      -1.420 -32.601 -13.509  1.00 37.43           H  
ATOM   1661  O   LEU A 104      -3.910 -31.949 -12.060  1.00 37.43           O  
ATOM   1662  CG  LEU A 104      -0.779 -31.608 -15.305  1.00 37.43           C  
ATOM   1663  HG  LEU A 104      -1.243 -30.904 -15.996  1.00 37.43           H  
ATOM   1664  CD1 LEU A 104       0.653 -31.142 -15.055  1.00 37.43           C  
ATOM   1665 HD11 LEU A 104       0.637 -30.129 -14.653  1.00 37.43           H  
ATOM   1666 HD12 LEU A 104       1.211 -31.129 -15.991  1.00 37.43           H  
ATOM   1667 HD13 LEU A 104       1.145 -31.803 -14.341  1.00 37.43           H  
ATOM   1668  CD2 LEU A 104      -0.730 -32.993 -15.961  1.00 37.43           C  
ATOM   1669 HD21 LEU A 104      -0.237 -33.701 -15.295  1.00 37.43           H  
ATOM   1670 HD22 LEU A 104      -1.744 -33.333 -16.169  1.00 37.43           H  
ATOM   1671 HD23 LEU A 104      -0.177 -32.936 -16.898  1.00 37.43           H  
ATOM   1672  N   PRO A 105      -4.545 -33.415 -13.657  1.00 41.00           N  
ATOM   1673  CA  PRO A 105      -5.204 -34.322 -12.724  1.00 41.00           C  
ATOM   1674  HA  PRO A 105      -6.060 -33.808 -12.287  1.00 41.00           H  
ATOM   1675  C   PRO A 105      -4.242 -34.767 -11.617  1.00 41.00           C  
ATOM   1676  CB  PRO A 105      -5.692 -35.507 -13.567  1.00 41.00           C  
ATOM   1677  HB2 PRO A 105      -6.629 -35.914 -13.186  1.00 41.00           H  
ATOM   1678  HB3 PRO A 105      -4.928 -36.284 -13.606  1.00 41.00           H  
ATOM   1679  O   PRO A 105      -3.103 -35.152 -11.904  1.00 41.00           O  
ATOM   1680  CG  PRO A 105      -5.861 -34.902 -14.959  1.00 41.00           C  
ATOM   1681  HG2 PRO A 105      -5.771 -35.653 -15.744  1.00 41.00           H  
ATOM   1682  HG3 PRO A 105      -6.824 -34.394 -15.022  1.00 41.00           H  
ATOM   1683  CD  PRO A 105      -4.735 -33.871 -15.025  1.00 41.00           C  
ATOM   1684  HD2 PRO A 105      -5.027 -33.052 -15.682  1.00 41.00           H  
ATOM   1685  HD3 PRO A 105      -3.820 -34.345 -15.381  1.00 41.00           H  
ATOM   1686  N   GLU A 106      -4.704 -34.747 -10.363  1.00 42.27           N  
ATOM   1687  H   GLU A 106      -5.624 -34.367 -10.194  1.00 42.27           H  
ATOM   1688  CA  GLU A 106      -3.880 -35.035  -9.176  1.00 42.27           C  
ATOM   1689  HA  GLU A 106      -3.134 -34.249  -9.055  1.00 42.27           H  
ATOM   1690  C   GLU A 106      -3.142 -36.379  -9.260  1.00 42.27           C  
ATOM   1691  CB  GLU A 106      -4.759 -35.057  -7.921  1.00 42.27           C  
ATOM   1692  HB2 GLU A 106      -5.556 -35.786  -8.067  1.00 42.27           H  
ATOM   1693  HB3 GLU A 106      -4.146 -35.383  -7.080  1.00 42.27           H  
ATOM   1694  O   GLU A 106      -2.027 -36.514  -8.758  1.00 42.27           O  
ATOM   1695  CG  GLU A 106      -5.361 -33.691  -7.571  1.00 42.27           C  
ATOM   1696  HG2 GLU A 106      -6.044 -33.384  -8.363  1.00 42.27           H  
ATOM   1697  HG3 GLU A 106      -4.555 -32.959  -7.510  1.00 42.27           H  
ATOM   1698  CD  GLU A 106      -6.115 -33.764  -6.238  1.00 42.27           C  
ATOM   1699  OE1 GLU A 106      -5.900 -32.857  -5.406  1.00 42.27           O  
ATOM   1700  OE2 GLU A 106      -6.871 -34.747  -6.067  1.00 42.27           O  
ATOM   1701  N   SER A 107      -3.717 -37.362  -9.958  1.00 44.81           N  
ATOM   1702  H   SER A 107      -4.607 -37.167 -10.395  1.00 44.81           H  
ATOM   1703  CA  SER A 107      -3.104 -38.668 -10.223  1.00 44.81           C  
ATOM   1704  HA  SER A 107      -2.952 -39.177  -9.271  1.00 44.81           H  
ATOM   1705  C   SER A 107      -1.733 -38.571 -10.908  1.00 44.81           C  
ATOM   1706  CB  SER A 107      -4.064 -39.517 -11.066  1.00 44.81           C  
ATOM   1707  HB2 SER A 107      -4.935 -39.770 -10.461  1.00 44.81           H  
ATOM   1708  HB3 SER A 107      -3.566 -40.439 -11.364  1.00 44.81           H  
ATOM   1709  O   SER A 107      -0.800 -39.269 -10.508  1.00 44.81           O  
ATOM   1710  OG  SER A 107      -4.497 -38.811 -12.219  1.00 44.81           O  
ATOM   1711  HG  SER A 107      -5.077 -39.385 -12.725  1.00 44.81           H  
ATOM   1712  N   ASN A 108      -1.565 -37.666 -11.878  1.00 52.13           N  
ATOM   1713  H   ASN A 108      -2.350 -37.073 -12.107  1.00 52.13           H  
ATOM   1714  CA  ASN A 108      -0.281 -37.449 -12.554  1.00 52.13           C  
ATOM   1715  HA  ASN A 108       0.182 -38.416 -12.753  1.00 52.13           H  
ATOM   1716  C   ASN A 108       0.707 -36.670 -11.675  1.00 52.13           C  
ATOM   1717  CB  ASN A 108      -0.526 -36.735 -13.896  1.00 52.13           C  
ATOM   1718  HB2 ASN A 108      -1.205 -35.896 -13.745  1.00 52.13           H  
ATOM   1719  HB3 ASN A 108       0.422 -36.343 -14.265  1.00 52.13           H  
ATOM   1720  O   ASN A 108       1.906 -36.947 -11.704  1.00 52.13           O  
ATOM   1721  CG  ASN A 108      -1.077 -37.653 -14.972  1.00 52.13           C  
ATOM   1722  ND2 ASN A 108      -1.679 -37.100 -15.998  1.00 52.13           N  
ATOM   1723 HD21 ASN A 108      -2.049 -37.743 -16.684  1.00 52.13           H  
ATOM   1724 HD22 ASN A 108      -1.822 -36.101 -16.033  1.00 52.13           H  
ATOM   1725  OD1 ASN A 108      -0.947 -38.863 -14.943  1.00 52.13           O  
ATOM   1726  N   MET A 109       0.209 -35.730 -10.867  1.00 49.45           N  
ATOM   1727  H   MET A 109      -0.791 -35.590 -10.872  1.00 49.45           H  
ATOM   1728  CA  MET A 109       1.004 -34.979  -9.886  1.00 49.45           C  
ATOM   1729  HA  MET A 109       1.853 -34.523 -10.395  1.00 49.45           H  
ATOM   1730  C   MET A 109       1.577 -35.901  -8.799  1.00 49.45           C  
ATOM   1731  CB  MET A 109       0.126 -33.870  -9.274  1.00 49.45           C  
ATOM   1732  HB2 MET A 109      -0.923 -34.060  -9.500  1.00 49.45           H  
ATOM   1733  HB3 MET A 109       0.221 -33.873  -8.188  1.00 49.45           H  
ATOM   1734  O   MET A 109       2.768 -35.835  -8.491  1.00 49.45           O  
ATOM   1735  CG  MET A 109       0.483 -32.478  -9.808  1.00 49.45           C  
ATOM   1736  HG2 MET A 109       0.470 -32.510 -10.897  1.00 49.45           H  
ATOM   1737  HG3 MET A 109      -0.294 -31.783  -9.490  1.00 49.45           H  
ATOM   1738  SD  MET A 109       2.086 -31.816  -9.263  1.00 49.45           S  
ATOM   1739  CE  MET A 109       1.780 -31.646  -7.480  1.00 49.45           C  
ATOM   1740  HE1 MET A 109       0.884 -31.048  -7.314  1.00 49.45           H  
ATOM   1741  HE2 MET A 109       1.648 -32.629  -7.026  1.00 49.45           H  
ATOM   1742  HE3 MET A 109       2.631 -31.158  -7.006  1.00 49.45           H  
ATOM   1743  N   ASN A 110       0.764 -36.818  -8.269  1.00 57.19           N  
ATOM   1744  H   ASN A 110      -0.216 -36.779  -8.512  1.00 57.19           H  
ATOM   1745  CA  ASN A 110       1.184 -37.800  -7.271  1.00 57.19           C  
ATOM   1746  HA  ASN A 110       1.718 -37.280  -6.475  1.00 57.19           H  
ATOM   1747  C   ASN A 110       2.177 -38.824  -7.842  1.00 57.19           C  
ATOM   1748  CB  ASN A 110      -0.071 -38.456  -6.665  1.00 57.19           C  
ATOM   1749  HB2 ASN A 110       0.217 -39.355  -6.120  1.00 57.19           H  
ATOM   1750  HB3 ASN A 110      -0.762 -38.740  -7.458  1.00 57.19           H  
ATOM   1751  O   ASN A 110       3.178 -39.118  -7.190  1.00 57.19           O  
ATOM   1752  CG  ASN A 110      -0.773 -37.539  -5.674  1.00 57.19           C  
ATOM   1753  ND2 ASN A 110      -2.055 -37.708  -5.458  1.00 57.19           N  
ATOM   1754 HD21 ASN A 110      -2.488 -37.042  -4.834  1.00 57.19           H  
ATOM   1755 HD22 ASN A 110      -2.600 -38.365  -5.997  1.00 57.19           H  
ATOM   1756  OD1 ASN A 110      -0.167 -36.678  -5.062  1.00 57.19           O  
ATOM   1757  N   ALA A 111       1.973 -39.299  -9.076  1.00 60.86           N  
ATOM   1758  H   ALA A 111       1.114 -39.067  -9.554  1.00 60.86           H  
ATOM   1759  CA  ALA A 111       2.923 -40.187  -9.751  1.00 60.86           C  
ATOM   1760  HA  ALA A 111       3.079 -41.067  -9.127  1.00 60.86           H  
ATOM   1761  C   ALA A 111       4.301 -39.524  -9.962  1.00 60.86           C  
ATOM   1762  CB  ALA A 111       2.301 -40.642 -11.077  1.00 60.86           C  
ATOM   1763  HB1 ALA A 111       2.976 -41.336 -11.579  1.00 60.86           H  
ATOM   1764  HB2 ALA A 111       1.354 -41.145 -10.887  1.00 60.86           H  
ATOM   1765  HB3 ALA A 111       2.125 -39.783 -11.725  1.00 60.86           H  
ATOM   1766  O   ALA A 111       5.333 -40.129  -9.667  1.00 60.86           O  
ATOM   1767  N   LEU A 112       4.333 -38.259 -10.403  1.00 48.36           N  
ATOM   1768  H   LEU A 112       3.460 -37.816 -10.652  1.00 48.36           H  
ATOM   1769  CA  LEU A 112       5.573 -37.477 -10.523  1.00 48.36           C  
ATOM   1770  HA  LEU A 112       6.295 -38.063 -11.092  1.00 48.36           H  
ATOM   1771  C   LEU A 112       6.227 -37.211  -9.163  1.00 48.36           C  
ATOM   1772  CB  LEU A 112       5.277 -36.160 -11.273  1.00 48.36           C  
ATOM   1773  HB2 LEU A 112       5.746 -35.325 -10.752  1.00 48.36           H  
ATOM   1774  HB3 LEU A 112       4.206 -35.960 -11.253  1.00 48.36           H  
ATOM   1775  O   LEU A 112       7.446 -37.320  -9.039  1.00 48.36           O  
ATOM   1776  CG  LEU A 112       5.783 -36.197 -12.728  1.00 48.36           C  
ATOM   1777  HG  LEU A 112       5.856 -37.229 -13.071  1.00 48.36           H  
ATOM   1778  CD1 LEU A 112       4.830 -35.470 -13.674  1.00 48.36           C  
ATOM   1779 HD11 LEU A 112       4.726 -34.428 -13.372  1.00 48.36           H  
ATOM   1780 HD12 LEU A 112       3.852 -35.950 -13.634  1.00 48.36           H  
ATOM   1781 HD13 LEU A 112       5.206 -35.525 -14.695  1.00 48.36           H  
ATOM   1782  CD2 LEU A 112       7.162 -35.538 -12.831  1.00 48.36           C  
ATOM   1783 HD21 LEU A 112       7.852 -36.037 -12.151  1.00 48.36           H  
ATOM   1784 HD22 LEU A 112       7.097 -34.484 -12.562  1.00 48.36           H  
ATOM   1785 HD23 LEU A 112       7.539 -35.634 -13.849  1.00 48.36           H  
ATOM   1786  N   THR A 113       5.432 -36.920  -8.134  1.00 59.32           N  
ATOM   1787  H   THR A 113       4.442 -36.823  -8.309  1.00 59.32           H  
ATOM   1788  CA  THR A 113       5.933 -36.670  -6.775  1.00 59.32           C  
ATOM   1789  HA  THR A 113       6.721 -35.919  -6.835  1.00 59.32           H  
ATOM   1790  C   THR A 113       6.563 -37.933  -6.183  1.00 59.32           C  
ATOM   1791  CB  THR A 113       4.824 -36.102  -5.876  1.00 59.32           C  
ATOM   1792  HB  THR A 113       4.007 -36.819  -5.798  1.00 59.32           H  
ATOM   1793  O   THR A 113       7.683 -37.866  -5.684  1.00 59.32           O  
ATOM   1794  CG2 THR A 113       5.318 -35.743  -4.476  1.00 59.32           C  
ATOM   1795 HG21 THR A 113       4.505 -35.277  -3.920  1.00 59.32           H  
ATOM   1796 HG22 THR A 113       6.155 -35.048  -4.539  1.00 59.32           H  
ATOM   1797 HG23 THR A 113       5.629 -36.642  -3.945  1.00 59.32           H  
ATOM   1798  OG1 THR A 113       4.339 -34.907  -6.442  1.00 59.32           O  
ATOM   1799  HG1 THR A 113       3.733 -35.144  -7.148  1.00 59.32           H  
ATOM   1800  N   GLN A 114       5.929 -39.104  -6.325  1.00 60.42           N  
ATOM   1801  H   GLN A 114       5.012 -39.110  -6.747  1.00 60.42           H  
ATOM   1802  CA  GLN A 114       6.519 -40.393  -5.934  1.00 60.42           C  
ATOM   1803  HA  GLN A 114       6.819 -40.343  -4.888  1.00 60.42           H  
ATOM   1804  C   GLN A 114       7.781 -40.731  -6.742  1.00 60.42           C  
ATOM   1805  CB  GLN A 114       5.487 -41.520  -6.095  1.00 60.42           C  
ATOM   1806  HB2 GLN A 114       6.012 -42.475  -6.063  1.00 60.42           H  
ATOM   1807  HB3 GLN A 114       4.997 -41.434  -7.064  1.00 60.42           H  
ATOM   1808  O   GLN A 114       8.768 -41.192  -6.168  1.00 60.42           O  
ATOM   1809  CG  GLN A 114       4.434 -41.525  -4.976  1.00 60.42           C  
ATOM   1810  HG2 GLN A 114       3.848 -40.607  -5.016  1.00 60.42           H  
ATOM   1811  HG3 GLN A 114       4.940 -41.566  -4.011  1.00 60.42           H  
ATOM   1812  CD  GLN A 114       3.482 -42.717  -5.073  1.00 60.42           C  
ATOM   1813  NE2 GLN A 114       2.680 -42.964  -4.062  1.00 60.42           N  
ATOM   1814 HE21 GLN A 114       2.059 -43.752  -4.177  1.00 60.42           H  
ATOM   1815 HE22 GLN A 114       2.660 -42.362  -3.251  1.00 60.42           H  
ATOM   1816  OE1 GLN A 114       3.442 -43.456  -6.042  1.00 60.42           O  
ATOM   1817  N   ALA A 115       7.794 -40.469  -8.053  1.00 58.83           N  
ATOM   1818  H   ALA A 115       6.948 -40.143  -8.498  1.00 58.83           H  
ATOM   1819  CA  ALA A 115       8.983 -40.671  -8.881  1.00 58.83           C  
ATOM   1820  HA  ALA A 115       9.297 -41.711  -8.784  1.00 58.83           H  
ATOM   1821  C   ALA A 115      10.162 -39.796  -8.416  1.00 58.83           C  
ATOM   1822  CB  ALA A 115       8.621 -40.421 -10.349  1.00 58.83           C  
ATOM   1823  HB1 ALA A 115       7.816 -41.091 -10.651  1.00 58.83           H  
ATOM   1824  HB2 ALA A 115       8.298 -39.389 -10.488  1.00 58.83           H  
ATOM   1825  HB3 ALA A 115       9.493 -40.608 -10.977  1.00 58.83           H  
ATOM   1826  O   ALA A 115      11.282 -40.292  -8.305  1.00 58.83           O  
ATOM   1827  N   MET A 116       9.913 -38.527  -8.066  1.00 51.29           N  
ATOM   1828  H   MET A 116       8.979 -38.166  -8.198  1.00 51.29           H  
ATOM   1829  CA  MET A 116      10.936 -37.642  -7.500  1.00 51.29           C  
ATOM   1830  HA  MET A 116      11.827 -37.705  -8.126  1.00 51.29           H  
ATOM   1831  C   MET A 116      11.375 -38.068  -6.093  1.00 51.29           C  
ATOM   1832  CB  MET A 116      10.458 -36.183  -7.500  1.00 51.29           C  
ATOM   1833  HB2 MET A 116       9.479 -36.104  -7.027  1.00 51.29           H  
ATOM   1834  HB3 MET A 116      11.167 -35.597  -6.915  1.00 51.29           H  
ATOM   1835  O   MET A 116      12.565 -38.013  -5.793  1.00 51.29           O  
ATOM   1836  CG  MET A 116      10.397 -35.605  -8.920  1.00 51.29           C  
ATOM   1837  HG2 MET A 116      11.277 -35.931  -9.475  1.00 51.29           H  
ATOM   1838  HG3 MET A 116       9.520 -36.009  -9.426  1.00 51.29           H  
ATOM   1839  SD  MET A 116      10.324 -33.792  -9.007  1.00 51.29           S  
ATOM   1840  CE  MET A 116      12.040 -33.392  -8.574  1.00 51.29           C  
ATOM   1841  HE1 MET A 116      12.191 -32.315  -8.647  1.00 51.29           H  
ATOM   1842  HE2 MET A 116      12.718 -33.893  -9.264  1.00 51.29           H  
ATOM   1843  HE3 MET A 116      12.254 -33.715  -7.555  1.00 51.29           H  
ATOM   1844  N   HIS A 117      10.459 -38.556  -5.252  1.00 55.21           N  
ATOM   1845  H   HIS A 117       9.489 -38.539  -5.530  1.00 55.21           H  
ATOM   1846  CA  HIS A 117      10.780 -39.018  -3.896  1.00 55.21           C  
ATOM   1847  HA  HIS A 117      11.336 -38.219  -3.404  1.00 55.21           H  
ATOM   1848  C   HIS A 117      11.679 -40.271  -3.872  1.00 55.21           C  
ATOM   1849  CB  HIS A 117       9.478 -39.249  -3.112  1.00 55.21           C  
ATOM   1850  HB2 HIS A 117       9.223 -40.309  -3.111  1.00 55.21           H  
ATOM   1851  HB3 HIS A 117       8.654 -38.714  -3.584  1.00 55.21           H  
ATOM   1852  O   HIS A 117      12.366 -40.524  -2.881  1.00 55.21           O  
ATOM   1853  CG  HIS A 117       9.569 -38.749  -1.697  1.00 55.21           C  
ATOM   1854  CD2 HIS A 117       8.846 -37.723  -1.151  1.00 55.21           C  
ATOM   1855  HD2 HIS A 117       8.079 -37.148  -1.649  1.00 55.21           H  
ATOM   1856  ND1 HIS A 117      10.460 -39.176  -0.742  1.00 55.21           N  
ATOM   1857  HD1 HIS A 117      11.170 -39.882  -0.879  1.00 55.21           H  
ATOM   1858  CE1 HIS A 117      10.268 -38.432   0.361  1.00 55.21           C  
ATOM   1859  HE1 HIS A 117      10.827 -38.526   1.281  1.00 55.21           H  
ATOM   1860  NE2 HIS A 117       9.298 -37.529   0.156  1.00 55.21           N  
ATOM   1861  N   ASN A 118      11.699 -41.035  -4.970  1.00 57.78           N  
ATOM   1862  H   ASN A 118      11.057 -40.793  -5.711  1.00 57.78           H  
ATOM   1863  CA  ASN A 118      12.530 -42.227  -5.152  1.00 57.78           C  
ATOM   1864  HA  ASN A 118      12.703 -42.679  -4.175  1.00 57.78           H  
ATOM   1865  C   ASN A 118      13.936 -41.937  -5.724  1.00 57.78           C  
ATOM   1866  CB  ASN A 118      11.735 -43.229  -6.010  1.00 57.78           C  
ATOM   1867  HB2 ASN A 118      12.400 -44.023  -6.351  1.00 57.78           H  
ATOM   1868  HB3 ASN A 118      11.334 -42.722  -6.888  1.00 57.78           H  
ATOM   1869  O   ASN A 118      14.782 -42.836  -5.751  1.00 57.78           O  
ATOM   1870  CG  ASN A 118      10.608 -43.895  -5.236  1.00 57.78           C  
ATOM   1871  ND2 ASN A 118       9.519 -44.234  -5.885  1.00 57.78           N  
ATOM   1872 HD21 ASN A 118       8.778 -44.622  -5.320  1.00 57.78           H  
ATOM   1873 HD22 ASN A 118       9.365 -43.895  -6.823  1.00 57.78           H  
ATOM   1874  OD1 ASN A 118      10.705 -44.166  -4.052  1.00 57.78           O  
ATOM   1875  N   LEU A 119      14.232 -40.702  -6.151  1.00 37.62           N  
ATOM   1876  H   LEU A 119      13.529 -39.981  -6.070  1.00 37.62           H  
ATOM   1877  CA  LEU A 119      15.554 -40.319  -6.660  1.00 37.62           C  
ATOM   1878  HA  LEU A 119      15.954 -41.151  -7.240  1.00 37.62           H  
ATOM   1879  C   LEU A 119      16.547 -40.082  -5.510  1.00 37.62           C  
ATOM   1880  CB  LEU A 119      15.434 -39.107  -7.604  1.00 37.62           C  
ATOM   1881  HB2 LEU A 119      14.852 -38.333  -7.103  1.00 37.62           H  
ATOM   1882  HB3 LEU A 119      16.429 -38.699  -7.783  1.00 37.62           H  
ATOM   1883  O   LEU A 119      16.715 -38.972  -5.007  1.00 37.62           O  
ATOM   1884  CG  LEU A 119      14.792 -39.429  -8.968  1.00 37.62           C  
ATOM   1885  HG  LEU A 119      13.842 -39.941  -8.815  1.00 37.62           H  
ATOM   1886  CD1 LEU A 119      14.527 -38.133  -9.735  1.00 37.62           C  
ATOM   1887 HD11 LEU A 119      15.466 -37.621  -9.947  1.00 37.62           H  
ATOM   1888 HD12 LEU A 119      13.891 -37.479  -9.139  1.00 37.62           H  
ATOM   1889 HD13 LEU A 119      14.016 -38.358 -10.671  1.00 37.62           H  
ATOM   1890  CD2 LEU A 119      15.697 -40.306  -9.843  1.00 37.62           C  
ATOM   1891 HD21 LEU A 119      16.673 -39.838  -9.964  1.00 37.62           H  
ATOM   1892 HD22 LEU A 119      15.237 -40.436 -10.822  1.00 37.62           H  
ATOM   1893 HD23 LEU A 119      15.813 -41.293  -9.394  1.00 37.62           H  
ATOM   1894  N   LYS A 120      17.253 -41.145  -5.105  1.00 35.02           N  
ATOM   1895  H   LYS A 120      17.005 -42.037  -5.509  1.00 35.02           H  
ATOM   1896  CA  LYS A 120      18.351 -41.060  -4.128  1.00 35.02           C  
ATOM   1897  HA  LYS A 120      17.961 -40.600  -3.220  1.00 35.02           H  
ATOM   1898  C   LYS A 120      19.485 -40.168  -4.646  1.00 35.02           C  
ATOM   1899  CB  LYS A 120      18.891 -42.459  -3.786  1.00 35.02           C  
ATOM   1900  HB2 LYS A 120      19.103 -43.004  -4.706  1.00 35.02           H  
ATOM   1901  HB3 LYS A 120      19.825 -42.344  -3.235  1.00 35.02           H  
ATOM   1902  O   LYS A 120      20.113 -40.486  -5.653  1.00 35.02           O  
ATOM   1903  CG  LYS A 120      17.911 -43.258  -2.918  1.00 35.02           C  
ATOM   1904  HG2 LYS A 120      16.980 -43.410  -3.464  1.00 35.02           H  
ATOM   1905  HG3 LYS A 120      17.698 -42.690  -2.012  1.00 35.02           H  
ATOM   1906  CD  LYS A 120      18.497 -44.622  -2.530  1.00 35.02           C  
ATOM   1907  HD2 LYS A 120      19.449 -44.475  -2.018  1.00 35.02           H  
ATOM   1908  HD3 LYS A 120      18.658 -45.211  -3.432  1.00 35.02           H  
ATOM   1909  CE  LYS A 120      17.512 -45.341  -1.601  1.00 35.02           C  
ATOM   1910  HE2 LYS A 120      16.551 -45.416  -2.111  1.00 35.02           H  
ATOM   1911  HE3 LYS A 120      17.361 -44.727  -0.713  1.00 35.02           H  
ATOM   1912  NZ  LYS A 120      17.989 -46.693  -1.216  1.00 35.02           N  
ATOM   1913  HZ1 LYS A 120      18.096 -47.273  -2.036  1.00 35.02           H  
ATOM   1914  HZ2 LYS A 120      18.873 -46.635  -0.730  1.00 35.02           H  
ATOM   1915  HZ3 LYS A 120      17.315 -47.134  -0.607  1.00 35.02           H  
ATOM   1916  N   SER A 121      19.793 -39.103  -3.904  1.00 32.08           N  
ATOM   1917  H   SER A 121      19.180 -38.880  -3.133  1.00 32.08           H  
ATOM   1918  CA  SER A 121      20.932 -38.215  -4.173  1.00 32.08           C  
ATOM   1919  HA  SER A 121      20.799 -37.785  -5.165  1.00 32.08           H  
ATOM   1920  C   SER A 121      22.271 -38.977  -4.096  1.00 32.08           C  
ATOM   1921  CB  SER A 121      20.929 -37.055  -3.173  1.00 32.08           C  
ATOM   1922  HB2 SER A 121      19.997 -36.500  -3.276  1.00 32.08           H  
ATOM   1923  HB3 SER A 121      21.005 -37.441  -2.156  1.00 32.08           H  
ATOM   1924  O   SER A 121      22.588 -39.539  -3.042  1.00 32.08           O  
ATOM   1925  OG  SER A 121      22.019 -36.192  -3.430  1.00 32.08           O  
ATOM   1926  HG  SER A 121      21.844 -35.344  -3.016  1.00 32.08           H  
ATOM   1927  N   PRO A 122      23.078 -39.021  -5.175  1.00 31.44           N  
ATOM   1928  CA  PRO A 122      24.330 -39.762  -5.188  1.00 31.44           C  
ATOM   1929  HA  PRO A 122      24.240 -40.669  -4.589  1.00 31.44           H  
ATOM   1930  C   PRO A 122      25.481 -38.915  -4.630  1.00 31.44           C  
ATOM   1931  CB  PRO A 122      24.526 -40.169  -6.652  1.00 31.44           C  
ATOM   1932  HB2 PRO A 122      23.958 -41.078  -6.853  1.00 31.44           H  
ATOM   1933  HB3 PRO A 122      25.575 -40.315  -6.910  1.00 31.44           H  
ATOM   1934  O   PRO A 122      26.151 -38.183  -5.356  1.00 31.44           O  
ATOM   1935  CG  PRO A 122      23.903 -39.006  -7.426  1.00 31.44           C  
ATOM   1936  HG2 PRO A 122      24.631 -38.204  -7.545  1.00 31.44           H  
ATOM   1937  HG3 PRO A 122      23.530 -39.325  -8.399  1.00 31.44           H  
ATOM   1938  CD  PRO A 122      22.767 -38.537  -6.516  1.00 31.44           C  
ATOM   1939  HD2 PRO A 122      22.697 -37.450  -6.532  1.00 31.44           H  
ATOM   1940  HD3 PRO A 122      21.830 -38.977  -6.857  1.00 31.44           H  
ATOM   1941  N   SER A 123      25.782 -39.064  -3.338  1.00 32.32           N  
ATOM   1942  H   SER A 123      25.177 -39.628  -2.758  1.00 32.32           H  
ATOM   1943  CA  SER A 123      27.054 -38.590  -2.780  1.00 32.32           C  
ATOM   1944  HA  SER A 123      27.756 -38.490  -3.608  1.00 32.32           H  
ATOM   1945  C   SER A 123      27.681 -39.606  -1.816  1.00 32.32           C  
ATOM   1946  CB  SER A 123      26.915 -37.179  -2.187  1.00 32.32           C  
ATOM   1947  HB2 SER A 123      26.536 -36.505  -2.955  1.00 32.32           H  
ATOM   1948  HB3 SER A 123      27.898 -36.825  -1.878  1.00 32.32           H  
ATOM   1949  O   SER A 123      27.001 -40.214  -0.997  1.00 32.32           O  
ATOM   1950  OG  SER A 123      26.049 -37.143  -1.075  1.00 32.32           O  
ATOM   1951  HG  SER A 123      25.157 -37.317  -1.383  1.00 32.32           H  
ATOM   1952  N   LYS A 124      29.013 -39.759  -1.923  1.00 30.93           N  
ATOM   1953  H   LYS A 124      29.442 -39.214  -2.656  1.00 30.93           H  
ATOM   1954  CA  LYS A 124      29.916 -40.574  -1.074  1.00 30.93           C  
ATOM   1955  HA  LYS A 124      30.933 -40.343  -1.393  1.00 30.93           H  
ATOM   1956  C   LYS A 124      29.794 -42.115  -1.172  1.00 30.93           C  
ATOM   1957  CB  LYS A 124      29.815 -40.113   0.403  1.00 30.93           C  
ATOM   1958  HB2 LYS A 124      30.546 -40.668   0.991  1.00 30.93           H  
ATOM   1959  HB3 LYS A 124      28.830 -40.377   0.788  1.00 30.93           H  
ATOM   1960  O   LYS A 124      29.170 -42.750  -0.332  1.00 30.93           O  
ATOM   1961  CG  LYS A 124      30.042 -38.609   0.646  1.00 30.93           C  
ATOM   1962  HG2 LYS A 124      29.377 -38.025   0.010  1.00 30.93           H  
ATOM   1963  HG3 LYS A 124      31.074 -38.356   0.401  1.00 30.93           H  
ATOM   1964  CD  LYS A 124      29.751 -38.238   2.110  1.00 30.93           C  
ATOM   1965  HD2 LYS A 124      30.421 -38.789   2.769  1.00 30.93           H  
ATOM   1966  HD3 LYS A 124      28.721 -38.514   2.339  1.00 30.93           H  
ATOM   1967  CE  LYS A 124      29.927 -36.727   2.327  1.00 30.93           C  
ATOM   1968  HE2 LYS A 124      29.333 -36.203   1.578  1.00 30.93           H  
ATOM   1969  HE3 LYS A 124      30.972 -36.463   2.163  1.00 30.93           H  
ATOM   1970  NZ  LYS A 124      29.495 -36.296   3.684  1.00 30.93           N  
ATOM   1971  HZ1 LYS A 124      30.025 -36.755   4.410  1.00 30.93           H  
ATOM   1972  HZ2 LYS A 124      28.516 -36.503   3.823  1.00 30.93           H  
ATOM   1973  HZ3 LYS A 124      29.604 -35.298   3.792  1.00 30.93           H  
ATOM   1974  N   SER A 125      30.597 -42.749  -2.041  1.00 32.43           N  
ATOM   1975  H   SER A 125      30.805 -42.271  -2.906  1.00 32.43           H  
ATOM   1976  CA  SER A 125      31.625 -43.731  -1.599  1.00 32.43           C  
ATOM   1977  HA  SER A 125      32.301 -43.180  -0.946  1.00 32.43           H  
ATOM   1978  C   SER A 125      32.511 -44.291  -2.735  1.00 32.43           C  
ATOM   1979  CB  SER A 125      31.084 -44.886  -0.736  1.00 32.43           C  
ATOM   1980  HB2 SER A 125      31.837 -45.667  -0.639  1.00 32.43           H  
ATOM   1981  HB3 SER A 125      30.859 -44.518   0.265  1.00 32.43           H  
ATOM   1982  O   SER A 125      32.191 -44.253  -3.914  1.00 32.43           O  
ATOM   1983  OG  SER A 125      29.921 -45.442  -1.280  1.00 32.43           O  
ATOM   1984  HG  SER A 125      29.202 -44.828  -1.113  1.00 32.43           H  
ATOM   1985  N   LYS A 126      33.716 -44.719  -2.344  1.00 34.26           N  
ATOM   1986  H   LYS A 126      33.796 -44.915  -1.356  1.00 34.26           H  
ATOM   1987  CA  LYS A 126      34.948 -44.900  -3.133  1.00 34.26           C  
ATOM   1988  HA  LYS A 126      34.960 -44.179  -3.951  1.00 34.26           H  
ATOM   1989  C   LYS A 126      35.144 -46.318  -3.728  1.00 34.26           C  
ATOM   1990  CB  LYS A 126      36.105 -44.627  -2.142  1.00 34.26           C  
ATOM   1991  HB2 LYS A 126      35.928 -45.223  -1.246  1.00 34.26           H  
ATOM   1992  HB3 LYS A 126      37.043 -44.986  -2.567  1.00 34.26           H  
ATOM   1993  O   LYS A 126      34.902 -47.294  -3.036  1.00 34.26           O  
ATOM   1994  CG  LYS A 126      36.316 -43.156  -1.731  1.00 34.26           C  
ATOM   1995  HG2 LYS A 126      36.826 -42.636  -2.542  1.00 34.26           H  
ATOM   1996  HG3 LYS A 126      35.352 -42.676  -1.565  1.00 34.26           H  
ATOM   1997  CD  LYS A 126      37.146 -43.044  -0.434  1.00 34.26           C  
ATOM   1998  HD2 LYS A 126      36.549 -43.439   0.388  1.00 34.26           H  
ATOM   1999  HD3 LYS A 126      38.054 -43.640  -0.526  1.00 34.26           H  
ATOM   2000  CE  LYS A 126      37.524 -41.581  -0.139  1.00 34.26           C  
ATOM   2001  HE2 LYS A 126      38.256 -41.249  -0.876  1.00 34.26           H  
ATOM   2002  HE3 LYS A 126      36.635 -40.964  -0.273  1.00 34.26           H  
ATOM   2003  NZ  LYS A 126      38.054 -41.377   1.240  1.00 34.26           N  
ATOM   2004  HZ1 LYS A 126      37.356 -41.604   1.934  1.00 34.26           H  
ATOM   2005  HZ2 LYS A 126      38.878 -41.932   1.423  1.00 34.26           H  
ATOM   2006  HZ3 LYS A 126      38.299 -40.407   1.383  1.00 34.26           H  
ATOM   2007  N   LYS A 127      35.862 -46.382  -4.869  1.00 30.65           N  
ATOM   2008  H   LYS A 127      35.840 -45.533  -5.417  1.00 30.65           H  
ATOM   2009  CA  LYS A 127      36.896 -47.391  -5.267  1.00 30.65           C  
ATOM   2010  HA  LYS A 127      37.285 -47.088  -6.239  1.00 30.65           H  
ATOM   2011  C   LYS A 127      36.526 -48.897  -5.422  1.00 30.65           C  
ATOM   2012  CB  LYS A 127      38.067 -47.317  -4.252  1.00 30.65           C  
ATOM   2013  HB2 LYS A 127      38.719 -48.174  -4.426  1.00 30.65           H  
ATOM   2014  HB3 LYS A 127      37.662 -47.434  -3.247  1.00 30.65           H  
ATOM   2015  O   LYS A 127      36.516 -49.605  -4.422  1.00 30.65           O  
ATOM   2016  CG  LYS A 127      38.986 -46.087  -4.283  1.00 30.65           C  
ATOM   2017  HG2 LYS A 127      38.406 -45.166  -4.230  1.00 30.65           H  
ATOM   2018  HG3 LYS A 127      39.541 -46.087  -5.221  1.00 30.65           H  
ATOM   2019  CD  LYS A 127      39.975 -46.168  -3.100  1.00 30.65           C  
ATOM   2020  HD2 LYS A 127      40.512 -47.115  -3.155  1.00 30.65           H  
ATOM   2021  HD3 LYS A 127      39.417 -46.137  -2.164  1.00 30.65           H  
ATOM   2022  CE  LYS A 127      40.990 -45.014  -3.129  1.00 30.65           C  
ATOM   2023  HE2 LYS A 127      41.467 -45.001  -4.109  1.00 30.65           H  
ATOM   2024  HE3 LYS A 127      40.453 -44.072  -3.021  1.00 30.65           H  
ATOM   2025  NZ  LYS A 127      42.033 -45.137  -2.070  1.00 30.65           N  
ATOM   2026  HZ1 LYS A 127      42.576 -45.980  -2.188  1.00 30.65           H  
ATOM   2027  HZ2 LYS A 127      41.628 -45.143  -1.145  1.00 30.65           H  
ATOM   2028  HZ3 LYS A 127      42.679 -44.362  -2.122  1.00 30.65           H  
ATOM   2029  N   LYS A 128      36.621 -49.440  -6.659  1.00 32.27           N  
ATOM   2030  H   LYS A 128      36.106 -48.948  -7.376  1.00 32.27           H  
ATOM   2031  CA  LYS A 128      37.727 -50.326  -7.171  1.00 32.27           C  
ATOM   2032  HA  LYS A 128      38.611 -49.712  -7.343  1.00 32.27           H  
ATOM   2033  C   LYS A 128      37.391 -51.030  -8.518  1.00 32.27           C  
ATOM   2034  CB  LYS A 128      38.090 -51.465  -6.173  1.00 32.27           C  
ATOM   2035  HB2 LYS A 128      37.240 -51.686  -5.528  1.00 32.27           H  
ATOM   2036  HB3 LYS A 128      38.278 -52.386  -6.725  1.00 32.27           H  
ATOM   2037  O   LYS A 128      36.330 -51.616  -8.605  1.00 32.27           O  
ATOM   2038  CG  LYS A 128      39.355 -51.190  -5.334  1.00 32.27           C  
ATOM   2039  HG2 LYS A 128      40.219 -51.139  -5.997  1.00 32.27           H  
ATOM   2040  HG3 LYS A 128      39.251 -50.237  -4.815  1.00 32.27           H  
ATOM   2041  CD  LYS A 128      39.574 -52.298  -4.289  1.00 32.27           C  
ATOM   2042  HD2 LYS A 128      39.601 -53.264  -4.793  1.00 32.27           H  
ATOM   2043  HD3 LYS A 128      38.720 -52.293  -3.611  1.00 32.27           H  
ATOM   2044  CE  LYS A 128      40.868 -52.108  -3.478  1.00 32.27           C  
ATOM   2045  HE2 LYS A 128      41.723 -52.203  -4.148  1.00 32.27           H  
ATOM   2046  HE3 LYS A 128      40.868 -51.100  -3.063  1.00 32.27           H  
ATOM   2047  NZ  LYS A 128      40.966 -53.101  -2.371  1.00 32.27           N  
ATOM   2048  HZ1 LYS A 128      40.932 -54.049  -2.718  1.00 32.27           H  
ATOM   2049  HZ2 LYS A 128      40.188 -53.001  -1.735  1.00 32.27           H  
ATOM   2050  HZ3 LYS A 128      41.815 -52.990  -1.834  1.00 32.27           H  
ATOM   2051  N   LYS A 129      38.372 -51.058  -9.453  1.00 31.72           N  
ATOM   2052  H   LYS A 129      39.077 -50.346  -9.322  1.00 31.72           H  
ATOM   2053  CA  LYS A 129      38.791 -52.162 -10.388  1.00 31.72           C  
ATOM   2054  HA  LYS A 129      39.439 -51.735 -11.153  1.00 31.72           H  
ATOM   2055  C   LYS A 129      37.699 -52.946 -11.185  1.00 31.72           C  
ATOM   2056  CB  LYS A 129      39.626 -53.146  -9.532  1.00 31.72           C  
ATOM   2057  HB2 LYS A 129      39.057 -53.418  -8.643  1.00 31.72           H  
ATOM   2058  HB3 LYS A 129      39.769 -54.078 -10.078  1.00 31.72           H  
ATOM   2059  O   LYS A 129      36.806 -53.487 -10.569  1.00 31.72           O  
ATOM   2060  CG  LYS A 129      41.004 -52.599  -9.111  1.00 31.72           C  
ATOM   2061  HG2 LYS A 129      41.527 -52.237  -9.997  1.00 31.72           H  
ATOM   2062  HG3 LYS A 129      40.881 -51.775  -8.408  1.00 31.72           H  
ATOM   2063  CD  LYS A 129      41.840 -53.714  -8.461  1.00 31.72           C  
ATOM   2064  HD2 LYS A 129      41.879 -54.553  -9.156  1.00 31.72           H  
ATOM   2065  HD3 LYS A 129      41.351 -54.050  -7.547  1.00 31.72           H  
ATOM   2066  CE  LYS A 129      43.276 -53.263  -8.153  1.00 31.72           C  
ATOM   2067  HE2 LYS A 129      43.262 -52.549  -7.329  1.00 31.72           H  
ATOM   2068  HE3 LYS A 129      43.669 -52.754  -9.033  1.00 31.72           H  
ATOM   2069  NZ  LYS A 129      44.146 -54.427  -7.831  1.00 31.72           N  
ATOM   2070  HZ1 LYS A 129      45.099 -54.143  -7.654  1.00 31.72           H  
ATOM   2071  HZ2 LYS A 129      44.162 -55.068  -8.611  1.00 31.72           H  
ATOM   2072  HZ3 LYS A 129      43.803 -54.945  -7.034  1.00 31.72           H  
ATOM   2073  N   GLN A 130      37.759 -53.242 -12.497  1.00 32.65           N  
ATOM   2074  H   GLN A 130      36.910 -53.694 -12.804  1.00 32.65           H  
ATOM   2075  CA  GLN A 130      38.887 -53.482 -13.423  1.00 32.65           C  
ATOM   2076  HA  GLN A 130      39.463 -52.567 -13.556  1.00 32.65           H  
ATOM   2077  C   GLN A 130      38.371 -53.957 -14.820  1.00 32.65           C  
ATOM   2078  CB  GLN A 130      39.766 -54.565 -12.750  1.00 32.65           C  
ATOM   2079  HB2 GLN A 130      39.134 -55.210 -12.140  1.00 32.65           H  
ATOM   2080  HB3 GLN A 130      40.437 -54.011 -12.093  1.00 32.65           H  
ATOM   2081  O   GLN A 130      37.432 -54.735 -14.868  1.00 32.65           O  
ATOM   2082  CG  GLN A 130      40.657 -55.505 -13.571  1.00 32.65           C  
ATOM   2083  HG2 GLN A 130      40.028 -56.171 -14.162  1.00 32.65           H  
ATOM   2084  HG3 GLN A 130      41.285 -54.923 -14.247  1.00 32.65           H  
ATOM   2085  CD  GLN A 130      41.565 -56.346 -12.659  1.00 32.65           C  
ATOM   2086  NE2 GLN A 130      42.101 -57.440 -13.149  1.00 32.65           N  
ATOM   2087 HE21 GLN A 130      41.764 -57.811 -14.026  1.00 32.65           H  
ATOM   2088 HE22 GLN A 130      42.602 -58.032 -12.502  1.00 32.65           H  
ATOM   2089  OE1 GLN A 130      41.859 -56.006 -11.517  1.00 32.65           O  
ATOM   2090  N   LYS A 131      39.019 -53.483 -15.906  1.00 29.91           N  
ATOM   2091  H   LYS A 131      39.643 -52.715 -15.703  1.00 29.91           H  
ATOM   2092  CA  LYS A 131      39.163 -54.008 -17.302  1.00 29.91           C  
ATOM   2093  HA  LYS A 131      39.169 -53.159 -17.987  1.00 29.91           H  
ATOM   2094  C   LYS A 131      38.137 -55.010 -17.899  1.00 29.91           C  
ATOM   2095  CB  LYS A 131      40.535 -54.711 -17.396  1.00 29.91           C  
ATOM   2096  HB2 LYS A 131      40.557 -55.522 -16.668  1.00 29.91           H  
ATOM   2097  HB3 LYS A 131      40.628 -55.169 -18.381  1.00 29.91           H  
ATOM   2098  O   LYS A 131      38.034 -56.112 -17.384  1.00 29.91           O  
ATOM   2099  CG  LYS A 131      41.758 -53.809 -17.184  1.00 29.91           C  
ATOM   2100  HG2 LYS A 131      41.787 -53.051 -17.967  1.00 29.91           H  
ATOM   2101  HG3 LYS A 131      41.706 -53.321 -16.210  1.00 29.91           H  
ATOM   2102  CD  LYS A 131      43.026 -54.673 -17.250  1.00 29.91           C  
ATOM   2103  HD2 LYS A 131      43.004 -55.395 -16.434  1.00 29.91           H  
ATOM   2104  HD3 LYS A 131      43.029 -55.219 -18.193  1.00 29.91           H  
ATOM   2105  CE  LYS A 131      44.297 -53.822 -17.154  1.00 29.91           C  
ATOM   2106  HE2 LYS A 131      44.273 -53.254 -16.224  1.00 29.91           H  
ATOM   2107  HE3 LYS A 131      44.300 -53.114 -17.983  1.00 29.91           H  
ATOM   2108  NZ  LYS A 131      45.511 -54.678 -17.206  1.00 29.91           N  
ATOM   2109  HZ1 LYS A 131      45.524 -55.327 -16.433  1.00 29.91           H  
ATOM   2110  HZ2 LYS A 131      45.513 -55.226 -18.055  1.00 29.91           H  
ATOM   2111  HZ3 LYS A 131      46.354 -54.122 -17.180  1.00 29.91           H  
ATOM   2112  N   ASP A 132      37.664 -54.748 -19.133  1.00 32.88           N  
ATOM   2113  H   ASP A 132      37.302 -53.820 -19.301  1.00 32.88           H  
ATOM   2114  CA  ASP A 132      38.313 -55.315 -20.344  1.00 32.88           C  
ATOM   2115  HA  ASP A 132      39.367 -55.063 -20.225  1.00 32.88           H  
ATOM   2116  C   ASP A 132      37.961 -54.621 -21.694  1.00 32.88           C  
ATOM   2117  CB  ASP A 132      38.195 -56.861 -20.419  1.00 32.88           C  
ATOM   2118  HB2 ASP A 132      37.486 -57.226 -19.676  1.00 32.88           H  
ATOM   2119  HB3 ASP A 132      37.810 -57.162 -21.393  1.00 32.88           H  
ATOM   2120  O   ASP A 132      37.229 -53.633 -21.720  1.00 32.88           O  
ATOM   2121  CG  ASP A 132      39.567 -57.532 -20.210  1.00 32.88           C  
ATOM   2122  OD1 ASP A 132      40.584 -56.914 -20.625  1.00 32.88           O  
ATOM   2123  OD2 ASP A 132      39.618 -58.636 -19.636  1.00 32.88           O  
ATOM   2124  N   ARG A 133      38.620 -55.058 -22.785  1.00 32.27           N  
ATOM   2125  H   ARG A 133      39.122 -55.922 -22.643  1.00 32.27           H  
ATOM   2126  CA  ARG A 133      38.693 -54.471 -24.160  1.00 32.27           C  
ATOM   2127  HA  ARG A 133      38.595 -53.388 -24.091  1.00 32.27           H  
ATOM   2128  C   ARG A 133      37.527 -54.967 -25.071  1.00 32.27           C  
ATOM   2129  CB  ARG A 133      40.084 -54.848 -24.708  1.00 32.27           C  
ATOM   2130  HB2 ARG A 133      40.138 -55.935 -24.764  1.00 32.27           H  
ATOM   2131  HB3 ARG A 133      40.189 -54.451 -25.718  1.00 32.27           H  
ATOM   2132  O   ARG A 133      36.793 -55.843 -24.643  1.00 32.27           O  
ATOM   2133  CG  ARG A 133      41.282 -54.324 -23.887  1.00 32.27           C  
ATOM   2134  HG2 ARG A 133      41.411 -53.263 -24.100  1.00 32.27           H  
ATOM   2135  HG3 ARG A 133      41.116 -54.451 -22.817  1.00 32.27           H  
ATOM   2136  CD  ARG A 133      42.552 -55.099 -24.269  1.00 32.27           C  
ATOM   2137  HD2 ARG A 133      42.492 -56.089 -23.815  1.00 32.27           H  
ATOM   2138  HD3 ARG A 133      42.573 -55.220 -25.352  1.00 32.27           H  
ATOM   2139  NE  ARG A 133      43.790 -54.410 -23.843  1.00 32.27           N  
ATOM   2140  HE  ARG A 133      43.688 -53.453 -23.537  1.00 32.27           H  
ATOM   2141  NH1 ARG A 133      45.241 -56.133 -24.297  1.00 32.27           N  
ATOM   2142 HH11 ARG A 133      46.177 -56.499 -24.402  1.00 32.27           H  
ATOM   2143 HH12 ARG A 133      44.450 -56.734 -24.482  1.00 32.27           H  
ATOM   2144  NH2 ARG A 133      46.052 -54.148 -23.689  1.00 32.27           N  
ATOM   2145 HH21 ARG A 133      45.931 -53.160 -23.514  1.00 32.27           H  
ATOM   2146 HH22 ARG A 133      46.979 -54.522 -23.831  1.00 32.27           H  
ATOM   2147  CZ  ARG A 133      45.016 -54.900 -23.939  1.00 32.27           C  
ATOM   2148  N   THR A 134      37.248 -54.531 -26.318  1.00 32.58           N  
ATOM   2149  H   THR A 134      36.335 -54.847 -26.612  1.00 32.58           H  
ATOM   2150  CA  THR A 134      38.022 -53.890 -27.425  1.00 32.58           C  
ATOM   2151  HA  THR A 134      38.642 -53.093 -27.015  1.00 32.58           H  
ATOM   2152  C   THR A 134      37.038 -53.283 -28.482  1.00 32.58           C  
ATOM   2153  CB  THR A 134      38.894 -54.945 -28.171  1.00 32.58           C  
ATOM   2154  HB  THR A 134      38.415 -55.206 -29.115  1.00 32.58           H  
ATOM   2155  O   THR A 134      35.859 -53.625 -28.425  1.00 32.58           O  
ATOM   2156  CG2 THR A 134      40.329 -54.480 -28.470  1.00 32.58           C  
ATOM   2157 HG21 THR A 134      40.566 -53.551 -27.950  1.00 32.58           H  
ATOM   2158 HG22 THR A 134      40.438 -54.331 -29.544  1.00 32.58           H  
ATOM   2159 HG23 THR A 134      41.055 -55.237 -28.173  1.00 32.58           H  
ATOM   2160  OG1 THR A 134      39.040 -56.147 -27.446  1.00 32.58           O  
ATOM   2161  HG1 THR A 134      38.188 -56.587 -27.414  1.00 32.58           H  
ATOM   2162  N   PRO A 135      37.446 -52.416 -29.446  1.00 30.75           N  
ATOM   2163  CA  PRO A 135      36.525 -51.651 -30.317  1.00 30.75           C  
ATOM   2164  HA  PRO A 135      35.523 -51.624 -29.889  1.00 30.75           H  
ATOM   2165  C   PRO A 135      36.423 -52.141 -31.784  1.00 30.75           C  
ATOM   2166  CB  PRO A 135      37.121 -50.242 -30.292  1.00 30.75           C  
ATOM   2167  HB2 PRO A 135      36.790 -49.630 -31.131  1.00 30.75           H  
ATOM   2168  HB3 PRO A 135      36.874 -49.757 -29.347  1.00 30.75           H  
ATOM   2169  O   PRO A 135      37.351 -52.767 -32.290  1.00 30.75           O  
ATOM   2170  CG  PRO A 135      38.624 -50.525 -30.349  1.00 30.75           C  
ATOM   2171  HG2 PRO A 135      38.935 -50.668 -31.384  1.00 30.75           H  
ATOM   2172  HG3 PRO A 135      39.198 -49.720 -29.891  1.00 30.75           H  
ATOM   2173  CD  PRO A 135      38.780 -51.839 -29.577  1.00 30.75           C  
ATOM   2174  HD2 PRO A 135      39.430 -52.505 -30.144  1.00 30.75           H  
ATOM   2175  HD3 PRO A 135      39.202 -51.628 -28.594  1.00 30.75           H  
ATOM   2176  N   ILE A 136      35.356 -51.749 -32.507  1.00 30.53           N  
ATOM   2177  H   ILE A 136      34.621 -51.238 -32.040  1.00 30.53           H  
ATOM   2178  CA  ILE A 136      35.247 -51.842 -33.984  1.00 30.53           C  
ATOM   2179  HA  ILE A 136      36.257 -51.908 -34.389  1.00 30.53           H  
ATOM   2180  C   ILE A 136      34.615 -50.561 -34.567  1.00 30.53           C  
ATOM   2181  CB  ILE A 136      34.486 -53.117 -34.445  1.00 30.53           C  
ATOM   2182  HB  ILE A 136      33.502 -53.121 -33.975  1.00 30.53           H  
ATOM   2183  O   ILE A 136      33.655 -50.023 -34.022  1.00 30.53           O  
ATOM   2184  CG1 ILE A 136      35.248 -54.389 -33.996  1.00 30.53           C  
ATOM   2185 HG12 ILE A 136      35.279 -54.409 -32.906  1.00 30.53           H  
ATOM   2186 HG13 ILE A 136      36.274 -54.343 -34.362  1.00 30.53           H  
ATOM   2187  CG2 ILE A 136      34.281 -53.134 -35.977  1.00 30.53           C  
ATOM   2188 HG21 ILE A 136      35.243 -53.120 -36.490  1.00 30.53           H  
ATOM   2189 HG22 ILE A 136      33.674 -52.288 -36.299  1.00 30.53           H  
ATOM   2190 HG23 ILE A 136      33.732 -54.027 -36.278  1.00 30.53           H  
ATOM   2191  CD1 ILE A 136      34.640 -55.725 -34.441  1.00 30.53           C  
ATOM   2192 HD11 ILE A 136      35.142 -56.539 -33.917  1.00 30.53           H  
ATOM   2193 HD12 ILE A 136      33.578 -55.750 -34.197  1.00 30.53           H  
ATOM   2194 HD13 ILE A 136      34.778 -55.872 -35.512  1.00 30.53           H  
ATOM   2195  N   THR A 137      35.150 -50.102 -35.703  1.00 26.70           N  
ATOM   2196  H   THR A 137      35.908 -50.637 -36.101  1.00 26.70           H  
ATOM   2197  CA  THR A 137      34.769 -48.872 -36.424  1.00 26.70           C  
ATOM   2198  HA  THR A 137      34.010 -48.329 -35.862  1.00 26.70           H  
ATOM   2199  C   THR A 137      34.242 -49.211 -37.821  1.00 26.70           C  
ATOM   2200  CB  THR A 137      36.010 -47.973 -36.611  1.00 26.70           C  
ATOM   2201  HB  THR A 137      36.676 -48.436 -37.339  1.00 26.70           H  
ATOM   2202  O   THR A 137      34.930 -49.924 -38.549  1.00 26.70           O  
ATOM   2203  CG2 THR A 137      35.672 -46.561 -37.090  1.00 26.70           C  
ATOM   2204 HG21 THR A 137      36.584 -45.969 -37.169  1.00 26.70           H  
ATOM   2205 HG22 THR A 137      35.191 -46.601 -38.067  1.00 26.70           H  
ATOM   2206 HG23 THR A 137      34.997 -46.086 -36.377  1.00 26.70           H  
ATOM   2207  OG1 THR A 137      36.733 -47.833 -35.411  1.00 26.70           O  
ATOM   2208  HG1 THR A 137      37.549 -47.361 -35.592  1.00 26.70           H  
ATOM   2209  N   VAL A 138      33.119 -48.632 -38.270  1.00 30.65           N  
ATOM   2210  H   VAL A 138      32.567 -48.071 -37.637  1.00 30.65           H  
ATOM   2211  CA  VAL A 138      32.715 -48.635 -39.698  1.00 30.65           C  
ATOM   2212  HA  VAL A 138      33.605 -48.843 -40.292  1.00 30.65           H  
ATOM   2213  C   VAL A 138      32.220 -47.244 -40.127  1.00 30.65           C  
ATOM   2214  CB  VAL A 138      31.701 -49.754 -40.037  1.00 30.65           C  
ATOM   2215  HB  VAL A 138      30.774 -49.577 -39.493  1.00 30.65           H  
ATOM   2216  O   VAL A 138      31.634 -46.508 -39.339  1.00 30.65           O  
ATOM   2217  CG1 VAL A 138      31.393 -49.802 -41.543  1.00 30.65           C  
ATOM   2218 HG11 VAL A 138      30.740 -50.649 -41.755  1.00 30.65           H  
ATOM   2219 HG12 VAL A 138      32.310 -49.915 -42.121  1.00 30.65           H  
ATOM   2220 HG13 VAL A 138      30.858 -48.905 -41.854  1.00 30.65           H  
ATOM   2221  CG2 VAL A 138      32.234 -51.147 -39.667  1.00 30.65           C  
ATOM   2222 HG21 VAL A 138      31.515 -51.912 -39.958  1.00 30.65           H  
ATOM   2223 HG22 VAL A 138      33.183 -51.338 -40.168  1.00 30.65           H  
ATOM   2224 HG23 VAL A 138      32.376 -51.221 -38.589  1.00 30.65           H  
ATOM   2225  N   LYS A 139      32.537 -46.859 -41.371  1.00 29.06           N  
ATOM   2226  H   LYS A 139      32.893 -47.585 -41.976  1.00 29.06           H  
ATOM   2227  CA  LYS A 139      32.348 -45.524 -41.976  1.00 29.06           C  
ATOM   2228  HA  LYS A 139      32.089 -44.805 -41.199  1.00 29.06           H  
ATOM   2229  C   LYS A 139      31.211 -45.505 -43.020  1.00 29.06           C  
ATOM   2230  CB  LYS A 139      33.678 -45.124 -42.661  1.00 29.06           C  
ATOM   2231  HB2 LYS A 139      33.976 -45.934 -43.326  1.00 29.06           H  
ATOM   2232  HB3 LYS A 139      33.525 -44.239 -43.280  1.00 29.06           H  
ATOM   2233  O   LYS A 139      30.687 -46.553 -43.373  1.00 29.06           O  
ATOM   2234  CG  LYS A 139      34.842 -44.798 -41.716  1.00 29.06           C  
ATOM   2235  HG2 LYS A 139      35.015 -45.633 -41.037  1.00 29.06           H  
ATOM   2236  HG3 LYS A 139      34.594 -43.910 -41.134  1.00 29.06           H  
ATOM   2237  CD  LYS A 139      36.114 -44.542 -42.544  1.00 29.06           C  
ATOM   2238  HD2 LYS A 139      35.917 -43.771 -43.288  1.00 29.06           H  
ATOM   2239  HD3 LYS A 139      36.384 -45.466 -43.055  1.00 29.06           H  
ATOM   2240  CE  LYS A 139      37.272 -44.094 -41.643  1.00 29.06           C  
ATOM   2241  HE2 LYS A 139      37.349 -44.797 -40.814  1.00 29.06           H  
ATOM   2242  HE3 LYS A 139      37.033 -43.118 -41.222  1.00 29.06           H  
ATOM   2243  NZ  LYS A 139      38.564 -44.045 -42.377  1.00 29.06           N  
ATOM   2244  HZ1 LYS A 139      38.524 -43.392 -43.147  1.00 29.06           H  
ATOM   2245  HZ2 LYS A 139      38.798 -44.960 -42.736  1.00 29.06           H  
ATOM   2246  HZ3 LYS A 139      39.308 -43.764 -41.755  1.00 29.06           H  
ATOM   2247  N   HIS A 140      31.029 -44.317 -43.620  1.00 31.04           N  
ATOM   2248  H   HIS A 140      31.423 -43.538 -43.113  1.00 31.04           H  
ATOM   2249  CA  HIS A 140      30.416 -43.976 -44.927  1.00 31.04           C  
ATOM   2250  HA  HIS A 140      31.068 -43.196 -45.319  1.00 31.04           H  
ATOM   2251  C   HIS A 140      29.024 -43.305 -44.839  1.00 31.04           C  
ATOM   2252  CB  HIS A 140      30.507 -45.127 -45.954  1.00 31.04           C  
ATOM   2253  HB2 HIS A 140      29.898 -45.969 -45.625  1.00 31.04           H  
ATOM   2254  HB3 HIS A 140      30.078 -44.796 -46.900  1.00 31.04           H  
ATOM   2255  O   HIS A 140      28.246 -43.633 -43.959  1.00 31.04           O  
ATOM   2256  CG  HIS A 140      31.923 -45.587 -46.226  1.00 31.04           C  
ATOM   2257  CD2 HIS A 140      32.497 -46.768 -45.830  1.00 31.04           C  
ATOM   2258  HD2 HIS A 140      32.011 -47.558 -45.276  1.00 31.04           H  
ATOM   2259  ND1 HIS A 140      32.891 -44.880 -46.907  1.00 31.04           N  
ATOM   2260  HD1 HIS A 140      32.772 -43.985 -47.360  1.00 31.04           H  
ATOM   2261  CE1 HIS A 140      34.017 -45.613 -46.915  1.00 31.04           C  
ATOM   2262  HE1 HIS A 140      34.945 -45.335 -47.392  1.00 31.04           H  
ATOM   2263  NE2 HIS A 140      33.832 -46.757 -46.249  1.00 31.04           N  
ATOM   2264  N   LYS A 141      28.669 -42.328 -45.698  1.00 30.37           N  
ATOM   2265  H   LYS A 141      27.786 -41.898 -45.464  1.00 30.37           H  
ATOM   2266  CA  LYS A 141      29.308 -41.847 -46.953  1.00 30.37           C  
ATOM   2267  HA  LYS A 141      30.383 -42.017 -46.900  1.00 30.37           H  
ATOM   2268  C   LYS A 141      29.104 -40.323 -47.170  1.00 30.37           C  
ATOM   2269  CB  LYS A 141      28.712 -42.662 -48.125  1.00 30.37           C  
ATOM   2270  HB2 LYS A 141      27.907 -42.096 -48.592  1.00 30.37           H  
ATOM   2271  HB3 LYS A 141      28.257 -43.568 -47.724  1.00 30.37           H  
ATOM   2272  O   LYS A 141      28.267 -39.712 -46.524  1.00 30.37           O  
ATOM   2273  CG  LYS A 141      29.731 -43.087 -49.201  1.00 30.37           C  
ATOM   2274  HG2 LYS A 141      30.030 -42.219 -49.788  1.00 30.37           H  
ATOM   2275  HG3 LYS A 141      30.614 -43.515 -48.727  1.00 30.37           H  
ATOM   2276  CD  LYS A 141      29.091 -44.146 -50.119  1.00 30.37           C  
ATOM   2277  HD2 LYS A 141      28.718 -44.966 -49.506  1.00 30.37           H  
ATOM   2278  HD3 LYS A 141      28.245 -43.694 -50.636  1.00 30.37           H  
ATOM   2279  CE  LYS A 141      30.070 -44.721 -51.155  1.00 30.37           C  
ATOM   2280  HE2 LYS A 141      30.435 -43.908 -51.782  1.00 30.37           H  
ATOM   2281  HE3 LYS A 141      30.921 -45.156 -50.629  1.00 30.37           H  
ATOM   2282  NZ  LYS A 141      29.417 -45.759 -51.999  1.00 30.37           N  
ATOM   2283  HZ1 LYS A 141      29.068 -46.521 -51.436  1.00 30.37           H  
ATOM   2284  HZ2 LYS A 141      30.061 -46.143 -52.676  1.00 30.37           H  
ATOM   2285  HZ3 LYS A 141      28.634 -45.371 -52.507  1.00 30.37           H  
ATOM   2286  N   ARG A 142      29.908 -39.724 -48.064  1.00 27.68           N  
ATOM   2287  H   ARG A 142      30.450 -40.341 -48.652  1.00 27.68           H  
ATOM   2288  CA  ARG A 142      29.978 -38.276 -48.395  1.00 27.68           C  
ATOM   2289  HA  ARG A 142      29.666 -37.670 -47.544  1.00 27.68           H  
ATOM   2290  C   ARG A 142      29.109 -37.890 -49.604  1.00 27.68           C  
ATOM   2291  CB  ARG A 142      31.419 -37.928 -48.826  1.00 27.68           C  
ATOM   2292  HB2 ARG A 142      31.435 -36.903 -49.195  1.00 27.68           H  
ATOM   2293  HB3 ARG A 142      31.670 -38.573 -49.668  1.00 27.68           H  
ATOM   2294  O   ARG A 142      28.915 -38.739 -50.469  1.00 27.68           O  
ATOM   2295  CG  ARG A 142      32.542 -38.030 -47.787  1.00 27.68           C  
ATOM   2296  HG2 ARG A 142      32.503 -38.986 -47.265  1.00 27.68           H  
ATOM   2297  HG3 ARG A 142      32.440 -37.215 -47.071  1.00 27.68           H  
ATOM   2298  CD  ARG A 142      33.873 -37.910 -48.555  1.00 27.68           C  
ATOM   2299  HD2 ARG A 142      33.778 -37.117 -49.297  1.00 27.68           H  
ATOM   2300  HD3 ARG A 142      34.053 -38.850 -49.078  1.00 27.68           H  
ATOM   2301  NE  ARG A 142      35.017 -37.577 -47.686  1.00 27.68           N  
ATOM   2302  HE  ARG A 142      34.799 -37.099 -46.824  1.00 27.68           H  
ATOM   2303  NH1 ARG A 142      36.706 -38.237 -49.111  1.00 27.68           N  
ATOM   2304 HH11 ARG A 142      37.690 -38.268 -49.335  1.00 27.68           H  
ATOM   2305 HH12 ARG A 142      36.020 -38.592 -49.762  1.00 27.68           H  
ATOM   2306  NH2 ARG A 142      37.208 -37.169 -47.221  1.00 27.68           N  
ATOM   2307 HH21 ARG A 142      36.940 -36.647 -46.399  1.00 27.68           H  
ATOM   2308 HH22 ARG A 142      38.182 -37.182 -47.488  1.00 27.68           H  
ATOM   2309  CZ  ARG A 142      36.298 -37.666 -48.009  1.00 27.68           C  
ATOM   2310  N   MET A 143      28.874 -36.585 -49.790  1.00 28.96           N  
ATOM   2311  H   MET A 143      28.979 -35.966 -48.999  1.00 28.96           H  
ATOM   2312  CA  MET A 143      29.058 -35.922 -51.099  1.00 28.96           C  
ATOM   2313  HA  MET A 143      29.635 -36.595 -51.733  1.00 28.96           H  
ATOM   2314  C   MET A 143      29.931 -34.651 -50.977  1.00 28.96           C  
ATOM   2315  CB  MET A 143      27.726 -35.667 -51.827  1.00 28.96           C  
ATOM   2316  HB2 MET A 143      27.890 -34.924 -52.608  1.00 28.96           H  
ATOM   2317  HB3 MET A 143      26.978 -35.277 -51.136  1.00 28.96           H  
ATOM   2318  O   MET A 143      30.099 -34.116 -49.884  1.00 28.96           O  
ATOM   2319  CG  MET A 143      27.222 -36.960 -52.488  1.00 28.96           C  
ATOM   2320  HG2 MET A 143      26.841 -37.615 -51.704  1.00 28.96           H  
ATOM   2321  HG3 MET A 143      28.059 -37.468 -52.967  1.00 28.96           H  
ATOM   2322  SD  MET A 143      25.922 -36.772 -53.737  1.00 28.96           S  
ATOM   2323  CE  MET A 143      26.824 -35.978 -55.099  1.00 28.96           C  
ATOM   2324  HE1 MET A 143      27.173 -34.992 -54.793  1.00 28.96           H  
ATOM   2325  HE2 MET A 143      27.671 -36.597 -55.396  1.00 28.96           H  
ATOM   2326  HE3 MET A 143      26.152 -35.860 -55.950  1.00 28.96           H  
ATOM   2327  N   ARG A 144      30.574 -34.276 -52.095  1.00 27.32           N  
ATOM   2328  H   ARG A 144      30.251 -34.722 -52.942  1.00 27.32           H  
ATOM   2329  CA  ARG A 144      31.481 -33.119 -52.323  1.00 27.32           C  
ATOM   2330  HA  ARG A 144      31.969 -32.817 -51.397  1.00 27.32           H  
ATOM   2331  C   ARG A 144      30.652 -31.893 -52.805  1.00 27.32           C  
ATOM   2332  CB  ARG A 144      32.530 -33.585 -53.348  1.00 27.32           C  
ATOM   2333  HB2 ARG A 144      33.098 -32.721 -53.692  1.00 27.32           H  
ATOM   2334  HB3 ARG A 144      32.010 -33.998 -54.213  1.00 27.32           H  
ATOM   2335  O   ARG A 144      29.463 -32.084 -53.022  1.00 27.32           O  
ATOM   2336  CG  ARG A 144      33.565 -34.600 -52.837  1.00 27.32           C  
ATOM   2337  HG2 ARG A 144      34.236 -34.089 -52.146  1.00 27.32           H  
ATOM   2338  HG3 ARG A 144      33.078 -35.430 -52.326  1.00 27.32           H  
ATOM   2339  CD  ARG A 144      34.350 -35.137 -54.045  1.00 27.32           C  
ATOM   2340  HD2 ARG A 144      34.410 -34.353 -54.800  1.00 27.32           H  
ATOM   2341  HD3 ARG A 144      33.794 -35.967 -54.482  1.00 27.32           H  
ATOM   2342  NE  ARG A 144      35.735 -35.522 -53.709  1.00 27.32           N  
ATOM   2343  HE  ARG A 144      36.218 -34.845 -53.135  1.00 27.32           H  
ATOM   2344  NH1 ARG A 144      36.009 -37.090 -55.370  1.00 27.32           N  
ATOM   2345 HH11 ARG A 144      35.072 -36.880 -55.683  1.00 27.32           H  
ATOM   2346 HH12 ARG A 144      36.618 -37.630 -55.967  1.00 27.32           H  
ATOM   2347  NH2 ARG A 144      37.763 -36.466 -54.148  1.00 27.32           N  
ATOM   2348 HH21 ARG A 144      38.192 -35.770 -53.555  1.00 27.32           H  
ATOM   2349 HH22 ARG A 144      38.347 -37.012 -54.765  1.00 27.32           H  
ATOM   2350  CZ  ARG A 144      36.490 -36.357 -54.402  1.00 27.32           C  
ATOM   2351  N   THR A 145      31.122 -30.644 -52.957  1.00 29.76           N  
ATOM   2352  H   THR A 145      30.364 -29.978 -52.984  1.00 29.76           H  
ATOM   2353  CA  THR A 145      32.293 -30.130 -53.724  1.00 29.76           C  
ATOM   2354  HA  THR A 145      33.191 -30.723 -53.551  1.00 29.76           H  
ATOM   2355  C   THR A 145      32.621 -28.656 -53.400  1.00 29.76           C  
ATOM   2356  CB  THR A 145      31.923 -30.070 -55.231  1.00 29.76           C  
ATOM   2357  HB  THR A 145      32.658 -29.472 -55.768  1.00 29.76           H  
ATOM   2358  O   THR A 145      31.705 -27.920 -53.055  1.00 29.76           O  
ATOM   2359  CG2 THR A 145      31.822 -31.421 -55.935  1.00 29.76           C  
ATOM   2360 HG21 THR A 145      31.015 -32.017 -55.509  1.00 29.76           H  
ATOM   2361 HG22 THR A 145      32.773 -31.948 -55.865  1.00 29.76           H  
ATOM   2362 HG23 THR A 145      31.599 -31.248 -56.988  1.00 29.76           H  
ATOM   2363  OG1 THR A 145      30.660 -29.459 -55.396  1.00 29.76           O  
ATOM   2364  HG1 THR A 145      30.696 -28.583 -55.003  1.00 29.76           H  
ATOM   2365  N   ASP A 146      33.813 -28.095 -53.659  1.00 29.82           N  
ATOM   2366  H   ASP A 146      33.765 -27.087 -53.718  1.00 29.82           H  
ATOM   2367  CA  ASP A 146      35.201 -28.605 -53.586  1.00 29.82           C  
ATOM   2368  HA  ASP A 146      35.371 -28.988 -52.580  1.00 29.82           H  
ATOM   2369  C   ASP A 146      36.217 -27.439 -53.814  1.00 29.82           C  
ATOM   2370  CB  ASP A 146      35.497 -29.733 -54.616  1.00 29.82           C  
ATOM   2371  HB2 ASP A 146      34.744 -29.725 -55.404  1.00 29.82           H  
ATOM   2372  HB3 ASP A 146      36.439 -29.523 -55.123  1.00 29.82           H  
ATOM   2373  O   ASP A 146      36.065 -26.654 -54.742  1.00 29.82           O  
ATOM   2374  CG  ASP A 146      35.616 -31.151 -54.017  1.00 29.82           C  
ATOM   2375  OD1 ASP A 146      35.993 -31.291 -52.831  1.00 29.82           O  
ATOM   2376  OD2 ASP A 146      35.304 -32.133 -54.727  1.00 29.82           O  
ATOM   2377  N   THR A 147      37.320 -27.422 -53.047  1.00 27.52           N  
ATOM   2378  H   THR A 147      37.284 -28.067 -52.270  1.00 27.52           H  
ATOM   2379  CA  THR A 147      38.698 -26.965 -53.413  1.00 27.52           C  
ATOM   2380  HA  THR A 147      39.301 -27.277 -52.560  1.00 27.52           H  
ATOM   2381  C   THR A 147      39.108 -25.483 -53.622  1.00 27.52           C  
ATOM   2382  CB  THR A 147      39.250 -27.778 -54.596  1.00 27.52           C  
ATOM   2383  HB  THR A 147      40.254 -27.418 -54.821  1.00 27.52           H  
ATOM   2384  O   THR A 147      38.499 -24.741 -54.379  1.00 27.52           O  
ATOM   2385  CG2 THR A 147      39.359 -29.267 -54.261  1.00 27.52           C  
ATOM   2386 HG21 THR A 147      39.772 -29.793 -55.122  1.00 27.52           H  
ATOM   2387 HG22 THR A 147      40.028 -29.407 -53.411  1.00 27.52           H  
ATOM   2388 HG23 THR A 147      38.382 -29.689 -54.025  1.00 27.52           H  
ATOM   2389  OG1 THR A 147      38.472 -27.656 -55.759  1.00 27.52           O  
ATOM   2390  HG1 THR A 147      37.786 -27.003 -55.603  1.00 27.52           H  
ATOM   2391  N   GLY A 148      40.275 -25.119 -53.042  1.00 29.12           N  
ATOM   2392  H   GLY A 148      40.709 -25.774 -52.408  1.00 29.12           H  
ATOM   2393  CA  GLY A 148      41.044 -23.886 -53.331  1.00 29.12           C  
ATOM   2394  HA2 GLY A 148      41.676 -24.069 -54.199  1.00 29.12           H  
ATOM   2395  HA3 GLY A 148      40.351 -23.086 -53.593  1.00 29.12           H  
ATOM   2396  C   GLY A 148      41.948 -23.370 -52.183  1.00 29.12           C  
ATOM   2397  O   GLY A 148      41.860 -22.212 -51.809  1.00 29.12           O  
ATOM   2398  N   ALA A 149      42.654 -24.218 -51.426  1.00 26.18           N  
ATOM   2399  H   ALA A 149      42.468 -24.009 -50.455  1.00 26.18           H  
ATOM   2400  CA  ALA A 149      44.093 -24.503 -51.607  1.00 26.18           C  
ATOM   2401  HA  ALA A 149      44.344 -25.236 -50.841  1.00 26.18           H  
ATOM   2402  C   ALA A 149      45.088 -23.323 -51.387  1.00 26.18           C  
ATOM   2403  CB  ALA A 149      44.324 -25.220 -52.948  1.00 26.18           C  
ATOM   2404  HB1 ALA A 149      43.670 -26.088 -53.027  1.00 26.18           H  
ATOM   2405  HB2 ALA A 149      45.362 -25.547 -53.013  1.00 26.18           H  
ATOM   2406  HB3 ALA A 149      44.122 -24.539 -53.774  1.00 26.18           H  
ATOM   2407  O   ALA A 149      45.423 -22.607 -52.325  1.00 26.18           O  
ATOM   2408  N   VAL A 150      45.693 -23.238 -50.189  1.00 26.17           N  
ATOM   2409  H   VAL A 150      45.360 -23.830 -49.441  1.00 26.17           H  
ATOM   2410  CA  VAL A 150      47.006 -22.589 -49.941  1.00 26.17           C  
ATOM   2411  HA  VAL A 150      47.513 -22.479 -50.899  1.00 26.17           H  
ATOM   2412  C   VAL A 150      47.870 -23.521 -49.072  1.00 26.17           C  
ATOM   2413  CB  VAL A 150      46.886 -21.170 -49.334  1.00 26.17           C  
ATOM   2414  HB  VAL A 150      46.347 -21.229 -48.388  1.00 26.17           H  
ATOM   2415  O   VAL A 150      47.349 -24.280 -48.255  1.00 26.17           O  
ATOM   2416  CG1 VAL A 150      48.260 -20.527 -49.080  1.00 26.17           C  
ATOM   2417 HG11 VAL A 150      48.849 -20.504 -49.996  1.00 26.17           H  
ATOM   2418 HG12 VAL A 150      48.125 -19.504 -48.727  1.00 26.17           H  
ATOM   2419 HG13 VAL A 150      48.798 -21.063 -48.298  1.00 26.17           H  
ATOM   2420  CG2 VAL A 150      46.133 -20.222 -50.276  1.00 26.17           C  
ATOM   2421 HG21 VAL A 150      46.634 -20.167 -51.243  1.00 26.17           H  
ATOM   2422 HG22 VAL A 150      46.081 -19.224 -49.841  1.00 26.17           H  
ATOM   2423 HG23 VAL A 150      45.112 -20.573 -50.426  1.00 26.17           H  
ATOM   2424  N   ARG A 151      49.187 -23.535 -49.318  1.00 27.87           N  
ATOM   2425  H   ARG A 151      49.547 -22.792 -49.900  1.00 27.87           H  
ATOM   2426  CA  ARG A 151      50.156 -24.513 -48.787  1.00 27.87           C  
ATOM   2427  HA  ARG A 151      49.690 -25.498 -48.769  1.00 27.87           H  
ATOM   2428  C   ARG A 151      50.617 -24.205 -47.358  1.00 27.87           C  
ATOM   2429  CB  ARG A 151      51.400 -24.544 -49.692  1.00 27.87           C  
ATOM   2430  HB2 ARG A 151      52.185 -25.114 -49.194  1.00 27.87           H  
ATOM   2431  HB3 ARG A 151      51.764 -23.524 -49.815  1.00 27.87           H  
ATOM   2432  O   ARG A 151      50.880 -23.055 -47.030  1.00 27.87           O  
ATOM   2433  CG  ARG A 151      51.169 -25.175 -51.073  1.00 27.87           C  
ATOM   2434  HG2 ARG A 151      50.999 -26.244 -50.950  1.00 27.87           H  
ATOM   2435  HG3 ARG A 151      50.302 -24.725 -51.557  1.00 27.87           H  
ATOM   2436  CD  ARG A 151      52.411 -24.937 -51.946  1.00 27.87           C  
ATOM   2437  HD2 ARG A 151      53.300 -25.190 -51.368  1.00 27.87           H  
ATOM   2438  HD3 ARG A 151      52.454 -23.877 -52.196  1.00 27.87           H  
ATOM   2439  NE  ARG A 151      52.400 -25.757 -53.174  1.00 27.87           N  
ATOM   2440  HE  ARG A 151      51.819 -26.584 -53.163  1.00 27.87           H  
ATOM   2441  NH1 ARG A 151      53.911 -24.519 -54.392  1.00 27.87           N  
ATOM   2442 HH11 ARG A 151      53.951 -23.833 -53.651  1.00 27.87           H  
ATOM   2443 HH12 ARG A 151      54.471 -24.390 -55.223  1.00 27.87           H  
ATOM   2444  NH2 ARG A 151      53.131 -26.430 -55.226  1.00 27.87           N  
ATOM   2445 HH21 ARG A 151      53.701 -26.273 -56.045  1.00 27.87           H  
ATOM   2446 HH22 ARG A 151      52.563 -27.262 -55.167  1.00 27.87           H  
ATOM   2447  CZ  ARG A 151      53.142 -25.563 -54.253  1.00 27.87           C  
ATOM   2448  N   VAL A 152      50.861 -25.263 -46.583  1.00 23.95           N  
ATOM   2449  H   VAL A 152      50.634 -26.175 -46.951  1.00 23.95           H  
ATOM   2450  CA  VAL A 152      51.721 -25.235 -45.387  1.00 23.95           C  
ATOM   2451  HA  VAL A 152      51.671 -24.249 -44.924  1.00 23.95           H  
ATOM   2452  C   VAL A 152      53.167 -25.505 -45.814  1.00 23.95           C  
ATOM   2453  CB  VAL A 152      51.260 -26.283 -44.349  1.00 23.95           C  
ATOM   2454  HB  VAL A 152      51.276 -27.269 -44.812  1.00 23.95           H  
ATOM   2455  O   VAL A 152      53.413 -26.450 -46.564  1.00 23.95           O  
ATOM   2456  CG1 VAL A 152      52.160 -26.322 -43.106  1.00 23.95           C  
ATOM   2457 HG11 VAL A 152      53.168 -26.643 -43.371  1.00 23.95           H  
ATOM   2458 HG12 VAL A 152      51.765 -27.033 -42.381  1.00 23.95           H  
ATOM   2459 HG13 VAL A 152      52.208 -25.337 -42.643  1.00 23.95           H  
ATOM   2460  CG2 VAL A 152      49.826 -26.002 -43.878  1.00 23.95           C  
ATOM   2461 HG21 VAL A 152      49.771 -25.012 -43.425  1.00 23.95           H  
ATOM   2462 HG22 VAL A 152      49.525 -26.746 -43.141  1.00 23.95           H  
ATOM   2463 HG23 VAL A 152      49.132 -26.048 -44.716  1.00 23.95           H  
ATOM   2464  N   LEU A 153      54.118 -24.714 -45.314  1.00 27.13           N  
ATOM   2465  H   LEU A 153      53.844 -23.941 -44.724  1.00 27.13           H  
ATOM   2466  CA  LEU A 153      55.552 -25.010 -45.359  1.00 27.13           C  
ATOM   2467  HA  LEU A 153      55.701 -26.049 -45.654  1.00 27.13           H  
ATOM   2468  C   LEU A 153      56.135 -24.853 -43.950  1.00 27.13           C  
ATOM   2469  CB  LEU A 153      56.272 -24.092 -46.370  1.00 27.13           C  
ATOM   2470  HB2 LEU A 153      55.893 -23.078 -46.247  1.00 27.13           H  
ATOM   2471  HB3 LEU A 153      57.334 -24.070 -46.125  1.00 27.13           H  
ATOM   2472  O   LEU A 153      56.056 -23.781 -43.359  1.00 27.13           O  
ATOM   2473  CG  LEU A 153      56.133 -24.517 -47.844  1.00 27.13           C  
ATOM   2474  HG  LEU A 153      55.079 -24.655 -48.088  1.00 27.13           H  
ATOM   2475  CD1 LEU A 153      56.695 -23.429 -48.760  1.00 27.13           C  
ATOM   2476 HD11 LEU A 153      56.164 -22.493 -48.586  1.00 27.13           H  
ATOM   2477 HD12 LEU A 153      57.754 -23.277 -48.550  1.00 27.13           H  
ATOM   2478 HD13 LEU A 153      56.572 -23.717 -49.804  1.00 27.13           H  
ATOM   2479  CD2 LEU A 153      56.894 -25.812 -48.147  1.00 27.13           C  
ATOM   2480 HD21 LEU A 153      57.937 -25.711 -47.847  1.00 27.13           H  
ATOM   2481 HD22 LEU A 153      56.443 -26.646 -47.610  1.00 27.13           H  
ATOM   2482 HD23 LEU A 153      56.849 -26.030 -49.214  1.00 27.13           H  
ATOM   2483  N   ASN A 154      56.724 -25.929 -43.430  1.00 24.80           N  
ATOM   2484  H   ASN A 154      56.768 -26.765 -43.995  1.00 24.80           H  
ATOM   2485  CA  ASN A 154      57.568 -25.885 -42.235  1.00 24.80           C  
ATOM   2486  HA  ASN A 154      57.075 -25.323 -41.442  1.00 24.80           H  
ATOM   2487  C   ASN A 154      58.907 -25.227 -42.588  1.00 24.80           C  
ATOM   2488  CB  ASN A 154      57.870 -27.326 -41.769  1.00 24.80           C  
ATOM   2489  HB2 ASN A 154      58.564 -27.286 -40.930  1.00 24.80           H  
ATOM   2490  HB3 ASN A 154      58.366 -27.859 -42.580  1.00 24.80           H  
ATOM   2491  O   ASN A 154      59.445 -25.558 -43.640  1.00 24.80           O  
ATOM   2492  CG  ASN A 154      56.670 -28.131 -41.317  1.00 24.80           C  
ATOM   2493  ND2 ASN A 154      56.722 -29.436 -41.456  1.00 24.80           N  
ATOM   2494 HD21 ASN A 154      55.923 -29.944 -41.106  1.00 24.80           H  
ATOM   2495 HD22 ASN A 154      57.547 -29.881 -41.831  1.00 24.80           H  
ATOM   2496  OD1 ASN A 154      55.685 -27.625 -40.819  1.00 24.80           O  
ATOM   2497  N   TYR A 155      59.505 -24.446 -41.682  1.00 27.29           N  
ATOM   2498  H   TYR A 155      58.971 -24.130 -40.885  1.00 27.29           H  
ATOM   2499  CA  TYR A 155      60.966 -24.403 -41.516  1.00 27.29           C  
ATOM   2500  HA  TYR A 155      61.314 -25.430 -41.626  1.00 27.29           H  
ATOM   2501  C   TYR A 155      61.364 -24.008 -40.083  1.00 27.29           C  
ATOM   2502  CB  TYR A 155      61.682 -23.582 -42.612  1.00 27.29           C  
ATOM   2503  HB2 TYR A 155      60.955 -22.992 -43.170  1.00 27.29           H  
ATOM   2504  HB3 TYR A 155      62.383 -22.881 -42.158  1.00 27.29           H  
ATOM   2505  O   TYR A 155      60.516 -23.663 -39.262  1.00 27.29           O  
ATOM   2506  CG  TYR A 155      62.456 -24.489 -43.564  1.00 27.29           C  
ATOM   2507  CD1 TYR A 155      63.630 -25.141 -43.130  1.00 27.29           C  
ATOM   2508  HD1 TYR A 155      64.050 -24.931 -42.157  1.00 27.29           H  
ATOM   2509  CD2 TYR A 155      61.948 -24.766 -44.850  1.00 27.29           C  
ATOM   2510  HD2 TYR A 155      61.044 -24.279 -45.184  1.00 27.29           H  
ATOM   2511  CE1 TYR A 155      64.260 -26.096 -43.951  1.00 27.29           C  
ATOM   2512  HE1 TYR A 155      65.145 -26.603 -43.597  1.00 27.29           H  
ATOM   2513  CE2 TYR A 155      62.570 -25.726 -45.672  1.00 27.29           C  
ATOM   2514  HE2 TYR A 155      62.165 -25.962 -46.645  1.00 27.29           H  
ATOM   2515  OH  TYR A 155      64.305 -27.342 -46.006  1.00 27.29           O  
ATOM   2516  HH  TYR A 155      65.093 -27.702 -45.593  1.00 27.29           H  
ATOM   2517  CZ  TYR A 155      63.721 -26.400 -45.220  1.00 27.29           C  
ATOM   2518  N   GLN A 156      62.641 -24.211 -39.762  1.00 27.24           N  
ATOM   2519  H   GLN A 156      63.294 -24.354 -40.519  1.00 27.24           H  
ATOM   2520  CA  GLN A 156      63.156 -24.442 -38.409  1.00 27.24           C  
ATOM   2521  HA  GLN A 156      62.336 -24.773 -37.772  1.00 27.24           H  
ATOM   2522  C   GLN A 156      63.771 -23.193 -37.747  1.00 27.24           C  
ATOM   2523  CB  GLN A 156      64.194 -25.581 -38.496  1.00 27.24           C  
ATOM   2524  HB2 GLN A 156      64.684 -25.713 -37.532  1.00 27.24           H  
ATOM   2525  HB3 GLN A 156      64.957 -25.285 -39.215  1.00 27.24           H  
ATOM   2526  O   GLN A 156      64.055 -22.200 -38.406  1.00 27.24           O  
ATOM   2527  CG  GLN A 156      63.586 -26.936 -38.913  1.00 27.24           C  
ATOM   2528  HG2 GLN A 156      63.151 -27.415 -38.036  1.00 27.24           H  
ATOM   2529  HG3 GLN A 156      62.790 -26.794 -39.644  1.00 27.24           H  
ATOM   2530  CD  GLN A 156      64.618 -27.857 -39.559  1.00 27.24           C  
ATOM   2531  NE2 GLN A 156      64.841 -29.045 -39.041  1.00 27.24           N  
ATOM   2532 HE21 GLN A 156      64.380 -29.344 -38.194  1.00 27.24           H  
ATOM   2533 HE22 GLN A 156      65.554 -29.590 -39.504  1.00 27.24           H  
ATOM   2534  OE1 GLN A 156      65.225 -27.534 -40.563  1.00 27.24           O  
ATOM   2535  N   HIS A 157      63.984 -23.311 -36.430  1.00 26.73           N  
ATOM   2536  H   HIS A 157      63.654 -24.170 -36.015  1.00 26.73           H  
ATOM   2537  CA  HIS A 157      64.776 -22.469 -35.519  1.00 26.73           C  
ATOM   2538  HA  HIS A 157      64.092 -21.987 -34.820  1.00 26.73           H  
ATOM   2539  C   HIS A 157      65.693 -21.379 -36.111  1.00 26.73           C  
ATOM   2540  CB  HIS A 157      65.704 -23.415 -34.730  1.00 26.73           C  
ATOM   2541  HB2 HIS A 157      66.324 -23.973 -35.431  1.00 26.73           H  
ATOM   2542  HB3 HIS A 157      66.376 -22.819 -34.113  1.00 26.73           H  
ATOM   2543  O   HIS A 157      66.597 -21.686 -36.876  1.00 26.73           O  
ATOM   2544  CG  HIS A 157      65.005 -24.385 -33.817  1.00 26.73           C  
ATOM   2545  CD2 HIS A 157      65.026 -25.751 -33.901  1.00 26.73           C  
ATOM   2546  HD2 HIS A 157      65.531 -26.334 -34.657  1.00 26.73           H  
ATOM   2547  ND1 HIS A 157      64.306 -24.058 -32.677  1.00 26.73           N  
ATOM   2548  HD1 HIS A 157      64.149 -23.129 -32.312  1.00 26.73           H  
ATOM   2549  CE1 HIS A 157      63.910 -25.200 -32.093  1.00 26.73           C  
ATOM   2550  HE1 HIS A 157      63.347 -25.266 -31.173  1.00 26.73           H  
ATOM   2551  NE2 HIS A 157      64.314 -26.258 -32.810  1.00 26.73           N  
ATOM   2552  N   HIS A 158      65.627 -20.172 -35.533  1.00 28.33           N  
ATOM   2553  H   HIS A 158      64.713 -19.850 -35.249  1.00 28.33           H  
ATOM   2554  CA  HIS A 158      66.704 -19.641 -34.675  1.00 28.33           C  
ATOM   2555  HA  HIS A 158      67.075 -20.485 -34.094  1.00 28.33           H  
ATOM   2556  C   HIS A 158      66.127 -18.614 -33.659  1.00 28.33           C  
ATOM   2557  CB  HIS A 158      67.890 -19.092 -35.493  1.00 28.33           C  
ATOM   2558  HB2 HIS A 158      67.562 -18.830 -36.499  1.00 28.33           H  
ATOM   2559  HB3 HIS A 158      68.267 -18.183 -35.026  1.00 28.33           H  
ATOM   2560  O   HIS A 158      65.030 -18.105 -33.894  1.00 28.33           O  
ATOM   2561  CG  HIS A 158      69.036 -20.082 -35.572  1.00 28.33           C  
ATOM   2562  CD2 HIS A 158      69.372 -20.873 -36.640  1.00 28.33           C  
ATOM   2563  HD2 HIS A 158      68.871 -20.891 -37.597  1.00 28.33           H  
ATOM   2564  ND1 HIS A 158      69.916 -20.395 -34.556  1.00 28.33           N  
ATOM   2565  HD1 HIS A 158      69.992 -19.926 -33.665  1.00 28.33           H  
ATOM   2566  CE1 HIS A 158      70.744 -21.357 -34.999  1.00 28.33           C  
ATOM   2567  HE1 HIS A 158      71.557 -21.789 -34.435  1.00 28.33           H  
ATOM   2568  NE2 HIS A 158      70.450 -21.683 -36.263  1.00 28.33           N  
ATOM   2569  N   PRO A 159      66.768 -18.379 -32.491  1.00 30.22           N  
ATOM   2570  CA  PRO A 159      66.075 -17.857 -31.303  1.00 30.22           C  
ATOM   2571  HA  PRO A 159      64.996 -17.965 -31.407  1.00 30.22           H  
ATOM   2572  C   PRO A 159      66.387 -16.390 -30.933  1.00 30.22           C  
ATOM   2573  CB  PRO A 159      66.567 -18.797 -30.193  1.00 30.22           C  
ATOM   2574  HB2 PRO A 159      66.064 -19.760 -30.277  1.00 30.22           H  
ATOM   2575  HB3 PRO A 159      66.431 -18.390 -29.191  1.00 30.22           H  
ATOM   2576  O   PRO A 159      67.329 -15.792 -31.445  1.00 30.22           O  
ATOM   2577  CG  PRO A 159      68.047 -18.956 -30.542  1.00 30.22           C  
ATOM   2578  HG2 PRO A 159      68.460 -19.878 -30.133  1.00 30.22           H  
ATOM   2579  HG3 PRO A 159      68.610 -18.094 -30.182  1.00 30.22           H  
ATOM   2580  CD  PRO A 159      68.040 -18.968 -32.072  1.00 30.22           C  
ATOM   2581  HD2 PRO A 159      68.118 -20.004 -32.402  1.00 30.22           H  
ATOM   2582  HD3 PRO A 159      68.877 -18.386 -32.457  1.00 30.22           H  
ATOM   2583  N   CYS A 160      65.673 -15.928 -29.893  1.00 25.77           N  
ATOM   2584  H   CYS A 160      64.833 -16.452 -29.694  1.00 25.77           H  
ATOM   2585  CA  CYS A 160      66.086 -15.000 -28.818  1.00 25.77           C  
ATOM   2586  HA  CYS A 160      65.839 -15.564 -27.919  1.00 25.77           H  
ATOM   2587  C   CYS A 160      65.280 -13.681 -28.680  1.00 25.77           C  
ATOM   2588  CB  CYS A 160      67.615 -14.810 -28.721  1.00 25.77           C  
ATOM   2589  HB2 CYS A 160      68.142 -15.655 -29.164  1.00 25.77           H  
ATOM   2590  HB3 CYS A 160      67.902 -13.905 -29.256  1.00 25.77           H  
ATOM   2591  O   CYS A 160      65.089 -12.916 -29.622  1.00 25.77           O  
ATOM   2592  SG  CYS A 160      68.112 -14.724 -26.976  1.00 25.77           S  
ATOM   2593  HG  CYS A 160      69.400 -14.436 -27.182  1.00 25.77           H  
ATOM   2594  N   VAL A 161      64.842 -13.424 -27.439  1.00 29.89           N  
ATOM   2595  H   VAL A 161      65.115 -14.100 -26.741  1.00 29.89           H  
ATOM   2596  CA  VAL A 161      64.170 -12.224 -26.888  1.00 29.89           C  
ATOM   2597  HA  VAL A 161      63.972 -12.476 -25.846  1.00 29.89           H  
ATOM   2598  C   VAL A 161      62.773 -11.867 -27.441  1.00 29.89           C  
ATOM   2599  CB  VAL A 161      65.127 -11.011 -26.809  1.00 29.89           C  
ATOM   2600  HB  VAL A 161      65.248 -10.581 -27.803  1.00 29.89           H  
ATOM   2601  O   VAL A 161      61.818 -11.868 -26.669  1.00 29.89           O  
ATOM   2602  CG1 VAL A 161      64.573  -9.937 -25.866  1.00 29.89           C  
ATOM   2603 HG11 VAL A 161      63.607  -9.580 -26.221  1.00 29.89           H  
ATOM   2604 HG12 VAL A 161      65.251  -9.084 -25.832  1.00 29.89           H  
ATOM   2605 HG13 VAL A 161      64.451 -10.336 -24.859  1.00 29.89           H  
ATOM   2606  CG2 VAL A 161      66.515 -11.399 -26.269  1.00 29.89           C  
ATOM   2607 HG21 VAL A 161      67.114 -10.502 -26.113  1.00 29.89           H  
ATOM   2608 HG22 VAL A 161      66.420 -11.932 -25.323  1.00 29.89           H  
ATOM   2609 HG23 VAL A 161      67.041 -12.019 -26.996  1.00 29.89           H  
ATOM   2610  N   LEU A 162      62.584 -11.634 -28.745  1.00 33.79           N  
ATOM   2611  H   LEU A 162      63.389 -11.719 -29.349  1.00 33.79           H  
ATOM   2612  CA  LEU A 162      61.334 -11.052 -29.299  1.00 33.79           C  
ATOM   2613  HA  LEU A 162      61.069 -10.200 -28.674  1.00 33.79           H  
ATOM   2614  C   LEU A 162      60.077 -11.957 -29.277  1.00 33.79           C  
ATOM   2615  CB  LEU A 162      61.620 -10.541 -30.728  1.00 33.79           C  
ATOM   2616  HB2 LEU A 162      62.340 -11.208 -31.202  1.00 33.79           H  
ATOM   2617  HB3 LEU A 162      60.710 -10.575 -31.328  1.00 33.79           H  
ATOM   2618  O   LEU A 162      58.986 -11.515 -29.645  1.00 33.79           O  
ATOM   2619  CG  LEU A 162      62.153  -9.097 -30.756  1.00 33.79           C  
ATOM   2620  HG  LEU A 162      62.910  -8.970 -29.981  1.00 33.79           H  
ATOM   2621  CD1 LEU A 162      62.797  -8.812 -32.114  1.00 33.79           C  
ATOM   2622 HD11 LEU A 162      63.635  -9.490 -32.271  1.00 33.79           H  
ATOM   2623 HD12 LEU A 162      62.068  -8.942 -32.914  1.00 33.79           H  
ATOM   2624 HD13 LEU A 162      63.174  -7.790 -32.129  1.00 33.79           H  
ATOM   2625  CD2 LEU A 162      61.029  -8.077 -30.549  1.00 33.79           C  
ATOM   2626 HD21 LEU A 162      60.556  -8.225 -29.579  1.00 33.79           H  
ATOM   2627 HD22 LEU A 162      60.278  -8.167 -31.334  1.00 33.79           H  
ATOM   2628 HD23 LEU A 162      61.444  -7.069 -30.559  1.00 33.79           H  
ATOM   2629  N   GLN A 163      60.209 -13.226 -28.880  1.00 44.72           N  
ATOM   2630  H   GLN A 163      61.123 -13.518 -28.565  1.00 44.72           H  
ATOM   2631  CA  GLN A 163      59.098 -14.188 -28.834  1.00 44.72           C  
ATOM   2632  HA  GLN A 163      58.395 -13.941 -29.629  1.00 44.72           H  
ATOM   2633  C   GLN A 163      58.280 -14.127 -27.535  1.00 44.72           C  
ATOM   2634  CB  GLN A 163      59.637 -15.611 -29.091  1.00 44.72           C  
ATOM   2635  HB2 GLN A 163      59.208 -16.307 -28.370  1.00 44.72           H  
ATOM   2636  HB3 GLN A 163      60.720 -15.628 -28.968  1.00 44.72           H  
ATOM   2637  O   GLN A 163      57.076 -14.370 -27.579  1.00 44.72           O  
ATOM   2638  CG  GLN A 163      59.263 -16.094 -30.501  1.00 44.72           C  
ATOM   2639  HG2 GLN A 163      58.179 -16.192 -30.558  1.00 44.72           H  
ATOM   2640  HG3 GLN A 163      59.578 -15.351 -31.234  1.00 44.72           H  
ATOM   2641  CD  GLN A 163      59.906 -17.427 -30.878  1.00 44.72           C  
ATOM   2642  NE2 GLN A 163      59.263 -18.219 -31.708  1.00 44.72           N  
ATOM   2643 HE21 GLN A 163      59.712 -19.101 -31.910  1.00 44.72           H  
ATOM   2644 HE22 GLN A 163      58.330 -17.988 -32.017  1.00 44.72           H  
ATOM   2645  OE1 GLN A 163      61.006 -17.771 -30.477  1.00 44.72           O  
ATOM   2646  N   ALA A 164      58.898 -13.782 -26.400  1.00 50.64           N  
ATOM   2647  H   ALA A 164      59.864 -13.488 -26.433  1.00 50.64           H  
ATOM   2648  CA  ALA A 164      58.234 -13.830 -25.094  1.00 50.64           C  
ATOM   2649  HA  ALA A 164      57.753 -14.802 -24.985  1.00 50.64           H  
ATOM   2650  C   ALA A 164      57.130 -12.764 -24.960  1.00 50.64           C  
ATOM   2651  CB  ALA A 164      59.301 -13.701 -24.001  1.00 50.64           C  
ATOM   2652  HB1 ALA A 164      60.030 -14.505 -24.096  1.00 50.64           H  
ATOM   2653  HB2 ALA A 164      59.809 -12.739 -24.081  1.00 50.64           H  
ATOM   2654  HB3 ALA A 164      58.826 -13.769 -23.022  1.00 50.64           H  
ATOM   2655  O   ALA A 164      56.019 -13.081 -24.539  1.00 50.64           O  
ATOM   2656  N   GLU A 165      57.407 -11.532 -25.400  1.00 53.07           N  
ATOM   2657  H   GLU A 165      58.355 -11.318 -25.674  1.00 53.07           H  
ATOM   2658  CA  GLU A 165      56.429 -10.435 -25.441  1.00 53.07           C  
ATOM   2659  HA  GLU A 165      56.064 -10.214 -24.438  1.00 53.07           H  
ATOM   2660  C   GLU A 165      55.223 -10.785 -26.322  1.00 53.07           C  
ATOM   2661  CB  GLU A 165      57.084  -9.175 -26.023  1.00 53.07           C  
ATOM   2662  HB2 GLU A 165      56.318  -8.408 -26.135  1.00 53.07           H  
ATOM   2663  HB3 GLU A 165      57.468  -9.422 -27.013  1.00 53.07           H  
ATOM   2664  O   GLU A 165      54.079 -10.594 -25.916  1.00 53.07           O  
ATOM   2665  CG  GLU A 165      58.228  -8.600 -25.175  1.00 53.07           C  
ATOM   2666  HG2 GLU A 165      57.831  -8.309 -24.203  1.00 53.07           H  
ATOM   2667  HG3 GLU A 165      58.978  -9.375 -25.021  1.00 53.07           H  
ATOM   2668  CD  GLU A 165      58.900  -7.389 -25.851  1.00 53.07           C  
ATOM   2669  OE1 GLU A 165      59.801  -6.804 -25.215  1.00 53.07           O  
ATOM   2670  OE2 GLU A 165      58.568  -7.095 -27.028  1.00 53.07           O  
ATOM   2671  N   LEU A 166      55.465 -11.351 -27.515  1.00 54.92           N  
ATOM   2672  H   LEU A 166      56.426 -11.523 -27.772  1.00 54.92           H  
ATOM   2673  CA  LEU A 166      54.392 -11.743 -28.432  1.00 54.92           C  
ATOM   2674  HA  LEU A 166      53.730 -10.884 -28.547  1.00 54.92           H  
ATOM   2675  C   LEU A 166      53.550 -12.884 -27.850  1.00 54.92           C  
ATOM   2676  CB  LEU A 166      54.976 -12.124 -29.805  1.00 54.92           C  
ATOM   2677  HB2 LEU A 166      55.633 -11.327 -30.154  1.00 54.92           H  
ATOM   2678  HB3 LEU A 166      55.586 -13.018 -29.674  1.00 54.92           H  
ATOM   2679  O   LEU A 166      52.330 -12.845 -27.963  1.00 54.92           O  
ATOM   2680  CG  LEU A 166      53.898 -12.413 -30.875  1.00 54.92           C  
ATOM   2681  HG  LEU A 166      53.197 -13.156 -30.494  1.00 54.92           H  
ATOM   2682  CD1 LEU A 166      53.105 -11.178 -31.319  1.00 54.92           C  
ATOM   2683 HD11 LEU A 166      52.671 -10.672 -30.457  1.00 54.92           H  
ATOM   2684 HD12 LEU A 166      53.727 -10.484 -31.885  1.00 54.92           H  
ATOM   2685 HD13 LEU A 166      52.282 -11.497 -31.959  1.00 54.92           H  
ATOM   2686  CD2 LEU A 166      54.555 -13.004 -32.122  1.00 54.92           C  
ATOM   2687 HD21 LEU A 166      53.791 -13.222 -32.869  1.00 54.92           H  
ATOM   2688 HD22 LEU A 166      55.281 -12.306 -32.540  1.00 54.92           H  
ATOM   2689 HD23 LEU A 166      55.056 -13.936 -31.860  1.00 54.92           H  
ATOM   2690  N   GLU A 167      54.170 -13.882 -27.215  1.00 63.21           N  
ATOM   2691  H   GLU A 167      55.178 -13.881 -27.160  1.00 63.21           H  
ATOM   2692  CA  GLU A 167      53.430 -14.942 -26.526  1.00 63.21           C  
ATOM   2693  HA  GLU A 167      52.733 -15.402 -27.226  1.00 63.21           H  
ATOM   2694  C   GLU A 167      52.589 -14.410 -25.362  1.00 63.21           C  
ATOM   2695  CB  GLU A 167      54.378 -16.019 -25.983  1.00 63.21           C  
ATOM   2696  HB2 GLU A 167      55.278 -15.565 -25.570  1.00 63.21           H  
ATOM   2697  HB3 GLU A 167      53.851 -16.515 -25.167  1.00 63.21           H  
ATOM   2698  O   GLU A 167      51.480 -14.902 -25.158  1.00 63.21           O  
ATOM   2699  CG  GLU A 167      54.756 -17.076 -27.030  1.00 63.21           C  
ATOM   2700  HG2 GLU A 167      55.442 -16.636 -27.754  1.00 63.21           H  
ATOM   2701  HG3 GLU A 167      53.854 -17.379 -27.562  1.00 63.21           H  
ATOM   2702  CD  GLU A 167      55.377 -18.328 -26.389  1.00 63.21           C  
ATOM   2703  OE1 GLU A 167      56.204 -18.975 -27.066  1.00 63.21           O  
ATOM   2704  OE2 GLU A 167      54.954 -18.684 -25.254  1.00 63.21           O  
ATOM   2705  N   CYS A 168      53.094 -13.432 -24.604  1.00 68.56           N  
ATOM   2706  H   CYS A 168      54.020 -13.086 -24.808  1.00 68.56           H  
ATOM   2707  CA  CYS A 168      52.362 -12.824 -23.496  1.00 68.56           C  
ATOM   2708  HA  CYS A 168      51.954 -13.620 -22.873  1.00 68.56           H  
ATOM   2709  C   CYS A 168      51.170 -12.009 -24.018  1.00 68.56           C  
ATOM   2710  CB  CYS A 168      53.329 -11.994 -22.640  1.00 68.56           C  
ATOM   2711  HB2 CYS A 168      53.434 -10.988 -23.048  1.00 68.56           H  
ATOM   2712  HB3 CYS A 168      54.311 -12.466 -22.610  1.00 68.56           H  
ATOM   2713  O   CYS A 168      50.024 -12.328 -23.701  1.00 68.56           O  
ATOM   2714  SG  CYS A 168      52.671 -11.917 -20.953  1.00 68.56           S  
ATOM   2715  HG  CYS A 168      53.456 -10.934 -20.504  1.00 68.56           H  
ATOM   2716  N   ALA A 169      51.421 -11.063 -24.930  1.00 71.31           N  
ATOM   2717  H   ALA A 169      52.383 -10.863 -25.163  1.00 71.31           H  
ATOM   2718  CA  ALA A 169      50.391 -10.258 -25.584  1.00 71.31           C  
ATOM   2719  HA  ALA A 169      49.889  -9.653 -24.829  1.00 71.31           H  
ATOM   2720  C   ALA A 169      49.322 -11.124 -26.270  1.00 71.31           C  
ATOM   2721  CB  ALA A 169      51.077  -9.326 -26.591  1.00 71.31           C  
ATOM   2722  HB1 ALA A 169      51.813  -8.707 -26.077  1.00 71.31           H  
ATOM   2723  HB2 ALA A 169      51.581  -9.909 -27.362  1.00 71.31           H  
ATOM   2724  HB3 ALA A 169      50.334  -8.678 -27.055  1.00 71.31           H  
ATOM   2725  O   ALA A 169      48.132 -10.834 -26.170  1.00 71.31           O  
ATOM   2726  N   TYR A 170      49.722 -12.224 -26.917  1.00 75.55           N  
ATOM   2727  H   TYR A 170      50.713 -12.399 -27.002  1.00 75.55           H  
ATOM   2728  CA  TYR A 170      48.793 -13.162 -27.542  1.00 75.55           C  
ATOM   2729  HA  TYR A 170      48.117 -12.592 -28.179  1.00 75.55           H  
ATOM   2730  C   TYR A 170      47.932 -13.909 -26.516  1.00 75.55           C  
ATOM   2731  CB  TYR A 170      49.564 -14.144 -28.429  1.00 75.55           C  
ATOM   2732  HB2 TYR A 170      50.240 -14.739 -27.815  1.00 75.55           H  
ATOM   2733  HB3 TYR A 170      50.166 -13.576 -29.138  1.00 75.55           H  
ATOM   2734  O   TYR A 170      46.708 -13.928 -26.652  1.00 75.55           O  
ATOM   2735  CG  TYR A 170      48.661 -15.061 -29.224  1.00 75.55           C  
ATOM   2736  CD1 TYR A 170      48.437 -16.390 -28.818  1.00 75.55           C  
ATOM   2737  HD1 TYR A 170      48.913 -16.767 -27.925  1.00 75.55           H  
ATOM   2738  CD2 TYR A 170      48.009 -14.551 -30.358  1.00 75.55           C  
ATOM   2739  HD2 TYR A 170      48.147 -13.511 -30.615  1.00 75.55           H  
ATOM   2740  CE1 TYR A 170      47.563 -17.211 -29.557  1.00 75.55           C  
ATOM   2741  HE1 TYR A 170      47.368 -18.221 -29.229  1.00 75.55           H  
ATOM   2742  CE2 TYR A 170      47.155 -15.372 -31.117  1.00 75.55           C  
ATOM   2743  HE2 TYR A 170      46.639 -14.987 -31.984  1.00 75.55           H  
ATOM   2744  OH  TYR A 170      46.090 -17.492 -31.435  1.00 75.55           O  
ATOM   2745  HH  TYR A 170      45.941 -18.333 -30.996  1.00 75.55           H  
ATOM   2746  CZ  TYR A 170      46.926 -16.703 -30.712  1.00 75.55           C  
ATOM   2747  N   LYS A 171      48.543 -14.504 -25.479  1.00 73.03           N  
ATOM   2748  H   LYS A 171      49.544 -14.400 -25.391  1.00 73.03           H  
ATOM   2749  CA  LYS A 171      47.818 -15.243 -24.426  1.00 73.03           C  
ATOM   2750  HA  LYS A 171      47.231 -16.039 -24.885  1.00 73.03           H  
ATOM   2751  C   LYS A 171      46.821 -14.352 -23.686  1.00 73.03           C  
ATOM   2752  CB  LYS A 171      48.810 -15.842 -23.413  1.00 73.03           C  
ATOM   2753  HB2 LYS A 171      48.273 -16.128 -22.508  1.00 73.03           H  
ATOM   2754  HB3 LYS A 171      49.534 -15.074 -23.140  1.00 73.03           H  
ATOM   2755  O   LYS A 171      45.742 -14.833 -23.350  1.00 73.03           O  
ATOM   2756  CG  LYS A 171      49.532 -17.086 -23.953  1.00 73.03           C  
ATOM   2757  HG2 LYS A 171      48.843 -17.930 -23.965  1.00 73.03           H  
ATOM   2758  HG3 LYS A 171      49.855 -16.897 -24.977  1.00 73.03           H  
ATOM   2759  CD  LYS A 171      50.761 -17.429 -23.096  1.00 73.03           C  
ATOM   2760  HD2 LYS A 171      51.349 -16.521 -22.964  1.00 73.03           H  
ATOM   2761  HD3 LYS A 171      50.449 -17.789 -22.115  1.00 73.03           H  
ATOM   2762  CE  LYS A 171      51.623 -18.480 -23.812  1.00 73.03           C  
ATOM   2763  HE2 LYS A 171      51.180 -19.469 -23.695  1.00 73.03           H  
ATOM   2764  HE3 LYS A 171      51.620 -18.234 -24.874  1.00 73.03           H  
ATOM   2765  NZ  LYS A 171      53.034 -18.465 -23.343  1.00 73.03           N  
ATOM   2766  HZ1 LYS A 171      53.375 -17.515 -23.297  1.00 73.03           H  
ATOM   2767  HZ2 LYS A 171      53.656 -18.874 -24.026  1.00 73.03           H  
ATOM   2768  HZ3 LYS A 171      53.169 -18.912 -22.448  1.00 73.03           H  
ATOM   2769  N   VAL A 172      47.195 -13.094 -23.455  1.00 75.03           N  
ATOM   2770  H   VAL A 172      48.129 -12.828 -23.731  1.00 75.03           H  
ATOM   2771  CA  VAL A 172      46.410 -12.106 -22.712  1.00 75.03           C  
ATOM   2772  HA  VAL A 172      45.902 -12.606 -21.887  1.00 75.03           H  
ATOM   2773  C   VAL A 172      45.313 -11.498 -23.582  1.00 75.03           C  
ATOM   2774  CB  VAL A 172      47.351 -11.048 -22.101  1.00 75.03           C  
ATOM   2775  HB  VAL A 172      47.991 -10.638 -22.881  1.00 75.03           H  
ATOM   2776  O   VAL A 172      44.147 -11.635 -23.248  1.00 75.03           O  
ATOM   2777  CG1 VAL A 172      46.599  -9.896 -21.444  1.00 75.03           C  
ATOM   2778 HG11 VAL A 172      47.311  -9.201 -20.999  1.00 75.03           H  
ATOM   2779 HG12 VAL A 172      45.947 -10.291 -20.665  1.00 75.03           H  
ATOM   2780 HG13 VAL A 172      45.997  -9.349 -22.170  1.00 75.03           H  
ATOM   2781  CG2 VAL A 172      48.223 -11.692 -21.011  1.00 75.03           C  
ATOM   2782 HG21 VAL A 172      48.829 -12.499 -21.424  1.00 75.03           H  
ATOM   2783 HG22 VAL A 172      48.896 -10.950 -20.581  1.00 75.03           H  
ATOM   2784 HG23 VAL A 172      47.594 -12.092 -20.215  1.00 75.03           H  
ATOM   2785  N   LEU A 173      45.638 -10.888 -24.725  1.00 79.54           N  
ATOM   2786  H   LEU A 173      46.607 -10.860 -25.007  1.00 79.54           H  
ATOM   2787  CA  LEU A 173      44.681 -10.059 -25.471  1.00 79.54           C  
ATOM   2788  HA  LEU A 173      43.944  -9.671 -24.767  1.00 79.54           H  
ATOM   2789  C   LEU A 173      43.857 -10.808 -26.528  1.00 79.54           C  
ATOM   2790  CB  LEU A 173      45.419  -8.857 -26.092  1.00 79.54           C  
ATOM   2791  HB2 LEU A 173      44.707  -8.282 -26.685  1.00 79.54           H  
ATOM   2792  HB3 LEU A 173      46.182  -9.239 -26.771  1.00 79.54           H  
ATOM   2793  O   LEU A 173      42.944 -10.212 -27.094  1.00 79.54           O  
ATOM   2794  CG  LEU A 173      46.084  -7.895 -25.092  1.00 79.54           C  
ATOM   2795  HG  LEU A 173      46.791  -8.442 -24.468  1.00 79.54           H  
ATOM   2796  CD1 LEU A 173      46.853  -6.821 -25.860  1.00 79.54           C  
ATOM   2797 HD11 LEU A 173      47.326  -6.136 -25.156  1.00 79.54           H  
ATOM   2798 HD12 LEU A 173      47.628  -7.284 -26.470  1.00 79.54           H  
ATOM   2799 HD13 LEU A 173      46.174  -6.260 -26.503  1.00 79.54           H  
ATOM   2800  CD2 LEU A 173      45.059  -7.197 -24.198  1.00 79.54           C  
ATOM   2801 HD21 LEU A 173      45.566  -6.507 -23.523  1.00 79.54           H  
ATOM   2802 HD22 LEU A 173      44.339  -6.644 -24.801  1.00 79.54           H  
ATOM   2803 HD23 LEU A 173      44.532  -7.932 -23.590  1.00 79.54           H  
ATOM   2804  N   THR A 174      44.139 -12.082 -26.829  1.00 77.09           N  
ATOM   2805  H   THR A 174      44.881 -12.546 -26.325  1.00 77.09           H  
ATOM   2806  CA  THR A 174      43.411 -12.824 -27.880  1.00 77.09           C  
ATOM   2807  HA  THR A 174      42.737 -12.128 -28.380  1.00 77.09           H  
ATOM   2808  C   THR A 174      42.514 -13.937 -27.345  1.00 77.09           C  
ATOM   2809  CB  THR A 174      44.319 -13.360 -28.997  1.00 77.09           C  
ATOM   2810  HB  THR A 174      43.674 -13.654 -29.825  1.00 77.09           H  
ATOM   2811  O   THR A 174      42.738 -14.506 -26.273  1.00 77.09           O  
ATOM   2812  CG2 THR A 174      45.300 -12.322 -29.530  1.00 77.09           C  
ATOM   2813 HG21 THR A 174      45.800 -12.714 -30.416  1.00 77.09           H  
ATOM   2814 HG22 THR A 174      44.755 -11.415 -29.794  1.00 77.09           H  
ATOM   2815 HG23 THR A 174      46.039 -12.075 -28.769  1.00 77.09           H  
ATOM   2816  OG1 THR A 174      45.028 -14.507 -28.617  1.00 77.09           O  
ATOM   2817  HG1 THR A 174      45.597 -14.280 -27.877  1.00 77.09           H  
ATOM   2818  N   HIS A 175      41.485 -14.280 -28.124  1.00 66.87           N  
ATOM   2819  H   HIS A 175      41.337 -13.769 -28.983  1.00 66.87           H  
ATOM   2820  CA  HIS A 175      40.644 -15.445 -27.874  1.00 66.87           C  
ATOM   2821  HA  HIS A 175      40.324 -15.432 -26.832  1.00 66.87           H  
ATOM   2822  C   HIS A 175      41.430 -16.745 -28.127  1.00 66.87           C  
ATOM   2823  CB  HIS A 175      39.385 -15.357 -28.747  1.00 66.87           C  
ATOM   2824  HB2 HIS A 175      39.677 -15.241 -29.791  1.00 66.87           H  
ATOM   2825  HB3 HIS A 175      38.805 -14.483 -28.452  1.00 66.87           H  
ATOM   2826  O   HIS A 175      41.769 -17.073 -29.267  1.00 66.87           O  
ATOM   2827  CG  HIS A 175      38.515 -16.580 -28.620  1.00 66.87           C  
ATOM   2828  CD2 HIS A 175      38.113 -17.409 -29.631  1.00 66.87           C  
ATOM   2829  HD2 HIS A 175      38.334 -17.278 -30.680  1.00 66.87           H  
ATOM   2830  ND1 HIS A 175      38.064 -17.128 -27.446  1.00 66.87           N  
ATOM   2831  HD1 HIS A 175      38.231 -16.760 -26.520  1.00 66.87           H  
ATOM   2832  CE1 HIS A 175      37.405 -18.260 -27.740  1.00 66.87           C  
ATOM   2833  HE1 HIS A 175      36.957 -18.924 -27.016  1.00 66.87           H  
ATOM   2834  NE2 HIS A 175      37.404 -18.475 -29.066  1.00 66.87           N  
ATOM   2835  N   ASN A 176      41.701 -17.510 -27.067  1.00 57.69           N  
ATOM   2836  H   ASN A 176      41.381 -17.202 -26.159  1.00 57.69           H  
ATOM   2837  CA  ASN A 176      42.400 -18.789 -27.176  1.00 57.69           C  
ATOM   2838  HA  ASN A 176      43.246 -18.666 -27.852  1.00 57.69           H  
ATOM   2839  C   ASN A 176      41.477 -19.863 -27.773  1.00 57.69           C  
ATOM   2840  CB  ASN A 176      42.942 -19.215 -25.796  1.00 57.69           C  
ATOM   2841  HB2 ASN A 176      42.236 -18.937 -25.013  1.00 57.69           H  
ATOM   2842  HB3 ASN A 176      43.048 -20.299 -25.773  1.00 57.69           H  
ATOM   2843  O   ASN A 176      40.564 -20.346 -27.103  1.00 57.69           O  
ATOM   2844  CG  ASN A 176      44.317 -18.644 -25.504  1.00 57.69           C  
ATOM   2845  ND2 ASN A 176      44.474 -17.898 -24.436  1.00 57.69           N  
ATOM   2846 HD21 ASN A 176      45.348 -17.400 -24.342  1.00 57.69           H  
ATOM   2847 HD22 ASN A 176      43.681 -17.600 -23.886  1.00 57.69           H  
ATOM   2848  OD1 ASN A 176      45.269 -18.910 -26.220  1.00 57.69           O  
ATOM   2849  N   GLN A 177      41.771 -20.322 -28.995  1.00 50.28           N  
ATOM   2850  H   GLN A 177      42.474 -19.834 -29.531  1.00 50.28           H  
ATOM   2851  CA  GLN A 177      41.102 -21.483 -29.594  1.00 50.28           C  
ATOM   2852  HA  GLN A 177      40.026 -21.341 -29.497  1.00 50.28           H  
ATOM   2853  C   GLN A 177      41.456 -22.788 -28.849  1.00 50.28           C  
ATOM   2854  CB  GLN A 177      41.422 -21.603 -31.097  1.00 50.28           C  
ATOM   2855  HB2 GLN A 177      41.058 -22.573 -31.436  1.00 50.28           H  
ATOM   2856  HB3 GLN A 177      42.501 -21.574 -31.248  1.00 50.28           H  
ATOM   2857  O   GLN A 177      42.335 -23.549 -29.256  1.00 50.28           O  
ATOM   2858  CG  GLN A 177      40.751 -20.528 -31.968  1.00 50.28           C  
ATOM   2859  HG2 GLN A 177      39.694 -20.471 -31.710  1.00 50.28           H  
ATOM   2860  HG3 GLN A 177      41.203 -19.557 -31.761  1.00 50.28           H  
ATOM   2861  CD  GLN A 177      40.863 -20.820 -33.467  1.00 50.28           C  
ATOM   2862  NE2 GLN A 177      40.188 -20.060 -34.301  1.00 50.28           N  
ATOM   2863 HE21 GLN A 177      39.625 -19.292 -33.965  1.00 50.28           H  
ATOM   2864 HE22 GLN A 177      40.266 -20.277 -35.285  1.00 50.28           H  
ATOM   2865  OE1 GLN A 177      41.529 -21.739 -33.920  1.00 50.28           O  
ATOM   2866  N   ARG A 178      40.731 -23.088 -27.765  1.00 41.39           N  
ATOM   2867  H   ARG A 178      40.124 -22.365 -27.407  1.00 41.39           H  
ATOM   2868  CA  ARG A 178      40.642 -24.433 -27.179  1.00 41.39           C  
ATOM   2869  HA  ARG A 178      41.197 -25.124 -27.815  1.00 41.39           H  
ATOM   2870  C   ARG A 178      39.193 -24.910 -27.186  1.00 41.39           C  
ATOM   2871  CB  ARG A 178      41.272 -24.488 -25.778  1.00 41.39           C  
ATOM   2872  HB2 ARG A 178      40.892 -25.370 -25.263  1.00 41.39           H  
ATOM   2873  HB3 ARG A 178      40.987 -23.606 -25.204  1.00 41.39           H  
ATOM   2874  O   ARG A 178      38.323 -24.333 -26.548  1.00 41.39           O  
ATOM   2875  CG  ARG A 178      42.803 -24.599 -25.862  1.00 41.39           C  
ATOM   2876  HG2 ARG A 178      43.215 -23.678 -26.276  1.00 41.39           H  
ATOM   2877  HG3 ARG A 178      43.065 -25.428 -26.519  1.00 41.39           H  
ATOM   2878  CD  ARG A 178      43.410 -24.858 -24.477  1.00 41.39           C  
ATOM   2879  HD2 ARG A 178      42.906 -25.715 -24.029  1.00 41.39           H  
ATOM   2880  HD3 ARG A 178      43.236 -23.983 -23.852  1.00 41.39           H  
ATOM   2881  NE  ARG A 178      44.859 -25.135 -24.563  1.00 41.39           N  
ATOM   2882  HE  ARG A 178      45.278 -25.047 -25.477  1.00 41.39           H  
ATOM   2883  NH1 ARG A 178      45.225 -25.502 -22.325  1.00 41.39           N  
ATOM   2884 HH11 ARG A 178      45.856 -25.667 -21.553  1.00 41.39           H  
ATOM   2885 HH12 ARG A 178      44.259 -25.274 -22.140  1.00 41.39           H  
ATOM   2886  NH2 ARG A 178      46.928 -25.649 -23.757  1.00 41.39           N  
ATOM   2887 HH21 ARG A 178      47.314 -25.550 -24.685  1.00 41.39           H  
ATOM   2888 HH22 ARG A 178      47.540 -25.831 -22.975  1.00 41.39           H  
ATOM   2889  CZ  ARG A 178      45.660 -25.429 -23.552  1.00 41.39           C  
ATOM   2890  N   LEU A 179      38.961 -25.996 -27.921  1.00 29.78           N  
ATOM   2891  H   LEU A 179      39.746 -26.400 -28.410  1.00 29.78           H  
ATOM   2892  CA  LEU A 179      37.667 -26.665 -28.051  1.00 29.78           C  
ATOM   2893  HA  LEU A 179      36.954 -25.998 -28.535  1.00 29.78           H  
ATOM   2894  C   LEU A 179      37.109 -27.073 -26.674  1.00 29.78           C  
ATOM   2895  CB  LEU A 179      37.879 -27.920 -28.927  1.00 29.78           C  
ATOM   2896  HB2 LEU A 179      38.714 -28.484 -28.513  1.00 29.78           H  
ATOM   2897  HB3 LEU A 179      37.002 -28.562 -28.842  1.00 29.78           H  
ATOM   2898  O   LEU A 179      37.676 -27.955 -26.032  1.00 29.78           O  
ATOM   2899  CG  LEU A 179      38.144 -27.619 -30.417  1.00 29.78           C  
ATOM   2900  HG  LEU A 179      38.469 -26.586 -30.537  1.00 29.78           H  
ATOM   2901  CD1 LEU A 179      39.242 -28.527 -30.975  1.00 29.78           C  
ATOM   2902 HD11 LEU A 179      38.951 -29.572 -30.874  1.00 29.78           H  
ATOM   2903 HD12 LEU A 179      40.172 -28.354 -30.433  1.00 29.78           H  
ATOM   2904 HD13 LEU A 179      39.407 -28.296 -32.028  1.00 29.78           H  
ATOM   2905  CD2 LEU A 179      36.878 -27.837 -31.245  1.00 29.78           C  
ATOM   2906 HD21 LEU A 179      37.072 -27.577 -32.286  1.00 29.78           H  
ATOM   2907 HD22 LEU A 179      36.082 -27.193 -30.871  1.00 29.78           H  
ATOM   2908 HD23 LEU A 179      36.559 -28.877 -31.187  1.00 29.78           H  
ATOM   2909  N   GLY A 180      35.977 -26.491 -26.261  1.00 39.64           N  
ATOM   2910  H   GLY A 180      35.621 -25.705 -26.786  1.00 39.64           H  
ATOM   2911  CA  GLY A 180      35.142 -27.039 -25.180  1.00 39.64           C  
ATOM   2912  HA2 GLY A 180      34.331 -27.614 -25.627  1.00 39.64           H  
ATOM   2913  HA3 GLY A 180      35.736 -27.725 -24.576  1.00 39.64           H  
ATOM   2914  C   GLY A 180      34.514 -26.042 -24.201  1.00 39.64           C  
ATOM   2915  O   GLY A 180      33.534 -26.404 -23.559  1.00 39.64           O  
ATOM   2916  N   VAL A 181      35.025 -24.811 -24.089  1.00 46.39           N  
ATOM   2917  H   VAL A 181      35.815 -24.550 -24.661  1.00 46.39           H  
ATOM   2918  CA  VAL A 181      34.523 -23.797 -23.137  1.00 46.39           C  
ATOM   2919  HA  VAL A 181      33.554 -24.114 -22.753  1.00 46.39           H  
ATOM   2920  C   VAL A 181      34.322 -22.466 -23.862  1.00 46.39           C  
ATOM   2921  CB  VAL A 181      35.472 -23.637 -21.925  1.00 46.39           C  
ATOM   2922  HB  VAL A 181      36.418 -23.214 -22.266  1.00 46.39           H  
ATOM   2923  O   VAL A 181      35.155 -22.081 -24.680  1.00 46.39           O  
ATOM   2924  CG1 VAL A 181      34.880 -22.712 -20.854  1.00 46.39           C  
ATOM   2925 HG11 VAL A 181      33.913 -23.087 -20.517  1.00 46.39           H  
ATOM   2926 HG12 VAL A 181      34.761 -21.702 -21.245  1.00 46.39           H  
ATOM   2927 HG13 VAL A 181      35.552 -22.653 -19.998  1.00 46.39           H  
ATOM   2928  CG2 VAL A 181      35.767 -24.982 -21.243  1.00 46.39           C  
ATOM   2929 HG21 VAL A 181      36.319 -25.637 -21.918  1.00 46.39           H  
ATOM   2930 HG22 VAL A 181      34.834 -25.464 -20.952  1.00 46.39           H  
ATOM   2931 HG23 VAL A 181      36.377 -24.821 -20.354  1.00 46.39           H  
ATOM   2932  N   ALA A 182      33.217 -21.770 -23.584  1.00 59.78           N  
ATOM   2933  H   ALA A 182      32.596 -22.102 -22.860  1.00 59.78           H  
ATOM   2934  CA  ALA A 182      32.988 -20.425 -24.104  1.00 59.78           C  
ATOM   2935  HA  ALA A 182      33.245 -20.408 -25.163  1.00 59.78           H  
ATOM   2936  C   ALA A 182      33.892 -19.419 -23.372  1.00 59.78           C  
ATOM   2937  CB  ALA A 182      31.501 -20.075 -23.969  1.00 59.78           C  
ATOM   2938  HB1 ALA A 182      30.895 -20.796 -24.518  1.00 59.78           H  
ATOM   2939  HB2 ALA A 182      31.211 -20.082 -22.918  1.00 59.78           H  
ATOM   2940  HB3 ALA A 182      31.323 -19.079 -24.375  1.00 59.78           H  
ATOM   2941  O   ALA A 182      33.889 -19.358 -22.145  1.00 59.78           O  
ATOM   2942  N   ASP A 183      34.661 -18.630 -24.120  1.00 72.02           N  
ATOM   2943  H   ASP A 183      34.619 -18.713 -25.126  1.00 72.02           H  
ATOM   2944  CA  ASP A 183      35.510 -17.579 -23.557  1.00 72.02           C  
ATOM   2945  HA  ASP A 183      36.075 -17.985 -22.718  1.00 72.02           H  
ATOM   2946  C   ASP A 183      34.633 -16.431 -23.045  1.00 72.02           C  
ATOM   2947  CB  ASP A 183      36.514 -17.143 -24.629  1.00 72.02           C  
ATOM   2948  HB2 ASP A 183      35.975 -16.723 -25.478  1.00 72.02           H  
ATOM   2949  HB3 ASP A 183      37.027 -18.044 -24.966  1.00 72.02           H  
ATOM   2950  O   ASP A 183      33.980 -15.734 -23.826  1.00 72.02           O  
ATOM   2951  CG  ASP A 183      37.588 -16.150 -24.176  1.00 72.02           C  
ATOM   2952  OD1 ASP A 183      37.427 -15.472 -23.141  1.00 72.02           O  
ATOM   2953  OD2 ASP A 183      38.619 -16.086 -24.890  1.00 72.02           O  
ATOM   2954  N   HIS A 184      34.595 -16.264 -21.722  1.00 74.20           N  
ATOM   2955  H   HIS A 184      35.137 -16.895 -21.148  1.00 74.20           H  
ATOM   2956  CA  HIS A 184      33.751 -15.288 -21.033  1.00 74.20           C  
ATOM   2957  HA  HIS A 184      32.708 -15.520 -21.247  1.00 74.20           H  
ATOM   2958  C   HIS A 184      34.002 -13.848 -21.506  1.00 74.20           C  
ATOM   2959  CB  HIS A 184      33.969 -15.423 -19.518  1.00 74.20           C  
ATOM   2960  HB2 HIS A 184      33.239 -14.795 -19.007  1.00 74.20           H  
ATOM   2961  HB3 HIS A 184      33.781 -16.453 -19.215  1.00 74.20           H  
ATOM   2962  O   HIS A 184      33.074 -13.048 -21.530  1.00 74.20           O  
ATOM   2963  CG  HIS A 184      35.352 -15.020 -19.066  1.00 74.20           C  
ATOM   2964  CD2 HIS A 184      35.733 -13.780 -18.622  1.00 74.20           C  
ATOM   2965  HD2 HIS A 184      35.096 -12.917 -18.498  1.00 74.20           H  
ATOM   2966  ND1 HIS A 184      36.484 -15.807 -19.091  1.00 74.20           N  
ATOM   2967  HD1 HIS A 184      36.527 -16.797 -19.287  1.00 74.20           H  
ATOM   2968  CE1 HIS A 184      37.520 -15.055 -18.687  1.00 74.20           C  
ATOM   2969  HE1 HIS A 184      38.540 -15.395 -18.579  1.00 74.20           H  
ATOM   2970  NE2 HIS A 184      37.113 -13.812 -18.410  1.00 74.20           N  
ATOM   2971  N   ARG A 185      35.210 -13.526 -21.986  1.00 80.37           N  
ATOM   2972  H   ARG A 185      35.923 -14.242 -21.998  1.00 80.37           H  
ATOM   2973  CA  ARG A 185      35.573 -12.180 -22.459  1.00 80.37           C  
ATOM   2974  HA  ARG A 185      35.305 -11.455 -21.690  1.00 80.37           H  
ATOM   2975  C   ARG A 185      34.816 -11.770 -23.722  1.00 80.37           C  
ATOM   2976  CB  ARG A 185      37.087 -12.110 -22.688  1.00 80.37           C  
ATOM   2977  HB2 ARG A 185      37.351 -11.083 -22.942  1.00 80.37           H  
ATOM   2978  HB3 ARG A 185      37.341 -12.751 -23.532  1.00 80.37           H  
ATOM   2979  O   ARG A 185      34.628 -10.584 -23.976  1.00 80.37           O  
ATOM   2980  CG  ARG A 185      37.896 -12.530 -21.448  1.00 80.37           C  
ATOM   2981  HG2 ARG A 185      37.588 -13.518 -21.104  1.00 80.37           H  
ATOM   2982  HG3 ARG A 185      37.725 -11.816 -20.642  1.00 80.37           H  
ATOM   2983  CD  ARG A 185      39.385 -12.600 -21.758  1.00 80.37           C  
ATOM   2984  HD2 ARG A 185      39.703 -11.645 -22.176  1.00 80.37           H  
ATOM   2985  HD3 ARG A 185      39.930 -12.775 -20.830  1.00 80.37           H  
ATOM   2986  NE  ARG A 185      39.678 -13.701 -22.691  1.00 80.37           N  
ATOM   2987  HE  ARG A 185      38.937 -14.363 -22.872  1.00 80.37           H  
ATOM   2988  NH1 ARG A 185      41.822 -13.061 -23.141  1.00 80.37           N  
ATOM   2989 HH11 ARG A 185      41.706 -12.220 -22.594  1.00 80.37           H  
ATOM   2990 HH12 ARG A 185      42.732 -13.175 -23.565  1.00 80.37           H  
ATOM   2991  NH2 ARG A 185      40.973 -14.864 -24.133  1.00 80.37           N  
ATOM   2992 HH21 ARG A 185      40.137 -15.382 -24.363  1.00 80.37           H  
ATOM   2993 HH22 ARG A 185      41.773 -14.830 -24.748  1.00 80.37           H  
ATOM   2994  CZ  ARG A 185      40.826 -13.877 -23.305  1.00 80.37           C  
ATOM   2995  N   LEU A 186      34.294 -12.736 -24.487  1.00 80.40           N  
ATOM   2996  H   LEU A 186      34.441 -13.693 -24.199  1.00 80.40           H  
ATOM   2997  CA  LEU A 186      33.379 -12.466 -25.604  1.00 80.40           C  
ATOM   2998  HA  LEU A 186      33.846 -11.737 -26.267  1.00 80.40           H  
ATOM   2999  C   LEU A 186      32.053 -11.837 -25.137  1.00 80.40           C  
ATOM   3000  CB  LEU A 186      33.109 -13.766 -26.386  1.00 80.40           C  
ATOM   3001  HB2 LEU A 186      32.397 -13.545 -27.181  1.00 80.40           H  
ATOM   3002  HB3 LEU A 186      32.635 -14.480 -25.712  1.00 80.40           H  
ATOM   3003  O   LEU A 186      31.340 -11.253 -25.952  1.00 80.40           O  
ATOM   3004  CG  LEU A 186      34.352 -14.424 -27.015  1.00 80.40           C  
ATOM   3005  HG  LEU A 186      35.086 -14.648 -26.242  1.00 80.40           H  
ATOM   3006  CD1 LEU A 186      33.948 -15.732 -27.699  1.00 80.40           C  
ATOM   3007 HD11 LEU A 186      34.832 -16.212 -28.120  1.00 80.40           H  
ATOM   3008 HD12 LEU A 186      33.227 -15.537 -28.493  1.00 80.40           H  
ATOM   3009 HD13 LEU A 186      33.507 -16.401 -26.960  1.00 80.40           H  
ATOM   3010  CD2 LEU A 186      35.004 -13.530 -28.069  1.00 80.40           C  
ATOM   3011 HD21 LEU A 186      35.397 -12.630 -27.598  1.00 80.40           H  
ATOM   3012 HD22 LEU A 186      34.264 -13.258 -28.822  1.00 80.40           H  
ATOM   3013 HD23 LEU A 186      35.833 -14.060 -28.539  1.00 80.40           H  
ATOM   3014  N   GLN A 187      31.722 -11.930 -23.844  1.00 78.15           N  
ATOM   3015  H   GLN A 187      32.352 -12.397 -23.208  1.00 78.15           H  
ATOM   3016  CA  GLN A 187      30.558 -11.274 -23.253  1.00 78.15           C  
ATOM   3017  HA  GLN A 187      29.728 -11.385 -23.951  1.00 78.15           H  
ATOM   3018  C   GLN A 187      30.761  -9.761 -23.059  1.00 78.15           C  
ATOM   3019  CB  GLN A 187      30.139 -11.958 -21.940  1.00 78.15           C  
ATOM   3020  HB2 GLN A 187      29.226 -11.481 -21.583  1.00 78.15           H  
ATOM   3021  HB3 GLN A 187      30.910 -11.799 -21.186  1.00 78.15           H  
ATOM   3022  O   GLN A 187      29.768  -9.049 -22.962  1.00 78.15           O  
ATOM   3023  CG  GLN A 187      29.871 -13.468 -22.102  1.00 78.15           C  
ATOM   3024  HG2 GLN A 187      29.087 -13.616 -22.844  1.00 78.15           H  
ATOM   3025  HG3 GLN A 187      30.773 -13.968 -22.456  1.00 78.15           H  
ATOM   3026  CD  GLN A 187      29.438 -14.145 -20.804  1.00 78.15           C  
ATOM   3027  NE2 GLN A 187      29.446 -15.458 -20.737  1.00 78.15           N  
ATOM   3028 HE21 GLN A 187      29.160 -15.824 -19.840  1.00 78.15           H  
ATOM   3029 HE22 GLN A 187      29.789 -16.026 -21.498  1.00 78.15           H  
ATOM   3030  OE1 GLN A 187      29.055 -13.530 -19.832  1.00 78.15           O  
ATOM   3031  N   TYR A 188      31.992  -9.237 -23.099  1.00 81.87           N  
ATOM   3032  H   TYR A 188      32.801  -9.840 -23.143  1.00 81.87           H  
ATOM   3033  CA  TYR A 188      32.214  -7.784 -23.098  1.00 81.87           C  
ATOM   3034  HA  TYR A 188      31.588  -7.328 -22.331  1.00 81.87           H  
ATOM   3035  C   TYR A 188      31.834  -7.124 -24.424  1.00 81.87           C  
ATOM   3036  CB  TYR A 188      33.677  -7.470 -22.777  1.00 81.87           C  
ATOM   3037  HB2 TYR A 188      34.292  -7.813 -23.609  1.00 81.87           H  
ATOM   3038  HB3 TYR A 188      33.787  -6.388 -22.710  1.00 81.87           H  
ATOM   3039  O   TYR A 188      31.473  -5.955 -24.452  1.00 81.87           O  
ATOM   3040  CG  TYR A 188      34.205  -8.072 -21.492  1.00 81.87           C  
ATOM   3041  CD1 TYR A 188      33.428  -8.062 -20.313  1.00 81.87           C  
ATOM   3042  HD1 TYR A 188      32.444  -7.616 -20.300  1.00 81.87           H  
ATOM   3043  CD2 TYR A 188      35.497  -8.629 -21.475  1.00 81.87           C  
ATOM   3044  HD2 TYR A 188      36.102  -8.633 -22.370  1.00 81.87           H  
ATOM   3045  CE1 TYR A 188      33.938  -8.621 -19.127  1.00 81.87           C  
ATOM   3046  HE1 TYR A 188      33.354  -8.611 -18.218  1.00 81.87           H  
ATOM   3047  CE2 TYR A 188      36.002  -9.188 -20.289  1.00 81.87           C  
ATOM   3048  HE2 TYR A 188      36.988  -9.626 -20.273  1.00 81.87           H  
ATOM   3049  OH  TYR A 188      35.722  -9.727 -17.974  1.00 81.87           O  
ATOM   3050  HH  TYR A 188      36.611 -10.074 -18.079  1.00 81.87           H  
ATOM   3051  CZ  TYR A 188      35.229  -9.182 -19.113  1.00 81.87           C  
ATOM   3052  N   ILE A 189      31.884  -7.863 -25.537  1.00 82.55           N  
ATOM   3053  H   ILE A 189      32.157  -8.833 -25.458  1.00 82.55           H  
ATOM   3054  CA  ILE A 189      31.442  -7.340 -26.832  1.00 82.55           C  
ATOM   3055  HA  ILE A 189      31.949  -6.388 -26.988  1.00 82.55           H  
ATOM   3056  C   ILE A 189      29.916  -7.116 -26.761  1.00 82.55           C  
ATOM   3057  CB  ILE A 189      31.866  -8.281 -27.983  1.00 82.55           C  
ATOM   3058  HB  ILE A 189      31.431  -9.263 -27.798  1.00 82.55           H  
ATOM   3059  O   ILE A 189      29.201  -8.029 -26.339  1.00 82.55           O  
ATOM   3060  CG1 ILE A 189      33.408  -8.426 -28.021  1.00 82.55           C  
ATOM   3061 HG12 ILE A 189      33.768  -8.744 -27.043  1.00 82.55           H  
ATOM   3062 HG13 ILE A 189      33.857  -7.458 -28.241  1.00 82.55           H  
ATOM   3063  CG2 ILE A 189      31.339  -7.766 -29.337  1.00 82.55           C  
ATOM   3064 HG21 ILE A 189      31.765  -6.787 -29.557  1.00 82.55           H  
ATOM   3065 HG22 ILE A 189      31.593  -8.460 -30.138  1.00 82.55           H  
ATOM   3066 HG23 ILE A 189      30.252  -7.687 -29.316  1.00 82.55           H  
ATOM   3067  CD1 ILE A 189      33.923  -9.454 -29.037  1.00 82.55           C  
ATOM   3068 HD11 ILE A 189      34.998  -9.575 -28.907  1.00 82.55           H  
ATOM   3069 HD12 ILE A 189      33.737  -9.115 -30.056  1.00 82.55           H  
ATOM   3070 HD13 ILE A 189      33.434 -10.415 -28.871  1.00 82.55           H  
ATOM   3071  N   PRO A 190      29.379  -5.961 -27.190  1.00 80.52           N  
ATOM   3072  CA  PRO A 190      27.937  -5.706 -27.256  1.00 80.52           C  
ATOM   3073  HA  PRO A 190      27.546  -5.681 -26.238  1.00 80.52           H  
ATOM   3074  C   PRO A 190      27.181  -6.765 -28.074  1.00 80.52           C  
ATOM   3075  CB  PRO A 190      27.811  -4.310 -27.873  1.00 80.52           C  
ATOM   3076  HB2 PRO A 190      26.929  -3.780 -27.514  1.00 80.52           H  
ATOM   3077  HB3 PRO A 190      27.806  -4.379 -28.960  1.00 80.52           H  
ATOM   3078  O   PRO A 190      27.685  -7.247 -29.089  1.00 80.52           O  
ATOM   3079  CG  PRO A 190      29.104  -3.628 -27.433  1.00 80.52           C  
ATOM   3080  HG2 PRO A 190      29.406  -2.832 -28.113  1.00 80.52           H  
ATOM   3081  HG3 PRO A 190      29.003  -3.262 -26.411  1.00 80.52           H  
ATOM   3082  CD  PRO A 190      30.124  -4.751 -27.483  1.00 80.52           C  
ATOM   3083  HD2 PRO A 190      30.555  -4.816 -28.482  1.00 80.52           H  
ATOM   3084  HD3 PRO A 190      30.901  -4.563 -26.741  1.00 80.52           H  
ATOM   3085  N   VAL A 191      25.968  -7.151 -27.658  1.00 77.35           N  
ATOM   3086  H   VAL A 191      25.587  -6.699 -26.839  1.00 77.35           H  
ATOM   3087  CA  VAL A 191      25.233  -8.298 -28.245  1.00 77.35           C  
ATOM   3088  HA  VAL A 191      25.848  -9.189 -28.121  1.00 77.35           H  
ATOM   3089  C   VAL A 191      24.998  -8.142 -29.755  1.00 77.35           C  
ATOM   3090  CB  VAL A 191      23.899  -8.540 -27.503  1.00 77.35           C  
ATOM   3091  HB  VAL A 191      23.303  -7.629 -27.537  1.00 77.35           H  
ATOM   3092  O   VAL A 191      25.181  -9.105 -30.499  1.00 77.35           O  
ATOM   3093  CG1 VAL A 191      23.076  -9.683 -28.115  1.00 77.35           C  
ATOM   3094 HG11 VAL A 191      23.668 -10.597 -28.151  1.00 77.35           H  
ATOM   3095 HG12 VAL A 191      22.755  -9.423 -29.124  1.00 77.35           H  
ATOM   3096 HG13 VAL A 191      22.182  -9.857 -27.516  1.00 77.35           H  
ATOM   3097  CG2 VAL A 191      24.153  -8.909 -26.034  1.00 77.35           C  
ATOM   3098 HG21 VAL A 191      24.679  -8.103 -25.522  1.00 77.35           H  
ATOM   3099 HG22 VAL A 191      24.745  -9.822 -25.971  1.00 77.35           H  
ATOM   3100 HG23 VAL A 191      23.203  -9.063 -25.522  1.00 77.35           H  
ATOM   3101  N   ASN A 192      24.681  -6.932 -30.226  1.00 74.82           N  
ATOM   3102  H   ASN A 192      24.666  -6.158 -29.577  1.00 74.82           H  
ATOM   3103  CA  ASN A 192      24.551  -6.592 -31.652  1.00 74.82           C  
ATOM   3104  HA  ASN A 192      23.830  -7.273 -32.103  1.00 74.82           H  
ATOM   3105  C   ASN A 192      25.866  -6.763 -32.443  1.00 74.82           C  
ATOM   3106  CB  ASN A 192      24.005  -5.151 -31.789  1.00 74.82           C  
ATOM   3107  HB2 ASN A 192      23.027  -5.080 -31.313  1.00 74.82           H  
ATOM   3108  HB3 ASN A 192      23.873  -4.930 -32.848  1.00 74.82           H  
ATOM   3109  O   ASN A 192      25.838  -7.043 -33.641  1.00 74.82           O  
ATOM   3110  CG  ASN A 192      24.899  -4.075 -31.179  1.00 74.82           C  
ATOM   3111  ND2 ASN A 192      25.045  -2.934 -31.814  1.00 74.82           N  
ATOM   3112 HD21 ASN A 192      24.633  -2.756 -32.719  1.00 74.82           H  
ATOM   3113 HD22 ASN A 192      25.601  -2.220 -31.367  1.00 74.82           H  
ATOM   3114  OD1 ASN A 192      25.477  -4.268 -30.122  1.00 74.82           O  
ATOM   3115  N   MET A 193      27.019  -6.649 -31.780  1.00 84.44           N  
ATOM   3116  H   MET A 193      26.977  -6.434 -30.794  1.00 84.44           H  
ATOM   3117  CA  MET A 193      28.346  -6.794 -32.381  1.00 84.44           C  
ATOM   3118  HA  MET A 193      28.274  -6.555 -33.442  1.00 84.44           H  
ATOM   3119  C   MET A 193      28.920  -8.220 -32.298  1.00 84.44           C  
ATOM   3120  CB  MET A 193      29.311  -5.779 -31.751  1.00 84.44           C  
ATOM   3121  HB2 MET A 193      30.310  -5.969 -32.144  1.00 84.44           H  
ATOM   3122  HB3 MET A 193      29.338  -5.916 -30.670  1.00 84.44           H  
ATOM   3123  O   MET A 193      29.917  -8.494 -32.964  1.00 84.44           O  
ATOM   3124  CG  MET A 193      28.935  -4.324 -32.057  1.00 84.44           C  
ATOM   3125  HG2 MET A 193      27.936  -4.127 -31.668  1.00 84.44           H  
ATOM   3126  HG3 MET A 193      28.913  -4.177 -33.137  1.00 84.44           H  
ATOM   3127  SD  MET A 193      30.063  -3.105 -31.328  1.00 84.44           S  
ATOM   3128  CE  MET A 193      31.599  -3.482 -32.213  1.00 84.44           C  
ATOM   3129  HE1 MET A 193      31.426  -3.426 -33.288  1.00 84.44           H  
ATOM   3130  HE2 MET A 193      31.951  -4.478 -31.946  1.00 84.44           H  
ATOM   3131  HE3 MET A 193      32.363  -2.757 -31.932  1.00 84.44           H  
ATOM   3132  N   ARG A 194      28.314  -9.162 -31.553  1.00 83.09           N  
ATOM   3133  H   ARG A 194      27.495  -8.876 -31.035  1.00 83.09           H  
ATOM   3134  CA  ARG A 194      28.793 -10.562 -31.402  1.00 83.09           C  
ATOM   3135  HA  ARG A 194      29.875 -10.521 -31.282  1.00 83.09           H  
ATOM   3136  C   ARG A 194      28.558 -11.441 -32.644  1.00 83.09           C  
ATOM   3137  CB  ARG A 194      28.212 -11.224 -30.135  1.00 83.09           C  
ATOM   3138  HB2 ARG A 194      28.507 -12.274 -30.117  1.00 83.09           H  
ATOM   3139  HB3 ARG A 194      27.124 -11.177 -30.174  1.00 83.09           H  
ATOM   3140  O   ARG A 194      28.142 -12.593 -32.539  1.00 83.09           O  
ATOM   3141  CG  ARG A 194      28.705 -10.606 -28.827  1.00 83.09           C  
ATOM   3142  HG2 ARG A 194      29.795 -10.621 -28.796  1.00 83.09           H  
ATOM   3143  HG3 ARG A 194      28.361  -9.573 -28.774  1.00 83.09           H  
ATOM   3144  CD  ARG A 194      28.154 -11.387 -27.626  1.00 83.09           C  
ATOM   3145  HD2 ARG A 194      28.731 -12.302 -27.492  1.00 83.09           H  
ATOM   3146  HD3 ARG A 194      27.110 -11.640 -27.814  1.00 83.09           H  
ATOM   3147  NE  ARG A 194      28.235 -10.559 -26.422  1.00 83.09           N  
ATOM   3148  HE  ARG A 194      28.794  -9.722 -26.501  1.00 83.09           H  
ATOM   3149  NH1 ARG A 194      26.869 -11.686 -24.958  1.00 83.09           N  
ATOM   3150 HH11 ARG A 194      26.860 -12.485 -25.575  1.00 83.09           H  
ATOM   3151 HH12 ARG A 194      26.366 -11.678 -24.081  1.00 83.09           H  
ATOM   3152  NH2 ARG A 194      27.585  -9.630 -24.483  1.00 83.09           N  
ATOM   3153 HH21 ARG A 194      28.234  -8.880 -24.673  1.00 83.09           H  
ATOM   3154 HH22 ARG A 194      27.217  -9.671 -23.544  1.00 83.09           H  
ATOM   3155  CZ  ARG A 194      27.563 -10.637 -25.296  1.00 83.09           C  
ATOM   3156  N   THR A 195      28.830 -10.926 -33.839  1.00 82.70           N  
ATOM   3157  H   THR A 195      29.234 -10.000 -33.864  1.00 82.70           H  
ATOM   3158  CA  THR A 195      28.642 -11.639 -35.109  1.00 82.70           C  
ATOM   3159  HA  THR A 195      28.401 -12.681 -34.896  1.00 82.70           H  
ATOM   3160  C   THR A 195      29.921 -11.630 -35.939  1.00 82.70           C  
ATOM   3161  CB  THR A 195      27.470 -11.076 -35.933  1.00 82.70           C  
ATOM   3162  HB  THR A 195      27.224 -11.810 -36.701  1.00 82.70           H  
ATOM   3163  O   THR A 195      30.693 -10.672 -35.910  1.00 82.70           O  
ATOM   3164  CG2 THR A 195      26.203 -10.792 -35.128  1.00 82.70           C  
ATOM   3165 HG21 THR A 195      25.394 -10.517 -35.804  1.00 82.70           H  
ATOM   3166 HG22 THR A 195      26.367  -9.975 -34.425  1.00 82.70           H  
ATOM   3167 HG23 THR A 195      25.911 -11.684 -34.574  1.00 82.70           H  
ATOM   3168  OG1 THR A 195      27.855  -9.894 -36.588  1.00 82.70           O  
ATOM   3169  HG1 THR A 195      27.288  -9.186 -36.274  1.00 82.70           H  
ATOM   3170  N   GLY A 196      30.130 -12.673 -36.749  1.00 80.22           N  
ATOM   3171  H   GLY A 196      29.483 -13.448 -36.721  1.00 80.22           H  
ATOM   3172  CA  GLY A 196      31.242 -12.719 -37.709  1.00 80.22           C  
ATOM   3173  HA2 GLY A 196      32.177 -12.545 -37.176  1.00 80.22           H  
ATOM   3174  HA3 GLY A 196      31.284 -13.709 -38.164  1.00 80.22           H  
ATOM   3175  C   GLY A 196      31.146 -11.680 -38.839  1.00 80.22           C  
ATOM   3176  O   GLY A 196      32.057 -11.590 -39.656  1.00 80.22           O  
ATOM   3177  N   GLN A 197      30.050 -10.914 -38.903  1.00 85.11           N  
ATOM   3178  H   GLN A 197      29.354 -11.013 -38.177  1.00 85.11           H  
ATOM   3179  CA  GLN A 197      29.893  -9.769 -39.802  1.00 85.11           C  
ATOM   3180  HA  GLN A 197      30.440  -9.953 -40.726  1.00 85.11           H  
ATOM   3181  C   GLN A 197      30.454  -8.476 -39.195  1.00 85.11           C  
ATOM   3182  CB  GLN A 197      28.409  -9.573 -40.145  1.00 85.11           C  
ATOM   3183  HB2 GLN A 197      28.315  -8.683 -40.767  1.00 85.11           H  
ATOM   3184  HB3 GLN A 197      27.845  -9.408 -39.227  1.00 85.11           H  
ATOM   3185  O   GLN A 197      30.838  -7.589 -39.953  1.00 85.11           O  
ATOM   3186  CG  GLN A 197      27.800 -10.750 -40.921  1.00 85.11           C  
ATOM   3187  HG2 GLN A 197      28.367 -10.895 -41.840  1.00 85.11           H  
ATOM   3188  HG3 GLN A 197      27.862 -11.662 -40.327  1.00 85.11           H  
ATOM   3189  CD  GLN A 197      26.334 -10.508 -41.271  1.00 85.11           C  
ATOM   3190  NE2 GLN A 197      25.836 -11.081 -42.343  1.00 85.11           N  
ATOM   3191 HE21 GLN A 197      26.410 -11.644 -42.954  1.00 85.11           H  
ATOM   3192 HE22 GLN A 197      24.864 -10.870 -42.522  1.00 85.11           H  
ATOM   3193  OE1 GLN A 197      25.595  -9.824 -40.590  1.00 85.11           O  
ATOM   3194  N   CYS A 198      30.532  -8.377 -37.864  1.00 85.41           N  
ATOM   3195  H   CYS A 198      30.155  -9.131 -37.307  1.00 85.41           H  
ATOM   3196  CA  CYS A 198      31.055  -7.217 -37.136  1.00 85.41           C  
ATOM   3197  HA  CYS A 198      31.086  -6.350 -37.796  1.00 85.41           H  
ATOM   3198  C   CYS A 198      32.488  -7.445 -36.621  1.00 85.41           C  
ATOM   3199  CB  CYS A 198      30.089  -6.892 -35.986  1.00 85.41           C  
ATOM   3200  HB2 CYS A 198      30.490  -6.069 -35.394  1.00 85.41           H  
ATOM   3201  HB3 CYS A 198      29.976  -7.764 -35.342  1.00 85.41           H  
ATOM   3202  O   CYS A 198      33.310  -6.531 -36.663  1.00 85.41           O  
ATOM   3203  SG  CYS A 198      28.471  -6.415 -36.665  1.00 85.41           S  
ATOM   3204  HG  CYS A 198      27.867  -6.055 -35.529  1.00 85.41           H  
ATOM   3205  N   VAL A 199      32.803  -8.661 -36.162  1.00 87.07           N  
ATOM   3206  H   VAL A 199      32.083  -9.369 -36.164  1.00 87.07           H  
ATOM   3207  CA  VAL A 199      34.057  -8.997 -35.467  1.00 87.07           C  
ATOM   3208  HA  VAL A 199      34.713  -8.126 -35.466  1.00 87.07           H  
ATOM   3209  C   VAL A 199      34.799 -10.134 -36.172  1.00 87.07           C  
ATOM   3210  CB  VAL A 199      33.771  -9.356 -33.994  1.00 87.07           C  
ATOM   3211  HB  VAL A 199      33.064 -10.184 -33.962  1.00 87.07           H  
ATOM   3212  O   VAL A 199      34.226 -11.173 -36.509  1.00 87.07           O  
ATOM   3213  CG1 VAL A 199      35.048  -9.764 -33.250  1.00 87.07           C  
ATOM   3214 HG11 VAL A 199      35.426 -10.713 -33.631  1.00 87.07           H  
ATOM   3215 HG12 VAL A 199      35.802  -8.987 -33.376  1.00 87.07           H  
ATOM   3216 HG13 VAL A 199      34.836  -9.891 -32.188  1.00 87.07           H  
ATOM   3217  CG2 VAL A 199      33.169  -8.172 -33.227  1.00 87.07           C  
ATOM   3218 HG21 VAL A 199      32.880  -8.491 -32.226  1.00 87.07           H  
ATOM   3219 HG22 VAL A 199      33.896  -7.364 -33.145  1.00 87.07           H  
ATOM   3220 HG23 VAL A 199      32.278  -7.798 -33.730  1.00 87.07           H  
ATOM   3221  N   HIS A 200      36.111  -9.975 -36.352  1.00 86.87           N  
ATOM   3222  H   HIS A 200      36.538  -9.114 -36.042  1.00 86.87           H  
ATOM   3223  CA  HIS A 200      36.979 -11.005 -36.920  1.00 86.87           C  
ATOM   3224  HA  HIS A 200      36.432 -11.527 -37.705  1.00 86.87           H  
ATOM   3225  C   HIS A 200      37.381 -12.058 -35.869  1.00 86.87           C  
ATOM   3226  CB  HIS A 200      38.200 -10.336 -37.570  1.00 86.87           C  
ATOM   3227  HB2 HIS A 200      38.937 -11.104 -37.806  1.00 86.87           H  
ATOM   3228  HB3 HIS A 200      38.659  -9.652 -36.857  1.00 86.87           H  
ATOM   3229  O   HIS A 200      38.475 -12.008 -35.320  1.00 86.87           O  
ATOM   3230  CG  HIS A 200      37.888  -9.599 -38.848  1.00 86.87           C  
ATOM   3231  CD2 HIS A 200      37.878  -8.241 -39.038  1.00 86.87           C  
ATOM   3232  HD2 HIS A 200      38.046  -7.489 -38.282  1.00 86.87           H  
ATOM   3233  ND1 HIS A 200      37.638 -10.180 -40.071  1.00 86.87           N  
ATOM   3234  HD1 HIS A 200      37.525 -11.168 -40.247  1.00 86.87           H  
ATOM   3235  CE1 HIS A 200      37.494  -9.199 -40.976  1.00 86.87           C  
ATOM   3236  HE1 HIS A 200      37.268  -9.344 -42.023  1.00 86.87           H  
ATOM   3237  NE2 HIS A 200      37.654  -8.001 -40.399  1.00 86.87           N  
ATOM   3238  N   PHE A 201      36.526 -13.054 -35.609  1.00 77.37           N  
ATOM   3239  H   PHE A 201      35.584 -12.965 -35.961  1.00 77.37           H  
ATOM   3240  CA  PHE A 201      36.825 -14.123 -34.633  1.00 77.37           C  
ATOM   3241  HA  PHE A 201      37.190 -13.655 -33.719  1.00 77.37           H  
ATOM   3242  C   PHE A 201      37.926 -15.113 -35.067  1.00 77.37           C  
ATOM   3243  CB  PHE A 201      35.535 -14.883 -34.296  1.00 77.37           C  
ATOM   3244  HB2 PHE A 201      35.122 -15.310 -35.210  1.00 77.37           H  
ATOM   3245  HB3 PHE A 201      35.782 -15.710 -33.630  1.00 77.37           H  
ATOM   3246  O   PHE A 201      38.590 -15.710 -34.221  1.00 77.37           O  
ATOM   3247  CG  PHE A 201      34.485 -14.036 -33.604  1.00 77.37           C  
ATOM   3248  CD1 PHE A 201      34.757 -13.488 -32.335  1.00 77.37           C  
ATOM   3249  HD1 PHE A 201      35.705 -13.671 -31.852  1.00 77.37           H  
ATOM   3250  CD2 PHE A 201      33.245 -13.786 -34.221  1.00 77.37           C  
ATOM   3251  HD2 PHE A 201      33.027 -14.195 -35.196  1.00 77.37           H  
ATOM   3252  CE1 PHE A 201      33.801 -12.679 -31.697  1.00 77.37           C  
ATOM   3253  HE1 PHE A 201      34.025 -12.222 -30.744  1.00 77.37           H  
ATOM   3254  CE2 PHE A 201      32.280 -13.002 -33.564  1.00 77.37           C  
ATOM   3255  HE2 PHE A 201      31.322 -12.816 -34.026  1.00 77.37           H  
ATOM   3256  CZ  PHE A 201      32.559 -12.443 -32.306  1.00 77.37           C  
ATOM   3257  HZ  PHE A 201      31.827 -11.821 -31.813  1.00 77.37           H  
ATOM   3258  N   ASN A 202      38.150 -15.289 -36.374  1.00 75.00           N  
ATOM   3259  H   ASN A 202      37.605 -14.738 -37.022  1.00 75.00           H  
ATOM   3260  CA  ASN A 202      39.268 -16.083 -36.896  1.00 75.00           C  
ATOM   3261  HA  ASN A 202      39.518 -16.869 -36.183  1.00 75.00           H  
ATOM   3262  C   ASN A 202      40.516 -15.197 -37.011  1.00 75.00           C  
ATOM   3263  CB  ASN A 202      38.869 -16.761 -38.219  1.00 75.00           C  
ATOM   3264  HB2 ASN A 202      38.353 -16.044 -38.858  1.00 75.00           H  
ATOM   3265  HB3 ASN A 202      39.772 -17.082 -38.737  1.00 75.00           H  
ATOM   3266  O   ASN A 202      40.796 -14.628 -38.066  1.00 75.00           O  
ATOM   3267  CG  ASN A 202      38.009 -17.998 -38.022  1.00 75.00           C  
ATOM   3268  ND2 ASN A 202      37.270 -18.397 -39.029  1.00 75.00           N  
ATOM   3269 HD21 ASN A 202      37.270 -17.888 -39.902  1.00 75.00           H  
ATOM   3270 HD22 ASN A 202      36.709 -19.220 -38.861  1.00 75.00           H  
ATOM   3271  OD1 ASN A 202      38.004 -18.646 -36.991  1.00 75.00           O  
ATOM   3272  N   LEU A 203      41.230 -15.059 -35.895  1.00 76.07           N  
ATOM   3273  H   LEU A 203      40.892 -15.520 -35.062  1.00 76.07           H  
ATOM   3274  CA  LEU A 203      42.389 -14.182 -35.758  1.00 76.07           C  
ATOM   3275  HA  LEU A 203      42.148 -13.214 -36.198  1.00 76.07           H  
ATOM   3276  C   LEU A 203      43.612 -14.736 -36.506  1.00 76.07           C  
ATOM   3277  CB  LEU A 203      42.686 -13.981 -34.258  1.00 76.07           C  
ATOM   3278  HB2 LEU A 203      43.584 -13.370 -34.165  1.00 76.07           H  
ATOM   3279  HB3 LEU A 203      42.904 -14.954 -33.818  1.00 76.07           H  
ATOM   3280  O   LEU A 203      44.167 -15.769 -36.135  1.00 76.07           O  
ATOM   3281  CG  LEU A 203      41.547 -13.323 -33.453  1.00 76.07           C  
ATOM   3282  HG  LEU A 203      40.631 -13.902 -33.571  1.00 76.07           H  
ATOM   3283  CD1 LEU A 203      41.900 -13.303 -31.965  1.00 76.07           C  
ATOM   3284 HD11 LEU A 203      41.094 -12.827 -31.405  1.00 76.07           H  
ATOM   3285 HD12 LEU A 203      42.021 -14.325 -31.606  1.00 76.07           H  
ATOM   3286 HD13 LEU A 203      42.827 -12.752 -31.807  1.00 76.07           H  
ATOM   3287  CD2 LEU A 203      41.282 -11.887 -33.897  1.00 76.07           C  
ATOM   3288 HD21 LEU A 203      40.470 -11.470 -33.301  1.00 76.07           H  
ATOM   3289 HD22 LEU A 203      40.975 -11.864 -34.943  1.00 76.07           H  
ATOM   3290 HD23 LEU A 203      42.172 -11.271 -33.774  1.00 76.07           H  
ATOM   3291  N   VAL A 204      44.067 -14.016 -37.534  1.00 79.10           N  
ATOM   3292  H   VAL A 204      43.545 -13.197 -37.811  1.00 79.10           H  
ATOM   3293  CA  VAL A 204      45.314 -14.303 -38.259  1.00 79.10           C  
ATOM   3294  HA  VAL A 204      45.731 -15.247 -37.909  1.00 79.10           H  
ATOM   3295  C   VAL A 204      46.319 -13.194 -37.948  1.00 79.10           C  
ATOM   3296  CB  VAL A 204      45.058 -14.447 -39.773  1.00 79.10           C  
ATOM   3297  HB  VAL A 204      44.612 -13.526 -40.148  1.00 79.10           H  
ATOM   3298  O   VAL A 204      46.123 -12.047 -38.338  1.00 79.10           O  
ATOM   3299  CG1 VAL A 204      46.359 -14.721 -40.542  1.00 79.10           C  
ATOM   3300 HG11 VAL A 204      46.137 -14.841 -41.602  1.00 79.10           H  
ATOM   3301 HG12 VAL A 204      47.047 -13.881 -40.439  1.00 79.10           H  
ATOM   3302 HG13 VAL A 204      46.833 -15.630 -40.172  1.00 79.10           H  
ATOM   3303  CG2 VAL A 204      44.090 -15.601 -40.072  1.00 79.10           C  
ATOM   3304 HG21 VAL A 204      43.942 -15.688 -41.148  1.00 79.10           H  
ATOM   3305 HG22 VAL A 204      43.122 -15.400 -39.614  1.00 79.10           H  
ATOM   3306 HG23 VAL A 204      44.485 -16.537 -39.678  1.00 79.10           H  
ATOM   3307  N   LEU A 205      47.409 -13.528 -37.251  1.00 82.11           N  
ATOM   3308  H   LEU A 205      47.488 -14.483 -36.931  1.00 82.11           H  
ATOM   3309  CA  LEU A 205      48.391 -12.550 -36.750  1.00 82.11           C  
ATOM   3310  HA  LEU A 205      47.883 -11.845 -36.093  1.00 82.11           H  
ATOM   3311  C   LEU A 205      49.038 -11.692 -37.847  1.00 82.11           C  
ATOM   3312  CB  LEU A 205      49.474 -13.308 -35.958  1.00 82.11           C  
ATOM   3313  HB2 LEU A 205      50.317 -12.639 -35.783  1.00 82.11           H  
ATOM   3314  HB3 LEU A 205      49.840 -14.137 -36.564  1.00 82.11           H  
ATOM   3315  O   LEU A 205      49.261 -10.498 -37.656  1.00 82.11           O  
ATOM   3316  CG  LEU A 205      48.999 -13.844 -34.598  1.00 82.11           C  
ATOM   3317  HG  LEU A 205      48.118 -14.470 -34.735  1.00 82.11           H  
ATOM   3318  CD1 LEU A 205      50.102 -14.688 -33.959  1.00 82.11           C  
ATOM   3319 HD11 LEU A 205      49.755 -15.079 -33.002  1.00 82.11           H  
ATOM   3320 HD12 LEU A 205      50.992 -14.082 -33.794  1.00 82.11           H  
ATOM   3321 HD13 LEU A 205      50.349 -15.528 -34.607  1.00 82.11           H  
ATOM   3322  CD2 LEU A 205      48.661 -12.701 -33.643  1.00 82.11           C  
ATOM   3323 HD21 LEU A 205      47.800 -12.134 -33.997  1.00 82.11           H  
ATOM   3324 HD22 LEU A 205      48.401 -13.113 -32.668  1.00 82.11           H  
ATOM   3325 HD23 LEU A 205      49.515 -12.034 -33.530  1.00 82.11           H  
ATOM   3326  N   GLU A 206      49.310 -12.285 -39.009  1.00 82.49           N  
ATOM   3327  H   GLU A 206      49.137 -13.277 -39.093  1.00 82.49           H  
ATOM   3328  CA  GLU A 206      49.915 -11.581 -40.144  1.00 82.49           C  
ATOM   3329  HA  GLU A 206      50.655 -10.877 -39.762  1.00 82.49           H  
ATOM   3330  C   GLU A 206      48.911 -10.769 -40.973  1.00 82.49           C  
ATOM   3331  CB  GLU A 206      50.627 -12.581 -41.060  1.00 82.49           C  
ATOM   3332  HB2 GLU A 206      49.889 -13.246 -41.509  1.00 82.49           H  
ATOM   3333  HB3 GLU A 206      51.115 -12.016 -41.854  1.00 82.49           H  
ATOM   3334  O   GLU A 206      49.319  -9.944 -41.800  1.00 82.49           O  
ATOM   3335  CG  GLU A 206      51.687 -13.417 -40.332  1.00 82.49           C  
ATOM   3336  HG2 GLU A 206      51.196 -14.153 -39.694  1.00 82.49           H  
ATOM   3337  HG3 GLU A 206      52.275 -12.750 -39.701  1.00 82.49           H  
ATOM   3338  CD  GLU A 206      52.618 -14.126 -41.322  1.00 82.49           C  
ATOM   3339  OE1 GLU A 206      53.806 -14.270 -40.966  1.00 82.49           O  
ATOM   3340  OE2 GLU A 206      52.165 -14.431 -42.447  1.00 82.49           O  
ATOM   3341  N   GLN A 207      47.608 -10.994 -40.773  1.00 86.67           N  
ATOM   3342  H   GLN A 207      47.330 -11.564 -39.988  1.00 86.67           H  
ATOM   3343  CA  GLN A 207      46.564 -10.266 -41.480  1.00 86.67           C  
ATOM   3344  HA  GLN A 207      46.840 -10.249 -42.534  1.00 86.67           H  
ATOM   3345  C   GLN A 207      46.515  -8.821 -40.986  1.00 86.67           C  
ATOM   3346  CB  GLN A 207      45.220 -11.002 -41.372  1.00 86.67           C  
ATOM   3347  HB2 GLN A 207      45.366 -12.014 -41.750  1.00 86.67           H  
ATOM   3348  HB3 GLN A 207      44.908 -11.053 -40.329  1.00 86.67           H  
ATOM   3349  O   GLN A 207      46.754  -8.517 -39.815  1.00 86.67           O  
ATOM   3350  CG  GLN A 207      44.101 -10.331 -42.186  1.00 86.67           C  
ATOM   3351  HG2 GLN A 207      44.459 -10.129 -43.196  1.00 86.67           H  
ATOM   3352  HG3 GLN A 207      43.839  -9.382 -41.718  1.00 86.67           H  
ATOM   3353  CD  GLN A 207      42.833 -11.175 -42.303  1.00 86.67           C  
ATOM   3354  NE2 GLN A 207      41.740 -10.590 -42.738  1.00 86.67           N  
ATOM   3355 HE21 GLN A 207      41.725  -9.594 -42.908  1.00 86.67           H  
ATOM   3356 HE22 GLN A 207      40.930 -11.186 -42.837  1.00 86.67           H  
ATOM   3357  OE1 GLN A 207      42.787 -12.365 -42.048  1.00 86.67           O  
ATOM   3358  N   LYS A 208      46.233  -7.912 -41.921  1.00 89.88           N  
ATOM   3359  H   LYS A 208      45.984  -8.236 -42.844  1.00 89.88           H  
ATOM   3360  CA  LYS A 208      46.172  -6.482 -41.649  1.00 89.88           C  
ATOM   3361  HA  LYS A 208      46.666  -6.306 -40.693  1.00 89.88           H  
ATOM   3362  C   LYS A 208      44.730  -6.019 -41.497  1.00 89.88           C  
ATOM   3363  CB  LYS A 208      46.908  -5.682 -42.723  1.00 89.88           C  
ATOM   3364  HB2 LYS A 208      46.385  -5.792 -43.673  1.00 89.88           H  
ATOM   3365  HB3 LYS A 208      46.875  -4.637 -42.414  1.00 89.88           H  
ATOM   3366  O   LYS A 208      43.895  -6.354 -42.335  1.00 89.88           O  
ATOM   3367  CG  LYS A 208      48.381  -6.072 -42.901  1.00 89.88           C  
ATOM   3368  HG2 LYS A 208      48.472  -7.127 -43.159  1.00 89.88           H  
ATOM   3369  HG3 LYS A 208      48.914  -5.884 -41.968  1.00 89.88           H  
ATOM   3370  CD  LYS A 208      48.993  -5.226 -44.021  1.00 89.88           C  
ATOM   3371  HD2 LYS A 208      48.762  -4.176 -43.838  1.00 89.88           H  
ATOM   3372  HD3 LYS A 208      48.555  -5.519 -44.975  1.00 89.88           H  
ATOM   3373  CE  LYS A 208      50.511  -5.406 -44.064  1.00 89.88           C  
ATOM   3374  HE2 LYS A 208      50.735  -6.425 -44.378  1.00 89.88           H  
ATOM   3375  HE3 LYS A 208      50.899  -5.268 -43.054  1.00 89.88           H  
ATOM   3376  NZ  LYS A 208      51.126  -4.416 -44.981  1.00 89.88           N  
ATOM   3377  HZ1 LYS A 208      50.768  -4.535 -45.918  1.00 89.88           H  
ATOM   3378  HZ2 LYS A 208      50.899  -3.483 -44.668  1.00 89.88           H  
ATOM   3379  HZ3 LYS A 208      52.131  -4.516 -44.997  1.00 89.88           H  
ATOM   3380  N   TYR A 209      44.475  -5.206 -40.480  1.00 90.08           N  
ATOM   3381  H   TYR A 209      45.247  -4.915 -39.898  1.00 90.08           H  
ATOM   3382  CA  TYR A 209      43.168  -4.615 -40.197  1.00 90.08           C  
ATOM   3383  HA  TYR A 209      42.507  -4.784 -41.047  1.00 90.08           H  
ATOM   3384  C   TYR A 209      43.307  -3.093 -40.032  1.00 90.08           C  
ATOM   3385  CB  TYR A 209      42.528  -5.307 -38.980  1.00 90.08           C  
ATOM   3386  HB2 TYR A 209      43.088  -5.040 -38.083  1.00 90.08           H  
ATOM   3387  HB3 TYR A 209      41.516  -4.925 -38.846  1.00 90.08           H  
ATOM   3388  O   TYR A 209      44.415  -2.554 -40.083  1.00 90.08           O  
ATOM   3389  CG  TYR A 209      42.463  -6.825 -39.063  1.00 90.08           C  
ATOM   3390  CD1 TYR A 209      41.340  -7.467 -39.623  1.00 90.08           C  
ATOM   3391  HD1 TYR A 209      40.515  -6.883 -40.004  1.00 90.08           H  
ATOM   3392  CD2 TYR A 209      43.525  -7.599 -38.555  1.00 90.08           C  
ATOM   3393  HD2 TYR A 209      44.394  -7.113 -38.135  1.00 90.08           H  
ATOM   3394  CE1 TYR A 209      41.273  -8.875 -39.656  1.00 90.08           C  
ATOM   3395  HE1 TYR A 209      40.403  -9.361 -40.073  1.00 90.08           H  
ATOM   3396  CE2 TYR A 209      43.460  -9.005 -38.588  1.00 90.08           C  
ATOM   3397  HE2 TYR A 209      44.268  -9.610 -38.204  1.00 90.08           H  
ATOM   3398  OH  TYR A 209      42.279 -11.006 -39.127  1.00 90.08           O  
ATOM   3399  HH  TYR A 209      41.487 -11.358 -39.540  1.00 90.08           H  
ATOM   3400  CZ  TYR A 209      42.328  -9.647 -39.123  1.00 90.08           C  
ATOM   3401  N   LYS A 210      42.172  -2.394 -39.929  1.00 88.69           N  
ATOM   3402  H   LYS A 210      41.307  -2.916 -39.910  1.00 88.69           H  
ATOM   3403  CA  LYS A 210      42.112  -0.927 -39.789  1.00 88.69           C  
ATOM   3404  HA  LYS A 210      43.124  -0.526 -39.729  1.00 88.69           H  
ATOM   3405  C   LYS A 210      41.424  -0.484 -38.499  1.00 88.69           C  
ATOM   3406  CB  LYS A 210      41.418  -0.319 -41.022  1.00 88.69           C  
ATOM   3407  HB2 LYS A 210      40.375  -0.635 -41.036  1.00 88.69           H  
ATOM   3408  HB3 LYS A 210      41.902  -0.681 -41.929  1.00 88.69           H  
ATOM   3409  O   LYS A 210      41.832   0.517 -37.923  1.00 88.69           O  
ATOM   3410  CG  LYS A 210      41.483   1.217 -41.017  1.00 88.69           C  
ATOM   3411  HG2 LYS A 210      41.021   1.597 -40.106  1.00 88.69           H  
ATOM   3412  HG3 LYS A 210      42.526   1.534 -41.039  1.00 88.69           H  
ATOM   3413  CD  LYS A 210      40.742   1.829 -42.211  1.00 88.69           C  
ATOM   3414  HD2 LYS A 210      41.304   1.642 -43.127  1.00 88.69           H  
ATOM   3415  HD3 LYS A 210      39.762   1.359 -42.300  1.00 88.69           H  
ATOM   3416  CE  LYS A 210      40.592   3.344 -41.992  1.00 88.69           C  
ATOM   3417  HE2 LYS A 210      41.171   3.880 -42.744  1.00 88.69           H  
ATOM   3418  HE3 LYS A 210      41.017   3.589 -41.019  1.00 88.69           H  
ATOM   3419  NZ  LYS A 210      39.165   3.763 -42.024  1.00 88.69           N  
ATOM   3420  HZ1 LYS A 210      39.042   4.734 -41.778  1.00 88.69           H  
ATOM   3421  HZ2 LYS A 210      38.647   3.237 -41.335  1.00 88.69           H  
ATOM   3422  HZ3 LYS A 210      38.731   3.581 -42.918  1.00 88.69           H  
ATOM   3423  N   HIS A 211      40.380  -1.197 -38.082  1.00 89.87           N  
ATOM   3424  H   HIS A 211      40.128  -2.039 -38.581  1.00 89.87           H  
ATOM   3425  CA  HIS A 211      39.550  -0.864 -36.928  1.00 89.87           C  
ATOM   3426  HA  HIS A 211      39.880   0.080 -36.494  1.00 89.87           H  
ATOM   3427  C   HIS A 211      39.695  -1.957 -35.866  1.00 89.87           C  
ATOM   3428  CB  HIS A 211      38.085  -0.703 -37.367  1.00 89.87           C  
ATOM   3429  HB2 HIS A 211      37.678  -1.695 -37.564  1.00 89.87           H  
ATOM   3430  HB3 HIS A 211      37.514  -0.259 -36.551  1.00 89.87           H  
ATOM   3431  O   HIS A 211      39.719  -3.146 -36.199  1.00 89.87           O  
ATOM   3432  CG  HIS A 211      37.878   0.118 -38.618  1.00 89.87           C  
ATOM   3433  CD2 HIS A 211      38.253   1.417 -38.837  1.00 89.87           C  
ATOM   3434  HD2 HIS A 211      38.738   2.056 -38.114  1.00 89.87           H  
ATOM   3435  ND1 HIS A 211      37.285  -0.330 -39.773  1.00 89.87           N  
ATOM   3436  HD1 HIS A 211      36.797  -1.209 -39.872  1.00 89.87           H  
ATOM   3437  CE1 HIS A 211      37.305   0.671 -40.668  1.00 89.87           C  
ATOM   3438  HE1 HIS A 211      36.863   0.622 -41.652  1.00 89.87           H  
ATOM   3439  NE2 HIS A 211      37.928   1.753 -40.163  1.00 89.87           N  
ATOM   3440  N   TYR A 212      39.779  -1.558 -34.603  1.00 91.26           N  
ATOM   3441  H   TYR A 212      39.761  -0.568 -34.400  1.00 91.26           H  
ATOM   3442  CA  TYR A 212      40.020  -2.445 -33.469  1.00 91.26           C  
ATOM   3443  HA  TYR A 212      39.795  -3.475 -33.747  1.00 91.26           H  
ATOM   3444  C   TYR A 212      39.116  -2.056 -32.300  1.00 91.26           C  
ATOM   3445  CB  TYR A 212      41.498  -2.359 -33.062  1.00 91.26           C  
ATOM   3446  HB2 TYR A 212      41.668  -3.028 -32.218  1.00 91.26           H  
ATOM   3447  HB3 TYR A 212      41.701  -1.344 -32.721  1.00 91.26           H  
ATOM   3448  O   TYR A 212      38.809  -0.876 -32.129  1.00 91.26           O  
ATOM   3449  CG  TYR A 212      42.480  -2.706 -34.168  1.00 91.26           C  
ATOM   3450  CD1 TYR A 212      42.884  -4.041 -34.360  1.00 91.26           C  
ATOM   3451  HD1 TYR A 212      42.502  -4.813 -33.708  1.00 91.26           H  
ATOM   3452  CD2 TYR A 212      42.965  -1.693 -35.022  1.00 91.26           C  
ATOM   3453  HD2 TYR A 212      42.651  -0.671 -34.869  1.00 91.26           H  
ATOM   3454  CE1 TYR A 212      43.782  -4.363 -35.397  1.00 91.26           C  
ATOM   3455  HE1 TYR A 212      44.085  -5.389 -35.546  1.00 91.26           H  
ATOM   3456  CE2 TYR A 212      43.849  -2.013 -36.069  1.00 91.26           C  
ATOM   3457  HE2 TYR A 212      44.223  -1.243 -36.727  1.00 91.26           H  
ATOM   3458  OH  TYR A 212      45.153  -3.644 -37.235  1.00 91.26           O  
ATOM   3459  HH  TYR A 212      45.471  -4.549 -37.191  1.00 91.26           H  
ATOM   3460  CZ  TYR A 212      44.269  -3.346 -36.247  1.00 91.26           C  
ATOM   3461  N   LEU A 213      38.717  -3.046 -31.504  1.00 89.56           N  
ATOM   3462  H   LEU A 213      38.993  -3.989 -31.738  1.00 89.56           H  
ATOM   3463  CA  LEU A 213      37.984  -2.879 -30.253  1.00 89.56           C  
ATOM   3464  HA  LEU A 213      37.901  -1.818 -30.018  1.00 89.56           H  
ATOM   3465  C   LEU A 213      38.755  -3.567 -29.128  1.00 89.56           C  
ATOM   3466  CB  LEU A 213      36.572  -3.466 -30.415  1.00 89.56           C  
ATOM   3467  HB2 LEU A 213      36.074  -2.944 -31.232  1.00 89.56           H  
ATOM   3468  HB3 LEU A 213      36.665  -4.517 -30.690  1.00 89.56           H  
ATOM   3469  O   LEU A 213      38.996  -4.773 -29.190  1.00 89.56           O  
ATOM   3470  CG  LEU A 213      35.688  -3.368 -29.157  1.00 89.56           C  
ATOM   3471  HG  LEU A 213      36.184  -3.850 -28.315  1.00 89.56           H  
ATOM   3472  CD1 LEU A 213      35.389  -1.914 -28.798  1.00 89.56           C  
ATOM   3473 HD11 LEU A 213      34.668  -1.882 -27.981  1.00 89.56           H  
ATOM   3474 HD12 LEU A 213      36.296  -1.412 -28.464  1.00 89.56           H  
ATOM   3475 HD13 LEU A 213      34.977  -1.388 -29.659  1.00 89.56           H  
ATOM   3476  CD2 LEU A 213      34.361  -4.089 -29.408  1.00 89.56           C  
ATOM   3477 HD21 LEU A 213      33.750  -4.047 -28.506  1.00 89.56           H  
ATOM   3478 HD22 LEU A 213      33.825  -3.610 -30.226  1.00 89.56           H  
ATOM   3479 HD23 LEU A 213      34.552  -5.135 -29.649  1.00 89.56           H  
ATOM   3480  N   LEU A 214      39.127  -2.791 -28.117  1.00 89.37           N  
ATOM   3481  H   LEU A 214      38.908  -1.806 -28.166  1.00 89.37           H  
ATOM   3482  CA  LEU A 214      39.709  -3.247 -26.865  1.00 89.37           C  
ATOM   3483  HA  LEU A 214      40.082  -4.264 -26.985  1.00 89.37           H  
ATOM   3484  C   LEU A 214      38.623  -3.242 -25.781  1.00 89.37           C  
ATOM   3485  CB  LEU A 214      40.891  -2.321 -26.530  1.00 89.37           C  
ATOM   3486  HB2 LEU A 214      40.521  -1.296 -26.504  1.00 89.37           H  
ATOM   3487  HB3 LEU A 214      41.631  -2.383 -27.328  1.00 89.37           H  
ATOM   3488  O   LEU A 214      37.999  -2.214 -25.531  1.00 89.37           O  
ATOM   3489  CG  LEU A 214      41.576  -2.615 -25.187  1.00 89.37           C  
ATOM   3490  HG  LEU A 214      40.837  -2.579 -24.387  1.00 89.37           H  
ATOM   3491  CD1 LEU A 214      42.260  -3.985 -25.168  1.00 89.37           C  
ATOM   3492 HD11 LEU A 214      41.518  -4.775 -25.284  1.00 89.37           H  
ATOM   3493 HD12 LEU A 214      42.997  -4.051 -25.967  1.00 89.37           H  
ATOM   3494 HD13 LEU A 214      42.753  -4.131 -24.207  1.00 89.37           H  
ATOM   3495  CD2 LEU A 214      42.622  -1.537 -24.918  1.00 89.37           C  
ATOM   3496 HD21 LEU A 214      43.065  -1.714 -23.937  1.00 89.37           H  
ATOM   3497 HD22 LEU A 214      43.398  -1.555 -25.683  1.00 89.37           H  
ATOM   3498 HD23 LEU A 214      42.148  -0.556 -24.906  1.00 89.37           H  
ATOM   3499  N   CYS A 215      38.414  -4.382 -25.137  1.00 87.31           N  
ATOM   3500  H   CYS A 215      38.938  -5.194 -25.432  1.00 87.31           H  
ATOM   3501  CA  CYS A 215      37.533  -4.555 -23.988  1.00 87.31           C  
ATOM   3502  HA  CYS A 215      36.904  -3.674 -23.861  1.00 87.31           H  
ATOM   3503  C   CYS A 215      38.393  -4.740 -22.731  1.00 87.31           C  
ATOM   3504  CB  CYS A 215      36.636  -5.782 -24.214  1.00 87.31           C  
ATOM   3505  HB2 CYS A 215      35.928  -5.851 -23.388  1.00 87.31           H  
ATOM   3506  HB3 CYS A 215      37.259  -6.676 -24.205  1.00 87.31           H  
ATOM   3507  O   CYS A 215      39.263  -5.617 -22.716  1.00 87.31           O  
ATOM   3508  SG  CYS A 215      35.733  -5.711 -25.793  1.00 87.31           S  
ATOM   3509  HG  CYS A 215      35.035  -4.609 -25.506  1.00 87.31           H  
ATOM   3510  N   LEU A 216      38.140  -3.948 -21.688  1.00 83.85           N  
ATOM   3511  H   LEU A 216      37.402  -3.264 -21.772  1.00 83.85           H  
ATOM   3512  CA  LEU A 216      38.829  -4.030 -20.394  1.00 83.85           C  
ATOM   3513  HA  LEU A 216      39.549  -4.847 -20.433  1.00 83.85           H  
ATOM   3514  C   LEU A 216      37.821  -4.340 -19.270  1.00 83.85           C  
ATOM   3515  CB  LEU A 216      39.600  -2.724 -20.117  1.00 83.85           C  
ATOM   3516  HB2 LEU A 216      40.068  -2.796 -19.135  1.00 83.85           H  
ATOM   3517  HB3 LEU A 216      38.882  -1.905 -20.072  1.00 83.85           H  
ATOM   3518  O   LEU A 216      36.706  -3.812 -19.308  1.00 83.85           O  
ATOM   3519  CG  LEU A 216      40.683  -2.373 -21.155  1.00 83.85           C  
ATOM   3520  HG  LEU A 216      40.231  -2.312 -22.145  1.00 83.85           H  
ATOM   3521  CD1 LEU A 216      41.299  -1.011 -20.843  1.00 83.85           C  
ATOM   3522 HD11 LEU A 216      42.060  -0.765 -21.583  1.00 83.85           H  
ATOM   3523 HD12 LEU A 216      41.743  -1.019 -19.848  1.00 83.85           H  
ATOM   3524 HD13 LEU A 216      40.519  -0.250 -20.880  1.00 83.85           H  
ATOM   3525  CD2 LEU A 216      41.810  -3.406 -21.191  1.00 83.85           C  
ATOM   3526 HD21 LEU A 216      42.598  -3.075 -21.867  1.00 83.85           H  
ATOM   3527 HD22 LEU A 216      41.418  -4.356 -21.555  1.00 83.85           H  
ATOM   3528 HD23 LEU A 216      42.223  -3.543 -20.191  1.00 83.85           H  
ATOM   3529  N   PRO A 217      38.178  -5.190 -18.289  1.00 78.71           N  
ATOM   3530  CA  PRO A 217      37.299  -5.530 -17.173  1.00 78.71           C  
ATOM   3531  HA  PRO A 217      36.324  -5.846 -17.543  1.00 78.71           H  
ATOM   3532  C   PRO A 217      37.119  -4.342 -16.218  1.00 78.71           C  
ATOM   3533  CB  PRO A 217      37.984  -6.706 -16.469  1.00 78.71           C  
ATOM   3534  HB2 PRO A 217      37.744  -6.754 -15.407  1.00 78.71           H  
ATOM   3535  HB3 PRO A 217      37.710  -7.638 -16.963  1.00 78.71           H  
ATOM   3536  O   PRO A 217      38.080  -3.661 -15.864  1.00 78.71           O  
ATOM   3537  CG  PRO A 217      39.467  -6.411 -16.703  1.00 78.71           C  
ATOM   3538  HG2 PRO A 217      39.816  -5.656 -15.999  1.00 78.71           H  
ATOM   3539  HG3 PRO A 217      40.081  -7.309 -16.624  1.00 78.71           H  
ATOM   3540  CD  PRO A 217      39.472  -5.843 -18.120  1.00 78.71           C  
ATOM   3541  HD2 PRO A 217      39.571  -6.653 -18.843  1.00 78.71           H  
ATOM   3542  HD3 PRO A 217      40.294  -5.135 -18.228  1.00 78.71           H  
ATOM   3543  N   GLY A 218      35.891  -4.130 -15.745  1.00 71.40           N  
ATOM   3544  H   GLY A 218      35.113  -4.667 -16.101  1.00 71.40           H  
ATOM   3545  CA  GLY A 218      35.573  -3.062 -14.804  1.00 71.40           C  
ATOM   3546  HA2 GLY A 218      34.552  -3.192 -14.444  1.00 71.40           H  
ATOM   3547  HA3 GLY A 218      36.245  -3.140 -13.949  1.00 71.40           H  
ATOM   3548  C   GLY A 218      35.695  -1.651 -15.384  1.00 71.40           C  
ATOM   3549  O   GLY A 218      35.789  -1.428 -16.596  1.00 71.40           O  
ATOM   3550  N   ASN A 219      35.682  -0.684 -14.469  1.00 66.55           N  
ATOM   3551  H   ASN A 219      35.552  -0.952 -13.504  1.00 66.55           H  
ATOM   3552  CA  ASN A 219      35.587   0.745 -14.759  1.00 66.55           C  
ATOM   3553  HA  ASN A 219      35.342   0.851 -15.816  1.00 66.55           H  
ATOM   3554  C   ASN A 219      36.935   1.464 -14.568  1.00 66.55           C  
ATOM   3555  CB  ASN A 219      34.411   1.301 -13.943  1.00 66.55           C  
ATOM   3556  HB2 ASN A 219      34.757   1.928 -13.121  1.00 66.55           H  
ATOM   3557  HB3 ASN A 219      33.848   0.480 -13.499  1.00 66.55           H  
ATOM   3558  O   ASN A 219      37.074   2.476 -13.882  1.00 66.55           O  
ATOM   3559  CG  ASN A 219      33.452   2.112 -14.795  1.00 66.55           C  
ATOM   3560  ND2 ASN A 219      32.202   2.115 -14.408  1.00 66.55           N  
ATOM   3561 HD21 ASN A 219      31.893   1.459 -13.705  1.00 66.55           H  
ATOM   3562 HD22 ASN A 219      31.530   2.732 -14.842  1.00 66.55           H  
ATOM   3563  OD1 ASN A 219      33.838   2.717 -15.786  1.00 66.55           O  
ATOM   3564  N   THR A 220      37.993   0.877 -15.128  1.00 57.11           N  
ATOM   3565  H   THR A 220      37.837   0.050 -15.687  1.00 57.11           H  
ATOM   3566  CA  THR A 220      39.392   1.246 -14.849  1.00 57.11           C  
ATOM   3567  HA  THR A 220      39.485   1.466 -13.785  1.00 57.11           H  
ATOM   3568  C   THR A 220      39.879   2.498 -15.588  1.00 57.11           C  
ATOM   3569  CB  THR A 220      40.313   0.057 -15.164  1.00 57.11           C  
ATOM   3570  HB  THR A 220      41.357   0.357 -15.067  1.00 57.11           H  
ATOM   3571  O   THR A 220      41.033   2.890 -15.435  1.00 57.11           O  
ATOM   3572  CG2 THR A 220      40.057  -1.116 -14.218  1.00 57.11           C  
ATOM   3573 HG21 THR A 220      40.316  -0.836 -13.197  1.00 57.11           H  
ATOM   3574 HG22 THR A 220      40.670  -1.960 -14.535  1.00 57.11           H  
ATOM   3575 HG23 THR A 220      39.014  -1.427 -14.263  1.00 57.11           H  
ATOM   3576  OG1 THR A 220      40.085  -0.415 -16.474  1.00 57.11           O  
ATOM   3577  HG1 THR A 220      40.284   0.285 -17.101  1.00 57.11           H  
ATOM   3578  N   CYS A 221      39.037   3.117 -16.419  1.00 56.54           N  
ATOM   3579  H   CYS A 221      38.095   2.756 -16.468  1.00 56.54           H  
ATOM   3580  CA  CYS A 221      39.458   4.056 -17.467  1.00 56.54           C  
ATOM   3581  HA  CYS A 221      40.533   4.224 -17.389  1.00 56.54           H  
ATOM   3582  C   CYS A 221      38.817   5.454 -17.358  1.00 56.54           C  
ATOM   3583  CB  CYS A 221      39.195   3.376 -18.812  1.00 56.54           C  
ATOM   3584  HB2 CYS A 221      38.143   3.094 -18.855  1.00 56.54           H  
ATOM   3585  HB3 CYS A 221      39.406   4.065 -19.630  1.00 56.54           H  
ATOM   3586  O   CYS A 221      38.748   6.186 -18.343  1.00 56.54           O  
ATOM   3587  SG  CYS A 221      40.248   1.898 -18.963  1.00 56.54           S  
ATOM   3588  HG  CYS A 221      41.413   2.541 -19.083  1.00 56.54           H  
ATOM   3589  N   PHE A 222      38.362   5.831 -16.160  1.00 53.68           N  
ATOM   3590  H   PHE A 222      38.433   5.155 -15.414  1.00 53.68           H  
ATOM   3591  CA  PHE A 222      37.521   7.009 -15.897  1.00 53.68           C  
ATOM   3592  HA  PHE A 222      36.704   6.998 -16.619  1.00 53.68           H  
ATOM   3593  C   PHE A 222      38.138   8.403 -16.088  1.00 53.68           C  
ATOM   3594  CB  PHE A 222      36.918   6.877 -14.489  1.00 53.68           C  
ATOM   3595  HB2 PHE A 222      36.821   7.863 -14.033  1.00 53.68           H  
ATOM   3596  HB3 PHE A 222      37.597   6.313 -13.850  1.00 53.68           H  
ATOM   3597  O   PHE A 222      37.433   9.399 -15.935  1.00 53.68           O  
ATOM   3598  CG  PHE A 222      35.538   6.259 -14.447  1.00 53.68           C  
ATOM   3599  CD1 PHE A 222      34.503   6.776 -15.254  1.00 53.68           C  
ATOM   3600  HD1 PHE A 222      34.692   7.579 -15.951  1.00 53.68           H  
ATOM   3601  CD2 PHE A 222      35.257   5.245 -13.514  1.00 53.68           C  
ATOM   3602  HD2 PHE A 222      36.037   4.841 -12.886  1.00 53.68           H  
ATOM   3603  CE1 PHE A 222      33.199   6.267 -15.143  1.00 53.68           C  
ATOM   3604  HE1 PHE A 222      32.404   6.638 -15.772  1.00 53.68           H  
ATOM   3605  CE2 PHE A 222      33.940   4.785 -13.361  1.00 53.68           C  
ATOM   3606  HE2 PHE A 222      33.704   4.029 -12.626  1.00 53.68           H  
ATOM   3607  CZ  PHE A 222      32.916   5.287 -14.181  1.00 53.68           C  
ATOM   3608  HZ  PHE A 222      31.908   4.913 -14.078  1.00 53.68           H  
ATOM   3609  N   THR A 223      39.422   8.527 -16.416  1.00 56.31           N  
ATOM   3610  H   THR A 223      39.965   7.699 -16.613  1.00 56.31           H  
ATOM   3611  CA  THR A 223      40.066   9.841 -16.540  1.00 56.31           C  
ATOM   3612  HA  THR A 223      39.408  10.597 -16.111  1.00 56.31           H  
ATOM   3613  C   THR A 223      40.277  10.249 -17.996  1.00 56.31           C  
ATOM   3614  CB  THR A 223      41.358   9.921 -15.713  1.00 56.31           C  
ATOM   3615  HB  THR A 223      41.803  10.905 -15.860  1.00 56.31           H  
ATOM   3616  O   THR A 223      40.647   9.441 -18.851  1.00 56.31           O  
ATOM   3617  CG2 THR A 223      41.095   9.734 -14.219  1.00 56.31           C  
ATOM   3618 HG21 THR A 223      42.014   9.909 -13.661  1.00 56.31           H  
ATOM   3619 HG22 THR A 223      40.341  10.447 -13.885  1.00 56.31           H  
ATOM   3620 HG23 THR A 223      40.740   8.723 -14.019  1.00 56.31           H  
ATOM   3621  OG1 THR A 223      42.283   8.936 -16.102  1.00 56.31           O  
ATOM   3622  HG1 THR A 223      42.995   8.956 -15.458  1.00 56.31           H  
ATOM   3623  N   GLU A 224      40.139  11.552 -18.281  1.00 56.07           N  
ATOM   3624  H   GLU A 224      39.757  12.167 -17.577  1.00 56.07           H  
ATOM   3625  CA  GLU A 224      40.647  12.149 -19.531  1.00 56.07           C  
ATOM   3626  HA  GLU A 224      40.061  11.787 -20.376  1.00 56.07           H  
ATOM   3627  C   GLU A 224      42.119  11.777 -19.768  1.00 56.07           C  
ATOM   3628  CB  GLU A 224      40.585  13.683 -19.456  1.00 56.07           C  
ATOM   3629  HB2 GLU A 224      40.943  14.067 -20.411  1.00 56.07           H  
ATOM   3630  HB3 GLU A 224      41.266  14.034 -18.681  1.00 56.07           H  
ATOM   3631  O   GLU A 224      42.562  11.580 -20.898  1.00 56.07           O  
ATOM   3632  CG  GLU A 224      39.198  14.274 -19.181  1.00 56.07           C  
ATOM   3633  HG2 GLU A 224      38.458  13.709 -19.747  1.00 56.07           H  
ATOM   3634  HG3 GLU A 224      38.963  14.186 -18.121  1.00 56.07           H  
ATOM   3635  CD  GLU A 224      39.178  15.743 -19.624  1.00 56.07           C  
ATOM   3636  OE1 GLU A 224      38.514  15.991 -20.658  1.00 56.07           O  
ATOM   3637  OE2 GLU A 224      39.934  16.549 -19.054  1.00 56.07           O  
ATOM   3638  N   GLU A 225      42.841  11.645 -18.658  1.00 66.56           N  
ATOM   3639  H   GLU A 225      42.370  11.848 -17.788  1.00 66.56           H  
ATOM   3640  CA  GLU A 225      44.217  11.198 -18.553  1.00 66.56           C  
ATOM   3641  HA  GLU A 225      44.853  11.902 -19.089  1.00 66.56           H  
ATOM   3642  C   GLU A 225      44.449   9.800 -19.149  1.00 66.56           C  
ATOM   3643  CB  GLU A 225      44.584  11.200 -17.060  1.00 66.56           C  
ATOM   3644  HB2 GLU A 225      43.852  11.766 -16.484  1.00 66.56           H  
ATOM   3645  HB3 GLU A 225      44.574  10.170 -16.703  1.00 66.56           H  
ATOM   3646  O   GLU A 225      45.466   9.607 -19.803  1.00 66.56           O  
ATOM   3647  CG  GLU A 225      45.956  11.818 -16.791  1.00 66.56           C  
ATOM   3648  HG2 GLU A 225      46.658  11.421 -17.524  1.00 66.56           H  
ATOM   3649  HG3 GLU A 225      45.895  12.898 -16.932  1.00 66.56           H  
ATOM   3650  CD  GLU A 225      46.471  11.501 -15.381  1.00 66.56           C  
ATOM   3651  OE1 GLU A 225      47.682  11.727 -15.156  1.00 66.56           O  
ATOM   3652  OE2 GLU A 225      45.762  10.827 -14.606  1.00 66.56           O  
ATOM   3653  N   PHE A 226      43.541   8.829 -18.972  1.00 71.72           N  
ATOM   3654  H   PHE A 226      42.703   9.026 -18.445  1.00 71.72           H  
ATOM   3655  CA  PHE A 226      43.724   7.473 -19.508  1.00 71.72           C  
ATOM   3656  HA  PHE A 226      44.712   7.114 -19.216  1.00 71.72           H  
ATOM   3657  C   PHE A 226      43.682   7.462 -21.039  1.00 71.72           C  
ATOM   3658  CB  PHE A 226      42.680   6.504 -18.925  1.00 71.72           C  
ATOM   3659  HB2 PHE A 226      42.821   6.435 -17.846  1.00 71.72           H  
ATOM   3660  HB3 PHE A 226      41.679   6.897 -19.102  1.00 71.72           H  
ATOM   3661  O   PHE A 226      44.616   6.993 -21.688  1.00 71.72           O  
ATOM   3662  CG  PHE A 226      42.783   5.114 -19.531  1.00 71.72           C  
ATOM   3663  CD1 PHE A 226      41.940   4.739 -20.596  1.00 71.72           C  
ATOM   3664  HD1 PHE A 226      41.166   5.412 -20.935  1.00 71.72           H  
ATOM   3665  CD2 PHE A 226      43.781   4.224 -19.093  1.00 71.72           C  
ATOM   3666  HD2 PHE A 226      44.441   4.502 -18.285  1.00 71.72           H  
ATOM   3667  CE1 PHE A 226      42.101   3.490 -21.220  1.00 71.72           C  
ATOM   3668  HE1 PHE A 226      41.437   3.195 -22.019  1.00 71.72           H  
ATOM   3669  CE2 PHE A 226      43.945   2.981 -19.729  1.00 71.72           C  
ATOM   3670  HE2 PHE A 226      44.736   2.313 -19.421  1.00 71.72           H  
ATOM   3671  CZ  PHE A 226      43.108   2.611 -20.792  1.00 71.72           C  
ATOM   3672  HZ  PHE A 226      43.235   1.652 -21.272  1.00 71.72           H  
ATOM   3673  N   THR A 227      42.626   8.022 -21.632  1.00 67.26           N  
ATOM   3674  H   THR A 227      41.927   8.452 -21.044  1.00 67.26           H  
ATOM   3675  CA  THR A 227      42.475   8.063 -23.099  1.00 67.26           C  
ATOM   3676  HA  THR A 227      42.615   7.054 -23.487  1.00 67.26           H  
ATOM   3677  C   THR A 227      43.548   8.928 -23.764  1.00 67.26           C  
ATOM   3678  CB  THR A 227      41.076   8.534 -23.516  1.00 67.26           C  
ATOM   3679  HB  THR A 227      41.065   8.702 -24.593  1.00 67.26           H  
ATOM   3680  O   THR A 227      44.068   8.550 -24.815  1.00 67.26           O  
ATOM   3681  CG2 THR A 227      40.013   7.495 -23.178  1.00 67.26           C  
ATOM   3682 HG21 THR A 227      39.049   7.844 -23.549  1.00 67.26           H  
ATOM   3683 HG22 THR A 227      39.947   7.340 -22.101  1.00 67.26           H  
ATOM   3684 HG23 THR A 227      40.253   6.548 -23.661  1.00 67.26           H  
ATOM   3685  OG1 THR A 227      40.701   9.723 -22.857  1.00 67.26           O  
ATOM   3686  HG1 THR A 227      40.309   9.464 -22.020  1.00 67.26           H  
ATOM   3687  N   GLY A 228      43.945  10.031 -23.117  1.00 70.62           N  
ATOM   3688  H   GLY A 228      43.439  10.306 -22.287  1.00 70.62           H  
ATOM   3689  CA  GLY A 228      45.097  10.843 -23.512  1.00 70.62           C  
ATOM   3690  HA2 GLY A 228      44.948  11.218 -24.524  1.00 70.62           H  
ATOM   3691  HA3 GLY A 228      45.182  11.690 -22.832  1.00 70.62           H  
ATOM   3692  C   GLY A 228      46.413  10.060 -23.471  1.00 70.62           C  
ATOM   3693  O   GLY A 228      47.084   9.953 -24.495  1.00 70.62           O  
ATOM   3694  N   LYS A 229      46.750   9.437 -22.331  1.00 75.73           N  
ATOM   3695  H   LYS A 229      46.149   9.549 -21.527  1.00 75.73           H  
ATOM   3696  CA  LYS A 229      47.968   8.621 -22.168  1.00 75.73           C  
ATOM   3697  HA  LYS A 229      48.839   9.235 -22.400  1.00 75.73           H  
ATOM   3698  C   LYS A 229      48.010   7.428 -23.121  1.00 75.73           C  
ATOM   3699  CB  LYS A 229      48.097   8.117 -20.721  1.00 75.73           C  
ATOM   3700  HB2 LYS A 229      47.135   7.719 -20.397  1.00 75.73           H  
ATOM   3701  HB3 LYS A 229      48.822   7.303 -20.698  1.00 75.73           H  
ATOM   3702  O   LYS A 229      49.090   7.069 -23.572  1.00 75.73           O  
ATOM   3703  CG  LYS A 229      48.585   9.186 -19.732  1.00 75.73           C  
ATOM   3704  HG2 LYS A 229      49.627   9.423 -19.947  1.00 75.73           H  
ATOM   3705  HG3 LYS A 229      47.994  10.096 -19.839  1.00 75.73           H  
ATOM   3706  CD  LYS A 229      48.458   8.660 -18.294  1.00 75.73           C  
ATOM   3707  HD2 LYS A 229      49.037   7.743 -18.186  1.00 75.73           H  
ATOM   3708  HD3 LYS A 229      47.407   8.447 -18.095  1.00 75.73           H  
ATOM   3709  CE  LYS A 229      48.961   9.706 -17.297  1.00 75.73           C  
ATOM   3710  HE2 LYS A 229      48.511  10.665 -17.555  1.00 75.73           H  
ATOM   3711  HE3 LYS A 229      50.040   9.820 -17.400  1.00 75.73           H  
ATOM   3712  NZ  LYS A 229      48.598   9.368 -15.897  1.00 75.73           N  
ATOM   3713  HZ1 LYS A 229      49.199   8.671 -15.480  1.00 75.73           H  
ATOM   3714  HZ2 LYS A 229      47.628   9.098 -15.822  1.00 75.73           H  
ATOM   3715  HZ3 LYS A 229      48.615  10.219 -15.353  1.00 75.73           H  
ATOM   3716  N   TYR A 230      46.874   6.809 -23.460  1.00 77.16           N  
ATOM   3717  H   TYR A 230      46.016   7.087 -23.004  1.00 77.16           H  
ATOM   3718  CA  TYR A 230      46.859   5.682 -24.403  1.00 77.16           C  
ATOM   3719  HA  TYR A 230      47.571   4.930 -24.063  1.00 77.16           H  
ATOM   3720  C   TYR A 230      47.312   6.160 -25.785  1.00 77.16           C  
ATOM   3721  CB  TYR A 230      45.466   5.029 -24.476  1.00 77.16           C  
ATOM   3722  HB2 TYR A 230      44.765   5.725 -24.937  1.00 77.16           H  
ATOM   3723  HB3 TYR A 230      45.099   4.833 -23.469  1.00 77.16           H  
ATOM   3724  O   TYR A 230      48.180   5.555 -26.411  1.00 77.16           O  
ATOM   3725  CG  TYR A 230      45.448   3.722 -25.255  1.00 77.16           C  
ATOM   3726  CD1 TYR A 230      45.530   3.734 -26.663  1.00 77.16           C  
ATOM   3727  HD1 TYR A 230      45.606   4.671 -27.195  1.00 77.16           H  
ATOM   3728  CD2 TYR A 230      45.379   2.489 -24.574  1.00 77.16           C  
ATOM   3729  HD2 TYR A 230      45.333   2.470 -23.496  1.00 77.16           H  
ATOM   3730  CE1 TYR A 230      45.537   2.531 -27.390  1.00 77.16           C  
ATOM   3731  HE1 TYR A 230      45.608   2.547 -28.468  1.00 77.16           H  
ATOM   3732  CE2 TYR A 230      45.395   1.280 -25.299  1.00 77.16           C  
ATOM   3733  HE2 TYR A 230      45.356   0.331 -24.785  1.00 77.16           H  
ATOM   3734  OH  TYR A 230      45.475   0.138 -27.406  1.00 77.16           O  
ATOM   3735  HH  TYR A 230      45.581   0.271 -28.351  1.00 77.16           H  
ATOM   3736  CZ  TYR A 230      45.470   1.300 -26.707  1.00 77.16           C  
ATOM   3737  N   HIS A 231      46.755   7.287 -26.236  1.00 73.65           N  
ATOM   3738  H   HIS A 231      46.078   7.757 -25.652  1.00 73.65           H  
ATOM   3739  CA  HIS A 231      47.139   7.925 -27.491  1.00 73.65           C  
ATOM   3740  HA  HIS A 231      47.094   7.179 -28.284  1.00 73.65           H  
ATOM   3741  C   HIS A 231      48.586   8.463 -27.453  1.00 73.65           C  
ATOM   3742  CB  HIS A 231      46.103   9.022 -27.794  1.00 73.65           C  
ATOM   3743  HB2 HIS A 231      46.225   9.838 -27.082  1.00 73.65           H  
ATOM   3744  HB3 HIS A 231      45.104   8.608 -27.655  1.00 73.65           H  
ATOM   3745  O   HIS A 231      49.251   8.492 -28.486  1.00 73.65           O  
ATOM   3746  CG  HIS A 231      46.183   9.584 -29.192  1.00 73.65           C  
ATOM   3747  CD2 HIS A 231      45.136   9.816 -30.043  1.00 73.65           C  
ATOM   3748  HD2 HIS A 231      44.094   9.630 -29.830  1.00 73.65           H  
ATOM   3749  ND1 HIS A 231      47.328   9.949 -29.859  1.00 73.65           N  
ATOM   3750  HD1 HIS A 231      48.267   9.760 -29.539  1.00 73.65           H  
ATOM   3751  CE1 HIS A 231      46.984  10.385 -31.079  1.00 73.65           C  
ATOM   3752  HE1 HIS A 231      47.681  10.694 -31.844  1.00 73.65           H  
ATOM   3753  NE2 HIS A 231      45.652  10.329 -31.239  1.00 73.65           N  
ATOM   3754  N   GLU A 232      49.090   8.881 -26.289  1.00 75.78           N  
ATOM   3755  H   GLU A 232      48.466   8.952 -25.498  1.00 75.78           H  
ATOM   3756  CA  GLU A 232      50.482   9.313 -26.099  1.00 75.78           C  
ATOM   3757  HA  GLU A 232      50.757  10.004 -26.895  1.00 75.78           H  
ATOM   3758  C   GLU A 232      51.480   8.140 -26.137  1.00 75.78           C  
ATOM   3759  CB  GLU A 232      50.580  10.048 -24.750  1.00 75.78           C  
ATOM   3760  HB2 GLU A 232      50.494   9.311 -23.952  1.00 75.78           H  
ATOM   3761  HB3 GLU A 232      49.750  10.750 -24.664  1.00 75.78           H  
ATOM   3762  O   GLU A 232      52.602   8.295 -26.614  1.00 75.78           O  
ATOM   3763  CG  GLU A 232      51.889  10.832 -24.558  1.00 75.78           C  
ATOM   3764  HG2 GLU A 232      52.730  10.210 -24.866  1.00 75.78           H  
ATOM   3765  HG3 GLU A 232      51.872  11.714 -25.198  1.00 75.78           H  
ATOM   3766  CD  GLU A 232      52.113  11.251 -23.095  1.00 75.78           C  
ATOM   3767  OE1 GLU A 232      53.298  11.330 -22.697  1.00 75.78           O  
ATOM   3768  OE2 GLU A 232      51.118  11.431 -22.357  1.00 75.78           O  
ATOM   3769  N   TYR A 233      51.099   6.969 -25.614  1.00 80.03           N  
ATOM   3770  H   TYR A 233      50.187   6.921 -25.181  1.00 80.03           H  
ATOM   3771  CA  TYR A 233      52.005   5.829 -25.438  1.00 80.03           C  
ATOM   3772  HA  TYR A 233      53.027   6.202 -25.368  1.00 80.03           H  
ATOM   3773  C   TYR A 233      52.025   4.849 -26.615  1.00 80.03           C  
ATOM   3774  CB  TYR A 233      51.674   5.098 -24.125  1.00 80.03           C  
ATOM   3775  HB2 TYR A 233      50.634   4.776 -24.175  1.00 80.03           H  
ATOM   3776  HB3 TYR A 233      52.291   4.201 -24.071  1.00 80.03           H  
ATOM   3777  O   TYR A 233      52.974   4.070 -26.699  1.00 80.03           O  
ATOM   3778  CG  TYR A 233      51.875   5.856 -22.819  1.00 80.03           C  
ATOM   3779  CD1 TYR A 233      52.508   7.118 -22.772  1.00 80.03           C  
ATOM   3780  HD1 TYR A 233      52.832   7.617 -23.674  1.00 80.03           H  
ATOM   3781  CD2 TYR A 233      51.393   5.278 -21.626  1.00 80.03           C  
ATOM   3782  HD2 TYR A 233      50.891   4.322 -21.659  1.00 80.03           H  
ATOM   3783  CE1 TYR A 233      52.627   7.808 -21.553  1.00 80.03           C  
ATOM   3784  HE1 TYR A 233      53.029   8.811 -21.545  1.00 80.03           H  
ATOM   3785  CE2 TYR A 233      51.528   5.958 -20.400  1.00 80.03           C  
ATOM   3786  HE2 TYR A 233      51.141   5.527 -19.488  1.00 80.03           H  
ATOM   3787  OH  TYR A 233      52.209   7.926 -19.202  1.00 80.03           O  
ATOM   3788  HH  TYR A 233      52.503   8.824 -19.368  1.00 80.03           H  
ATOM   3789  CZ  TYR A 233      52.123   7.236 -20.367  1.00 80.03           C  
ATOM   3790  N   ALA A 234      51.021   4.868 -27.495  1.00 75.55           N  
ATOM   3791  H   ALA A 234      50.258   5.514 -27.349  1.00 75.55           H  
ATOM   3792  CA  ALA A 234      50.974   4.001 -28.670  1.00 75.55           C  
ATOM   3793  HA  ALA A 234      51.135   2.973 -28.347  1.00 75.55           H  
ATOM   3794  C   ALA A 234      52.082   4.352 -29.683  1.00 75.55           C  
ATOM   3795  CB  ALA A 234      49.573   4.088 -29.290  1.00 75.55           C  
ATOM   3796  HB1 ALA A 234      49.374   5.111 -29.610  1.00 75.55           H  
ATOM   3797  HB2 ALA A 234      49.520   3.426 -30.153  1.00 75.55           H  
ATOM   3798  HB3 ALA A 234      48.826   3.783 -28.556  1.00 75.55           H  
ATOM   3799  O   ALA A 234      52.169   5.481 -30.170  1.00 75.55           O  
ATOM   3800  N   GLU A 235      52.913   3.370 -30.043  1.00 71.92           N  
ATOM   3801  H   GLU A 235      52.765   2.459 -29.632  1.00 71.92           H  
ATOM   3802  CA  GLU A 235      53.978   3.518 -31.046  1.00 71.92           C  
ATOM   3803  HA  GLU A 235      54.531   4.434 -30.837  1.00 71.92           H  
ATOM   3804  C   GLU A 235      53.399   3.655 -32.472  1.00 71.92           C  
ATOM   3805  CB  GLU A 235      54.958   2.320 -30.961  1.00 71.92           C  
ATOM   3806  HB2 GLU A 235      55.635   2.367 -31.814  1.00 71.92           H  
ATOM   3807  HB3 GLU A 235      54.386   1.396 -31.040  1.00 71.92           H  
ATOM   3808  O   GLU A 235      54.008   4.283 -33.343  1.00 71.92           O  
ATOM   3809  CG  GLU A 235      55.817   2.285 -29.675  1.00 71.92           C  
ATOM   3810  HG2 GLU A 235      56.454   3.170 -29.668  1.00 71.92           H  
ATOM   3811  HG3 GLU A 235      55.157   2.347 -28.810  1.00 71.92           H  
ATOM   3812  CD  GLU A 235      56.708   1.025 -29.511  1.00 71.92           C  
ATOM   3813  OE1 GLU A 235      57.487   0.940 -28.529  1.00 71.92           O  
ATOM   3814  OE2 GLU A 235      56.632   0.049 -30.299  1.00 71.92           O  
ATOM   3815  N   HIS A 236      52.215   3.088 -32.737  1.00 69.58           N  
ATOM   3816  H   HIS A 236      51.758   2.577 -31.995  1.00 69.58           H  
ATOM   3817  CA  HIS A 236      51.538   3.205 -34.029  1.00 69.58           C  
ATOM   3818  HA  HIS A 236      52.307   3.292 -34.796  1.00 69.58           H  
ATOM   3819  C   HIS A 236      50.659   4.455 -34.115  1.00 69.58           C  
ATOM   3820  CB  HIS A 236      50.724   1.946 -34.351  1.00 69.58           C  
ATOM   3821  HB2 HIS A 236      50.010   1.766 -33.547  1.00 69.58           H  
ATOM   3822  HB3 HIS A 236      50.162   2.107 -35.271  1.00 69.58           H  
ATOM   3823  O   HIS A 236      49.905   4.790 -33.207  1.00 69.58           O  
ATOM   3824  CG  HIS A 236      51.586   0.726 -34.525  1.00 69.58           C  
ATOM   3825  CD2 HIS A 236      52.043   0.176 -35.690  1.00 69.58           C  
ATOM   3826  HD2 HIS A 236      51.828   0.538 -36.685  1.00 69.58           H  
ATOM   3827  ND1 HIS A 236      52.113  -0.009 -33.502  1.00 69.58           N  
ATOM   3828  HD1 HIS A 236      51.954   0.197 -32.526  1.00 69.58           H  
ATOM   3829  CE1 HIS A 236      52.874  -0.981 -34.022  1.00 69.58           C  
ATOM   3830  HE1 HIS A 236      53.419  -1.708 -33.438  1.00 69.58           H  
ATOM   3831  NE2 HIS A 236      52.850  -0.922 -35.370  1.00 69.58           N  
ATOM   3832  N   GLN A 237      50.666   5.097 -35.288  1.00 62.17           N  
ATOM   3833  H   GLN A 237      51.327   4.796 -35.990  1.00 62.17           H  
ATOM   3834  CA  GLN A 237      49.803   6.244 -35.574  1.00 62.17           C  
ATOM   3835  HA  GLN A 237      49.897   6.950 -34.748  1.00 62.17           H  
ATOM   3836  C   GLN A 237      48.322   5.823 -35.644  1.00 62.17           C  
ATOM   3837  CB  GLN A 237      50.273   6.964 -36.849  1.00 62.17           C  
ATOM   3838  HB2 GLN A 237      49.582   7.781 -37.057  1.00 62.17           H  
ATOM   3839  HB3 GLN A 237      50.262   6.267 -37.686  1.00 62.17           H  
ATOM   3840  O   GLN A 237      47.807   5.395 -36.687  1.00 62.17           O  
ATOM   3841  CG  GLN A 237      51.677   7.574 -36.700  1.00 62.17           C  
ATOM   3842  HG2 GLN A 237      52.403   6.791 -36.481  1.00 62.17           H  
ATOM   3843  HG3 GLN A 237      51.669   8.269 -35.860  1.00 62.17           H  
ATOM   3844  CD  GLN A 237      52.144   8.321 -37.948  1.00 62.17           C  
ATOM   3845  NE2 GLN A 237      53.167   9.137 -37.829  1.00 62.17           N  
ATOM   3846 HE21 GLN A 237      53.431   9.660 -38.651  1.00 62.17           H  
ATOM   3847 HE22 GLN A 237      53.597   9.280 -36.926  1.00 62.17           H  
ATOM   3848  OE1 GLN A 237      51.634   8.173 -39.049  1.00 62.17           O  
ATOM   3849  N   ILE A 238      47.642   5.961 -34.508  1.00 65.57           N  
ATOM   3850  H   ILE A 238      48.178   6.171 -33.679  1.00 65.57           H  
ATOM   3851  CA  ILE A 238      46.188   5.909 -34.366  1.00 65.57           C  
ATOM   3852  HA  ILE A 238      45.805   5.067 -34.943  1.00 65.57           H  
ATOM   3853  C   ILE A 238      45.606   7.207 -34.965  1.00 65.57           C  
ATOM   3854  CB  ILE A 238      45.837   5.669 -32.873  1.00 65.57           C  
ATOM   3855  HB  ILE A 238      46.331   6.435 -32.275  1.00 65.57           H  
ATOM   3856  O   ILE A 238      46.127   8.295 -34.735  1.00 65.57           O  
ATOM   3857  CG1 ILE A 238      46.352   4.279 -32.414  1.00 65.57           C  
ATOM   3858 HG12 ILE A 238      45.816   3.498 -32.954  1.00 65.57           H  
ATOM   3859 HG13 ILE A 238      47.409   4.182 -32.660  1.00 65.57           H  
ATOM   3860  CG2 ILE A 238      44.324   5.789 -32.637  1.00 65.57           C  
ATOM   3861 HG21 ILE A 238      44.078   5.569 -31.598  1.00 65.57           H  
ATOM   3862 HG22 ILE A 238      43.780   5.107 -33.291  1.00 65.57           H  
ATOM   3863 HG23 ILE A 238      44.009   6.816 -32.821  1.00 65.57           H  
ATOM   3864  CD1 ILE A 238      46.231   4.012 -30.907  1.00 65.57           C  
ATOM   3865 HD11 ILE A 238      46.683   4.830 -30.346  1.00 65.57           H  
ATOM   3866 HD12 ILE A 238      46.755   3.087 -30.666  1.00 65.57           H  
ATOM   3867 HD13 ILE A 238      45.186   3.901 -30.618  1.00 65.57           H  
ATOM   3868  N   MET A 239      44.555   7.105 -35.785  1.00 56.95           N  
ATOM   3869  H   MET A 239      44.161   6.186 -35.929  1.00 56.95           H  
ATOM   3870  CA  MET A 239      43.855   8.268 -36.367  1.00 56.95           C  
ATOM   3871  HA  MET A 239      44.582   8.992 -36.735  1.00 56.95           H  
ATOM   3872  C   MET A 239      42.980   8.981 -35.340  1.00 56.95           C  
ATOM   3873  CB  MET A 239      42.933   7.842 -37.519  1.00 56.95           C  
ATOM   3874  HB2 MET A 239      42.351   8.708 -37.834  1.00 56.95           H  
ATOM   3875  HB3 MET A 239      42.244   7.073 -37.170  1.00 56.95           H  
ATOM   3876  O   MET A 239      42.860  10.204 -35.356  1.00 56.95           O  
ATOM   3877  CG  MET A 239      43.701   7.330 -38.730  1.00 56.95           C  
ATOM   3878  HG2 MET A 239      44.511   8.034 -38.922  1.00 56.95           H  
ATOM   3879  HG3 MET A 239      44.133   6.362 -38.476  1.00 56.95           H  
ATOM   3880  SD  MET A 239      42.735   7.180 -40.260  1.00 56.95           S  
ATOM   3881  CE  MET A 239      41.482   5.991 -39.730  1.00 56.95           C  
ATOM   3882  HE1 MET A 239      40.896   6.414 -38.913  1.00 56.95           H  
ATOM   3883  HE2 MET A 239      40.811   5.783 -40.564  1.00 56.95           H  
ATOM   3884  HE3 MET A 239      41.965   5.072 -39.397  1.00 56.95           H  
ATOM   3885  N   GLY A 240      42.353   8.184 -34.484  1.00 59.19           N  
ATOM   3886  H   GLY A 240      42.524   7.191 -34.551  1.00 59.19           H  
ATOM   3887  CA  GLY A 240      41.434   8.604 -33.447  1.00 59.19           C  
ATOM   3888  HA2 GLY A 240      41.900   9.384 -32.846  1.00 59.19           H  
ATOM   3889  HA3 GLY A 240      40.518   8.998 -33.886  1.00 59.19           H  
ATOM   3890  C   GLY A 240      41.096   7.411 -32.561  1.00 59.19           C  
ATOM   3891  O   GLY A 240      41.038   6.262 -33.019  1.00 59.19           O  
ATOM   3892  N   LEU A 241      40.905   7.708 -31.286  1.00 57.63           N  
ATOM   3893  H   LEU A 241      40.974   8.680 -31.021  1.00 57.63           H  
ATOM   3894  CA  LEU A 241      40.559   6.792 -30.217  1.00 57.63           C  
ATOM   3895  HA  LEU A 241      40.450   5.781 -30.610  1.00 57.63           H  
ATOM   3896  C   LEU A 241      39.220   7.247 -29.644  1.00 57.63           C  
ATOM   3897  CB  LEU A 241      41.721   6.809 -29.212  1.00 57.63           C  
ATOM   3898  HB2 LEU A 241      41.891   7.828 -28.862  1.00 57.63           H  
ATOM   3899  HB3 LEU A 241      42.612   6.508 -29.763  1.00 57.63           H  
ATOM   3900  O   LEU A 241      39.023   8.426 -29.361  1.00 57.63           O  
ATOM   3901  CG  LEU A 241      41.551   5.876 -28.001  1.00 57.63           C  
ATOM   3902  HG  LEU A 241      40.949   5.011 -28.277  1.00 57.63           H  
ATOM   3903  CD1 LEU A 241      42.935   5.398 -27.575  1.00 57.63           C  
ATOM   3904 HD11 LEU A 241      42.868   4.816 -26.656  1.00 57.63           H  
ATOM   3905 HD12 LEU A 241      43.363   4.769 -28.355  1.00 57.63           H  
ATOM   3906 HD13 LEU A 241      43.588   6.252 -27.393  1.00 57.63           H  
ATOM   3907  CD2 LEU A 241      40.919   6.583 -26.800  1.00 57.63           C  
ATOM   3908 HD21 LEU A 241      40.821   5.882 -25.972  1.00 57.63           H  
ATOM   3909 HD22 LEU A 241      39.927   6.958 -27.052  1.00 57.63           H  
ATOM   3910 HD23 LEU A 241      41.548   7.418 -26.491  1.00 57.63           H  
ATOM   3911  N   THR A 242      38.280   6.319 -29.511  1.00 57.31           N  
ATOM   3912  H   THR A 242      38.486   5.362 -29.756  1.00 57.31           H  
ATOM   3913  CA  THR A 242      36.955   6.604 -28.958  1.00 57.31           C  
ATOM   3914  HA  THR A 242      36.943   7.609 -28.536  1.00 57.31           H  
ATOM   3915  C   THR A 242      36.670   5.619 -27.845  1.00 57.31           C  
ATOM   3916  CB  THR A 242      35.855   6.526 -30.022  1.00 57.31           C  
ATOM   3917  HB  THR A 242      35.626   5.483 -30.238  1.00 57.31           H  
ATOM   3918  O   THR A 242      36.646   4.413 -28.092  1.00 57.31           O  
ATOM   3919  CG2 THR A 242      34.593   7.230 -29.529  1.00 57.31           C  
ATOM   3920 HG21 THR A 242      33.873   7.306 -30.343  1.00 57.31           H  
ATOM   3921 HG22 THR A 242      34.824   8.232 -29.169  1.00 57.31           H  
ATOM   3922 HG23 THR A 242      34.142   6.662 -28.715  1.00 57.31           H  
ATOM   3923  OG1 THR A 242      36.301   7.125 -31.223  1.00 57.31           O  
ATOM   3924  HG1 THR A 242      37.117   6.670 -31.443  1.00 57.31           H  
ATOM   3925  N   SER A 243      36.459   6.121 -26.634  1.00 56.21           N  
ATOM   3926  H   SER A 243      36.470   7.123 -26.508  1.00 56.21           H  
ATOM   3927  CA  SER A 243      36.075   5.317 -25.477  1.00 56.21           C  
ATOM   3928  HA  SER A 243      36.326   4.271 -25.655  1.00 56.21           H  
ATOM   3929  C   SER A 243      34.571   5.414 -25.241  1.00 56.21           C  
ATOM   3930  CB  SER A 243      36.847   5.754 -24.230  1.00 56.21           C  
ATOM   3931  HB2 SER A 243      36.522   5.160 -23.375  1.00 56.21           H  
ATOM   3932  HB3 SER A 243      37.913   5.589 -24.389  1.00 56.21           H  
ATOM   3933  O   SER A 243      34.045   6.511 -25.032  1.00 56.21           O  
ATOM   3934  OG  SER A 243      36.619   7.124 -23.969  1.00 56.21           O  
ATOM   3935  HG  SER A 243      35.670   7.233 -23.869  1.00 56.21           H  
ATOM   3936  N   LEU A 244      33.918   4.259 -25.247  1.00 54.50           N  
ATOM   3937  H   LEU A 244      34.462   3.420 -25.389  1.00 54.50           H  
ATOM   3938  CA  LEU A 244      32.577   4.027 -24.732  1.00 54.50           C  
ATOM   3939  HA  LEU A 244      31.953   4.907 -24.885  1.00 54.50           H  
ATOM   3940  C   LEU A 244      32.684   3.746 -23.230  1.00 54.50           C  
ATOM   3941  CB  LEU A 244      31.987   2.812 -25.481  1.00 54.50           C  
ATOM   3942  HB2 LEU A 244      31.713   2.038 -24.764  1.00 54.50           H  
ATOM   3943  HB3 LEU A 244      32.744   2.387 -26.140  1.00 54.50           H  
ATOM   3944  O   LEU A 244      33.422   2.836 -22.831  1.00 54.50           O  
ATOM   3945  CG  LEU A 244      30.748   3.147 -26.311  1.00 54.50           C  
ATOM   3946  HG  LEU A 244      30.884   4.118 -26.787  1.00 54.50           H  
ATOM   3947  CD1 LEU A 244      30.545   2.085 -27.385  1.00 54.50           C  
ATOM   3948 HD11 LEU A 244      29.640   2.313 -27.949  1.00 54.50           H  
ATOM   3949 HD12 LEU A 244      31.391   2.103 -28.072  1.00 54.50           H  
ATOM   3950 HD13 LEU A 244      30.452   1.103 -26.922  1.00 54.50           H  
ATOM   3951  CD2 LEU A 244      29.501   3.189 -25.446  1.00 54.50           C  
ATOM   3952 HD21 LEU A 244      28.646   3.449 -26.069  1.00 54.50           H  
ATOM   3953 HD22 LEU A 244      29.601   3.944 -24.666  1.00 54.50           H  
ATOM   3954 HD23 LEU A 244      29.316   2.224 -24.975  1.00 54.50           H  
ATOM   3955  N   PHE A 245      31.957   4.503 -22.410  1.00 54.69           N  
ATOM   3956  H   PHE A 245      31.323   5.195 -22.784  1.00 54.69           H  
ATOM   3957  CA  PHE A 245      31.751   4.119 -21.018  1.00 54.69           C  
ATOM   3958  HA  PHE A 245      32.648   3.619 -20.651  1.00 54.69           H  
ATOM   3959  C   PHE A 245      30.601   3.120 -20.922  1.00 54.69           C  
ATOM   3960  CB  PHE A 245      31.528   5.340 -20.117  1.00 54.69           C  
ATOM   3961  HB2 PHE A 245      31.169   4.992 -19.148  1.00 54.69           H  
ATOM   3962  HB3 PHE A 245      30.741   5.973 -20.528  1.00 54.69           H  
ATOM   3963  O   PHE A 245      29.586   3.269 -21.593  1.00 54.69           O  
ATOM   3964  CG  PHE A 245      32.792   6.138 -19.889  1.00 54.69           C  
ATOM   3965  CD1 PHE A 245      33.654   5.745 -18.854  1.00 54.69           C  
ATOM   3966  HD1 PHE A 245      33.388   4.923 -18.206  1.00 54.69           H  
ATOM   3967  CD2 PHE A 245      33.155   7.205 -20.734  1.00 54.69           C  
ATOM   3968  HD2 PHE A 245      32.489   7.498 -21.532  1.00 54.69           H  
ATOM   3969  CE1 PHE A 245      34.885   6.390 -18.684  1.00 54.69           C  
ATOM   3970  HE1 PHE A 245      35.555   6.017 -17.923  1.00 54.69           H  
ATOM   3971  CE2 PHE A 245      34.377   7.877 -20.541  1.00 54.69           C  
ATOM   3972  HE2 PHE A 245      34.650   8.700 -21.186  1.00 54.69           H  
ATOM   3973  CZ  PHE A 245      35.248   7.465 -19.515  1.00 54.69           C  
ATOM   3974  HZ  PHE A 245      36.199   7.956 -19.372  1.00 54.69           H  
ATOM   3975  N   GLU A 246      30.803   2.125 -20.060  1.00 57.40           N  
ATOM   3976  H   GLU A 246      31.694   2.118 -19.584  1.00 57.40           H  
ATOM   3977  CA  GLU A 246      29.773   1.275 -19.461  1.00 57.40           C  
ATOM   3978  HA  GLU A 246      30.298   0.487 -18.920  1.00 57.40           H  
ATOM   3979  C   GLU A 246      28.821   0.549 -20.425  1.00 57.40           C  
ATOM   3980  CB  GLU A 246      29.014   2.074 -18.390  1.00 57.40           C  
ATOM   3981  HB2 GLU A 246      28.206   1.459 -17.993  1.00 57.40           H  
ATOM   3982  HB3 GLU A 246      28.589   2.971 -18.841  1.00 57.40           H  
ATOM   3983  O   GLU A 246      27.750   1.025 -20.794  1.00 57.40           O  
ATOM   3984  CG  GLU A 246      29.954   2.457 -17.236  1.00 57.40           C  
ATOM   3985  HG2 GLU A 246      30.292   1.541 -16.752  1.00 57.40           H  
ATOM   3986  HG3 GLU A 246      30.834   2.964 -17.632  1.00 57.40           H  
ATOM   3987  CD  GLU A 246      29.314   3.375 -16.191  1.00 57.40           C  
ATOM   3988  OE1 GLU A 246      30.056   3.712 -15.241  1.00 57.40           O  
ATOM   3989  OE2 GLU A 246      28.132   3.751 -16.343  1.00 57.40           O  
ATOM   3990  N   THR A 247      29.126  -0.725 -20.678  1.00 52.49           N  
ATOM   3991  H   THR A 247      30.043  -1.058 -20.414  1.00 52.49           H  
ATOM   3992  CA  THR A 247      28.053  -1.719 -20.813  1.00 52.49           C  
ATOM   3993  HA  THR A 247      27.098  -1.208 -20.940  1.00 52.49           H  
ATOM   3994  C   THR A 247      27.955  -2.521 -19.525  1.00 52.49           C  
ATOM   3995  CB  THR A 247      28.207  -2.635 -22.033  1.00 52.49           C  
ATOM   3996  HB  THR A 247      27.416  -3.384 -21.999  1.00 52.49           H  
ATOM   3997  O   THR A 247      28.956  -3.083 -19.075  1.00 52.49           O  
ATOM   3998  CG2 THR A 247      28.080  -1.861 -23.343  1.00 52.49           C  
ATOM   3999 HG21 THR A 247      27.123  -1.339 -23.374  1.00 52.49           H  
ATOM   4000 HG22 THR A 247      28.141  -2.553 -24.183  1.00 52.49           H  
ATOM   4001 HG23 THR A 247      28.883  -1.128 -23.420  1.00 52.49           H  
ATOM   4002  OG1 THR A 247      29.446  -3.297 -22.069  1.00 52.49           O  
ATOM   4003  HG1 THR A 247      29.750  -3.414 -21.167  1.00 52.49           H  
ATOM   4004  N   SER A 248      26.755  -2.612 -18.954  1.00 51.21           N  
ATOM   4005  H   SER A 248      25.969  -2.109 -19.342  1.00 51.21           H  
ATOM   4006  CA  SER A 248      26.465  -3.562 -17.885  1.00 51.21           C  
ATOM   4007  HA  SER A 248      27.250  -3.482 -17.134  1.00 51.21           H  
ATOM   4008  C   SER A 248      26.491  -4.980 -18.458  1.00 51.21           C  
ATOM   4009  CB  SER A 248      25.142  -3.221 -17.186  1.00 51.21           C  
ATOM   4010  HB2 SER A 248      25.323  -2.378 -16.520  1.00 51.21           H  
ATOM   4011  HB3 SER A 248      24.814  -4.069 -16.585  1.00 51.21           H  
ATOM   4012  O   SER A 248      25.701  -5.347 -19.330  1.00 51.21           O  
ATOM   4013  OG  SER A 248      24.124  -2.851 -18.104  1.00 51.21           O  
ATOM   4014  HG  SER A 248      23.504  -2.281 -17.642  1.00 51.21           H  
ATOM   4015  N   VAL A 249      27.441  -5.787 -17.991  1.00 52.48           N  
ATOM   4016  H   VAL A 249      28.042  -5.437 -17.258  1.00 52.48           H  
ATOM   4017  CA  VAL A 249      27.616  -7.177 -18.422  1.00 52.48           C  
ATOM   4018  HA  VAL A 249      26.760  -7.488 -19.020  1.00 52.48           H  
ATOM   4019  C   VAL A 249      27.675  -8.029 -17.173  1.00 52.48           C  
ATOM   4020  CB  VAL A 249      28.897  -7.386 -19.261  1.00 52.48           C  
ATOM   4021  HB  VAL A 249      29.779  -7.293 -18.628  1.00 52.48           H  
ATOM   4022  O   VAL A 249      28.606  -7.879 -16.404  1.00 52.48           O  
ATOM   4023  CG1 VAL A 249      28.878  -8.788 -19.885  1.00 52.48           C  
ATOM   4024 HG11 VAL A 249      29.855  -8.995 -20.322  1.00 52.48           H  
ATOM   4025 HG12 VAL A 249      28.670  -9.543 -19.127  1.00 52.48           H  
ATOM   4026 HG13 VAL A 249      28.110  -8.842 -20.657  1.00 52.48           H  
ATOM   4027  CG2 VAL A 249      29.034  -6.387 -20.412  1.00 52.48           C  
ATOM   4028 HG21 VAL A 249      28.117  -6.355 -21.001  1.00 52.48           H  
ATOM   4029 HG22 VAL A 249      29.871  -6.660 -21.055  1.00 52.48           H  
ATOM   4030 HG23 VAL A 249      29.233  -5.395 -20.006  1.00 52.48           H  
ATOM   4031  N   ALA A 250      26.718  -8.933 -16.973  1.00 42.82           N  
ATOM   4032  H   ALA A 250      25.946  -8.989 -17.622  1.00 42.82           H  
ATOM   4033  CA  ALA A 250      26.755  -9.874 -15.857  1.00 42.82           C  
ATOM   4034  HA  ALA A 250      27.204  -9.389 -14.990  1.00 42.82           H  
ATOM   4035  C   ALA A 250      27.630 -11.090 -16.215  1.00 42.82           C  
ATOM   4036  CB  ALA A 250      25.313 -10.244 -15.483  1.00 42.82           C  
ATOM   4037  HB1 ALA A 250      24.766  -9.345 -15.198  1.00 42.82           H  
ATOM   4038  HB2 ALA A 250      24.814 -10.726 -16.324  1.00 42.82           H  
ATOM   4039  HB3 ALA A 250      25.326 -10.928 -14.635  1.00 42.82           H  
ATOM   4040  O   ALA A 250      27.124 -12.099 -16.713  1.00 42.82           O  
ATOM   4041  N   VAL A 251      28.947 -10.995 -15.993  1.00 49.43           N  
ATOM   4042  H   VAL A 251      29.307 -10.135 -15.603  1.00 49.43           H  
ATOM   4043  CA  VAL A 251      29.875 -12.122 -16.178  1.00 49.43           C  
ATOM   4044  HA  VAL A 251      29.392 -12.866 -16.811  1.00 49.43           H  
ATOM   4045  C   VAL A 251      30.174 -12.772 -14.828  1.00 49.43           C  
ATOM   4046  CB  VAL A 251      31.183 -11.729 -16.896  1.00 49.43           C  
ATOM   4047  HB  VAL A 251      31.814 -11.141 -16.229  1.00 49.43           H  
ATOM   4048  O   VAL A 251      30.984 -12.273 -14.045  1.00 49.43           O  
ATOM   4049  CG1 VAL A 251      31.947 -12.995 -17.312  1.00 49.43           C  
ATOM   4050 HG11 VAL A 251      32.194 -13.590 -16.432  1.00 49.43           H  
ATOM   4051 HG12 VAL A 251      32.878 -12.704 -17.799  1.00 49.43           H  
ATOM   4052 HG13 VAL A 251      31.341 -13.585 -17.998  1.00 49.43           H  
ATOM   4053  CG2 VAL A 251      30.946 -10.904 -18.163  1.00 49.43           C  
ATOM   4054 HG21 VAL A 251      31.881 -10.772 -18.709  1.00 49.43           H  
ATOM   4055 HG22 VAL A 251      30.213 -11.399 -18.800  1.00 49.43           H  
ATOM   4056 HG23 VAL A 251      30.582  -9.918 -17.873  1.00 49.43           H  
ATOM   4057  N   GLN A 252      29.561 -13.929 -14.572  1.00 43.37           N  
ATOM   4058  H   GLN A 252      28.868 -14.268 -15.224  1.00 43.37           H  
ATOM   4059  CA  GLN A 252      29.951 -14.777 -13.445  1.00 43.37           C  
ATOM   4060  HA  GLN A 252      30.214 -14.138 -12.603  1.00 43.37           H  
ATOM   4061  C   GLN A 252      31.197 -15.595 -13.794  1.00 43.37           C  
ATOM   4062  CB  GLN A 252      28.795 -15.679 -12.985  1.00 43.37           C  
ATOM   4063  HB2 GLN A 252      28.352 -16.197 -13.836  1.00 43.37           H  
ATOM   4064  HB3 GLN A 252      29.190 -16.419 -12.290  1.00 43.37           H  
ATOM   4065  O   GLN A 252      31.172 -16.448 -14.685  1.00 43.37           O  
ATOM   4066  CG  GLN A 252      27.732 -14.848 -12.254  1.00 43.37           C  
ATOM   4067  HG2 GLN A 252      27.210 -14.207 -12.965  1.00 43.37           H  
ATOM   4068  HG3 GLN A 252      28.228 -14.202 -11.530  1.00 43.37           H  
ATOM   4069  CD  GLN A 252      26.702 -15.677 -11.497  1.00 43.37           C  
ATOM   4070  NE2 GLN A 252      26.032 -15.057 -10.551  1.00 43.37           N  
ATOM   4071 HE21 GLN A 252      26.209 -14.076 -10.385  1.00 43.37           H  
ATOM   4072 HE22 GLN A 252      25.331 -15.568 -10.034  1.00 43.37           H  
ATOM   4073  OE1 GLN A 252      26.483 -16.861 -11.733  1.00 43.37           O  
ATOM   4074  N   MET A 253      32.282 -15.355 -13.060  1.00 53.14           N  
ATOM   4075  H   MET A 253      32.241 -14.619 -12.368  1.00 53.14           H  
ATOM   4076  CA  MET A 253      33.476 -16.198 -13.040  1.00 53.14           C  
ATOM   4077  HA  MET A 253      33.438 -16.897 -13.875  1.00 53.14           H  
ATOM   4078  C   MET A 253      33.503 -17.023 -11.746  1.00 53.14           C  
ATOM   4079  CB  MET A 253      34.736 -15.333 -13.206  1.00 53.14           C  
ATOM   4080  HB2 MET A 253      34.859 -14.676 -12.345  1.00 53.14           H  
ATOM   4081  HB3 MET A 253      35.601 -15.994 -13.256  1.00 53.14           H  
ATOM   4082  O   MET A 253      32.840 -16.678 -10.772  1.00 53.14           O  
ATOM   4083  CG  MET A 253      34.673 -14.482 -14.483  1.00 53.14           C  
ATOM   4084  HG2 MET A 253      34.411 -15.124 -15.325  1.00 53.14           H  
ATOM   4085  HG3 MET A 253      33.883 -13.740 -14.369  1.00 53.14           H  
ATOM   4086  SD  MET A 253      36.195 -13.598 -14.898  1.00 53.14           S  
ATOM   4087  CE  MET A 253      37.306 -14.984 -15.245  1.00 53.14           C  
ATOM   4088  HE1 MET A 253      37.585 -15.478 -14.313  1.00 53.14           H  
ATOM   4089  HE2 MET A 253      38.205 -14.600 -15.727  1.00 53.14           H  
ATOM   4090  HE3 MET A 253      36.814 -15.689 -15.914  1.00 53.14           H  
ATOM   4091  N   GLU A 254      34.291 -18.104 -11.699  1.00 46.43           N  
ATOM   4092  H   GLU A 254      34.821 -18.362 -12.519  1.00 46.43           H  
ATOM   4093  CA  GLU A 254      34.354 -19.003 -10.525  1.00 46.43           C  
ATOM   4094  HA  GLU A 254      33.357 -19.400 -10.335  1.00 46.43           H  
ATOM   4095  C   GLU A 254      34.794 -18.307  -9.217  1.00 46.43           C  
ATOM   4096  CB  GLU A 254      35.301 -20.188 -10.811  1.00 46.43           C  
ATOM   4097  HB2 GLU A 254      36.287 -19.799 -11.066  1.00 46.43           H  
ATOM   4098  HB3 GLU A 254      35.393 -20.782  -9.902  1.00 46.43           H  
ATOM   4099  O   GLU A 254      34.605 -18.859  -8.134  1.00 46.43           O  
ATOM   4100  CG  GLU A 254      34.812 -21.119 -11.936  1.00 46.43           C  
ATOM   4101  HG2 GLU A 254      34.811 -20.568 -12.876  1.00 46.43           H  
ATOM   4102  HG3 GLU A 254      33.784 -21.408 -11.717  1.00 46.43           H  
ATOM   4103  CD  GLU A 254      35.671 -22.391 -12.099  1.00 46.43           C  
ATOM   4104  OE1 GLU A 254      35.124 -23.395 -12.614  1.00 46.43           O  
ATOM   4105  OE2 GLU A 254      36.868 -22.365 -11.734  1.00 46.43           O  
ATOM   4106  N   THR A 255      35.382 -17.110  -9.308  1.00 48.27           N  
ATOM   4107  H   THR A 255      35.548 -16.744 -10.234  1.00 48.27           H  
ATOM   4108  CA  THR A 255      35.984 -16.368  -8.187  1.00 48.27           C  
ATOM   4109  HA  THR A 255      35.776 -16.887  -7.251  1.00 48.27           H  
ATOM   4110  C   THR A 255      35.473 -14.936  -8.008  1.00 48.27           C  
ATOM   4111  CB  THR A 255      37.508 -16.306  -8.374  1.00 48.27           C  
ATOM   4112  HB  THR A 255      37.940 -15.644  -7.624  1.00 48.27           H  
ATOM   4113  O   THR A 255      35.745 -14.340  -6.966  1.00 48.27           O  
ATOM   4114  CG2 THR A 255      38.164 -17.681  -8.245  1.00 48.27           C  
ATOM   4115 HG21 THR A 255      37.901 -18.121  -7.284  1.00 48.27           H  
ATOM   4116 HG22 THR A 255      37.824 -18.340  -9.044  1.00 48.27           H  
ATOM   4117 HG23 THR A 255      39.247 -17.575  -8.305  1.00 48.27           H  
ATOM   4118  OG1 THR A 255      37.807 -15.814  -9.664  1.00 48.27           O  
ATOM   4119  HG1 THR A 255      38.746 -15.617  -9.706  1.00 48.27           H  
ATOM   4120  N   ARG A 256      34.775 -14.351  -8.994  1.00 57.45           N  
ATOM   4121  H   ARG A 256      34.499 -14.911  -9.788  1.00 57.45           H  
ATOM   4122  CA  ARG A 256      34.366 -12.935  -8.984  1.00 57.45           C  
ATOM   4123  HA  ARG A 256      34.027 -12.687  -7.978  1.00 57.45           H  
ATOM   4124  C   ARG A 256      33.211 -12.683  -9.952  1.00 57.45           C  
ATOM   4125  CB  ARG A 256      35.590 -12.063  -9.338  1.00 57.45           C  
ATOM   4126  HB2 ARG A 256      35.770 -12.115 -10.412  1.00 57.45           H  
ATOM   4127  HB3 ARG A 256      36.465 -12.480  -8.841  1.00 57.45           H  
ATOM   4128  O   ARG A 256      33.104 -13.339 -10.986  1.00 57.45           O  
ATOM   4129  CG  ARG A 256      35.476 -10.590  -8.907  1.00 57.45           C  
ATOM   4130  HG2 ARG A 256      35.197 -10.534  -7.855  1.00 57.45           H  
ATOM   4131  HG3 ARG A 256      34.726 -10.082  -9.513  1.00 57.45           H  
ATOM   4132  CD  ARG A 256      36.844  -9.922  -9.107  1.00 57.45           C  
ATOM   4133  HD2 ARG A 256      37.121 -10.033 -10.156  1.00 57.45           H  
ATOM   4134  HD3 ARG A 256      37.583 -10.445  -8.500  1.00 57.45           H  
ATOM   4135  NE  ARG A 256      36.861  -8.487  -8.753  1.00 57.45           N  
ATOM   4136  HE  ARG A 256      36.018  -8.089  -8.365  1.00 57.45           H  
ATOM   4137  NH1 ARG A 256      38.949  -8.090  -9.606  1.00 57.45           N  
ATOM   4138 HH11 ARG A 256      39.550  -7.491 -10.155  1.00 57.45           H  
ATOM   4139 HH12 ARG A 256      39.064  -9.069  -9.827  1.00 57.45           H  
ATOM   4140  NH2 ARG A 256      37.757  -6.380  -8.836  1.00 57.45           N  
ATOM   4141 HH21 ARG A 256      38.523  -5.807  -9.157  1.00 57.45           H  
ATOM   4142 HH22 ARG A 256      36.903  -5.970  -8.486  1.00 57.45           H  
ATOM   4143  CZ  ARG A 256      37.851  -7.660  -9.058  1.00 57.45           C  
ATOM   4144  N   GLU A 257      32.381 -11.702  -9.626  1.00 60.00           N  
ATOM   4145  H   GLU A 257      32.534 -11.192  -8.768  1.00 60.00           H  
ATOM   4146  CA  GLU A 257      31.358 -11.169 -10.523  1.00 60.00           C  
ATOM   4147  HA  GLU A 257      31.179 -11.874 -11.335  1.00 60.00           H  
ATOM   4148  C   GLU A 257      31.889  -9.863 -11.131  1.00 60.00           C  
ATOM   4149  CB  GLU A 257      30.045 -11.023  -9.733  1.00 60.00           C  
ATOM   4150  HB2 GLU A 257      29.942 -11.894  -9.085  1.00 60.00           H  
ATOM   4151  HB3 GLU A 257      30.089 -10.135  -9.103  1.00 60.00           H  
ATOM   4152  O   GLU A 257      32.292  -8.951 -10.404  1.00 60.00           O  
ATOM   4153  CG  GLU A 257      28.803 -10.974 -10.631  1.00 60.00           C  
ATOM   4154  HG2 GLU A 257      28.876 -11.772 -11.370  1.00 60.00           H  
ATOM   4155  HG3 GLU A 257      28.794 -10.024 -11.164  1.00 60.00           H  
ATOM   4156  CD  GLU A 257      27.512 -11.151  -9.811  1.00 60.00           C  
ATOM   4157  OE1 GLU A 257      26.714 -12.057 -10.171  1.00 60.00           O  
ATOM   4158  OE2 GLU A 257      27.370 -10.442  -8.789  1.00 60.00           O  
ATOM   4159  N   ILE A 258      31.971  -9.802 -12.461  1.00 63.08           N  
ATOM   4160  H   ILE A 258      31.622 -10.580 -13.001  1.00 63.08           H  
ATOM   4161  CA  ILE A 258      32.320  -8.584 -13.202  1.00 63.08           C  
ATOM   4162  HA  ILE A 258      32.720  -7.833 -12.521  1.00 63.08           H  
ATOM   4163  C   ILE A 258      31.009  -8.067 -13.781  1.00 63.08           C  
ATOM   4164  CB  ILE A 258      33.387  -8.860 -14.291  1.00 63.08           C  
ATOM   4165  HB  ILE A 258      33.006  -9.631 -14.961  1.00 63.08           H  
ATOM   4166  O   ILE A 258      30.410  -8.770 -14.589  1.00 63.08           O  
ATOM   4167  CG1 ILE A 258      34.695  -9.379 -13.648  1.00 63.08           C  
ATOM   4168 HG12 ILE A 258      35.114  -8.607 -13.004  1.00 63.08           H  
ATOM   4169 HG13 ILE A 258      34.470 -10.246 -13.027  1.00 63.08           H  
ATOM   4170  CG2 ILE A 258      33.653  -7.587 -15.121  1.00 63.08           C  
ATOM   4171 HG21 ILE A 258      32.735  -7.243 -15.597  1.00 63.08           H  
ATOM   4172 HG22 ILE A 258      34.045  -6.792 -14.486  1.00 63.08           H  
ATOM   4173 HG23 ILE A 258      34.366  -7.794 -15.919  1.00 63.08           H  
ATOM   4174  CD1 ILE A 258      35.763  -9.821 -14.656  1.00 63.08           C  
ATOM   4175 HD11 ILE A 258      35.336 -10.544 -15.351  1.00 63.08           H  
ATOM   4176 HD12 ILE A 258      36.152  -8.963 -15.205  1.00 63.08           H  
ATOM   4177 HD13 ILE A 258      36.586 -10.292 -14.120  1.00 63.08           H  
ATOM   4178  N   ASN A 259      30.584  -6.878 -13.340  1.00 66.24           N  
ATOM   4179  H   ASN A 259      31.130  -6.423 -12.623  1.00 66.24           H  
ATOM   4180  CA  ASN A 259      29.305  -6.252 -13.712  1.00 66.24           C  
ATOM   4181  HA  ASN A 259      28.663  -6.999 -14.178  1.00 66.24           H  
ATOM   4182  C   ASN A 259      29.450  -5.118 -14.747  1.00 66.24           C  
ATOM   4183  CB  ASN A 259      28.609  -5.774 -12.420  1.00 66.24           C  
ATOM   4184  HB2 ASN A 259      27.759  -5.145 -12.684  1.00 66.24           H  
ATOM   4185  HB3 ASN A 259      29.297  -5.175 -11.824  1.00 66.24           H  
ATOM   4186  O   ASN A 259      28.465  -4.695 -15.352  1.00 66.24           O  
ATOM   4187  CG  ASN A 259      28.072  -6.934 -11.596  1.00 66.24           C  
ATOM   4188  ND2 ASN A 259      27.994  -6.808 -10.291  1.00 66.24           N  
ATOM   4189 HD21 ASN A 259      28.260  -5.947  -9.834  1.00 66.24           H  
ATOM   4190 HD22 ASN A 259      27.660  -7.622  -9.797  1.00 66.24           H  
ATOM   4191  OD1 ASN A 259      27.704  -7.970 -12.116  1.00 66.24           O  
ATOM   4192  N   GLU A 260      30.674  -4.633 -14.957  1.00 69.51           N  
ATOM   4193  H   GLU A 260      31.448  -5.093 -14.498  1.00 69.51           H  
ATOM   4194  CA  GLU A 260      31.012  -3.460 -15.768  1.00 69.51           C  
ATOM   4195  HA  GLU A 260      30.174  -3.182 -16.407  1.00 69.51           H  
ATOM   4196  C   GLU A 260      32.221  -3.778 -16.658  1.00 69.51           C  
ATOM   4197  CB  GLU A 260      31.348  -2.273 -14.842  1.00 69.51           C  
ATOM   4198  HB2 GLU A 260      32.110  -2.599 -14.133  1.00 69.51           H  
ATOM   4199  HB3 GLU A 260      31.766  -1.464 -15.441  1.00 69.51           H  
ATOM   4200  O   GLU A 260      33.110  -4.539 -16.262  1.00 69.51           O  
ATOM   4201  CG  GLU A 260      30.129  -1.734 -14.071  1.00 69.51           C  
ATOM   4202  HG2 GLU A 260      29.576  -2.572 -13.647  1.00 69.51           H  
ATOM   4203  HG3 GLU A 260      29.472  -1.220 -14.772  1.00 69.51           H  
ATOM   4204  CD  GLU A 260      30.511  -0.786 -12.921  1.00 69.51           C  
ATOM   4205  OE1 GLU A 260      29.700  -0.679 -11.977  1.00 69.51           O  
ATOM   4206  OE2 GLU A 260      31.634  -0.230 -12.947  1.00 69.51           O  
ATOM   4207  N   CYS A 261      32.286  -3.181 -17.848  1.00 76.58           N  
ATOM   4208  H   CYS A 261      31.519  -2.598 -18.152  1.00 76.58           H  
ATOM   4209  CA  CYS A 261      33.481  -3.198 -18.688  1.00 76.58           C  
ATOM   4210  HA  CYS A 261      34.353  -3.262 -18.037  1.00 76.58           H  
ATOM   4211  C   CYS A 261      33.634  -1.895 -19.485  1.00 76.58           C  
ATOM   4212  CB  CYS A 261      33.482  -4.445 -19.591  1.00 76.58           C  
ATOM   4213  HB2 CYS A 261      33.381  -5.334 -18.969  1.00 76.58           H  
ATOM   4214  HB3 CYS A 261      34.433  -4.497 -20.121  1.00 76.58           H  
ATOM   4215  O   CYS A 261      32.654  -1.233 -19.834  1.00 76.58           O  
ATOM   4216  SG  CYS A 261      32.133  -4.390 -20.804  1.00 76.58           S  
ATOM   4217  HG  CYS A 261      32.515  -5.432 -21.548  1.00 76.58           H  
ATOM   4218  N   THR A 262      34.885  -1.551 -19.796  1.00 78.71           N  
ATOM   4219  H   THR A 262      35.625  -2.168 -19.494  1.00 78.71           H  
ATOM   4220  CA  THR A 262      35.240  -0.404 -20.642  1.00 78.71           C  
ATOM   4221  HA  THR A 262      34.432   0.327 -20.622  1.00 78.71           H  
ATOM   4222  C   THR A 262      35.454  -0.865 -22.085  1.00 78.71           C  
ATOM   4223  CB  THR A 262      36.510   0.285 -20.126  1.00 78.71           C  
ATOM   4224  HB  THR A 262      37.343  -0.415 -20.198  1.00 78.71           H  
ATOM   4225  O   THR A 262      36.159  -1.851 -22.323  1.00 78.71           O  
ATOM   4226  CG2 THR A 262      36.849   1.537 -20.938  1.00 78.71           C  
ATOM   4227 HG21 THR A 262      36.942   1.306 -21.999  1.00 78.71           H  
ATOM   4228 HG22 THR A 262      37.815   1.924 -20.613  1.00 78.71           H  
ATOM   4229 HG23 THR A 262      36.078   2.294 -20.795  1.00 78.71           H  
ATOM   4230  OG1 THR A 262      36.371   0.681 -18.778  1.00 78.71           O  
ATOM   4231  HG1 THR A 262      36.058  -0.069 -18.267  1.00 78.71           H  
ATOM   4232  N   LEU A 263      34.911  -0.124 -23.058  1.00 83.33           N  
ATOM   4233  H   LEU A 263      34.372   0.691 -22.802  1.00 83.33           H  
ATOM   4234  CA  LEU A 263      35.080  -0.390 -24.489  1.00 83.33           C  
ATOM   4235  HA  LEU A 263      35.659  -1.303 -24.629  1.00 83.33           H  
ATOM   4236  C   LEU A 263      35.863   0.744 -25.164  1.00 83.33           C  
ATOM   4237  CB  LEU A 263      33.699  -0.589 -25.137  1.00 83.33           C  
ATOM   4238  HB2 LEU A 263      33.116   0.316 -24.966  1.00 83.33           H  
ATOM   4239  HB3 LEU A 263      33.832  -0.700 -26.213  1.00 83.33           H  
ATOM   4240  O   LEU A 263      35.443   1.897 -25.167  1.00 83.33           O  
ATOM   4241  CG  LEU A 263      32.883  -1.783 -24.608  1.00 83.33           C  
ATOM   4242  HG  LEU A 263      32.703  -1.665 -23.540  1.00 83.33           H  
ATOM   4243  CD1 LEU A 263      31.535  -1.833 -25.327  1.00 83.33           C  
ATOM   4244 HD11 LEU A 263      30.942  -2.649 -24.913  1.00 83.33           H  
ATOM   4245 HD12 LEU A 263      31.674  -1.976 -26.399  1.00 83.33           H  
ATOM   4246 HD13 LEU A 263      30.996  -0.903 -25.148  1.00 83.33           H  
ATOM   4247  CD2 LEU A 263      33.600  -3.112 -24.850  1.00 83.33           C  
ATOM   4248 HD21 LEU A 263      34.516  -3.144 -24.261  1.00 83.33           H  
ATOM   4249 HD22 LEU A 263      33.819  -3.230 -25.912  1.00 83.33           H  
ATOM   4250 HD23 LEU A 263      32.956  -3.923 -24.509  1.00 83.33           H  
ATOM   4251  N   LEU A 264      37.009   0.423 -25.760  1.00 84.51           N  
ATOM   4252  H   LEU A 264      37.319  -0.537 -25.698  1.00 84.51           H  
ATOM   4253  CA  LEU A 264      37.904   1.386 -26.396  1.00 84.51           C  
ATOM   4254  HA  LEU A 264      37.425   2.366 -26.410  1.00 84.51           H  
ATOM   4255  C   LEU A 264      38.145   0.983 -27.852  1.00 84.51           C  
ATOM   4256  CB  LEU A 264      39.156   1.512 -25.510  1.00 84.51           C  
ATOM   4257  HB2 LEU A 264      38.800   1.766 -24.512  1.00 84.51           H  
ATOM   4258  HB3 LEU A 264      39.654   0.546 -25.431  1.00 84.51           H  
ATOM   4259  O   LEU A 264      38.851   0.022 -28.153  1.00 84.51           O  
ATOM   4260  CG  LEU A 264      40.167   2.591 -25.943  1.00 84.51           C  
ATOM   4261  HG  LEU A 264      39.636   3.461 -26.329  1.00 84.51           H  
ATOM   4262  CD1 LEU A 264      40.973   3.034 -24.725  1.00 84.51           C  
ATOM   4263 HD11 LEU A 264      41.714   3.783 -25.004  1.00 84.51           H  
ATOM   4264 HD12 LEU A 264      40.300   3.468 -23.985  1.00 84.51           H  
ATOM   4265 HD13 LEU A 264      41.487   2.176 -24.293  1.00 84.51           H  
ATOM   4266  CD2 LEU A 264      41.142   2.082 -27.004  1.00 84.51           C  
ATOM   4267 HD21 LEU A 264      41.989   2.761 -27.109  1.00 84.51           H  
ATOM   4268 HD22 LEU A 264      40.622   2.033 -27.961  1.00 84.51           H  
ATOM   4269 HD23 LEU A 264      41.521   1.096 -26.735  1.00 84.51           H  
ATOM   4270  N   GLY A 265      37.530   1.721 -28.770  1.00 85.84           N  
ATOM   4271  H   GLY A 265      36.980   2.504 -28.447  1.00 85.84           H  
ATOM   4272  CA  GLY A 265      37.617   1.490 -30.206  1.00 85.84           C  
ATOM   4273  HA2 GLY A 265      38.020   0.492 -30.381  1.00 85.84           H  
ATOM   4274  HA3 GLY A 265      36.626   1.519 -30.660  1.00 85.84           H  
ATOM   4275  C   GLY A 265      38.506   2.517 -30.894  1.00 85.84           C  
ATOM   4276  O   GLY A 265      38.401   3.721 -30.650  1.00 85.84           O  
ATOM   4277  N   PHE A 266      39.387   2.050 -31.772  1.00 85.19           N  
ATOM   4278  H   PHE A 266      39.407   1.056 -31.949  1.00 85.19           H  
ATOM   4279  CA  PHE A 266      40.371   2.896 -32.444  1.00 85.19           C  
ATOM   4280  HA  PHE A 266      39.979   3.912 -32.493  1.00 85.19           H  
ATOM   4281  C   PHE A 266      40.624   2.462 -33.889  1.00 85.19           C  
ATOM   4282  CB  PHE A 266      41.663   2.951 -31.615  1.00 85.19           C  
ATOM   4283  HB2 PHE A 266      41.425   3.350 -30.629  1.00 85.19           H  
ATOM   4284  HB3 PHE A 266      42.342   3.666 -32.079  1.00 85.19           H  
ATOM   4285  O   PHE A 266      40.361   1.321 -34.282  1.00 85.19           O  
ATOM   4286  CG  PHE A 266      42.394   1.632 -31.433  1.00 85.19           C  
ATOM   4287  CD1 PHE A 266      42.031   0.763 -30.387  1.00 85.19           C  
ATOM   4288  HD1 PHE A 266      41.190   0.996 -29.752  1.00 85.19           H  
ATOM   4289  CD2 PHE A 266      43.475   1.295 -32.271  1.00 85.19           C  
ATOM   4290  HD2 PHE A 266      43.765   1.957 -33.073  1.00 85.19           H  
ATOM   4291  CE1 PHE A 266      42.766  -0.410 -30.149  1.00 85.19           C  
ATOM   4292  HE1 PHE A 266      42.499  -1.055 -29.325  1.00 85.19           H  
ATOM   4293  CE2 PHE A 266      44.202   0.111 -32.043  1.00 85.19           C  
ATOM   4294  HE2 PHE A 266      45.044  -0.137 -32.673  1.00 85.19           H  
ATOM   4295  CZ  PHE A 266      43.858  -0.733 -30.972  1.00 85.19           C  
ATOM   4296  HZ  PHE A 266      44.435  -1.624 -30.773  1.00 85.19           H  
ATOM   4297  N   ALA A 267      41.135   3.397 -34.691  1.00 83.99           N  
ATOM   4298  H   ALA A 267      41.320   4.309 -34.298  1.00 83.99           H  
ATOM   4299  CA  ALA A 267      41.422   3.188 -36.107  1.00 83.99           C  
ATOM   4300  HA  ALA A 267      41.306   2.127 -36.328  1.00 83.99           H  
ATOM   4301  C   ALA A 267      42.861   3.589 -36.464  1.00 83.99           C  
ATOM   4302  CB  ALA A 267      40.388   3.960 -36.934  1.00 83.99           C  
ATOM   4303  HB1 ALA A 267      40.519   3.730 -37.991  1.00 83.99           H  
ATOM   4304  HB2 ALA A 267      39.382   3.676 -36.626  1.00 83.99           H  
ATOM   4305  HB3 ALA A 267      40.511   5.032 -36.775  1.00 83.99           H  
ATOM   4306  O   ALA A 267      43.365   4.592 -35.964  1.00 83.99           O  
ATOM   4307  N   THR A 268      43.517   2.856 -37.364  1.00 84.15           N  
ATOM   4308  H   THR A 268      43.074   2.019 -37.716  1.00 84.15           H  
ATOM   4309  CA  THR A 268      44.886   3.146 -37.835  1.00 84.15           C  
ATOM   4310  HA  THR A 268      45.365   3.825 -37.130  1.00 84.15           H  
ATOM   4311  C   THR A 268      44.893   3.840 -39.203  1.00 84.15           C  
ATOM   4312  CB  THR A 268      45.742   1.868 -37.866  1.00 84.15           C  
ATOM   4313  HB  THR A 268      46.719   2.103 -38.288  1.00 84.15           H  
ATOM   4314  O   THR A 268      44.043   3.567 -40.052  1.00 84.15           O  
ATOM   4315  CG2 THR A 268      45.950   1.288 -36.467  1.00 84.15           C  
ATOM   4316 HG21 THR A 268      46.496   2.000 -35.848  1.00 84.15           H  
ATOM   4317 HG22 THR A 268      44.991   1.068 -35.998  1.00 84.15           H  
ATOM   4318 HG23 THR A 268      46.520   0.363 -36.541  1.00 84.15           H  
ATOM   4319  OG1 THR A 268      45.141   0.856 -38.640  1.00 84.15           O  
ATOM   4320  HG1 THR A 268      45.613   0.795 -39.474  1.00 84.15           H  
ATOM   4321  N   TYR A 269      45.878   4.719 -39.462  1.00 73.61           N  
ATOM   4322  H   TYR A 269      46.505   4.974 -38.713  1.00 73.61           H  
ATOM   4323  CA  TYR A 269      45.985   5.452 -40.746  1.00 73.61           C  
ATOM   4324  HA  TYR A 269      45.072   6.025 -40.912  1.00 73.61           H  
ATOM   4325  C   TYR A 269      46.147   4.539 -41.968  1.00 73.61           C  
ATOM   4326  CB  TYR A 269      47.173   6.431 -40.711  1.00 73.61           C  
ATOM   4327  HB2 TYR A 269      48.014   5.970 -40.194  1.00 73.61           H  
ATOM   4328  HB3 TYR A 269      47.500   6.627 -41.732  1.00 73.61           H  
ATOM   4329  O   TYR A 269      45.798   4.904 -43.091  1.00 73.61           O  
ATOM   4330  CG  TYR A 269      46.862   7.775 -40.089  1.00 73.61           C  
ATOM   4331  CD1 TYR A 269      46.200   8.768 -40.840  1.00 73.61           C  
ATOM   4332  HD1 TYR A 269      45.913   8.576 -41.863  1.00 73.61           H  
ATOM   4333  CD2 TYR A 269      47.215   8.030 -38.753  1.00 73.61           C  
ATOM   4334  HD2 TYR A 269      47.719   7.269 -38.176  1.00 73.61           H  
ATOM   4335  CE1 TYR A 269      45.876  10.003 -40.242  1.00 73.61           C  
ATOM   4336  HE1 TYR A 269      45.347  10.764 -40.796  1.00 73.61           H  
ATOM   4337  CE2 TYR A 269      46.894   9.260 -38.150  1.00 73.61           C  
ATOM   4338  HE2 TYR A 269      47.142   9.434 -37.113  1.00 73.61           H  
ATOM   4339  OH  TYR A 269      45.851  11.415 -38.303  1.00 73.61           O  
ATOM   4340  HH  TYR A 269      46.120  11.442 -37.381  1.00 73.61           H  
ATOM   4341  CZ  TYR A 269      46.213  10.247 -38.893  1.00 73.61           C  
ATOM   4342  N   LYS A 270      46.724   3.356 -41.763  1.00 82.39           N  
ATOM   4343  H   LYS A 270      46.906   3.101 -40.802  1.00 82.39           H  
ATOM   4344  CA  LYS A 270      46.975   2.338 -42.785  1.00 82.39           C  
ATOM   4345  HA  LYS A 270      46.361   2.551 -43.660  1.00 82.39           H  
ATOM   4346  C   LYS A 270      46.542   0.982 -42.239  1.00 82.39           C  
ATOM   4347  CB  LYS A 270      48.465   2.356 -43.187  1.00 82.39           C  
ATOM   4348  HB2 LYS A 270      48.659   1.543 -43.886  1.00 82.39           H  
ATOM   4349  HB3 LYS A 270      49.073   2.195 -42.297  1.00 82.39           H  
ATOM   4350  O   LYS A 270      46.410   0.812 -41.030  1.00 82.39           O  
ATOM   4351  CG  LYS A 270      48.870   3.686 -43.850  1.00 82.39           C  
ATOM   4352  HG2 LYS A 270      48.290   3.820 -44.764  1.00 82.39           H  
ATOM   4353  HG3 LYS A 270      48.646   4.511 -43.174  1.00 82.39           H  
ATOM   4354  CD  LYS A 270      50.366   3.754 -44.184  1.00 82.39           C  
ATOM   4355  HD2 LYS A 270      50.937   3.589 -43.270  1.00 82.39           H  
ATOM   4356  HD3 LYS A 270      50.618   2.985 -44.915  1.00 82.39           H  
ATOM   4357  CE  LYS A 270      50.680   5.148 -44.747  1.00 82.39           C  
ATOM   4358  HE2 LYS A 270      50.266   5.890 -44.064  1.00 82.39           H  
ATOM   4359  HE3 LYS A 270      50.169   5.265 -45.703  1.00 82.39           H  
ATOM   4360  NZ  LYS A 270      52.139   5.381 -44.904  1.00 82.39           N  
ATOM   4361  HZ1 LYS A 270      52.306   6.313 -45.255  1.00 82.39           H  
ATOM   4362  HZ2 LYS A 270      52.600   5.312 -44.008  1.00 82.39           H  
ATOM   4363  HZ3 LYS A 270      52.551   4.714 -45.540  1.00 82.39           H  
ATOM   4364  N   LEU A 271      46.359   0.013 -43.134  1.00 86.57           N  
ATOM   4365  H   LEU A 271      46.470   0.238 -44.112  1.00 86.57           H  
ATOM   4366  CA  LEU A 271      46.171  -1.386 -42.755  1.00 86.57           C  
ATOM   4367  HA  LEU A 271      45.334  -1.453 -42.060  1.00 86.57           H  
ATOM   4368  C   LEU A 271      47.429  -1.889 -42.023  1.00 86.57           C  
ATOM   4369  CB  LEU A 271      45.863  -2.210 -44.022  1.00 86.57           C  
ATOM   4370  HB2 LEU A 271      46.597  -1.957 -44.786  1.00 86.57           H  
ATOM   4371  HB3 LEU A 271      45.977  -3.270 -43.799  1.00 86.57           H  
ATOM   4372  O   LEU A 271      48.485  -2.048 -42.648  1.00 86.57           O  
ATOM   4373  CG  LEU A 271      44.447  -2.014 -44.591  1.00 86.57           C  
ATOM   4374  HG  LEU A 271      44.239  -0.950 -44.703  1.00 86.57           H  
ATOM   4375  CD1 LEU A 271      44.358  -2.678 -45.965  1.00 86.57           C  
ATOM   4376 HD11 LEU A 271      44.552  -3.747 -45.880  1.00 86.57           H  
ATOM   4377 HD12 LEU A 271      43.357  -2.534 -46.374  1.00 86.57           H  
ATOM   4378 HD13 LEU A 271      45.078  -2.226 -46.647  1.00 86.57           H  
ATOM   4379  CD2 LEU A 271      43.383  -2.649 -43.696  1.00 86.57           C  
ATOM   4380 HD21 LEU A 271      43.403  -2.190 -42.707  1.00 86.57           H  
ATOM   4381 HD22 LEU A 271      43.558  -3.720 -43.594  1.00 86.57           H  
ATOM   4382 HD23 LEU A 271      42.395  -2.492 -44.129  1.00 86.57           H  
ATOM   4383  N   THR A 272      47.312  -2.148 -40.722  1.00 86.72           N  
ATOM   4384  H   THR A 272      46.410  -2.014 -40.287  1.00 86.72           H  
ATOM   4385  CA  THR A 272      48.415  -2.581 -39.847  1.00 86.72           C  
ATOM   4386  HA  THR A 272      49.358  -2.449 -40.378  1.00 86.72           H  
ATOM   4387  C   THR A 272      48.252  -4.057 -39.509  1.00 86.72           C  
ATOM   4388  CB  THR A 272      48.499  -1.732 -38.566  1.00 86.72           C  
ATOM   4389  HB  THR A 272      47.635  -1.927 -37.931  1.00 86.72           H  
ATOM   4390  O   THR A 272      47.129  -4.533 -39.346  1.00 86.72           O  
ATOM   4391  CG2 THR A 272      49.794  -1.993 -37.795  1.00 86.72           C  
ATOM   4392 HG21 THR A 272      49.870  -1.309 -36.950  1.00 86.72           H  
ATOM   4393 HG22 THR A 272      50.660  -1.841 -38.440  1.00 86.72           H  
ATOM   4394 HG23 THR A 272      49.804  -3.010 -37.402  1.00 86.72           H  
ATOM   4395  OG1 THR A 272      48.537  -0.365 -38.898  1.00 86.72           O  
ATOM   4396  HG1 THR A 272      48.353   0.114 -38.087  1.00 86.72           H  
ATOM   4397  N   LYS A 273      49.358  -4.812 -39.439  1.00 89.11           N  
ATOM   4398  H   LYS A 273      50.257  -4.351 -39.443  1.00 89.11           H  
ATOM   4399  CA  LYS A 273      49.304  -6.227 -39.042  1.00 89.11           C  
ATOM   4400  HA  LYS A 273      48.616  -6.771 -39.688  1.00 89.11           H  
ATOM   4401  C   LYS A 273      48.783  -6.359 -37.608  1.00 89.11           C  
ATOM   4402  CB  LYS A 273      50.672  -6.903 -39.100  1.00 89.11           C  
ATOM   4403  HB2 LYS A 273      50.520  -7.889 -38.660  1.00 89.11           H  
ATOM   4404  HB3 LYS A 273      51.366  -6.349 -38.467  1.00 89.11           H  
ATOM   4405  O   LYS A 273      49.092  -5.527 -36.756  1.00 89.11           O  
ATOM   4406  CG  LYS A 273      51.313  -7.129 -40.475  1.00 89.11           C  
ATOM   4407  HG2 LYS A 273      51.608  -6.178 -40.919  1.00 89.11           H  
ATOM   4408  HG3 LYS A 273      50.607  -7.643 -41.128  1.00 89.11           H  
ATOM   4409  CD  LYS A 273      52.546  -8.019 -40.238  1.00 89.11           C  
ATOM   4410  HD2 LYS A 273      52.230  -8.890 -39.664  1.00 89.11           H  
ATOM   4411  HD3 LYS A 273      53.267  -7.476 -39.627  1.00 89.11           H  
ATOM   4412  CE  LYS A 273      53.226  -8.523 -41.513  1.00 89.11           C  
ATOM   4413  HE2 LYS A 273      53.708  -7.685 -42.016  1.00 89.11           H  
ATOM   4414  HE3 LYS A 273      52.463  -8.945 -42.166  1.00 89.11           H  
ATOM   4415  NZ  LYS A 273      54.223  -9.572 -41.167  1.00 89.11           N  
ATOM   4416  HZ1 LYS A 273      53.763 -10.359 -40.733  1.00 89.11           H  
ATOM   4417  HZ2 LYS A 273      54.887  -9.232 -40.485  1.00 89.11           H  
ATOM   4418  HZ3 LYS A 273      54.712  -9.927 -41.976  1.00 89.11           H  
ATOM   4419  N   TYR A 274      48.022  -7.414 -37.343  1.00 88.30           N  
ATOM   4420  H   TYR A 274      47.801  -8.063 -38.085  1.00 88.30           H  
ATOM   4421  CA  TYR A 274      47.458  -7.654 -36.019  1.00 88.30           C  
ATOM   4422  HA  TYR A 274      46.945  -6.745 -35.706  1.00 88.30           H  
ATOM   4423  C   TYR A 274      48.529  -7.943 -34.954  1.00 88.30           C  
ATOM   4424  CB  TYR A 274      46.431  -8.780 -36.140  1.00 88.30           C  
ATOM   4425  HB2 TYR A 274      45.725  -8.510 -36.925  1.00 88.30           H  
ATOM   4426  HB3 TYR A 274      46.943  -9.688 -36.461  1.00 88.30           H  
ATOM   4427  O   TYR A 274      48.400  -7.466 -33.831  1.00 88.30           O  
ATOM   4428  CG  TYR A 274      45.630  -9.072 -34.889  1.00 88.30           C  
ATOM   4429  CD1 TYR A 274      45.454 -10.407 -34.477  1.00 88.30           C  
ATOM   4430  HD1 TYR A 274      45.885 -11.212 -35.053  1.00 88.30           H  
ATOM   4431  CD2 TYR A 274      45.045  -8.022 -34.150  1.00 88.30           C  
ATOM   4432  HD2 TYR A 274      45.189  -6.992 -34.439  1.00 88.30           H  
ATOM   4433  CE1 TYR A 274      44.720 -10.692 -33.314  1.00 88.30           C  
ATOM   4434  HE1 TYR A 274      44.611 -11.711 -32.973  1.00 88.30           H  
ATOM   4435  CE2 TYR A 274      44.287  -8.307 -33.003  1.00 88.30           C  
ATOM   4436  HE2 TYR A 274      43.841  -7.516 -32.419  1.00 88.30           H  
ATOM   4437  OH  TYR A 274      43.394  -9.891 -31.481  1.00 88.30           O  
ATOM   4438  HH  TYR A 274      43.303 -10.819 -31.250  1.00 88.30           H  
ATOM   4439  CZ  TYR A 274      44.130  -9.639 -32.584  1.00 88.30           C  
ATOM   4440  N   ASP A 275      49.623  -8.628 -35.310  1.00 87.68           N  
ATOM   4441  H   ASP A 275      49.683  -8.993 -36.249  1.00 87.68           H  
ATOM   4442  CA  ASP A 275      50.757  -8.879 -34.405  1.00 87.68           C  
ATOM   4443  HA  ASP A 275      50.373  -9.422 -33.541  1.00 87.68           H  
ATOM   4444  C   ASP A 275      51.411  -7.594 -33.864  1.00 87.68           C  
ATOM   4445  CB  ASP A 275      51.797  -9.784 -35.098  1.00 87.68           C  
ATOM   4446  HB2 ASP A 275      51.281 -10.612 -35.585  1.00 87.68           H  
ATOM   4447  HB3 ASP A 275      52.430 -10.212 -34.321  1.00 87.68           H  
ATOM   4448  O   ASP A 275      51.774  -7.525 -32.689  1.00 87.68           O  
ATOM   4449  CG  ASP A 275      52.704  -9.092 -36.132  1.00 87.68           C  
ATOM   4450  OD1 ASP A 275      52.199  -8.276 -36.934  1.00 87.68           O  
ATOM   4451  OD2 ASP A 275      53.920  -9.389 -36.133  1.00 87.68           O  
ATOM   4452  N   ALA A 276      51.529  -6.566 -34.707  1.00 86.73           N  
ATOM   4453  H   ALA A 276      51.306  -6.740 -35.676  1.00 86.73           H  
ATOM   4454  CA  ALA A 276      52.096  -5.273 -34.343  1.00 86.73           C  
ATOM   4455  HA  ALA A 276      53.034  -5.440 -33.814  1.00 86.73           H  
ATOM   4456  C   ALA A 276      51.173  -4.486 -33.396  1.00 86.73           C  
ATOM   4457  CB  ALA A 276      52.402  -4.514 -35.637  1.00 86.73           C  
ATOM   4458  HB1 ALA A 276      53.036  -5.123 -36.282  1.00 86.73           H  
ATOM   4459  HB2 ALA A 276      51.476  -4.272 -36.160  1.00 86.73           H  
ATOM   4460  HB3 ALA A 276      52.929  -3.591 -35.396  1.00 86.73           H  
ATOM   4461  O   ALA A 276      51.641  -3.950 -32.394  1.00 86.73           O  
ATOM   4462  N   ILE A 277      49.862  -4.482 -33.666  1.00 88.31           N  
ATOM   4463  H   ILE A 277      49.546  -4.967 -34.493  1.00 88.31           H  
ATOM   4464  CA  ILE A 277      48.868  -3.809 -32.814  1.00 88.31           C  
ATOM   4465  HA  ILE A 277      49.251  -2.821 -32.558  1.00 88.31           H  
ATOM   4466  C   ILE A 277      48.686  -4.531 -31.472  1.00 88.31           C  
ATOM   4467  CB  ILE A 277      47.540  -3.625 -33.586  1.00 88.31           C  
ATOM   4468  HB  ILE A 277      47.213  -4.605 -33.936  1.00 88.31           H  
ATOM   4469  O   ILE A 277      48.531  -3.863 -30.452  1.00 88.31           O  
ATOM   4470  CG1 ILE A 277      47.709  -2.718 -34.826  1.00 88.31           C  
ATOM   4471 HG12 ILE A 277      46.755  -2.665 -35.351  1.00 88.31           H  
ATOM   4472 HG13 ILE A 277      48.425  -3.180 -35.507  1.00 88.31           H  
ATOM   4473  CG2 ILE A 277      46.422  -3.059 -32.699  1.00 88.31           C  
ATOM   4474 HG21 ILE A 277      46.155  -3.791 -31.936  1.00 88.31           H  
ATOM   4475 HG22 ILE A 277      45.533  -2.843 -33.291  1.00 88.31           H  
ATOM   4476 HG23 ILE A 277      46.751  -2.150 -32.196  1.00 88.31           H  
ATOM   4477  CD1 ILE A 277      48.164  -1.278 -34.542  1.00 88.31           C  
ATOM   4478 HD11 ILE A 277      48.223  -0.726 -35.480  1.00 88.31           H  
ATOM   4479 HD12 ILE A 277      47.451  -0.768 -33.893  1.00 88.31           H  
ATOM   4480 HD13 ILE A 277      49.151  -1.269 -34.079  1.00 88.31           H  
ATOM   4481  N   LEU A 278      48.770  -5.867 -31.434  1.00 87.73           N  
ATOM   4482  H   LEU A 278      48.849  -6.370 -32.306  1.00 87.73           H  
ATOM   4483  CA  LEU A 278      48.775  -6.638 -30.183  1.00 87.73           C  
ATOM   4484  HA  LEU A 278      47.872  -6.403 -29.619  1.00 87.73           H  
ATOM   4485  C   LEU A 278      49.959  -6.268 -29.284  1.00 87.73           C  
ATOM   4486  CB  LEU A 278      48.823  -8.144 -30.499  1.00 87.73           C  
ATOM   4487  HB2 LEU A 278      49.230  -8.675 -29.638  1.00 87.73           H  
ATOM   4488  HB3 LEU A 278      49.509  -8.305 -31.331  1.00 87.73           H  
ATOM   4489  O   LEU A 278      49.762  -6.018 -28.098  1.00 87.73           O  
ATOM   4490  CG  LEU A 278      47.458  -8.762 -30.830  1.00 87.73           C  
ATOM   4491  HG  LEU A 278      46.927  -8.136 -31.548  1.00 87.73           H  
ATOM   4492  CD1 LEU A 278      47.685 -10.147 -31.435  1.00 87.73           C  
ATOM   4493 HD11 LEU A 278      48.179 -10.036 -32.400  1.00 87.73           H  
ATOM   4494 HD12 LEU A 278      48.303 -10.751 -30.770  1.00 87.73           H  
ATOM   4495 HD13 LEU A 278      46.726 -10.644 -31.582  1.00 87.73           H  
ATOM   4496  CD2 LEU A 278      46.605  -8.935 -29.573  1.00 87.73           C  
ATOM   4497 HD21 LEU A 278      45.599  -9.251 -29.850  1.00 87.73           H  
ATOM   4498 HD22 LEU A 278      46.524  -7.995 -29.026  1.00 87.73           H  
ATOM   4499 HD23 LEU A 278      47.054  -9.678 -28.914  1.00 87.73           H  
ATOM   4500  N   LYS A 279      51.174  -6.211 -29.846  1.00 84.90           N  
ATOM   4501  H   LYS A 279      51.250  -6.434 -30.828  1.00 84.90           H  
ATOM   4502  CA  LYS A 279      52.390  -5.815 -29.116  1.00 84.90           C  
ATOM   4503  HA  LYS A 279      52.532  -6.465 -28.252  1.00 84.90           H  
ATOM   4504  C   LYS A 279      52.291  -4.398 -28.558  1.00 84.90           C  
ATOM   4505  CB  LYS A 279      53.605  -5.913 -30.045  1.00 84.90           C  
ATOM   4506  HB2 LYS A 279      53.344  -5.514 -31.025  1.00 84.90           H  
ATOM   4507  HB3 LYS A 279      54.415  -5.308 -29.639  1.00 84.90           H  
ATOM   4508  O   LYS A 279      52.592  -4.190 -27.390  1.00 84.90           O  
ATOM   4509  CG  LYS A 279      54.113  -7.350 -30.181  1.00 84.90           C  
ATOM   4510  HG2 LYS A 279      54.586  -7.646 -29.244  1.00 84.90           H  
ATOM   4511  HG3 LYS A 279      53.286  -8.027 -30.391  1.00 84.90           H  
ATOM   4512  CD  LYS A 279      55.126  -7.419 -31.327  1.00 84.90           C  
ATOM   4513  HD2 LYS A 279      55.832  -6.592 -31.251  1.00 84.90           H  
ATOM   4514  HD3 LYS A 279      54.582  -7.343 -32.269  1.00 84.90           H  
ATOM   4515  CE  LYS A 279      55.890  -8.738 -31.252  1.00 84.90           C  
ATOM   4516  HE2 LYS A 279      56.626  -8.668 -30.451  1.00 84.90           H  
ATOM   4517  HE3 LYS A 279      55.186  -9.524 -30.981  1.00 84.90           H  
ATOM   4518  NZ  LYS A 279      56.544  -9.054 -32.544  1.00 84.90           N  
ATOM   4519  HZ1 LYS A 279      57.182  -8.312 -32.792  1.00 84.90           H  
ATOM   4520  HZ2 LYS A 279      57.061  -9.918 -32.467  1.00 84.90           H  
ATOM   4521  HZ3 LYS A 279      55.852  -9.141 -33.274  1.00 84.90           H  
ATOM   4522  N   ASP A 280      51.865  -3.451 -29.388  1.00 86.89           N  
ATOM   4523  H   ASP A 280      51.664  -3.701 -30.345  1.00 86.89           H  
ATOM   4524  CA  ASP A 280      51.730  -2.043 -29.008  1.00 86.89           C  
ATOM   4525  HA  ASP A 280      52.681  -1.682 -28.618  1.00 86.89           H  
ATOM   4526  C   ASP A 280      50.675  -1.865 -27.903  1.00 86.89           C  
ATOM   4527  CB  ASP A 280      51.394  -1.258 -30.284  1.00 86.89           C  
ATOM   4528  HB2 ASP A 280      50.376  -1.489 -30.598  1.00 86.89           H  
ATOM   4529  HB3 ASP A 280      52.067  -1.589 -31.075  1.00 86.89           H  
ATOM   4530  O   ASP A 280      50.973  -1.357 -26.826  1.00 86.89           O  
ATOM   4531  CG  ASP A 280      51.561   0.256 -30.166  1.00 86.89           C  
ATOM   4532  OD1 ASP A 280      52.238   0.726 -29.234  1.00 86.89           O  
ATOM   4533  OD2 ASP A 280      51.106   0.936 -31.111  1.00 86.89           O  
ATOM   4534  N   THR A 281      49.476  -2.424 -28.101  1.00 86.80           N  
ATOM   4535  H   THR A 281      49.306  -2.877 -28.988  1.00 86.80           H  
ATOM   4536  CA  THR A 281      48.392  -2.404 -27.101  1.00 86.80           C  
ATOM   4537  HA  THR A 281      48.109  -1.369 -26.907  1.00 86.80           H  
ATOM   4538  C   THR A 281      48.835  -3.021 -25.772  1.00 86.80           C  
ATOM   4539  CB  THR A 281      47.154  -3.159 -27.614  1.00 86.80           C  
ATOM   4540  HB  THR A 281      47.420  -4.204 -27.775  1.00 86.80           H  
ATOM   4541  O   THR A 281      48.569  -2.456 -24.715  1.00 86.80           O  
ATOM   4542  CG2 THR A 281      45.976  -3.114 -26.641  1.00 86.80           C  
ATOM   4543 HG21 THR A 281      45.062  -3.420 -27.150  1.00 86.80           H  
ATOM   4544 HG22 THR A 281      46.160  -3.793 -25.809  1.00 86.80           H  
ATOM   4545 HG23 THR A 281      45.850  -2.106 -26.245  1.00 86.80           H  
ATOM   4546  OG1 THR A 281      46.716  -2.637 -28.850  1.00 86.80           O  
ATOM   4547  HG1 THR A 281      47.355  -2.938 -29.500  1.00 86.80           H  
ATOM   4548  N   PHE A 282      49.543  -4.156 -25.805  1.00 87.65           N  
ATOM   4549  H   PHE A 282      49.748  -4.584 -26.697  1.00 87.65           H  
ATOM   4550  CA  PHE A 282      50.044  -4.806 -24.594  1.00 87.65           C  
ATOM   4551  HA  PHE A 282      49.206  -4.967 -23.916  1.00 87.65           H  
ATOM   4552  C   PHE A 282      51.051  -3.924 -23.842  1.00 87.65           C  
ATOM   4553  CB  PHE A 282      50.631  -6.175 -24.956  1.00 87.65           C  
ATOM   4554  HB2 PHE A 282      51.482  -6.041 -25.624  1.00 87.65           H  
ATOM   4555  HB3 PHE A 282      49.875  -6.750 -25.492  1.00 87.65           H  
ATOM   4556  O   PHE A 282      50.857  -3.684 -22.652  1.00 87.65           O  
ATOM   4557  CG  PHE A 282      51.066  -6.975 -23.747  1.00 87.65           C  
ATOM   4558  CD1 PHE A 282      52.399  -6.913 -23.299  1.00 87.65           C  
ATOM   4559  HD1 PHE A 282      53.122  -6.294 -23.808  1.00 87.65           H  
ATOM   4560  CD2 PHE A 282      50.120  -7.732 -23.029  1.00 87.65           C  
ATOM   4561  HD2 PHE A 282      49.088  -7.755 -23.347  1.00 87.65           H  
ATOM   4562  CE1 PHE A 282      52.782  -7.595 -22.132  1.00 87.65           C  
ATOM   4563  HE1 PHE A 282      53.784  -7.477 -21.747  1.00 87.65           H  
ATOM   4564  CE2 PHE A 282      50.510  -8.430 -21.873  1.00 87.65           C  
ATOM   4565  HE2 PHE A 282      49.780  -8.984 -21.302  1.00 87.65           H  
ATOM   4566  CZ  PHE A 282      51.838  -8.355 -21.420  1.00 87.65           C  
ATOM   4567  HZ  PHE A 282      52.126  -8.838 -20.498  1.00 87.65           H  
ATOM   4568  N   LYS A 283      52.057  -3.366 -24.536  1.00 85.47           N  
ATOM   4569  H   LYS A 283      52.127  -3.573 -25.522  1.00 85.47           H  
ATOM   4570  CA  LYS A 283      53.025  -2.419 -23.951  1.00 85.47           C  
ATOM   4571  HA  LYS A 283      53.600  -2.913 -23.167  1.00 85.47           H  
ATOM   4572  C   LYS A 283      52.338  -1.209 -23.312  1.00 85.47           C  
ATOM   4573  CB  LYS A 283      53.965  -1.881 -25.037  1.00 85.47           C  
ATOM   4574  HB2 LYS A 283      53.359  -1.546 -25.879  1.00 85.47           H  
ATOM   4575  HB3 LYS A 283      54.466  -1.000 -24.634  1.00 85.47           H  
ATOM   4576  O   LYS A 283      52.725  -0.791 -22.223  1.00 85.47           O  
ATOM   4577  CG  LYS A 283      55.060  -2.827 -25.552  1.00 85.47           C  
ATOM   4578  HG2 LYS A 283      54.638  -3.774 -25.886  1.00 85.47           H  
ATOM   4579  HG3 LYS A 283      55.790  -3.008 -24.763  1.00 85.47           H  
ATOM   4580  CD  LYS A 283      55.716  -2.087 -26.729  1.00 85.47           C  
ATOM   4581  HD2 LYS A 283      55.976  -1.081 -26.400  1.00 85.47           H  
ATOM   4582  HD3 LYS A 283      54.984  -1.992 -27.531  1.00 85.47           H  
ATOM   4583  CE  LYS A 283      56.982  -2.726 -27.296  1.00 85.47           C  
ATOM   4584  HE2 LYS A 283      57.688  -2.885 -26.482  1.00 85.47           H  
ATOM   4585  HE3 LYS A 283      56.737  -3.695 -27.731  1.00 85.47           H  
ATOM   4586  NZ  LYS A 283      57.568  -1.809 -28.317  1.00 85.47           N  
ATOM   4587  HZ1 LYS A 283      57.692  -0.870 -27.968  1.00 85.47           H  
ATOM   4588  HZ2 LYS A 283      58.457  -2.124 -28.680  1.00 85.47           H  
ATOM   4589  HZ3 LYS A 283      56.947  -1.601 -29.085  1.00 85.47           H  
ATOM   4590  N   VAL A 284      51.335  -0.634 -23.982  1.00 84.36           N  
ATOM   4591  H   VAL A 284      51.111  -0.992 -24.899  1.00 84.36           H  
ATOM   4592  CA  VAL A 284      50.590   0.529 -23.475  1.00 84.36           C  
ATOM   4593  HA  VAL A 284      51.304   1.312 -23.220  1.00 84.36           H  
ATOM   4594  C   VAL A 284      49.851   0.174 -22.184  1.00 84.36           C  
ATOM   4595  CB  VAL A 284      49.638   1.094 -24.549  1.00 84.36           C  
ATOM   4596  HB  VAL A 284      49.016   0.292 -24.947  1.00 84.36           H  
ATOM   4597  O   VAL A 284      49.996   0.887 -21.194  1.00 84.36           O  
ATOM   4598  CG1 VAL A 284      48.722   2.190 -23.991  1.00 84.36           C  
ATOM   4599 HG11 VAL A 284      48.182   2.667 -24.809  1.00 84.36           H  
ATOM   4600 HG12 VAL A 284      49.305   2.941 -23.459  1.00 84.36           H  
ATOM   4601 HG13 VAL A 284      47.991   1.752 -23.311  1.00 84.36           H  
ATOM   4602  CG2 VAL A 284      50.428   1.729 -25.699  1.00 84.36           C  
ATOM   4603 HG21 VAL A 284      51.118   1.014 -26.146  1.00 84.36           H  
ATOM   4604 HG22 VAL A 284      49.743   2.071 -26.475  1.00 84.36           H  
ATOM   4605 HG23 VAL A 284      51.008   2.575 -25.331  1.00 84.36           H  
ATOM   4606  N   LEU A 285      49.118  -0.943 -22.156  1.00 84.98           N  
ATOM   4607  H   LEU A 285      49.069  -1.508 -22.992  1.00 84.98           H  
ATOM   4608  CA  LEU A 285      48.353  -1.367 -20.978  1.00 84.98           C  
ATOM   4609  HA  LEU A 285      47.765  -0.520 -20.623  1.00 84.98           H  
ATOM   4610  C   LEU A 285      49.246  -1.796 -19.801  1.00 84.98           C  
ATOM   4611  CB  LEU A 285      47.396  -2.500 -21.374  1.00 84.98           C  
ATOM   4612  HB2 LEU A 285      47.988  -3.321 -21.778  1.00 84.98           H  
ATOM   4613  HB3 LEU A 285      46.903  -2.847 -20.466  1.00 84.98           H  
ATOM   4614  O   LEU A 285      48.924  -1.496 -18.652  1.00 84.98           O  
ATOM   4615  CG  LEU A 285      46.304  -2.111 -22.387  1.00 84.98           C  
ATOM   4616  HG  LEU A 285      46.748  -1.605 -23.245  1.00 84.98           H  
ATOM   4617  CD1 LEU A 285      45.599  -3.376 -22.881  1.00 84.98           C  
ATOM   4618 HD11 LEU A 285      46.337  -4.061 -23.300  1.00 84.98           H  
ATOM   4619 HD12 LEU A 285      44.887  -3.113 -23.663  1.00 84.98           H  
ATOM   4620 HD13 LEU A 285      45.076  -3.863 -22.058  1.00 84.98           H  
ATOM   4621  CD2 LEU A 285      45.262  -1.172 -21.779  1.00 84.98           C  
ATOM   4622 HD21 LEU A 285      45.742  -0.269 -21.402  1.00 84.98           H  
ATOM   4623 HD22 LEU A 285      44.545  -0.872 -22.542  1.00 84.98           H  
ATOM   4624 HD23 LEU A 285      44.739  -1.671 -20.963  1.00 84.98           H  
ATOM   4625  N   GLU A 286      50.386  -2.436 -20.078  1.00 82.93           N  
ATOM   4626  H   GLU A 286      50.563  -2.709 -21.034  1.00 82.93           H  
ATOM   4627  CA  GLU A 286      51.404  -2.782 -19.078  1.00 82.93           C  
ATOM   4628  HA  GLU A 286      50.933  -3.342 -18.270  1.00 82.93           H  
ATOM   4629  C   GLU A 286      52.024  -1.516 -18.462  1.00 82.93           C  
ATOM   4630  CB  GLU A 286      52.457  -3.688 -19.745  1.00 82.93           C  
ATOM   4631  HB2 GLU A 286      51.946  -4.551 -20.172  1.00 82.93           H  
ATOM   4632  HB3 GLU A 286      52.938  -3.137 -20.553  1.00 82.93           H  
ATOM   4633  O   GLU A 286      52.061  -1.366 -17.239  1.00 82.93           O  
ATOM   4634  CG  GLU A 286      53.530  -4.198 -18.770  1.00 82.93           C  
ATOM   4635  HG2 GLU A 286      54.108  -3.350 -18.401  1.00 82.93           H  
ATOM   4636  HG3 GLU A 286      53.029  -4.660 -17.919  1.00 82.93           H  
ATOM   4637  CD  GLU A 286      54.489  -5.215 -19.417  1.00 82.93           C  
ATOM   4638  OE1 GLU A 286      54.958  -6.116 -18.683  1.00 82.93           O  
ATOM   4639  OE2 GLU A 286      54.768  -5.089 -20.632  1.00 82.93           O  
ATOM   4640  N   LYS A 287      52.404  -0.537 -19.296  1.00 84.07           N  
ATOM   4641  H   LYS A 287      52.349  -0.724 -20.287  1.00 84.07           H  
ATOM   4642  CA  LYS A 287      52.901   0.781 -18.860  1.00 84.07           C  
ATOM   4643  HA  LYS A 287      53.750   0.622 -18.194  1.00 84.07           H  
ATOM   4644  C   LYS A 287      51.859   1.575 -18.059  1.00 84.07           C  
ATOM   4645  CB  LYS A 287      53.371   1.539 -20.111  1.00 84.07           C  
ATOM   4646  HB2 LYS A 287      54.078   0.908 -20.650  1.00 84.07           H  
ATOM   4647  HB3 LYS A 287      52.513   1.719 -20.759  1.00 84.07           H  
ATOM   4648  O   LYS A 287      52.230   2.392 -17.219  1.00 84.07           O  
ATOM   4649  CG  LYS A 287      54.060   2.876 -19.807  1.00 84.07           C  
ATOM   4650  HG2 LYS A 287      53.364   3.541 -19.296  1.00 84.07           H  
ATOM   4651  HG3 LYS A 287      54.929   2.706 -19.171  1.00 84.07           H  
ATOM   4652  CD  LYS A 287      54.498   3.540 -21.117  1.00 84.07           C  
ATOM   4653  HD2 LYS A 287      53.625   3.642 -21.761  1.00 84.07           H  
ATOM   4654  HD3 LYS A 287      55.231   2.910 -21.621  1.00 84.07           H  
ATOM   4655  CE  LYS A 287      55.101   4.921 -20.840  1.00 84.07           C  
ATOM   4656  HE2 LYS A 287      54.466   5.432 -20.116  1.00 84.07           H  
ATOM   4657  HE3 LYS A 287      56.089   4.793 -20.397  1.00 84.07           H  
ATOM   4658  NZ  LYS A 287      55.173   5.727 -22.083  1.00 84.07           N  
ATOM   4659  HZ1 LYS A 287      55.668   5.237 -22.815  1.00 84.07           H  
ATOM   4660  HZ2 LYS A 287      54.236   5.912 -22.410  1.00 84.07           H  
ATOM   4661  HZ3 LYS A 287      55.604   6.625 -21.915  1.00 84.07           H  
ATOM   4662  N   MET A 288      50.572   1.335 -18.306  1.00 79.70           N  
ATOM   4663  H   MET A 288      50.361   0.694 -19.057  1.00 79.70           H  
ATOM   4664  CA  MET A 288      49.445   1.934 -17.583  1.00 79.70           C  
ATOM   4665  HA  MET A 288      49.711   2.949 -17.286  1.00 79.70           H  
ATOM   4666  C   MET A 288      49.055   1.208 -16.292  1.00 79.70           C  
ATOM   4667  CB  MET A 288      48.236   2.004 -18.518  1.00 79.70           C  
ATOM   4668  HB2 MET A 288      48.094   1.044 -19.013  1.00 79.70           H  
ATOM   4669  HB3 MET A 288      47.335   2.235 -17.949  1.00 79.70           H  
ATOM   4670  O   MET A 288      48.226   1.736 -15.557  1.00 79.70           O  
ATOM   4671  CG  MET A 288      48.424   3.101 -19.554  1.00 79.70           C  
ATOM   4672  HG2 MET A 288      49.384   2.991 -20.060  1.00 79.70           H  
ATOM   4673  HG3 MET A 288      48.423   4.058 -19.033  1.00 79.70           H  
ATOM   4674  SD  MET A 288      47.113   3.086 -20.786  1.00 79.70           S  
ATOM   4675  CE  MET A 288      47.030   4.860 -21.030  1.00 79.70           C  
ATOM   4676  HE1 MET A 288      47.951   5.202 -21.500  1.00 79.70           H  
ATOM   4677  HE2 MET A 288      46.167   5.080 -21.659  1.00 79.70           H  
ATOM   4678  HE3 MET A 288      46.889   5.358 -20.070  1.00 79.70           H  
ATOM   4679  N   GLN A 289      49.640   0.040 -16.002  1.00 82.62           N  
ATOM   4680  H   GLN A 289      50.310  -0.337 -16.658  1.00 82.62           H  
ATOM   4681  CA  GLN A 289      49.351  -0.762 -14.805  1.00 82.62           C  
ATOM   4682  HA  GLN A 289      49.878  -1.708 -14.932  1.00 82.62           H  
ATOM   4683  C   GLN A 289      47.862  -1.140 -14.669  1.00 82.62           C  
ATOM   4684  CB  GLN A 289      49.930  -0.091 -13.542  1.00 82.62           C  
ATOM   4685  HB2 GLN A 289      49.390   0.834 -13.340  1.00 82.62           H  
ATOM   4686  HB3 GLN A 289      49.786  -0.760 -12.694  1.00 82.62           H  
ATOM   4687  O   GLN A 289      47.296  -1.107 -13.576  1.00 82.62           O  
ATOM   4688  CG  GLN A 289      51.430   0.219 -13.668  1.00 82.62           C  
ATOM   4689  HG2 GLN A 289      51.597   0.899 -14.503  1.00 82.62           H  
ATOM   4690  HG3 GLN A 289      51.968  -0.708 -13.871  1.00 82.62           H  
ATOM   4691  CD  GLN A 289      52.025   0.867 -12.422  1.00 82.62           C  
ATOM   4692  NE2 GLN A 289      53.306   1.159 -12.439  1.00 82.62           N  
ATOM   4693 HE21 GLN A 289      53.857   0.963 -13.262  1.00 82.62           H  
ATOM   4694 HE22 GLN A 289      53.662   1.595 -11.600  1.00 82.62           H  
ATOM   4695  OE1 GLN A 289      51.390   1.134 -11.417  1.00 82.62           O  
ATOM   4696  N   ILE A 290      47.215  -1.496 -15.785  1.00 76.97           N  
ATOM   4697  H   ILE A 290      47.729  -1.529 -16.653  1.00 76.97           H  
ATOM   4698  CA  ILE A 290      45.792  -1.867 -15.784  1.00 76.97           C  
ATOM   4699  HA  ILE A 290      45.275  -1.078 -15.238  1.00 76.97           H  
ATOM   4700  C   ILE A 290      45.581  -3.184 -15.011  1.00 76.97           C  
ATOM   4701  CB  ILE A 290      45.237  -1.899 -17.228  1.00 76.97           C  
ATOM   4702  HB  ILE A 290      45.911  -2.506 -17.832  1.00 76.97           H  
ATOM   4703  O   ILE A 290      46.236  -4.182 -15.330  1.00 76.97           O  
ATOM   4704  CG1 ILE A 290      45.221  -0.474 -17.831  1.00 76.97           C  
ATOM   4705 HG12 ILE A 290      45.024  -0.543 -18.901  1.00 76.97           H  
ATOM   4706 HG13 ILE A 290      46.210  -0.030 -17.720  1.00 76.97           H  
ATOM   4707  CG2 ILE A 290      43.837  -2.532 -17.335  1.00 76.97           C  
ATOM   4708 HG21 ILE A 290      43.133  -2.045 -16.661  1.00 76.97           H  
ATOM   4709 HG22 ILE A 290      43.468  -2.445 -18.357  1.00 76.97           H  
ATOM   4710 HG23 ILE A 290      43.884  -3.592 -17.082  1.00 76.97           H  
ATOM   4711  CD1 ILE A 290      44.186   0.485 -17.216  1.00 76.97           C  
ATOM   4712 HD11 ILE A 290      44.448   1.515 -17.455  1.00 76.97           H  
ATOM   4713 HD12 ILE A 290      44.158   0.409 -16.129  1.00 76.97           H  
ATOM   4714 HD13 ILE A 290      43.193   0.265 -17.610  1.00 76.97           H  
ATOM   4715  N   PRO A 291      44.689  -3.211 -13.999  1.00 72.94           N  
ATOM   4716  CA  PRO A 291      44.422  -4.413 -13.216  1.00 72.94           C  
ATOM   4717  HA  PRO A 291      45.361  -4.846 -12.872  1.00 72.94           H  
ATOM   4718  C   PRO A 291      43.676  -5.459 -14.050  1.00 72.94           C  
ATOM   4719  CB  PRO A 291      43.607  -3.946 -12.007  1.00 72.94           C  
ATOM   4720  HB2 PRO A 291      42.943  -4.723 -11.627  1.00 72.94           H  
ATOM   4721  HB3 PRO A 291      44.281  -3.601 -11.223  1.00 72.94           H  
ATOM   4722  O   PRO A 291      43.038  -5.140 -15.052  1.00 72.94           O  
ATOM   4723  CG  PRO A 291      42.829  -2.762 -12.572  1.00 72.94           C  
ATOM   4724  HG2 PRO A 291      41.966  -3.137 -13.121  1.00 72.94           H  
ATOM   4725  HG3 PRO A 291      42.519  -2.066 -11.791  1.00 72.94           H  
ATOM   4726  CD  PRO A 291      43.829  -2.126 -13.538  1.00 72.94           C  
ATOM   4727  HD2 PRO A 291      44.434  -1.388 -13.011  1.00 72.94           H  
ATOM   4728  HD3 PRO A 291      43.297  -1.657 -14.365  1.00 72.94           H  
ATOM   4729  N   ASP A 292      43.753  -6.719 -13.617  1.00 75.17           N  
ATOM   4730  H   ASP A 292      44.181  -6.892 -12.719  1.00 75.17           H  
ATOM   4731  CA  ASP A 292      43.030  -7.851 -14.212  1.00 75.17           C  
ATOM   4732  HA  ASP A 292      43.470  -8.752 -13.785  1.00 75.17           H  
ATOM   4733  C   ASP A 292      43.240  -7.992 -15.741  1.00 75.17           C  
ATOM   4734  CB  ASP A 292      41.561  -7.837 -13.735  1.00 75.17           C  
ATOM   4735  HB2 ASP A 292      41.055  -6.973 -14.166  1.00 75.17           H  
ATOM   4736  HB3 ASP A 292      41.063  -8.737 -14.095  1.00 75.17           H  
ATOM   4737  O   ASP A 292      42.370  -8.467 -16.471  1.00 75.17           O  
ATOM   4738  CG  ASP A 292      41.424  -7.786 -12.200  1.00 75.17           C  
ATOM   4739  OD1 ASP A 292      42.323  -8.296 -11.495  1.00 75.17           O  
ATOM   4740  OD2 ASP A 292      40.413  -7.235 -11.697  1.00 75.17           O  
ATOM   4741  N   LEU A 293      44.429  -7.604 -16.236  1.00 78.81           N  
ATOM   4742  H   LEU A 293      45.050  -7.137 -15.591  1.00 78.81           H  
ATOM   4743  CA  LEU A 293      44.793  -7.583 -17.663  1.00 78.81           C  
ATOM   4744  HA  LEU A 293      44.174  -6.830 -18.151  1.00 78.81           H  
ATOM   4745  C   LEU A 293      44.543  -8.928 -18.371  1.00 78.81           C  
ATOM   4746  CB  LEU A 293      46.280  -7.184 -17.779  1.00 78.81           C  
ATOM   4747  HB2 LEU A 293      46.886  -8.028 -17.449  1.00 78.81           H  
ATOM   4748  HB3 LEU A 293      46.487  -6.348 -17.111  1.00 78.81           H  
ATOM   4749  O   LEU A 293      44.200  -8.955 -19.548  1.00 78.81           O  
ATOM   4750  CG  LEU A 293      46.704  -6.784 -19.207  1.00 78.81           C  
ATOM   4751  HG  LEU A 293      46.245  -7.452 -19.936  1.00 78.81           H  
ATOM   4752  CD1 LEU A 293      46.279  -5.357 -19.534  1.00 78.81           C  
ATOM   4753 HD11 LEU A 293      45.198  -5.254 -19.435  1.00 78.81           H  
ATOM   4754 HD12 LEU A 293      46.767  -4.659 -18.852  1.00 78.81           H  
ATOM   4755 HD13 LEU A 293      46.562  -5.132 -20.562  1.00 78.81           H  
ATOM   4756  CD2 LEU A 293      48.220  -6.876 -19.383  1.00 78.81           C  
ATOM   4757 HD21 LEU A 293      48.497  -6.595 -20.399  1.00 78.81           H  
ATOM   4758 HD22 LEU A 293      48.554  -7.896 -19.192  1.00 78.81           H  
ATOM   4759 HD23 LEU A 293      48.715  -6.203 -18.683  1.00 78.81           H  
ATOM   4760  N   GLU A 294      44.657 -10.046 -17.653  1.00 76.43           N  
ATOM   4761  H   GLU A 294      44.876  -9.937 -16.673  1.00 76.43           H  
ATOM   4762  CA  GLU A 294      44.329 -11.401 -18.121  1.00 76.43           C  
ATOM   4763  HA  GLU A 294      44.946 -11.622 -18.993  1.00 76.43           H  
ATOM   4764  C   GLU A 294      42.868 -11.596 -18.575  1.00 76.43           C  
ATOM   4765  CB  GLU A 294      44.702 -12.407 -17.020  1.00 76.43           C  
ATOM   4766  HB2 GLU A 294      45.784 -12.375 -16.891  1.00 76.43           H  
ATOM   4767  HB3 GLU A 294      44.438 -13.410 -17.356  1.00 76.43           H  
ATOM   4768  O   GLU A 294      42.560 -12.565 -19.273  1.00 76.43           O  
ATOM   4769  CG  GLU A 294      44.029 -12.137 -15.662  1.00 76.43           C  
ATOM   4770  HG2 GLU A 294      42.947 -12.127 -15.796  1.00 76.43           H  
ATOM   4771  HG3 GLU A 294      44.332 -11.158 -15.289  1.00 76.43           H  
ATOM   4772  CD  GLU A 294      44.429 -13.206 -14.639  1.00 76.43           C  
ATOM   4773  OE1 GLU A 294      43.523 -13.915 -14.146  1.00 76.43           O  
ATOM   4774  OE2 GLU A 294      45.652 -13.355 -14.414  1.00 76.43           O  
ATOM   4775  N   HIS A 295      41.966 -10.680 -18.221  1.00 79.70           N  
ATOM   4776  H   HIS A 295      42.254  -9.944 -17.592  1.00 79.70           H  
ATOM   4777  CA  HIS A 295      40.586 -10.645 -18.702  1.00 79.70           C  
ATOM   4778  HA  HIS A 295      40.335 -11.627 -19.105  1.00 79.70           H  
ATOM   4779  C   HIS A 295      40.376  -9.648 -19.855  1.00 79.70           C  
ATOM   4780  CB  HIS A 295      39.627 -10.407 -17.528  1.00 79.70           C  
ATOM   4781  HB2 HIS A 295      39.812  -9.413 -17.120  1.00 79.70           H  
ATOM   4782  HB3 HIS A 295      38.602 -10.438 -17.897  1.00 79.70           H  
ATOM   4783  O   HIS A 295      39.290  -9.617 -20.426  1.00 79.70           O  
ATOM   4784  CG  HIS A 295      39.751 -11.411 -16.407  1.00 79.70           C  
ATOM   4785  CD2 HIS A 295      39.403 -11.201 -15.101  1.00 79.70           C  
ATOM   4786  HD2 HIS A 295      38.960 -10.302 -14.700  1.00 79.70           H  
ATOM   4787  ND1 HIS A 295      40.335 -12.658 -16.473  1.00 79.70           N  
ATOM   4788  HD1 HIS A 295      40.860 -13.017 -17.258  1.00 79.70           H  
ATOM   4789  CE1 HIS A 295      40.374 -13.161 -15.227  1.00 79.70           C  
ATOM   4790  HE1 HIS A 295      40.892 -14.063 -14.935  1.00 79.70           H  
ATOM   4791  NE2 HIS A 295      39.780 -12.327 -14.364  1.00 79.70           N  
ATOM   4792  N   ALA A 296      41.386  -8.874 -20.260  1.00 85.77           N  
ATOM   4793  H   ALA A 296      42.287  -8.963 -19.811  1.00 85.77           H  
ATOM   4794  CA  ALA A 296      41.284  -7.997 -21.423  1.00 85.77           C  
ATOM   4795  HA  ALA A 296      40.399  -7.376 -21.292  1.00 85.77           H  
ATOM   4796  C   ALA A 296      41.103  -8.792 -22.734  1.00 85.77           C  
ATOM   4797  CB  ALA A 296      42.502  -7.067 -21.472  1.00 85.77           C  
ATOM   4798  HB1 ALA A 296      42.409  -6.379 -22.312  1.00 85.77           H  
ATOM   4799  HB2 ALA A 296      42.568  -6.496 -20.546  1.00 85.77           H  
ATOM   4800  HB3 ALA A 296      43.412  -7.654 -21.594  1.00 85.77           H  
ATOM   4801  O   ALA A 296      41.496  -9.957 -22.859  1.00 85.77           O  
ATOM   4802  N   LEU A 297      40.504  -8.145 -23.735  1.00 88.20           N  
ATOM   4803  H   LEU A 297      40.166  -7.211 -23.554  1.00 88.20           H  
ATOM   4804  CA  LEU A 297      40.287  -8.714 -25.065  1.00 88.20           C  
ATOM   4805  HA  LEU A 297      41.033  -9.487 -25.247  1.00 88.20           H  
ATOM   4806  C   LEU A 297      40.450  -7.633 -26.135  1.00 88.20           C  
ATOM   4807  CB  LEU A 297      38.886  -9.356 -25.099  1.00 88.20           C  
ATOM   4808  HB2 LEU A 297      38.866 -10.173 -24.377  1.00 88.20           H  
ATOM   4809  HB3 LEU A 297      38.158  -8.610 -24.783  1.00 88.20           H  
ATOM   4810  O   LEU A 297      39.764  -6.620 -26.101  1.00 88.20           O  
ATOM   4811  CG  LEU A 297      38.457  -9.894 -26.475  1.00 88.20           C  
ATOM   4812  HG  LEU A 297      38.538  -9.096 -27.213  1.00 88.20           H  
ATOM   4813  CD1 LEU A 297      39.308 -11.085 -26.926  1.00 88.20           C  
ATOM   4814 HD11 LEU A 297      38.939 -11.461 -27.880  1.00 88.20           H  
ATOM   4815 HD12 LEU A 297      40.342 -10.768 -27.059  1.00 88.20           H  
ATOM   4816 HD13 LEU A 297      39.268 -11.876 -26.177  1.00 88.20           H  
ATOM   4817  CD2 LEU A 297      36.999 -10.347 -26.440  1.00 88.20           C  
ATOM   4818 HD21 LEU A 297      36.689 -10.653 -27.440  1.00 88.20           H  
ATOM   4819 HD22 LEU A 297      36.881 -11.176 -25.742  1.00 88.20           H  
ATOM   4820 HD23 LEU A 297      36.368  -9.519 -26.118  1.00 88.20           H  
ATOM   4821  N   LEU A 298      41.311  -7.874 -27.120  1.00 90.21           N  
ATOM   4822  H   LEU A 298      41.834  -8.738 -27.099  1.00 90.21           H  
ATOM   4823  CA  LEU A 298      41.448  -7.049 -28.315  1.00 90.21           C  
ATOM   4824  HA  LEU A 298      40.861  -6.138 -28.197  1.00 90.21           H  
ATOM   4825  C   LEU A 298      40.909  -7.829 -29.517  1.00 90.21           C  
ATOM   4826  CB  LEU A 298      42.929  -6.665 -28.473  1.00 90.21           C  
ATOM   4827  HB2 LEU A 298      43.276  -6.205 -27.548  1.00 90.21           H  
ATOM   4828  HB3 LEU A 298      43.499  -7.581 -28.629  1.00 90.21           H  
ATOM   4829  O   LEU A 298      41.331  -8.958 -29.762  1.00 90.21           O  
ATOM   4830  CG  LEU A 298      43.212  -5.707 -29.640  1.00 90.21           C  
ATOM   4831  HG  LEU A 298      42.793  -6.110 -30.562  1.00 90.21           H  
ATOM   4832  CD1 LEU A 298      42.644  -4.307 -29.413  1.00 90.21           C  
ATOM   4833 HD11 LEU A 298      43.057  -3.886 -28.496  1.00 90.21           H  
ATOM   4834 HD12 LEU A 298      41.558  -4.347 -29.334  1.00 90.21           H  
ATOM   4835 HD13 LEU A 298      42.907  -3.657 -30.248  1.00 90.21           H  
ATOM   4836  CD2 LEU A 298      44.721  -5.577 -29.820  1.00 90.21           C  
ATOM   4837 HD21 LEU A 298      45.188  -5.275 -28.883  1.00 90.21           H  
ATOM   4838 HD22 LEU A 298      44.925  -4.818 -30.575  1.00 90.21           H  
ATOM   4839 HD23 LEU A 298      45.134  -6.529 -30.151  1.00 90.21           H  
ATOM   4840  N   VAL A 299      39.992  -7.242 -30.288  1.00 90.15           N  
ATOM   4841  H   VAL A 299      39.635  -6.341 -30.003  1.00 90.15           H  
ATOM   4842  CA  VAL A 299      39.473  -7.848 -31.525  1.00 90.15           C  
ATOM   4843  HA  VAL A 299      40.122  -8.689 -31.766  1.00 90.15           H  
ATOM   4844  C   VAL A 299      39.519  -6.874 -32.709  1.00 90.15           C  
ATOM   4845  CB  VAL A 299      38.061  -8.444 -31.363  1.00 90.15           C  
ATOM   4846  HB  VAL A 299      37.758  -8.812 -32.343  1.00 90.15           H  
ATOM   4847  O   VAL A 299      39.224  -5.688 -32.543  1.00 90.15           O  
ATOM   4848  CG1 VAL A 299      38.065  -9.652 -30.422  1.00 90.15           C  
ATOM   4849 HG11 VAL A 299      38.324  -9.329 -29.413  1.00 90.15           H  
ATOM   4850 HG12 VAL A 299      37.080 -10.117 -30.408  1.00 90.15           H  
ATOM   4851 HG13 VAL A 299      38.801 -10.382 -30.759  1.00 90.15           H  
ATOM   4852  CG2 VAL A 299      37.003  -7.442 -30.885  1.00 90.15           C  
ATOM   4853 HG21 VAL A 299      36.035  -7.934 -30.795  1.00 90.15           H  
ATOM   4854 HG22 VAL A 299      37.280  -7.030 -29.915  1.00 90.15           H  
ATOM   4855 HG23 VAL A 299      36.910  -6.630 -31.607  1.00 90.15           H  
ATOM   4856  N   PRO A 300      39.847  -7.337 -33.931  1.00 91.74           N  
ATOM   4857  CA  PRO A 300      39.685  -6.530 -35.132  1.00 91.74           C  
ATOM   4858  HA  PRO A 300      40.061  -5.524 -34.948  1.00 91.74           H  
ATOM   4859  C   PRO A 300      38.206  -6.455 -35.536  1.00 91.74           C  
ATOM   4860  CB  PRO A 300      40.548  -7.188 -36.214  1.00 91.74           C  
ATOM   4861  HB2 PRO A 300      39.939  -7.501 -37.062  1.00 91.74           H  
ATOM   4862  HB3 PRO A 300      41.317  -6.490 -36.546  1.00 91.74           H  
ATOM   4863  O   PRO A 300      37.506  -7.474 -35.572  1.00 91.74           O  
ATOM   4864  CG  PRO A 300      41.195  -8.411 -35.561  1.00 91.74           C  
ATOM   4865  HG2 PRO A 300      41.153  -9.286 -36.210  1.00 91.74           H  
ATOM   4866  HG3 PRO A 300      42.231  -8.180 -35.312  1.00 91.74           H  
ATOM   4867  CD  PRO A 300      40.404  -8.634 -34.277  1.00 91.74           C  
ATOM   4868  HD2 PRO A 300      39.596  -9.344 -34.452  1.00 91.74           H  
ATOM   4869  HD3 PRO A 300      41.083  -9.009 -33.510  1.00 91.74           H  
ATOM   4870  N   LEU A 301      37.748  -5.258 -35.902  1.00 90.27           N  
ATOM   4871  H   LEU A 301      38.399  -4.486 -35.914  1.00 90.27           H  
ATOM   4872  CA  LEU A 301      36.401  -5.011 -36.420  1.00 90.27           C  
ATOM   4873  HA  LEU A 301      35.745  -5.828 -36.116  1.00 90.27           H  
ATOM   4874  C   LEU A 301      36.389  -4.970 -37.954  1.00 90.27           C  
ATOM   4875  CB  LEU A 301      35.824  -3.703 -35.845  1.00 90.27           C  
ATOM   4876  HB2 LEU A 301      36.461  -2.878 -36.164  1.00 90.27           H  
ATOM   4877  HB3 LEU A 301      34.842  -3.548 -36.291  1.00 90.27           H  
ATOM   4878  O   LEU A 301      37.339  -4.506 -38.593  1.00 90.27           O  
ATOM   4879  CG  LEU A 301      35.673  -3.619 -34.316  1.00 90.27           C  
ATOM   4880  HG  LEU A 301      36.656  -3.675 -33.848  1.00 90.27           H  
ATOM   4881  CD1 LEU A 301      35.040  -2.269 -33.971  1.00 90.27           C  
ATOM   4882 HD11 LEU A 301      34.895  -2.175 -32.894  1.00 90.27           H  
ATOM   4883 HD12 LEU A 301      34.066  -2.173 -34.450  1.00 90.27           H  
ATOM   4884 HD13 LEU A 301      35.690  -1.459 -34.303  1.00 90.27           H  
ATOM   4885  CD2 LEU A 301      34.794  -4.737 -33.759  1.00 90.27           C  
ATOM   4886 HD21 LEU A 301      35.295  -5.694 -33.902  1.00 90.27           H  
ATOM   4887 HD22 LEU A 301      34.640  -4.586 -32.691  1.00 90.27           H  
ATOM   4888 HD23 LEU A 301      33.829  -4.746 -34.266  1.00 90.27           H  
ATOM   4889  N   THR A 302      35.276  -5.400 -38.546  1.00 91.24           N  
ATOM   4890  H   THR A 302      34.528  -5.737 -37.957  1.00 91.24           H  
ATOM   4891  CA  THR A 302      34.950  -5.107 -39.950  1.00 91.24           C  
ATOM   4892  HA  THR A 302      35.837  -5.283 -40.560  1.00 91.24           H  
ATOM   4893  C   THR A 302      34.541  -3.632 -40.107  1.00 91.24           C  
ATOM   4894  CB  THR A 302      33.827  -6.022 -40.464  1.00 91.24           C  
ATOM   4895  HB  THR A 302      33.702  -5.853 -41.533  1.00 91.24           H  
ATOM   4896  O   THR A 302      34.394  -2.909 -39.121  1.00 91.24           O  
ATOM   4897  CG2 THR A 302      34.085  -7.513 -40.248  1.00 91.24           C  
ATOM   4898 HG21 THR A 302      34.127  -7.748 -39.184  1.00 91.24           H  
ATOM   4899 HG22 THR A 302      35.031  -7.785 -40.716  1.00 91.24           H  
ATOM   4900 HG23 THR A 302      33.291  -8.098 -40.713  1.00 91.24           H  
ATOM   4901  OG1 THR A 302      32.627  -5.682 -39.823  1.00 91.24           O  
ATOM   4902  HG1 THR A 302      32.010  -6.406 -39.950  1.00 91.24           H  
ATOM   4903  N   GLU A 303      34.311  -3.155 -41.336  1.00 87.41           N  
ATOM   4904  H   GLU A 303      34.466  -3.739 -42.146  1.00 87.41           H  
ATOM   4905  CA  GLU A 303      33.696  -1.827 -41.535  1.00 87.41           C  
ATOM   4906  HA  GLU A 303      34.298  -1.073 -41.029  1.00 87.41           H  
ATOM   4907  C   GLU A 303      32.294  -1.744 -40.908  1.00 87.41           C  
ATOM   4908  CB  GLU A 303      33.629  -1.460 -43.027  1.00 87.41           C  
ATOM   4909  HB2 GLU A 303      33.048  -2.211 -43.563  1.00 87.41           H  
ATOM   4910  HB3 GLU A 303      33.120  -0.500 -43.114  1.00 87.41           H  
ATOM   4911  O   GLU A 303      31.981  -0.759 -40.247  1.00 87.41           O  
ATOM   4912  CG  GLU A 303      35.021  -1.334 -43.665  1.00 87.41           C  
ATOM   4913  HG2 GLU A 303      35.452  -2.329 -43.779  1.00 87.41           H  
ATOM   4914  HG3 GLU A 303      35.662  -0.772 -42.985  1.00 87.41           H  
ATOM   4915  CD  GLU A 303      34.997  -0.625 -45.030  1.00 87.41           C  
ATOM   4916  OE1 GLU A 303      36.002   0.066 -45.326  1.00 87.41           O  
ATOM   4917  OE2 GLU A 303      34.000  -0.780 -45.771  1.00 87.41           O  
ATOM   4918  N   LEU A 304      31.486  -2.807 -41.025  1.00 88.30           N  
ATOM   4919  H   LEU A 304      31.821  -3.615 -41.530  1.00 88.30           H  
ATOM   4920  CA  LEU A 304      30.166  -2.882 -40.392  1.00 88.30           C  
ATOM   4921  HA  LEU A 304      29.600  -1.997 -40.682  1.00 88.30           H  
ATOM   4922  C   LEU A 304      30.267  -2.878 -38.859  1.00 88.30           C  
ATOM   4923  CB  LEU A 304      29.436  -4.139 -40.901  1.00 88.30           C  
ATOM   4924  HB2 LEU A 304      30.016  -5.015 -40.611  1.00 88.30           H  
ATOM   4925  HB3 LEU A 304      29.393  -4.107 -41.990  1.00 88.30           H  
ATOM   4926  O   LEU A 304      29.499  -2.189 -38.199  1.00 88.30           O  
ATOM   4927  CG  LEU A 304      28.004  -4.299 -40.351  1.00 88.30           C  
ATOM   4928  HG  LEU A 304      28.018  -4.274 -39.261  1.00 88.30           H  
ATOM   4929  CD1 LEU A 304      27.064  -3.207 -40.866  1.00 88.30           C  
ATOM   4930 HD11 LEU A 304      26.057  -3.389 -40.488  1.00 88.30           H  
ATOM   4931 HD12 LEU A 304      27.052  -3.194 -41.955  1.00 88.30           H  
ATOM   4932 HD13 LEU A 304      27.385  -2.236 -40.490  1.00 88.30           H  
ATOM   4933  CD2 LEU A 304      27.450  -5.656 -40.780  1.00 88.30           C  
ATOM   4934 HD21 LEU A 304      27.424  -5.731 -41.867  1.00 88.30           H  
ATOM   4935 HD22 LEU A 304      26.444  -5.781 -40.379  1.00 88.30           H  
ATOM   4936 HD23 LEU A 304      28.083  -6.441 -40.366  1.00 88.30           H  
ATOM   4937  N   GLY A 305      31.235  -3.603 -38.290  1.00 87.87           N  
ATOM   4938  H   GLY A 305      31.845  -4.147 -38.883  1.00 87.87           H
[truncated: 762,867 more chars]
