# Supplementary material for: Novel Adomaviruses Associated with Blotchy Bass Syndrome in Black Basses (Micropterus spp.)
Source: bioRxiv. 2025 Jun 5:2025.06.01.657292. Preprint. [Version 2] doi: 10.1101/2025.06.01.657292 (PMC12478380; doi:10.1101/2025.06.01.657292)
Supplement: Supplement 15 [file media-15.zip › Bass PDB/Mda1_Endonoid.pdb]

ATOM      1  N   MET A   1      -4.376 -18.373  17.885  1.00 20.98           N  
ATOM      2  H   MET A   1      -5.198 -17.935  17.493  1.00 20.98           H  
ATOM      3  H2  MET A   1      -3.578 -17.794  17.669  1.00 20.98           H  
ATOM      4  H3  MET A   1      -4.486 -18.452  18.886  1.00 20.98           H  
ATOM      5  CA  MET A   1      -4.226 -19.709  17.272  1.00 20.98           C  
ATOM      6  HA  MET A   1      -3.302 -20.170  17.621  1.00 20.98           H  
ATOM      7  C   MET A   1      -4.141 -19.503  15.764  1.00 20.98           C  
ATOM      8  CB  MET A   1      -5.408 -20.593  17.710  1.00 20.98           C  
ATOM      9  HB2 MET A   1      -6.336 -20.207  17.288  1.00 20.98           H  
ATOM     10  HB3 MET A   1      -5.486 -20.526  18.795  1.00 20.98           H  
ATOM     11  O   MET A   1      -5.064 -18.913  15.232  1.00 20.98           O  
ATOM     12  CG  MET A   1      -5.281 -22.076  17.357  1.00 20.98           C  
ATOM     13  HG2 MET A   1      -5.430 -22.202  16.284  1.00 20.98           H  
ATOM     14  HG3 MET A   1      -4.287 -22.431  17.627  1.00 20.98           H  
ATOM     15  SD  MET A   1      -6.511 -23.067  18.244  1.00 20.98           S  
ATOM     16  CE  MET A   1      -6.112 -24.737  17.659  1.00 20.98           C  
ATOM     17  HE1 MET A   1      -6.228 -24.786  16.576  1.00 20.98           H  
ATOM     18  HE2 MET A   1      -5.088 -24.990  17.930  1.00 20.98           H  
ATOM     19  HE3 MET A   1      -6.791 -25.453  18.122  1.00 20.98           H  
ATOM     20  N   PHE A   2      -3.005 -19.886  15.163  1.00 21.92           N  
ATOM     21  H   PHE A   2      -2.355 -20.409  15.733  1.00 21.92           H  
ATOM     22  CA  PHE A   2      -2.590 -19.823  13.741  1.00 21.92           C  
ATOM     23  HA  PHE A   2      -1.525 -20.044  13.797  1.00 21.92           H  
ATOM     24  C   PHE A   2      -2.688 -18.496  12.936  1.00 21.92           C  
ATOM     25  CB  PHE A   2      -3.155 -21.021  12.972  1.00 21.92           C  
ATOM     26  HB2 PHE A   2      -2.828 -20.971  11.933  1.00 21.92           H  
ATOM     27  HB3 PHE A   2      -4.245 -20.986  12.984  1.00 21.92           H  
ATOM     28  O   PHE A   2      -3.735 -17.856  12.909  1.00 21.92           O  
ATOM     29  CG  PHE A   2      -2.657 -22.321  13.572  1.00 21.92           C  
ATOM     30  CD1 PHE A   2      -1.294 -22.663  13.464  1.00 21.92           C  
ATOM     31  HD1 PHE A   2      -0.627 -22.061  12.864  1.00 21.92           H  
ATOM     32  CD2 PHE A   2      -3.522 -23.131  14.330  1.00 21.92           C  
ATOM     33  HD2 PHE A   2      -4.574 -22.895  14.383  1.00 21.92           H  
ATOM     34  CE1 PHE A   2      -0.793 -23.790  14.137  1.00 21.92           C  
ATOM     35  HE1 PHE A   2       0.249 -24.059  14.047  1.00 21.92           H  
ATOM     36  CE2 PHE A   2      -3.020 -24.258  15.005  1.00 21.92           C  
ATOM     37  HE2 PHE A   2      -3.685 -24.892  15.573  1.00 21.92           H  
ATOM     38  CZ  PHE A   2      -1.655 -24.583  14.915  1.00 21.92           C  
ATOM     39  HZ  PHE A   2      -1.275 -25.459  15.418  1.00 21.92           H  
ATOM     40  N   PRO A   3      -1.615 -18.093  12.215  1.00 22.46           N  
ATOM     41  CA  PRO A   3      -1.666 -17.051  11.188  1.00 22.46           C  
ATOM     42  HA  PRO A   3      -2.401 -16.291  11.451  1.00 22.46           H  
ATOM     43  C   PRO A   3      -2.019 -17.653   9.819  1.00 22.46           C  
ATOM     44  CB  PRO A   3      -0.266 -16.416  11.150  1.00 22.46           C  
ATOM     45  HB2 PRO A   3      -0.301 -15.402  11.550  1.00 22.46           H  
ATOM     46  HB3 PRO A   3       0.130 -16.392  10.135  1.00 22.46           H  
ATOM     47  O   PRO A   3      -1.341 -18.568   9.353  1.00 22.46           O  
ATOM     48  CG  PRO A   3       0.611 -17.300  12.043  1.00 22.46           C  
ATOM     49  HG2 PRO A   3       1.553 -17.559  11.561  1.00 22.46           H  
ATOM     50  HG3 PRO A   3       0.806 -16.779  12.981  1.00 22.46           H  
ATOM     51  CD  PRO A   3      -0.231 -18.539  12.326  1.00 22.46           C  
ATOM     52  HD2 PRO A   3      -0.033 -19.306  11.577  1.00 22.46           H  
ATOM     53  HD3 PRO A   3       0.022 -18.904  13.321  1.00 22.46           H  
ATOM     54  N   ASN A   4      -3.017 -17.094   9.131  1.00 23.26           N  
ATOM     55  H   ASN A   4      -3.551 -16.347   9.551  1.00 23.26           H  
ATOM     56  CA  ASN A   4      -3.298 -17.458   7.741  1.00 23.26           C  
ATOM     57  HA  ASN A   4      -3.101 -18.522   7.608  1.00 23.26           H  
ATOM     58  C   ASN A   4      -2.343 -16.721   6.792  1.00 23.26           C  
ATOM     59  CB  ASN A   4      -4.783 -17.218   7.415  1.00 23.26           C  
ATOM     60  HB2 ASN A   4      -5.113 -16.272   7.845  1.00 23.26           H  
ATOM     61  HB3 ASN A   4      -4.904 -17.154   6.334  1.00 23.26           H  
ATOM     62  O   ASN A   4      -2.544 -15.553   6.462  1.00 23.26           O  
ATOM     63  CG  ASN A   4      -5.681 -18.349   7.890  1.00 23.26           C  
ATOM     64  ND2 ASN A   4      -6.961 -18.105   8.026  1.00 23.26           N  
ATOM     65 HD21 ASN A   4      -7.341 -17.192   7.817  1.00 23.26           H  
ATOM     66 HD22 ASN A   4      -7.527 -18.888   8.321  1.00 23.26           H  
ATOM     67  OD1 ASN A   4      -5.261 -19.467   8.125  1.00 23.26           O  
ATOM     68  N   PHE A   5      -1.306 -17.426   6.340  1.00 25.10           N  
ATOM     69  H   PHE A   5      -1.176 -18.361   6.699  1.00 25.10           H  
ATOM     70  CA  PHE A   5      -0.442 -16.988   5.247  1.00 25.10           C  
ATOM     71  HA  PHE A   5      -0.298 -15.909   5.307  1.00 25.10           H  
ATOM     72  C   PHE A   5      -1.089 -17.329   3.899  1.00 25.10           C  
ATOM     73  CB  PHE A   5       0.932 -17.666   5.358  1.00 25.10           C  
ATOM     74  HB2 PHE A   5       1.535 -17.363   4.502  1.00 25.10           H  
ATOM     75  HB3 PHE A   5       0.803 -18.746   5.288  1.00 25.10           H  
ATOM     76  O   PHE A   5      -1.246 -18.503   3.564  1.00 25.10           O  
ATOM     77  CG  PHE A   5       1.710 -17.353   6.621  1.00 25.10           C  
ATOM     78  CD1 PHE A   5       2.532 -16.211   6.680  1.00 25.10           C  
ATOM     79  HD1 PHE A   5       2.590 -15.544   5.833  1.00 25.10           H  
ATOM     80  CD2 PHE A   5       1.652 -18.229   7.721  1.00 25.10           C  
ATOM     81  HD2 PHE A   5       1.026 -19.108   7.683  1.00 25.10           H  
ATOM     82  CE1 PHE A   5       3.296 -15.950   7.833  1.00 25.10           C  
ATOM     83  HE1 PHE A   5       3.936 -15.082   7.869  1.00 25.10           H  
ATOM     84  CE2 PHE A   5       2.425 -17.975   8.866  1.00 25.10           C  
ATOM     85  HE2 PHE A   5       2.395 -18.669   9.693  1.00 25.10           H  
ATOM     86  CZ  PHE A   5       3.245 -16.834   8.925  1.00 25.10           C  
ATOM     87  HZ  PHE A   5       3.846 -16.647   9.803  1.00 25.10           H  
ATOM     88  N   ALA A   6      -1.414 -16.319   3.092  1.00 23.73           N  
ATOM     89  H   ALA A   6      -1.304 -15.370   3.419  1.00 23.73           H  
ATOM     90  CA  ALA A   6      -1.789 -16.523   1.696  1.00 23.73           C  
ATOM     91  HA  ALA A   6      -2.320 -17.470   1.599  1.00 23.73           H  
ATOM     92  C   ALA A   6      -0.524 -16.598   0.820  1.00 23.73           C  
ATOM     93  CB  ALA A   6      -2.762 -15.417   1.269  1.00 23.73           C  
ATOM     94  HB1 ALA A   6      -3.055 -15.568   0.231  1.00 23.73           H  
ATOM     95  HB2 ALA A   6      -3.653 -15.444   1.896  1.00 23.73           H  
ATOM     96  HB3 ALA A   6      -2.286 -14.440   1.362  1.00 23.73           H  
ATOM     97  O   ALA A   6       0.026 -15.575   0.417  1.00 23.73           O  
ATOM     98  N   ASN A   7      -0.058 -17.814   0.523  1.00 23.08           N  
ATOM     99  H   ASN A   7      -0.526 -18.615   0.922  1.00 23.08           H  
ATOM    100  CA  ASN A   7       0.982 -18.038  -0.485  1.00 23.08           C  
ATOM    101  HA  ASN A   7       1.740 -17.258  -0.404  1.00 23.08           H  
ATOM    102  C   ASN A   7       0.374 -17.933  -1.892  1.00 23.08           C  
ATOM    103  CB  ASN A   7       1.653 -19.410  -0.260  1.00 23.08           C  
ATOM    104  HB2 ASN A   7       1.991 -19.805  -1.218  1.00 23.08           H  
ATOM    105  HB3 ASN A   7       0.930 -20.117   0.149  1.00 23.08           H  
ATOM    106  O   ASN A   7      -0.231 -18.887  -2.380  1.00 23.08           O  
ATOM    107  CG  ASN A   7       2.885 -19.346   0.622  1.00 23.08           C  
ATOM    108  ND2 ASN A   7       3.135 -20.358   1.418  1.00 23.08           N  
ATOM    109 HD21 ASN A   7       2.491 -21.133   1.495  1.00 23.08           H  
ATOM    110 HD22 ASN A   7       3.965 -20.270   1.987  1.00 23.08           H  
ATOM    111  OD1 ASN A   7       3.665 -18.415   0.583  1.00 23.08           O  
ATOM    112  N   VAL A   8       0.566 -16.797  -2.563  1.00 25.57           N  
ATOM    113  H   VAL A   8       1.032 -16.033  -2.095  1.00 25.57           H  
ATOM    114  CA  VAL A   8       0.213 -16.631  -3.981  1.00 25.57           C  
ATOM    115  HA  VAL A   8      -0.574 -17.339  -4.241  1.00 25.57           H  
ATOM    116  C   VAL A   8       1.440 -16.958  -4.832  1.00 25.57           C  
ATOM    117  CB  VAL A   8      -0.347 -15.223  -4.267  1.00 25.57           C  
ATOM    118  HB  VAL A   8       0.402 -14.474  -4.011  1.00 25.57           H  
ATOM    119  O   VAL A   8       2.381 -16.172  -4.910  1.00 25.57           O  
ATOM    120  CG1 VAL A   8      -0.731 -15.059  -5.744  1.00 25.57           C  
ATOM    121 HG11 VAL A   8      -1.491 -15.789  -6.024  1.00 25.57           H  
ATOM    122 HG12 VAL A   8      -1.121 -14.055  -5.911  1.00 25.57           H  
ATOM    123 HG13 VAL A   8       0.144 -15.187  -6.381  1.00 25.57           H  
ATOM    124  CG2 VAL A   8      -1.609 -14.960  -3.431  1.00 25.57           C  
ATOM    125 HG21 VAL A   8      -1.370 -14.980  -2.367  1.00 25.57           H  
ATOM    126 HG22 VAL A   8      -2.364 -15.717  -3.643  1.00 25.57           H  
ATOM    127 HG23 VAL A   8      -2.012 -13.976  -3.670  1.00 25.57           H  
ATOM    128  N   ARG A   9       1.443 -18.131  -5.477  1.00 20.35           N  
ATOM    129  H   ARG A   9       0.631 -18.724  -5.376  1.00 20.35           H  
ATOM    130  CA  ARG A   9       2.443 -18.477  -6.500  1.00 20.35           C  
ATOM    131  HA  ARG A   9       3.413 -18.076  -6.207  1.00 20.35           H  
ATOM    132  C   ARG A   9       2.057 -17.827  -7.828  1.00 20.35           C  
ATOM    133  CB  ARG A   9       2.560 -20.001  -6.680  1.00 20.35           C  
ATOM    134  HB2 ARG A   9       1.564 -20.427  -6.798  1.00 20.35           H  
ATOM    135  HB3 ARG A   9       3.116 -20.192  -7.598  1.00 20.35           H  
ATOM    136  O   ARG A   9       0.972 -18.090  -8.336  1.00 20.35           O  
ATOM    137  CG  ARG A   9       3.291 -20.709  -5.530  1.00 20.35           C  
ATOM    138  HG2 ARG A   9       2.751 -20.552  -4.597  1.00 20.35           H  
ATOM    139  HG3 ARG A   9       4.296 -20.299  -5.438  1.00 20.35           H  
ATOM    140  CD  ARG A   9       3.377 -22.214  -5.830  1.00 20.35           C  
ATOM    141  HD2 ARG A   9       2.365 -22.617  -5.865  1.00 20.35           H  
ATOM    142  HD3 ARG A   9       3.839 -22.351  -6.808  1.00 20.35           H  
ATOM    143  NE  ARG A   9       4.169 -22.940  -4.817  1.00 20.35           N  
ATOM    144  HE  ARG A   9       4.647 -22.378  -4.128  1.00 20.35           H  
ATOM    145  NH1 ARG A   9       3.766 -25.069  -5.593  1.00 20.35           N  
ATOM    146 HH11 ARG A   9       3.907 -26.067  -5.530  1.00 20.35           H  
ATOM    147 HH12 ARG A   9       3.197 -24.688  -6.335  1.00 20.35           H  
ATOM    148  NH2 ARG A   9       5.082 -24.775  -3.819  1.00 20.35           N  
ATOM    149 HH21 ARG A   9       5.557 -24.183  -3.152  1.00 20.35           H  
ATOM    150 HH22 ARG A   9       5.210 -25.776  -3.777  1.00 20.35           H  
ATOM    151  CZ  ARG A   9       4.333 -24.252  -4.748  1.00 20.35           C  
ATOM    152  N   LEU A  10       2.969 -17.057  -8.417  1.00 25.02           N  
ATOM    153  H   LEU A  10       3.835 -16.876  -7.930  1.00 25.02           H  
ATOM    154  CA  LEU A  10       2.882 -16.615  -9.811  1.00 25.02           C  
ATOM    155  HA  LEU A  10       1.890 -16.840 -10.201  1.00 25.02           H  
ATOM    156  C   LEU A  10       3.880 -17.408 -10.658  1.00 25.02           C  
ATOM    157  CB  LEU A  10       3.100 -15.094  -9.903  1.00 25.02           C  
ATOM    158  HB2 LEU A  10       3.940 -14.822  -9.264  1.00 25.02           H  
ATOM    159  HB3 LEU A  10       3.368 -14.831 -10.926  1.00 25.02           H  
ATOM    160  O   LEU A  10       5.052 -17.531 -10.305  1.00 25.02           O  
ATOM    161  CG  LEU A  10       1.855 -14.279  -9.498  1.00 25.02           C  
ATOM    162  HG  LEU A  10       1.446 -14.673  -8.567  1.00 25.02           H  
ATOM    163  CD1 LEU A  10       2.232 -12.816  -9.272  1.00 25.02           C  
ATOM    164 HD11 LEU A  10       1.352 -12.246  -8.975  1.00 25.02           H  
ATOM    165 HD12 LEU A  10       2.644 -12.389 -10.186  1.00 25.02           H  
ATOM    166 HD13 LEU A  10       2.975 -12.746  -8.478  1.00 25.02           H  
ATOM    167  CD2 LEU A  10       0.772 -14.323 -10.582  1.00 25.02           C  
ATOM    168 HD21 LEU A  10       0.401 -15.340 -10.710  1.00 25.02           H  
ATOM    169 HD22 LEU A  10      -0.067 -13.693 -10.285  1.00 25.02           H  
ATOM    170 HD23 LEU A  10       1.171 -13.959 -11.528  1.00 25.02           H  
ATOM    171  N   HIS A  11       3.399 -17.964 -11.769  1.00 20.94           N  
ATOM    172  H   HIS A  11       2.441 -17.775 -12.026  1.00 20.94           H  
ATOM    173  CA  HIS A  11       4.240 -18.643 -12.750  1.00 20.94           C  
ATOM    174  HA  HIS A  11       5.035 -19.166 -12.218  1.00 20.94           H  
ATOM    175  C   HIS A  11       4.909 -17.625 -13.686  1.00 20.94           C  
ATOM    176  CB  HIS A  11       3.422 -19.691 -13.529  1.00 20.94           C  
ATOM    177  HB2 HIS A  11       2.357 -19.566 -13.332  1.00 20.94           H  
ATOM    178  HB3 HIS A  11       3.566 -19.540 -14.599  1.00 20.94           H  
ATOM    179  O   HIS A  11       4.290 -16.643 -14.080  1.00 20.94           O  
ATOM    180  CG  HIS A  11       3.819 -21.108 -13.204  1.00 20.94           C  
ATOM    181  CD2 HIS A  11       3.300 -21.900 -12.214  1.00 20.94           C  
ATOM    182  HD2 HIS A  11       2.520 -21.619 -11.522  1.00 20.94           H  
ATOM    183  ND1 HIS A  11       4.781 -21.848 -13.856  1.00 20.94           N  
ATOM    184  HD1 HIS A  11       5.313 -21.553 -14.662  1.00 20.94           H  
ATOM    185  CE1 HIS A  11       4.834 -23.059 -13.273  1.00 20.94           C  
ATOM    186  HE1 HIS A  11       5.482 -23.866 -13.580  1.00 20.94           H  
ATOM    187  NE2 HIS A  11       3.959 -23.132 -12.256  1.00 20.94           N  
ATOM    188  N   ASN A  12       6.140 -17.942 -14.093  1.00 22.54           N  
ATOM    189  H   ASN A  12       6.511 -18.812 -13.739  1.00 22.54           H  
ATOM    190  CA  ASN A  12       6.928 -17.294 -15.148  1.00 22.54           C  
ATOM    191  HA  ASN A  12       7.848 -17.873 -15.228  1.00 22.54           H  
ATOM    192  C   ASN A  12       7.389 -15.840 -14.890  1.00 22.54           C  
ATOM    193  CB  ASN A  12       6.227 -17.470 -16.511  1.00 22.54           C  
ATOM    194  HB2 ASN A  12       5.269 -16.950 -16.496  1.00 22.54           H  
ATOM    195  HB3 ASN A  12       6.838 -17.003 -17.283  1.00 22.54           H  
ATOM    196  O   ASN A  12       6.761 -14.881 -15.323  1.00 22.54           O  
ATOM    197  CG  ASN A  12       5.993 -18.916 -16.914  1.00 22.54           C  
ATOM    198  ND2 ASN A  12       5.361 -19.133 -18.042  1.00 22.54           N  
ATOM    199 HD21 ASN A  12       5.033 -18.357 -18.599  1.00 22.54           H  
ATOM    200 HD22 ASN A  12       5.218 -20.095 -18.313  1.00 22.54           H  
ATOM    201  OD1 ASN A  12       6.366 -19.867 -16.239  1.00 22.54           O  
ATOM    202  N   GLY A  13       8.612 -15.704 -14.358  1.00 23.84           N  
ATOM    203  H   GLY A  13       9.037 -16.531 -13.962  1.00 23.84           H  
ATOM    204  CA  GLY A  13       9.509 -14.604 -14.749  1.00 23.84           C  
ATOM    205  HA2 GLY A  13      10.481 -15.028 -15.002  1.00 23.84           H  
ATOM    206  HA3 GLY A  13       9.127 -14.141 -15.659  1.00 23.84           H  
ATOM    207  C   GLY A  13       9.739 -13.471 -13.743  1.00 23.84           C  
ATOM    208  O   GLY A  13       9.244 -12.370 -13.929  1.00 23.84           O  
ATOM    209  N   LEU A  14      10.645 -13.707 -12.785  1.00 24.17           N  
ATOM    210  H   LEU A  14      10.949 -14.665 -12.682  1.00 24.17           H  
ATOM    211  CA  LEU A  14      11.467 -12.679 -12.116  1.00 24.17           C  
ATOM    212  HA  LEU A  14      12.023 -13.186 -11.328  1.00 24.17           H  
ATOM    213  C   LEU A  14      10.735 -11.524 -11.396  1.00 24.17           C  
ATOM    214  CB  LEU A  14      12.506 -12.132 -13.125  1.00 24.17           C  
ATOM    215  HB2 LEU A  14      12.997 -11.257 -12.699  1.00 24.17           H  
ATOM    216  HB3 LEU A  14      11.972 -11.791 -14.012  1.00 24.17           H  
ATOM    217  O   LEU A  14      10.784 -10.389 -11.854  1.00 24.17           O  
ATOM    218  CG  LEU A  14      13.604 -13.123 -13.540  1.00 24.17           C  
ATOM    219  HG  LEU A  14      13.169 -14.103 -13.734  1.00 24.17           H  
ATOM    220  CD1 LEU A  14      14.287 -12.638 -14.818  1.00 24.17           C  
ATOM    221 HD11 LEU A  14      15.058 -13.349 -15.116  1.00 24.17           H  
ATOM    222 HD12 LEU A  14      13.553 -12.567 -15.621  1.00 24.17           H  
ATOM    223 HD13 LEU A  14      14.739 -11.660 -14.652  1.00 24.17           H  
ATOM    224  CD2 LEU A  14      14.670 -13.250 -12.448  1.00 24.17           C  
ATOM    225 HD21 LEU A  14      15.447 -13.941 -12.775  1.00 24.17           H  
ATOM    226 HD22 LEU A  14      15.121 -12.278 -12.246  1.00 24.17           H  
ATOM    227 HD23 LEU A  14      14.225 -13.637 -11.532  1.00 24.17           H  
ATOM    228  N   ILE A  15      10.257 -11.795 -10.175  1.00 28.66           N  
ATOM    229  H   ILE A  15       9.960 -12.746 -10.010  1.00 28.66           H  
ATOM    230  CA  ILE A  15      10.648 -11.075  -8.940  1.00 28.66           C  
ATOM    231  HA  ILE A  15      11.674 -10.722  -9.044  1.00 28.66           H  
ATOM    232  C   ILE A  15      10.618 -12.087  -7.788  1.00 28.66           C  
ATOM    233  CB  ILE A  15       9.744  -9.855  -8.626  1.00 28.66           C  
ATOM    234  HB  ILE A  15       8.713 -10.136  -8.836  1.00 28.66           H  
ATOM    235  O   ILE A  15       9.680 -12.874  -7.688  1.00 28.66           O  
ATOM    236  CG1 ILE A  15      10.141  -8.629  -9.477  1.00 28.66           C  
ATOM    237 HG12 ILE A  15      10.373  -7.788  -8.823  1.00 28.66           H  
ATOM    238 HG13 ILE A  15      11.050  -8.812 -10.049  1.00 28.66           H  
ATOM    239  CG2 ILE A  15       9.792  -9.408  -7.147  1.00 28.66           C  
ATOM    240 HG21 ILE A  15       9.374 -10.178  -6.499  1.00 28.66           H  
ATOM    241 HG22 ILE A  15      10.815  -9.189  -6.840  1.00 28.66           H  
ATOM    242 HG23 ILE A  15       9.182  -8.515  -7.010  1.00 28.66           H  
ATOM    243  CD1 ILE A  15       9.004  -8.212 -10.411  1.00 28.66           C  
ATOM    244 HD11 ILE A  15       8.149  -7.916  -9.802  1.00 28.66           H  
ATOM    245 HD12 ILE A  15       9.317  -7.379 -11.041  1.00 28.66           H  
ATOM    246 HD13 ILE A  15       8.710  -9.045 -11.050  1.00 28.66           H  
ATOM    247  N   LYS A  16      11.637 -12.075  -6.919  1.00 24.32           N  
ATOM    248  H   LYS A  16      12.330 -11.345  -7.012  1.00 24.32           H  
ATOM    249  CA  LYS A  16      11.613 -12.825  -5.655  1.00 24.32           C  
ATOM    250  HA  LYS A  16      11.021 -13.732  -5.778  1.00 24.32           H  
ATOM    251  C   LYS A  16      10.931 -11.991  -4.568  1.00 24.32           C  
ATOM    252  CB  LYS A  16      13.027 -13.235  -5.210  1.00 24.32           C  
ATOM    253  HB2 LYS A  16      12.975 -13.524  -4.160  1.00 24.32           H  
ATOM    254  HB3 LYS A  16      13.698 -12.380  -5.290  1.00 24.32           H  
ATOM    255  O   LYS A  16      11.348 -10.866  -4.313  1.00 24.32           O  
ATOM    256  CG  LYS A  16      13.593 -14.427  -5.998  1.00 24.32           C  
ATOM    257  HG2 LYS A  16      13.706 -14.155  -7.047  1.00 24.32           H  
ATOM    258  HG3 LYS A  16      12.902 -15.266  -5.919  1.00 24.32           H  
ATOM    259  CD  LYS A  16      14.957 -14.840  -5.421  1.00 24.32           C  
ATOM    260  HD2 LYS A  16      15.667 -14.026  -5.568  1.00 24.32           H  
ATOM    261  HD3 LYS A  16      14.842 -15.019  -4.352  1.00 24.32           H  
ATOM    262  CE  LYS A  16      15.475 -16.118  -6.090  1.00 24.32           C  
ATOM    263  HE2 LYS A  16      15.579 -15.935  -7.160  1.00 24.32           H  
ATOM    264  HE3 LYS A  16      14.728 -16.900  -5.954  1.00 24.32           H  
ATOM    265  NZ  LYS A  16      16.773 -16.544  -5.508  1.00 24.32           N  
ATOM    266  HZ1 LYS A  16      17.100 -17.393  -5.948  1.00 24.32           H  
ATOM    267  HZ2 LYS A  16      17.471 -15.824  -5.627  1.00 24.32           H  
ATOM    268  HZ3 LYS A  16      16.664 -16.722  -4.520  1.00 24.32           H  
ATOM    269  N   ASP A  17       9.915 -12.581  -3.947  1.00 26.31           N  
ATOM    270  H   ASP A  17       9.646 -13.486  -4.307  1.00 26.31           H  
ATOM    271  CA  ASP A  17       9.451 -12.363  -2.571  1.00 26.31           C  
ATOM    272  HA  ASP A  17       8.420 -12.718  -2.542  1.00 26.31           H  
ATOM    273  C   ASP A  17       9.414 -10.910  -2.051  1.00 26.31           C  
ATOM    274  CB  ASP A  17      10.237 -13.310  -1.645  1.00 26.31           C  
ATOM    275  HB2 ASP A  17       9.781 -13.302  -0.655  1.00 26.31           H  
ATOM    276  HB3 ASP A  17      11.263 -12.951  -1.555  1.00 26.31           H  
ATOM    277  O   ASP A  17      10.331 -10.432  -1.386  1.00 26.31           O  
ATOM    278  CG  ASP A  17      10.254 -14.748  -2.180  1.00 26.31           C  
ATOM    279  OD1 ASP A  17       9.206 -15.175  -2.717  1.00 26.31           O  
ATOM    280  OD2 ASP A  17      11.337 -15.374  -2.144  1.00 26.31           O  
ATOM    281  N   CYS A  18       8.283 -10.226  -2.258  1.00 28.29           N  
ATOM    282  H   CYS A  18       7.567 -10.653  -2.828  1.00 28.29           H  
ATOM    283  CA  CYS A  18       7.968  -8.954  -1.598  1.00 28.29           C  
ATOM    284  HA  CYS A  18       8.797  -8.654  -0.957  1.00 28.29           H  
ATOM    285  C   CYS A  18       6.733  -9.087  -0.692  1.00 28.29           C  
ATOM    286  CB  CYS A  18       7.799  -7.856  -2.658  1.00 28.29           C  
ATOM    287  HB2 CYS A  18       7.206  -8.229  -3.492  1.00 28.29           H  
ATOM    288  HB3 CYS A  18       7.284  -6.999  -2.223  1.00 28.29           H  
ATOM    289  O   CYS A  18       5.595  -8.988  -1.147  1.00 28.29           O  
ATOM    290  SG  CYS A  18       9.437  -7.323  -3.232  1.00 28.29           S  
ATOM    291  HG  CYS A  18       9.967  -8.539  -3.388  1.00 28.29           H  
ATOM    292  N   THR A  19       6.945  -9.271   0.615  1.00 28.22           N  
ATOM    293  H   THR A  19       7.890  -9.427   0.937  1.00 28.22           H  
ATOM    294  CA  THR A  19       5.871  -9.218   1.622  1.00 28.22           C  
ATOM    295  HA  THR A  19       4.953  -9.613   1.186  1.00 28.22           H  
ATOM    296  C   THR A  19       5.598  -7.784   2.079  1.00 28.22           C  
ATOM    297  CB  THR A  19       6.195 -10.069   2.861  1.00 28.22           C  
ATOM    298  HB  THR A  19       5.505  -9.799   3.660  1.00 28.22           H  
ATOM    299  O   THR A  19       6.382  -7.219   2.845  1.00 28.22           O  
ATOM    300  CG2 THR A  19       6.041 -11.564   2.603  1.00 28.22           C  
ATOM    301 HG21 THR A  19       6.722 -11.876   1.811  1.00 28.22           H  
ATOM    302 HG22 THR A  19       6.276 -12.118   3.511  1.00 28.22           H  
ATOM    303 HG23 THR A  19       5.017 -11.786   2.302  1.00 28.22           H  
ATOM    304  OG1 THR A  19       7.512  -9.827   3.302  1.00 28.22           O  
ATOM    305  HG1 THR A  19       7.622  -8.873   3.319  1.00 28.22           H  
ATOM    306  N   CYS A  20       4.454  -7.214   1.698  1.00 29.22           N  
ATOM    307  H   CYS A  20       3.877  -7.689   1.019  1.00 29.22           H  
ATOM    308  CA  CYS A  20       3.957  -5.960   2.274  1.00 29.22           C  
ATOM    309  HA  CYS A  20       4.809  -5.354   2.582  1.00 29.22           H  
ATOM    310  C   CYS A  20       3.096  -6.229   3.522  1.00 29.22           C  
ATOM    311  CB  CYS A  20       3.189  -5.162   1.211  1.00 29.22           C  
ATOM    312  HB2 CYS A  20       2.401  -5.783   0.784  1.00 29.22           H  
ATOM    313  HB3 CYS A  20       2.727  -4.286   1.666  1.00 29.22           H  
ATOM    314  O   CYS A  20       2.215  -7.086   3.504  1.00 29.22           O  
ATOM    315  SG  CYS A  20       4.316  -4.620  -0.109  1.00 29.22           S  
ATOM    316  HG  CYS A  20       5.134  -3.844   0.608  1.00 29.22           H  
ATOM    317  N   ARG A  21       3.317  -5.468   4.603  1.00 29.64           N  
ATOM    318  H   ARG A  21       4.035  -4.760   4.542  1.00 29.64           H  
ATOM    319  CA  ARG A  21       2.458  -5.464   5.801  1.00 29.64           C  
ATOM    320  HA  ARG A  21       1.767  -6.306   5.765  1.00 29.64           H  
ATOM    321  C   ARG A  21       1.627  -4.184   5.818  1.00 29.64           C  
ATOM    322  CB  ARG A  21       3.298  -5.578   7.087  1.00 29.64           C  
ATOM    323  HB2 ARG A  21       4.031  -4.772   7.108  1.00 29.64           H  
ATOM    324  HB3 ARG A  21       2.635  -5.453   7.943  1.00 29.64           H  
ATOM    325  O   ARG A  21       2.199  -3.099   5.876  1.00 29.64           O  
ATOM    326  CG  ARG A  21       4.023  -6.926   7.226  1.00 29.64           C  
ATOM    327  HG2 ARG A  21       3.291  -7.733   7.217  1.00 29.64           H  
ATOM    328  HG3 ARG A  21       4.709  -7.058   6.389  1.00 29.64           H  
ATOM    329  CD  ARG A  21       4.818  -6.967   8.540  1.00 29.64           C  
ATOM    330  HD2 ARG A  21       5.519  -6.133   8.544  1.00 29.64           H  
ATOM    331  HD3 ARG A  21       4.125  -6.851   9.373  1.00 29.64           H  
ATOM    332  NE  ARG A  21       5.559  -8.235   8.688  1.00 29.64           N  
ATOM    333  HE  ARG A  21       5.375  -8.947   7.995  1.00 29.64           H  
ATOM    334  NH1 ARG A  21       6.787  -7.678  10.551  1.00 29.64           N  
ATOM    335 HH11 ARG A  21       7.489  -7.913  11.238  1.00 29.64           H  
ATOM    336 HH12 ARG A  21       6.344  -6.770  10.560  1.00 29.64           H  
ATOM    337  NH2 ARG A  21       7.058  -9.681   9.613  1.00 29.64           N  
ATOM    338 HH21 ARG A  21       7.760  -9.894  10.306  1.00 29.64           H  
ATOM    339 HH22 ARG A  21       6.862 -10.355   8.887  1.00 29.64           H  
ATOM    340  CZ  ARG A  21       6.459  -8.524   9.614  1.00 29.64           C  
ATOM    341  N   VAL A  22       0.302  -4.309   5.803  1.00 31.51           N  
ATOM    342  H   VAL A  22      -0.098  -5.235   5.762  1.00 31.51           H  
ATOM    343  CA  VAL A  22      -0.623  -3.176   5.960  1.00 31.51           C  
ATOM    344  HA  VAL A  22      -0.075  -2.243   5.829  1.00 31.51           H  
ATOM    345  C   VAL A  22      -1.185  -3.192   7.377  1.00 31.51           C  
ATOM    346  CB  VAL A  22      -1.736  -3.191   4.891  1.00 31.51           C  
ATOM    347  HB  VAL A  22      -2.292  -4.126   4.956  1.00 31.51           H  
ATOM    348  O   VAL A  22      -1.756  -4.190   7.811  1.00 31.51           O  
ATOM    349  CG1 VAL A  22      -2.714  -2.020   5.067  1.00 31.51           C  
ATOM    350 HG11 VAL A  22      -3.470  -2.053   4.283  1.00 31.51           H  
ATOM    351 HG12 VAL A  22      -2.182  -1.070   5.010  1.00 31.51           H  
ATOM    352 HG13 VAL A  22      -3.226  -2.092   6.026  1.00 31.51           H  
ATOM    353  CG2 VAL A  22      -1.128  -3.072   3.486  1.00 31.51           C  
ATOM    354 HG21 VAL A  22      -1.921  -3.011   2.741  1.00 31.51           H  
ATOM    355 HG22 VAL A  22      -0.514  -3.945   3.264  1.00 31.51           H  
ATOM    356 HG23 VAL A  22      -0.512  -2.175   3.416  1.00 31.51           H  
ATOM    357  N   PHE A  23      -1.029  -2.082   8.096  1.00 30.08           N  
ATOM    358  H   PHE A  23      -0.569  -1.290   7.670  1.00 30.08           H  
ATOM    359  CA  PHE A  23      -1.625  -1.876   9.415  1.00 30.08           C  
ATOM    360  HA  PHE A  23      -1.935  -2.831   9.838  1.00 30.08           H  
ATOM    361  C   PHE A  23      -2.862  -0.991   9.266  1.00 30.08           C  
ATOM    362  CB  PHE A  23      -0.594  -1.255  10.368  1.00 30.08           C  
ATOM    363  HB2 PHE A  23      -0.205  -0.336   9.929  1.00 30.08           H  
ATOM    364  HB3 PHE A  23      -1.101  -0.978  11.292  1.00 30.08           H  
ATOM    365  O   PHE A  23      -2.740   0.176   8.898  1.00 30.08           O  
ATOM    366  CG  PHE A  23       0.565  -2.171  10.715  1.00 30.08           C  
ATOM    367  CD1 PHE A  23       0.462  -3.050  11.810  1.00 30.08           C  
ATOM    368  HD1 PHE A  23      -0.444  -3.076  12.398  1.00 30.08           H  
ATOM    369  CD2 PHE A  23       1.749  -2.144   9.952  1.00 30.08           C  
ATOM    370  HD2 PHE A  23       1.834  -1.475   9.109  1.00 30.08           H  
ATOM    371  CE1 PHE A  23       1.538  -3.891  12.145  1.00 30.08           C  
ATOM    372  HE1 PHE A  23       1.454  -4.558  12.991  1.00 30.08           H  
ATOM    373  CE2 PHE A  23       2.825  -2.985  10.287  1.00 30.08           C  
ATOM    374  HE2 PHE A  23       3.733  -2.949   9.704  1.00 30.08           H  
ATOM    375  CZ  PHE A  23       2.721  -3.856  11.386  1.00 30.08           C  
ATOM    376  HZ  PHE A  23       3.551  -4.494  11.654  1.00 30.08           H  
ATOM    377  N   VAL A  24      -4.045  -1.540   9.553  1.00 30.85           N  
ATOM    378  H   VAL A  24      -4.075  -2.507   9.842  1.00 30.85           H  
ATOM    379  CA  VAL A  24      -5.306  -0.787   9.561  1.00 30.85           C  
ATOM    380  HA  VAL A  24      -5.156   0.167   9.054  1.00 30.85           H  
ATOM    381  C   VAL A  24      -5.692  -0.500  11.009  1.00 30.85           C  
ATOM    382  CB  VAL A  24      -6.432  -1.522   8.805  1.00 30.85           C  
ATOM    383  HB  VAL A  24      -6.711  -2.426   9.345  1.00 30.85           H  
ATOM    384  O   VAL A  24      -6.032  -1.413  11.759  1.00 30.85           O  
ATOM    385  CG1 VAL A  24      -7.660  -0.612   8.681  1.00 30.85           C  
ATOM    386 HG11 VAL A  24      -8.445  -1.123   8.124  1.00 30.85           H  
ATOM    387 HG12 VAL A  24      -8.047  -0.360   9.669  1.00 30.85           H  
ATOM    388 HG13 VAL A  24      -7.397   0.307   8.159  1.00 30.85           H  
ATOM    389  CG2 VAL A  24      -6.007  -1.921   7.384  1.00 30.85           C  
ATOM    390 HG21 VAL A  24      -5.206  -2.658   7.425  1.00 30.85           H  
ATOM    391 HG22 VAL A  24      -5.664  -1.043   6.835  1.00 30.85           H  
ATOM    392 HG23 VAL A  24      -6.850  -2.366   6.855  1.00 30.85           H  
ATOM    393  N   CYS A  25      -5.627   0.769  11.411  1.00 27.78           N  
ATOM    394  H   CYS A  25      -5.323   1.471  10.752  1.00 27.78           H  
ATOM    395  CA  CYS A  25      -6.009   1.206  12.753  1.00 27.78           C  
ATOM    396  HA  CYS A  25      -5.931   0.368  13.446  1.00 27.78           H  
ATOM    397  C   CYS A  25      -7.461   1.698  12.762  1.00 27.78           C  
ATOM    398  CB  CYS A  25      -5.043   2.297  13.236  1.00 27.78           C  
ATOM    399  HB2 CYS A  25      -5.013   3.107  12.507  1.00 27.78           H  
ATOM    400  HB3 CYS A  25      -5.401   2.697  14.184  1.00 27.78           H  
ATOM    401  O   CYS A  25      -7.771   2.713  12.143  1.00 27.78           O  
ATOM    402  SG  CYS A  25      -3.382   1.602  13.474  1.00 27.78           S  
ATOM    403  HG  CYS A  25      -2.790   2.726  13.888  1.00 27.78           H  
ATOM    404  N   TYR A  26      -8.332   1.022  13.514  1.00 29.62           N  
ATOM    405  H   TYR A  26      -8.012   0.197  14.000  1.00 29.62           H  
ATOM    406  CA  TYR A  26      -9.699   1.477  13.786  1.00 29.62           C  
ATOM    407  HA  TYR A  26      -9.981   2.228  13.048  1.00 29.62           H  
ATOM    408  C   TYR A  26      -9.785   2.122  15.172  1.00 29.62           C  
ATOM    409  CB  TYR A  26     -10.688   0.311  13.650  1.00 29.62           C  
ATOM    410  HB2 TYR A  26     -11.668   0.639  13.999  1.00 29.62           H  
ATOM    411  HB3 TYR A  26     -10.374  -0.507  14.298  1.00 29.62           H  
ATOM    412  O   TYR A  26      -9.241   1.596  16.141  1.00 29.62           O  
ATOM    413  CG  TYR A  26     -10.843  -0.193  12.229  1.00 29.62           C  
ATOM    414  CD1 TYR A  26     -11.638   0.530  11.316  1.00 29.62           C  
ATOM    415  HD1 TYR A  26     -12.142   1.432  11.630  1.00 29.62           H  
ATOM    416  CD2 TYR A  26     -10.191  -1.371  11.814  1.00 29.62           C  
ATOM    417  HD2 TYR A  26      -9.574  -1.924  12.508  1.00 29.62           H  
ATOM    418  CE1 TYR A  26     -11.771   0.081   9.988  1.00 29.62           C  
ATOM    419  HE1 TYR A  26     -12.365   0.632   9.275  1.00 29.62           H  
ATOM    420  CE2 TYR A  26     -10.339  -1.834  10.492  1.00 29.62           C  
ATOM    421  HE2 TYR A  26      -9.842  -2.741  10.182  1.00 29.62           H  
ATOM    422  OH  TYR A  26     -11.265  -1.526   8.293  1.00 29.62           O  
ATOM    423  HH  TYR A  26     -10.809  -2.354   8.123  1.00 29.62           H  
ATOM    424  CZ  TYR A  26     -11.123  -1.100   9.574  1.00 29.62           C  
ATOM    425  N   LYS A  27     -10.505   3.247  15.282  1.00 30.57           N  
ATOM    426  H   LYS A  27     -10.898   3.642  14.440  1.00 30.57           H  
ATOM    427  CA  LYS A  27     -10.681   3.975  16.553  1.00 30.57           C  
ATOM    428  HA  LYS A  27      -9.718   3.997  17.065  1.00 30.57           H  
ATOM    429  C   LYS A  27     -11.644   3.274  17.528  1.00 30.57           C  
ATOM    430  CB  LYS A  27     -11.088   5.428  16.239  1.00 30.57           C  
ATOM    431  HB2 LYS A  27     -12.083   5.439  15.794  1.00 30.57           H  
ATOM    432  HB3 LYS A  27     -10.382   5.838  15.517  1.00 30.57           H  
ATOM    433  O   LYS A  27     -11.564   3.503  18.731  1.00 30.57           O  
ATOM    434  CG  LYS A  27     -11.078   6.323  17.488  1.00 30.57           C  
ATOM    435  HG2 LYS A  27     -10.111   6.238  17.984  1.00 30.57           H  
ATOM    436  HG3 LYS A  27     -11.853   5.988  18.176  1.00 30.57           H  
ATOM    437  CD  LYS A  27     -11.333   7.797  17.150  1.00 30.57           C  
ATOM    438  HD2 LYS A  27     -10.495   8.191  16.574  1.00 30.57           H  
ATOM    439  HD3 LYS A  27     -12.250   7.888  16.568  1.00 30.57           H  
ATOM    440  CE  LYS A  27     -11.472   8.569  18.465  1.00 30.57           C  
ATOM    441  HE2 LYS A  27     -10.558   8.429  19.043  1.00 30.57           H  
ATOM    442  HE3 LYS A  27     -12.304   8.149  19.030  1.00 30.57           H  
ATOM    443  NZ  LYS A  27     -11.685  10.012  18.233  1.00 30.57           N  
ATOM    444  HZ1 LYS A  27     -10.866  10.408  17.794  1.00 30.57           H  
ATOM    445  HZ2 LYS A  27     -11.764  10.540  19.090  1.00 30.57           H  
ATOM    446  HZ3 LYS A  27     -12.453  10.213  17.609  1.00 30.57           H  
ATOM    447  N   TYR A  28     -12.530   2.410  17.025  1.00 27.09           N  
ATOM    448  H   TYR A  28     -12.524   2.245  16.029  1.00 27.09           H  
ATOM    449  CA  TYR A  28     -13.557   1.729  17.817  1.00 27.09           C  
ATOM    450  HA  TYR A  28     -13.273   1.751  18.869  1.00 27.09           H  
ATOM    451  C   TYR A  28     -13.688   0.253  17.396  1.00 27.09           C  
ATOM    452  CB  TYR A  28     -14.885   2.499  17.683  1.00 27.09           C  
ATOM    453  HB2 TYR A  28     -15.654   1.964  18.239  1.00 27.09           H  
ATOM    454  HB3 TYR A  28     -15.189   2.509  16.637  1.00 27.09           H  
ATOM    455  O   TYR A  28     -14.253  -0.043  16.350  1.00 27.09           O  
ATOM    456  CG  TYR A  28     -14.830   3.931  18.200  1.00 27.09           C  
ATOM    457  CD1 TYR A  28     -14.840   4.175  19.588  1.00 27.09           C  
ATOM    458  HD1 TYR A  28     -14.898   3.346  20.278  1.00 27.09           H  
ATOM    459  CD2 TYR A  28     -14.748   5.015  17.302  1.00 27.09           C  
ATOM    460  HD2 TYR A  28     -14.763   4.833  16.238  1.00 27.09           H  
ATOM    461  CE1 TYR A  28     -14.755   5.491  20.080  1.00 27.09           C  
ATOM    462  HE1 TYR A  28     -14.751   5.661  21.147  1.00 27.09           H  
ATOM    463  CE2 TYR A  28     -14.664   6.336  17.790  1.00 27.09           C  
ATOM    464  HE2 TYR A  28     -14.621   7.168  17.103  1.00 27.09           H  
ATOM    465  OH  TYR A  28     -14.556   7.842  19.665  1.00 27.09           O  
ATOM    466  HH  TYR A  28     -14.608   7.826  20.624  1.00 27.09           H  
ATOM    467  CZ  TYR A  28     -14.660   6.574  19.181  1.00 27.09           C  
ATOM    468  N   LYS A  29     -13.195  -0.650  18.261  1.00 26.91           N  
ATOM    469  H   LYS A  29     -12.744  -0.253  19.073  1.00 26.91           H  
ATOM    470  CA  LYS A  29     -13.108  -2.124  18.122  1.00 26.91           C  
ATOM    471  HA  LYS A  29     -12.673  -2.467  19.062  1.00 26.91           H  
ATOM    472  C   LYS A  29     -12.190  -2.660  16.994  1.00 26.91           C  
ATOM    473  CB  LYS A  29     -14.501  -2.779  18.032  1.00 26.91           C  
ATOM    474  HB2 LYS A  29     -15.045  -2.369  17.181  1.00 26.91           H  
ATOM    475  HB3 LYS A  29     -14.366  -3.845  17.850  1.00 26.91           H  
ATOM    476  O   LYS A  29     -12.232  -2.174  15.867  1.00 26.91           O  
ATOM    477  CG  LYS A  29     -15.339  -2.615  19.309  1.00 26.91           C  
ATOM    478  HG2 LYS A  29     -14.792  -3.038  20.152  1.00 26.91           H  
ATOM    479  HG3 LYS A  29     -15.520  -1.557  19.497  1.00 26.91           H  
ATOM    480  CD  LYS A  29     -16.686  -3.340  19.164  1.00 26.91           C  
ATOM    481  HD2 LYS A  29     -17.249  -2.879  18.352  1.00 26.91           H  
ATOM    482  HD3 LYS A  29     -16.505  -4.386  18.919  1.00 26.91           H  
ATOM    483  CE  LYS A  29     -17.491  -3.253  20.468  1.00 26.91           C  
ATOM    484  HE2 LYS A  29     -16.910  -3.713  21.268  1.00 26.91           H  
ATOM    485  HE3 LYS A  29     -17.631  -2.202  20.719  1.00 26.91           H  
ATOM    486  NZ  LYS A  29     -18.812  -3.924  20.345  1.00 26.91           N  
ATOM    487  HZ1 LYS A  29     -19.362  -3.496  19.614  1.00 26.91           H  
ATOM    488  HZ2 LYS A  29     -18.698  -4.903  20.122  1.00 26.91           H  
ATOM    489  HZ3 LYS A  29     -19.331  -3.855  21.208  1.00 26.91           H  
ATOM    490  N   PRO A  30     -11.397  -3.720  17.258  1.00 29.76           N  
ATOM    491  CA  PRO A  30     -10.639  -4.415  16.222  1.00 29.76           C  
ATOM    492  HA  PRO A  30     -10.155  -3.698  15.559  1.00 29.76           H  
ATOM    493  C   PRO A  30     -11.563  -5.321  15.396  1.00 29.76           C  
ATOM    494  CB  PRO A  30      -9.561  -5.202  16.976  1.00 29.76           C  
ATOM    495  HB2 PRO A  30      -8.701  -4.557  17.153  1.00 29.76           H  
ATOM    496  HB3 PRO A  30      -9.254  -6.100  16.441  1.00 29.76           H  
ATOM    497  O   PRO A  30     -11.983  -6.380  15.858  1.00 29.76           O  
ATOM    498  CG  PRO A  30     -10.227  -5.534  18.312  1.00 29.76           C  
ATOM    499  HG2 PRO A  30      -9.493  -5.648  19.109  1.00 29.76           H  
ATOM    500  HG3 PRO A  30     -10.824  -6.441  18.217  1.00 29.76           H  
ATOM    501  CD  PRO A  30     -11.145  -4.335  18.559  1.00 29.76           C  
ATOM    502  HD2 PRO A  30     -12.072  -4.670  19.023  1.00 29.76           H  
ATOM    503  HD3 PRO A  30     -10.636  -3.618  19.204  1.00 29.76           H  
ATOM    504  N   CYS A  31     -11.857  -4.925  14.158  1.00 28.30           N  
ATOM    505  H   CYS A  31     -11.525  -4.024  13.844  1.00 28.30           H  
ATOM    506  CA  CYS A  31     -12.482  -5.804  13.170  1.00 28.30           C  
ATOM    507  HA  CYS A  31     -13.002  -6.619  13.673  1.00 28.30           H  
ATOM    508  C   CYS A  31     -11.395  -6.414  12.275  1.00 28.30           C  
ATOM    509  CB  CYS A  31     -13.530  -5.024  12.367  1.00 28.30           C  
ATOM    510  HB2 CYS A  31     -13.067  -4.151  11.907  1.00 28.30           H  
ATOM    511  HB3 CYS A  31     -13.933  -5.664  11.582  1.00 28.30           H  
ATOM    512  O   CYS A  31     -10.642  -5.685  11.628  1.00 28.30           O  
ATOM    513  SG  CYS A  31     -14.884  -4.505  13.460  1.00 28.30           S  
ATOM    514  HG  CYS A  31     -14.182  -3.623  14.176  1.00 28.30           H  
ATOM    515  N   MET A  32     -11.304  -7.746  12.242  1.00 31.53           N  
ATOM    516  H   MET A  32     -11.970  -8.292  12.769  1.00 31.53           H  
ATOM    517  CA  MET A  32     -10.415  -8.458  11.322  1.00 31.53           C  
ATOM    518  HA  MET A  32      -9.496  -7.886  11.194  1.00 31.53           H  
ATOM    519  C   MET A  32     -11.085  -8.580   9.952  1.00 31.53           C  
ATOM    520  CB  MET A  32     -10.036  -9.841  11.881  1.00 31.53           C  
ATOM    521  HB2 MET A  32      -9.578 -10.429  11.086  1.00 31.53           H  
ATOM    522  HB3 MET A  32     -10.930 -10.362  12.224  1.00 31.53           H  
ATOM    523  O   MET A  32     -12.139  -9.199   9.833  1.00 31.53           O  
ATOM    524  CG  MET A  32      -9.024  -9.723  13.028  1.00 31.53           C  
ATOM    525  HG2 MET A  32      -8.159  -9.175  12.656  1.00 31.53           H  
ATOM    526  HG3 MET A  32      -9.463  -9.145  13.841  1.00 31.53           H  
ATOM    527  SD  MET A  32      -8.426 -11.305  13.687  1.00 31.53           S  
ATOM    528  CE  MET A  32      -9.775 -11.725  14.823  1.00 31.53           C  
ATOM    529  HE1 MET A  32      -9.885 -10.939  15.571  1.00 31.53           H  
ATOM    530  HE2 MET A  32      -9.548 -12.667  15.321  1.00 31.53           H  
ATOM    531  HE3 MET A  32     -10.706 -11.830  14.266  1.00 31.53           H  
ATOM    532  N   TYR A  33     -10.453  -8.018   8.922  1.00 32.39           N  
ATOM    533  H   TYR A  33      -9.586  -7.530   9.093  1.00 32.39           H  
ATOM    534  CA  TYR A  33     -10.871  -8.160   7.529  1.00 32.39           C  
ATOM    535  HA  TYR A  33     -11.774  -8.769   7.474  1.00 32.39           H  
ATOM    536  C   TYR A  33      -9.772  -8.864   6.733  1.00 32.39           C  
ATOM    537  CB  TYR A  33     -11.194  -6.787   6.922  1.00 32.39           C  
ATOM    538  HB2 TYR A  33     -10.304  -6.159   6.967  1.00 32.39           H  
ATOM    539  HB3 TYR A  33     -11.436  -6.924   5.868  1.00 32.39           H  
ATOM    540  O   TYR A  33      -8.611  -8.458   6.788  1.00 32.39           O  
ATOM    541  CG  TYR A  33     -12.353  -6.060   7.579  1.00 32.39           C  
ATOM    542  CD1 TYR A  33     -13.677  -6.459   7.307  1.00 32.39           C  
ATOM    543  HD1 TYR A  33     -13.866  -7.290   6.644  1.00 32.39           H  
ATOM    544  CD2 TYR A  33     -12.110  -4.983   8.455  1.00 32.39           C  
ATOM    545  HD2 TYR A  33     -11.095  -4.697   8.686  1.00 32.39           H  
ATOM    546  CE1 TYR A  33     -14.755  -5.783   7.910  1.00 32.39           C  
ATOM    547  HE1 TYR A  33     -15.774  -6.086   7.720  1.00 32.39           H  
ATOM    548  CE2 TYR A  33     -13.187  -4.289   9.040  1.00 32.39           C  
ATOM    549  HE2 TYR A  33     -13.002  -3.451   9.695  1.00 32.39           H  
ATOM    550  OH  TYR A  33     -15.559  -4.053   9.352  1.00 32.39           O  
ATOM    551  HH  TYR A  33     -15.287  -3.314   9.901  1.00 32.39           H  
ATOM    552  CZ  TYR A  33     -14.513  -4.695   8.773  1.00 32.39           C  
ATOM    553  N   ASN A  34     -10.142  -9.886   5.961  1.00 31.09           N  
ATOM    554  H   ASN A  34     -11.112 -10.167   5.953  1.00 31.09           H  
ATOM    555  CA  ASN A  34      -9.252 -10.468   4.958  1.00 31.09           C  
ATOM    556  HA  ASN A  34      -8.249 -10.564   5.373  1.00 31.09           H  
ATOM    557  C   ASN A  34      -9.192  -9.512   3.763  1.00 31.09           C  
ATOM    558  CB  ASN A  34      -9.752 -11.864   4.554  1.00 31.09           C  
ATOM    559  HB2 ASN A  34     -10.807 -11.808   4.282  1.00 31.09           H  
ATOM    560  HB3 ASN A  34      -9.198 -12.200   3.677  1.00 31.09           H  
ATOM    561  O   ASN A  34     -10.195  -9.314   3.080  1.00 31.09           O  
ATOM    562  CG  ASN A  34      -9.558 -12.908   5.637  1.00 31.09           C  
ATOM    563  ND2 ASN A  34     -10.338 -13.962   5.618  1.00 31.09           N  
ATOM    564 HD21 ASN A  34     -11.032 -14.078   4.894  1.00 31.09           H  
ATOM    565 HD22 ASN A  34     -10.194 -14.639   6.354  1.00 31.09           H  
ATOM    566  OD1 ASN A  34      -8.709 -12.808   6.505  1.00 31.09           O  
ATOM    567  N   LEU A  35      -8.029  -8.905   3.535  1.00 35.68           N  
ATOM    568  H   LEU A  35      -7.248  -9.110   4.142  1.00 35.68           H  
ATOM    569  CA  LEU A  35      -7.827  -7.906   2.491  1.00 35.68           C  
ATOM    570  HA  LEU A  35      -8.783  -7.705   2.006  1.00 35.68           H  
ATOM    571  C   LEU A  35      -6.879  -8.479   1.433  1.00 35.68           C  
ATOM    572  CB  LEU A  35      -7.373  -6.597   3.169  1.00 35.68           C  
ATOM    573  HB2 LEU A  35      -7.934  -6.504   4.099  1.00 35.68           H  
ATOM    574  HB3 LEU A  35      -6.317  -6.654   3.432  1.00 35.68           H  
ATOM    575  O   LEU A  35      -5.690  -8.665   1.686  1.00 35.68           O  
ATOM    576  CG  LEU A  35      -7.654  -5.330   2.340  1.00 35.68           C  
ATOM    577  HG  LEU A  35      -8.614  -5.428   1.833  1.00 35.68           H  
ATOM    578  CD1 LEU A  35      -7.722  -4.107   3.258  1.00 35.68           C  
ATOM    579 HD11 LEU A  35      -8.525  -4.235   3.984  1.00 35.68           H  
ATOM    580 HD12 LEU A  35      -6.776  -3.982   3.785  1.00 35.68           H  
ATOM    581 HD13 LEU A  35      -7.929  -3.214   2.668  1.00 35.68           H  
ATOM    582  CD2 LEU A  35      -6.567  -5.069   1.304  1.00 35.68           C  
ATOM    583 HD21 LEU A  35      -6.772  -4.140   0.773  1.00 35.68           H  
ATOM    584 HD22 LEU A  35      -5.603  -5.001   1.808  1.00 35.68           H  
ATOM    585 HD23 LEU A  35      -6.541  -5.880   0.576  1.00 35.68           H  
ATOM    586  N   ASN A  36      -7.422  -8.781   0.252  1.00 32.40           N  
ATOM    587  H   ASN A  36      -8.405  -8.599   0.108  1.00 32.40           H  
ATOM    588  CA  ASN A  36      -6.661  -9.350  -0.857  1.00 32.40           C  
ATOM    589  HA  ASN A  36      -5.918 -10.039  -0.456  1.00 32.40           H  
ATOM    590  C   ASN A  36      -5.902  -8.239  -1.594  1.00 32.40           C  
ATOM    591  CB  ASN A  36      -7.599 -10.157  -1.772  1.00 32.40           C  
ATOM    592  HB2 ASN A  36      -7.076 -10.389  -2.700  1.00 32.40           H  
ATOM    593  HB3 ASN A  36      -8.470  -9.552  -2.023  1.00 32.40           H  
ATOM    594  O   ASN A  36      -6.470  -7.463  -2.363  1.00 32.40           O  
ATOM    595  CG  ASN A  36      -8.041 -11.478  -1.162  1.00 32.40           C  
ATOM    596  ND2 ASN A  36      -9.151 -12.018  -1.604  1.00 32.40           N  
ATOM    597 HD21 ASN A  36      -9.408 -12.906  -1.199  1.00 32.40           H  
ATOM    598 HD22 ASN A  36      -9.695 -11.558  -2.321  1.00 32.40           H  
ATOM    599  OD1 ASN A  36      -7.401 -12.057  -0.301  1.00 32.40           O  
ATOM    600  N   LEU A  37      -4.596  -8.165  -1.346  1.00 37.56           N  
ATOM    601  H   LEU A  37      -4.203  -8.820  -0.686  1.00 37.56           H  
ATOM    602  CA  LEU A  37      -3.680  -7.252  -2.023  1.00 37.56           C  
ATOM    603  HA  LEU A  37      -4.228  -6.398  -2.420  1.00 37.56           H  
ATOM    604  C   LEU A  37      -3.021  -7.981  -3.196  1.00 37.56           C  
ATOM    605  CB  LEU A  37      -2.633  -6.749  -1.014  1.00 37.56           C  
ATOM    606  HB2 LEU A  37      -2.121  -7.616  -0.596  1.00 37.56           H  
ATOM    607  HB3 LEU A  37      -1.890  -6.155  -1.546  1.00 37.56           H  
ATOM    608  O   LEU A  37      -2.352  -8.993  -2.993  1.00 37.56           O  
ATOM    609  CG  LEU A  37      -3.214  -5.912   0.140  1.00 37.56           C  
ATOM    610  HG  LEU A  37      -4.051  -6.443   0.594  1.00 37.56           H  
ATOM    611  CD1 LEU A  37      -2.156  -5.705   1.222  1.00 37.56           C  
ATOM    612 HD11 LEU A  37      -1.318  -5.129   0.828  1.00 37.56           H  
ATOM    613 HD12 LEU A  37      -1.797  -6.673   1.571  1.00 37.56           H  
ATOM    614 HD13 LEU A  37      -2.605  -5.181   2.066  1.00 37.56           H  
ATOM    615  CD2 LEU A  37      -3.683  -4.533  -0.326  1.00 37.56           C  
ATOM    616 HD21 LEU A  37      -4.488  -4.633  -1.054  1.00 37.56           H  
ATOM    617 HD22 LEU A  37      -4.049  -3.953   0.521  1.00 37.56           H  
ATOM    618 HD23 LEU A  37      -2.849  -3.987  -0.770  1.00 37.56           H  
ATOM    619  N   ALA A  38      -3.174  -7.454  -4.410  1.00 33.30           N  
ATOM    620  H   ALA A  38      -3.723  -6.614  -4.523  1.00 33.30           H  
ATOM    621  CA  ALA A  38      -2.454  -7.939  -5.582  1.00 33.30           C  
ATOM    622  HA  ALA A  38      -2.006  -8.910  -5.372  1.00 33.30           H  
ATOM    623  C   ALA A  38      -1.328  -6.956  -5.920  1.00 33.30           C  
ATOM    624  CB  ALA A  38      -3.447  -8.129  -6.734  1.00 33.30           C  
ATOM    625  HB1 ALA A  38      -2.919  -8.483  -7.619  1.00 33.30           H  
ATOM    626  HB2 ALA A  38      -3.936  -7.183  -6.965  1.00 33.30           H  
ATOM    627  HB3 ALA A  38      -4.202  -8.864  -6.453  1.00 33.30           H  
ATOM    628  O   ALA A  38      -1.585  -5.780  -6.164  1.00 33.30           O  
ATOM    629  N   ILE A  39      -0.079  -7.420  -5.953  1.00 39.59           N  
ATOM    630  H   ILE A  39       0.083  -8.399  -5.765  1.00 39.59           H  
ATOM    631  CA  ILE A  39       1.040  -6.638  -6.493  1.00 39.59           C  
ATOM    632  HA  ILE A  39       0.775  -5.581  -6.524  1.00 39.59           H  
ATOM    633  C   ILE A  39       1.255  -7.106  -7.929  1.00 39.59           C  
ATOM    634  CB  ILE A  39       2.314  -6.761  -5.625  1.00 39.59           C  
ATOM    635  HB  ILE A  39       2.625  -7.806  -5.602  1.00 39.59           H  
ATOM    636  O   ILE A  39       1.572  -8.271  -8.152  1.00 39.59           O  
ATOM    637  CG1 ILE A  39       2.031  -6.293  -4.180  1.00 39.59           C  
ATOM    638 HG12 ILE A  39       1.772  -5.235  -4.198  1.00 39.59           H  
ATOM    639 HG13 ILE A  39       1.182  -6.849  -3.782  1.00 39.59           H  
ATOM    640  CG2 ILE A  39       3.446  -5.919  -6.245  1.00 39.59           C  
ATOM    641 HG21 ILE A  39       3.165  -4.866  -6.269  1.00 39.59           H  
ATOM    642 HG22 ILE A  39       3.655  -6.253  -7.261  1.00 39.59           H  
ATOM    643 HG23 ILE A  39       4.366  -6.036  -5.672  1.00 39.59           H  
ATOM    644  CD1 ILE A  39       3.192  -6.498  -3.198  1.00 39.59           C  
ATOM    645 HD11 ILE A  39       2.845  -6.282  -2.188  1.00 39.59           H  
ATOM    646 HD12 ILE A  39       3.538  -7.531  -3.239  1.00 39.59           H  
ATOM    647 HD13 ILE A  39       4.017  -5.825  -3.433  1.00 39.59           H  
ATOM    648  N   THR A  40       1.085  -6.204  -8.893  1.00 37.83           N  
ATOM    649  H   THR A  40       0.859  -5.254  -8.633  1.00 37.83           H  
ATOM    650  CA  THR A  40       1.503  -6.432 -10.278  1.00 37.83           C  
ATOM    651  HA  THR A  40       1.737  -7.488 -10.412  1.00 37.83           H  
ATOM    652  C   THR A  40       2.782  -5.650 -10.534  1.00 37.83           C  
ATOM    653  CB  THR A  40       0.389  -6.117 -11.287  1.00 37.83           C  
ATOM    654  HB  THR A  40      -0.456  -6.773 -11.076  1.00 37.83           H  
ATOM    655  O   THR A  40       2.873  -4.473 -10.187  1.00 37.83           O  
ATOM    656  CG2 THR A  40      -0.115  -4.675 -11.301  1.00 37.83           C  
ATOM    657 HG21 THR A  40      -0.943  -4.582 -12.003  1.00 37.83           H  
ATOM    658 HG22 THR A  40      -0.469  -4.398 -10.308  1.00 37.83           H  
ATOM    659 HG23 THR A  40       0.687  -4.001 -11.602  1.00 37.83           H  
ATOM    660  OG1 THR A  40       0.863  -6.401 -12.578  1.00 37.83           O  
ATOM    661  HG1 THR A  40       0.146  -6.246 -13.199  1.00 37.83           H  
ATOM    662  N   CYS A  41       3.792  -6.296 -11.108  1.00 37.45           N  
ATOM    663  H   CYS A  41       3.649  -7.246 -11.421  1.00 37.45           H  
ATOM    664  CA  CYS A  41       5.038  -5.643 -11.483  1.00 37.45           C  
ATOM    665  HA  CYS A  41       4.975  -4.577 -11.267  1.00 37.45           H  
ATOM    666  C   CYS A  41       5.248  -5.790 -12.986  1.00 37.45           C  
ATOM    667  CB  CYS A  41       6.207  -6.211 -10.675  1.00 37.45           C  
ATOM    668  HB2 CYS A  41       6.260  -7.277 -10.894  1.00 37.45           H  
ATOM    669  HB3 CYS A  41       7.132  -5.758 -11.033  1.00 37.45           H  
ATOM    670  O   CYS A  41       5.284  -6.901 -13.509  1.00 37.45           O  
ATOM    671  SG  CYS A  41       6.136  -6.017  -8.867  1.00 37.45           S  
ATOM    672  N   THR A  42       5.405  -4.664 -13.672  1.00 35.75           N  
ATOM    673  H   THR A  42       5.393  -3.785 -13.176  1.00 35.75           H  
ATOM    674  CA  THR A  42       5.738  -4.600 -15.093  1.00 35.75           C  
ATOM    675  HA  THR A  42       5.623  -5.590 -15.534  1.00 35.75           H  
ATOM    676  C   THR A  42       7.198  -4.191 -15.247  1.00 35.75           C  
ATOM    677  CB  THR A  42       4.802  -3.650 -15.855  1.00 35.75           C  
ATOM    678  HB  THR A  42       5.127  -3.595 -16.894  1.00 35.75           H  
ATOM    679  O   THR A  42       7.719  -3.373 -14.487  1.00 35.75           O  
ATOM    680  CG2 THR A  42       3.351  -4.131 -15.818  1.00 35.75           C  
ATOM    681 HG21 THR A  42       2.973  -4.114 -14.795  1.00 35.75           H  
ATOM    682 HG22 THR A  42       2.733  -3.485 -16.440  1.00 35.75           H  
ATOM    683 HG23 THR A  42       3.293  -5.150 -16.201  1.00 35.75           H  
ATOM    684  OG1 THR A  42       4.822  -2.358 -15.298  1.00 35.75           O  
ATOM    685  HG1 THR A  42       4.288  -1.785 -15.853  1.00 35.75           H  
ATOM    686  N   ARG A  43       7.890  -4.777 -16.226  1.00 33.55           N  
ATOM    687  H   ARG A  43       7.419  -5.437 -16.829  1.00 33.55           H  
ATOM    688  CA  ARG A  43       9.276  -4.429 -16.545  1.00 33.55           C  
ATOM    689  HA  ARG A  43       9.626  -3.675 -15.840  1.00 33.55           H  
ATOM    690  C   ARG A  43       9.317  -3.806 -17.934  1.00 33.55           C  
ATOM    691  CB  ARG A  43      10.167  -5.672 -16.392  1.00 33.55           C  
ATOM    692  HB2 ARG A  43       9.886  -6.192 -15.476  1.00 33.55           H  
ATOM    693  HB3 ARG A  43      10.006  -6.349 -17.231  1.00 33.55           H  
ATOM    694  O   ARG A  43       9.070  -4.507 -18.908  1.00 33.55           O  
ATOM    695  CG  ARG A  43      11.653  -5.301 -16.292  1.00 33.55           C  
ATOM    696  HG2 ARG A  43      11.965  -4.756 -17.183  1.00 33.55           H  
ATOM    697  HG3 ARG A  43      11.799  -4.668 -15.417  1.00 33.55           H  
ATOM    698  CD  ARG A  43      12.500  -6.572 -16.145  1.00 33.55           C  
ATOM    699  HD2 ARG A  43      12.481  -7.111 -17.092  1.00 33.55           H  
ATOM    700  HD3 ARG A  43      12.056  -7.201 -15.374  1.00 33.55           H  
ATOM    701  NE  ARG A  43      13.888  -6.257 -15.756  1.00 33.55           N  
ATOM    702  HE  ARG A  43      14.058  -5.331 -15.393  1.00 33.55           H  
ATOM    703  NH1 ARG A  43      14.796  -8.334 -16.150  1.00 33.55           N  
ATOM    704 HH11 ARG A  43      13.893  -8.656 -16.468  1.00 33.55           H  
ATOM    705 HH12 ARG A  43      15.591  -8.956 -16.140  1.00 33.55           H  
ATOM    706  NH2 ARG A  43      16.065  -6.706 -15.292  1.00 33.55           N  
ATOM    707 HH21 ARG A  43      16.169  -5.769 -14.930  1.00 33.55           H  
ATOM    708 HH22 ARG A  43      16.850  -7.340 -15.257  1.00 33.55           H  
ATOM    709  CZ  ARG A  43      14.905  -7.100 -15.736  1.00 33.55           C  
ATOM    710  N   ASP A  44       9.643  -2.519 -18.018  1.00 34.99           N  
ATOM    711  H   ASP A  44       9.889  -2.030 -17.169  1.00 34.99           H  
ATOM    712  CA  ASP A  44       9.875  -1.819 -19.286  1.00 34.99           C  
ATOM    713  HA  ASP A  44       9.726  -2.521 -20.107  1.00 34.99           H  
ATOM    714  C   ASP A  44      11.328  -1.336 -19.351  1.00 34.99           C  
ATOM    715  CB  ASP A  44       8.876  -0.671 -19.509  1.00 34.99           C  
ATOM    716  HB2 ASP A  44       8.991   0.067 -18.715  1.00 34.99           H  
ATOM    717  HB3 ASP A  44       7.861  -1.068 -19.471  1.00 34.99           H  
ATOM    718  O   ASP A  44      11.832  -0.712 -18.417  1.00 34.99           O  
ATOM    719  CG  ASP A  44       9.097   0.000 -20.878  1.00 34.99           C  
ATOM    720  OD1 ASP A  44       9.574  -0.700 -21.803  1.00 34.99           O  
ATOM    721  OD2 ASP A  44       8.851   1.219 -20.999  1.00 34.99           O  
ATOM    722  N   LYS A  45      12.022  -1.676 -20.444  1.00 30.59           N  
ATOM    723  H   LYS A  45      11.459  -2.026 -21.207  1.00 30.59           H  
ATOM    724  CA  LYS A  45      13.418  -1.284 -20.739  1.00 30.59           C  
ATOM    725  HA  LYS A  45      13.822  -1.994 -21.460  1.00 30.59           H  
ATOM    726  C   LYS A  45      14.365  -1.366 -19.529  1.00 30.59           C  
ATOM    727  CB  LYS A  45      13.407   0.096 -21.415  1.00 30.59           C  
ATOM    728  HB2 LYS A  45      14.423   0.479 -21.509  1.00 30.59           H  
ATOM    729  HB3 LYS A  45      12.834   0.787 -20.796  1.00 30.59           H  
ATOM    730  O   LYS A  45      15.109  -0.440 -19.226  1.00 30.59           O  
ATOM    731  CG  LYS A  45      12.798   0.006 -22.821  1.00 30.59           C  
ATOM    732  HG2 LYS A  45      13.523  -0.444 -23.499  1.00 30.59           H  
ATOM    733  HG3 LYS A  45      11.906  -0.621 -22.812  1.00 30.59           H  
ATOM    734  CD  LYS A  45      12.408   1.393 -23.328  1.00 30.59           C  
ATOM    735  HD2 LYS A  45      13.299   2.009 -23.450  1.00 30.59           H  
ATOM    736  HD3 LYS A  45      11.739   1.852 -22.601  1.00 30.59           H  
ATOM    737  CE  LYS A  45      11.671   1.235 -24.657  1.00 30.59           C  
ATOM    738  HE2 LYS A  45      10.864   0.519 -24.505  1.00 30.59           H  
ATOM    739  HE3 LYS A  45      12.356   0.826 -25.401  1.00 30.59           H  
ATOM    740  NZ  LYS A  45      11.113   2.529 -25.104  1.00 30.59           N  
ATOM    741  HZ1 LYS A  45      11.842   3.219 -25.218  1.00 30.59           H  
ATOM    742  HZ2 LYS A  45      10.459   2.854 -24.405  1.00 30.59           H  
ATOM    743  HZ3 LYS A  45      10.609   2.415 -25.971  1.00 30.59           H  
ATOM    744  N   GLY A  46      14.310  -2.488 -18.809  1.00 36.08           N  
ATOM    745  H   GLY A  46      13.619  -3.170 -19.087  1.00 36.08           H  
ATOM    746  CA  GLY A  46      15.137  -2.755 -17.624  1.00 36.08           C  
ATOM    747  HA2 GLY A  46      16.136  -2.356 -17.795  1.00 36.08           H  
ATOM    748  HA3 GLY A  46      15.224  -3.834 -17.489  1.00 36.08           H  
ATOM    749  C   GLY A  46      14.619  -2.148 -16.314  1.00 36.08           C  
ATOM    750  O   GLY A  46      14.954  -2.671 -15.252  1.00 36.08           O  
ATOM    751  N   THR A  47      13.742  -1.144 -16.373  1.00 32.53           N  
ATOM    752  H   THR A  47      13.413  -0.850 -17.282  1.00 32.53           H  
ATOM    753  CA  THR A  47      13.081  -0.540 -15.209  1.00 32.53           C  
ATOM    754  HA  THR A  47      13.808  -0.456 -14.402  1.00 32.53           H  
ATOM    755  C   THR A  47      11.925  -1.424 -14.750  1.00 32.53           C  
ATOM    756  CB  THR A  47      12.559   0.872 -15.526  1.00 32.53           C  
ATOM    757  HB  THR A  47      11.728   0.815 -16.229  1.00 32.53           H  
ATOM    758  O   THR A  47      11.093  -1.837 -15.555  1.00 32.53           O  
ATOM    759  CG2 THR A  47      12.110   1.616 -14.268  1.00 32.53           C  
ATOM    760 HG21 THR A  47      11.241   1.125 -13.828  1.00 32.53           H  
ATOM    761 HG22 THR A  47      12.922   1.649 -13.541  1.00 32.53           H  
ATOM    762 HG23 THR A  47      11.830   2.635 -14.537  1.00 32.53           H  
ATOM    763  OG1 THR A  47      13.588   1.645 -16.095  1.00 32.53           O  
ATOM    764  HG1 THR A  47      13.757   1.305 -16.977  1.00 32.53           H  
ATOM    765  N   GLN A  48      11.860  -1.721 -13.454  1.00 35.41           N  
ATOM    766  H   GLN A  48      12.558  -1.341 -12.832  1.00 35.41           H  
ATOM    767  CA  GLN A  48      10.771  -2.488 -12.854  1.00 35.41           C  
ATOM    768  HA  GLN A  48      10.208  -3.007 -13.630  1.00 35.41           H  
ATOM    769  C   GLN A  48       9.820  -1.543 -12.113  1.00 35.41           C  
ATOM    770  CB  GLN A  48      11.378  -3.547 -11.930  1.00 35.41           C  
ATOM    771  HB2 GLN A  48      11.883  -3.045 -11.105  1.00 35.41           H  
ATOM    772  HB3 GLN A  48      12.120  -4.124 -12.482  1.00 35.41           H  
ATOM    773  O   GLN A  48      10.224  -0.862 -11.173  1.00 35.41           O  
ATOM    774  CG  GLN A  48      10.330  -4.512 -11.367  1.00 35.41           C  
ATOM    775  HG2 GLN A  48       9.987  -5.188 -12.150  1.00 35.41           H  
ATOM    776  HG3 GLN A  48       9.471  -3.955 -10.991  1.00 35.41           H  
ATOM    777  CD  GLN A  48      10.934  -5.317 -10.228  1.00 35.41           C  
ATOM    778  NE2 GLN A  48      10.351  -5.273  -9.051  1.00 35.41           N  
ATOM    779 HE21 GLN A  48       9.496  -4.753  -8.909  1.00 35.41           H  
ATOM    780 HE22 GLN A  48      10.795  -5.804  -8.316  1.00 35.41           H  
ATOM    781  OE1 GLN A  48      11.957  -5.966 -10.363  1.00 35.41           O  
ATOM    782  N   VAL A  49       8.551  -1.526 -12.515  1.00 36.82           N  
ATOM    783  H   VAL A  49       8.281  -2.122 -13.285  1.00 36.82           H  
ATOM    784  CA  VAL A  49       7.488  -0.729 -11.897  1.00 36.82           C  
ATOM    785  HA  VAL A  49       7.912  -0.083 -11.128  1.00 36.82           H  
ATOM    786  C   VAL A  49       6.497  -1.679 -11.240  1.00 36.82           C  
ATOM    787  CB  VAL A  49       6.795   0.174 -12.937  1.00 36.82           C  
ATOM    788  HB  VAL A  49       6.334  -0.443 -13.709  1.00 36.82           H  
ATOM    789  O   VAL A  49       5.848  -2.467 -11.919  1.00 36.82           O  
ATOM    790  CG1 VAL A  49       5.707   1.035 -12.280  1.00 36.82           C  
ATOM    791 HG11 VAL A  49       5.253   1.684 -13.029  1.00 36.82           H  
ATOM    792 HG12 VAL A  49       6.137   1.649 -11.489  1.00 36.82           H  
ATOM    793 HG13 VAL A  49       4.923   0.402 -11.865  1.00 36.82           H  
ATOM    794  CG2 VAL A  49       7.800   1.119 -13.611  1.00 36.82           C  
ATOM    795 HG21 VAL A  49       7.278   1.783 -14.300  1.00 36.82           H  
ATOM    796 HG22 VAL A  49       8.322   1.713 -12.861  1.00 36.82           H  
ATOM    797 HG23 VAL A  49       8.527   0.544 -14.186  1.00 36.82           H  
ATOM    798  N   CYS A  50       6.367  -1.612  -9.916  1.00 38.54           N  
ATOM    799  H   CYS A  50       6.916  -0.934  -9.407  1.00 38.54           H  
ATOM    800  CA  CYS A  50       5.365  -2.377  -9.178  1.00 38.54           C  
ATOM    801  HA  CYS A  50       4.964  -3.168  -9.812  1.00 38.54           H  
ATOM    802  C   CYS A  50       4.193  -1.479  -8.780  1.00 38.54           C  
ATOM    803  CB  CYS A  50       6.008  -3.072  -7.979  1.00 38.54           C  
ATOM    804  HB2 CYS A  50       5.225  -3.537  -7.381  1.00 38.54           H  
ATOM    805  HB3 CYS A  50       6.492  -2.317  -7.360  1.00 38.54           H  
ATOM    806  O   CYS A  50       4.372  -0.474  -8.094  1.00 38.54           O  
ATOM    807  SG  CYS A  50       7.226  -4.350  -8.400  1.00 38.54           S  
ATOM    808  N   VAL A  51       2.990  -1.871  -9.190  1.00 36.46           N  
ATOM    809  H   VAL A  51       2.935  -2.730  -9.718  1.00 36.46           H  
ATOM    810  CA  VAL A  51       1.719  -1.263  -8.800  1.00 36.46           C  
ATOM    811  HA  VAL A  51       1.906  -0.326  -8.275  1.00 36.46           H  
ATOM    812  C   VAL A  51       1.021  -2.231  -7.855  1.00 36.46           C  
ATOM    813  CB  VAL A  51       0.843  -0.955 -10.033  1.00 36.46           C  
ATOM    814  HB  VAL A  51       0.605  -1.885 -10.550  1.00 36.46           H  
ATOM    815  O   VAL A  51       0.717  -3.366  -8.228  1.00 36.46           O  
ATOM    816  CG1 VAL A  51      -0.472  -0.277  -9.626  1.00 36.46           C  
ATOM    817 HG11 VAL A  51      -0.269   0.648  -9.086  1.00 36.46           H  
ATOM    818 HG12 VAL A  51      -1.060  -0.051 -10.515  1.00 36.46           H  
ATOM    819 HG13 VAL A  51      -1.061  -0.942  -8.994  1.00 36.46           H  
ATOM    820  CG2 VAL A  51       1.566  -0.031 -11.023  1.00 36.46           C  
ATOM    821 HG21 VAL A  51       1.864   0.893 -10.527  1.00 36.46           H  
ATOM    822 HG22 VAL A  51       2.451  -0.527 -11.421  1.00 36.46           H  
ATOM    823 HG23 VAL A  51       0.907   0.205 -11.859  1.00 36.46           H  
ATOM    824  N   LEU A  52       0.737  -1.794  -6.628  1.00 39.08           N  
ATOM    825  H   LEU A  52       0.991  -0.852  -6.366  1.00 39.08           H  
ATOM    826  CA  LEU A  52      -0.193  -2.533  -5.783  1.00 39.08           C  
ATOM    827  HA  LEU A  52      -0.085  -3.594  -6.010  1.00 39.08           H  
ATOM    828  C   LEU A  52      -1.627  -2.143  -6.147  1.00 39.08           C  
ATOM    829  CB  LEU A  52       0.153  -2.399  -4.293  1.00 39.08           C  
ATOM    830  HB2 LEU A  52       0.095  -1.354  -3.988  1.00 39.08           H  
ATOM    831  HB3 LEU A  52       1.178  -2.744  -4.161  1.00 39.08           H  
ATOM    832  O   LEU A  52      -2.012  -0.976  -6.084  1.00 39.08           O  
ATOM    833  CG  LEU A  52      -0.804  -3.266  -3.443  1.00 39.08           C  
ATOM    834  HG  LEU A  52      -1.218  -4.049  -4.078  1.00 39.08           H  
ATOM    835  CD1 LEU A  52      -0.091  -4.001  -2.300  1.00 39.08           C  
ATOM    836 HD11 LEU A  52      -0.710  -4.031  -1.404  1.00 39.08           H  
ATOM    837 HD12 LEU A  52       0.102  -5.029  -2.605  1.00 39.08           H  
ATOM    838 HD13 LEU A  52       0.862  -3.532  -2.057  1.00 39.08           H  
ATOM    839  CD2 LEU A  52      -1.997  -2.463  -2.915  1.00 39.08           C  
ATOM    840 HD21 LEU A  52      -2.855  -3.129  -2.828  1.00 39.08           H  
ATOM    841 HD22 LEU A  52      -2.272  -1.662  -3.601  1.00 39.08           H  
ATOM    842 HD23 LEU A  52      -1.788  -2.025  -1.938  1.00 39.08           H  
ATOM    843  N   VAL A  53      -2.414  -3.150  -6.499  1.00 33.80           N  
ATOM    844  H   VAL A  53      -2.011  -4.076  -6.508  1.00 33.80           H  
ATOM    845  CA  VAL A  53      -3.843  -3.062  -6.764  1.00 33.80           C  
ATOM    846  HA  VAL A  53      -4.114  -2.020  -6.933  1.00 33.80           H  
ATOM    847  C   VAL A  53      -4.578  -3.570  -5.524  1.00 33.80           C  
ATOM    848  CB  VAL A  53      -4.209  -3.854  -8.037  1.00 33.80           C  
ATOM    849  HB  VAL A  53      -4.009  -4.914  -7.878  1.00 33.80           H  
ATOM    850  O   VAL A  53      -4.561  -4.761  -5.203  1.00 33.80           O  
ATOM    851  CG1 VAL A  53      -5.693  -3.677  -8.381  1.00 33.80           C  
ATOM    852 HG11 VAL A  53      -5.936  -4.265  -9.266  1.00 33.80           H  
ATOM    853 HG12 VAL A  53      -5.912  -2.628  -8.578  1.00 33.80           H  
ATOM    854 HG13 VAL A  53      -6.316  -4.025  -7.557  1.00 33.80           H  
ATOM    855  CG2 VAL A  53      -3.392  -3.384  -9.251  1.00 33.80           C  
ATOM    856 HG21 VAL A  53      -3.541  -2.317  -9.415  1.00 33.80           H  
ATOM    857 HG22 VAL A  53      -3.702  -3.933 -10.141  1.00 33.80           H  
ATOM    858 HG23 VAL A  53      -2.332  -3.575  -9.086  1.00 33.80           H  
ATOM    859  N   CYS A  54      -5.242  -2.657  -4.814  1.00 34.17           N  
ATOM    860  H   CYS A  54      -5.155  -1.685  -5.074  1.00 34.17           H  
ATOM    861  CA  CYS A  54      -6.203  -3.012  -3.771  1.00 34.17           C  
ATOM    862  HA  CYS A  54      -5.777  -3.774  -3.119  1.00 34.17           H  
ATOM    863  C   CYS A  54      -7.462  -3.590  -4.433  1.00 34.17           C  
ATOM    864  CB  CYS A  54      -6.535  -1.771  -2.928  1.00 34.17           C  
ATOM    865  HB2 CYS A  54      -7.376  -2.002  -2.274  1.00 34.17           H  
ATOM    866  HB3 CYS A  54      -6.826  -0.950  -3.583  1.00 34.17           H  
ATOM    867  O   CYS A  54      -8.343  -2.841  -4.859  1.00 34.17           O  
ATOM    868  SG  CYS A  54      -5.116  -1.284  -1.907  1.00 34.17           S  
ATOM    869  HG  CYS A  54      -5.646  -0.163  -1.409  1.00 34.17           H  
ATOM    870  N   VAL A  55      -7.554  -4.917  -4.535  1.00 28.94           N  
ATOM    871  H   VAL A  55      -6.809  -5.496  -4.175  1.00 28.94           H  
ATOM    872  CA  VAL A  55      -8.714  -5.581  -5.139  1.00 28.94           C  
ATOM    873  HA  VAL A  55      -9.064  -4.970  -5.971  1.00 28.94           H  
ATOM    874  C   VAL A  55      -9.844  -5.667  -4.111  1.00 28.94           C  
ATOM    875  CB  VAL A  55      -8.346  -6.954  -5.736  1.00 28.94           C  
ATOM    876  HB  VAL A  55      -7.957  -7.604  -4.952  1.00 28.94           H  
ATOM    877  O   VAL A  55      -9.810  -6.484  -3.198  1.00 28.94           O  
ATOM    878  CG1 VAL A  55      -9.564  -7.627  -6.386  1.00 28.94           C  
ATOM    879 HG11 VAL A  55      -9.265  -8.578  -6.827  1.00 28.94           H  
ATOM    880 HG12 VAL A  55     -10.325  -7.834  -5.634  1.00 28.94           H  
ATOM    881 HG13 VAL A  55      -9.984  -6.989  -7.165  1.00 28.94           H  
ATOM    882  CG2 VAL A  55      -7.278  -6.809  -6.832  1.00 28.94           C  
ATOM    883 HG21 VAL A  55      -7.047  -7.786  -7.255  1.00 28.94           H  
ATOM    884 HG22 VAL A  55      -7.639  -6.154  -7.625  1.00 28.94           H  
ATOM    885 HG23 VAL A  55      -6.360  -6.397  -6.412  1.00 28.94           H  
ATOM    886  N   HIS A  56     -10.863  -4.828  -4.308  1.00 27.61           N  
ATOM    887  H   HIS A  56     -10.735  -4.140  -5.036  1.00 27.61           H  
ATOM    888  CA  HIS A  56     -12.174  -4.874  -3.648  1.00 27.61           C  
ATOM    889  HA  HIS A  56     -12.691  -3.970  -3.969  1.00 27.61           H  
ATOM    890  C   HIS A  56     -12.194  -4.815  -2.104  1.00 27.61           C  
ATOM    891  CB  HIS A  56     -13.000  -6.053  -4.210  1.00 27.61           C  
ATOM    892  HB2 HIS A  56     -13.495  -6.587  -3.399  1.00 27.61           H  
ATOM    893  HB3 HIS A  56     -12.353  -6.774  -4.710  1.00 27.61           H  
ATOM    894  O   HIS A  56     -12.225  -5.829  -1.413  1.00 27.61           O  
ATOM    895  CG  HIS A  56     -14.067  -5.610  -5.172  1.00 27.61           C  
ATOM    896  CD2 HIS A  56     -13.874  -5.020  -6.392  1.00 27.61           C  
ATOM    897  HD2 HIS A  56     -12.922  -4.800  -6.852  1.00 27.61           H  
ATOM    898  ND1 HIS A  56     -15.427  -5.708  -4.974  1.00 27.61           N  
ATOM    899  HD1 HIS A  56     -15.891  -6.139  -4.188  1.00 27.61           H  
ATOM    900  CE1 HIS A  56     -16.037  -5.194  -6.056  1.00 27.61           C  
ATOM    901  HE1 HIS A  56     -17.106  -5.146  -6.206  1.00 27.61           H  
ATOM    902  NE2 HIS A  56     -15.130  -4.745  -6.935  1.00 27.61           N  
ATOM    903  N   LEU A  57     -12.398  -3.603  -1.569  1.00 30.70           N  
ATOM    904  H   LEU A  57     -12.263  -2.792  -2.157  1.00 30.70           H  
ATOM    905  CA  LEU A  57     -13.107  -3.407  -0.291  1.00 30.70           C  
ATOM    906  HA  LEU A  57     -13.360  -4.396   0.091  1.00 30.70           H  
ATOM    907  C   LEU A  57     -14.468  -2.701  -0.477  1.00 30.70           C  
ATOM    908  CB  LEU A  57     -12.206  -2.736   0.769  1.00 30.70           C  
ATOM    909  HB2 LEU A  57     -11.157  -2.949   0.562  1.00 30.70           H  
ATOM    910  HB3 LEU A  57     -12.342  -1.656   0.717  1.00 30.70           H  
ATOM    911  O   LEU A  57     -14.980  -2.073   0.445  1.00 30.70           O  
ATOM    912  CG  LEU A  57     -12.558  -3.251   2.185  1.00 30.70           C  
ATOM    913  HG  LEU A  57     -13.615  -3.514   2.233  1.00 30.70           H  
ATOM    914  CD1 LEU A  57     -11.727  -4.489   2.528  1.00 30.70           C  
ATOM    915 HD11 LEU A  57     -12.019  -4.871   3.506  1.00 30.70           H  
ATOM    916 HD12 LEU A  57     -11.899  -5.268   1.784  1.00 30.70           H  
ATOM    917 HD13 LEU A  57     -10.666  -4.239   2.540  1.00 30.70           H  
ATOM    918  CD2 LEU A  57     -12.296  -2.211   3.269  1.00 30.70           C  
ATOM    919 HD21 LEU A  57     -12.847  -1.298   3.041  1.00 30.70           H  
ATOM    920 HD22 LEU A  57     -12.638  -2.590   4.232  1.00 30.70           H  
ATOM    921 HD23 LEU A  57     -11.229  -1.996   3.328  1.00 30.70           H  
ATOM    922  N   LEU A  58     -15.066  -2.789  -1.673  1.00 28.36           N  
ATOM    923  H   LEU A  58     -14.620  -3.325  -2.404  1.00 28.36           H  
ATOM    924  CA  LEU A  58     -16.338  -2.115  -1.976  1.00 28.36           C  
ATOM    925  HA  LEU A  58     -16.291  -1.118  -1.537  1.00 28.36           H  
ATOM    926  C   LEU A  58     -17.562  -2.808  -1.345  1.00 28.36           C  
ATOM    927  CB  LEU A  58     -16.511  -1.977  -3.506  1.00 28.36           C  
ATOM    928  HB2 LEU A  58     -15.582  -2.206  -4.029  1.00 28.36           H  
ATOM    929  HB3 LEU A  58     -17.252  -2.704  -3.840  1.00 28.36           H  
ATOM    930  O   LEU A  58     -18.595  -2.175  -1.152  1.00 28.36           O  
ATOM    931  CG  LEU A  58     -16.969  -0.558  -3.900  1.00 28.36           C  
ATOM    932  HG  LEU A  58     -17.636  -0.161  -3.135  1.00 28.36           H  
ATOM    933  CD1 LEU A  58     -15.760   0.371  -4.046  1.00 28.36           C  
ATOM    934 HD11 LEU A  58     -15.106   0.019  -4.845  1.00 28.36           H  
ATOM    935 HD12 LEU A  58     -15.204   0.408  -3.109  1.00 28.36           H  
ATOM    936 HD13 LEU A  58     -16.103   1.377  -4.286  1.00 28.36           H  
ATOM    937  CD2 LEU A  58     -17.728  -0.569  -5.224  1.00 28.36           C  
ATOM    938 HD21 LEU A  58     -18.030   0.446  -5.485  1.00 28.36           H  
ATOM    939 HD22 LEU A  58     -18.623  -1.184  -5.127  1.00 28.36           H  
ATOM    940 HD23 LEU A  58     -17.100  -0.971  -6.018  1.00 28.36           H  
ATOM    941  N   THR A  59     -17.464  -4.104  -1.037  1.00 26.71           N  
ATOM    942  H   THR A  59     -16.606  -4.588  -1.259  1.00 26.71           H  
ATOM    943  CA  THR A  59     -18.625  -4.963  -0.739  1.00 26.71           C  
ATOM    944  HA  THR A  59     -19.489  -4.535  -1.247  1.00 26.71           H  
ATOM    945  C   THR A  59     -19.036  -5.026   0.734  1.00 26.71           C  
ATOM    946  CB  THR A  59     -18.424  -6.390  -1.297  1.00 26.71           C  
ATOM    947  HB  THR A  59     -18.654  -7.122  -0.522  1.00 26.71           H  
ATOM    948  O   THR A  59     -20.204  -5.284   1.004  1.00 26.71           O  
ATOM    949  CG2 THR A  59     -19.338  -6.642  -2.493  1.00 26.71           C  
ATOM    950 HG21 THR A  59     -19.186  -7.653  -2.871  1.00 26.71           H  
ATOM    951 HG22 THR A  59     -19.128  -5.923  -3.285  1.00 26.71           H  
ATOM    952 HG23 THR A  59     -20.378  -6.541  -2.183  1.00 26.71           H  
ATOM    953  OG1 THR A  59     -17.100  -6.617  -1.759  1.00 26.71           O  
ATOM    954  HG1 THR A  59     -16.982  -7.570  -1.783  1.00 26.71           H  
ATOM    955  N   SER A  60     -18.134  -4.759   1.687  1.00 28.22           N  
ATOM    956  H   SER A  60     -17.173  -4.620   1.410  1.00 28.22           H  
ATOM    957  CA  SER A  60     -18.457  -4.802   3.133  1.00 28.22           C  
ATOM    958  HA  SER A  60     -19.396  -5.338   3.272  1.00 28.22           H  
ATOM    959  C   SER A  60     -18.657  -3.424   3.767  1.00 28.22           C  
ATOM    960  CB  SER A  60     -17.396  -5.581   3.915  1.00 28.22           C  
ATOM    961  HB2 SER A  60     -16.451  -5.039   3.893  1.00 28.22           H  
ATOM    962  HB3 SER A  60     -17.722  -5.686   4.950  1.00 28.22           H  
ATOM    963  O   SER A  60     -19.145  -3.325   4.888  1.00 28.22           O  
ATOM    964  OG  SER A  60     -17.220  -6.864   3.346  1.00 28.22           O  
ATOM    965  HG  SER A  60     -16.832  -7.446   4.004  1.00 28.22           H  
ATOM    966  N   ILE A  61     -18.298  -2.355   3.051  1.00 30.27           N  
ATOM    967  H   ILE A  61     -17.906  -2.511   2.133  1.00 30.27           H  
ATOM    968  CA  ILE A  61     -18.472  -0.968   3.498  1.00 30.27           C  
ATOM    969  HA  ILE A  61     -18.131  -0.898   4.531  1.00 30.27           H  
ATOM    970  C   ILE A  61     -19.964  -0.584   3.535  1.00 30.27           C  
ATOM    971  CB  ILE A  61     -17.561  -0.068   2.614  1.00 30.27           C  
ATOM    972  HB  ILE A  61     -17.479  -0.532   1.632  1.00 30.27           H  
ATOM    973  O   ILE A  61     -20.415   0.061   4.472  1.00 30.27           O  
ATOM    974  CG1 ILE A  61     -16.148  -0.057   3.251  1.00 30.27           C  
ATOM    975 HG12 ILE A  61     -16.217   0.318   4.272  1.00 30.27           H  
ATOM    976 HG13 ILE A  61     -15.780  -1.082   3.298  1.00 30.27           H  
ATOM    977  CG2 ILE A  61     -18.079   1.356   2.351  1.00 30.27           C  
ATOM    978 HG21 ILE A  61     -18.027   1.955   3.260  1.00 30.27           H  
ATOM    979 HG22 ILE A  61     -17.472   1.835   1.583  1.00 30.27           H  
ATOM    980 HG23 ILE A  61     -19.105   1.337   1.982  1.00 30.27           H  
ATOM    981  CD1 ILE A  61     -15.099   0.783   2.512  1.00 30.27           C  
ATOM    982 HD11 ILE A  61     -15.030   0.466   1.472  1.00 30.27           H  
ATOM    983 HD12 ILE A  61     -15.359   1.841   2.556  1.00 30.27           H  
ATOM    984 HD13 ILE A  61     -14.129   0.655   2.992  1.00 30.27           H  
ATOM    985  N   LEU A  62     -20.768  -1.058   2.580  1.00 27.41           N  
ATOM    986  H   LEU A  62     -20.356  -1.647   1.870  1.00 27.41           H  
ATOM    987  CA  LEU A  62     -22.177  -0.667   2.402  1.00 27.41           C  
ATOM    988  HA  LEU A  62     -22.225   0.421   2.445  1.00 27.41           H  
ATOM    989  C   LEU A  62     -23.162  -1.143   3.497  1.00 27.41           C  
ATOM    990  CB  LEU A  62     -22.613  -1.124   0.992  1.00 27.41           C  
ATOM    991  HB2 LEU A  62     -23.700  -1.097   0.913  1.00 27.41           H  
ATOM    992  HB3 LEU A  62     -22.307  -2.161   0.854  1.00 27.41           H  
ATOM    993  O   LEU A  62     -24.361  -0.908   3.363  1.00 27.41           O  
ATOM    994  CG  LEU A  62     -22.030  -0.255  -0.139  1.00 27.41           C  
ATOM    995  HG  LEU A  62     -20.974  -0.061   0.051  1.00 27.41           H  
ATOM    996  CD1 LEU A  62     -22.144  -0.981  -1.478  1.00 27.41           C  
ATOM    997 HD11 LEU A  62     -21.730  -0.359  -2.272  1.00 27.41           H  
ATOM    998 HD12 LEU A  62     -23.188  -1.202  -1.698  1.00 27.41           H  
ATOM    999 HD13 LEU A  62     -21.577  -1.911  -1.439  1.00 27.41           H  
ATOM   1000  CD2 LEU A  62     -22.770   1.081  -0.257  1.00 27.41           C  
ATOM   1001 HD21 LEU A  62     -22.347   1.663  -1.076  1.00 27.41           H  
ATOM   1002 HD22 LEU A  62     -22.665   1.654   0.664  1.00 27.41           H  
ATOM   1003 HD23 LEU A  62     -23.828   0.907  -0.452  1.00 27.41           H  
ATOM   1004  N   LEU A  63     -22.695  -1.799   4.568  1.00 26.69           N  
ATOM   1005  H   LEU A  63     -21.694  -1.899   4.654  1.00 26.69           H  
ATOM   1006  CA  LEU A  63     -23.548  -2.395   5.611  1.00 26.69           C  
ATOM   1007  HA  LEU A  63     -24.590  -2.212   5.348  1.00 26.69           H  
ATOM   1008  C   LEU A  63     -23.430  -1.763   7.010  1.00 26.69           C  
ATOM   1009  CB  LEU A  63     -23.340  -3.923   5.629  1.00 26.69           C  
ATOM   1010  HB2 LEU A  63     -23.770  -4.335   6.542  1.00 26.69           H  
ATOM   1011  HB3 LEU A  63     -22.269  -4.127   5.649  1.00 26.69           H  
ATOM   1012  O   LEU A  63     -24.172  -2.171   7.903  1.00 26.69           O  
ATOM   1013  CG  LEU A  63     -23.981  -4.653   4.433  1.00 26.69           C  
ATOM   1014  HG  LEU A  63     -23.636  -4.206   3.500  1.00 26.69           H  
ATOM   1015  CD1 LEU A  63     -23.556  -6.121   4.444  1.00 26.69           C  
ATOM   1016 HD11 LEU A  63     -22.469  -6.187   4.386  1.00 26.69           H  
ATOM   1017 HD12 LEU A  63     -23.901  -6.605   5.358  1.00 26.69           H  
ATOM   1018 HD13 LEU A  63     -23.980  -6.633   3.581  1.00 26.69           H  
ATOM   1019  CD2 LEU A  63     -25.514  -4.613   4.471  1.00 26.69           C  
ATOM   1020 HD21 LEU A  63     -25.867  -3.592   4.321  1.00 26.69           H  
ATOM   1021 HD22 LEU A  63     -25.877  -4.988   5.428  1.00 26.69           H  
ATOM   1022 HD23 LEU A  63     -25.918  -5.227   3.666  1.00 26.69           H  
ATOM   1023  N   SER A  64     -22.585  -0.746   7.223  1.00 29.09           N  
ATOM   1024  H   SER A  64     -22.003  -0.417   6.466  1.00 29.09           H  
ATOM   1025  CA  SER A  64     -22.647   0.079   8.441  1.00 29.09           C  
ATOM   1026  HA  SER A  64     -23.483  -0.269   9.048  1.00 29.09           H  
ATOM   1027  C   SER A  64     -22.950   1.541   8.114  1.00 29.09           C  
ATOM   1028  CB  SER A  64     -21.410  -0.090   9.338  1.00 29.09           C  
ATOM   1029  HB2 SER A  64     -21.639   0.322  10.321  1.00 29.09           H  
ATOM   1030  HB3 SER A  64     -21.189  -1.151   9.454  1.00 29.09           H  
ATOM   1031  O   SER A  64     -22.406   2.121   7.179  1.00 29.09           O  
ATOM   1032  OG  SER A  64     -20.272   0.578   8.833  1.00 29.09           O  
ATOM   1033  HG  SER A  64     -19.615   0.660   9.528  1.00 29.09           H  
ATOM   1034  N   LYS A  65     -23.823   2.168   8.914  1.00 29.07           N  
ATOM   1035  H   LYS A  65     -24.244   1.645   9.669  1.00 29.07           H  
ATOM   1036  CA  LYS A  65     -24.066   3.623   8.855  1.00 29.07           C  
ATOM   1037  HA  LYS A  65     -24.028   3.938   7.813  1.00 29.07           H  
ATOM   1038  C   LYS A  65     -22.950   4.436   9.540  1.00 29.07           C  
ATOM   1039  CB  LYS A  65     -25.468   3.956   9.401  1.00 29.07           C  
ATOM   1040  HB2 LYS A  65     -25.563   5.039   9.472  1.00 29.07           H  
ATOM   1041  HB3 LYS A  65     -25.578   3.541  10.403  1.00 29.07           H  
ATOM   1042  O   LYS A  65     -22.967   5.659   9.477  1.00 29.07           O  
ATOM   1043  CG  LYS A  65     -26.588   3.430   8.483  1.00 29.07           C  
ATOM   1044  HG2 LYS A  65     -26.438   3.825   7.479  1.00 29.07           H  
ATOM   1045  HG3 LYS A  65     -26.545   2.341   8.442  1.00 29.07           H  
ATOM   1046  CD  LYS A  65     -27.976   3.858   8.986  1.00 29.07           C  
ATOM   1047  HD2 LYS A  65     -28.145   3.421   9.971  1.00 29.07           H  
ATOM   1048  HD3 LYS A  65     -28.003   4.944   9.070  1.00 29.07           H  
ATOM   1049  CE  LYS A  65     -29.064   3.390   8.010  1.00 29.07           C  
ATOM   1050  HE2 LYS A  65     -28.862   3.827   7.032  1.00 29.07           H  
ATOM   1051  HE3 LYS A  65     -28.993   2.307   7.908  1.00 29.07           H  
ATOM   1052  NZ  LYS A  65     -30.422   3.773   8.474  1.00 29.07           N  
ATOM   1053  HZ1 LYS A  65     -30.498   4.777   8.555  1.00 29.07           H  
ATOM   1054  HZ2 LYS A  65     -30.614   3.364   9.378  1.00 29.07           H  
ATOM   1055  HZ3 LYS A  65     -31.123   3.449   7.823  1.00 29.07           H  
ATOM   1056  N   ASP A  66     -21.967   3.748  10.127  1.00 26.14           N  
ATOM   1057  H   ASP A  66     -22.038   2.741  10.084  1.00 26.14           H  
ATOM   1058  CA  ASP A  66     -20.858   4.284  10.925  1.00 26.14           C  
ATOM   1059  HA  ASP A  66     -20.972   5.364  11.020  1.00 26.14           H  
ATOM   1060  C   ASP A  66     -19.506   4.012  10.239  1.00 26.14           C  
ATOM   1061  CB  ASP A  66     -20.913   3.683  12.337  1.00 26.14           C  
ATOM   1062  HB2 ASP A  66     -20.089   4.085  12.927  1.00 26.14           H  
ATOM   1063  HB3 ASP A  66     -20.789   2.602  12.272  1.00 26.14           H  
ATOM   1064  O   ASP A  66     -18.640   3.293  10.750  1.00 26.14           O  
ATOM   1065  CG  ASP A  66     -22.220   4.003  13.057  1.00 26.14           C  
ATOM   1066  OD1 ASP A  66     -22.518   5.208  13.201  1.00 26.14           O  
ATOM   1067  OD2 ASP A  66     -22.908   3.033  13.444  1.00 26.14           O  
ATOM   1068  N   LEU A  67     -19.339   4.523   9.018  1.00 27.75           N  
ATOM   1069  H   LEU A  67     -20.081   5.086   8.628  1.00 27.75           H  
ATOM   1070  CA  LEU A  67     -18.195   4.177   8.177  1.00 27.75           C  
ATOM   1071  HA  LEU A  67     -18.002   3.118   8.349  1.00 27.75           H  
ATOM   1072  C   LEU A  67     -16.902   4.906   8.558  1.00 27.75           C  
ATOM   1073  CB  LEU A  67     -18.559   4.356   6.699  1.00 27.75           C  
ATOM   1074  HB2 LEU A  67     -17.674   4.644   6.132  1.00 27.75           H  
ATOM   1075  HB3 LEU A  67     -19.286   5.163   6.603  1.00 27.75           H  
ATOM   1076  O   LEU A  67     -16.737   6.106   8.344  1.00 27.75           O  
ATOM   1077  CG  LEU A  67     -19.124   3.058   6.106  1.00 27.75           C  
ATOM   1078  HG  LEU A  67     -19.880   2.646   6.775  1.00 27.75           H  
ATOM   1079  CD1 LEU A  67     -19.782   3.402   4.771  1.00 27.75           C  
ATOM   1080 HD11 LEU A  67     -19.062   3.869   4.099  1.00 27.75           H  
ATOM   1081 HD12 LEU A  67     -20.188   2.499   4.314  1.00 27.75           H  
ATOM   1082 HD13 LEU A  67     -20.613   4.085   4.945  1.00 27.75           H  
ATOM   1083  CD2 LEU A  67     -17.997   2.031   5.925  1.00 27.75           C  
ATOM   1084 HD21 LEU A  67     -18.404   1.148   5.431  1.00 27.75           H  
ATOM   1085 HD22 LEU A  67     -17.187   2.454   5.331  1.00 27.75           H  
ATOM   1086 HD23 LEU A  67     -17.607   1.701   6.888  1.00 27.75           H  
ATOM   1087  N   CYS A  68     -15.948   4.131   9.071  1.00 25.91           N  
ATOM   1088  H   CYS A  68     -16.173   3.158   9.220  1.00 25.91           H  
ATOM   1089  CA  CYS A  68     -14.576   4.566   9.310  1.00 25.91           C  
ATOM   1090  HA  CYS A  68     -14.599   5.544   9.791  1.00 25.91           H  
ATOM   1091  C   CYS A  68     -13.790   4.702   7.996  1.00 25.91           C  
ATOM   1092  CB  CYS A  68     -13.892   3.563  10.248  1.00 25.91           C  
ATOM   1093  HB2 CYS A  68     -12.825   3.781  10.295  1.00 25.91           H  
ATOM   1094  HB3 CYS A  68     -14.018   2.554   9.854  1.00 25.91           H  
ATOM   1095  O   CYS A  68     -13.903   3.864   7.102  1.00 25.91           O  
ATOM   1096  SG  CYS A  68     -14.598   3.676  11.919  1.00 25.91           S  
ATOM   1097  HG  CYS A  68     -15.882   3.541  11.574  1.00 25.91           H  
ATOM   1098  N   ALA A  69     -12.930   5.719   7.913  1.00 28.25           N  
ATOM   1099  H   ALA A  69     -12.864   6.371   8.682  1.00 28.25           H  
ATOM   1100  CA  ALA A  69     -12.003   5.887   6.799  1.00 28.25           C  
ATOM   1101  HA  ALA A  69     -12.572   5.840   5.871  1.00 28.25           H  
ATOM   1102  C   ALA A  69     -10.944   4.766   6.770  1.00 28.25           C  
ATOM   1103  CB  ALA A  69     -11.363   7.277   6.897  1.00 28.25           C  
ATOM   1104  HB1 ALA A  69     -10.679   7.428   6.062  1.00 28.25           H  
ATOM   1105  HB2 ALA A  69     -12.135   8.046   6.865  1.00 28.25           H  
ATOM   1106  HB3 ALA A  69     -10.805   7.364   7.830  1.00 28.25           H  
ATOM   1107  O   ALA A  69     -10.347   4.431   7.794  1.00 28.25           O  
ATOM   1108  N   LEU A  70     -10.685   4.218   5.581  1.00 30.36           N  
ATOM   1109  H   LEU A  70     -11.209   4.543   4.781  1.00 30.36           H  
ATOM   1110  CA  LEU A  70      -9.614   3.253   5.332  1.00 30.36           C  
ATOM   1111  HA  LEU A  70      -9.377   2.733   6.260  1.00 30.36           H  
ATOM   1112  C   LEU A  70      -8.364   3.997   4.842  1.00 30.36           C  
ATOM   1113  CB  LEU A  70     -10.109   2.221   4.300  1.00 30.36           C  
ATOM   1114  HB2 LEU A  70     -11.030   1.763   4.661  1.00 30.36           H  
ATOM   1115  HB3 LEU A  70     -10.344   2.753   3.378  1.00 30.36           H  
ATOM   1116  O   LEU A  70      -8.382   4.587   3.764  1.00 30.36           O  
ATOM   1117  CG  LEU A  70      -9.086   1.113   3.983  1.00 30.36           C  
ATOM   1118  HG  LEU A  70      -8.098   1.549   3.841  1.00 30.36           H  
ATOM   1119  CD1 LEU A  70      -9.000   0.077   5.105  1.00 30.36           C  
ATOM   1120 HD11 LEU A  70      -8.689   0.559   6.032  1.00 30.36           H  
ATOM   1121 HD12 LEU A  70      -8.267  -0.687   4.847  1.00 30.36           H  
ATOM   1122 HD13 LEU A  70      -9.972  -0.393   5.256  1.00 30.36           H  
ATOM   1123  CD2 LEU A  70      -9.475   0.404   2.686  1.00 30.36           C  
ATOM   1124 HD21 LEU A  70      -8.810  -0.440   2.505  1.00 30.36           H  
ATOM   1125 HD22 LEU A  70     -10.507   0.058   2.746  1.00 30.36           H  
ATOM   1126 HD23 LEU A  70      -9.389   1.103   1.854  1.00 30.36           H  
ATOM   1127  N   MET A  71      -7.269   3.930   5.600  1.00 30.16           N  
ATOM   1128  H   MET A  71      -7.324   3.442   6.482  1.00 30.16           H  
ATOM   1129  CA  MET A  71      -5.971   4.486   5.203  1.00 30.16           C  
ATOM   1130  HA  MET A  71      -6.096   5.083   4.299  1.00 30.16           H  
ATOM   1131  C   MET A  71      -4.992   3.349   4.893  1.00 30.16           C  
ATOM   1132  CB  MET A  71      -5.467   5.431   6.304  1.00 30.16           C  
ATOM   1133  HB2 MET A  71      -6.256   6.147   6.535  1.00 30.16           H  
ATOM   1134  HB3 MET A  71      -5.245   4.861   7.206  1.00 30.16           H  
ATOM   1135  O   MET A  71      -4.691   2.535   5.764  1.00 30.16           O  
ATOM   1136  CG  MET A  71      -4.225   6.215   5.867  1.00 30.16           C  
ATOM   1137  HG2 MET A  71      -3.386   5.530   5.741  1.00 30.16           H  
ATOM   1138  HG3 MET A  71      -4.433   6.673   4.899  1.00 30.16           H  
ATOM   1139  SD  MET A  71      -3.738   7.536   7.013  1.00 30.16           S  
ATOM   1140  CE  MET A  71      -3.074   6.549   8.382  1.00 30.16           C  
ATOM   1141  HE1 MET A  71      -2.279   5.899   8.015  1.00 30.16           H  
ATOM   1142  HE2 MET A  71      -2.667   7.216   9.142  1.00 30.16           H  
ATOM   1143  HE3 MET A  71      -3.865   5.941   8.820  1.00 30.16           H  
ATOM   1144  N   VAL A  72      -4.493   3.287   3.655  1.00 29.91           N  
ATOM   1145  H   VAL A  72      -4.770   3.995   2.989  1.00 29.91           H  
ATOM   1146  CA  VAL A  72      -3.550   2.253   3.196  1.00 29.91           C  
ATOM   1147  HA  VAL A  72      -3.396   1.526   3.993  1.00 29.91           H  
ATOM   1148  C   VAL A  72      -2.204   2.899   2.882  1.00 29.91           C  
ATOM   1149  CB  VAL A  72      -4.100   1.474   1.979  1.00 29.91           C  
ATOM   1150  HB  VAL A  72      -4.232   2.157   1.140  1.00 29.91           H  
ATOM   1151  O   VAL A  72      -2.097   3.702   1.960  1.00 29.91           O  
ATOM   1152  CG1 VAL A  72      -3.143   0.352   1.551  1.00 29.91           C  
ATOM   1153 HG11 VAL A  72      -2.985  -0.346   2.373  1.00 29.91           H  
ATOM   1154 HG12 VAL A  72      -3.559  -0.186   0.700  1.00 29.91           H  
ATOM   1155 HG13 VAL A  72      -2.185   0.772   1.245  1.00 29.91           H  
ATOM   1156  CG2 VAL A  72      -5.457   0.828   2.291  1.00 29.91           C  
ATOM   1157 HG21 VAL A  72      -6.203   1.604   2.465  1.00 29.91           H  
ATOM   1158 HG22 VAL A  72      -5.788   0.224   1.446  1.00 29.91           H  
ATOM   1159 HG23 VAL A  72      -5.380   0.197   3.177  1.00 29.91           H  
ATOM   1160  N   HIS A  73      -1.166   2.530   3.635  1.00 29.40           N  
ATOM   1161  H   HIS A  73      -1.322   1.854   4.369  1.00 29.40           H  
ATOM   1162  CA  HIS A  73       0.217   2.901   3.331  1.00 29.40           C  
ATOM   1163  HA  HIS A  73       0.222   3.803   2.719  1.00 29.40           H  
ATOM   1164  C   HIS A  73       0.907   1.794   2.535  1.00 29.40           C  
ATOM   1165  CB  HIS A  73       0.998   3.209   4.614  1.00 29.40           C  
ATOM   1166  HB2 HIS A  73       2.065   3.175   4.393  1.00 29.40           H  
ATOM   1167  HB3 HIS A  73       0.792   2.446   5.365  1.00 29.40           H  
ATOM   1168  O   HIS A  73       0.831   0.620   2.900  1.00 29.40           O  
ATOM   1169  CG  HIS A  73       0.691   4.570   5.175  1.00 29.40           C  
ATOM   1170  CD2 HIS A  73      -0.314   4.886   6.047  1.00 29.40           C  
ATOM   1171  HD2 HIS A  73      -1.040   4.200   6.458  1.00 29.40           H  
ATOM   1172  ND1 HIS A  73       1.373   5.735   4.899  1.00 29.40           N  
ATOM   1173  HD1 HIS A  73       2.161   5.837   4.275  1.00 29.40           H  
ATOM   1174  CE1 HIS A  73       0.792   6.728   5.591  1.00 29.40           C  
ATOM   1175  HE1 HIS A  73       1.098   7.764   5.573  1.00 29.40           H  
ATOM   1176  NE2 HIS A  73      -0.233   6.255   6.313  1.00 29.40           N  
ATOM   1177  N   LEU A  74       1.622   2.183   1.479  1.00 29.27           N  
ATOM   1178  H   LEU A  74       1.646   3.164   1.243  1.00 29.27           H  
ATOM   1179  CA  LEU A  74       2.366   1.277   0.609  1.00 29.27           C  
ATOM   1180  HA  LEU A  74       2.334   0.273   1.030  1.00 29.27           H  
ATOM   1181  C   LEU A  74       3.834   1.682   0.546  1.00 29.27           C  
ATOM   1182  CB  LEU A  74       1.701   1.257  -0.776  1.00 29.27           C  
ATOM   1183  HB2 LEU A  74       1.461   2.280  -1.068  1.00 29.27           H  
ATOM   1184  HB3 LEU A  74       2.394   0.856  -1.516  1.00 29.27           H  
ATOM   1185  O   LEU A  74       4.172   2.791   0.143  1.00 29.27           O  
ATOM   1186  CG  LEU A  74       0.427   0.400  -0.757  1.00 29.27           C  
ATOM   1187  HG  LEU A  74      -0.123   0.572   0.168  1.00 29.27           H  
ATOM   1188  CD1 LEU A  74      -0.489   0.785  -1.915  1.00 29.27           C  
ATOM   1189 HD11 LEU A  74      -1.400   0.187  -1.886  1.00 29.27           H  
ATOM   1190 HD12 LEU A  74       0.019   0.641  -2.868  1.00 29.27           H  
ATOM   1191 HD13 LEU A  74      -0.773   1.833  -1.822  1.00 29.27           H  
ATOM   1192  CD2 LEU A  74       0.807  -1.078  -0.835  1.00 29.27           C  
ATOM   1193 HD21 LEU A  74       1.252  -1.292  -1.806  1.00 29.27           H  
ATOM   1194 HD22 LEU A  74       1.514  -1.347  -0.051  1.00 29.27           H  
ATOM   1195 HD23 LEU A  74      -0.087  -1.682  -0.680  1.00 29.27           H  
ATOM   1196  N   LEU A  75       4.699   0.754   0.949  1.00 28.28           N  
ATOM   1197  H   LEU A  75       4.330  -0.139   1.243  1.00 28.28           H  
ATOM   1198  CA  LEU A  75       6.152   0.883   0.910  1.00 28.28           C  
ATOM   1199  HA  LEU A  75       6.436   1.887   0.595  1.00 28.28           H  
ATOM   1200  C   LEU A  75       6.682  -0.109  -0.125  1.00 28.28           C  
ATOM   1201  CB  LEU A  75       6.719   0.622   2.319  1.00 28.28           C  
ATOM   1202  HB2 LEU A  75       7.794   0.455   2.248  1.00 28.28           H  
ATOM   1203  HB3 LEU A  75       6.273  -0.295   2.705  1.00 28.28           H  
ATOM   1204  O   LEU A  75       6.696  -1.314   0.123  1.00 28.28           O  
ATOM   1205  CG  LEU A  75       6.459   1.774   3.309  1.00 28.28           C  
ATOM   1206  HG  LEU A  75       5.442   2.148   3.185  1.00 28.28           H  
ATOM   1207  CD1 LEU A  75       6.608   1.289   4.749  1.00 28.28           C  
ATOM   1208 HD11 LEU A  75       5.897   0.485   4.943  1.00 28.28           H  
ATOM   1209 HD12 LEU A  75       6.396   2.114   5.429  1.00 28.28           H  
ATOM   1210 HD13 LEU A  75       7.621   0.924   4.920  1.00 28.28           H  
ATOM   1211  CD2 LEU A  75       7.447   2.924   3.104  1.00 28.28           C  
ATOM   1212 HD21 LEU A  75       8.467   2.560   3.222  1.00 28.28           H  
ATOM   1213 HD22 LEU A  75       7.249   3.709   3.833  1.00 28.28           H  
ATOM   1214 HD23 LEU A  75       7.327   3.343   2.104  1.00 28.28           H  
ATOM   1215  N   CYS A  76       7.095   0.401  -1.284  1.00 28.65           N  
ATOM   1216  H   CYS A  76       7.060   1.401  -1.415  1.00 28.65           H  
ATOM   1217  CA  CYS A  76       7.767  -0.390  -2.312  1.00 28.65           C  
ATOM   1218  HA  CYS A  76       7.539  -1.447  -2.175  1.00 28.65           H  
ATOM   1219  C   CYS A  76       9.281  -0.206  -2.174  1.00 28.65           C  
ATOM   1220  CB  CYS A  76       7.260   0.012  -3.704  1.00 28.65           C  
ATOM   1221  HB2 CYS A  76       7.838  -0.513  -4.464  1.00 28.65           H  
ATOM   1222  HB3 CYS A  76       7.386   1.084  -3.854  1.00 28.65           H  
ATOM   1223  O   CYS A  76       9.786   0.908  -2.306  1.00 28.65           O  
ATOM   1224  SG  CYS A  76       5.511  -0.445  -3.880  1.00 28.65           S  
ATOM   1225  HG  CYS A  76       5.037   0.352  -2.919  1.00 28.65           H  
ATOM   1226  N   TYR A  77      10.003  -1.298  -1.926  1.00 26.59           N  
ATOM   1227  H   TYR A  77       9.534  -2.190  -1.863  1.00 26.59           H  
ATOM   1228  CA  TYR A  77      11.464  -1.313  -1.938  1.00 26.59           C  
ATOM   1229  HA  TYR A  77      11.841  -0.305  -1.765  1.00 26.59           H  
ATOM   1230  C   TYR A  77      11.958  -1.781  -3.308  1.00 26.59           C  
ATOM   1231  CB  TYR A  77      12.001  -2.205  -0.809  1.00 26.59           C  
ATOM   1232  HB2 TYR A  77      11.523  -3.183  -0.864  1.00 26.59           H  
ATOM   1233  HB3 TYR A  77      13.068  -2.362  -0.973  1.00 26.59           H  
ATOM   1234  O   TYR A  77      11.568  -2.843  -3.781  1.00 26.59           O  
ATOM   1235  CG  TYR A  77      11.817  -1.632   0.586  1.00 26.59           C  
ATOM   1236  CD1 TYR A  77      12.832  -0.841   1.162  1.00 26.59           C  
ATOM   1237  HD1 TYR A  77      13.737  -0.641   0.608  1.00 26.59           H  
ATOM   1238  CD2 TYR A  77      10.640  -1.899   1.314  1.00 26.59           C  
ATOM   1239  HD2 TYR A  77       9.860  -2.504   0.878  1.00 26.59           H  
ATOM   1240  CE1 TYR A  77      12.678  -0.324   2.463  1.00 26.59           C  
ATOM   1241  HE1 TYR A  77      13.463   0.274   2.902  1.00 26.59           H  
ATOM   1242  CE2 TYR A  77      10.482  -1.381   2.615  1.00 26.59           C  
ATOM   1243  HE2 TYR A  77       9.585  -1.586   3.180  1.00 26.59           H  
ATOM   1244  OH  TYR A  77      11.348  -0.111   4.453  1.00 26.59           O  
ATOM   1245  HH  TYR A  77      12.126   0.371   4.742  1.00 26.59           H  
ATOM   1246  CZ  TYR A  77      11.501  -0.598   3.194  1.00 26.59           C  
ATOM   1247  N   SER A  78      12.846  -1.002  -3.925  1.00 28.72           N  
ATOM   1248  H   SER A  78      13.106  -0.132  -3.481  1.00 28.72           H  
ATOM   1249  CA  SER A  78      13.608  -1.402  -5.109  1.00 28.72           C  
ATOM   1250  HA  SER A  78      13.144  -2.261  -5.595  1.00 28.72           H  
ATOM   1251  C   SER A  78      15.017  -1.787  -4.666  1.00 28.72           C  
ATOM   1252  CB  SER A  78      13.626  -0.246  -6.118  1.00 28.72           C  
ATOM   1253  HB2 SER A  78      13.885   0.679  -5.602  1.00 28.72           H  
ATOM   1254  HB3 SER A  78      12.634  -0.135  -6.555  1.00 28.72           H  
ATOM   1255  O   SER A  78      15.816  -0.906  -4.343  1.00 28.72           O  
ATOM   1256  OG  SER A  78      14.570  -0.462  -7.146  1.00 28.72           O  
ATOM   1257  HG  SER A  78      15.450  -0.507  -6.765  1.00 28.72           H  
ATOM   1258  N   SER A  79      15.344  -3.081  -4.653  1.00 24.36           N  
ATOM   1259  H   SER A  79      14.661  -3.770  -4.934  1.00 24.36           H  
ATOM   1260  CA  SER A  79      16.736  -3.531  -4.526  1.00 24.36           C  
ATOM   1261  HA  SER A  79      17.172  -3.087  -3.632  1.00 24.36           H  
ATOM   1262  C   SER A  79      17.536  -3.060  -5.743  1.00 24.36           C  
ATOM   1263  CB  SER A  79      16.809  -5.054  -4.388  1.00 24.36           C  
ATOM   1264  HB2 SER A  79      16.374  -5.354  -3.435  1.00 24.36           H  
ATOM   1265  HB3 SER A  79      17.851  -5.374  -4.414  1.00 24.36           H  
ATOM   1266  O   SER A  79      17.082  -3.220  -6.875  1.00 24.36           O  
ATOM   1267  OG  SER A  79      16.094  -5.678  -5.434  1.00 24.36           O  
ATOM   1268  HG  SER A  79      16.413  -5.331  -6.270  1.00 24.36           H  
ATOM   1269  N   GLY A  80      18.691  -2.437  -5.507  1.00 24.75           N  
ATOM   1270  H   GLY A  80      19.023  -2.371  -4.556  1.00 24.75           H  
ATOM   1271  CA  GLY A  80      19.413  -1.690  -6.537  1.00 24.75           C  
ATOM   1272  HA2 GLY A  80      18.758  -0.904  -6.913  1.00 24.75           H  
ATOM   1273  HA3 GLY A  80      20.287  -1.215  -6.091  1.00 24.75           H  
ATOM   1274  C   GLY A  80      19.898  -2.526  -7.725  1.00 24.75           C  
ATOM   1275  O   GLY A  80      20.299  -3.676  -7.572  1.00 24.75           O  
ATOM   1276  N   TYR A  81      19.932  -1.881  -8.890  1.00 26.99           N  
ATOM   1277  H   TYR A  81      19.569  -0.940  -8.932  1.00 26.99           H  
ATOM   1278  CA  TYR A  81      20.626  -2.342 -10.088  1.00 26.99           C  
ATOM   1279  HA  TYR A  81      21.286  -3.175  -9.844  1.00 26.99           H  
ATOM   1280  C   TYR A  81      21.482  -1.195 -10.628  1.00 26.99           C  
ATOM   1281  CB  TYR A  81      19.613  -2.814 -11.144  1.00 26.99           C  
ATOM   1282  HB2 TYR A  81      20.097  -2.793 -12.121  1.00 26.99           H  
ATOM   1283  HB3 TYR A  81      18.776  -2.117 -11.190  1.00 26.99           H  
ATOM   1284  O   TYR A  81      20.977  -0.089 -10.818  1.00 26.99           O  
ATOM   1285  CG  TYR A  81      19.100  -4.222 -10.917  1.00 26.99           C  
ATOM   1286  CD1 TYR A  81      19.847  -5.311 -11.409  1.00 26.99           C  
ATOM   1287  HD1 TYR A  81      20.766  -5.132 -11.946  1.00 26.99           H  
ATOM   1288  CD2 TYR A  81      17.910  -4.451 -10.198  1.00 26.99           C  
ATOM   1289  HD2 TYR A  81      17.351  -3.618  -9.797  1.00 26.99           H  
ATOM   1290  CE1 TYR A  81      19.416  -6.629 -11.172  1.00 26.99           C  
ATOM   1291  HE1 TYR A  81      20.008  -7.459 -11.530  1.00 26.99           H  
ATOM   1292  CE2 TYR A  81      17.468  -5.769  -9.971  1.00 26.99           C  
ATOM   1293  HE2 TYR A  81      16.563  -5.954  -9.411  1.00 26.99           H  
ATOM   1294  OH  TYR A  81      17.817  -8.133 -10.211  1.00 26.99           O  
ATOM   1295  HH  TYR A  81      18.469  -8.769 -10.514  1.00 26.99           H  
ATOM   1296  CZ  TYR A  81      18.226  -6.859 -10.448  1.00 26.99           C  
ATOM   1297  N   SER A  82      22.761  -1.456 -10.894  1.00 25.59           N  
ATOM   1298  H   SER A  82      23.126  -2.379 -10.708  1.00 25.59           H  
ATOM   1299  CA  SER A  82      23.539  -0.657 -11.840  1.00 25.59           C  
ATOM   1300  HA  SER A  82      23.157   0.363 -11.854  1.00 25.59           H  
ATOM   1301  C   SER A  82      23.370  -1.247 -13.241  1.00 25.59           C  
ATOM   1302  CB  SER A  82      25.021  -0.591 -11.442  1.00 25.59           C  
ATOM   1303  HB2 SER A  82      25.115  -0.060 -10.495  1.00 25.59           H  
ATOM   1304  HB3 SER A  82      25.572  -0.041 -12.206  1.00 25.59           H  
ATOM   1305  O   SER A  82      23.227  -2.458 -13.406  1.00 25.59           O  
ATOM   1306  OG  SER A  82      25.572  -1.885 -11.306  1.00 25.59           O  
ATOM   1307  HG  SER A  82      26.512  -1.858 -11.501  1.00 25.59           H  
ATOM   1308  N   SER A  83      23.406  -0.391 -14.260  1.00 28.10           N  
ATOM   1309  H   SER A  83      23.450   0.600 -14.073  1.00 28.10           H  
ATOM   1310  CA  SER A  83      23.583  -0.812 -15.649  1.00 28.10           C  
ATOM   1311  HA  SER A  83      23.882  -1.859 -15.680  1.00 28.10           H  
ATOM   1312  C   SER A  83      24.700   0.017 -16.265  1.00 28.10           C  
ATOM   1313  CB  SER A  83      22.286  -0.681 -16.460  1.00 28.10           C  
ATOM   1314  HB2 SER A  83      21.500  -1.270 -15.988  1.00 28.10           H  
ATOM   1315  HB3 SER A  83      22.459  -1.067 -17.464  1.00 28.10           H  
ATOM   1316  O   SER A  83      24.563   1.235 -16.404  1.00 28.10           O  
ATOM   1317  OG  SER A  83      21.873   0.669 -16.553  1.00 28.10           O  
ATOM   1318  HG  SER A  83      22.666   1.191 -16.693  1.00 28.10           H  
ATOM   1319  N   GLU A  84      25.792  -0.633 -16.641  1.00 23.45           N  
ATOM   1320  H   GLU A  84      25.856  -1.631 -16.501  1.00 23.45           H  
ATOM   1321  CA  GLU A  84      26.790  -0.026 -17.514  1.00 23.45           C  
ATOM   1322  HA  GLU A  84      26.954   1.008 -17.212  1.00 23.45           H  
ATOM   1323  C   GLU A  84      26.246  -0.028 -18.946  1.00 23.45           C  
ATOM   1324  CB  GLU A  84      28.129  -0.767 -17.393  1.00 23.45           C  
ATOM   1325  HB2 GLU A  84      28.830  -0.346 -18.113  1.00 23.45           H  
ATOM   1326  HB3 GLU A  84      27.977  -1.823 -17.618  1.00 23.45           H  
ATOM   1327  O   GLU A  84      25.687  -1.024 -19.404  1.00 23.45           O  
ATOM   1328  CG  GLU A  84      28.705  -0.604 -15.976  1.00 23.45           C  
ATOM   1329  HG2 GLU A  84      28.011  -1.030 -15.251  1.00 23.45           H  
ATOM   1330  HG3 GLU A  84      28.793   0.462 -15.764  1.00 23.45           H  
ATOM   1331  CD  GLU A  84      30.070  -1.276 -15.789  1.00 23.45           C  
ATOM   1332  OE1 GLU A  84      30.821  -0.775 -14.922  1.00 23.45           O  
ATOM   1333  OE2 GLU A  84      30.327  -2.287 -16.477  1.00 23.45           O  
ATOM   1334  N   ASN A  85      26.373   1.100 -19.644  1.00 25.58           N  
ATOM   1335  H   ASN A  85      26.893   1.863 -19.235  1.00 25.58           H  
ATOM   1336  CA  ASN A  85      26.042   1.208 -21.062  1.00 25.58           C  
ATOM   1337  HA  ASN A  85      25.668   0.246 -21.413  1.00 25.58           H  
ATOM   1338  C   ASN A  85      27.330   1.503 -21.841  1.00 25.58           C  
ATOM   1339  CB  ASN A  85      24.923   2.248 -21.258  1.00 25.58           C  
ATOM   1340  HB2 ASN A  85      24.139   2.066 -20.523  1.00 25.58           H  
ATOM   1341  HB3 ASN A  85      25.323   3.250 -21.100  1.00 25.58           H  
ATOM   1342  O   ASN A  85      28.191   2.243 -21.363  1.00 25.58           O  
ATOM   1343  CG  ASN A  85      24.282   2.176 -22.634  1.00 25.58           C  
ATOM   1344  ND2 ASN A  85      23.342   3.042 -22.927  1.00 25.58           N  
ATOM   1345 HD21 ASN A  85      22.938   2.949 -23.848  1.00 25.58           H  
ATOM   1346 HD22 ASN A  85      23.041   3.729 -22.250  1.00 25.58           H  
ATOM   1347  OD1 ASN A  85      24.602   1.350 -23.467  1.00 25.58           O  
ATOM   1348  N   THR A  86      27.467   0.934 -23.036  1.00 25.89           N  
ATOM   1349  H   THR A  86      26.658   0.480 -23.435  1.00 25.89           H  
ATOM   1350  CA  THR A  86      28.740   0.710 -23.752  1.00 25.89           C  
ATOM   1351  HA  THR A  86      29.444   0.276 -23.042  1.00 25.89           H  
ATOM   1352  C   THR A  86      29.449   1.960 -24.297  1.00 25.89           C  
ATOM   1353  CB  THR A  86      28.528  -0.329 -24.871  1.00 25.89           C  
ATOM   1354  HB  THR A  86      29.376  -0.336 -25.556  1.00 25.89           H  
ATOM   1355  O   THR A  86      30.414   1.831 -25.041  1.00 25.89           O  
ATOM   1356  CG2 THR A  86      28.375  -1.738 -24.298  1.00 25.89           C  
ATOM   1357 HG21 THR A  86      27.509  -1.790 -23.638  1.00 25.89           H  
ATOM   1358 HG22 THR A  86      28.241  -2.445 -25.118  1.00 25.89           H  
ATOM   1359 HG23 THR A  86      29.273  -2.010 -23.743  1.00 25.89           H  
ATOM   1360  OG1 THR A  86      27.346  -0.041 -25.587  1.00 25.89           O  
ATOM   1361  HG1 THR A  86      27.550   0.670 -26.200  1.00 25.89           H  
ATOM   1362  N   ASN A  87      29.028   3.167 -23.904  1.00 26.38           N  
ATOM   1363  H   ASN A  87      28.300   3.183 -23.203  1.00 26.38           H  
ATOM   1364  CA  ASN A  87      29.574   4.445 -24.379  1.00 26.38           C  
ATOM   1365  HA  ASN A  87      30.332   4.237 -25.134  1.00 26.38           H  
ATOM   1366  C   ASN A  87      30.321   5.239 -23.280  1.00 26.38           C  
ATOM   1367  CB  ASN A  87      28.461   5.257 -25.076  1.00 26.38           C  
ATOM   1368  HB2 ASN A  87      27.610   5.366 -24.403  1.00 26.38           H  
ATOM   1369  HB3 ASN A  87      28.842   6.253 -25.305  1.00 26.38           H  
ATOM   1370  O   ASN A  87      30.383   6.465 -23.342  1.00 26.38           O  
ATOM   1371  CG  ASN A  87      27.981   4.667 -26.393  1.00 26.38           C  
ATOM   1372  ND2 ASN A  87      27.112   5.362 -27.089  1.00 26.38           N  
ATOM   1373 HD21 ASN A  87      26.843   4.954 -27.973  1.00 26.38           H  
ATOM   1374 HD22 ASN A  87      26.822   6.281 -26.788  1.00 26.38           H  
ATOM   1375  OD1 ASN A  87      28.351   3.594 -26.829  1.00 26.38           O  
ATOM   1376  N   GLY A  88      30.842   4.576 -22.240  1.00 23.14           N  
ATOM   1377  H   GLY A  88      30.707   3.575 -22.218  1.00 23.14           H  
ATOM   1378  CA  GLY A  88      31.750   5.161 -21.232  1.00 23.14           C  
ATOM   1379  HA2 GLY A  88      32.557   5.674 -21.756  1.00 23.14           H  
ATOM   1380  HA3 GLY A  88      32.193   4.353 -20.651  1.00 23.14           H  
ATOM   1381  C   GLY A  88      31.142   6.169 -20.238  1.00 23.14           C  
ATOM   1382  O   GLY A  88      31.713   6.406 -19.174  1.00 23.14           O  
ATOM   1383  N   ASN A  89      29.966   6.728 -20.525  1.00 21.25           N  
ATOM   1384  H   ASN A  89      29.604   6.576 -21.456  1.00 21.25           H  
ATOM   1385  CA  ASN A  89      29.274   7.664 -19.640  1.00 21.25           C  
ATOM   1386  HA  ASN A  89      30.022   8.277 -19.137  1.00 21.25           H  
ATOM   1387  C   ASN A  89      28.498   6.925 -18.539  1.00 21.25           C  
ATOM   1388  CB  ASN A  89      28.392   8.604 -20.480  1.00 21.25           C  
ATOM   1389  HB2 ASN A  89      27.681   9.108 -19.825  1.00 21.25           H  
ATOM   1390  HB3 ASN A  89      27.830   8.025 -21.212  1.00 21.25           H  
ATOM   1391  O   ASN A  89      27.396   6.419 -18.755  1.00 21.25           O  
ATOM   1392  CG  ASN A  89      29.197   9.685 -21.183  1.00 21.25           C  
ATOM   1393  ND2 ASN A  89      28.643  10.311 -22.193  1.00 21.25           N  
ATOM   1394 HD21 ASN A  89      29.227  11.001 -22.644  1.00 21.25           H  
ATOM   1395 HD22 ASN A  89      27.730  10.048 -22.535  1.00 21.25           H  
ATOM   1396  OD1 ASN A  89      30.308  10.019 -20.817  1.00 21.25           O  
ATOM   1397  N   SER A  90      29.068   6.899 -17.333  1.00 22.87           N  
ATOM   1398  H   SER A  90      29.987   7.308 -17.239  1.00 22.87           H  
ATOM   1399  CA  SER A  90      28.427   6.315 -16.153  1.00 22.87           C  
ATOM   1400  HA  SER A  90      27.989   5.364 -16.456  1.00 22.87           H  
ATOM   1401  C   SER A  90      27.282   7.192 -15.625  1.00 22.87           C  
ATOM   1402  CB  SER A  90      29.452   5.977 -15.056  1.00 22.87           C  
ATOM   1403  HB2 SER A  90      30.092   5.170 -15.412  1.00 22.87           H  
ATOM   1404  HB3 SER A  90      28.917   5.620 -14.176  1.00 22.87           H  
ATOM   1405  O   SER A  90      27.492   8.239 -15.011  1.00 22.87           O  
ATOM   1406  OG  SER A  90      30.272   7.073 -14.681  1.00 22.87           O  
ATOM   1407  HG  SER A  90      30.964   7.171 -15.340  1.00 22.87           H  
ATOM   1408  N   LEU A  91      26.041   6.727 -15.792  1.00 22.44           N  
ATOM   1409  H   LEU A  91      25.910   5.904 -16.363  1.00 22.44           H  
ATOM   1410  CA  LEU A  91      24.902   7.236 -15.026  1.00 22.44           C  
ATOM   1411  HA  LEU A  91      24.973   8.322 -14.968  1.00 22.44           H  
ATOM   1412  C   LEU A  91      25.001   6.705 -13.591  1.00 22.44           C  
ATOM   1413  CB  LEU A  91      23.577   6.872 -15.727  1.00 22.44           C  
ATOM   1414  HB2 LEU A  91      22.779   6.811 -14.987  1.00 22.44           H  
ATOM   1415  HB3 LEU A  91      23.676   5.886 -16.182  1.00 22.44           H  
ATOM   1416  O   LEU A  91      24.486   5.636 -13.265  1.00 22.44           O  
ATOM   1417  CG  LEU A  91      23.169   7.907 -16.792  1.00 22.44           C  
ATOM   1418  HG  LEU A  91      24.042   8.192 -17.380  1.00 22.44           H  
ATOM   1419  CD1 LEU A  91      22.127   7.315 -17.739  1.00 22.44           C  
ATOM   1420 HD11 LEU A  91      22.545   6.444 -18.243  1.00 22.44           H  
ATOM   1421 HD12 LEU A  91      21.852   8.054 -18.493  1.00 22.44           H  
ATOM   1422 HD13 LEU A  91      21.238   7.018 -17.182  1.00 22.44           H  
ATOM   1423  CD2 LEU A  91      22.559   9.160 -16.152  1.00 22.44           C  
ATOM   1424 HD21 LEU A  91      23.285   9.644 -15.499  1.00 22.44           H  
ATOM   1425 HD22 LEU A  91      22.276   9.867 -16.932  1.00 22.44           H  
ATOM   1426 HD23 LEU A  91      21.675   8.894 -15.572  1.00 22.44           H  
ATOM   1427  N   LYS A  92      25.699   7.448 -12.725  1.00 22.74           N  
ATOM   1428  H   LYS A  92      26.178   8.261 -13.086  1.00 22.74           H  
ATOM   1429  CA  LYS A  92      25.733   7.168 -11.286  1.00 22.74           C  
ATOM   1430  HA  LYS A  92      26.014   6.125 -11.136  1.00 22.74           H  
ATOM   1431  C   LYS A  92      24.341   7.359 -10.694  1.00 22.74           C  
ATOM   1432  CB  LYS A  92      26.748   8.064 -10.558  1.00 22.74           C  
ATOM   1433  HB2 LYS A  92      26.522   8.048  -9.492  1.00 22.74           H  
ATOM   1434  HB3 LYS A  92      26.654   9.091 -10.909  1.00 22.74           H  
ATOM   1435  O   LYS A  92      23.870   8.485 -10.550  1.00 22.74           O  
ATOM   1436  CG  LYS A  92      28.186   7.567 -10.749  1.00 22.74           C  
ATOM   1437  HG2 LYS A  92      28.254   6.531 -10.418  1.00 22.74           H  
ATOM   1438  HG3 LYS A  92      28.452   7.620 -11.805  1.00 22.74           H  
ATOM   1439  CD  LYS A  92      29.163   8.422  -9.931  1.00 22.74           C  
ATOM   1440  HD2 LYS A  92      28.870   8.403  -8.881  1.00 22.74           H  
ATOM   1441  HD3 LYS A  92      29.126   9.448 -10.296  1.00 22.74           H  
ATOM   1442  CE  LYS A  92      30.582   7.863 -10.084  1.00 22.74           C  
ATOM   1443  HE2 LYS A  92      30.599   6.842  -9.702  1.00 22.74           H  
ATOM   1444  HE3 LYS A  92      30.820   7.820 -11.147  1.00 22.74           H  
ATOM   1445  NZ  LYS A  92      31.581   8.698  -9.372  1.00 22.74           N  
ATOM   1446  HZ1 LYS A  92      31.580   9.636  -9.744  1.00 22.74           H  
ATOM   1447  HZ2 LYS A  92      31.375   8.740  -8.384  1.00 22.74           H  
ATOM   1448  HZ3 LYS A  92      32.507   8.314  -9.494  1.00 22.74           H  
ATOM   1449  N   TYR A  93      23.720   6.255 -10.292  1.00 24.57           N  
ATOM   1450  H   TYR A  93      24.122   5.357 -10.521  1.00 24.57           H  
ATOM   1451  CA  TYR A  93      22.514   6.299  -9.481  1.00 24.57           C  
ATOM   1452  HA  TYR A  93      21.941   7.156  -9.834  1.00 24.57           H  
ATOM   1453  C   TYR A  93      22.900   6.574  -8.009  1.00 24.57           C  
ATOM   1454  CB  TYR A  93      21.645   5.046  -9.729  1.00 24.57           C  
ATOM   1455  HB2 TYR A  93      22.280   4.161  -9.749  1.00 24.57           H  
ATOM   1456  HB3 TYR A  93      20.964   4.924  -8.887  1.00 24.57           H  
ATOM   1457  O   TYR A  93      23.202   5.662  -7.242  1.00 24.57           O  
ATOM   1458  CG  TYR A  93      20.812   5.104 -11.011  1.00 24.57           C  
ATOM   1459  CD1 TYR A  93      19.437   5.428 -10.968  1.00 24.57           C  
ATOM   1460  HD1 TYR A  93      18.950   5.591 -10.018  1.00 24.57           H  
ATOM   1461  CD2 TYR A  93      21.410   4.839 -12.258  1.00 24.57           C  
ATOM   1462  HD2 TYR A  93      22.454   4.564 -12.305  1.00 24.57           H  
ATOM   1463  CE1 TYR A  93      18.688   5.544 -12.156  1.00 24.57           C  
ATOM   1464  HE1 TYR A  93      17.640   5.802 -12.126  1.00 24.57           H  
ATOM   1465  CE2 TYR A  93      20.662   4.929 -13.448  1.00 24.57           C  
ATOM   1466  HE2 TYR A  93      21.137   4.722 -14.396  1.00 24.57           H  
ATOM   1467  OH  TYR A  93      18.573   5.400 -14.544  1.00 24.57           O  
ATOM   1468  HH  TYR A  93      19.081   5.134 -15.313  1.00 24.57           H  
ATOM   1469  CZ  TYR A  93      19.300   5.297 -13.401  1.00 24.57           C  
ATOM   1470  N   CYS A  94      22.975   7.860  -7.646  1.00 22.70           N  
ATOM   1471  H   CYS A  94      22.790   8.542  -8.367  1.00 22.70           H  
ATOM   1472  CA  CYS A  94      23.519   8.389  -6.386  1.00 22.70           C  
ATOM   1473  HA  CYS A  94      24.515   7.970  -6.239  1.00 22.70           H  
ATOM   1474  C   CYS A  94      22.717   8.066  -5.107  1.00 22.70           C  
ATOM   1475  CB  CYS A  94      23.662   9.918  -6.525  1.00 22.70           C  
ATOM   1476  HB2 CYS A  94      23.970  10.339  -5.567  1.00 22.70           H  
ATOM   1477  HB3 CYS A  94      22.699  10.354  -6.788  1.00 22.70           H  
ATOM   1478  O   CYS A  94      22.147   8.977  -4.514  1.00 22.70           O  
ATOM   1479  SG  CYS A  94      24.906  10.359  -7.765  1.00 22.70           S  
ATOM   1480  HG  CYS A  94      24.749  11.683  -7.676  1.00 22.70           H  
ATOM   1481  N   ALA A  95      22.747   6.828  -4.601  1.00 24.46           N  
ATOM   1482  H   ALA A  95      23.166   6.094  -5.156  1.00 24.46           H  
ATOM   1483  CA  ALA A  95      22.319   6.542  -3.224  1.00 24.46           C  
ATOM   1484  HA  ALA A  95      21.246   6.715  -3.155  1.00 24.46           H  
ATOM   1485  C   ALA A  95      23.025   7.495  -2.230  1.00 24.46           C  
ATOM   1486  CB  ALA A  95      22.585   5.065  -2.904  1.00 24.46           C  
ATOM   1487  HB1 ALA A  95      22.256   4.846  -1.888  1.00 24.46           H  
ATOM   1488  HB2 ALA A  95      23.651   4.853  -2.984  1.00 24.46           H  
ATOM   1489  HB3 ALA A  95      22.038   4.433  -3.602  1.00 24.46           H  
ATOM   1490  O   ALA A  95      24.211   7.344  -1.930  1.00 24.46           O  
ATOM   1491  N   GLY A  96      22.299   8.526  -1.791  1.00 24.12           N  
ATOM   1492  H   GLY A  96      21.367   8.628  -2.167  1.00 24.12           H  
ATOM   1493  CA  GLY A  96      22.899   9.730  -1.231  1.00 24.12           C  
ATOM   1494  HA2 GLY A  96      23.714  10.064  -1.872  1.00 24.12           H  
ATOM   1495  HA3 GLY A  96      22.155  10.527  -1.212  1.00 24.12           H  
ATOM   1496  C   GLY A  96      23.415   9.542   0.188  1.00 24.12           C  
ATOM   1497  O   GLY A  96      22.632   9.446   1.132  1.00 24.12           O  
ATOM   1498  N   LYS A  97      24.738   9.629   0.346  1.00 22.21           N  
ATOM   1499  H   LYS A  97      25.272   9.618  -0.511  1.00 22.21           H  
ATOM   1500  CA  LYS A  97      25.255  10.513   1.396  1.00 22.21           C  
ATOM   1501  HA  LYS A  97      24.755  10.290   2.338  1.00 22.21           H  
ATOM   1502  C   LYS A  97      24.888  11.957   1.014  1.00 22.21           C  
ATOM   1503  CB  LYS A  97      26.775  10.340   1.570  1.00 22.21           C  
ATOM   1504  HB2 LYS A  97      27.142  11.154   2.194  1.00 22.21           H  
ATOM   1505  HB3 LYS A  97      27.263  10.418   0.599  1.00 22.21           H  
ATOM   1506  O   LYS A  97      24.784  12.261  -0.170  1.00 22.21           O  
ATOM   1507  CG  LYS A  97      27.146   9.005   2.241  1.00 22.21           C  
ATOM   1508  HG2 LYS A  97      26.826   8.175   1.611  1.00 22.21           H  
ATOM   1509  HG3 LYS A  97      26.638   8.937   3.203  1.00 22.21           H  
ATOM   1510  CD  LYS A  97      28.664   8.922   2.463  1.00 22.21           C  
ATOM   1511  HD2 LYS A  97      28.981   9.800   3.026  1.00 22.21           H  
ATOM   1512  HD3 LYS A  97      29.164   8.928   1.495  1.00 22.21           H  
ATOM   1513  CE  LYS A  97      29.042   7.655   3.241  1.00 22.21           C  
ATOM   1514  HE2 LYS A  97      28.726   6.786   2.665  1.00 22.21           H  
ATOM   1515  HE3 LYS A  97      28.493   7.653   4.183  1.00 22.21           H  
ATOM   1516  NZ  LYS A  97      30.503   7.604   3.500  1.00 22.21           N  
ATOM   1517  HZ1 LYS A  97      30.750   6.774   4.019  1.00 22.21           H  
ATOM   1518  HZ2 LYS A  97      31.015   7.611   2.629  1.00 22.21           H  
ATOM   1519  HZ3 LYS A  97      30.788   8.414   4.032  1.00 22.21           H  
ATOM   1520  N   ASP A  98      24.711  12.797   2.029  1.00 22.73           N  
ATOM   1521  H   ASP A  98      24.983  12.454   2.939  1.00 22.73           H  
ATOM   1522  CA  ASP A  98      24.505  14.254   1.956  1.00 22.73           C  
ATOM   1523  HA  ASP A  98      24.644  14.584   2.986  1.00 22.73           H  
ATOM   1524  C   ASP A  98      23.084  14.767   1.607  1.00 22.73           C  
ATOM   1525  CB  ASP A  98      25.684  14.941   1.245  1.00 22.73           C  
ATOM   1526  HB2 ASP A  98      25.606  16.018   1.389  1.00 22.73           H  
ATOM   1527  HB3 ASP A  98      25.643  14.737   0.175  1.00 22.73           H  
ATOM   1528  O   ASP A  98      22.697  15.035   0.476  1.00 22.73           O  
ATOM   1529  CG  ASP A  98      27.026  14.456   1.823  1.00 22.73           C  
ATOM   1530  OD1 ASP A  98      27.075  14.202   3.053  1.00 22.73           O  
ATOM   1531  OD2 ASP A  98      27.975  14.252   1.036  1.00 22.73           O  
ATOM   1532  N   THR A  99      22.317  14.932   2.688  1.00 24.90           N  
ATOM   1533  H   THR A  99      22.742  14.526   3.509  1.00 24.90           H  
ATOM   1534  CA  THR A  99      21.407  16.047   3.039  1.00 24.90           C  
ATOM   1535  HA  THR A  99      20.485  15.595   3.405  1.00 24.90           H  
ATOM   1536  C   THR A  99      20.991  17.123   2.002  1.00 24.90           C  
ATOM   1537  CB  THR A  99      22.045  16.803   4.225  1.00 24.90           C  
ATOM   1538  HB  THR A  99      21.527  17.750   4.377  1.00 24.90           H  
ATOM   1539  O   THR A  99      21.827  17.839   1.463  1.00 24.90           O  
ATOM   1540  CG2 THR A  99      21.969  16.008   5.531  1.00 24.90           C  
ATOM   1541 HG21 THR A  99      22.466  16.570   6.321  1.00 24.90           H  
ATOM   1542 HG22 THR A  99      22.459  15.040   5.424  1.00 24.90           H  
ATOM   1543 HG23 THR A  99      20.925  15.864   5.809  1.00 24.90           H  
ATOM   1544  OG1 THR A  99      23.406  17.058   3.981  1.00 24.90           O  
ATOM   1545  HG1 THR A  99      23.487  17.354   3.072  1.00 24.90           H  
ATOM   1546  N   ASN A 100      19.672  17.414   2.001  1.00 23.78           N  
ATOM   1547  H   ASN A 100      19.090  16.728   2.461  1.00 23.78           H  
ATOM   1548  CA  ASN A 100      19.004  18.719   1.742  1.00 23.78           C  
ATOM   1549  HA  ASN A 100      18.047  18.618   2.254  1.00 23.78           H  
ATOM   1550  C   ASN A 100      18.545  19.144   0.316  1.00 23.78           C  
ATOM   1551  CB  ASN A 100      19.710  19.874   2.501  1.00 23.78           C  
ATOM   1552  HB2 ASN A 100      20.717  20.013   2.107  1.00 23.78           H  
ATOM   1553  HB3 ASN A 100      19.170  20.804   2.324  1.00 23.78           H  
ATOM   1554  O   ASN A 100      18.843  20.263  -0.097  1.00 23.78           O  
ATOM   1555  CG  ASN A 100      19.766  19.707   4.004  1.00 23.78           C  
ATOM   1556  ND2 ASN A 100      20.702  20.352   4.658  1.00 23.78           N  
ATOM   1557 HD21 ASN A 100      20.743  20.219   5.658  1.00 23.78           H  
ATOM   1558 HD22 ASN A 100      21.391  20.892   4.153  1.00 23.78           H  
ATOM   1559  OD1 ASN A 100      18.965  19.013   4.610  1.00 23.78           O  
ATOM   1560  N   VAL A 101      17.661  18.388  -0.368  1.00 23.31           N  
ATOM   1561  H   VAL A 101      17.468  17.448  -0.051  1.00 23.31           H  
ATOM   1562  CA  VAL A 101      16.774  18.946  -1.439  1.00 23.31           C  
ATOM   1563  HA  VAL A 101      16.676  20.015  -1.250  1.00 23.31           H  
ATOM   1564  C   VAL A 101      15.334  18.357  -1.407  1.00 23.31           C  
ATOM   1565  CB  VAL A 101      17.399  18.809  -2.854  1.00 23.31           C  
ATOM   1566  HB  VAL A 101      17.439  17.753  -3.121  1.00 23.31           H  
ATOM   1567  O   VAL A 101      15.167  17.162  -1.191  1.00 23.31           O  
ATOM   1568  CG1 VAL A 101      16.558  19.549  -3.910  1.00 23.31           C  
ATOM   1569 HG11 VAL A 101      15.581  19.076  -4.016  1.00 23.31           H  
ATOM   1570 HG12 VAL A 101      16.438  20.595  -3.632  1.00 23.31           H  
ATOM   1571 HG13 VAL A 101      17.054  19.492  -4.880  1.00 23.31           H  
ATOM   1572  CG2 VAL A 101      18.816  19.391  -2.980  1.00 23.31           C  
ATOM   1573 HG21 VAL A 101      19.501  18.853  -2.323  1.00 23.31           H  
ATOM   1574 HG22 VAL A 101      18.820  20.447  -2.713  1.00 23.31           H  
ATOM   1575 HG23 VAL A 101      19.185  19.274  -3.999  1.00 23.31           H  
ATOM   1576  N   LYS A 102      14.302  19.206  -1.623  1.00 24.43           N  
ATOM   1577  H   LYS A 102      14.571  20.161  -1.812  1.00 24.43           H  
ATOM   1578  CA  LYS A 102      12.833  18.948  -1.803  1.00 24.43           C  
ATOM   1579  HA  LYS A 102      12.662  17.952  -2.211  1.00 24.43           H  
ATOM   1580  C   LYS A 102      12.226  20.005  -2.777  1.00 24.43           C  
ATOM   1581  CB  LYS A 102      12.075  19.127  -0.469  1.00 24.43           C  
ATOM   1582  HB2 LYS A 102      12.333  20.104  -0.061  1.00 24.43           H  
ATOM   1583  HB3 LYS A 102      11.011  19.156  -0.706  1.00 24.43           H  
ATOM   1584  O   LYS A 102      12.861  21.050  -2.915  1.00 24.43           O  
ATOM   1585  CG  LYS A 102      12.255  18.079   0.643  1.00 24.43           C  
ATOM   1586  HG2 LYS A 102      13.269  18.128   1.038  1.00 24.43           H  
ATOM   1587  HG3 LYS A 102      12.066  17.084   0.241  1.00 24.43           H  
ATOM   1588  CD  LYS A 102      11.230  18.394   1.757  1.00 24.43           C  
ATOM   1589  HD2 LYS A 102      10.231  18.339   1.325  1.00 24.43           H  
ATOM   1590  HD3 LYS A 102      11.398  19.411   2.112  1.00 24.43           H  
ATOM   1591  CE  LYS A 102      11.304  17.433   2.950  1.00 24.43           C  
ATOM   1592  HE2 LYS A 102      12.262  17.575   3.449  1.00 24.43           H  
ATOM   1593  HE3 LYS A 102      11.277  16.411   2.573  1.00 24.43           H  
ATOM   1594  NZ  LYS A 102      10.179  17.658   3.902  1.00 24.43           N  
ATOM   1595  HZ1 LYS A 102      10.170  18.615   4.225  1.00 24.43           H  
ATOM   1596  HZ2 LYS A 102       9.287  17.459   3.473  1.00 24.43           H  
ATOM   1597  HZ3 LYS A 102      10.269  17.050   4.703  1.00 24.43           H  
ATOM   1598  N   ARG A 103      11.012  19.851  -3.377  1.00 23.07           N  
ATOM   1599  H   ARG A 103      10.554  18.968  -3.201  1.00 23.07           H  
ATOM   1600  CA  ARG A 103      10.278  20.893  -4.211  1.00 23.07           C  
ATOM   1601  HA  ARG A 103      10.324  21.832  -3.658  1.00 23.07           H  
ATOM   1602  C   ARG A 103       8.724  20.593  -4.389  1.00 23.07           C  
ATOM   1603  CB  ARG A 103      11.143  21.085  -5.481  1.00 23.07           C  
ATOM   1604  HB2 ARG A 103      11.119  20.169  -6.072  1.00 23.07           H  
ATOM   1605  HB3 ARG A 103      12.192  21.164  -5.197  1.00 23.07           H  
ATOM   1606  O   ARG A 103       8.191  20.095  -3.414  1.00 23.07           O  
ATOM   1607  CG  ARG A 103      10.895  22.353  -6.317  1.00 23.07           C  
ATOM   1608  HG2 ARG A 103       9.839  22.449  -6.571  1.00 23.07           H  
ATOM   1609  HG3 ARG A 103      11.175  23.223  -5.723  1.00 23.07           H  
ATOM   1610  CD  ARG A 103      11.727  22.301  -7.616  1.00 23.07           C  
ATOM   1611  HD2 ARG A 103      11.042  22.327  -8.464  1.00 23.07           H  
ATOM   1612  HD3 ARG A 103      12.265  21.354  -7.658  1.00 23.07           H  
ATOM   1613  NE  ARG A 103      12.692  23.415  -7.727  1.00 23.07           N  
ATOM   1614  HE  ARG A 103      12.581  24.180  -7.078  1.00 23.07           H  
ATOM   1615  NH1 ARG A 103      13.934  22.577  -9.474  1.00 23.07           N  
ATOM   1616 HH11 ARG A 103      14.702  22.669 -10.124  1.00 23.07           H  
ATOM   1617 HH12 ARG A 103      13.337  21.764  -9.501  1.00 23.07           H  
ATOM   1618  NH2 ARG A 103      14.476  24.547  -8.590  1.00 23.07           N  
ATOM   1619 HH21 ARG A 103      15.238  24.613  -9.249  1.00 23.07           H  
ATOM   1620 HH22 ARG A 103      14.333  25.297  -7.929  1.00 23.07           H  
ATOM   1621  CZ  ARG A 103      13.691  23.507  -8.592  1.00 23.07           C  
ATOM   1622  N   THR A 104       7.958  20.782  -5.510  1.00 25.79           N  
ATOM   1623  H   THR A 104       8.433  21.170  -6.311  1.00 25.79           H  
ATOM   1624  CA  THR A 104       6.709  19.960  -5.852  1.00 25.79           C  
ATOM   1625  HA  THR A 104       6.962  18.941  -5.559  1.00 25.79           H  
ATOM   1626  C   THR A 104       6.183  19.847  -7.326  1.00 25.79           C  
ATOM   1627  CB  THR A 104       5.506  20.336  -4.986  1.00 25.79           C  
ATOM   1628  HB  THR A 104       5.885  20.981  -4.193  1.00 25.79           H  
ATOM   1629  O   THR A 104       6.305  20.803  -8.085  1.00 25.79           O  
ATOM   1630  CG2 THR A 104       4.298  21.045  -5.606  1.00 25.79           C  
ATOM   1631 HG21 THR A 104       3.779  20.387  -6.304  1.00 25.79           H  
ATOM   1632 HG22 THR A 104       4.617  21.951  -6.122  1.00 25.79           H  
ATOM   1633 HG23 THR A 104       3.596  21.316  -4.818  1.00 25.79           H  
ATOM   1634  OG1 THR A 104       5.014  19.125  -4.467  1.00 25.79           O  
ATOM   1635  HG1 THR A 104       4.511  19.345  -3.679  1.00 25.79           H  
ATOM   1636  N   VAL A 105       5.558  18.699  -7.721  1.00 22.62           N  
ATOM   1637  H   VAL A 105       5.440  17.989  -7.012  1.00 22.62           H  
ATOM   1638  CA  VAL A 105       4.684  18.515  -8.922  1.00 22.62           C  
ATOM   1639  HA  VAL A 105       4.458  19.501  -9.328  1.00 22.62           H  
ATOM   1640  C   VAL A 105       3.379  17.846  -8.482  1.00 22.62           C  
ATOM   1641  CB  VAL A 105       5.169  17.603 -10.100  1.00 22.62           C  
ATOM   1642  HB  VAL A 105       4.992  16.558  -9.843  1.00 22.62           H  
ATOM   1643  O   VAL A 105       3.417  16.776  -7.877  1.00 22.62           O  
ATOM   1644  CG1 VAL A 105       4.358  17.922 -11.370  1.00 22.62           C  
ATOM   1645 HG11 VAL A 105       4.682  17.296 -12.201  1.00 22.62           H  
ATOM   1646 HG12 VAL A 105       3.299  17.715 -11.215  1.00 22.62           H  
ATOM   1647 HG13 VAL A 105       4.480  18.969 -11.649  1.00 22.62           H  
ATOM   1648  CG2 VAL A 105       6.612  17.654 -10.565  1.00 22.62           C  
ATOM   1649 HG21 VAL A 105       6.761  16.943 -11.378  1.00 22.62           H  
ATOM   1650 HG22 VAL A 105       7.245  17.324  -9.741  1.00 22.62           H  
ATOM   1651 HG23 VAL A 105       6.826  18.653 -10.944  1.00 22.62           H  
ATOM   1652  N   SER A 106       2.252  18.418  -8.900  1.00 23.08           N  
ATOM   1653  H   SER A 106       2.320  19.295  -9.396  1.00 23.08           H  
ATOM   1654  CA  SER A 106       0.916  17.809  -8.882  1.00 23.08           C  
ATOM   1655  HA  SER A 106       0.986  16.722  -8.848  1.00 23.08           H  
ATOM   1656  C   SER A 106       0.188  18.245 -10.157  1.00 23.08           C  
ATOM   1657  CB  SER A 106       0.121  18.305  -7.669  1.00 23.08           C  
ATOM   1658  HB2 SER A 106      -0.882  17.877  -7.701  1.00 23.08           H  
ATOM   1659  HB3 SER A 106       0.039  19.391  -7.717  1.00 23.08           H  
ATOM   1660  O   SER A 106       0.276  19.420 -10.504  1.00 23.08           O  
ATOM   1661  OG  SER A 106       0.740  17.939  -6.451  1.00 23.08           O  
ATOM   1662  HG  SER A 106       0.494  18.568  -5.768  1.00 23.08           H  
ATOM   1663  N   HIS A 107      -0.536  17.357 -10.848  1.00 23.18           N  
ATOM   1664  H   HIS A 107      -0.664  16.430 -10.469  1.00 23.18           H  
ATOM   1665  CA  HIS A 107      -1.330  17.718 -12.038  1.00 23.18           C  
ATOM   1666  HA  HIS A 107      -1.709  18.730 -11.897  1.00 23.18           H  
ATOM   1667  C   HIS A 107      -2.551  16.808 -12.208  1.00 23.18           C  
ATOM   1668  CB  HIS A 107      -0.476  17.713 -13.319  1.00 23.18           C  
ATOM   1669  HB2 HIS A 107       0.283  16.933 -13.253  1.00 23.18           H  
ATOM   1670  HB3 HIS A 107      -1.112  17.482 -14.174  1.00 23.18           H  
ATOM   1671  O   HIS A 107      -2.458  15.598 -12.024  1.00 23.18           O  
ATOM   1672  CG  HIS A 107       0.181  19.041 -13.602  1.00 23.18           C  
ATOM   1673  CD2 HIS A 107       1.519  19.321 -13.526  1.00 23.18           C  
ATOM   1674  HD2 HIS A 107       2.299  18.624 -13.260  1.00 23.18           H  
ATOM   1675  ND1 HIS A 107      -0.451  20.205 -13.986  1.00 23.18           N  
ATOM   1676  HD1 HIS A 107      -1.432  20.321 -14.196  1.00 23.18           H  
ATOM   1677  CE1 HIS A 107       0.484  21.161 -14.120  1.00 23.18           C  
ATOM   1678  HE1 HIS A 107       0.295  22.179 -14.427  1.00 23.18           H  
ATOM   1679  NE2 HIS A 107       1.702  20.667 -13.853  1.00 23.18           N  
ATOM   1680  N   TRP A 108      -3.682  17.419 -12.572  1.00 22.88           N  
ATOM   1681  H   TRP A 108      -3.622  18.391 -12.841  1.00 22.88           H  
ATOM   1682  CA  TRP A 108      -5.036  16.854 -12.548  1.00 22.88           C  
ATOM   1683  HA  TRP A 108      -5.073  15.981 -11.897  1.00 22.88           H  
ATOM   1684  C   TRP A 108      -5.542  16.374 -13.904  1.00 22.88           C  
ATOM   1685  CB  TRP A 108      -6.003  17.904 -11.983  1.00 22.88           C  
ATOM   1686  HB2 TRP A 108      -7.021  17.544 -12.134  1.00 22.88           H  
ATOM   1687  HB3 TRP A 108      -5.909  18.821 -12.564  1.00 22.88           H  
ATOM   1688  O   TRP A 108      -5.312  17.038 -14.909  1.00 22.88           O  
ATOM   1689  CG  TRP A 108      -5.865  18.243 -10.529  1.00 22.88           C  
ATOM   1690  CD1 TRP A 108      -4.892  19.001  -9.971  1.00 22.88           C  
ATOM   1691  HD1 TRP A 108      -4.074  19.454 -10.511  1.00 22.88           H  
ATOM   1692  CD2 TRP A 108      -6.782  17.911  -9.442  1.00 22.88           C  
ATOM   1693  CE2 TRP A 108      -6.300  18.514  -8.242  1.00 22.88           C  
ATOM   1694  CE3 TRP A 108      -7.989  17.182  -9.356  1.00 22.88           C  
ATOM   1695  HE3 TRP A 108      -8.389  16.711 -10.241  1.00 22.88           H  
ATOM   1696  NE1 TRP A 108      -5.138  19.152  -8.619  1.00 22.88           N  
ATOM   1697  HE1 TRP A 108      -4.584  19.742  -8.015  1.00 22.88           H  
ATOM   1698  CH2 TRP A 108      -8.182  17.680  -6.971  1.00 22.88           C  
ATOM   1699  HH2 TRP A 108      -8.722  17.582  -6.041  1.00 22.88           H  
ATOM   1700  CZ2 TRP A 108      -6.982  18.411  -7.021  1.00 22.88           C  
ATOM   1701  HZ2 TRP A 108      -6.594  18.888  -6.133  1.00 22.88           H  
ATOM   1702  CZ3 TRP A 108      -8.678  17.064  -8.134  1.00 22.88           C  
ATOM   1703  HZ3 TRP A 108      -9.596  16.498  -8.087  1.00 22.88           H  
ATOM   1704  N   TYR A 109      -6.337  15.297 -13.889  1.00 22.32           N  
ATOM   1705  H   TYR A 109      -6.493  14.816 -13.015  1.00 22.32           H  
ATOM   1706  CA  TYR A 109      -7.192  14.891 -15.007  1.00 22.32           C  
ATOM   1707  HA  TYR A 109      -7.362  15.769 -15.630  1.00 22.32           H  
ATOM   1708  C   TYR A 109      -8.572  14.429 -14.528  1.00 22.32           C  
ATOM   1709  CB  TYR A 109      -6.496  13.841 -15.884  1.00 22.32           C  
ATOM   1710  HB2 TYR A 109      -7.225  13.405 -16.567  1.00 22.32           H  
ATOM   1711  HB3 TYR A 109      -6.104  13.039 -15.259  1.00 22.32           H  
ATOM   1712  O   TYR A 109      -8.731  13.890 -13.435  1.00 22.32           O  
ATOM   1713  CG  TYR A 109      -5.388  14.456 -16.714  1.00 22.32           C  
ATOM   1714  CD1 TYR A 109      -5.720  15.303 -17.791  1.00 22.32           C  
ATOM   1715  HD1 TYR A 109      -6.753  15.455 -18.067  1.00 22.32           H  
ATOM   1716  CD2 TYR A 109      -4.039  14.263 -16.357  1.00 22.32           C  
ATOM   1717  HD2 TYR A 109      -3.783  13.617 -15.531  1.00 22.32           H  
ATOM   1718  CE1 TYR A 109      -4.707  15.982 -18.493  1.00 22.32           C  
ATOM   1719  HE1 TYR A 109      -4.948  16.646 -19.310  1.00 22.32           H  
ATOM   1720  CE2 TYR A 109      -3.025  14.931 -17.070  1.00 22.32           C  
ATOM   1721  HE2 TYR A 109      -1.987  14.784 -16.809  1.00 22.32           H  
ATOM   1722  OH  TYR A 109      -2.383  16.465 -18.801  1.00 22.32           O  
ATOM   1723  HH  TYR A 109      -1.504  16.220 -18.502  1.00 22.32           H  
ATOM   1724  CZ  TYR A 109      -3.359  15.802 -18.128  1.00 22.32           C  
ATOM   1725  N   ASN A 110      -9.568  14.692 -15.371  1.00 21.78           N  
ATOM   1726  H   ASN A 110      -9.313  15.039 -16.285  1.00 21.78           H  
ATOM   1727  CA  ASN A 110     -11.000  14.506 -15.153  1.00 21.78           C  
ATOM   1728  HA  ASN A 110     -11.195  14.131 -14.149  1.00 21.78           H  
ATOM   1729  C   ASN A 110     -11.518  13.488 -16.181  1.00 21.78           C  
ATOM   1730  CB  ASN A 110     -11.641  15.902 -15.329  1.00 21.78           C  
ATOM   1731  HB2 ASN A 110     -11.297  16.326 -16.273  1.00 21.78           H  
ATOM   1732  HB3 ASN A 110     -11.297  16.551 -14.524  1.00 21.78           H  
ATOM   1733  O   ASN A 110     -11.192  13.620 -17.361  1.00 21.78           O  
ATOM   1734  CG  ASN A 110     -13.161  15.950 -15.353  1.00 21.78           C  
ATOM   1735  ND2 ASN A 110     -13.722  17.103 -15.634  1.00 21.78           N  
ATOM   1736 HD21 ASN A 110     -13.157  17.918 -15.823  1.00 21.78           H  
ATOM   1737 HD22 ASN A 110     -14.732  17.124 -15.611  1.00 21.78           H  
ATOM   1738  OD1 ASN A 110     -13.870  14.988 -15.124  1.00 21.78           O  
ATOM   1739  N   VAL A 111     -12.343  12.520 -15.766  1.00 23.59           N  
ATOM   1740  H   VAL A 111     -12.625  12.506 -14.797  1.00 23.59           H  
ATOM   1741  CA  VAL A 111     -13.120  11.685 -16.696  1.00 23.59           C  
ATOM   1742  HA  VAL A 111     -13.126  12.199 -17.658  1.00 23.59           H  
ATOM   1743  C   VAL A 111     -14.576  11.602 -16.228  1.00 23.59           C  
ATOM   1744  CB  VAL A 111     -12.505  10.293 -16.953  1.00 23.59           C  
ATOM   1745  HB  VAL A 111     -12.703   9.646 -16.098  1.00 23.59           H  
ATOM   1746  O   VAL A 111     -14.880  11.453 -15.048  1.00 23.59           O  
ATOM   1747  CG1 VAL A 111     -13.131   9.673 -18.213  1.00 23.59           C  
ATOM   1748 HG11 VAL A 111     -12.967  10.316 -19.078  1.00 23.59           H  
ATOM   1749 HG12 VAL A 111     -12.674   8.703 -18.408  1.00 23.59           H  
ATOM   1750 HG13 VAL A 111     -14.199   9.508 -18.069  1.00 23.59           H  
ATOM   1751  CG2 VAL A 111     -10.987  10.334 -17.189  1.00 23.59           C  
ATOM   1752 HG21 VAL A 111     -10.619   9.333 -17.415  1.00 23.59           H  
ATOM   1753 HG22 VAL A 111     -10.477  10.686 -16.292  1.00 23.59           H  
ATOM   1754 HG23 VAL A 111     -10.753  10.997 -18.021  1.00 23.59           H  
ATOM   1755  N   ARG A 112     -15.480  11.767 -17.192  1.00 21.29           N  
ATOM   1756  H   ARG A 112     -15.118  11.748 -18.134  1.00 21.29           H  
ATOM   1757  CA  ARG A 112     -16.872  12.208 -17.043  1.00 21.29           C  
ATOM   1758  HA  ARG A 112     -16.953  12.871 -16.182  1.00 21.29           H  
ATOM   1759  C   ARG A 112     -17.849  11.037 -16.866  1.00 21.29           C  
ATOM   1760  CB  ARG A 112     -17.132  12.994 -18.345  1.00 21.29           C  
ATOM   1761  HB2 ARG A 112     -16.970  12.311 -19.179  1.00 21.29           H  
ATOM   1762  HB3 ARG A 112     -16.374  13.774 -18.421  1.00 21.29           H  
ATOM   1763  O   ARG A 112     -18.121  10.354 -17.847  1.00 21.29           O  
ATOM   1764  CG  ARG A 112     -18.497  13.667 -18.551  1.00 21.29           C  
ATOM   1765  HG2 ARG A 112     -18.588  14.513 -17.870  1.00 21.29           H  
ATOM   1766  HG3 ARG A 112     -19.308  12.960 -18.377  1.00 21.29           H  
ATOM   1767  CD  ARG A 112     -18.534  14.145 -20.016  1.00 21.29           C  
ATOM   1768  HD2 ARG A 112     -17.567  14.581 -20.266  1.00 21.29           H  
ATOM   1769  HD3 ARG A 112     -18.690  13.276 -20.655  1.00 21.29           H  
ATOM   1770  NE  ARG A 112     -19.572  15.158 -20.284  1.00 21.29           N  
ATOM   1771  HE  ARG A 112     -20.091  15.511 -19.492  1.00 21.29           H  
ATOM   1772  NH1 ARG A 112     -19.266  15.272 -22.564  1.00 21.29           N  
ATOM   1773 HH11 ARG A 112     -18.612  14.504 -22.516  1.00 21.29           H  
ATOM   1774 HH12 ARG A 112     -19.491  15.683 -23.459  1.00 21.29           H  
ATOM   1775  NH2 ARG A 112     -20.698  16.662 -21.580  1.00 21.29           N  
ATOM   1776 HH21 ARG A 112     -21.180  17.021 -20.768  1.00 21.29           H  
ATOM   1777 HH22 ARG A 112     -20.906  17.051 -22.489  1.00 21.29           H  
ATOM   1778  CZ  ARG A 112     -19.840  15.688 -21.468  1.00 21.29           C  
ATOM   1779  N   ALA A 113     -18.460  10.876 -15.684  1.00 21.24           N  
ATOM   1780  H   ALA A 113     -18.091  11.367 -14.882  1.00 21.24           H  
ATOM   1781  CA  ALA A 113     -19.673  10.056 -15.510  1.00 21.24           C  
ATOM   1782  HA  ALA A 113     -20.313  10.211 -16.379  1.00 21.24           H  
ATOM   1783  C   ALA A 113     -20.515  10.409 -14.254  1.00 21.24           C  
ATOM   1784  CB  ALA A 113     -19.295   8.565 -15.505  1.00 21.24           C  
ATOM   1785  HB1 ALA A 113     -18.814   8.287 -16.443  1.00 21.24           H  
ATOM   1786  HB2 ALA A 113     -20.192   7.958 -15.384  1.00 21.24           H  
ATOM   1787  HB3 ALA A 113     -18.613   8.355 -14.681  1.00 21.24           H  
ATOM   1788  O   ALA A 113     -20.292   9.900 -13.160  1.00 21.24           O  
ATOM   1789  N   GLY A 114     -21.554  11.228 -14.439  1.00 21.92           N  
ATOM   1790  H   GLY A 114     -21.587  11.712 -15.324  1.00 21.92           H  
ATOM   1791  CA  GLY A 114     -22.874  10.998 -13.823  1.00 21.92           C  
ATOM   1792  HA2 GLY A 114     -23.612  11.557 -14.398  1.00 21.92           H  
ATOM   1793  HA3 GLY A 114     -23.114   9.943 -13.953  1.00 21.92           H  
ATOM   1794  C   GLY A 114     -23.152  11.307 -12.342  1.00 21.92           C  
ATOM   1795  O   GLY A 114     -24.329  11.430 -12.021  1.00 21.92           O  
ATOM   1796  N   TYR A 115     -22.169  11.465 -11.445  1.00 20.23           N  
ATOM   1797  H   TYR A 115     -21.218  11.293 -11.737  1.00 20.23           H  
ATOM   1798  CA  TYR A 115     -22.454  11.634 -10.003  1.00 20.23           C  
ATOM   1799  HA  TYR A 115     -23.526  11.788  -9.883  1.00 20.23           H  
ATOM   1800  C   TYR A 115     -21.739  12.837  -9.350  1.00 20.23           C  
ATOM   1801  CB  TYR A 115     -22.139  10.335  -9.251  1.00 20.23           C  
ATOM   1802  HB2 TYR A 115     -22.270  10.522  -8.185  1.00 20.23           H  
ATOM   1803  HB3 TYR A 115     -21.097  10.065  -9.422  1.00 20.23           H  
ATOM   1804  O   TYR A 115     -20.537  13.014  -9.556  1.00 20.23           O  
ATOM   1805  CG  TYR A 115     -23.034   9.170  -9.631  1.00 20.23           C  
ATOM   1806  CD1 TYR A 115     -24.291   9.020  -9.010  1.00 20.23           C  
ATOM   1807  HD1 TYR A 115     -24.612   9.725  -8.258  1.00 20.23           H  
ATOM   1808  CD2 TYR A 115     -22.624   8.257 -10.623  1.00 20.23           C  
ATOM   1809  HD2 TYR A 115     -21.668   8.376 -11.109  1.00 20.23           H  
ATOM   1810  CE1 TYR A 115     -25.143   7.963  -9.384  1.00 20.23           C  
ATOM   1811  HE1 TYR A 115     -26.111   7.855  -8.916  1.00 20.23           H  
ATOM   1812  CE2 TYR A 115     -23.475   7.199 -10.997  1.00 20.23           C  
ATOM   1813  HE2 TYR A 115     -23.177   6.497 -11.761  1.00 20.23           H  
ATOM   1814  OH  TYR A 115     -25.553   6.035 -10.761  1.00 20.23           O  
ATOM   1815  HH  TYR A 115     -26.390   6.043 -10.291  1.00 20.23           H  
ATOM   1816  CZ  TYR A 115     -24.736   7.052 -10.383  1.00 20.23           C  
ATOM   1817  N   PRO A 116     -22.426  13.646  -8.514  1.00 22.72           N  
ATOM   1818  CA  PRO A 116     -21.824  14.790  -7.829  1.00 22.72           C  
ATOM   1819  HA  PRO A 116     -21.098  15.279  -8.478  1.00 22.72           H  
ATOM   1820  C   PRO A 116     -21.118  14.367  -6.530  1.00 22.72           C  
ATOM   1821  CB  PRO A 116     -22.992  15.754  -7.587  1.00 22.72           C  
ATOM   1822  HB2 PRO A 116     -22.824  16.408  -6.731  1.00 22.72           H  
ATOM   1823  HB3 PRO A 116     -23.162  16.347  -8.486  1.00 22.72           H  
ATOM   1824  O   PRO A 116     -21.736  14.279  -5.471  1.00 22.72           O  
ATOM   1825  CG  PRO A 116     -24.182  14.819  -7.368  1.00 22.72           C  
ATOM   1826  HG2 PRO A 116     -24.215  14.491  -6.329  1.00 22.72           H  
ATOM   1827  HG3 PRO A 116     -25.123  15.294  -7.644  1.00 22.72           H  
ATOM   1828  CD  PRO A 116     -23.867  13.628  -8.276  1.00 22.72           C  
ATOM   1829  HD2 PRO A 116     -24.393  13.751  -9.223  1.00 22.72           H  
ATOM   1830  HD3 PRO A 116     -24.174  12.699  -7.796  1.00 22.72           H  
ATOM   1831  N   TRP A 117     -19.801  14.156  -6.589  1.00 25.93           N  
ATOM   1832  H   TRP A 117     -19.345  14.202  -7.489  1.00 25.93           H  
ATOM   1833  CA  TRP A 117     -18.970  13.888  -5.408  1.00 25.93           C  
ATOM   1834  HA  TRP A 117     -19.609  13.673  -4.551  1.00 25.93           H  
ATOM   1835  C   TRP A 117     -18.121  15.122  -5.066  1.00 25.93           C  
ATOM   1836  CB  TRP A 117     -18.103  12.636  -5.628  1.00 25.93           C  
ATOM   1837  HB2 TRP A 117     -17.436  12.545  -4.771  1.00 25.93           H  
ATOM   1838  HB3 TRP A 117     -17.481  12.787  -6.510  1.00 25.93           H  
ATOM   1839  O   TRP A 117     -17.273  15.538  -5.855  1.00 25.93           O  
ATOM   1840  CG  TRP A 117     -18.830  11.327  -5.777  1.00 25.93           C  
ATOM   1841  CD1 TRP A 117     -19.651  10.999  -6.800  1.00 25.93           C  
ATOM   1842  HD1 TRP A 117     -19.874  11.646  -7.636  1.00 25.93           H  
ATOM   1843  CD2 TRP A 117     -18.770  10.130  -4.933  1.00 25.93           C  
ATOM   1844  CE2 TRP A 117     -19.619   9.130  -5.501  1.00 25.93           C  
ATOM   1845  CE3 TRP A 117     -18.067   9.771  -3.761  1.00 25.93           C  
ATOM   1846  HE3 TRP A 117     -17.408  10.493  -3.301  1.00 25.93           H  
ATOM   1847  NE1 TRP A 117     -20.138   9.720  -6.628  1.00 25.93           N  
ATOM   1848  HE1 TRP A 117     -20.757   9.262  -7.281  1.00 25.93           H  
ATOM   1849  CH2 TRP A 117     -19.062   7.534  -3.773  1.00 25.93           C  
ATOM   1850  HH2 TRP A 117     -19.166   6.557  -3.325  1.00 25.93           H  
ATOM   1851  CZ2 TRP A 117     -19.776   7.856  -4.938  1.00 25.93           C  
ATOM   1852  HZ2 TRP A 117     -20.428   7.130  -5.401  1.00 25.93           H  
ATOM   1853  CZ3 TRP A 117     -18.208   8.490  -3.190  1.00 25.93           C  
ATOM   1854  HZ3 TRP A 117     -17.661   8.238  -2.294  1.00 25.93           H  
ATOM   1855  N   LYS A 118     -18.325  15.714  -3.880  1.00 21.55           N  
ATOM   1856  H   LYS A 118     -19.025  15.316  -3.271  1.00 21.55           H  
ATOM   1857  CA  LYS A 118     -17.436  16.757  -3.335  1.00 21.55           C  
ATOM   1858  HA  LYS A 118     -17.020  17.344  -4.154  1.00 21.55           H  
ATOM   1859  C   LYS A 118     -16.261  16.101  -2.607  1.00 21.55           C  
ATOM   1860  CB  LYS A 118     -18.191  17.707  -2.381  1.00 21.55           C  
ATOM   1861  HB2 LYS A 118     -17.477  18.095  -1.654  1.00 21.55           H  
ATOM   1862  HB3 LYS A 118     -18.950  17.152  -1.831  1.00 21.55           H  
ATOM   1863  O   LYS A 118     -16.436  15.601  -1.501  1.00 21.55           O  
ATOM   1864  CG  LYS A 118     -18.827  18.918  -3.082  1.00 21.55           C  
ATOM   1865  HG2 LYS A 118     -18.060  19.446  -3.647  1.00 21.55           H  
ATOM   1866  HG3 LYS A 118     -19.603  18.577  -3.768  1.00 21.55           H  
ATOM   1867  CD  LYS A 118     -19.436  19.875  -2.042  1.00 21.55           C  
ATOM   1868  HD2 LYS A 118     -18.672  20.138  -1.310  1.00 21.55           H  
ATOM   1869  HD3 LYS A 118     -20.254  19.366  -1.531  1.00 21.55           H  
ATOM   1870  CE  LYS A 118     -19.955  21.158  -2.707  1.00 21.55           C  
ATOM   1871  HE2 LYS A 118     -20.689  20.880  -3.464  1.00 21.55           H  
ATOM   1872  HE3 LYS A 118     -19.124  21.646  -3.215  1.00 21.55           H  
ATOM   1873  NZ  LYS A 118     -20.568  22.084  -1.719  1.00 21.55           N  
ATOM   1874  HZ1 LYS A 118     -21.350  21.643  -1.256  1.00 21.55           H  
ATOM   1875  HZ2 LYS A 118     -19.893  22.359  -1.019  1.00 21.55           H  
ATOM   1876  HZ3 LYS A 118     -20.905  22.918  -2.178  1.00 21.55           H  
ATOM   1877  N   PHE A 119     -15.067  16.175  -3.189  1.00 26.78           N  
ATOM   1878  H   PHE A 119     -15.006  16.565  -4.119  1.00 26.78           H  
ATOM   1879  CA  PHE A 119     -13.815  15.831  -2.511  1.00 26.78           C  
ATOM   1880  HA  PHE A 119     -14.032  15.271  -1.601  1.00 26.78           H  
ATOM   1881  C   PHE A 119     -13.058  17.099  -2.108  1.00 26.78           C  
ATOM   1882  CB  PHE A 119     -12.955  14.929  -3.405  1.00 26.78           C  
ATOM   1883  HB2 PHE A 119     -12.857  15.380  -4.392  1.00 26.78           H  
ATOM   1884  HB3 PHE A 119     -11.954  14.868  -2.978  1.00 26.78           H  
ATOM   1885  O   PHE A 119     -12.793  17.962  -2.943  1.00 26.78           O  
ATOM   1886  CG  PHE A 119     -13.488  13.516  -3.539  1.00 26.78           C  
ATOM   1887  CD1 PHE A 119     -13.222  12.572  -2.527  1.00 26.78           C  
ATOM   1888  HD1 PHE A 119     -12.639  12.853  -1.663  1.00 26.78           H  
ATOM   1889  CD2 PHE A 119     -14.243  13.137  -4.665  1.00 26.78           C  
ATOM   1890  HD2 PHE A 119     -14.452  13.854  -5.446  1.00 26.78           H  
ATOM   1891  CE1 PHE A 119     -13.707  11.257  -2.642  1.00 26.78           C  
ATOM   1892  HE1 PHE A 119     -13.500  10.535  -1.866  1.00 26.78           H  
ATOM   1893  CE2 PHE A 119     -14.718  11.818  -4.783  1.00 26.78           C  
ATOM   1894  HE2 PHE A 119     -15.283  11.522  -5.655  1.00 26.78           H  
ATOM   1895  CZ  PHE A 119     -14.454  10.880  -3.771  1.00 26.78           C  
ATOM   1896  HZ  PHE A 119     -14.819   9.868  -3.865  1.00 26.78           H  
ATOM   1897  N   SER A 120     -12.669  17.200  -0.836  1.00 22.90           N  
ATOM   1898  H   SER A 120     -12.937  16.482  -0.179  1.00 22.90           H  
ATOM   1899  CA  SER A 120     -11.691  18.188  -0.374  1.00 22.90           C  
ATOM   1900  HA  SER A 120     -11.744  19.077  -1.002  1.00 22.90           H  
ATOM   1901  C   SER A 120     -10.281  17.601  -0.472  1.00 22.90           C  
ATOM   1902  CB  SER A 120     -12.001  18.624   1.063  1.00 22.90           C  
ATOM   1903  HB2 SER A 120     -11.231  19.315   1.405  1.00 22.90           H  
ATOM   1904  HB3 SER A 120     -12.965  19.131   1.088  1.00 22.90           H  
ATOM   1905  O   SER A 120      -9.969  16.656   0.246  1.00 22.90           O  
ATOM   1906  OG  SER A 120     -12.047  17.504   1.925  1.00 22.90           O  
ATOM   1907  HG  SER A 120     -11.263  16.975   1.757  1.00 22.90           H  
ATOM   1908  N   ASN A 121      -9.434  18.201  -1.310  1.00 25.23           N  
ATOM   1909  H   ASN A 121      -9.793  18.973  -1.854  1.00 25.23           H  
ATOM   1910  CA  ASN A 121      -7.986  17.971  -1.395  1.00 25.23           C  
ATOM   1911  HA  ASN A 121      -7.641  18.488  -2.291  1.00 25.23           H  
ATOM   1912  C   ASN A 121      -7.521  16.510  -1.573  1.00 25.23           C  
ATOM   1913  CB  ASN A 121      -7.294  18.666  -0.205  1.00 25.23           C  
ATOM   1914  HB2 ASN A 121      -7.686  18.261   0.728  1.00 25.23           H  
ATOM   1915  HB3 ASN A 121      -6.226  18.451  -0.239  1.00 25.23           H  
ATOM   1916  O   ASN A 121      -7.015  15.884  -0.644  1.00 25.23           O  
ATOM   1917  CG  ASN A 121      -7.456  20.173  -0.210  1.00 25.23           C  
ATOM   1918  ND2 ASN A 121      -7.090  20.831   0.863  1.00 25.23           N  
ATOM   1919 HD21 ASN A 121      -6.712  20.342   1.662  1.00 25.23           H  
ATOM   1920 HD22 ASN A 121      -7.196  21.835   0.829  1.00 25.23           H  
ATOM   1921  OD1 ASN A 121      -7.906  20.781  -1.166  1.00 25.23           O  
ATOM   1922  N   SER A 122      -7.528  16.031  -2.818  1.00 27.12           N  
ATOM   1923  H   SER A 122      -8.034  16.532  -3.535  1.00 27.12           H  
ATOM   1924  CA  SER A 122      -6.644  14.942  -3.256  1.00 27.12           C  
ATOM   1925  HA  SER A 122      -5.883  14.768  -2.496  1.00 27.12           H  
ATOM   1926  C   SER A 122      -5.925  15.345  -4.544  1.00 27.12           C  
ATOM   1927  CB  SER A 122      -7.416  13.626  -3.415  1.00 27.12           C  
ATOM   1928  HB2 SER A 122      -7.860  13.350  -2.459  1.00 27.12           H  
ATOM   1929  HB3 SER A 122      -6.725  12.839  -3.719  1.00 27.12           H  
ATOM   1930  O   SER A 122      -6.530  15.366  -5.615  1.00 27.12           O  
ATOM   1931  OG  SER A 122      -8.439  13.748  -4.383  1.00 27.12           O  
ATOM   1932  HG  SER A 122      -8.052  14.147  -5.165  1.00 27.12           H  
ATOM   1933  N   SER A 123      -4.640  15.689  -4.447  1.00 25.54           N  
ATOM   1934  H   SER A 123      -4.196  15.728  -3.540  1.00 25.54           H  
ATOM   1935  CA  SER A 123      -3.806  16.043  -5.601  1.00 25.54           C  
ATOM   1936  HA  SER A 123      -4.329  16.804  -6.180  1.00 25.54           H  
ATOM   1937  C   SER A 123      -3.577  14.821  -6.486  1.00 25.54           C  
ATOM   1938  CB  SER A 123      -2.439  16.615  -5.181  1.00 25.54           C  
ATOM   1939  HB2 SER A 123      -2.234  17.510  -5.769  1.00 25.54           H  
ATOM   1940  HB3 SER A 123      -1.654  15.890  -5.397  1.00 25.54           H  
ATOM   1941  O   SER A 123      -3.093  13.793  -6.018  1.00 25.54           O  
ATOM   1942  OG  SER A 123      -2.379  16.939  -3.802  1.00 25.54           O  
ATOM   1943  HG  SER A 123      -1.583  16.550  -3.432  1.00 25.54           H  
ATOM   1944  N   VAL A 124      -3.885  14.950  -7.771  1.00 24.53           N  
ATOM   1945  H   VAL A 124      -4.322  15.809  -8.075  1.00 24.53           H  
ATOM   1946  CA  VAL A 124      -3.622  13.923  -8.784  1.00 24.53           C  
ATOM   1947  HA  VAL A 124      -3.865  12.944  -8.372  1.00 24.53           H  
ATOM   1948  C   VAL A 124      -2.138  13.942  -9.176  1.00 24.53           C  
ATOM   1949  CB  VAL A 124      -4.520  14.185  -9.999  1.00 24.53           C  
ATOM   1950  HB  VAL A 124      -4.245  15.185 -10.337  1.00 24.53           H  
ATOM   1951  O   VAL A 124      -1.504  15.002  -9.213  1.00 24.53           O  
ATOM   1952  CG1 VAL A 124      -4.350  13.174 -11.143  1.00 24.53           C  
ATOM   1953 HG11 VAL A 124      -5.033  13.411 -11.959  1.00 24.53           H  
ATOM   1954 HG12 VAL A 124      -3.337  13.209 -11.544  1.00 24.53           H  
ATOM   1955 HG13 VAL A 124      -4.562  12.166 -10.788  1.00 24.53           H  
ATOM   1956  CG2 VAL A 124      -6.013  14.211  -9.640  1.00 24.53           C  
ATOM   1957 HG21 VAL A 124      -6.316  13.244  -9.238  1.00 24.53           H  
ATOM   1958 HG22 VAL A 124      -6.612  14.429 -10.525  1.00 24.53           H  
ATOM   1959 HG23 VAL A 124      -6.223  14.978  -8.895  1.00 24.53           H  
ATOM   1960  N   CYS A 125      -1.589  12.772  -9.510  1.00 24.76           N  
ATOM   1961  H   CYS A 125      -2.163  11.942  -9.473  1.00 24.76           H  
ATOM   1962  CA  CYS A 125      -0.259  12.654 -10.099  1.00 24.76           C  
ATOM   1963  HA  CYS A 125       0.217  13.634 -10.118  1.00 24.76           H  
ATOM   1964  C   CYS A 125      -0.354  12.147 -11.543  1.00 24.76           C  
ATOM   1965  CB  CYS A 125       0.610  11.755  -9.226  1.00 24.76           C  
ATOM   1966  HB2 CYS A 125       0.540  12.061  -8.182  1.00 24.76           H  
ATOM   1967  HB3 CYS A 125       0.278  10.722  -9.331  1.00 24.76           H  
ATOM   1968  O   CYS A 125      -0.780  11.020 -11.784  1.00 24.76           O  
ATOM   1969  SG  CYS A 125       2.325  11.919  -9.795  1.00 24.76           S  
ATOM   1970  HG  CYS A 125       2.741  10.782  -9.231  1.00 24.76           H  
ATOM   1971  N   ALA A 126       0.067  12.988 -12.489  1.00 23.77           N  
ATOM   1972  H   ALA A 126       0.371  13.905 -12.196  1.00 23.77           H  
ATOM   1973  CA  ALA A 126      -0.121  12.791 -13.927  1.00 23.77           C  
ATOM   1974  HA  ALA A 126      -1.070  12.279 -14.083  1.00 23.77           H  
ATOM   1975  C   ALA A 126       0.949  11.933 -14.635  1.00 23.77           C  
ATOM   1976  CB  ALA A 126      -0.227  14.182 -14.560  1.00 23.77           C  
ATOM   1977  HB1 ALA A 126      -0.315  14.077 -15.642  1.00 23.77           H  
ATOM   1978  HB2 ALA A 126      -1.105  14.701 -14.178  1.00 23.77           H  
ATOM   1979  HB3 ALA A 126       0.672  14.761 -14.347  1.00 23.77           H  
ATOM   1980  O   ALA A 126       0.844  11.740 -15.842  1.00 23.77           O  
ATOM   1981  N   LEU A 127       1.976  11.442 -13.928  1.00 23.72           N  
ATOM   1982  H   LEU A 127       2.021  11.673 -12.946  1.00 23.72           H  
ATOM   1983  CA  LEU A 127       2.993  10.538 -14.505  1.00 23.72           C  
ATOM   1984  HA  LEU A 127       2.590  10.107 -15.421  1.00 23.72           H  
ATOM   1985  C   LEU A 127       3.308   9.298 -13.642  1.00 23.72           C  
ATOM   1986  CB  LEU A 127       4.259  11.339 -14.885  1.00 23.72           C  
ATOM   1987  HB2 LEU A 127       5.065  10.636 -15.095  1.00 23.72           H  
ATOM   1988  HB3 LEU A 127       4.561  11.940 -14.027  1.00 23.72           H  
ATOM   1989  O   LEU A 127       3.806   8.320 -14.181  1.00 23.72           O  
ATOM   1990  CG  LEU A 127       4.097  12.256 -16.121  1.00 23.72           C  
ATOM   1991  HG  LEU A 127       3.250  12.926 -15.972  1.00 23.72           H  
ATOM   1992  CD1 LEU A 127       5.342  13.126 -16.298  1.00 23.72           C  
ATOM   1993 HD11 LEU A 127       6.214  12.496 -16.474  1.00 23.72           H  
ATOM   1994 HD12 LEU A 127       5.206  13.793 -17.149  1.00 23.72           H  
ATOM   1995 HD13 LEU A 127       5.503  13.728 -15.403  1.00 23.72           H  
ATOM   1996  CD2 LEU A 127       3.899  11.471 -17.422  1.00 23.72           C  
ATOM   1997 HD21 LEU A 127       4.715  10.762 -17.565  1.00 23.72           H  
ATOM   1998 HD22 LEU A 127       2.953  10.930 -17.395  1.00 23.72           H  
ATOM   1999 HD23 LEU A 127       3.864  12.157 -18.268  1.00 23.72           H  
ATOM   2000  N   CYS A 128       2.951   9.294 -12.348  1.00 27.07           N  
ATOM   2001  H   CYS A 128       2.561  10.144 -11.969  1.00 27.07           H  
ATOM   2002  CA  CYS A 128       2.924   8.109 -11.473  1.00 27.07           C  
ATOM   2003  HA  CYS A 128       2.713   7.213 -12.057  1.00 27.07           H  
ATOM   2004  C   CYS A 128       1.825   8.290 -10.410  1.00 27.07           C  
ATOM   2005  CB  CYS A 128       4.277   7.931 -10.750  1.00 27.07           C  
ATOM   2006  HB2 CYS A 128       4.610   8.889 -10.352  1.00 27.07           H  
ATOM   2007  HB3 CYS A 128       4.135   7.247  -9.914  1.00 27.07           H  
ATOM   2008  O   CYS A 128       2.067   8.979  -9.421  1.00 27.07           O  
ATOM   2009  SG  CYS A 128       5.562   7.231 -11.822  1.00 27.07           S  
ATOM   2010  HG  CYS A 128       6.503   7.055 -10.890  1.00 27.07           H  
ATOM   2011  N   HIS A 129       0.634   7.708 -10.592  1.00 25.99           N  
ATOM   2012  H   HIS A 129       0.503   7.145 -11.420  1.00 25.99           H  
ATOM   2013  CA  HIS A 129      -0.523   7.863  -9.690  1.00 25.99           C  
ATOM   2014  HA  HIS A 129      -0.938   8.862  -9.824  1.00 25.99           H  
ATOM   2015  C   HIS A 129      -0.154   7.685  -8.197  1.00 25.99           C  
ATOM   2016  CB  HIS A 129      -1.614   6.844 -10.073  1.00 25.99           C  
ATOM   2017  HB2 HIS A 129      -2.356   6.823  -9.275  1.00 25.99           H  
ATOM   2018  HB3 HIS A 129      -1.174   5.849 -10.129  1.00 25.99           H  
ATOM   2019  O   HIS A 129       0.074   6.571  -7.734  1.00 25.99           O  
ATOM   2020  CG  HIS A 129      -2.345   7.126 -11.364  1.00 25.99           C  
ATOM   2021  CD2 HIS A 129      -1.849   7.025 -12.638  1.00 25.99           C  
ATOM   2022  HD2 HIS A 129      -0.842   6.750 -12.915  1.00 25.99           H  
ATOM   2023  ND1 HIS A 129      -3.681   7.447 -11.481  1.00 25.99           N  
ATOM   2024  HD1 HIS A 129      -4.341   7.548 -10.724  1.00 25.99           H  
ATOM   2025  CE1 HIS A 129      -3.975   7.544 -12.788  1.00 25.99           C  
ATOM   2026  HE1 HIS A 129      -4.949   7.775 -13.195  1.00 25.99           H  
ATOM   2027  NE2 HIS A 129      -2.888   7.298 -13.530  1.00 25.99           N  
ATOM   2028  N   LEU A 130      -0.138   8.783  -7.433  1.00 26.89           N  
ATOM   2029  H   LEU A 130      -0.346   9.671  -7.867  1.00 26.89           H  
ATOM   2030  CA  LEU A 130       0.123   8.812  -5.991  1.00 26.89           C  
ATOM   2031  HA  LEU A 130       0.152   7.791  -5.609  1.00 26.89           H  
ATOM   2032  C   LEU A 130      -1.033   9.526  -5.291  1.00 26.89           C  
ATOM   2033  CB  LEU A 130       1.475   9.495  -5.701  1.00 26.89           C  
ATOM   2034  HB2 LEU A 130       1.556  10.381  -6.331  1.00 26.89           H  
ATOM   2035  HB3 LEU A 130       1.487   9.831  -4.664  1.00 26.89           H  
ATOM   2036  O   LEU A 130      -1.444  10.605  -5.712  1.00 26.89           O  
ATOM   2037  CG  LEU A 130       2.704   8.593  -5.928  1.00 26.89           C  
ATOM   2038  HG  LEU A 130       2.643   8.121  -6.909  1.00 26.89           H  
ATOM   2039  CD1 LEU A 130       3.981   9.435  -5.875  1.00 26.89           C  
ATOM   2040 HD11 LEU A 130       3.945  10.198  -6.653  1.00 26.89           H  
ATOM   2041 HD12 LEU A 130       4.073   9.915  -4.901  1.00 26.89           H  
ATOM   2042 HD13 LEU A 130       4.848   8.799  -6.051  1.00 26.89           H  
ATOM   2043  CD2 LEU A 130       2.822   7.505  -4.855  1.00 26.89           C  
ATOM   2044 HD21 LEU A 130       1.981   6.815  -4.929  1.00 26.89           H  
ATOM   2045 HD22 LEU A 130       2.843   7.952  -3.861  1.00 26.89           H  
ATOM   2046 HD23 LEU A 130       3.736   6.934  -5.013  1.00 26.89           H  
ATOM   2047  N   VAL A 131      -1.561   8.900  -4.239  1.00 27.68           N  
ATOM   2048  H   VAL A 131      -1.122   8.045  -3.926  1.00 27.68           H  
ATOM   2049  CA  VAL A 131      -2.758   9.338  -3.510  1.00 27.68           C  
ATOM   2050  HA  VAL A 131      -3.229  10.158  -4.052  1.00 27.68           H  
ATOM   2051  C   VAL A 131      -2.357   9.850  -2.129  1.00 27.68           C  
ATOM   2052  CB  VAL A 131      -3.785   8.188  -3.411  1.00 27.68           C  
ATOM   2053  HB  VAL A 131      -3.315   7.332  -2.927  1.00 27.68           H  
ATOM   2054  O   VAL A 131      -1.636   9.175  -1.396  1.00 27.68           O  
ATOM   2055  CG1 VAL A 131      -5.028   8.576  -2.600  1.00 27.68           C  
ATOM   2056 HG11 VAL A 131      -5.743   7.753  -2.602  1.00 27.68           H  
ATOM   2057 HG12 VAL A 131      -4.759   8.777  -1.563  1.00 27.68           H  
ATOM   2058 HG13 VAL A 131      -5.501   9.459  -3.028  1.00 27.68           H  
ATOM   2059  CG2 VAL A 131      -4.259   7.755  -4.806  1.00 27.68           C  
ATOM   2060 HG21 VAL A 131      -4.993   6.955  -4.716  1.00 27.68           H  
ATOM   2061 HG22 VAL A 131      -3.420   7.380  -5.392  1.00 27.68           H  
ATOM   2062 HG23 VAL A 131      -4.711   8.599  -5.327  1.00 27.68           H  
ATOM   2063  N   PHE A 132      -2.849  11.031  -1.760  1.00 29.17           N  
ATOM   2064  H   PHE A 132      -3.455  11.520  -2.404  1.00 29.17           H  
ATOM   2065  CA  PHE A 132      -2.692  11.586  -0.416  1.00 29.17           C  
ATOM   2066  HA  PHE A 132      -1.734  11.266  -0.007  1.00 29.17           H  
ATOM   2067  C   PHE A 132      -3.801  11.073   0.512  1.00 29.17           C  
ATOM   2068  CB  PHE A 132      -2.692  13.121  -0.481  1.00 29.17           C  
ATOM   2069  HB2 PHE A 132      -2.755  13.510   0.535  1.00 29.17           H  
ATOM   2070  HB3 PHE A 132      -3.584  13.459  -1.008  1.00 29.17           H  
ATOM   2071  O   PHE A 132      -4.966  11.033   0.124  1.00 29.17           O  
ATOM   2072  CG  PHE A 132      -1.463  13.721  -1.144  1.00 29.17           C  
ATOM   2073  CD1 PHE A 132      -0.362  14.109  -0.356  1.00 29.17           C  
ATOM   2074  HD1 PHE A 132      -0.392  13.986   0.717  1.00 29.17           H  
ATOM   2075  CD2 PHE A 132      -1.408  13.879  -2.543  1.00 29.17           C  
ATOM   2076  HD2 PHE A 132      -2.236  13.566  -3.163  1.00 29.17           H  
ATOM   2077  CE1 PHE A 132       0.785  14.654  -0.961  1.00 29.17           C  
ATOM   2078  HE1 PHE A 132       1.630  14.945  -0.356  1.00 29.17           H  
ATOM   2079  CE2 PHE A 132      -0.257  14.415  -3.148  1.00 29.17           C  
ATOM   2080  HE2 PHE A 132      -0.202  14.494  -4.224  1.00 29.17           H  
ATOM   2081  CZ  PHE A 132       0.837  14.808  -2.358  1.00 29.17           C  
ATOM   2082  HZ  PHE A 132       1.724  15.209  -2.825  1.00 29.17           H  
ATOM   2083  N   CYS A 133      -3.452  10.742   1.756  1.00 27.63           N  
ATOM   2084  H   CYS A 133      -2.478  10.797   2.017  1.00 27.63           H  
ATOM   2085  CA  CYS A 133      -4.409  10.503   2.837  1.00 27.63           C  
ATOM   2086  HA  CYS A 133      -5.422  10.709   2.491  1.00 27.63           H  
ATOM   2087  C   CYS A 133      -4.117  11.453   4.001  1.00 27.63           C  
ATOM   2088  CB  CYS A 133      -4.352   9.038   3.293  1.00 27.63           C  
ATOM   2089  HB2 CYS A 133      -3.316   8.708   3.360  1.00 27.63           H  
ATOM   2090  HB3 CYS A 133      -4.807   8.944   4.279  1.00 27.63           H  
ATOM   2091  O   CYS A 133      -2.977  11.568   4.447  1.00 27.63           O  
ATOM   2092  SG  CYS A 133      -5.273   7.990   2.133  1.00 27.63           S  
ATOM   2093  HG  CYS A 133      -4.800   8.540   1.010  1.00 27.63           H  
ATOM   2094  N   ALA A 134      -5.164  12.096   4.509  1.00 28.30           N  
ATOM   2095  H   ALA A 134      -6.073  11.944   4.094  1.00 28.30           H  
ATOM   2096  CA  ALA A 134      -5.156  12.841   5.759  1.00 28.30           C  
ATOM   2097  HA  ALA A 134      -4.261  12.593   6.330  1.00 28.30           H  
ATOM   2098  C   ALA A 134      -6.385  12.420   6.574  1.00 28.30           C  
ATOM   2099  CB  ALA A 134      -5.148  14.345   5.457  1.00 28.30           C  
ATOM   2100  HB1 ALA A 134      -4.257  14.599   4.882  1.00 28.30           H  
ATOM   2101  HB2 ALA A 134      -6.035  14.616   4.885  1.00 28.30           H  
ATOM   2102  HB3 ALA A 134      -5.139  14.908   6.391  1.00 28.30           H  
ATOM   2103  O   ALA A 134      -7.460  12.222   6.010  1.00 28.30           O  
ATOM   2104  N   MET A 135      -6.237  12.300   7.893  1.00 25.72           N  
ATOM   2105  H   MET A 135      -5.336  12.493   8.306  1.00 25.72           H  
ATOM   2106  CA  MET A 135      -7.356  12.083   8.810  1.00 25.72           C  
ATOM   2107  HA  MET A 135      -8.296  12.218   8.275  1.00 25.72           H  
ATOM   2108  C   MET A 135      -7.313  13.124   9.925  1.00 25.72           C  
ATOM   2109  CB  MET A 135      -7.355  10.660   9.390  1.00 25.72           C  
ATOM   2110  HB2 MET A 135      -8.152  10.597  10.132  1.00 25.72           H  
ATOM   2111  HB3 MET A 135      -6.406  10.466   9.889  1.00 25.72           H  
ATOM   2112  O   MET A 135      -6.261  13.371  10.511  1.00 25.72           O  
ATOM   2113  CG  MET A 135      -7.609   9.582   8.328  1.00 25.72           C  
ATOM   2114  HG2 MET A 135      -8.391   9.935   7.655  1.00 25.72           H  
ATOM   2115  HG3 MET A 135      -6.701   9.440   7.741  1.00 25.72           H  
ATOM   2116  SD  MET A 135      -8.146   7.978   8.990  1.00 25.72           S  
ATOM   2117  CE  MET A 135      -6.744   7.540  10.051  1.00 25.72           C  
ATOM   2118  HE1 MET A 135      -6.658   8.256  10.868  1.00 25.72           H  
ATOM   2119  HE2 MET A 135      -6.905   6.543  10.462  1.00 25.72           H  
ATOM   2120  HE3 MET A 135      -5.827   7.544   9.462  1.00 25.72           H  
ATOM   2121  N   PHE A 136      -8.469  13.716  10.217  1.00 26.53           N  
ATOM   2122  H   PHE A 136      -9.294  13.422   9.714  1.00 26.53           H  
ATOM   2123  CA  PHE A 136      -8.686  14.595  11.363  1.00 26.53           C  
ATOM   2124  HA  PHE A 136      -7.730  14.962  11.735  1.00 26.53           H  
ATOM   2125  C   PHE A 136      -9.364  13.814  12.494  1.00 26.53           C  
ATOM   2126  CB  PHE A 136      -9.546  15.802  10.943  1.00 26.53           C  
ATOM   2127  HB2 PHE A 136     -10.308  15.975  11.703  1.00 26.53           H  
ATOM   2128  HB3 PHE A 136     -10.082  15.578  10.021  1.00 26.53           H  
ATOM   2129  O   PHE A 136     -10.276  13.028  12.243  1.00 26.53           O  
ATOM   2130  CG  PHE A 136      -8.773  17.093  10.769  1.00 26.53           C  
ATOM   2131  CD1 PHE A 136      -8.680  18.000  11.843  1.00 26.53           C  
ATOM   2132  HD1 PHE A 136      -9.145  17.770  12.791  1.00 26.53           H  
ATOM   2133  CD2 PHE A 136      -8.163  17.403   9.539  1.00 26.53           C  
ATOM   2134  HD2 PHE A 136      -8.231  16.711   8.712  1.00 26.53           H  
ATOM   2135  CE1 PHE A 136      -7.990  19.214  11.685  1.00 26.53           C  
ATOM   2136  HE1 PHE A 136      -7.925  19.910  12.509  1.00 26.53           H  
ATOM   2137  CE2 PHE A 136      -7.471  18.618   9.382  1.00 26.53           C  
ATOM   2138  HE2 PHE A 136      -7.007  18.857   8.437  1.00 26.53           H  
ATOM   2139  CZ  PHE A 136      -7.386  19.524  10.454  1.00 26.53           C  
ATOM   2140  HZ  PHE A 136      -6.858  20.458  10.333  1.00 26.53           H  
ATOM   2141  N   ASP A 137      -8.980  14.089  13.740  1.00 25.87           N  
ATOM   2142  H   ASP A 137      -8.223  14.740  13.889  1.00 25.87           H  
ATOM   2143  CA  ASP A 137      -9.722  13.659  14.927  1.00 25.87           C  
ATOM   2144  HA  ASP A 137     -10.634  13.146  14.621  1.00 25.87           H  
ATOM   2145  C   ASP A 137     -10.121  14.891  15.743  1.00 25.87           C  
ATOM   2146  CB  ASP A 137      -8.893  12.667  15.754  1.00 25.87           C  
ATOM   2147  HB2 ASP A 137      -8.509  11.894  15.088  1.00 25.87           H  
ATOM   2148  HB3 ASP A 137      -8.044  13.179  16.207  1.00 25.87           H  
ATOM   2149  O   ASP A 137      -9.263  15.628  16.223  1.00 25.87           O  
ATOM   2150  CG  ASP A 137      -9.725  11.990  16.847  1.00 25.87           C  
ATOM   2151  OD1 ASP A 137     -10.843  12.450  17.193  1.00 25.87           O  
ATOM   2152  OD2 ASP A 137      -9.318  10.911  17.328  1.00 25.87           O  
ATOM   2153  N   TYR A 138     -11.426  15.138  15.886  1.00 24.95           N  
ATOM   2154  H   TYR A 138     -12.085  14.484  15.490  1.00 24.95           H  
ATOM   2155  CA  TYR A 138     -11.927  16.367  16.511  1.00 24.95           C  
ATOM   2156  HA  TYR A 138     -11.191  17.145  16.310  1.00 24.95           H  
ATOM   2157  C   TYR A 138     -12.020  16.301  18.049  1.00 24.95           C  
ATOM   2158  CB  TYR A 138     -13.225  16.833  15.814  1.00 24.95           C  
ATOM   2159  HB2 TYR A 138     -13.275  16.415  14.809  1.00 24.95           H  
ATOM   2160  HB3 TYR A 138     -13.149  17.913  15.684  1.00 24.95           H  
ATOM   2161  O   TYR A 138     -12.367  17.301  18.675  1.00 24.95           O  
ATOM   2162  CG  TYR A 138     -14.536  16.557  16.535  1.00 24.95           C  
ATOM   2163  CD1 TYR A 138     -15.236  15.353  16.330  1.00 24.95           C  
ATOM   2164  HD1 TYR A 138     -14.849  14.617  15.641  1.00 24.95           H  
ATOM   2165  CD2 TYR A 138     -15.069  17.537  17.397  1.00 24.95           C  
ATOM   2166  HD2 TYR A 138     -14.531  18.460  17.554  1.00 24.95           H  
ATOM   2167  CE1 TYR A 138     -16.452  15.123  17.004  1.00 24.95           C  
ATOM   2168  HE1 TYR A 138     -17.001  14.211  16.823  1.00 24.95           H  
ATOM   2169  CE2 TYR A 138     -16.278  17.311  18.079  1.00 24.95           C  
ATOM   2170  HE2 TYR A 138     -16.662  18.066  18.749  1.00 24.95           H  
ATOM   2171  OH  TYR A 138     -18.109  15.842  18.579  1.00 24.95           O  
ATOM   2172  HH  TYR A 138     -18.406  16.631  19.038  1.00 24.95           H  
ATOM   2173  CZ  TYR A 138     -16.969  16.099  17.884  1.00 24.95           C  
ATOM   2174  N   ARG A 139     -11.731  15.149  18.684  1.00 23.48           N  
ATOM   2175  H   ARG A 139     -11.407  14.373  18.125  1.00 23.48           H  
ATOM   2176  CA  ARG A 139     -11.997  14.942  20.128  1.00 23.48           C  
ATOM   2177  HA  ARG A 139     -12.503  15.829  20.511  1.00 23.48           H  
ATOM   2178  C   ARG A 139     -10.774  14.851  21.046  1.00 23.48           C  
ATOM   2179  CB  ARG A 139     -12.966  13.766  20.338  1.00 23.48           C  
ATOM   2180  HB2 ARG A 139     -12.567  12.868  19.866  1.00 23.48           H  
ATOM   2181  HB3 ARG A 139     -13.070  13.578  21.407  1.00 23.48           H  
ATOM   2182  O   ARG A 139     -10.965  14.724  22.252  1.00 23.48           O  
ATOM   2183  CG  ARG A 139     -14.357  14.086  19.773  1.00 23.48           C  
ATOM   2184  HG2 ARG A 139     -14.667  15.076  20.106  1.00 23.48           H  
ATOM   2185  HG3 ARG A 139     -14.308  14.078  18.684  1.00 23.48           H  
ATOM   2186  CD  ARG A 139     -15.395  13.061  20.245  1.00 23.48           C  
ATOM   2187  HD2 ARG A 139     -15.072  12.067  19.935  1.00 23.48           H  
ATOM   2188  HD3 ARG A 139     -15.453  13.093  21.333  1.00 23.48           H  
ATOM   2189  NE  ARG A 139     -16.717  13.359  19.672  1.00 23.48           N  
ATOM   2190  HE  ARG A 139     -16.818  14.250  19.208  1.00 23.48           H  
ATOM   2191  NH1 ARG A 139     -17.841  11.452  20.297  1.00 23.48           N  
ATOM   2192 HH11 ARG A 139     -17.040  11.154  20.836  1.00 23.48           H  
ATOM   2193 HH12 ARG A 139     -18.686  10.899  20.283  1.00 23.48           H  
ATOM   2194  NH2 ARG A 139     -18.860  12.996  19.042  1.00 23.48           N  
ATOM   2195 HH21 ARG A 139     -19.701  12.437  19.025  1.00 23.48           H  
ATOM   2196 HH22 ARG A 139     -18.866  13.918  18.631  1.00 23.48           H  
ATOM   2197  CZ  ARG A 139     -17.795  12.598  19.676  1.00 23.48           C  
ATOM   2198  N   CYS A 140      -9.549  14.949  20.532  1.00 24.87           N  
ATOM   2199  H   CYS A 140      -9.446  15.113  19.540  1.00 24.87           H  
ATOM   2200  CA  CYS A 140      -8.336  14.851  21.352  1.00 24.87           C  
ATOM   2201  HA  CYS A 140      -8.611  14.861  22.406  1.00 24.87           H  
ATOM   2202  C   CYS A 140      -7.389  16.038  21.138  1.00 24.87           C  
ATOM   2203  CB  CYS A 140      -7.643  13.508  21.084  1.00 24.87           C  
ATOM   2204  HB2 CYS A 140      -6.646  13.511  21.523  1.00 24.87           H  
ATOM   2205  HB3 CYS A 140      -7.540  13.355  20.009  1.00 24.87           H  
ATOM   2206  O   CYS A 140      -7.159  16.475  20.013  1.00 24.87           O  
ATOM   2207  SG  CYS A 140      -8.614  12.159  21.820  1.00 24.87           S  
ATOM   2208  HG  CYS A 140      -7.840  11.163  21.381  1.00 24.87           H  
ATOM   2209  N   LYS A 141      -6.774  16.513  22.232  1.00 25.12           N  
ATOM   2210  H   LYS A 141      -7.015  16.086  23.115  1.00 25.12           H  
ATOM   2211  CA  LYS A 141      -5.645  17.464  22.227  1.00 25.12           C  
ATOM   2212  HA  LYS A 141      -5.851  18.258  21.509  1.00 25.12           H  
ATOM   2213  C   LYS A 141      -4.358  16.764  21.753  1.00 25.12           C  
ATOM   2214  CB  LYS A 141      -5.453  18.093  23.624  1.00 25.12           C  
ATOM   2215  HB2 LYS A 141      -4.546  18.696  23.599  1.00 25.12           H  
ATOM   2216  HB3 LYS A 141      -5.301  17.294  24.350  1.00 25.12           H  
ATOM   2217  O   LYS A 141      -3.398  16.638  22.506  1.00 25.12           O  
ATOM   2218  CG  LYS A 141      -6.597  18.997  24.108  1.00 25.12           C  
ATOM   2219  HG2 LYS A 141      -7.520  18.421  24.180  1.00 25.12           H  
ATOM   2220  HG3 LYS A 141      -6.737  19.813  23.399  1.00 25.12           H  
ATOM   2221  CD  LYS A 141      -6.239  19.569  25.492  1.00 25.12           C  
ATOM   2222  HD2 LYS A 141      -6.119  18.745  26.195  1.00 25.12           H  
ATOM   2223  HD3 LYS A 141      -5.294  20.107  25.417  1.00 25.12           H  
ATOM   2224  CE  LYS A 141      -7.322  20.526  26.007  1.00 25.12           C  
ATOM   2225  HE2 LYS A 141      -7.444  21.333  25.284  1.00 25.12           H  
ATOM   2226  HE3 LYS A 141      -8.267  19.986  26.061  1.00 25.12           H  
ATOM   2227  NZ  LYS A 141      -6.974  21.084  27.340  1.00 25.12           N  
ATOM   2228  HZ1 LYS A 141      -7.696  21.713  27.661  1.00 25.12           H  
ATOM   2229  HZ2 LYS A 141      -6.872  20.348  28.024  1.00 25.12           H  
ATOM   2230  HZ3 LYS A 141      -6.108  21.602  27.296  1.00 25.12           H  
ATOM   2231  N   SER A 142      -4.370  16.247  20.529  1.00 28.95           N  
ATOM   2232  H   SER A 142      -5.215  16.353  19.987  1.00 28.95           H  
ATOM   2233  CA  SER A 142      -3.293  15.451  19.937  1.00 28.95           C  
ATOM   2234  HA  SER A 142      -2.430  15.446  20.604  1.00 28.95           H  
ATOM   2235  C   SER A 142      -2.859  16.066  18.613  1.00 28.95           C  
ATOM   2236  CB  SER A 142      -3.735  13.994  19.760  1.00 28.95           C  
ATOM   2237  HB2 SER A 142      -3.791  13.519  20.740  1.00 28.95           H  
ATOM   2238  HB3 SER A 142      -3.001  13.460  19.156  1.00 28.95           H  
ATOM   2239  O   SER A 142      -3.640  16.139  17.665  1.00 28.95           O  
ATOM   2240  OG  SER A 142      -5.008  13.917  19.149  1.00 28.95           O  
ATOM   2241  HG  SER A 142      -4.977  14.429  18.338  1.00 28.95           H  
ATOM   2242  N   THR A 143      -1.613  16.527  18.571  1.00 26.51           N  
ATOM   2243  H   THR A 143      -1.025  16.434  19.387  1.00 26.51           H  
ATOM   2244  CA  THR A 143      -1.000  17.239  17.448  1.00 26.51           C  
ATOM   2245  HA  THR A 143      -1.603  18.125  17.249  1.00 26.51           H  
ATOM   2246  C   THR A 143      -0.971  16.388  16.177  1.00 26.51           C  
ATOM   2247  CB  THR A 143       0.440  17.680  17.801  1.00 26.51           C  
ATOM   2248  HB  THR A 143       1.154  17.159  17.164  1.00 26.51           H  
ATOM   2249  O   THR A 143      -0.529  15.240  16.193  1.00 26.51           O  
ATOM   2250  CG2 THR A 143       0.621  19.184  17.614  1.00 26.51           C  
ATOM   2251 HG21 THR A 143       0.415  19.452  16.578  1.00 26.51           H  
ATOM   2252 HG22 THR A 143      -0.058  19.727  18.271  1.00 26.51           H  
ATOM   2253 HG23 THR A 143       1.648  19.465  17.847  1.00 26.51           H  
ATOM   2254  OG1 THR A 143       0.771  17.411  19.151  1.00 26.51           O  
ATOM   2255  HG1 THR A 143       1.677  17.694  19.291  1.00 26.51           H  
ATOM   2256  N   ILE A 144      -1.396  16.972  15.056  1.00 28.31           N  
ATOM   2257  H   ILE A 144      -1.748  17.918  15.103  1.00 28.31           H  
ATOM   2258  CA  ILE A 144      -1.331  16.335  13.737  1.00 28.31           C  
ATOM   2259  HA  ILE A 144      -1.623  15.290  13.837  1.00 28.31           H  
ATOM   2260  C   ILE A 144       0.118  16.389  13.238  1.00 28.31           C  
ATOM   2261  CB  ILE A 144      -2.314  17.014  12.751  1.00 28.31           C  
ATOM   2262  HB  ILE A 144      -2.054  18.070  12.678  1.00 28.31           H  
ATOM   2263  O   ILE A 144       0.667  17.472  13.038  1.00 28.31           O  
ATOM   2264  CG1 ILE A 144      -3.770  16.903  13.270  1.00 28.31           C  
ATOM   2265 HG12 ILE A 144      -3.825  17.290  14.287  1.00 28.31           H  
ATOM   2266 HG13 ILE A 144      -4.067  15.855  13.297  1.00 28.31           H  
ATOM   2267  CG2 ILE A 144      -2.193  16.390  11.347  1.00 28.31           C  
ATOM   2268 HG21 ILE A 144      -2.851  16.902  10.645  1.00 28.31           H  
ATOM   2269 HG22 ILE A 144      -1.179  16.494  10.962  1.00 28.31           H  
ATOM   2270 HG23 ILE A 144      -2.460  15.334  11.378  1.00 28.31           H  
ATOM   2271  CD1 ILE A 144      -4.799  17.689  12.446  1.00 28.31           C  
ATOM   2272 HD11 ILE A 144      -4.931  17.237  11.463  1.00 28.31           H  
ATOM   2273 HD12 ILE A 144      -5.759  17.669  12.963  1.00 28.31           H  
ATOM   2274 HD13 ILE A 144      -4.479  18.725  12.335  1.00 28.31           H  
ATOM   2275  N   VAL A 145       0.734  15.228  13.002  1.00 25.09           N  
ATOM   2276  H   VAL A 145       0.245  14.372  13.223  1.00 25.09           H  
ATOM   2277  CA  VAL A 145       2.058  15.133  12.367  1.00 25.09           C  
ATOM   2278  HA  VAL A 145       2.589  16.073  12.522  1.00 25.09           H  
ATOM   2279  C   VAL A 145       1.881  14.958  10.859  1.00 25.09           C  
ATOM   2280  CB  VAL A 145       2.939  14.034  12.997  1.00 25.09           C  
ATOM   2281  HB  VAL A 145       2.479  13.058  12.842  1.00 25.09           H  
ATOM   2282  O   VAL A 145       1.798  13.843  10.346  1.00 25.09           O  
ATOM   2283  CG1 VAL A 145       4.345  14.032  12.376  1.00 25.09           C  
ATOM   2284 HG11 VAL A 145       4.291  13.800  11.312  1.00 25.09           H  
ATOM   2285 HG12 VAL A 145       4.818  15.005  12.510  1.00 25.09           H  
ATOM   2286 HG13 VAL A 145       4.957  13.268  12.856  1.00 25.09           H  
ATOM   2287  CG2 VAL A 145       3.109  14.258  14.506  1.00 25.09           C  
ATOM   2288 HG21 VAL A 145       2.145  14.183  15.009  1.00 25.09           H  
ATOM   2289 HG22 VAL A 145       3.770  13.499  14.924  1.00 25.09           H  
ATOM   2290 HG23 VAL A 145       3.530  15.246  14.694  1.00 25.09           H  
ATOM   2291  N   SER A 146       1.825  16.077  10.140  1.00 28.48           N  
ATOM   2292  H   SER A 146       1.798  16.960  10.630  1.00 28.48           H  
ATOM   2293  CA  SER A 146       1.802  16.095   8.674  1.00 28.48           C  
ATOM   2294  HA  SER A 146       1.170  15.284   8.313  1.00 28.48           H  
ATOM   2295  C   SER A 146       3.212  15.916   8.109  1.00 28.48           C  
ATOM   2296  CB  SER A 146       1.214  17.413   8.161  1.00 28.48           C  
ATOM   2297  HB2 SER A 146       1.250  17.424   7.071  1.00 28.48           H  
ATOM   2298  HB3 SER A 146       1.799  18.249   8.544  1.00 28.48           H  
ATOM   2299  O   SER A 146       4.030  16.833   8.177  1.00 28.48           O  
ATOM   2300  OG  SER A 146      -0.127  17.542   8.584  1.00 28.48           O  
ATOM   2301  HG  SER A 146      -0.459  18.402   8.316  1.00 28.48           H  
ATOM   2302  N   VAL A 147       3.500  14.768   7.489  1.00 26.55           N  
ATOM   2303  H   VAL A 147       2.815  14.026   7.500  1.00 26.55           H  
ATOM   2304  CA  VAL A 147       4.758  14.567   6.748  1.00 26.55           C  
ATOM   2305  HA  VAL A 147       5.494  15.278   7.123  1.00 26.55           H  
ATOM   2306  C   VAL A 147       4.547  14.891   5.268  1.00 26.55           C  
ATOM   2307  CB  VAL A 147       5.381  13.174   6.978  1.00 26.55           C  
ATOM   2308  HB  VAL A 147       4.761  12.408   6.513  1.00 26.55           H  
ATOM   2309  O   VAL A 147       4.309  14.010   4.445  1.00 26.55           O  
ATOM   2310  CG1 VAL A 147       6.796  13.121   6.379  1.00 26.55           C  
ATOM   2311 HG11 VAL A 147       7.437  13.863   6.856  1.00 26.55           H  
ATOM   2312 HG12 VAL A 147       7.222  12.130   6.533  1.00 26.55           H  
ATOM   2313 HG13 VAL A 147       6.759  13.311   5.306  1.00 26.55           H  
ATOM   2314  CG2 VAL A 147       5.516  12.851   8.472  1.00 26.55           C  
ATOM   2315 HG21 VAL A 147       6.013  11.890   8.600  1.00 26.55           H  
ATOM   2316 HG22 VAL A 147       6.094  13.626   8.976  1.00 26.55           H  
ATOM   2317 HG23 VAL A 147       4.530  12.785   8.932  1.00 26.55           H  
ATOM   2318  N   CYS A 148       4.674  16.171   4.911  1.00 25.34           N  
ATOM   2319  H   CYS A 148       4.772  16.869   5.634  1.00 25.34           H  
ATOM   2320  CA  CYS A 148       4.811  16.568   3.509  1.00 25.34           C  
ATOM   2321  HA  CYS A 148       4.062  16.040   2.919  1.00 25.34           H  
ATOM   2322  C   CYS A 148       6.196  16.158   2.973  1.00 25.34           C  
ATOM   2323  CB  CYS A 148       4.550  18.073   3.336  1.00 25.34           C  
ATOM   2324  HB2 CYS A 148       5.083  18.641   4.098  1.00 25.34           H  
ATOM   2325  HB3 CYS A 148       4.901  18.386   2.353  1.00 25.34           H  
ATOM   2326  O   CYS A 148       7.212  16.832   3.207  1.00 25.34           O  
ATOM   2327  SG  CYS A 148       2.766  18.394   3.435  1.00 25.34           S  
ATOM   2328  HG  CYS A 148       2.803  19.700   3.158  1.00 25.34           H  
ATOM   2329  N   ILE A 149       6.227  15.062   2.213  1.00 26.95           N  
ATOM   2330  H   ILE A 149       5.379  14.520   2.131  1.00 26.95           H  
ATOM   2331  CA  ILE A 149       7.296  14.787   1.247  1.00 26.95           C  
ATOM   2332  HA  ILE A 149       8.214  15.265   1.591  1.00 26.95           H  
ATOM   2333  C   ILE A 149       6.883  15.444  -0.071  1.00 26.95           C  
ATOM   2334  CB  ILE A 149       7.601  13.281   1.101  1.00 26.95           C  
ATOM   2335  HB  ILE A 149       6.728  12.781   0.682  1.00 26.95           H  
ATOM   2336  O   ILE A 149       5.790  15.212  -0.579  1.00 26.95           O  
ATOM   2337  CG1 ILE A 149       7.906  12.666   2.488  1.00 26.95           C  
ATOM   2338 HG12 ILE A 149       8.721  13.215   2.960  1.00 26.95           H  
ATOM   2339 HG13 ILE A 149       7.018  12.766   3.113  1.00 26.95           H  
ATOM   2340  CG2 ILE A 149       8.789  13.098   0.135  1.00 26.95           C  
ATOM   2341 HG21 ILE A 149       9.692  13.554   0.543  1.00 26.95           H  
ATOM   2342 HG22 ILE A 149       8.981  12.038  -0.032  1.00 26.95           H  
ATOM   2343 HG23 ILE A 149       8.570  13.534  -0.839  1.00 26.95           H  
ATOM   2344  CD1 ILE A 149       8.264  11.177   2.472  1.00 26.95           C  
ATOM   2345 HD11 ILE A 149       7.497  10.615   1.939  1.00 26.95           H  
ATOM   2346 HD12 ILE A 149       8.327  10.810   3.496  1.00 26.95           H  
ATOM   2347 HD13 ILE A 149       9.231  11.024   1.992  1.00 26.95           H  
ATOM   2348  N   HIS A 150       7.741  16.315  -0.589  1.00 23.65           N  
ATOM   2349  H   HIS A 150       8.667  16.381  -0.190  1.00 23.65           H  
ATOM   2350  CA  HIS A 150       7.438  17.246  -1.673  1.00 23.65           C  
ATOM   2351  HA  HIS A 150       6.530  16.932  -2.190  1.00 23.65           H  
ATOM   2352  C   HIS A 150       8.628  17.175  -2.671  1.00 23.65           C  
ATOM   2353  CB  HIS A 150       7.182  18.624  -0.995  1.00 23.65           C  
ATOM   2354  HB2 HIS A 150       7.049  18.480   0.078  1.00 23.65           H  
ATOM   2355  HB3 HIS A 150       8.071  19.248  -1.093  1.00 23.65           H  
ATOM   2356  O   HIS A 150       9.750  17.404  -2.232  1.00 23.65           O  
ATOM   2357  CG  HIS A 150       5.956  19.400  -1.440  1.00 23.65           C  
ATOM   2358  CD2 HIS A 150       4.661  18.956  -1.486  1.00 23.65           C  
ATOM   2359  HD2 HIS A 150       4.326  17.956  -1.252  1.00 23.65           H  
ATOM   2360  ND1 HIS A 150       5.924  20.733  -1.778  1.00 23.65           N  
ATOM   2361  HD1 HIS A 150       6.742  21.314  -1.901  1.00 23.65           H  
ATOM   2362  CE1 HIS A 150       4.656  21.079  -2.057  1.00 23.65           C  
ATOM   2363  HE1 HIS A 150       4.331  22.056  -2.384  1.00 23.65           H  
ATOM   2364  NE2 HIS A 150       3.854  20.012  -1.932  1.00 23.65           N  
ATOM   2365  N   GLN A 151       8.374  16.791  -3.946  1.00 22.87           N  
ATOM   2366  H   GLN A 151       7.391  16.650  -4.132  1.00 22.87           H  
ATOM   2367  CA  GLN A 151       9.271  16.507  -5.124  1.00 22.87           C  
ATOM   2368  HA  GLN A 151       8.768  15.726  -5.694  1.00 22.87           H  
ATOM   2369  C   GLN A 151      10.726  16.031  -4.927  1.00 22.87           C  
ATOM   2370  CB  GLN A 151       9.433  17.725  -6.069  1.00 22.87           C  
ATOM   2371  HB2 GLN A 151       9.173  18.587  -5.456  1.00 22.87           H  
ATOM   2372  HB3 GLN A 151      10.483  17.891  -6.308  1.00 22.87           H  
ATOM   2373  O   GLN A 151      11.509  16.669  -4.232  1.00 22.87           O  
ATOM   2374  CG  GLN A 151       8.689  17.835  -7.411  1.00 22.87           C  
ATOM   2375  HG2 GLN A 151       7.634  17.665  -7.199  1.00 22.87           H  
ATOM   2376  HG3 GLN A 151       8.929  17.010  -8.081  1.00 22.87           H  
ATOM   2377  CD  GLN A 151       8.935  19.192  -8.132  1.00 22.87           C  
ATOM   2378  NE2 GLN A 151       8.600  19.415  -9.366  1.00 22.87           N  
ATOM   2379 HE21 GLN A 151       8.612  20.384  -9.652  1.00 22.87           H  
ATOM   2380 HE22 GLN A 151       8.150  18.708  -9.929  1.00 22.87           H  
ATOM   2381  OE1 GLN A 151       9.435  20.161  -7.613  1.00 22.87           O  
ATOM   2382  N   LEU A 152      11.108  15.198  -5.912  1.00 22.67           N  
ATOM   2383  H   LEU A 152      10.367  14.678  -6.359  1.00 22.67           H  
ATOM   2384  CA  LEU A 152      12.409  15.169  -6.618  1.00 22.67           C  
ATOM   2385  HA  LEU A 152      12.316  14.385  -7.370  1.00 22.67           H  
ATOM   2386  C   LEU A 152      13.647  14.795  -5.778  1.00 22.67           C  
ATOM   2387  CB  LEU A 152      12.660  16.499  -7.383  1.00 22.67           C  
ATOM   2388  HB2 LEU A 152      12.542  17.325  -6.682  1.00 22.67           H  
ATOM   2389  HB3 LEU A 152      13.698  16.555  -7.713  1.00 22.67           H  
ATOM   2390  O   LEU A 152      13.617  14.775  -4.557  1.00 22.67           O  
ATOM   2391  CG  LEU A 152      11.830  16.746  -8.647  1.00 22.67           C  
ATOM   2392  HG  LEU A 152      10.796  16.481  -8.424  1.00 22.67           H  
ATOM   2393  CD1 LEU A 152      11.938  18.214  -9.064  1.00 22.67           C  
ATOM   2394 HD11 LEU A 152      11.671  18.862  -8.229  1.00 22.67           H  
ATOM   2395 HD12 LEU A 152      11.269  18.412  -9.902  1.00 22.67           H  
ATOM   2396 HD13 LEU A 152      12.962  18.438  -9.364  1.00 22.67           H  
ATOM   2397  CD2 LEU A 152      12.231  15.910  -9.858  1.00 22.67           C  
ATOM   2398 HD21 LEU A 152      12.224  14.849  -9.607  1.00 22.67           H  
ATOM   2399 HD22 LEU A 152      13.217  16.206 -10.213  1.00 22.67           H  
ATOM   2400 HD23 LEU A 152      11.515  16.073 -10.664  1.00 22.67           H  
ATOM   2401  N   PRO A 153      14.769  14.522  -6.459  1.00 26.08           N  
ATOM   2402  CA  PRO A 153      14.860  13.560  -7.542  1.00 26.08           C  
ATOM   2403  HA  PRO A 153      13.896  13.112  -7.783  1.00 26.08           H  
ATOM   2404  C   PRO A 153      15.834  12.466  -7.126  1.00 26.08           C  
ATOM   2405  CB  PRO A 153      15.399  14.335  -8.747  1.00 26.08           C  
ATOM   2406  HB2 PRO A 153      14.568  14.723  -9.337  1.00 26.08           H  
ATOM   2407  HB3 PRO A 153      16.035  13.719  -9.383  1.00 26.08           H  
ATOM   2408  O   PRO A 153      17.000  12.746  -6.879  1.00 26.08           O  
ATOM   2409  CG  PRO A 153      16.188  15.496  -8.128  1.00 26.08           C  
ATOM   2410  HG2 PRO A 153      15.914  16.438  -8.601  1.00 26.08           H  
ATOM   2411  HG3 PRO A 153      17.259  15.323  -8.240  1.00 26.08           H  
ATOM   2412  CD  PRO A 153      15.827  15.505  -6.633  1.00 26.08           C  
ATOM   2413  HD2 PRO A 153      15.503  16.498  -6.321  1.00 26.08           H  
ATOM   2414  HD3 PRO A 153      16.693  15.212  -6.039  1.00 26.08           H  
ATOM   2415  N   GLN A 154      15.375  11.218  -7.215  1.00 23.42           N  
ATOM   2416  H   GLN A 154      14.395  11.085  -7.418  1.00 23.42           H  
ATOM   2417  CA  GLN A 154      16.181  10.025  -6.969  1.00 23.42           C  
ATOM   2418  HA  GLN A 154      15.556   9.183  -7.266  1.00 23.42           H  
ATOM   2419  C   GLN A 154      16.544   9.790  -5.469  1.00 23.42           C  
ATOM   2420  CB  GLN A 154      17.405   9.999  -7.918  1.00 23.42           C  
ATOM   2421  HB2 GLN A 154      18.198  10.575  -7.442  1.00 23.42           H  
ATOM   2422  HB3 GLN A 154      17.705   8.953  -7.994  1.00 23.42           H  
ATOM   2423  O   GLN A 154      16.898  10.699  -4.732  1.00 23.42           O  
ATOM   2424  CG  GLN A 154      17.267  10.530  -9.366  1.00 23.42           C  
ATOM   2425  HG2 GLN A 154      16.859  11.541  -9.362  1.00 23.42           H  
ATOM   2426  HG3 GLN A 154      16.578   9.891  -9.918  1.00 23.42           H  
ATOM   2427  CD  GLN A 154      18.595  10.599 -10.131  1.00 23.42           C  
ATOM   2428  NE2 GLN A 154      18.637  11.247 -11.274  1.00 23.42           N  
ATOM   2429 HE21 GLN A 154      17.821  11.705 -11.653  1.00 23.42           H  
ATOM   2430 HE22 GLN A 154      19.535  11.251 -11.735  1.00 23.42           H  
ATOM   2431  OE1 GLN A 154      19.620  10.057  -9.749  1.00 23.42           O  
ATOM   2432  N   TYR A 155      16.478   8.515  -5.063  1.00 23.90           N  
ATOM   2433  H   TYR A 155      16.226   7.854  -5.784  1.00 23.90           H  
ATOM   2434  CA  TYR A 155      16.915   7.905  -3.782  1.00 23.90           C  
ATOM   2435  HA  TYR A 155      16.805   6.840  -3.987  1.00 23.90           H  
ATOM   2436  C   TYR A 155      16.103   8.134  -2.494  1.00 23.90           C  
ATOM   2437  CB  TYR A 155      18.425   8.059  -3.545  1.00 23.90           C  
ATOM   2438  HB2 TYR A 155      18.761   7.348  -2.791  1.00 23.90           H  
ATOM   2439  HB3 TYR A 155      18.630   9.064  -3.176  1.00 23.90           H  
ATOM   2440  O   TYR A 155      15.932   9.234  -1.991  1.00 23.90           O  
ATOM   2441  CG  TYR A 155      19.170   7.820  -4.829  1.00 23.90           C  
ATOM   2442  CD1 TYR A 155      19.186   6.536  -5.412  1.00 23.90           C  
ATOM   2443  HD1 TYR A 155      18.849   5.675  -4.854  1.00 23.90           H  
ATOM   2444  CD2 TYR A 155      19.601   8.942  -5.549  1.00 23.90           C  
ATOM   2445  HD2 TYR A 155      19.587   9.921  -5.093  1.00 23.90           H  
ATOM   2446  CE1 TYR A 155      19.505   6.409  -6.775  1.00 23.90           C  
ATOM   2447  HE1 TYR A 155      19.406   5.460  -7.281  1.00 23.90           H  
ATOM   2448  CE2 TYR A 155      20.016   8.801  -6.873  1.00 23.90           C  
ATOM   2449  HE2 TYR A 155      20.328   9.673  -7.428  1.00 23.90           H  
ATOM   2450  OH  TYR A 155      19.883   7.538  -8.854  1.00 23.90           O  
ATOM   2451  HH  TYR A 155      19.949   8.424  -9.217  1.00 23.90           H  
ATOM   2452  CZ  TYR A 155      19.852   7.562  -7.508  1.00 23.90           C  
ATOM   2453  N   LEU A 156      15.702   6.985  -1.932  1.00 24.12           N  
ATOM   2454  H   LEU A 156      15.895   6.159  -2.480  1.00 24.12           H  
ATOM   2455  CA  LEU A 156      15.238   6.718  -0.567  1.00 24.12           C  
ATOM   2456  HA  LEU A 156      14.746   5.745  -0.608  1.00 24.12           H  
ATOM   2457  C   LEU A 156      14.183   7.664   0.036  1.00 24.12           C  
ATOM   2458  CB  LEU A 156      16.435   6.539   0.390  1.00 24.12           C  
ATOM   2459  HB2 LEU A 156      17.133   7.368   0.278  1.00 24.12           H  
ATOM   2460  HB3 LEU A 156      16.042   6.595   1.405  1.00 24.12           H  
ATOM   2461  O   LEU A 156      14.489   8.665   0.675  1.00 24.12           O  
ATOM   2462  CG  LEU A 156      17.171   5.190   0.255  1.00 24.12           C  
ATOM   2463  HG  LEU A 156      16.456   4.412  -0.013  1.00 24.12           H  
ATOM   2464  CD1 LEU A 156      18.284   5.218  -0.796  1.00 24.12           C  
ATOM   2465 HD11 LEU A 156      17.862   5.379  -1.788  1.00 24.12           H  
ATOM   2466 HD12 LEU A 156      18.814   4.266  -0.799  1.00 24.12           H  
ATOM   2467 HD13 LEU A 156      18.991   6.015  -0.566  1.00 24.12           H  
ATOM   2468  CD2 LEU A 156      17.797   4.798   1.592  1.00 24.12           C  
ATOM   2469 HD21 LEU A 156      18.515   5.558   1.902  1.00 24.12           H  
ATOM   2470 HD22 LEU A 156      17.024   4.705   2.355  1.00 24.12           H  
ATOM   2471 HD23 LEU A 156      18.310   3.841   1.498  1.00 24.12           H  
ATOM   2472  N   CYS A 157      12.935   7.192   0.041  1.00 24.89           N  
ATOM   2473  H   CYS A 157      12.719   6.402  -0.551  1.00 24.89           H  
ATOM   2474  CA  CYS A 157      11.972   7.511   1.095  1.00 24.89           C  
ATOM   2475  HA  CYS A 157      12.506   7.849   1.982  1.00 24.89           H  
ATOM   2476  C   CYS A 157      11.193   6.251   1.491  1.00 24.89           C  
ATOM   2477  CB  CYS A 157      11.049   8.652   0.647  1.00 24.89           C  
ATOM   2478  HB2 CYS A 157      10.876   8.593  -0.428  1.00 24.89           H  
ATOM   2479  HB3 CYS A 157      10.090   8.579   1.159  1.00 24.89           H  
ATOM   2480  O   CYS A 157      10.265   5.834   0.803  1.00 24.89           O  
ATOM   2481  SG  CYS A 157      11.818  10.241   1.077  1.00 24.89           S  
ATOM   2482  HG  CYS A 157      13.043   9.957   0.626  1.00 24.89           H  
ATOM   2483  N   ALA A 158      11.562   5.669   2.631  1.00 24.03           N  
ATOM   2484  H   ALA A 158      12.357   6.043   3.128  1.00 24.03           H  
ATOM   2485  CA  ALA A 158      10.761   4.685   3.344  1.00 24.03           C  
ATOM   2486  HA  ALA A 158       9.748   4.668   2.942  1.00 24.03           H  
ATOM   2487  C   ALA A 158      10.700   5.113   4.811  1.00 24.03           C  
ATOM   2488  CB  ALA A 158      11.377   3.289   3.166  1.00 24.03           C  
ATOM   2489  HB1 ALA A 158      11.351   3.007   2.114  1.00 24.03           H  
ATOM   2490  HB2 ALA A 158      10.808   2.561   3.743  1.00 24.03           H  
ATOM   2491  HB3 ALA A 158      12.410   3.288   3.514  1.00 24.03           H  
ATOM   2492  O   ALA A 158      11.706   5.050   5.512  1.00 24.03           O  
ATOM   2493  N   TYR A 159       9.527   5.548   5.273  1.00 24.40           N  
ATOM   2494  H   TYR A 159       8.735   5.587   4.648  1.00 24.40           H  
ATOM   2495  CA  TYR A 159       9.278   5.810   6.689  1.00 24.40           C  
ATOM   2496  HA  TYR A 159      10.072   5.340   7.269  1.00 24.40           H  
ATOM   2497  C   TYR A 159       7.978   5.141   7.119  1.00 24.40           C  
ATOM   2498  CB  TYR A 159       9.331   7.311   7.009  1.00 24.40           C  
ATOM   2499  HB2 TYR A 159       8.883   7.479   7.988  1.00 24.40           H  
ATOM   2500  HB3 TYR A 159       8.745   7.865   6.276  1.00 24.40           H  
ATOM   2501  O   TYR A 159       6.953   5.220   6.445  1.00 24.40           O  
ATOM   2502  CG  TYR A 159      10.756   7.833   7.050  1.00 24.40           C  
ATOM   2503  CD1 TYR A 159      11.577   7.529   8.156  1.00 24.40           C  
ATOM   2504  HD1 TYR A 159      11.178   6.970   8.989  1.00 24.40           H  
ATOM   2505  CD2 TYR A 159      11.284   8.555   5.961  1.00 24.40           C  
ATOM   2506  HD2 TYR A 159      10.662   8.784   5.108  1.00 24.40           H  
ATOM   2507  CE1 TYR A 159      12.928   7.928   8.169  1.00 24.40           C  
ATOM   2508  HE1 TYR A 159      13.559   7.682   9.010  1.00 24.40           H  
ATOM   2509  CE2 TYR A 159      12.633   8.959   5.973  1.00 24.40           C  
ATOM   2510  HE2 TYR A 159      13.055   9.502   5.141  1.00 24.40           H  
ATOM   2511  OH  TYR A 159      14.762   9.021   7.066  1.00 24.40           O  
ATOM   2512  HH  TYR A 159      15.234   8.737   7.852  1.00 24.40           H  
ATOM   2513  CZ  TYR A 159      13.459   8.639   7.071  1.00 24.40           C  
ATOM   2514  N   THR A 160       8.063   4.434   8.241  1.00 27.01           N  
ATOM   2515  H   THR A 160       8.924   4.486   8.766  1.00 27.01           H  
ATOM   2516  CA  THR A 160       7.036   3.545   8.783  1.00 27.01           C  
ATOM   2517  HA  THR A 160       6.095   3.735   8.266  1.00 27.01           H  
ATOM   2518  C   THR A 160       6.821   3.861  10.259  1.00 27.01           C  
ATOM   2519  CB  THR A 160       7.388   2.052   8.557  1.00 27.01           C  
ATOM   2520  HB  THR A 160       6.960   1.756   7.599  1.00 27.01           H  
ATOM   2521  O   THR A 160       7.771   4.186  10.965  1.00 27.01           O  
ATOM   2522  CG2 THR A 160       8.880   1.716   8.511  1.00 27.01           C  
ATOM   2523 HG21 THR A 160       9.009   0.636   8.440  1.00 27.01           H  
ATOM   2524 HG22 THR A 160       9.337   2.168   7.630  1.00 27.01           H  
ATOM   2525 HG23 THR A 160       9.377   2.082   9.409  1.00 27.01           H  
ATOM   2526  OG1 THR A 160       6.828   1.221   9.550  1.00 27.01           O  
ATOM   2527  HG1 THR A 160       7.332   1.330  10.359  1.00 27.01           H  
ATOM   2528  N   SER A 161       5.572   3.692  10.705  1.00 25.35           N  
ATOM   2529  H   SER A 161       4.902   3.392  10.011  1.00 25.35           H  
ATOM   2530  CA  SER A 161       5.101   3.674  12.098  1.00 25.35           C  
ATOM   2531  HA  SER A 161       4.013   3.671  12.038  1.00 25.35           H  
ATOM   2532  C   SER A 161       5.474   4.869  12.986  1.00 25.35           C  
ATOM   2533  CB  SER A 161       5.457   2.352  12.790  1.00 25.35           C  
ATOM   2534  HB2 SER A 161       5.007   1.523  12.244  1.00 25.35           H  
ATOM   2535  HB3 SER A 161       5.054   2.360  13.803  1.00 25.35           H  
ATOM   2536  O   SER A 161       6.588   4.988  13.493  1.00 25.35           O  
ATOM   2537  OG  SER A 161       6.854   2.157  12.849  1.00 25.35           O  
ATOM   2538  HG  SER A 161       7.261   3.024  12.901  1.00 25.35           H  
ATOM   2539  N   VAL A 162       4.454   5.669  13.301  1.00 25.73           N  
ATOM   2540  H   VAL A 162       3.568   5.503  12.846  1.00 25.73           H  
ATOM   2541  CA  VAL A 162       4.438   6.562  14.465  1.00 25.73           C  
ATOM   2542  HA  VAL A 162       5.223   7.310  14.355  1.00 25.73           H  
ATOM   2543  C   VAL A 162       4.688   5.748  15.739  1.00 25.73           C  
ATOM   2544  CB  VAL A 162       3.068   7.271  14.565  1.00 25.73           C  
ATOM   2545  HB  VAL A 162       2.286   6.518  14.666  1.00 25.73           H  
ATOM   2546  O   VAL A 162       4.063   4.707  15.942  1.00 25.73           O  
ATOM   2547  CG1 VAL A 162       2.980   8.216  15.770  1.00 25.73           C  
ATOM   2548 HG11 VAL A 162       3.046   7.656  16.703  1.00 25.73           H  
ATOM   2549 HG12 VAL A 162       3.780   8.956  15.731  1.00 25.73           H  
ATOM   2550 HG13 VAL A 162       2.021   8.734  15.764  1.00 25.73           H  
ATOM   2551  CG2 VAL A 162       2.774   8.092  13.302  1.00 25.73           C  
ATOM   2552 HG21 VAL A 162       3.555   8.837  13.149  1.00 25.73           H  
ATOM   2553 HG22 VAL A 162       1.817   8.602  13.407  1.00 25.73           H  
ATOM   2554 HG23 VAL A 162       2.715   7.448  12.425  1.00 25.73           H  
ATOM   2555  N   ARG A 163       5.556   6.244  16.626  1.00 23.36           N  
ATOM   2556  H   ARG A 163       6.050   7.093  16.389  1.00 23.36           H  
ATOM   2557  CA  ARG A 163       5.746   5.695  17.972  1.00 23.36           C  
ATOM   2558  HA  ARG A 163       5.045   4.874  18.120  1.00 23.36           H  
ATOM   2559  C   ARG A 163       5.431   6.779  18.996  1.00 23.36           C  
ATOM   2560  CB  ARG A 163       7.180   5.141  18.112  1.00 23.36           C  
ATOM   2561  HB2 ARG A 163       7.863   5.942  18.398  1.00 23.36           H  
ATOM   2562  HB3 ARG A 163       7.504   4.761  17.144  1.00 23.36           H  
ATOM   2563  O   ARG A 163       6.142   7.776  19.064  1.00 23.36           O  
ATOM   2564  CG  ARG A 163       7.282   3.981  19.117  1.00 23.36           C  
ATOM   2565  HG2 ARG A 163       6.877   4.282  20.083  1.00 23.36           H  
ATOM   2566  HG3 ARG A 163       6.698   3.144  18.733  1.00 23.36           H  
ATOM   2567  CD  ARG A 163       8.749   3.548  19.294  1.00 23.36           C  
ATOM   2568  HD2 ARG A 163       9.221   4.220  20.012  1.00 23.36           H  
ATOM   2569  HD3 ARG A 163       9.263   3.654  18.339  1.00 23.36           H  
ATOM   2570  NE  ARG A 163       8.875   2.141  19.730  1.00 23.36           N  
ATOM   2571  HE  ARG A 163       8.075   1.546  19.566  1.00 23.36           H  
ATOM   2572  NH1 ARG A 163      11.044   2.223  20.499  1.00 23.36           N  
ATOM   2573 HH11 ARG A 163      11.060   3.223  20.354  1.00 23.36           H  
ATOM   2574 HH12 ARG A 163      11.856   1.761  20.883  1.00 23.36           H  
ATOM   2575  NH2 ARG A 163       9.984   0.269  20.415  1.00 23.36           N  
ATOM   2576 HH21 ARG A 163      10.815  -0.168  20.786  1.00 23.36           H  
ATOM   2577 HH22 ARG A 163       9.170  -0.297  20.219  1.00 23.36           H  
ATOM   2578  CZ  ARG A 163       9.961   1.556  20.212  1.00 23.36           C  
ATOM   2579  N   TYR A 164       4.413   6.559  19.820  1.00 24.15           N  
ATOM   2580  H   TYR A 164       3.797   5.777  19.651  1.00 24.15           H  
ATOM   2581  CA  TYR A 164       4.315   7.226  21.115  1.00 24.15           C  
ATOM   2582  HA  TYR A 164       5.325   7.488  21.428  1.00 24.15           H  
ATOM   2583  C   TYR A 164       3.767   6.236  22.141  1.00 24.15           C  
ATOM   2584  CB  TYR A 164       3.519   8.542  21.029  1.00 24.15           C  
ATOM   2585  HB2 TYR A 164       3.552   8.921  20.007  1.00 24.15           H  
ATOM   2586  HB3 TYR A 164       2.472   8.370  21.278  1.00 24.15           H  
ATOM   2587  O   TYR A 164       2.604   5.846  22.088  1.00 24.15           O  
ATOM   2588  CG  TYR A 164       4.109   9.613  21.929  1.00 24.15           C  
ATOM   2589  CD1 TYR A 164       3.470   9.990  23.126  1.00 24.15           C  
ATOM   2590  HD1 TYR A 164       2.512   9.564  23.386  1.00 24.15           H  
ATOM   2591  CD2 TYR A 164       5.343  10.200  21.579  1.00 24.15           C  
ATOM   2592  HD2 TYR A 164       5.829   9.919  20.656  1.00 24.15           H  
ATOM   2593  CE1 TYR A 164       4.082  10.925  23.985  1.00 24.15           C  
ATOM   2594  HE1 TYR A 164       3.604  11.227  24.905  1.00 24.15           H  
ATOM   2595  CE2 TYR A 164       5.955  11.135  22.434  1.00 24.15           C  
ATOM   2596  HE2 TYR A 164       6.905  11.574  22.166  1.00 24.15           H  
ATOM   2597  OH  TYR A 164       5.919  12.377  24.492  1.00 24.15           O  
ATOM   2598  HH  TYR A 164       6.762  12.696  24.163  1.00 24.15           H  
ATOM   2599  CZ  TYR A 164       5.330  11.490  23.648  1.00 24.15           C  
ATOM   2600  N   ILE A 165       4.647   5.788  23.036  1.00 24.70           N  
ATOM   2601  H   ILE A 165       5.578   6.180  23.023  1.00 24.70           H  
ATOM   2602  CA  ILE A 165       4.302   4.994  24.214  1.00 24.70           C  
ATOM   2603  HA  ILE A 165       3.235   4.770  24.222  1.00 24.70           H  
ATOM   2604  C   ILE A 165       4.626   5.875  25.416  1.00 24.70           C  
ATOM   2605  CB  ILE A 165       5.088   3.658  24.278  1.00 24.70           C  
ATOM   2606  HB  ILE A 165       6.153   3.888  24.312  1.00 24.70           H  
ATOM   2607  O   ILE A 165       5.799   6.111  25.698  1.00 24.70           O  
ATOM   2608  CG1 ILE A 165       4.834   2.774  23.035  1.00 24.70           C  
ATOM   2609 HG12 ILE A 165       3.786   2.476  23.008  1.00 24.70           H  
ATOM   2610 HG13 ILE A 165       5.040   3.356  22.136  1.00 24.70           H  
ATOM   2611  CG2 ILE A 165       4.719   2.896  25.568  1.00 24.70           C  
ATOM   2612 HG21 ILE A 165       5.307   1.982  25.656  1.00 24.70           H  
ATOM   2613 HG22 ILE A 165       4.940   3.496  26.450  1.00 24.70           H  
ATOM   2614 HG23 ILE A 165       3.660   2.639  25.559  1.00 24.70           H  
ATOM   2615  CD1 ILE A 165       5.719   1.519  22.972  1.00 24.70           C  
ATOM   2616 HD11 ILE A 165       6.767   1.795  23.091  1.00 24.70           H  
ATOM   2617 HD12 ILE A 165       5.434   0.810  23.749  1.00 24.70           H  
ATOM   2618 HD13 ILE A 165       5.586   1.037  22.004  1.00 24.70           H  
ATOM   2619  N   PRO A 166       3.595   6.353  26.115  1.00 20.98           N  
ATOM   2620  CA  PRO A 166       3.667   6.392  27.561  1.00 20.98           C  
ATOM   2621  HA  PRO A 166       4.534   5.844  27.931  1.00 20.98           H  
ATOM   2622  C   PRO A 166       2.400   5.758  28.131  1.00 20.98           C  
ATOM   2623  CB  PRO A 166       3.832   7.870  27.915  1.00 20.98           C  
ATOM   2624  HB2 PRO A 166       3.449   8.101  28.909  1.00 20.98           H  
ATOM   2625  HB3 PRO A 166       4.885   8.140  27.845  1.00 20.98           H  
ATOM   2626  O   PRO A 166       1.354   6.399  28.239  1.00 20.98           O  
ATOM   2627  CG  PRO A 166       3.050   8.591  26.816  1.00 20.98           C  
ATOM   2628  HG2 PRO A 166       3.580   9.490  26.501  1.00 20.98           H  
ATOM   2629  HG3 PRO A 166       2.052   8.847  27.171  1.00 20.98           H  
ATOM   2630  CD  PRO A 166       2.944   7.576  25.668  1.00 20.98           C  
ATOM   2631  HD2 PRO A 166       3.448   7.966  24.784  1.00 20.98           H  
ATOM   2632  HD3 PRO A 166       1.896   7.378  25.440  1.00 20.98           H  
ATOM   2633  N   VAL A 167       2.510   4.493  28.542  1.00 23.96           N  
ATOM   2634  H   VAL A 167       3.396   4.022  28.426  1.00 23.96           H  
ATOM   2635  CA  VAL A 167       1.547   3.891  29.474  1.00 23.96           C  
ATOM   2636  HA  VAL A 167       0.538   4.182  29.183  1.00 23.96           H  
ATOM   2637  C   VAL A 167       1.830   4.490  30.850  1.00 23.96           C  
ATOM   2638  CB  VAL A 167       1.602   2.347  29.479  1.00 23.96           C  
ATOM   2639  HB  VAL A 167       2.567   2.014  29.862  1.00 23.96           H  
ATOM   2640  O   VAL A 167       2.464   3.875  31.703  1.00 23.96           O  
ATOM   2641  CG1 VAL A 167       0.481   1.759  30.350  1.00 23.96           C  
ATOM   2642 HG11 VAL A 167       0.589   2.082  31.385  1.00 23.96           H  
ATOM   2643 HG12 VAL A 167      -0.495   2.073  29.979  1.00 23.96           H  
ATOM   2644 HG13 VAL A 167       0.533   0.670  30.336  1.00 23.96           H  
ATOM   2645  CG2 VAL A 167       1.431   1.775  28.065  1.00 23.96           C  
ATOM   2646 HG21 VAL A 167       0.497   2.129  27.630  1.00 23.96           H  
ATOM   2647 HG22 VAL A 167       1.415   0.686  28.110  1.00 23.96           H  
ATOM   2648 HG23 VAL A 167       2.266   2.079  27.433  1.00 23.96           H  
ATOM   2649  N   ASN A 168       1.415   5.740  31.053  1.00 23.25           N  
ATOM   2650  H   ASN A 168       0.943   6.218  30.298  1.00 23.25           H  
ATOM   2651  CA  ASN A 168       1.395   6.319  32.385  1.00 23.25           C  
ATOM   2652  HA  ASN A 168       2.317   6.050  32.901  1.00 23.25           H  
ATOM   2653  C   ASN A 168       0.245   5.667  33.154  1.00 23.25           C  
ATOM   2654  CB  ASN A 168       1.286   7.861  32.320  1.00 23.25           C  
ATOM   2655  HB2 ASN A 168       0.908   8.170  31.345  1.00 23.25           H  
ATOM   2656  HB3 ASN A 168       0.568   8.199  33.067  1.00 23.25           H  
ATOM   2657  O   ASN A 168      -0.904   6.062  32.980  1.00 23.25           O  
ATOM   2658  CG  ASN A 168       2.588   8.589  32.607  1.00 23.25           C  
ATOM   2659  ND2 ASN A 168       2.583   9.899  32.536  1.00 23.25           N  
ATOM   2660 HD21 ASN A 168       1.750  10.396  32.255  1.00 23.25           H  
ATOM   2661 HD22 ASN A 168       3.469  10.352  32.708  1.00 23.25           H  
ATOM   2662  OD1 ASN A 168       3.617   8.025  32.929  1.00 23.25           O  
ATOM   2663  N   LYS A 169       0.606   4.729  34.037  1.00 26.69           N  
ATOM   2664  H   LYS A 169       1.558   4.396  33.978  1.00 26.69           H  
ATOM   2665  CA  LYS A 169      -0.221   4.213  35.137  1.00 26.69           C  
ATOM   2666  HA  LYS A 169       0.372   3.498  35.707  1.00 26.69           H  
ATOM   2667  C   LYS A 169      -1.464   3.427  34.691  1.00 26.69           C  
ATOM   2668  CB  LYS A 169      -0.556   5.357  36.116  1.00 26.69           C  
ATOM   2669  HB2 LYS A 169      -1.047   4.926  36.989  1.00 26.69           H  
ATOM   2670  HB3 LYS A 169      -1.258   6.043  35.642  1.00 26.69           H  
ATOM   2671  O   LYS A 169      -2.557   3.971  34.555  1.00 26.69           O  
ATOM   2672  CG  LYS A 169       0.688   6.143  36.570  1.00 26.69           C  
ATOM   2673  HG2 LYS A 169       1.196   6.578  35.710  1.00 26.69           H  
ATOM   2674  HG3 LYS A 169       1.373   5.465  37.080  1.00 26.69           H  
ATOM   2675  CD  LYS A 169       0.304   7.285  37.514  1.00 26.69           C  
ATOM   2676  HD2 LYS A 169      -0.407   7.942  37.015  1.00 26.69           H  
ATOM   2677  HD3 LYS A 169      -0.160   6.863  38.405  1.00 26.69           H  
ATOM   2678  CE  LYS A 169       1.565   8.069  37.895  1.00 26.69           C  
ATOM   2679  HE2 LYS A 169       2.000   8.494  36.990  1.00 26.69           H  
ATOM   2680  HE3 LYS A 169       2.289   7.369  38.315  1.00 26.69           H  
ATOM   2681  NZ  LYS A 169       1.260   9.135  38.879  1.00 26.69           N  
ATOM   2682  HZ1 LYS A 169       2.098   9.638  39.131  1.00 26.69           H  
ATOM   2683  HZ2 LYS A 169       0.583   9.784  38.503  1.00 26.69           H  
ATOM   2684  HZ3 LYS A 169       0.874   8.726  39.718  1.00 26.69           H  
ATOM   2685  N   CYS A 170      -1.267   2.119  34.520  1.00 26.40           N  
ATOM   2686  H   CYS A 170      -0.305   1.829  34.631  1.00 26.40           H  
ATOM   2687  CA  CYS A 170      -2.186   1.164  35.151  1.00 26.40           C  
ATOM   2688  HA  CYS A 170      -3.220   1.491  35.046  1.00 26.40           H  
ATOM   2689  C   CYS A 170      -1.895   1.138  36.661  1.00 26.40           C  
ATOM   2690  CB  CYS A 170      -2.014  -0.226  34.521  1.00 26.40           C  
ATOM   2691  HB2 CYS A 170      -0.979  -0.549  34.634  1.00 26.40           H  
ATOM   2692  HB3 CYS A 170      -2.652  -0.933  35.051  1.00 26.40           H  
ATOM   2693  O   CYS A 170      -0.735   1.462  37.013  1.00 26.40           O  
ATOM   2694  SG  CYS A 170      -2.480  -0.162  32.768  1.00 26.40           S  
ATOM   2695  HG  CYS A 170      -2.185   1.134  32.634  1.00 26.40           H  
ATOM   2696  OXT CYS A 170      -2.838   0.821  37.410  1.00 26.40           O  
TER    2697      CYS A 170                                                       
END   
