# Supplementary material for: Novel Adomaviruses Associated with Blotchy Bass Syndrome in Black Basses (Micropterus spp.)
Source: bioRxiv. 2025 Jun 5:2025.06.01.657292. Preprint. [Version 2] doi: 10.1101/2025.06.01.657292 (PMC12478380; doi:10.1101/2025.06.01.657292)
Supplement: Supplement 15 [file media-15.zip › Bass PDB/Mda1_Herpeto.pdb]

ATOM      1  N   MET A   1     -13.682 -10.475 -15.010  1.00 34.99           N  
ATOM      2  H   MET A   1     -13.919 -11.238 -15.628  1.00 34.99           H  
ATOM      3  H2  MET A   1     -14.449  -9.819 -14.970  1.00 34.99           H  
ATOM      4  H3  MET A   1     -12.889  -9.981 -15.394  1.00 34.99           H  
ATOM      5  CA  MET A   1     -13.339 -10.975 -13.657  1.00 34.99           C  
ATOM      6  HA  MET A   1     -14.248 -11.269 -13.133  1.00 34.99           H  
ATOM      7  C   MET A   1     -12.711  -9.845 -12.828  1.00 34.99           C  
ATOM      8  CB  MET A   1     -12.437 -12.227 -13.759  1.00 34.99           C  
ATOM      9  HB2 MET A   1     -11.695 -12.237 -12.960  1.00 34.99           H  
ATOM     10  HB3 MET A   1     -11.889 -12.206 -14.700  1.00 34.99           H  
ATOM     11  O   MET A   1     -11.981 -10.101 -11.884  1.00 34.99           O  
ATOM     12  CG  MET A   1     -13.208 -13.549 -13.651  1.00 34.99           C  
ATOM     13  HG2 MET A   1     -13.988 -13.581 -14.412  1.00 34.99           H  
ATOM     14  HG3 MET A   1     -13.673 -13.608 -12.666  1.00 34.99           H  
ATOM     15  SD  MET A   1     -12.117 -14.982 -13.870  1.00 34.99           S  
ATOM     16  CE  MET A   1     -13.252 -16.362 -13.564  1.00 34.99           C  
ATOM     17  HE1 MET A   1     -13.633 -16.305 -12.544  1.00 34.99           H  
ATOM     18  HE2 MET A   1     -14.083 -16.321 -14.268  1.00 34.99           H  
ATOM     19  HE3 MET A   1     -12.718 -17.303 -13.694  1.00 34.99           H  
ATOM     20  N   ASP A   2     -13.075  -8.592 -13.125  1.00 30.44           N  
ATOM     21  H   ASP A   2     -13.577  -8.417 -13.984  1.00 30.44           H  
ATOM     22  CA  ASP A   2     -12.350  -7.388 -12.687  1.00 30.44           C  
ATOM     23  HA  ASP A   2     -11.419  -7.665 -12.192  1.00 30.44           H  
ATOM     24  C   ASP A   2     -13.158  -6.534 -11.699  1.00 30.44           C  
ATOM     25  CB  ASP A   2     -11.979  -6.606 -13.956  1.00 30.44           C  
ATOM     26  HB2 ASP A   2     -11.380  -5.736 -13.689  1.00 30.44           H  
ATOM     27  HB3 ASP A   2     -12.885  -6.268 -14.460  1.00 30.44           H  
ATOM     28  O   ASP A   2     -12.625  -5.686 -10.997  1.00 30.44           O  
ATOM     29  CG  ASP A   2     -11.180  -7.522 -14.878  1.00 30.44           C  
ATOM     30  OD1 ASP A   2      -9.981  -7.705 -14.602  1.00 30.44           O  
ATOM     31  OD2 ASP A   2     -11.848  -8.237 -15.676  1.00 30.44           O  
ATOM     32  N   TYR A   3     -14.448  -6.844 -11.544  1.00 27.68           N  
ATOM     33  H   TYR A   3     -14.822  -7.571 -12.137  1.00 27.68           H  
ATOM     34  CA  TYR A   3     -15.382  -6.122 -10.676  1.00 27.68           C  
ATOM     35  HA  TYR A   3     -15.388  -5.075 -10.981  1.00 27.68           H  
ATOM     36  C   TYR A   3     -14.999  -6.155  -9.178  1.00 27.68           C  
ATOM     37  CB  TYR A   3     -16.773  -6.722 -10.937  1.00 27.68           C  
ATOM     38  HB2 TYR A   3     -16.906  -6.852 -12.011  1.00 27.68           H  
ATOM     39  HB3 TYR A   3     -16.826  -7.710 -10.480  1.00 27.68           H  
ATOM     40  O   TYR A   3     -15.434  -5.306  -8.405  1.00 27.68           O  
ATOM     41  CG  TYR A   3     -17.928  -5.877 -10.447  1.00 27.68           C  
ATOM     42  CD1 TYR A   3     -18.617  -6.233  -9.272  1.00 27.68           C  
ATOM     43  HD1 TYR A   3     -18.311  -7.096  -8.699  1.00 27.68           H  
ATOM     44  CD2 TYR A   3     -18.311  -4.731 -11.172  1.00 27.68           C  
ATOM     45  HD2 TYR A   3     -17.774  -4.452 -12.066  1.00 27.68           H  
ATOM     46  CE1 TYR A   3     -19.689  -5.441  -8.821  1.00 27.68           C  
ATOM     47  HE1 TYR A   3     -20.214  -5.690  -7.911  1.00 27.68           H  
ATOM     48  CE2 TYR A   3     -19.377  -3.932 -10.717  1.00 27.68           C  
ATOM     49  HE2 TYR A   3     -19.661  -3.045 -11.264  1.00 27.68           H  
ATOM     50  OH  TYR A   3     -21.094  -3.524  -9.087  1.00 27.68           O  
ATOM     51  HH  TYR A   3     -21.178  -2.703  -9.577  1.00 27.68           H  
ATOM     52  CZ  TYR A   3     -20.067  -4.288  -9.538  1.00 27.68           C  
ATOM     53  N   VAL A   4     -14.154  -7.114  -8.774  1.00 32.03           N  
ATOM     54  H   VAL A   4     -13.777  -7.714  -9.494  1.00 32.03           H  
ATOM     55  CA  VAL A   4     -13.717  -7.357  -7.386  1.00 32.03           C  
ATOM     56  HA  VAL A   4     -14.470  -6.958  -6.707  1.00 32.03           H  
ATOM     57  C   VAL A   4     -12.409  -6.634  -7.032  1.00 32.03           C  
ATOM     58  CB  VAL A   4     -13.623  -8.883  -7.132  1.00 32.03           C  
ATOM     59  HB  VAL A   4     -12.950  -9.317  -7.872  1.00 32.03           H  
ATOM     60  O   VAL A   4     -12.136  -6.454  -5.853  1.00 32.03           O  
ATOM     61  CG1 VAL A   4     -13.112  -9.280  -5.740  1.00 32.03           C  
ATOM     62 HG11 VAL A   4     -12.066  -8.993  -5.626  1.00 32.03           H  
ATOM     63 HG12 VAL A   4     -13.177 -10.359  -5.604  1.00 32.03           H  
ATOM     64 HG13 VAL A   4     -13.702  -8.783  -4.970  1.00 32.03           H  
ATOM     65  CG2 VAL A   4     -15.005  -9.537  -7.299  1.00 32.03           C  
ATOM     66 HG21 VAL A   4     -15.385  -9.381  -8.308  1.00 32.03           H  
ATOM     67 HG22 VAL A   4     -14.932 -10.610  -7.125  1.00 32.03           H  
ATOM     68 HG23 VAL A   4     -15.705  -9.107  -6.582  1.00 32.03           H  
ATOM     69  N   LYS A   5     -11.604  -6.178  -8.001  1.00 29.79           N  
ATOM     70  H   LYS A   5     -11.908  -6.229  -8.962  1.00 29.79           H  
ATOM     71  CA  LYS A   5     -10.309  -5.528  -7.708  1.00 29.79           C  
ATOM     72  HA  LYS A   5      -9.957  -5.841  -6.725  1.00 29.79           H  
ATOM     73  C   LYS A   5     -10.412  -4.006  -7.594  1.00 29.79           C  
ATOM     74  CB  LYS A   5      -9.254  -5.965  -8.729  1.00 29.79           C  
ATOM     75  HB2 LYS A   5      -9.650  -5.871  -9.740  1.00 29.79           H  
ATOM     76  HB3 LYS A   5      -8.395  -5.301  -8.637  1.00 29.79           H  
ATOM     77  O   LYS A   5      -9.810  -3.421  -6.701  1.00 29.79           O  
ATOM     78  CG  LYS A   5      -8.789  -7.407  -8.465  1.00 29.79           C  
ATOM     79  HG2 LYS A   5      -8.443  -7.491  -7.434  1.00 29.79           H  
ATOM     80  HG3 LYS A   5      -9.614  -8.102  -8.626  1.00 29.79           H  
ATOM     81  CD  LYS A   5      -7.637  -7.747  -9.410  1.00 29.79           C  
ATOM     82  HD2 LYS A   5      -7.996  -7.720 -10.439  1.00 29.79           H  
ATOM     83  HD3 LYS A   5      -6.863  -6.988  -9.295  1.00 29.79           H  
ATOM     84  CE  LYS A   5      -7.038  -9.120  -9.100  1.00 29.79           C  
ATOM     85  HE2 LYS A   5      -6.780  -9.151  -8.042  1.00 29.79           H  
ATOM     86  HE3 LYS A   5      -7.783  -9.889  -9.304  1.00 29.79           H  
ATOM     87  NZ  LYS A   5      -5.823  -9.322  -9.925  1.00 29.79           N  
ATOM     88  HZ1 LYS A   5      -5.376 -10.205  -9.727  1.00 29.79           H  
ATOM     89  HZ2 LYS A   5      -5.168  -8.580  -9.726  1.00 29.79           H  
ATOM     90  HZ3 LYS A   5      -6.048  -9.252 -10.908  1.00 29.79           H  
ATOM     91  N   ASP A   6     -11.278  -3.386  -8.388  1.00 28.63           N  
ATOM     92  H   ASP A   6     -11.655  -3.903  -9.169  1.00 28.63           H  
ATOM     93  CA  ASP A   6     -11.404  -1.922  -8.426  1.00 28.63           C  
ATOM     94  HA  ASP A   6     -10.412  -1.485  -8.312  1.00 28.63           H  
ATOM     95  C   ASP A   6     -12.261  -1.323  -7.295  1.00 28.63           C  
ATOM     96  CB  ASP A   6     -11.924  -1.514  -9.809  1.00 28.63           C  
ATOM     97  HB2 ASP A   6     -12.150  -0.448  -9.804  1.00 28.63           H  
ATOM     98  HB3 ASP A   6     -12.848  -2.054 -10.021  1.00 28.63           H  
ATOM     99  O   ASP A   6     -12.125  -0.147  -6.968  1.00 28.63           O  
ATOM    100  CG  ASP A   6     -10.890  -1.775 -10.908  1.00 28.63           C  
ATOM    101  OD1 ASP A   6      -9.702  -1.486 -10.659  1.00 28.63           O  
ATOM    102  OD2 ASP A   6     -11.311  -2.268 -11.977  1.00 28.63           O  
ATOM    103  N   HIS A   7     -13.098  -2.124  -6.624  1.00 29.33           N  
ATOM    104  H   HIS A   7     -13.171  -3.087  -6.919  1.00 29.33           H  
ATOM    105  CA  HIS A   7     -13.830  -1.682  -5.422  1.00 29.33           C  
ATOM    106  HA  HIS A   7     -14.103  -0.634  -5.539  1.00 29.33           H  
ATOM    107  C   HIS A   7     -12.974  -1.760  -4.141  1.00 29.33           C  
ATOM    108  CB  HIS A   7     -15.134  -2.485  -5.282  1.00 29.33           C  
ATOM    109  HB2 HIS A   7     -14.929  -3.548  -5.406  1.00 29.33           H  
ATOM    110  HB3 HIS A   7     -15.527  -2.338  -4.276  1.00 29.33           H  
ATOM    111  O   HIS A   7     -13.318  -1.162  -3.123  1.00 29.33           O  
ATOM    112  CG  HIS A   7     -16.203  -2.061  -6.260  1.00 29.33           C  
ATOM    113  CD2 HIS A   7     -17.366  -1.398  -5.967  1.00 29.33           C  
ATOM    114  HD2 HIS A   7     -17.685  -1.082  -4.985  1.00 29.33           H  
ATOM    115  ND1 HIS A   7     -16.183  -2.248  -7.623  1.00 29.33           N  
ATOM    116  HD1 HIS A   7     -15.500  -2.785  -8.138  1.00 29.33           H  
ATOM    117  CE1 HIS A   7     -17.297  -1.702  -8.136  1.00 29.33           C  
ATOM    118  HE1 HIS A   7     -17.564  -1.716  -9.182  1.00 29.33           H  
ATOM    119  NE2 HIS A   7     -18.059  -1.180  -7.163  1.00 29.33           N  
ATOM    120  N   VAL A   8     -11.845  -2.478  -4.183  1.00 33.26           N  
ATOM    121  H   VAL A   8     -11.581  -2.890  -5.067  1.00 33.26           H  
ATOM    122  CA  VAL A   8     -10.980  -2.763  -3.023  1.00 33.26           C  
ATOM    123  HA  VAL A   8     -11.609  -2.868  -2.139  1.00 33.26           H  
ATOM    124  C   VAL A   8     -10.024  -1.609  -2.710  1.00 33.26           C  
ATOM    125  CB  VAL A   8     -10.262  -4.113  -3.242  1.00 33.26           C  
ATOM    126  HB  VAL A   8      -9.831  -4.133  -4.242  1.00 33.26           H  
ATOM    127  O   VAL A   8      -9.609  -1.452  -1.565  1.00 33.26           O  
ATOM    128  CG1 VAL A   8      -9.141  -4.419  -2.243  1.00 33.26           C  
ATOM    129 HG11 VAL A   8      -8.754  -5.423  -2.416  1.00 33.26           H  
ATOM    130 HG12 VAL A   8      -8.321  -3.714  -2.378  1.00 33.26           H  
ATOM    131 HG13 VAL A   8      -9.514  -4.343  -1.222  1.00 33.26           H  
ATOM    132  CG2 VAL A   8     -11.290  -5.246  -3.122  1.00 33.26           C  
ATOM    133 HG21 VAL A   8     -11.648  -5.322  -2.096  1.00 33.26           H  
ATOM    134 HG22 VAL A   8     -10.830  -6.190  -3.414  1.00 33.26           H  
ATOM    135 HG23 VAL A   8     -12.142  -5.060  -3.775  1.00 33.26           H  
ATOM    136  N   CYS A   9      -9.751  -0.724  -3.672  1.00 30.77           N  
ATOM    137  H   CYS A   9     -10.093  -0.899  -4.606  1.00 30.77           H  
ATOM    138  CA  CYS A   9      -8.939   0.469  -3.426  1.00 30.77           C  
ATOM    139  HA  CYS A   9      -8.177   0.208  -2.691  1.00 30.77           H  
ATOM    140  C   CYS A   9      -9.749   1.641  -2.821  1.00 30.77           C  
ATOM    141  CB  CYS A   9      -8.213   0.823  -4.735  1.00 30.77           C  
ATOM    142  HB2 CYS A   9      -8.078  -0.069  -5.346  1.00 30.77           H  
ATOM    143  HB3 CYS A   9      -8.787   1.552  -5.308  1.00 30.77           H  
ATOM    144  O   CYS A   9      -9.166   2.613  -2.339  1.00 30.77           O  
ATOM    145  SG  CYS A   9      -6.566   1.474  -4.349  1.00 30.77           S  
ATOM    146  HG  CYS A   9      -6.978   2.431  -3.512  1.00 30.77           H  
ATOM    147  N   VAL A  10     -11.092   1.570  -2.838  1.00 29.66           N  
ATOM    148  H   VAL A  10     -11.508   0.729  -3.213  1.00 29.66           H  
ATOM    149  CA  VAL A  10     -11.998   2.688  -2.515  1.00 29.66           C  
ATOM    150  HA  VAL A  10     -11.509   3.322  -1.775  1.00 29.66           H  
ATOM    151  C   VAL A  10     -13.325   2.194  -1.901  1.00 29.66           C  
ATOM    152  CB  VAL A  10     -12.282   3.569  -3.767  1.00 29.66           C  
ATOM    153  HB  VAL A  10     -12.922   3.021  -4.459  1.00 29.66           H  
ATOM    154  O   VAL A  10     -14.376   2.266  -2.521  1.00 29.66           O  
ATOM    155  CG1 VAL A  10     -12.980   4.884  -3.379  1.00 29.66           C  
ATOM    156 HG11 VAL A  10     -12.338   5.473  -2.724  1.00 29.66           H  
ATOM    157 HG12 VAL A  10     -13.927   4.693  -2.875  1.00 29.66           H  
ATOM    158 HG13 VAL A  10     -13.198   5.464  -4.276  1.00 29.66           H  
ATOM    159  CG2 VAL A  10     -11.027   3.981  -4.551  1.00 29.66           C  
ATOM    160 HG21 VAL A  10     -10.313   4.476  -3.892  1.00 29.66           H  
ATOM    161 HG22 VAL A  10     -10.564   3.104  -5.003  1.00 29.66           H  
ATOM    162 HG23 VAL A  10     -11.298   4.657  -5.362  1.00 29.66           H  
ATOM    163  N   PHE A  11     -13.327   1.753  -0.644  1.00 30.98           N  
ATOM    164  H   PHE A  11     -12.452   1.456  -0.237  1.00 30.98           H  
ATOM    165  CA  PHE A  11     -14.499   1.979   0.231  1.00 30.98           C  
ATOM    166  HA  PHE A  11     -15.274   2.489  -0.341  1.00 30.98           H  
ATOM    167  C   PHE A  11     -14.187   2.957   1.375  1.00 30.98           C  
ATOM    168  CB  PHE A  11     -15.127   0.654   0.709  1.00 30.98           C  
ATOM    169  HB2 PHE A  11     -15.370   0.734   1.768  1.00 30.98           H  
ATOM    170  HB3 PHE A  11     -14.401  -0.154   0.613  1.00 30.98           H  
ATOM    171  O   PHE A  11     -15.097   3.437   2.042  1.00 30.98           O  
ATOM    172  CG  PHE A  11     -16.404   0.283  -0.032  1.00 30.98           C  
ATOM    173  CD1 PHE A  11     -17.634   0.861   0.342  1.00 30.98           C  
ATOM    174  HD1 PHE A  11     -17.668   1.569   1.157  1.00 30.98           H  
ATOM    175  CD2 PHE A  11     -16.365  -0.629  -1.103  1.00 30.98           C  
ATOM    176  HD2 PHE A  11     -15.423  -1.057  -1.413  1.00 30.98           H  
ATOM    177  CE1 PHE A  11     -18.816   0.524  -0.345  1.00 30.98           C  
ATOM    178  HE1 PHE A  11     -19.755   0.972  -0.056  1.00 30.98           H  
ATOM    179  CE2 PHE A  11     -17.548  -0.973  -1.784  1.00 30.98           C  
ATOM    180  HE2 PHE A  11     -17.508  -1.675  -2.604  1.00 30.98           H  
ATOM    181  CZ  PHE A  11     -18.773  -0.396  -1.408  1.00 30.98           C  
ATOM    182  HZ  PHE A  11     -19.677  -0.655  -1.938  1.00 30.98           H  
ATOM    183  N   GLY A  12     -12.910   3.311   1.571  1.00 32.33           N  
ATOM    184  H   GLY A  12     -12.203   2.876   0.995  1.00 32.33           H  
ATOM    185  CA  GLY A  12     -12.457   4.162   2.677  1.00 32.33           C  
ATOM    186  HA2 GLY A  12     -13.234   4.229   3.439  1.00 32.33           H  
ATOM    187  HA3 GLY A  12     -11.592   3.688   3.140  1.00 32.33           H  
ATOM    188  C   GLY A  12     -12.048   5.590   2.309  1.00 32.33           C  
ATOM    189  O   GLY A  12     -11.753   6.366   3.209  1.00 32.33           O  
ATOM    190  N   LEU A  13     -12.012   5.962   1.025  1.00 33.43           N  
ATOM    191  H   LEU A  13     -12.312   5.304   0.320  1.00 33.43           H  
ATOM    192  CA  LEU A  13     -11.485   7.259   0.585  1.00 33.43           C  
ATOM    193  HA  LEU A  13     -11.227   7.868   1.451  1.00 33.43           H  
ATOM    194  C   LEU A  13     -12.554   8.053  -0.153  1.00 33.43           C  
ATOM    195  CB  LEU A  13     -10.197   7.047  -0.228  1.00 33.43           C  
ATOM    196  HB2 LEU A  13      -9.875   8.005  -0.635  1.00 33.43           H  
ATOM    197  HB3 LEU A  13     -10.410   6.381  -1.065  1.00 33.43           H  
ATOM    198  O   LEU A  13     -12.767   7.905  -1.353  1.00 33.43           O  
ATOM    199  CG  LEU A  13      -9.055   6.450   0.612  1.00 33.43           C  
ATOM    200  HG  LEU A  13      -9.357   5.483   1.015  1.00 33.43           H  
ATOM    201  CD1 LEU A  13      -7.819   6.226  -0.254  1.00 33.43           C  
ATOM    202 HD11 LEU A  13      -7.014   5.806   0.348  1.00 33.43           H  
ATOM    203 HD12 LEU A  13      -8.056   5.517  -1.048  1.00 33.43           H  
ATOM    204 HD13 LEU A  13      -7.493   7.165  -0.702  1.00 33.43           H  
ATOM    205  CD2 LEU A  13      -8.696   7.370   1.761  1.00 33.43           C  
ATOM    206 HD21 LEU A  13      -7.784   6.995   2.226  1.00 33.43           H  
ATOM    207 HD22 LEU A  13      -9.467   7.353   2.532  1.00 33.43           H  
ATOM    208 HD23 LEU A  13      -8.592   8.383   1.373  1.00 33.43           H  
ATOM    209  N   GLN A  14     -13.263   8.887   0.599  1.00 29.23           N  
ATOM    210  H   GLN A  14     -13.029   8.946   1.580  1.00 29.23           H  
ATOM    211  CA  GLN A  14     -14.306   9.770   0.100  1.00 29.23           C  
ATOM    212  HA  GLN A  14     -15.088   9.163  -0.356  1.00 29.23           H  
ATOM    213  C   GLN A  14     -13.758  10.729  -0.983  1.00 29.23           C  
ATOM    214  CB  GLN A  14     -14.919  10.518   1.301  1.00 29.23           C  
ATOM    215  HB2 GLN A  14     -15.556  11.321   0.930  1.00 29.23           H  
ATOM    216  HB3 GLN A  14     -14.115  10.967   1.883  1.00 29.23           H  
ATOM    217  O   GLN A  14     -13.095  11.722  -0.709  1.00 29.23           O  
ATOM    218  CG  GLN A  14     -15.774   9.605   2.206  1.00 29.23           C  
ATOM    219  HG2 GLN A  14     -16.649   9.275   1.646  1.00 29.23           H  
ATOM    220  HG3 GLN A  14     -15.202   8.723   2.492  1.00 29.23           H  
ATOM    221  CD  GLN A  14     -16.225  10.298   3.493  1.00 29.23           C  
ATOM    222  NE2 GLN A  14     -17.416  10.032   3.980  1.00 29.23           N  
ATOM    223 HE21 GLN A  14     -18.025   9.356   3.540  1.00 29.23           H  
ATOM    224 HE22 GLN A  14     -17.637  10.496   4.850  1.00 29.23           H  
ATOM    225  OE1 GLN A  14     -15.515  11.078   4.098  1.00 29.23           O  
ATOM    226  N   TYR A  15     -14.080  10.425  -2.238  1.00 30.58           N  
ATOM    227  H   TYR A  15     -14.345   9.462  -2.389  1.00 30.58           H  
ATOM    228  CA  TYR A  15     -14.558  11.371  -3.255  1.00 30.58           C  
ATOM    229  HA  TYR A  15     -14.685  10.760  -4.149  1.00 30.58           H  
ATOM    230  C   TYR A  15     -13.697  12.533  -3.796  1.00 30.58           C  
ATOM    231  CB  TYR A  15     -15.982  11.827  -2.868  1.00 30.58           C  
ATOM    232  HB2 TYR A  15     -16.155  12.856  -3.183  1.00 30.58           H  
ATOM    233  HB3 TYR A  15     -16.105  11.827  -1.785  1.00 30.58           H  
ATOM    234  O   TYR A  15     -14.223  13.240  -4.652  1.00 30.58           O  
ATOM    235  CG  TYR A  15     -17.051  10.963  -3.497  1.00 30.58           C  
ATOM    236  CD1 TYR A  15     -17.548  11.301  -4.770  1.00 30.58           C  
ATOM    237  HD1 TYR A  15     -17.178  12.179  -5.277  1.00 30.58           H  
ATOM    238  CD2 TYR A  15     -17.516   9.809  -2.837  1.00 30.58           C  
ATOM    239  HD2 TYR A  15     -17.128   9.549  -1.863  1.00 30.58           H  
ATOM    240  CE1 TYR A  15     -18.525  10.492  -5.379  1.00 30.58           C  
ATOM    241  HE1 TYR A  15     -18.917  10.741  -6.354  1.00 30.58           H  
ATOM    242  CE2 TYR A  15     -18.486   8.993  -3.449  1.00 30.58           C  
ATOM    243  HE2 TYR A  15     -18.842   8.106  -2.947  1.00 30.58           H  
ATOM    244  OH  TYR A  15     -19.935   8.561  -5.316  1.00 30.58           O  
ATOM    245  HH  TYR A  15     -20.150   7.786  -4.791  1.00 30.58           H  
ATOM    246  CZ  TYR A  15     -18.995   9.338  -4.720  1.00 30.58           C  
ATOM    247  N   LEU A  16     -12.418  12.740  -3.438  1.00 30.87           N  
ATOM    248  H   LEU A  16     -12.070  12.250  -2.627  1.00 30.87           H  
ATOM    249  CA  LEU A  16     -11.680  13.912  -3.979  1.00 30.87           C  
ATOM    250  HA  LEU A  16     -12.319  14.393  -4.719  1.00 30.87           H  
ATOM    251  C   LEU A  16     -10.412  13.668  -4.817  1.00 30.87           C  
ATOM    252  CB  LEU A  16     -11.468  14.974  -2.883  1.00 30.87           C  
ATOM    253  HB2 LEU A  16     -10.416  14.970  -2.596  1.00 30.87           H  
ATOM    254  HB3 LEU A  16     -12.051  14.736  -1.994  1.00 30.87           H  
ATOM    255  O   LEU A  16      -9.927  14.610  -5.431  1.00 30.87           O  
ATOM    256  CG  LEU A  16     -11.865  16.380  -3.389  1.00 30.87           C  
ATOM    257  HG  LEU A  16     -11.628  16.480  -4.448  1.00 30.87           H  
ATOM    258  CD1 LEU A  16     -13.364  16.631  -3.193  1.00 30.87           C  
ATOM    259 HD11 LEU A  16     -13.937  15.875  -3.729  1.00 30.87           H  
ATOM    260 HD12 LEU A  16     -13.626  17.614  -3.586  1.00 30.87           H  
ATOM    261 HD13 LEU A  16     -13.617  16.587  -2.133  1.00 30.87           H  
ATOM    262  CD2 LEU A  16     -11.090  17.465  -2.648  1.00 30.87           C  
ATOM    263 HD21 LEU A  16     -10.023  17.334  -2.826  1.00 30.87           H  
ATOM    264 HD22 LEU A  16     -11.386  18.447  -3.017  1.00 30.87           H  
ATOM    265 HD23 LEU A  16     -11.288  17.403  -1.578  1.00 30.87           H  
ATOM    266  N   HIS A  17      -9.886  12.445  -4.930  1.00 33.63           N  
ATOM    267  H   HIS A  17     -10.301  11.691  -4.402  1.00 33.63           H  
ATOM    268  CA  HIS A  17      -8.612  12.217  -5.647  1.00 33.63           C  
ATOM    269  HA  HIS A  17      -8.465  13.036  -6.350  1.00 33.63           H  
ATOM    270  C   HIS A  17      -8.594  10.983  -6.565  1.00 33.63           C  
ATOM    271  CB  HIS A  17      -7.436  12.297  -4.651  1.00 33.63           C  
ATOM    272  HB2 HIS A  17      -6.609  11.664  -4.972  1.00 33.63           H  
ATOM    273  HB3 HIS A  17      -7.750  11.938  -3.671  1.00 33.63           H  
ATOM    274  O   HIS A  17      -7.545  10.380  -6.783  1.00 33.63           O  
ATOM    275  CG  HIS A  17      -6.885  13.695  -4.528  1.00 33.63           C  
ATOM    276  CD2 HIS A  17      -7.200  14.628  -3.576  1.00 33.63           C  
ATOM    277  HD2 HIS A  17      -7.896  14.495  -2.761  1.00 33.63           H  
ATOM    278  ND1 HIS A  17      -5.967  14.278  -5.376  1.00 33.63           N  
ATOM    279  HD1 HIS A  17      -5.548  13.857  -6.192  1.00 33.63           H  
ATOM    280  CE1 HIS A  17      -5.732  15.526  -4.938  1.00 33.63           C  
ATOM    281  HE1 HIS A  17      -5.059  16.233  -5.401  1.00 33.63           H  
ATOM    282  NE2 HIS A  17      -6.457  15.782  -3.841  1.00 33.63           N  
ATOM    283  N   LEU A  18      -9.737  10.616  -7.157  1.00 33.44           N  
ATOM    284  H   LEU A  18     -10.576  11.142  -6.954  1.00 33.44           H  
ATOM    285  CA  LEU A  18      -9.843   9.409  -7.989  1.00 33.44           C  
ATOM    286  HA  LEU A  18      -9.547   8.565  -7.364  1.00 33.44           H  
ATOM    287  C   LEU A  18      -8.868   9.401  -9.186  1.00 33.44           C  
ATOM    288  CB  LEU A  18     -11.301   9.190  -8.456  1.00 33.44           C  
ATOM    289  HB2 LEU A  18     -11.309   9.181  -9.546  1.00 33.44           H  
ATOM    290  HB3 LEU A  18     -11.939  10.018  -8.149  1.00 33.44           H  
ATOM    291  O   LEU A  18      -8.218   8.393  -9.416  1.00 33.44           O  
ATOM    292  CG  LEU A  18     -11.902   7.857  -7.957  1.00 33.44           C  
ATOM    293  HG  LEU A  18     -11.112   7.116  -7.835  1.00 33.44           H  
ATOM    294  CD1 LEU A  18     -12.623   8.049  -6.621  1.00 33.44           C  
ATOM    295 HD11 LEU A  18     -13.014   7.091  -6.280  1.00 33.44           H  
ATOM    296 HD12 LEU A  18     -13.450   8.751  -6.730  1.00 33.44           H  
ATOM    297 HD13 LEU A  18     -11.922   8.421  -5.873  1.00 33.44           H  
ATOM    298  CD2 LEU A  18     -12.901   7.303  -8.969  1.00 33.44           C  
ATOM    299 HD21 LEU A  18     -13.305   6.358  -8.605  1.00 33.44           H  
ATOM    300 HD22 LEU A  18     -12.402   7.115  -9.919  1.00 33.44           H  
ATOM    301 HD23 LEU A  18     -13.719   8.008  -9.122  1.00 33.44           H  
ATOM    302  N   ASN A  19      -8.696  10.509  -9.916  1.00 31.92           N  
ATOM    303  H   ASN A  19      -9.255  11.319  -9.688  1.00 31.92           H  
ATOM    304  CA  ASN A  19      -7.909  10.508 -11.164  1.00 31.92           C  
ATOM    305  HA  ASN A  19      -8.139   9.594 -11.711  1.00 31.92           H  
ATOM    306  C   ASN A  19      -6.384  10.459 -10.968  1.00 31.92           C  
ATOM    307  CB  ASN A  19      -8.320  11.718 -12.028  1.00 31.92           C  
ATOM    308  HB2 ASN A  19      -8.593  12.565 -11.398  1.00 31.92           H  
ATOM    309  HB3 ASN A  19      -7.475  12.022 -12.646  1.00 31.92           H  
ATOM    310  O   ASN A  19      -5.684   9.812 -11.746  1.00 31.92           O  
ATOM    311  CG  ASN A  19      -9.450  11.395 -12.990  1.00 31.92           C  
ATOM    312  ND2 ASN A  19     -10.230  12.370 -13.385  1.00 31.92           N  
ATOM    313 HD21 ASN A  19     -10.079  13.324 -13.087  1.00 31.92           H  
ATOM    314 HD22 ASN A  19     -10.956  12.103 -14.035  1.00 31.92           H  
ATOM    315  OD1 ASN A  19      -9.641  10.275 -13.419  1.00 31.92           O  
ATOM    316  N   SER A  20      -5.852  11.116  -9.935  1.00 34.05           N  
ATOM    317  H   SER A  20      -6.453  11.663  -9.336  1.00 34.05           H  
ATOM    318  CA  SER A  20      -4.418  11.043  -9.618  1.00 34.05           C  
ATOM    319  HA  SER A  20      -3.840  11.125 -10.538  1.00 34.05           H  
ATOM    320  C   SER A  20      -4.060   9.705  -8.972  1.00 34.05           C  
ATOM    321  CB  SER A  20      -4.007  12.189  -8.692  1.00 34.05           C  
ATOM    322  HB2 SER A  20      -4.499  12.063  -7.727  1.00 34.05           H  
ATOM    323  HB3 SER A  20      -2.928  12.169  -8.541  1.00 34.05           H  
ATOM    324  O   SER A  20      -2.982   9.175  -9.227  1.00 34.05           O  
ATOM    325  OG  SER A  20      -4.391  13.436  -9.243  1.00 34.05           O  
ATOM    326  HG  SER A  20      -3.763  13.673  -9.929  1.00 34.05           H  
ATOM    327  N   CYS A  21      -4.978   9.134  -8.183  1.00 34.96           N  
ATOM    328  H   CYS A  21      -5.852   9.610  -8.010  1.00 34.96           H  
ATOM    329  CA  CYS A  21      -4.782   7.836  -7.549  1.00 34.96           C  
ATOM    330  HA  CYS A  21      -3.755   7.789  -7.187  1.00 34.96           H  
ATOM    331  C   CYS A  21      -4.948   6.680  -8.545  1.00 34.96           C  
ATOM    332  CB  CYS A  21      -5.713   7.717  -6.333  1.00 34.96           C  
ATOM    333  HB2 CYS A  21      -6.628   7.193  -6.611  1.00 34.96           H  
ATOM    334  HB3 CYS A  21      -5.967   8.707  -5.954  1.00 34.96           H  
ATOM    335  O   CYS A  21      -4.164   5.754  -8.477  1.00 34.96           O  
ATOM    336  SG  CYS A  21      -4.854   6.831  -5.004  1.00 34.96           S  
ATOM    337  HG  CYS A  21      -5.906   6.629  -4.206  1.00 34.96           H  
ATOM    338  N   LEU A  22      -5.868   6.749  -9.519  1.00 36.30           N  
ATOM    339  H   LEU A  22      -6.546   7.497  -9.494  1.00 36.30           H  
ATOM    340  CA  LEU A  22      -6.013   5.735 -10.580  1.00 36.30           C  
ATOM    341  HA  LEU A  22      -6.068   4.749 -10.119  1.00 36.30           H  
ATOM    342  C   LEU A  22      -4.805   5.692 -11.524  1.00 36.30           C  
ATOM    343  CB  LEU A  22      -7.312   5.985 -11.376  1.00 36.30           C  
ATOM    344  HB2 LEU A  22      -7.157   5.706 -12.418  1.00 36.30           H  
ATOM    345  HB3 LEU A  22      -7.540   7.051 -11.382  1.00 36.30           H  
ATOM    346  O   LEU A  22      -4.290   4.613 -11.797  1.00 36.30           O  
ATOM    347  CG  LEU A  22      -8.503   5.174 -10.830  1.00 36.30           C  
ATOM    348  HG  LEU A  22      -8.391   5.032  -9.755  1.00 36.30           H  
ATOM    349  CD1 LEU A  22      -9.835   5.881 -11.077  1.00 36.30           C  
ATOM    350 HD11 LEU A  22      -9.971   6.055 -12.144  1.00 36.30           H  
ATOM    351 HD12 LEU A  22      -9.854   6.835 -10.550  1.00 36.30           H  
ATOM    352 HD13 LEU A  22     -10.649   5.259 -10.706  1.00 36.30           H  
ATOM    353  CD2 LEU A  22      -8.564   3.811 -11.523  1.00 36.30           C  
ATOM    354 HD21 LEU A  22      -7.630   3.272 -11.365  1.00 36.30           H  
ATOM    355 HD22 LEU A  22      -9.372   3.215 -11.099  1.00 36.30           H  
ATOM    356 HD23 LEU A  22      -8.732   3.928 -12.593  1.00 36.30           H  
ATOM    357  N   ASN A  23      -4.312   6.850 -11.979  1.00 34.74           N  
ATOM    358  H   ASN A  23      -4.796   7.709 -11.761  1.00 34.74           H  
ATOM    359  CA  ASN A  23      -3.112   6.896 -12.824  1.00 34.74           C  
ATOM    360  HA  ASN A  23      -3.218   6.170 -13.630  1.00 34.74           H  
ATOM    361  C   ASN A  23      -1.851   6.483 -12.064  1.00 34.74           C  
ATOM    362  CB  ASN A  23      -2.945   8.301 -13.424  1.00 34.74           C  
ATOM    363  HB2 ASN A  23      -3.240   9.058 -12.698  1.00 34.74           H  
ATOM    364  HB3 ASN A  23      -1.896   8.461 -13.670  1.00 34.74           H  
ATOM    365  O   ASN A  23      -0.952   5.887 -12.653  1.00 34.74           O  
ATOM    366  CG  ASN A  23      -3.715   8.472 -14.718  1.00 34.74           C  
ATOM    367  ND2 ASN A  23      -4.231   9.648 -14.974  1.00 34.74           N  
ATOM    368 HD21 ASN A  23      -4.754   9.709 -15.836  1.00 34.74           H  
ATOM    369 HD22 ASN A  23      -4.214  10.372 -14.270  1.00 34.74           H  
ATOM    370  OD1 ASN A  23      -3.844   7.578 -15.531  1.00 34.74           O  
ATOM    371  N   CYS A  24      -1.784   6.768 -10.761  1.00 37.62           N  
ATOM    372  H   CYS A  24      -2.522   7.297 -10.318  1.00 37.62           H  
ATOM    373  CA  CYS A  24      -0.683   6.274  -9.958  1.00 37.62           C  
ATOM    374  HA  CYS A  24       0.227   6.367 -10.550  1.00 37.62           H  
ATOM    375  C   CYS A  24      -0.843   4.780  -9.654  1.00 37.62           C  
ATOM    376  CB  CYS A  24      -0.498   7.138  -8.717  1.00 37.62           C  
ATOM    377  HB2 CYS A  24      -1.228   6.853  -7.959  1.00 37.62           H  
ATOM    378  HB3 CYS A  24      -0.612   8.193  -8.964  1.00 37.62           H  
ATOM    379  O   CYS A  24       0.107   4.058  -9.889  1.00 37.62           O  
ATOM    380  SG  CYS A  24       1.194   6.845  -8.135  1.00 37.62           S  
ATOM    381  HG  CYS A  24       1.833   7.525  -9.091  1.00 37.62           H  
ATOM    382  N   ALA A  25      -2.018   4.284  -9.252  1.00 36.22           N  
ATOM    383  H   ALA A  25      -2.783   4.929  -9.115  1.00 36.22           H  
ATOM    384  CA  ALA A  25      -2.290   2.884  -8.903  1.00 36.22           C  
ATOM    385  HA  ALA A  25      -1.580   2.578  -8.135  1.00 36.22           H  
ATOM    386  C   ALA A  25      -2.121   1.915 -10.082  1.00 36.22           C  
ATOM    387  CB  ALA A  25      -3.698   2.769  -8.303  1.00 36.22           C  
ATOM    388  HB1 ALA A  25      -4.444   3.087  -9.031  1.00 36.22           H  
ATOM    389  HB2 ALA A  25      -3.893   1.732  -8.030  1.00 36.22           H  
ATOM    390  HB3 ALA A  25      -3.773   3.384  -7.406  1.00 36.22           H  
ATOM    391  O   ALA A  25      -1.556   0.845  -9.883  1.00 36.22           O  
ATOM    392  N   PHE A  26      -2.487   2.303 -11.310  1.00 35.93           N  
ATOM    393  H   PHE A  26      -3.002   3.164 -11.424  1.00 35.93           H  
ATOM    394  CA  PHE A  26      -2.208   1.483 -12.500  1.00 35.93           C  
ATOM    395  HA  PHE A  26      -2.589   0.478 -12.320  1.00 35.93           H  
ATOM    396  C   PHE A  26      -0.703   1.320 -12.774  1.00 35.93           C  
ATOM    397  CB  PHE A  26      -2.930   2.058 -13.731  1.00 35.93           C  
ATOM    398  HB2 PHE A  26      -3.149   3.116 -13.589  1.00 35.93           H  
ATOM    399  HB3 PHE A  26      -2.268   1.994 -14.594  1.00 35.93           H  
ATOM    400  O   PHE A  26      -0.280   0.290 -13.292  1.00 35.93           O  
ATOM    401  CG  PHE A  26      -4.200   1.307 -14.076  1.00 35.93           C  
ATOM    402  CD1 PHE A  26      -4.124   0.154 -14.882  1.00 35.93           C  
ATOM    403  HD1 PHE A  26      -3.167  -0.185 -15.250  1.00 35.93           H  
ATOM    404  CD2 PHE A  26      -5.444   1.721 -13.565  1.00 35.93           C  
ATOM    405  HD2 PHE A  26      -5.503   2.588 -12.924  1.00 35.93           H  
ATOM    406  CE1 PHE A  26      -5.287  -0.578 -15.180  1.00 35.93           C  
ATOM    407  HE1 PHE A  26      -5.223  -1.477 -15.775  1.00 35.93           H  
ATOM    408  CE2 PHE A  26      -6.606   0.985 -13.859  1.00 35.93           C  
ATOM    409  HE2 PHE A  26      -7.555   1.278 -13.437  1.00 35.93           H  
ATOM    410  CZ  PHE A  26      -6.527  -0.164 -14.665  1.00 35.93           C  
ATOM    411  HZ  PHE A  26      -7.417  -0.745 -14.859  1.00 35.93           H  
ATOM    412  N   GLY A  27       0.120   2.307 -12.402  1.00 35.84           N  
ATOM    413  H   GLY A  27      -0.282   3.137 -11.989  1.00 35.84           H  
ATOM    414  CA  GLY A  27       1.578   2.163 -12.388  1.00 35.84           C  
ATOM    415  HA2 GLY A  27       1.906   1.588 -13.254  1.00 35.84           H  
ATOM    416  HA3 GLY A  27       2.027   3.155 -12.438  1.00 35.84           H  
ATOM    417  C   GLY A  27       2.093   1.473 -11.118  1.00 35.84           C  
ATOM    418  O   GLY A  27       3.006   0.656 -11.169  1.00 35.84           O  
ATOM    419  N   PHE A  28       1.495   1.758  -9.964  1.00 39.57           N  
ATOM    420  H   PHE A  28       0.735   2.422  -9.987  1.00 39.57           H  
ATOM    421  CA  PHE A  28       1.970   1.335  -8.650  1.00 39.57           C  
ATOM    422  HA  PHE A  28       3.048   1.493  -8.616  1.00 39.57           H  
ATOM    423  C   PHE A  28       1.731  -0.141  -8.377  1.00 39.57           C  
ATOM    424  CB  PHE A  28       1.320   2.162  -7.529  1.00 39.57           C  
ATOM    425  HB2 PHE A  28       0.610   1.548  -6.974  1.00 39.57           H  
ATOM    426  HB3 PHE A  28       0.747   3.001  -7.924  1.00 39.57           H  
ATOM    427  O   PHE A  28       2.578  -0.773  -7.762  1.00 39.57           O  
ATOM    428  CG  PHE A  28       2.331   2.737  -6.576  1.00 39.57           C  
ATOM    429  CD1 PHE A  28       2.569   2.134  -5.332  1.00 39.57           C  
ATOM    430  HD1 PHE A  28       2.028   1.244  -5.046  1.00 39.57           H  
ATOM    431  CD2 PHE A  28       3.063   3.872  -6.961  1.00 39.57           C  
ATOM    432  HD2 PHE A  28       2.878   4.333  -7.920  1.00 39.57           H  
ATOM    433  CE1 PHE A  28       3.557   2.665  -4.485  1.00 39.57           C  
ATOM    434  HE1 PHE A  28       3.789   2.189  -3.545  1.00 39.57           H  
ATOM    435  CE2 PHE A  28       4.038   4.399  -6.106  1.00 39.57           C  
ATOM    436  HE2 PHE A  28       4.597   5.265  -6.431  1.00 39.57           H  
ATOM    437  CZ  PHE A  28       4.293   3.795  -4.866  1.00 39.57           C  
ATOM    438  HZ  PHE A  28       5.063   4.187  -4.219  1.00 39.57           H  
ATOM    439  N   GLU A  29       0.625  -0.719  -8.843  1.00 35.85           N  
ATOM    440  H   GLU A  29      -0.079  -0.162  -9.307  1.00 35.85           H  
ATOM    441  CA  GLU A  29       0.388  -2.161  -8.706  1.00 35.85           C  
ATOM    442  HA  GLU A  29       0.496  -2.425  -7.655  1.00 35.85           H  
ATOM    443  C   GLU A  29       1.441  -2.967  -9.490  1.00 35.85           C  
ATOM    444  CB  GLU A  29      -1.053  -2.481  -9.145  1.00 35.85           C  
ATOM    445  HB2 GLU A  29      -1.068  -2.680 -10.216  1.00 35.85           H  
ATOM    446  HB3 GLU A  29      -1.690  -1.621  -8.939  1.00 35.85           H  
ATOM    447  O   GLU A  29       1.792  -4.081  -9.106  1.00 35.85           O  
ATOM    448  CG  GLU A  29      -1.635  -3.672  -8.366  1.00 35.85           C  
ATOM    449  HG2 GLU A  29      -1.623  -3.429  -7.303  1.00 35.85           H  
ATOM    450  HG3 GLU A  29      -0.987  -4.536  -8.516  1.00 35.85           H  
ATOM    451  CD  GLU A  29      -3.070  -4.049  -8.781  1.00 35.85           C  
ATOM    452  OE1 GLU A  29      -3.630  -4.976  -8.143  1.00 35.85           O  
ATOM    453  OE2 GLU A  29      -3.588  -3.474  -9.761  1.00 35.85           O  
ATOM    454  N   TYR A  30       2.019  -2.360 -10.535  1.00 38.50           N  
ATOM    455  H   TYR A  30       1.691  -1.438 -10.784  1.00 38.50           H  
ATOM    456  CA  TYR A  30       3.097  -2.944 -11.327  1.00 38.50           C  
ATOM    457  HA  TYR A  30       2.922  -4.018 -11.392  1.00 38.50           H  
ATOM    458  C   TYR A  30       4.490  -2.752 -10.699  1.00 38.50           C  
ATOM    459  CB  TYR A  30       3.023  -2.369 -12.749  1.00 38.50           C  
ATOM    460  HB2 TYR A  30       3.530  -1.405 -12.784  1.00 38.50           H  
ATOM    461  HB3 TYR A  30       1.981  -2.197 -13.015  1.00 38.50           H  
ATOM    462  O   TYR A  30       5.328  -3.647 -10.791  1.00 38.50           O  
ATOM    463  CG  TYR A  30       3.618  -3.294 -13.788  1.00 38.50           C  
ATOM    464  CD1 TYR A  30       4.973  -3.177 -14.154  1.00 38.50           C  
ATOM    465  HD1 TYR A  30       5.589  -2.420 -13.691  1.00 38.50           H  
ATOM    466  CD2 TYR A  30       2.814  -4.296 -14.364  1.00 38.50           C  
ATOM    467  HD2 TYR A  30       1.779  -4.386 -14.069  1.00 38.50           H  
ATOM    468  CE1 TYR A  30       5.525  -4.062 -15.099  1.00 38.50           C  
ATOM    469  HE1 TYR A  30       6.567  -3.976 -15.368  1.00 38.50           H  
ATOM    470  CE2 TYR A  30       3.361  -5.183 -15.309  1.00 38.50           C  
ATOM    471  HE2 TYR A  30       2.753  -5.958 -15.752  1.00 38.50           H  
ATOM    472  OH  TYR A  30       5.248  -5.929 -16.583  1.00 38.50           O  
ATOM    473  HH  TYR A  30       6.181  -5.752 -16.720  1.00 38.50           H  
ATOM    474  CZ  TYR A  30       4.717  -5.068 -15.676  1.00 38.50           C  
ATOM    475  N   PHE A  31       4.754  -1.611 -10.048  1.00 37.36           N  
ATOM    476  H   PHE A  31       4.044  -0.893 -10.058  1.00 37.36           H  
ATOM    477  CA  PHE A  31       6.076  -1.295  -9.476  1.00 37.36           C  
ATOM    478  HA  PHE A  31       6.824  -1.925  -9.956  1.00 37.36           H  
ATOM    479  C   PHE A  31       6.217  -1.591  -7.971  1.00 37.36           C  
ATOM    480  CB  PHE A  31       6.443   0.162  -9.810  1.00 37.36           C  
ATOM    481  HB2 PHE A  31       7.273   0.464  -9.172  1.00 37.36           H  
ATOM    482  HB3 PHE A  31       5.600   0.814  -9.583  1.00 37.36           H  
ATOM    483  O   PHE A  31       7.322  -1.856  -7.503  1.00 37.36           O  
ATOM    484  CG  PHE A  31       6.886   0.360 -11.250  1.00 37.36           C  
ATOM    485  CD1 PHE A  31       8.169  -0.063 -11.647  1.00 37.36           C  
ATOM    486  HD1 PHE A  31       8.833  -0.511 -10.923  1.00 37.36           H  
ATOM    487  CD2 PHE A  31       6.038   0.957 -12.200  1.00 37.36           C  
ATOM    488  HD2 PHE A  31       5.076   1.345 -11.899  1.00 37.36           H  
ATOM    489  CE1 PHE A  31       8.584   0.088 -12.982  1.00 37.36           C  
ATOM    490  HE1 PHE A  31       9.570  -0.240 -13.279  1.00 37.36           H  
ATOM    491  CE2 PHE A  31       6.437   1.084 -13.540  1.00 37.36           C  
ATOM    492  HE2 PHE A  31       5.770   1.533 -14.260  1.00 37.36           H  
ATOM    493  CZ  PHE A  31       7.713   0.649 -13.933  1.00 37.36           C  
ATOM    494  HZ  PHE A  31       8.028   0.756 -14.961  1.00 37.36           H  
ATOM    495  N   TYR A  32       5.124  -1.578  -7.209  1.00 40.14           N  
ATOM    496  H   TYR A  32       4.241  -1.387  -7.659  1.00 40.14           H  
ATOM    497  CA  TYR A  32       5.112  -1.674  -5.745  1.00 40.14           C  
ATOM    498  HA  TYR A  32       6.001  -2.211  -5.414  1.00 40.14           H  
ATOM    499  C   TYR A  32       3.873  -2.439  -5.234  1.00 40.14           C  
ATOM    500  CB  TYR A  32       5.189  -0.270  -5.144  1.00 40.14           C  
ATOM    501  HB2 TYR A  32       5.112  -0.346  -4.059  1.00 40.14           H  
ATOM    502  HB3 TYR A  32       4.330   0.293  -5.511  1.00 40.14           H  
ATOM    503  O   TYR A  32       3.012  -1.875  -4.548  1.00 40.14           O  
ATOM    504  CG  TYR A  32       6.455   0.491  -5.468  1.00 40.14           C  
ATOM    505  CD1 TYR A  32       7.637   0.220  -4.753  1.00 40.14           C  
ATOM    506  HD1 TYR A  32       7.636  -0.528  -3.973  1.00 40.14           H  
ATOM    507  CD2 TYR A  32       6.451   1.458  -6.490  1.00 40.14           C  
ATOM    508  HD2 TYR A  32       5.539   1.672  -7.027  1.00 40.14           H  
ATOM    509  CE1 TYR A  32       8.822   0.913  -5.062  1.00 40.14           C  
ATOM    510  HE1 TYR A  32       9.730   0.704  -4.516  1.00 40.14           H  
ATOM    511  CE2 TYR A  32       7.637   2.145  -6.810  1.00 40.14           C  
ATOM    512  HE2 TYR A  32       7.649   2.887  -7.595  1.00 40.14           H  
ATOM    513  OH  TYR A  32       9.962   2.549  -6.397  1.00 40.14           O  
ATOM    514  HH  TYR A  32      10.684   2.299  -5.816  1.00 40.14           H  
ATOM    515  CZ  TYR A  32       8.822   1.873  -6.097  1.00 40.14           C  
ATOM    516  N   PRO A  33       3.791  -3.757  -5.494  1.00 46.85           N  
ATOM    517  CA  PRO A  33       2.665  -4.600  -5.072  1.00 46.85           C  
ATOM    518  HA  PRO A  33       1.749  -4.255  -5.552  1.00 46.85           H  
ATOM    519  C   PRO A  33       2.437  -4.602  -3.548  1.00 46.85           C  
ATOM    520  CB  PRO A  33       3.012  -6.001  -5.594  1.00 46.85           C  
ATOM    521  HB2 PRO A  33       2.678  -6.789  -4.919  1.00 46.85           H  
ATOM    522  HB3 PRO A  33       2.561  -6.135  -6.577  1.00 46.85           H  
ATOM    523  O   PRO A  33       1.331  -4.844  -3.069  1.00 46.85           O  
ATOM    524  CG  PRO A  33       4.534  -5.988  -5.737  1.00 46.85           C  
ATOM    525  HG2 PRO A  33       4.998  -6.182  -4.770  1.00 46.85           H  
ATOM    526  HG3 PRO A  33       4.879  -6.704  -6.483  1.00 46.85           H  
ATOM    527  CD  PRO A  33       4.810  -4.553  -6.163  1.00 46.85           C  
ATOM    528  HD2 PRO A  33       5.822  -4.272  -5.871  1.00 46.85           H  
ATOM    529  HD3 PRO A  33       4.690  -4.458  -7.242  1.00 46.85           H  
ATOM    530  N   ASN A  34       3.472  -4.278  -2.770  1.00 40.98           N  
ATOM    531  H   ASN A  34       4.352  -4.079  -3.224  1.00 40.98           H  
ATOM    532  CA  ASN A  34       3.420  -4.291  -1.311  1.00 40.98           C  
ATOM    533  HA  ASN A  34       2.841  -5.157  -0.991  1.00 40.98           H  
ATOM    534  C   ASN A  34       2.724  -3.064  -0.712  1.00 40.98           C  
ATOM    535  CB  ASN A  34       4.851  -4.449  -0.776  1.00 40.98           C  
ATOM    536  HB2 ASN A  34       4.833  -4.394   0.313  1.00 40.98           H  
ATOM    537  HB3 ASN A  34       5.473  -3.637  -1.151  1.00 40.98           H  
ATOM    538  O   ASN A  34       2.318  -3.106   0.444  1.00 40.98           O  
ATOM    539  CG  ASN A  34       5.465  -5.784  -1.157  1.00 40.98           C  
ATOM    540  ND2 ASN A  34       6.771  -5.876  -1.169  1.00 40.98           N  
ATOM    541 HD21 ASN A  34       7.345  -5.101  -0.869  1.00 40.98           H  
ATOM    542 HD22 ASN A  34       7.142  -6.785  -1.407  1.00 40.98           H  
ATOM    543  OD1 ASN A  34       4.799  -6.756  -1.456  1.00 40.98           O  
ATOM    544  N   THR A  35       2.549  -1.974  -1.458  1.00 46.61           N  
ATOM    545  H   THR A  35       2.887  -1.955  -2.410  1.00 46.61           H  
ATOM    546  CA  THR A  35       2.001  -0.736  -0.886  1.00 46.61           C  
ATOM    547  HA  THR A  35       2.476  -0.568   0.080  1.00 46.61           H  
ATOM    548  C   THR A  35       0.506  -0.852  -0.622  1.00 46.61           C  
ATOM    549  CB  THR A  35       2.340   0.456  -1.777  1.00 46.61           C  
ATOM    550  HB  THR A  35       1.848   0.348  -2.744  1.00 46.61           H  
ATOM    551  O   THR A  35       0.052  -0.466   0.452  1.00 46.61           O  
ATOM    552  CG2 THR A  35       1.971   1.800  -1.150  1.00 46.61           C  
ATOM    553 HG21 THR A  35       2.304   2.616  -1.792  1.00 46.61           H  
ATOM    554 HG22 THR A  35       2.425   1.902  -0.164  1.00 46.61           H  
ATOM    555 HG23 THR A  35       0.889   1.874  -1.048  1.00 46.61           H  
ATOM    556  OG1 THR A  35       3.736   0.440  -1.956  1.00 46.61           O  
ATOM    557  HG1 THR A  35       4.127   1.098  -1.376  1.00 46.61           H  
ATOM    558  N   CYS A  36      -0.249  -1.482  -1.527  1.00 45.39           N  
ATOM    559  H   CYS A  36       0.175  -1.802  -2.386  1.00 45.39           H  
ATOM    560  CA  CYS A  36      -1.656  -1.803  -1.271  1.00 45.39           C  
ATOM    561  HA  CYS A  36      -2.185  -0.892  -0.993  1.00 45.39           H  
ATOM    562  C   CYS A  36      -1.812  -2.779  -0.090  1.00 45.39           C  
ATOM    563  CB  CYS A  36      -2.303  -2.359  -2.547  1.00 45.39           C  
ATOM    564  HB2 CYS A  36      -1.699  -3.154  -2.985  1.00 45.39           H  
ATOM    565  HB3 CYS A  36      -3.281  -2.768  -2.294  1.00 45.39           H  
ATOM    566  O   CYS A  36      -2.731  -2.626   0.717  1.00 45.39           O  
ATOM    567  SG  CYS A  36      -2.557  -1.017  -3.742  1.00 45.39           S  
ATOM    568  HG  CYS A  36      -1.389  -1.105  -4.384  1.00 45.39           H  
ATOM    569  N   ALA A  37      -0.882  -3.730   0.069  1.00 49.75           N  
ATOM    570  H   ALA A  37      -0.143  -3.809  -0.614  1.00 49.75           H  
ATOM    571  CA  ALA A  37      -0.868  -4.645   1.211  1.00 49.75           C  
ATOM    572  HA  ALA A  37      -1.848  -5.114   1.287  1.00 49.75           H  
ATOM    573  C   ALA A  37      -0.612  -3.909   2.537  1.00 49.75           C  
ATOM    574  CB  ALA A  37       0.168  -5.747   0.957  1.00 49.75           C  
ATOM    575  HB1 ALA A  37       1.176  -5.331   0.940  1.00 49.75           H  
ATOM    576  HB2 ALA A  37      -0.036  -6.239   0.006  1.00 49.75           H  
ATOM    577  HB3 ALA A  37       0.111  -6.486   1.756  1.00 49.75           H  
ATOM    578  O   ALA A  37      -1.290  -4.178   3.525  1.00 49.75           O  
ATOM    579  N   THR A  38       0.299  -2.935   2.555  1.00 52.69           N  
ATOM    580  H   THR A  38       0.906  -2.832   1.754  1.00 52.69           H  
ATOM    581  CA  THR A  38       0.604  -2.128   3.743  1.00 52.69           C  
ATOM    582  HA  THR A  38       0.798  -2.799   4.580  1.00 52.69           H  
ATOM    583  C   THR A  38      -0.553  -1.211   4.143  1.00 52.69           C  
ATOM    584  CB  THR A  38       1.871  -1.304   3.498  1.00 52.69           C  
ATOM    585  HB  THR A  38       1.704  -0.588   2.693  1.00 52.69           H  
ATOM    586  O   THR A  38      -0.852  -1.086   5.328  1.00 52.69           O  
ATOM    587  CG2 THR A  38       2.332  -0.569   4.742  1.00 52.69           C  
ATOM    588 HG21 THR A  38       2.453  -1.268   5.570  1.00 52.69           H  
ATOM    589 HG22 THR A  38       3.283  -0.080   4.534  1.00 52.69           H  
ATOM    590 HG23 THR A  38       1.592   0.184   5.014  1.00 52.69           H  
ATOM    591  OG1 THR A  38       2.944  -2.144   3.158  1.00 52.69           O  
ATOM    592  HG1 THR A  38       3.752  -1.631   3.227  1.00 52.69           H  
ATOM    593  N   VAL A  39      -1.253  -0.615   3.174  1.00 54.60           N  
ATOM    594  H   VAL A  39      -0.937  -0.725   2.221  1.00 54.60           H  
ATOM    595  CA  VAL A  39      -2.474   0.178   3.416  1.00 54.60           C  
ATOM    596  HA  VAL A  39      -2.260   0.962   4.143  1.00 54.60           H  
ATOM    597  C   VAL A  39      -3.576  -0.693   4.011  1.00 54.60           C  
ATOM    598  CB  VAL A  39      -2.935   0.830   2.098  1.00 54.60           C  
ATOM    599  HB  VAL A  39      -2.937   0.077   1.311  1.00 54.60           H  
ATOM    600  O   VAL A  39      -4.201  -0.320   5.002  1.00 54.60           O  
ATOM    601  CG1 VAL A  39      -4.334   1.458   2.143  1.00 54.60           C  
ATOM    602 HG11 VAL A  39      -5.088   0.710   2.388  1.00 54.60           H  
ATOM    603 HG12 VAL A  39      -4.576   1.868   1.163  1.00 54.60           H  
ATOM    604 HG13 VAL A  39      -4.370   2.265   2.875  1.00 54.60           H  
ATOM    605  CG2 VAL A  39      -1.936   1.925   1.725  1.00 54.60           C  
ATOM    606 HG21 VAL A  39      -1.860   2.632   2.551  1.00 54.60           H  
ATOM    607 HG22 VAL A  39      -2.263   2.444   0.824  1.00 54.60           H  
ATOM    608 HG23 VAL A  39      -0.945   1.509   1.544  1.00 54.60           H  
ATOM    609  N   SER A  40      -3.781  -1.884   3.445  1.00 48.13           N  
ATOM    610  H   SER A  40      -3.251  -2.128   2.621  1.00 48.13           H  
ATOM    611  CA  SER A  40      -4.749  -2.844   3.970  1.00 48.13           C  
ATOM    612  HA  SER A  40      -5.712  -2.341   4.057  1.00 48.13           H  
ATOM    613  C   SER A  40      -4.365  -3.346   5.365  1.00 48.13           C  
ATOM    614  CB  SER A  40      -4.901  -4.003   2.984  1.00 48.13           C  
ATOM    615  HB2 SER A  40      -3.953  -4.530   2.878  1.00 48.13           H  
ATOM    616  HB3 SER A  40      -5.197  -3.610   2.011  1.00 48.13           H  
ATOM    617  O   SER A  40      -5.236  -3.468   6.222  1.00 48.13           O  
ATOM    618  OG  SER A  40      -5.893  -4.900   3.442  1.00 48.13           O  
ATOM    619  HG  SER A  40      -6.623  -4.393   3.805  1.00 48.13           H  
ATOM    620  N   PHE A  41      -3.078  -3.585   5.632  1.00 54.33           N  
ATOM    621  H   PHE A  41      -2.407  -3.520   4.880  1.00 54.33           H  
ATOM    622  CA  PHE A  41      -2.583  -3.956   6.958  1.00 54.33           C  
ATOM    623  HA  PHE A  41      -3.129  -4.833   7.305  1.00 54.33           H  
ATOM    624  C   PHE A  41      -2.827  -2.844   7.982  1.00 54.33           C  
ATOM    625  CB  PHE A  41      -1.098  -4.327   6.871  1.00 54.33           C  
ATOM    626  HB2 PHE A  41      -0.536  -3.479   6.480  1.00 54.33           H  
ATOM    627  HB3 PHE A  41      -0.981  -5.151   6.166  1.00 54.33           H  
ATOM    628  O   PHE A  41      -3.402  -3.116   9.028  1.00 54.33           O  
ATOM    629  CG  PHE A  41      -0.500  -4.740   8.201  1.00 54.33           C  
ATOM    630  CD1 PHE A  41       0.217  -3.808   8.976  1.00 54.33           C  
ATOM    631  HD1 PHE A  41       0.343  -2.794   8.629  1.00 54.33           H  
ATOM    632  CD2 PHE A  41      -0.687  -6.050   8.681  1.00 54.33           C  
ATOM    633  HD2 PHE A  41      -1.248  -6.765   8.097  1.00 54.33           H  
ATOM    634  CE1 PHE A  41       0.751  -4.188  10.220  1.00 54.33           C  
ATOM    635  HE1 PHE A  41       1.283  -3.466  10.821  1.00 54.33           H  
ATOM    636  CE2 PHE A  41      -0.156  -6.429   9.927  1.00 54.33           C  
ATOM    637  HE2 PHE A  41      -0.309  -7.431  10.300  1.00 54.33           H  
ATOM    638  CZ  PHE A  41       0.565  -5.498  10.695  1.00 54.33           C  
ATOM    639  HZ  PHE A  41       0.961  -5.780  11.659  1.00 54.33           H  
ATOM    640  N   ALA A  42      -2.486  -1.595   7.654  1.00 52.92           N  
ATOM    641  H   ALA A  42      -2.017  -1.436   6.774  1.00 52.92           H  
ATOM    642  CA  ALA A  42      -2.677  -0.448   8.539  1.00 52.92           C  
ATOM    643  HA  ALA A  42      -2.133  -0.628   9.466  1.00 52.92           H  
ATOM    644  C   ALA A  42      -4.157  -0.227   8.907  1.00 52.92           C  
ATOM    645  CB  ALA A  42      -2.073   0.780   7.847  1.00 52.92           C  
ATOM    646  HB1 ALA A  42      -2.588   0.974   6.906  1.00 52.92           H  
ATOM    647  HB2 ALA A  42      -2.175   1.649   8.497  1.00 52.92           H  
ATOM    648  HB3 ALA A  42      -1.014   0.610   7.652  1.00 52.92           H  
ATOM    649  O   ALA A  42      -4.492   0.007  10.067  1.00 52.92           O  
ATOM    650  N   LEU A  43      -5.065  -0.369   7.935  1.00 52.36           N  
ATOM    651  H   LEU A  43      -4.742  -0.533   6.993  1.00 52.36           H  
ATOM    652  CA  LEU A  43      -6.507  -0.310   8.199  1.00 52.36           C  
ATOM    653  HA  LEU A  43      -6.729   0.602   8.753  1.00 52.36           H  
ATOM    654  C   LEU A  43      -6.977  -1.475   9.083  1.00 52.36           C  
ATOM    655  CB  LEU A  43      -7.267  -0.299   6.862  1.00 52.36           C  
ATOM    656  HB2 LEU A  43      -8.328  -0.448   7.061  1.00 52.36           H  
ATOM    657  HB3 LEU A  43      -6.921  -1.142   6.263  1.00 52.36           H  
ATOM    658  O   LEU A  43      -7.814  -1.279   9.962  1.00 52.36           O  
ATOM    659  CG  LEU A  43      -7.099   0.998   6.054  1.00 52.36           C  
ATOM    660  HG  LEU A  43      -6.040   1.233   5.949  1.00 52.36           H  
ATOM    661  CD1 LEU A  43      -7.693   0.816   4.656  1.00 52.36           C  
ATOM    662 HD11 LEU A  43      -8.756   0.589   4.725  1.00 52.36           H  
ATOM    663 HD12 LEU A  43      -7.548   1.727   4.074  1.00 52.36           H  
ATOM    664 HD13 LEU A  43      -7.178  -0.001   4.150  1.00 52.36           H  
ATOM    665  CD2 LEU A  43      -7.799   2.189   6.709  1.00 52.36           C  
ATOM    666 HD21 LEU A  43      -7.329   2.420   7.665  1.00 52.36           H  
ATOM    667 HD22 LEU A  43      -8.851   1.956   6.875  1.00 52.36           H  
ATOM    668 HD23 LEU A  43      -7.713   3.059   6.059  1.00 52.36           H  
ATOM    669  N   ASN A  44      -6.424  -2.675   8.887  1.00 51.22           N  
ATOM    670  H   ASN A  44      -5.733  -2.774   8.158  1.00 51.22           H  
ATOM    671  CA  ASN A  44      -6.745  -3.847   9.706  1.00 51.22           C  
ATOM    672  HA  ASN A  44      -7.827  -3.910   9.819  1.00 51.22           H  
ATOM    673  C   ASN A  44      -6.182  -3.762  11.135  1.00 51.22           C  
ATOM    674  CB  ASN A  44      -6.254  -5.119   8.993  1.00 51.22           C  
ATOM    675  HB2 ASN A  44      -6.209  -5.933   9.717  1.00 51.22           H  
ATOM    676  HB3 ASN A  44      -5.247  -4.962   8.607  1.00 51.22           H  
ATOM    677  O   ASN A  44      -6.756  -4.368  12.037  1.00 51.22           O  
ATOM    678  CG  ASN A  44      -7.182  -5.579   7.884  1.00 51.22           C  
ATOM    679  ND2 ASN A  44      -6.649  -5.974   6.753  1.00 51.22           N  
ATOM    680 HD21 ASN A  44      -7.297  -6.261   6.033  1.00 51.22           H  
ATOM    681 HD22 ASN A  44      -5.688  -5.733   6.559  1.00 51.22           H  
ATOM    682  OD1 ASN A  44      -8.391  -5.636   8.020  1.00 51.22           O  
ATOM    683  N   THR A  45      -5.103  -3.009  11.371  1.00 56.91           N  
ATOM    684  H   THR A  45      -4.607  -2.602  10.592  1.00 56.91           H  
ATOM    685  CA  THR A  45      -4.551  -2.775  12.718  1.00 56.91           C  
ATOM    686  HA  THR A  45      -4.709  -3.679  13.307  1.00 56.91           H  
ATOM    687  C   THR A  45      -5.275  -1.669  13.489  1.00 56.91           C  
ATOM    688  CB  THR A  45      -3.032  -2.534  12.693  1.00 56.91           C  
ATOM    689  HB  THR A  45      -2.688  -2.286  13.696  1.00 56.91           H  
ATOM    690  O   THR A  45      -4.900  -1.378  14.618  1.00 56.91           O  
ATOM    691  CG2 THR A  45      -2.274  -3.780  12.234  1.00 56.91           C  
ATOM    692 HG21 THR A  45      -2.490  -4.609  12.908  1.00 56.91           H  
ATOM    693 HG22 THR A  45      -2.559  -4.056  11.219  1.00 56.91           H  
ATOM    694 HG23 THR A  45      -1.205  -3.572  12.260  1.00 56.91           H  
ATOM    695  OG1 THR A  45      -2.678  -1.488  11.822  1.00 56.91           O  
ATOM    696  HG1 THR A  45      -2.867  -0.659  12.268  1.00 56.91           H  
ATOM    697  N   GLY A  46      -6.331  -1.076  12.920  1.00 53.80           N  
ATOM    698  H   GLY A  46      -6.597  -1.358  11.987  1.00 53.80           H  
ATOM    699  CA  GLY A  46      -7.139  -0.047  13.581  1.00 53.80           C  
ATOM    700  HA2 GLY A  46      -7.187  -0.251  14.651  1.00 53.80           H  
ATOM    701  HA3 GLY A  46      -8.150  -0.086  13.177  1.00 53.80           H  
ATOM    702  C   GLY A  46      -6.621   1.380  13.399  1.00 53.80           C  
ATOM    703  O   GLY A  46      -7.177   2.298  14.001  1.00 53.80           O  
ATOM    704  N   ILE A  47      -5.612   1.585  12.545  1.00 56.69           N  
ATOM    705  H   ILE A  47      -5.244   0.803  12.022  1.00 56.69           H  
ATOM    706  CA  ILE A  47      -5.103   2.923  12.240  1.00 56.69           C  
ATOM    707  HA  ILE A  47      -4.903   3.427  13.186  1.00 56.69           H  
ATOM    708  C   ILE A  47      -6.190   3.695  11.500  1.00 56.69           C  
ATOM    709  CB  ILE A  47      -3.776   2.884  11.450  1.00 56.69           C  
ATOM    710  HB  ILE A  47      -3.934   2.347  10.515  1.00 56.69           H  
ATOM    711  O   ILE A  47      -6.807   3.198  10.551  1.00 56.69           O  
ATOM    712  CG1 ILE A  47      -2.715   2.150  12.298  1.00 56.69           C  
ATOM    713 HG12 ILE A  47      -3.090   1.168  12.589  1.00 56.69           H  
ATOM    714 HG13 ILE A  47      -2.533   2.714  13.213  1.00 56.69           H  
ATOM    715  CG2 ILE A  47      -3.295   4.303  11.090  1.00 56.69           C  
ATOM    716 HG21 ILE A  47      -3.094   4.862  12.004  1.00 56.69           H  
ATOM    717 HG22 ILE A  47      -2.382   4.256  10.496  1.00 56.69           H  
ATOM    718 HG23 ILE A  47      -4.044   4.827  10.497  1.00 56.69           H  
ATOM    719  CD1 ILE A  47      -1.378   1.925  11.599  1.00 56.69           C  
ATOM    720 HD11 ILE A  47      -0.886   2.872  11.378  1.00 56.69           H  
ATOM    721 HD12 ILE A  47      -1.526   1.351  10.685  1.00 56.69           H  
ATOM    722 HD13 ILE A  47      -0.738   1.359  12.276  1.00 56.69           H  
ATOM    723  N   SER A  48      -6.410   4.938  11.930  1.00 51.71           N  
ATOM    724  H   SER A  48      -5.884   5.245  12.735  1.00 51.71           H  
ATOM    725  CA  SER A  48      -7.416   5.815  11.337  1.00 51.71           C  
ATOM    726  HA  SER A  48      -8.392   5.408  11.600  1.00 51.71           H  
ATOM    727  C   SER A  48      -7.244   5.899   9.813  1.00 51.71           C  
ATOM    728  CB  SER A  48      -7.324   7.211  11.944  1.00 51.71           C  
ATOM    729  HB2 SER A  48      -7.531   7.146  13.012  1.00 51.71           H  
ATOM    730  HB3 SER A  48      -6.316   7.601  11.806  1.00 51.71           H  
ATOM    731  O   SER A  48      -6.152   6.238   9.340  1.00 51.71           O  
ATOM    732  OG  SER A  48      -8.257   8.088  11.329  1.00 51.71           O  
ATOM    733  HG  SER A  48      -8.461   8.761  11.983  1.00 51.71           H  
ATOM    734  N   PRO A  49      -8.312   5.683   9.021  1.00 52.24           N  
ATOM    735  CA  PRO A  49      -8.255   5.778   7.565  1.00 52.24           C  
ATOM    736  HA  PRO A  49      -7.621   4.971   7.196  1.00 52.24           H  
ATOM    737  C   PRO A  49      -7.695   7.108   7.054  1.00 52.24           C  
ATOM    738  CB  PRO A  49      -9.694   5.564   7.087  1.00 52.24           C  
ATOM    739  HB2 PRO A  49      -9.725   5.056   6.123  1.00 52.24           H  
ATOM    740  HB3 PRO A  49     -10.218   6.518   7.027  1.00 52.24           H  
ATOM    741  O   PRO A  49      -7.081   7.141   5.995  1.00 52.24           O  
ATOM    742  CG  PRO A  49     -10.317   4.714   8.192  1.00 52.24           C  
ATOM    743  HG2 PRO A  49     -10.078   3.664   8.027  1.00 52.24           H  
ATOM    744  HG3 PRO A  49     -11.396   4.855   8.252  1.00 52.24           H  
ATOM    745  CD  PRO A  49      -9.614   5.199   9.454  1.00 52.24           C  
ATOM    746  HD2 PRO A  49     -10.177   6.015   9.908  1.00 52.24           H  
ATOM    747  HD3 PRO A  49      -9.517   4.367  10.151  1.00 52.24           H  
ATOM    748  N   ASN A  50      -7.837   8.193   7.825  1.00 47.49           N  
ATOM    749  H   ASN A  50      -8.329   8.088   8.701  1.00 47.49           H  
ATOM    750  CA  ASN A  50      -7.258   9.498   7.495  1.00 47.49           C  
ATOM    751  HA  ASN A  50      -7.506   9.747   6.463  1.00 47.49           H  
ATOM    752  C   ASN A  50      -5.727   9.514   7.604  1.00 47.49           C  
ATOM    753  CB  ASN A  50      -7.865  10.561   8.422  1.00 47.49           C  
ATOM    754  HB2 ASN A  50      -7.731  10.263   9.462  1.00 47.49           H  
ATOM    755  HB3 ASN A  50      -7.339  11.504   8.269  1.00 47.49           H  
ATOM    756  O   ASN A  50      -5.068  10.156   6.789  1.00 47.49           O  
ATOM    757  CG  ASN A  50      -9.332  10.818   8.141  1.00 47.49           C  
ATOM    758  ND2 ASN A  50     -10.087  11.230   9.130  1.00 47.49           N  
ATOM    759 HD21 ASN A  50      -9.703  11.371  10.054  1.00 47.49           H  
ATOM    760 HD22 ASN A  50     -11.056  11.393   8.899  1.00 47.49           H  
ATOM    761  OD1 ASN A  50      -9.822  10.667   7.039  1.00 47.49           O  
ATOM    762  N   ILE A  51      -5.155   8.808   8.583  1.00 51.03           N  
ATOM    763  H   ILE A  51      -5.741   8.215   9.153  1.00 51.03           H  
ATOM    764  CA  ILE A  51      -3.701   8.666   8.732  1.00 51.03           C  
ATOM    765  HA  ILE A  51      -3.230   9.643   8.626  1.00 51.03           H  
ATOM    766  C   ILE A  51      -3.175   7.781   7.607  1.00 51.03           C  
ATOM    767  CB  ILE A  51      -3.338   8.099  10.125  1.00 51.03           C  
ATOM    768  HB  ILE A  51      -3.882   7.167  10.278  1.00 51.03           H  
ATOM    769  O   ILE A  51      -2.217   8.148   6.930  1.00 51.03           O  
ATOM    770  CG1 ILE A  51      -3.762   9.097  11.227  1.00 51.03           C  
ATOM    771 HG12 ILE A  51      -4.821   9.329  11.118  1.00 51.03           H  
ATOM    772 HG13 ILE A  51      -3.202  10.025  11.112  1.00 51.03           H  
ATOM    773  CG2 ILE A  51      -1.831   7.791  10.212  1.00 51.03           C  
ATOM    774 HG21 ILE A  51      -1.589   7.360  11.184  1.00 51.03           H  
ATOM    775 HG22 ILE A  51      -1.537   7.053   9.465  1.00 51.03           H  
ATOM    776 HG23 ILE A  51      -1.249   8.701  10.071  1.00 51.03           H  
ATOM    777  CD1 ILE A  51      -3.557   8.570  12.653  1.00 51.03           C  
ATOM    778 HD11 ILE A  51      -4.010   7.584  12.759  1.00 51.03           H  
ATOM    779 HD12 ILE A  51      -4.027   9.251  13.362  1.00 51.03           H  
ATOM    780 HD13 ILE A  51      -2.495   8.508  12.891  1.00 51.03           H  
ATOM    781  N   VAL A  52      -3.850   6.661   7.337  1.00 56.77           N  
ATOM    782  H   VAL A  52      -4.617   6.405   7.941  1.00 56.77           H  
ATOM    783  CA  VAL A  52      -3.488   5.774   6.225  1.00 56.77           C  
ATOM    784  HA  VAL A  52      -2.452   5.465   6.363  1.00 56.77           H  
ATOM    785  C   VAL A  52      -3.566   6.515   4.890  1.00 56.77           C  
ATOM    786  CB  VAL A  52      -4.365   4.511   6.212  1.00 56.77           C  
ATOM    787  HB  VAL A  52      -5.405   4.784   6.038  1.00 56.77           H  
ATOM    788  O   VAL A  52      -2.657   6.387   4.071  1.00 56.77           O  
ATOM    789  CG1 VAL A  52      -3.908   3.571   5.099  1.00 56.77           C  
ATOM    790 HG11 VAL A  52      -4.501   2.656   5.126  1.00 56.77           H  
ATOM    791 HG12 VAL A  52      -2.857   3.313   5.229  1.00 56.77           H  
ATOM    792 HG13 VAL A  52      -4.048   4.046   4.128  1.00 56.77           H  
ATOM    793  CG2 VAL A  52      -4.267   3.749   7.537  1.00 56.77           C  
ATOM    794 HG21 VAL A  52      -3.222   3.599   7.809  1.00 56.77           H  
ATOM    795 HG22 VAL A  52      -4.765   4.307   8.331  1.00 56.77           H  
ATOM    796 HG23 VAL A  52      -4.761   2.781   7.459  1.00 56.77           H  
ATOM    797  N   LEU A  53      -4.595   7.343   4.685  1.00 52.87           N  
ATOM    798  H   LEU A  53      -5.337   7.362   5.369  1.00 52.87           H  
ATOM    799  CA  LEU A  53      -4.731   8.200   3.510  1.00 52.87           C  
ATOM    800  HA  LEU A  53      -4.715   7.567   2.623  1.00 52.87           H  
ATOM    801  C   LEU A  53      -3.579   9.192   3.399  1.00 52.87           C  
ATOM    802  CB  LEU A  53      -6.061   8.967   3.573  1.00 52.87           C  
ATOM    803  HB2 LEU A  53      -6.884   8.257   3.661  1.00 52.87           H  
ATOM    804  HB3 LEU A  53      -6.076   9.575   4.478  1.00 52.87           H  
ATOM    805  O   LEU A  53      -2.989   9.293   2.330  1.00 52.87           O  
ATOM    806  CG  LEU A  53      -6.294   9.903   2.370  1.00 52.87           C  
ATOM    807  HG  LEU A  53      -5.531  10.681   2.388  1.00 52.87           H  
ATOM    808  CD1 LEU A  53      -6.168   9.201   1.010  1.00 52.87           C  
ATOM    809 HD11 LEU A  53      -6.883   9.603   0.292  1.00 52.87           H  
ATOM    810 HD12 LEU A  53      -6.278   8.120   1.103  1.00 52.87           H  
ATOM    811 HD13 LEU A  53      -5.164   9.381   0.625  1.00 52.87           H  
ATOM    812  CD2 LEU A  53      -7.623  10.641   2.548  1.00 52.87           C  
ATOM    813 HD21 LEU A  53      -8.434   9.956   2.796  1.00 52.87           H  
ATOM    814 HD22 LEU A  53      -7.867  11.207   1.649  1.00 52.87           H  
ATOM    815 HD23 LEU A  53      -7.525  11.341   3.378  1.00 52.87           H  
ATOM    816  N   LEU A  54      -3.254   9.898   4.484  1.00 53.19           N  
ATOM    817  H   LEU A  54      -3.802   9.770   5.323  1.00 53.19           H  
ATOM    818  CA  LEU A  54      -2.194  10.903   4.506  1.00 53.19           C  
ATOM    819  HA  LEU A  54      -2.414  11.650   3.742  1.00 53.19           H  
ATOM    820  C   LEU A  54      -0.831  10.282   4.188  1.00 53.19           C  
ATOM    821  CB  LEU A  54      -2.191  11.567   5.894  1.00 53.19           C  
ATOM    822  HB2 LEU A  54      -1.928  10.814   6.637  1.00 53.19           H  
ATOM    823  HB3 LEU A  54      -3.195  11.924   6.125  1.00 53.19           H  
ATOM    824  O   LEU A  54      -0.061  10.823   3.392  1.00 53.19           O  
ATOM    825  CG  LEU A  54      -1.211  12.747   6.016  1.00 53.19           C  
ATOM    826  HG  LEU A  54      -0.230  12.461   5.636  1.00 53.19           H  
ATOM    827  CD1 LEU A  54      -1.712  13.970   5.245  1.00 53.19           C  
ATOM    828 HD11 LEU A  54      -2.696  14.266   5.606  1.00 53.19           H  
ATOM    829 HD12 LEU A  54      -1.768  13.742   4.180  1.00 53.19           H  
ATOM    830 HD13 LEU A  54      -1.013  14.796   5.380  1.00 53.19           H  
ATOM    831  CD2 LEU A  54      -1.047  13.133   7.485  1.00 53.19           C  
ATOM    832 HD21 LEU A  54      -2.009  13.427   7.905  1.00 53.19           H  
ATOM    833 HD22 LEU A  54      -0.654  12.286   8.046  1.00 53.19           H  
ATOM    834 HD23 LEU A  54      -0.345  13.962   7.571  1.00 53.19           H  
ATOM    835  N   VAL A  55      -0.536   9.126   4.780  1.00 58.89           N  
ATOM    836  H   VAL A  55      -1.200   8.753   5.444  1.00 58.89           H  
ATOM    837  CA  VAL A  55       0.710   8.390   4.549  1.00 58.89           C  
ATOM    838  HA  VAL A  55       1.551   9.073   4.671  1.00 58.89           H  
ATOM    839  C   VAL A  55       0.749   7.881   3.115  1.00 58.89           C  
ATOM    840  CB  VAL A  55       0.859   7.259   5.581  1.00 58.89           C  
ATOM    841  HB  VAL A  55      -0.036   6.636   5.572  1.00 58.89           H  
ATOM    842  O   VAL A  55       1.717   8.141   2.407  1.00 58.89           O  
ATOM    843  CG1 VAL A  55       2.075   6.369   5.305  1.00 58.89           C  
ATOM    844 HG11 VAL A  55       2.969   6.977   5.168  1.00 58.89           H  
ATOM    845 HG12 VAL A  55       1.889   5.767   4.415  1.00 58.89           H  
ATOM    846 HG13 VAL A  55       2.231   5.686   6.141  1.00 58.89           H  
ATOM    847  CG2 VAL A  55       1.029   7.864   6.978  1.00 58.89           C  
ATOM    848 HG21 VAL A  55       1.939   8.463   7.015  1.00 58.89           H  
ATOM    849 HG22 VAL A  55       1.070   7.068   7.722  1.00 58.89           H  
ATOM    850 HG23 VAL A  55       0.193   8.514   7.235  1.00 58.89           H  
ATOM    851  N   SER A  56      -0.333   7.262   2.642  1.00 56.90           N  
ATOM    852  H   SER A  56      -1.116   7.117   3.263  1.00 56.90           H  
ATOM    853  CA  SER A  56      -0.435   6.780   1.263  1.00 56.90           C  
ATOM    854  HA  SER A  56       0.366   6.063   1.080  1.00 56.90           H  
ATOM    855  C   SER A  56      -0.287   7.914   0.261  1.00 56.90           C  
ATOM    856  CB  SER A  56      -1.766   6.076   1.007  1.00 56.90           C  
ATOM    857  HB2 SER A  56      -2.591   6.780   1.119  1.00 56.90           H  
ATOM    858  HB3 SER A  56      -1.772   5.675  -0.006  1.00 56.90           H  
ATOM    859  O   SER A  56       0.482   7.773  -0.676  1.00 56.90           O  
ATOM    860  OG  SER A  56      -1.922   5.022   1.921  1.00 56.90           O  
ATOM    861  HG  SER A  56      -2.179   5.407   2.762  1.00 56.90           H  
ATOM    862  N   SER A  57      -0.943   9.060   0.469  1.00 50.86           N  
ATOM    863  H   SER A  57      -1.549   9.138   1.273  1.00 50.86           H  
ATOM    864  CA  SER A  57      -0.868  10.212  -0.434  1.00 50.86           C  
ATOM    865  HA  SER A  57      -1.051   9.859  -1.449  1.00 50.86           H  
ATOM    866  C   SER A  57       0.505  10.870  -0.424  1.00 50.86           C  
ATOM    867  CB  SER A  57      -1.946  11.251  -0.101  1.00 50.86           C  
ATOM    868  HB2 SER A  57      -1.925  12.033  -0.860  1.00 50.86           H  
ATOM    869  HB3 SER A  57      -2.924  10.771  -0.134  1.00 50.86           H  
ATOM    870  O   SER A  57       0.982  11.280  -1.477  1.00 50.86           O  
ATOM    871  OG  SER A  57      -1.775  11.849   1.171  1.00 50.86           O  
ATOM    872  HG  SER A  57      -0.889  12.204   1.268  1.00 50.86           H  
ATOM    873  N   THR A  58       1.161  10.953   0.736  1.00 52.08           N  
ATOM    874  H   THR A  58       0.715  10.593   1.568  1.00 52.08           H  
ATOM    875  CA  THR A  58       2.519  11.511   0.853  1.00 52.08           C  
ATOM    876  HA  THR A  58       2.556  12.472   0.340  1.00 52.08           H  
ATOM    877  C   THR A  58       3.539  10.587   0.187  1.00 52.08           C  
ATOM    878  CB  THR A  58       2.895  11.744   2.324  1.00 52.08           C  
ATOM    879  HB  THR A  58       2.957  10.789   2.846  1.00 52.08           H  
ATOM    880  O   THR A  58       4.422  11.042  -0.535  1.00 52.08           O  
ATOM    881  CG2 THR A  58       4.222  12.485   2.473  1.00 52.08           C  
ATOM    882 HG21 THR A  58       4.402  12.698   3.527  1.00 52.08           H  
ATOM    883 HG22 THR A  58       4.186  13.424   1.920  1.00 52.08           H  
ATOM    884 HG23 THR A  58       5.041  11.874   2.094  1.00 52.08           H  
ATOM    885  OG1 THR A  58       1.920  12.543   2.952  1.00 52.08           O  
ATOM    886  HG1 THR A  58       1.190  11.968   3.193  1.00 52.08           H  
ATOM    887  N   LEU A  59       3.384   9.272   0.359  1.00 51.48           N  
ATOM    888  H   LEU A  59       2.648   8.949   0.970  1.00 51.48           H  
ATOM    889  CA  LEU A  59       4.196   8.259  -0.318  1.00 51.48           C  
ATOM    890  HA  LEU A  59       5.252   8.482  -0.163  1.00 51.48           H  
ATOM    891  C   LEU A  59       3.960   8.268  -1.832  1.00 51.48           C  
ATOM    892  CB  LEU A  59       3.871   6.879   0.278  1.00 51.48           C  
ATOM    893  HB2 LEU A  59       4.311   6.109  -0.355  1.00 51.48           H  
ATOM    894  HB3 LEU A  59       2.790   6.738   0.254  1.00 51.48           H  
ATOM    895  O   LEU A  59       4.921   8.209  -2.595  1.00 51.48           O  
ATOM    896  CG  LEU A  59       4.378   6.678   1.719  1.00 51.48           C  
ATOM    897  HG  LEU A  59       4.111   7.531   2.343  1.00 51.48           H  
ATOM    898  CD1 LEU A  59       3.742   5.420   2.306  1.00 51.48           C  
ATOM    899 HD11 LEU A  59       4.032   4.541   1.731  1.00 51.48           H  
ATOM    900 HD12 LEU A  59       4.065   5.294   3.340  1.00 51.48           H  
ATOM    901 HD13 LEU A  59       2.656   5.514   2.280  1.00 51.48           H  
ATOM    902  CD2 LEU A  59       5.898   6.526   1.766  1.00 51.48           C  
ATOM    903 HD21 LEU A  59       6.210   6.301   2.786  1.00 51.48           H  
ATOM    904 HD22 LEU A  59       6.212   5.718   1.106  1.00 51.48           H  
ATOM    905 HD23 LEU A  59       6.377   7.454   1.455  1.00 51.48           H  
ATOM    906  N   LEU A  60       2.704   8.412  -2.261  1.00 51.65           N  
ATOM    907  H   LEU A  60       1.965   8.383  -1.572  1.00 51.65           H  
ATOM    908  CA  LEU A  60       2.312   8.531  -3.665  1.00 51.65           C  
ATOM    909  HA  LEU A  60       2.691   7.662  -4.203  1.00 51.65           H  
ATOM    910  C   LEU A  60       2.916   9.791  -4.297  1.00 51.65           C  
ATOM    911  CB  LEU A  60       0.773   8.568  -3.758  1.00 51.65           C  
ATOM    912  HB2 LEU A  60       0.333   7.932  -2.989  1.00 51.65           H  
ATOM    913  HB3 LEU A  60       0.434   9.587  -3.571  1.00 51.65           H  
ATOM    914  O   LEU A  60       3.465   9.722  -5.393  1.00 51.65           O  
ATOM    915  CG  LEU A  60       0.215   8.071  -5.095  1.00 51.65           C  
ATOM    916  HG  LEU A  60       0.851   8.423  -5.906  1.00 51.65           H  
ATOM    917  CD1 LEU A  60       0.137   6.537  -5.077  1.00 51.65           C  
ATOM    918 HD11 LEU A  60      -0.414   6.190  -4.203  1.00 51.65           H  
ATOM    919 HD12 LEU A  60       1.140   6.113  -5.060  1.00 51.65           H  
ATOM    920 HD13 LEU A  60      -0.383   6.167  -5.961  1.00 51.65           H  
ATOM    921  CD2 LEU A  60      -1.193   8.629  -5.307  1.00 51.65           C  
ATOM    922 HD21 LEU A  60      -1.159   9.719  -5.323  1.00 51.65           H  
ATOM    923 HD22 LEU A  60      -1.587   8.280  -6.262  1.00 51.65           H  
ATOM    924 HD23 LEU A  60      -1.852   8.293  -4.506  1.00 51.65           H  
ATOM    925  N   GLN A  61       2.868  10.928  -3.591  1.00 45.75           N  
ATOM    926  H   GLN A  61       2.375  10.923  -2.710  1.00 45.75           H  
ATOM    927  CA  GLN A  61       3.493  12.180  -4.024  1.00 45.75           C  
ATOM    928  HA  GLN A  61       3.132  12.426  -5.022  1.00 45.75           H  
ATOM    929  C   GLN A  61       5.015  12.042  -4.134  1.00 45.75           C  
ATOM    930  CB  GLN A  61       3.122  13.330  -3.073  1.00 45.75           C  
ATOM    931  HB2 GLN A  61       3.207  12.999  -2.038  1.00 45.75           H  
ATOM    932  HB3 GLN A  61       3.829  14.146  -3.225  1.00 45.75           H  
ATOM    933  O   GLN A  61       5.582  12.466  -5.139  1.00 45.75           O  
ATOM    934  CG  GLN A  61       1.709  13.877  -3.336  1.00 45.75           C  
ATOM    935  HG2 GLN A  61       1.658  14.249  -4.359  1.00 45.75           H  
ATOM    936  HG3 GLN A  61       0.977  13.075  -3.236  1.00 45.75           H  
ATOM    937  CD  GLN A  61       1.326  15.018  -2.395  1.00 45.75           C  
ATOM    938  NE2 GLN A  61       0.073  15.415  -2.368  1.00 45.75           N  
ATOM    939 HE21 GLN A  61      -0.125  16.162  -1.718  1.00 45.75           H  
ATOM    940 HE22 GLN A  61      -0.632  14.954  -2.924  1.00 45.75           H  
ATOM    941  OE1 GLN A  61       2.126  15.594  -1.682  1.00 45.75           O  
ATOM    942  N   ASN A  62       5.674  11.396  -3.168  1.00 43.82           N  
ATOM    943  H   ASN A  62       5.166  11.114  -2.342  1.00 43.82           H  
ATOM    944  CA  ASN A  62       7.125  11.197  -3.205  1.00 43.82           C  
ATOM    945  HA  ASN A  62       7.603  12.152  -3.420  1.00 43.82           H  
ATOM    946  C   ASN A  62       7.565  10.242  -4.323  1.00 43.82           C  
ATOM    947  CB  ASN A  62       7.606  10.711  -1.830  1.00 43.82           C  
ATOM    948  HB2 ASN A  62       8.626  10.341  -1.936  1.00 43.82           H  
ATOM    949  HB3 ASN A  62       6.971   9.897  -1.481  1.00 43.82           H  
ATOM    950  O   ASN A  62       8.535  10.530  -5.023  1.00 43.82           O  
ATOM    951  CG  ASN A  62       7.653  11.818  -0.793  1.00 43.82           C  
ATOM    952  ND2 ASN A  62       7.587  11.481   0.472  1.00 43.82           N  
ATOM    953 HD21 ASN A  62       7.418  10.522   0.739  1.00 43.82           H  
ATOM    954 HD22 ASN A  62       7.599  12.252   1.125  1.00 43.82           H  
ATOM    955  OD1 ASN A  62       7.797  12.989  -1.092  1.00 43.82           O  
ATOM    956  N   ALA A  63       6.829   9.152  -4.544  1.00 46.84           N  
ATOM    957  H   ALA A  63       6.059   8.946  -3.924  1.00 46.84           H  
ATOM    958  CA  ALA A  63       7.117   8.215  -5.625  1.00 46.84           C  
ATOM    959  HA  ALA A  63       8.178   7.967  -5.599  1.00 46.84           H  
ATOM    960  C   ALA A  63       6.822   8.813  -7.013  1.00 46.84           C  
ATOM    961  CB  ALA A  63       6.322   6.938  -5.363  1.00 46.84           C  
ATOM    962  HB1 ALA A  63       6.586   6.531  -4.387  1.00 46.84           H  
ATOM    963  HB2 ALA A  63       5.255   7.157  -5.385  1.00 46.84           H  
ATOM    964  HB3 ALA A  63       6.576   6.205  -6.129  1.00 46.84           H  
ATOM    965  O   ALA A  63       7.580   8.591  -7.954  1.00 46.84           O  
ATOM    966  N   CYS A  64       5.776   9.639  -7.141  1.00 41.37           N  
ATOM    967  H   CYS A  64       5.150   9.760  -6.358  1.00 41.37           H  
ATOM    968  CA  CYS A  64       5.512  10.401  -8.367  1.00 41.37           C  
ATOM    969  HA  CYS A  64       5.561   9.728  -9.223  1.00 41.37           H  
ATOM    970  C   CYS A  64       6.550  11.508  -8.620  1.00 41.37           C  
ATOM    971  CB  CYS A  64       4.107  11.013  -8.307  1.00 41.37           C  
ATOM    972  HB2 CYS A  64       3.978  11.559  -7.373  1.00 41.37           H  
ATOM    973  HB3 CYS A  64       3.990  11.707  -9.139  1.00 41.37           H  
ATOM    974  O   CYS A  64       6.716  11.940  -9.757  1.00 41.37           O  
ATOM    975  SG  CYS A  64       2.849   9.721  -8.461  1.00 41.37           S  
ATOM    976  HG  CYS A  64       3.089   9.172  -7.266  1.00 41.37           H  
ATOM    977  N   SER A  65       7.258  11.970  -7.585  1.00 36.82           N  
ATOM    978  H   SER A  65       7.043  11.600  -6.670  1.00 36.82           H  
ATOM    979  CA  SER A  65       8.233  13.065  -7.658  1.00 36.82           C  
ATOM    980  HA  SER A  65       7.892  13.762  -8.424  1.00 36.82           H  
ATOM    981  C   SER A  65       9.651  12.625  -8.078  1.00 36.82           C  
ATOM    982  CB  SER A  65       8.228  13.832  -6.326  1.00 36.82           C  
ATOM    983  HB2 SER A  65       7.215  14.168  -6.104  1.00 36.82           H  
ATOM    984  HB3 SER A  65       8.563  13.171  -5.526  1.00 36.82           H  
ATOM    985  O   SER A  65      10.595  13.396  -7.908  1.00 36.82           O  
ATOM    986  OG  SER A  65       9.076  14.961  -6.379  1.00 36.82           O  
ATOM    987  HG  SER A  65       9.899  14.666  -6.776  1.00 36.82           H  
ATOM    988  N   ASN A  66       9.847  11.419  -8.629  1.00 40.44           N  
ATOM    989  H   ASN A  66       9.039  10.830  -8.775  1.00 40.44           H  
ATOM    990  CA  ASN A  66      11.171  10.864  -8.983  1.00 40.44           C  
ATOM    991  HA  ASN A  66      11.001   9.835  -9.301  1.00 40.44           H  
ATOM    992  C   ASN A  66      12.156  10.724  -7.804  1.00 40.44           C  
ATOM    993  CB  ASN A  66      11.792  11.623 -10.182  1.00 40.44           C  
ATOM    994  HB2 ASN A  66      12.867  11.444 -10.216  1.00 40.44           H  
ATOM    995  HB3 ASN A  66      11.652  12.698 -10.063  1.00 40.44           H  
ATOM    996  O   ASN A  66      13.351  10.506  -8.017  1.00 40.44           O  
ATOM    997  CG  ASN A  66      11.272  11.197 -11.535  1.00 40.44           C  
ATOM    998  ND2 ASN A  66      11.458  12.022 -12.538  1.00 40.44           N  
ATOM    999 HD21 ASN A  66      11.094  11.712 -13.428  1.00 40.44           H  
ATOM   1000 HD22 ASN A  66      11.886  12.923 -12.383  1.00 40.44           H  
ATOM   1001  OD1 ASN A  66      10.744  10.121 -11.736  1.00 40.44           O  
ATOM   1002  N   VAL A  67      11.687  10.792  -6.555  1.00 37.80           N  
ATOM   1003  H   VAL A  67      10.697  10.927  -6.410  1.00 37.80           H  
ATOM   1004  CA  VAL A  67      12.498  10.372  -5.412  1.00 37.80           C  
ATOM   1005  HA  VAL A  67      13.547  10.598  -5.607  1.00 37.80           H  
ATOM   1006  C   VAL A  67      12.340   8.861  -5.321  1.00 37.80           C  
ATOM   1007  CB  VAL A  67      12.116  11.107  -4.113  1.00 37.80           C  
ATOM   1008  HB  VAL A  67      11.090  10.864  -3.834  1.00 37.80           H  
ATOM   1009  O   VAL A  67      11.328   8.368  -4.830  1.00 37.80           O  
ATOM   1010  CG1 VAL A  67      13.055  10.705  -2.966  1.00 37.80           C  
ATOM   1011 HG11 VAL A  67      12.974   9.635  -2.773  1.00 37.80           H  
ATOM   1012 HG12 VAL A  67      12.773  11.238  -2.058  1.00 37.80           H  
ATOM   1013 HG13 VAL A  67      14.087  10.947  -3.219  1.00 37.80           H  
ATOM   1014  CG2 VAL A  67      12.228  12.628  -4.292  1.00 37.80           C  
ATOM   1015 HG21 VAL A  67      11.514  12.971  -5.041  1.00 37.80           H  
ATOM   1016 HG22 VAL A  67      11.996  13.128  -3.352  1.00 37.80           H  
ATOM   1017 HG23 VAL A  67      13.236  12.898  -4.608  1.00 37.80           H  
ATOM   1018  N   LEU A  68      13.323   8.125  -5.848  1.00 36.09           N  
ATOM   1019  H   LEU A  68      14.064   8.612  -6.332  1.00 36.09           H  
ATOM   1020  CA  LEU A  68      13.487   6.694  -5.594  1.00 36.09           C  
ATOM   1021  HA  LEU A  68      12.597   6.156  -5.918  1.00 36.09           H  
ATOM   1022  C   LEU A  68      13.631   6.505  -4.078  1.00 36.09           C  
ATOM   1023  CB  LEU A  68      14.721   6.164  -6.358  1.00 36.09           C  
ATOM   1024  HB2 LEU A  68      15.056   5.236  -5.894  1.00 36.09           H  
ATOM   1025  HB3 LEU A  68      15.530   6.886  -6.248  1.00 36.09           H  
ATOM   1026  O   LEU A  68      14.731   6.552  -3.531  1.00 36.09           O  
ATOM   1027  CG  LEU A  68      14.470   5.891  -7.852  1.00 36.09           C  
ATOM   1028  HG  LEU A  68      13.841   6.679  -8.267  1.00 36.09           H  
ATOM   1029  CD1 LEU A  68      15.792   5.876  -8.620  1.00 36.09           C  
ATOM   1030 HD11 LEU A  68      16.454   5.112  -8.212  1.00 36.09           H  
ATOM   1031 HD12 LEU A  68      16.270   6.852  -8.541  1.00 36.09           H  
ATOM   1032 HD13 LEU A  68      15.600   5.667  -9.672  1.00 36.09           H  
ATOM   1033  CD2 LEU A  68      13.786   4.537  -8.064  1.00 36.09           C  
ATOM   1034 HD21 LEU A  68      13.595   4.385  -9.126  1.00 36.09           H  
ATOM   1035 HD22 LEU A  68      14.419   3.731  -7.693  1.00 36.09           H  
ATOM   1036 HD23 LEU A  68      12.832   4.514  -7.538  1.00 36.09           H  
ATOM   1037  N   LEU A  69      12.501   6.365  -3.389  1.00 38.03           N  
ATOM   1038  H   LEU A  69      11.631   6.501  -3.882  1.00 38.03           H  
ATOM   1039  CA  LEU A  69      12.463   5.966  -1.995  1.00 38.03           C  
ATOM   1040  HA  LEU A  69      13.160   6.579  -1.423  1.00 38.03           H  
ATOM   1041  C   LEU A  69      12.947   4.524  -1.950  1.00 38.03           C  
ATOM   1042  CB  LEU A  69      11.041   6.134  -1.429  1.00 38.03           C  
ATOM   1043  HB2 LEU A  69      10.877   5.395  -0.645  1.00 38.03           H  
ATOM   1044  HB3 LEU A  69      10.321   5.930  -2.222  1.00 38.03           H  
ATOM   1045  O   LEU A  69      12.268   3.613  -2.427  1.00 38.03           O  
ATOM   1046  CG  LEU A  69      10.793   7.535  -0.843  1.00 38.03           C  
ATOM   1047  HG  LEU A  69      11.222   8.295  -1.496  1.00 38.03           H  
ATOM   1048  CD1 LEU A  69       9.292   7.793  -0.722  1.00 38.03           C  
ATOM   1049 HD11 LEU A  69       9.125   8.760  -0.249  1.00 38.03           H  
ATOM   1050 HD12 LEU A  69       8.825   7.011  -0.123  1.00 38.03           H  
ATOM   1051 HD13 LEU A  69       8.845   7.796  -1.717  1.00 38.03           H  
ATOM   1052  CD2 LEU A  69      11.399   7.664   0.560  1.00 38.03           C  
ATOM   1053 HD21 LEU A  69      11.202   8.660   0.955  1.00 38.03           H  
ATOM   1054 HD22 LEU A  69      10.969   6.916   1.226  1.00 38.03           H  
ATOM   1055 HD23 LEU A  69      12.478   7.520   0.513  1.00 38.03           H  
ATOM   1056  N   ASP A  70      14.144   4.340  -1.400  1.00 39.21           N  
ATOM   1057  H   ASP A  70      14.690   5.144  -1.126  1.00 39.21           H  
ATOM   1058  CA  ASP A  70      14.660   3.018  -1.098  1.00 39.21           C  
ATOM   1059  HA  ASP A  70      14.782   2.479  -2.038  1.00 39.21           H  
ATOM   1060  C   ASP A  70      13.635   2.260  -0.237  1.00 39.21           C  
ATOM   1061  CB  ASP A  70      16.043   3.128  -0.439  1.00 39.21           C  
ATOM   1062  HB2 ASP A  70      15.957   3.716   0.474  1.00 39.21           H  
ATOM   1063  HB3 ASP A  70      16.722   3.644  -1.118  1.00 39.21           H  
ATOM   1064  O   ASP A  70      13.067   2.779   0.731  1.00 39.21           O  
ATOM   1065  CG  ASP A  70      16.633   1.754  -0.103  1.00 39.21           C  
ATOM   1066  OD1 ASP A  70      16.202   0.755  -0.720  1.00 39.21           O  
ATOM   1067  OD2 ASP A  70      17.437   1.673   0.848  1.00 39.21           O  
ATOM   1068  N   MET A  71      13.374   1.015  -0.624  1.00 39.36           N  
ATOM   1069  H   MET A  71      13.995   0.635  -1.324  1.00 39.36           H  
ATOM   1070  CA  MET A  71      12.338   0.144  -0.072  1.00 39.36           C  
ATOM   1071  HA  MET A  71      11.378   0.646  -0.192  1.00 39.36           H  
ATOM   1072  C   MET A  71      12.574  -0.141   1.427  1.00 39.36           C  
ATOM   1073  CB  MET A  71      12.349  -1.122  -0.942  1.00 39.36           C  
ATOM   1074  HB2 MET A  71      12.555  -0.835  -1.974  1.00 39.36           H  
ATOM   1075  HB3 MET A  71      13.153  -1.782  -0.616  1.00 39.36           H  
ATOM   1076  O   MET A  71      11.634  -0.411   2.184  1.00 39.36           O  
ATOM   1077  CG  MET A  71      11.034  -1.895  -0.966  1.00 39.36           C  
ATOM   1078  HG2 MET A  71      10.857  -2.312   0.026  1.00 39.36           H  
ATOM   1079  HG3 MET A  71      10.216  -1.220  -1.217  1.00 39.36           H  
ATOM   1080  SD  MET A  71      11.088  -3.238  -2.186  1.00 39.36           S  
ATOM   1081  CE  MET A  71       9.715  -4.251  -1.599  1.00 39.36           C  
ATOM   1082  HE1 MET A  71       9.913  -4.578  -0.578  1.00 39.36           H  
ATOM   1083  HE2 MET A  71       9.610  -5.122  -2.246  1.00 39.36           H  
ATOM   1084  HE3 MET A  71       8.798  -3.663  -1.629  1.00 39.36           H  
ATOM   1085  N   SER A  72      13.827  -0.011   1.879  1.00 41.22           N  
ATOM   1086  H   SER A  72      14.541   0.223   1.204  1.00 41.22           H  
ATOM   1087  CA  SER A  72      14.222  -0.075   3.290  1.00 41.22           C  
ATOM   1088  HA  SER A  72      13.787  -0.972   3.731  1.00 41.22           H  
ATOM   1089  C   SER A  72      13.711   1.132   4.091  1.00 41.22           C  
ATOM   1090  CB  SER A  72      15.751  -0.203   3.378  1.00 41.22           C  
ATOM   1091  HB2 SER A  72      16.013  -0.530   4.385  1.00 41.22           H  
ATOM   1092  HB3 SER A  72      16.110  -0.949   2.668  1.00 41.22           H  
ATOM   1093  O   SER A  72      13.088   0.972   5.142  1.00 41.22           O  
ATOM   1094  OG  SER A  72      16.393   1.036   3.144  1.00 41.22           O  
ATOM   1095  HG  SER A  72      16.822   1.079   2.286  1.00 41.22           H  
ATOM   1096  N   THR A  73      13.877   2.340   3.546  1.00 42.80           N  
ATOM   1097  H   THR A  73      14.378   2.390   2.671  1.00 42.80           H  
ATOM   1098  CA  THR A  73      13.412   3.602   4.136  1.00 42.80           C  
ATOM   1099  HA  THR A  73      13.728   3.644   5.179  1.00 42.80           H  
ATOM   1100  C   THR A  73      11.887   3.685   4.096  1.00 42.80           C  
ATOM   1101  CB  THR A  73      14.015   4.799   3.383  1.00 42.80           C  
ATOM   1102  HB  THR A  73      13.461   4.962   2.458  1.00 42.80           H  
ATOM   1103  O   THR A  73      11.259   4.166   5.038  1.00 42.80           O  
ATOM   1104  CG2 THR A  73      13.974   6.076   4.217  1.00 42.80           C  
ATOM   1105 HG21 THR A  73      12.940   6.339   4.443  1.00 42.80           H  
ATOM   1106 HG22 THR A  73      14.433   6.889   3.655  1.00 42.80           H  
ATOM   1107 HG23 THR A  73      14.520   5.930   5.148  1.00 42.80           H  
ATOM   1108  OG1 THR A  73      15.366   4.579   3.047  1.00 42.80           O  
ATOM   1109  HG1 THR A  73      15.709   3.855   3.577  1.00 42.80           H  
ATOM   1110  N   PHE A  74      11.273   3.143   3.039  1.00 45.69           N  
ATOM   1111  H   PHE A  74      11.855   2.831   2.275  1.00 45.69           H  
ATOM   1112  CA  PHE A  74       9.825   2.961   2.924  1.00 45.69           C  
ATOM   1113  HA  PHE A  74       9.333   3.933   2.968  1.00 45.69           H  
ATOM   1114  C   PHE A  74       9.266   2.112   4.073  1.00 45.69           C  
ATOM   1115  CB  PHE A  74       9.524   2.316   1.564  1.00 45.69           C  
ATOM   1116  HB2 PHE A  74       9.800   3.014   0.773  1.00 45.69           H  
ATOM   1117  HB3 PHE A  74      10.147   1.430   1.443  1.00 45.69           H  
ATOM   1118  O   PHE A  74       8.345   2.538   4.771  1.00 45.69           O  
ATOM   1119  CG  PHE A  74       8.081   1.896   1.373  1.00 45.69           C  
ATOM   1120  CD1 PHE A  74       7.674   0.578   1.662  1.00 45.69           C  
ATOM   1121  HD1 PHE A  74       8.391  -0.148   2.017  1.00 45.69           H  
ATOM   1122  CD2 PHE A  74       7.142   2.829   0.904  1.00 45.69           C  
ATOM   1123  HD2 PHE A  74       7.459   3.832   0.658  1.00 45.69           H  
ATOM   1124  CE1 PHE A  74       6.327   0.206   1.506  1.00 45.69           C  
ATOM   1125  HE1 PHE A  74       6.016  -0.801   1.739  1.00 45.69           H  
ATOM   1126  CE2 PHE A  74       5.798   2.454   0.736  1.00 45.69           C  
ATOM   1127  HE2 PHE A  74       5.084   3.169   0.354  1.00 45.69           H  
ATOM   1128  CZ  PHE A  74       5.387   1.147   1.051  1.00 45.69           C  
ATOM   1129  HZ  PHE A  74       4.351   0.860   0.943  1.00 45.69           H  
ATOM   1130  N   THR A  75       9.857   0.938   4.308  1.00 44.96           N  
ATOM   1131  H   THR A  75      10.613   0.650   3.703  1.00 44.96           H  
ATOM   1132  CA  THR A  75       9.400   0.021   5.361  1.00 44.96           C  
ATOM   1133  HA  THR A  75       8.330  -0.146   5.238  1.00 44.96           H  
ATOM   1134  C   THR A  75       9.611   0.627   6.745  1.00 44.96           C  
ATOM   1135  CB  THR A  75      10.106  -1.338   5.259  1.00 44.96           C  
ATOM   1136  HB  THR A  75      11.167  -1.220   5.479  1.00 44.96           H  
ATOM   1137  O   THR A  75       8.737   0.510   7.596  1.00 44.96           O  
ATOM   1138  CG2 THR A  75       9.503  -2.374   6.209  1.00 44.96           C  
ATOM   1139 HG21 THR A  75       8.431  -2.462   6.032  1.00 44.96           H  
ATOM   1140 HG22 THR A  75       9.675  -2.082   7.245  1.00 44.96           H  
ATOM   1141 HG23 THR A  75       9.975  -3.341   6.037  1.00 44.96           H  
ATOM   1142  OG1 THR A  75       9.966  -1.853   3.951  1.00 44.96           O  
ATOM   1143  HG1 THR A  75      10.578  -1.392   3.373  1.00 44.96           H  
ATOM   1144  N   GLN A  76      10.722   1.335   6.963  1.00 39.22           N  
ATOM   1145  H   GLN A  76      11.418   1.393   6.233  1.00 39.22           H  
ATOM   1146  CA  GLN A  76      10.991   2.011   8.231  1.00 39.22           C  
ATOM   1147  HA  GLN A  76      10.858   1.296   9.043  1.00 39.22           H  
ATOM   1148  C   GLN A  76      10.026   3.160   8.507  1.00 39.22           C  
ATOM   1149  CB  GLN A  76      12.434   2.515   8.266  1.00 39.22           C  
ATOM   1150  HB2 GLN A  76      12.537   3.238   9.075  1.00 39.22           H  
ATOM   1151  HB3 GLN A  76      12.673   3.014   7.326  1.00 39.22           H  
ATOM   1152  O   GLN A  76       9.520   3.237   9.615  1.00 39.22           O  
ATOM   1153  CG  GLN A  76      13.416   1.366   8.524  1.00 39.22           C  
ATOM   1154  HG2 GLN A  76      13.325   0.613   7.741  1.00 39.22           H  
ATOM   1155  HG3 GLN A  76      13.170   0.898   9.478  1.00 39.22           H  
ATOM   1156  CD  GLN A  76      14.862   1.840   8.577  1.00 39.22           C  
ATOM   1157  NE2 GLN A  76      15.775   0.997   9.003  1.00 39.22           N  
ATOM   1158 HE21 GLN A  76      16.720   1.352   9.008  1.00 39.22           H  
ATOM   1159 HE22 GLN A  76      15.526   0.060   9.285  1.00 39.22           H  
ATOM   1160  OE1 GLN A  76      15.209   2.958   8.244  1.00 39.22           O  
ATOM   1161  N   ASN A  77       9.712   4.017   7.533  1.00 37.99           N  
ATOM   1162  H   ASN A  77      10.177   3.943   6.640  1.00 37.99           H  
ATOM   1163  CA  ASN A  77       8.791   5.133   7.768  1.00 37.99           C  
ATOM   1164  HA  ASN A  77       9.121   5.685   8.649  1.00 37.99           H  
ATOM   1165  C   ASN A  77       7.377   4.644   8.083  1.00 37.99           C  
ATOM   1166  CB  ASN A  77       8.807   6.074   6.557  1.00 37.99           C  
ATOM   1167  HB2 ASN A  77       7.950   6.744   6.613  1.00 37.99           H  
ATOM   1168  HB3 ASN A  77       8.733   5.493   5.638  1.00 37.99           H  
ATOM   1169  O   ASN A  77       6.740   5.165   8.995  1.00 37.99           O  
ATOM   1170  CG  ASN A  77      10.050   6.944   6.529  1.00 37.99           C  
ATOM   1171  ND2 ASN A  77      10.516   7.312   5.361  1.00 37.99           N  
ATOM   1172 HD21 ASN A  77      11.358   7.870   5.390  1.00 37.99           H  
ATOM   1173 HD22 ASN A  77      10.126   6.928   4.513  1.00 37.99           H  
ATOM   1174  OD1 ASN A  77      10.602   7.333   7.540  1.00 37.99           O  
ATOM   1175  N   VAL A  78       6.907   3.607   7.383  1.00 45.12           N  
ATOM   1176  H   VAL A  78       7.468   3.211   6.642  1.00 45.12           H  
ATOM   1177  CA  VAL A  78       5.602   3.017   7.696  1.00 45.12           C  
ATOM   1178  HA  VAL A  78       4.893   3.833   7.830  1.00 45.12           H  
ATOM   1179  C   VAL A  78       5.640   2.262   9.024  1.00 45.12           C  
ATOM   1180  CB  VAL A  78       5.067   2.136   6.557  1.00 45.12           C  
ATOM   1181  HB  VAL A  78       5.736   1.292   6.388  1.00 45.12           H  
ATOM   1182  O   VAL A  78       4.739   2.440   9.833  1.00 45.12           O  
ATOM   1183  CG1 VAL A  78       3.679   1.621   6.955  1.00 45.12           C  
ATOM   1184 HG11 VAL A  78       3.767   0.683   7.504  1.00 45.12           H  
ATOM   1185 HG12 VAL A  78       3.163   2.348   7.583  1.00 45.12           H  
ATOM   1186 HG13 VAL A  78       3.054   1.486   6.073  1.00 45.12           H  
ATOM   1187  CG2 VAL A  78       4.930   2.930   5.249  1.00 45.12           C  
ATOM   1188 HG21 VAL A  78       5.897   3.325   4.936  1.00 45.12           H  
ATOM   1189 HG22 VAL A  78       4.561   2.278   4.457  1.00 45.12           H  
ATOM   1190 HG23 VAL A  78       4.236   3.759   5.390  1.00 45.12           H  
ATOM   1191  N   HIS A  79       6.695   1.492   9.305  1.00 40.94           N  
ATOM   1192  H   HIS A  79       7.419   1.366   8.612  1.00 40.94           H  
ATOM   1193  CA  HIS A  79       6.848   0.815  10.594  1.00 40.94           C  
ATOM   1194  HA  HIS A  79       5.981   0.175  10.755  1.00 40.94           H  
ATOM   1195  C   HIS A  79       6.892   1.814  11.754  1.00 40.94           C  
ATOM   1196  CB  HIS A  79       8.101  -0.069  10.574  1.00 40.94           C  
ATOM   1197  HB2 HIS A  79       8.982   0.553  10.420  1.00 40.94           H  
ATOM   1198  HB3 HIS A  79       8.024  -0.769   9.742  1.00 40.94           H  
ATOM   1199  O   HIS A  79       6.193   1.612  12.736  1.00 40.94           O  
ATOM   1200  CG  HIS A  79       8.288  -0.868  11.838  1.00 40.94           C  
ATOM   1201  CD2 HIS A  79       7.879  -2.157  12.051  1.00 40.94           C  
ATOM   1202  HD2 HIS A  79       7.367  -2.787  11.338  1.00 40.94           H  
ATOM   1203  ND1 HIS A  79       8.875  -0.432  13.004  1.00 40.94           N  
ATOM   1204  HD1 HIS A  79       9.119   0.522  13.229  1.00 40.94           H  
ATOM   1205  CE1 HIS A  79       8.823  -1.437  13.894  1.00 40.94           C  
ATOM   1206  HE1 HIS A  79       9.147  -1.371  14.922  1.00 40.94           H  
ATOM   1207  NE2 HIS A  79       8.239  -2.516  13.352  1.00 40.94           N  
ATOM   1208  N   VAL A  80       7.646   2.912  11.630  1.00 38.72           N  
ATOM   1209  H   VAL A  80       8.189   3.019  10.785  1.00 38.72           H  
ATOM   1210  CA  VAL A  80       7.740   3.981  12.638  1.00 38.72           C  
ATOM   1211  HA  VAL A  80       8.076   3.547  13.580  1.00 38.72           H  
ATOM   1212  C   VAL A  80       6.372   4.602  12.898  1.00 38.72           C  
ATOM   1213  CB  VAL A  80       8.781   5.043  12.226  1.00 38.72           C  
ATOM   1214  HB  VAL A  80       8.626   5.315  11.182  1.00 38.72           H  
ATOM   1215  O   VAL A  80       6.001   4.752  14.057  1.00 38.72           O  
ATOM   1216  CG1 VAL A  80       8.712   6.324  13.070  1.00 38.72           C  
ATOM   1217 HG11 VAL A  80       9.527   6.993  12.796  1.00 38.72           H  
ATOM   1218 HG12 VAL A  80       8.786   6.080  14.130  1.00 38.72           H  
ATOM   1219 HG13 VAL A  80       7.772   6.846  12.890  1.00 38.72           H  
ATOM   1220  CG2 VAL A  80      10.202   4.485  12.399  1.00 38.72           C  
ATOM   1221 HG21 VAL A  80      10.920   5.167  11.945  1.00 38.72           H  
ATOM   1222 HG22 VAL A  80      10.299   3.507  11.927  1.00 38.72           H  
ATOM   1223 HG23 VAL A  80      10.430   4.373  13.459  1.00 38.72           H  
ATOM   1224  N   LEU A  81       5.602   4.893  11.846  1.00 34.55           N  
ATOM   1225  H   LEU A  81       5.971   4.735  10.919  1.00 34.55           H  
ATOM   1226  CA  LEU A  81       4.250   5.447  11.964  1.00 34.55           C  
ATOM   1227  HA  LEU A  81       4.282   6.313  12.625  1.00 34.55           H  
ATOM   1228  C   LEU A  81       3.250   4.470  12.602  1.00 34.55           C  
ATOM   1229  CB  LEU A  81       3.782   5.892  10.567  1.00 34.55           C  
ATOM   1230  HB2 LEU A  81       4.027   5.107   9.852  1.00 34.55           H  
ATOM   1231  HB3 LEU A  81       2.698   6.002  10.570  1.00 34.55           H  
ATOM   1232  O   LEU A  81       2.387   4.910  13.348  1.00 34.55           O  
ATOM   1233  CG  LEU A  81       4.413   7.223  10.118  1.00 34.55           C  
ATOM   1234  HG  LEU A  81       5.465   7.258  10.402  1.00 34.55           H  
ATOM   1235  CD1 LEU A  81       4.317   7.368   8.600  1.00 34.55           C  
ATOM   1236 HD11 LEU A  81       3.276   7.249   8.300  1.00 34.55           H  
ATOM   1237 HD12 LEU A  81       4.691   8.344   8.293  1.00 34.55           H  
ATOM   1238 HD13 LEU A  81       4.908   6.592   8.113  1.00 34.55           H  
ATOM   1239  CD2 LEU A  81       3.684   8.415  10.744  1.00 34.55           C  
ATOM   1240 HD21 LEU A  81       2.636   8.416  10.445  1.00 34.55           H  
ATOM   1241 HD22 LEU A  81       4.155   9.345  10.426  1.00 34.55           H  
ATOM   1242 HD23 LEU A  81       3.739   8.354  11.831  1.00 34.55           H  
ATOM   1243  N   VAL A  82       3.381   3.164  12.346  1.00 36.78           N  
ATOM   1244  H   VAL A  82       4.088   2.884  11.681  1.00 36.78           H  
ATOM   1245  CA  VAL A  82       2.542   2.108  12.950  1.00 36.78           C  
ATOM   1246  HA  VAL A  82       1.508   2.452  12.991  1.00 36.78           H  
ATOM   1247  C   VAL A  82       2.962   1.804  14.396  1.00 36.78           C  
ATOM   1248  CB  VAL A  82       2.600   0.833  12.077  1.00 36.78           C  
ATOM   1249  HB  VAL A  82       3.646   0.545  11.969  1.00 36.78           H  
ATOM   1250  O   VAL A  82       2.132   1.419  15.205  1.00 36.78           O  
ATOM   1251  CG1 VAL A  82       1.846  -0.366  12.673  1.00 36.78           C  
ATOM   1252 HG11 VAL A  82       1.818  -1.189  11.959  1.00 36.78           H  
ATOM   1253 HG12 VAL A  82       0.829  -0.083  12.942  1.00 36.78           H  
ATOM   1254 HG13 VAL A  82       2.353  -0.712  13.574  1.00 36.78           H  
ATOM   1255  CG2 VAL A  82       2.029   1.054  10.665  1.00 36.78           C  
ATOM   1256 HG21 VAL A  82       0.940   1.037  10.690  1.00 36.78           H  
ATOM   1257 HG22 VAL A  82       2.343   2.014  10.256  1.00 36.78           H  
ATOM   1258 HG23 VAL A  82       2.377   0.257  10.007  1.00 36.78           H  
ATOM   1259  N   SER A  83       4.243   1.974  14.738  1.00 33.76           N  
ATOM   1260  H   SER A  83       4.892   2.203  13.999  1.00 33.76           H  
ATOM   1261  CA  SER A  83       4.796   1.684  16.074  1.00 33.76           C  
ATOM   1262  HA  SER A  83       4.222   0.866  16.508  1.00 33.76           H  
ATOM   1263  C   SER A  83       4.700   2.840  17.080  1.00 33.76           C  
ATOM   1264  CB  SER A  83       6.248   1.206  15.945  1.00 33.76           C  
ATOM   1265  HB2 SER A  83       6.273   0.321  15.309  1.00 33.76           H  
ATOM   1266  HB3 SER A  83       6.626   0.932  16.929  1.00 33.76           H  
ATOM   1267  O   SER A  83       5.140   2.686  18.217  1.00 33.76           O  
ATOM   1268  OG  SER A  83       7.089   2.200  15.384  1.00 33.76           O  
ATOM   1269  HG  SER A  83       6.537   2.941  15.123  1.00 33.76           H  
ATOM   1270  N   HIS A  84       4.187   3.999  16.655  1.00 34.15           N  
ATOM   1271  H   HIS A  84       3.821   4.037  15.714  1.00 34.15           H  
ATOM   1272  CA  HIS A  84       3.974   5.179  17.501  1.00 34.15           C  
ATOM   1273  HA  HIS A  84       4.469   4.996  18.455  1.00 34.15           H  
ATOM   1274  C   HIS A  84       2.499   5.397  17.893  1.00 34.15           C  
ATOM   1275  CB  HIS A  84       4.646   6.416  16.872  1.00 34.15           C  
ATOM   1276  HB2 HIS A  84       4.909   6.215  15.834  1.00 34.15           H  
ATOM   1277  HB3 HIS A  84       3.949   7.254  16.854  1.00 34.15           H  
ATOM   1278  O   HIS A  84       2.162   6.471  18.399  1.00 34.15           O  
ATOM   1279  CG  HIS A  84       5.877   6.852  17.624  1.00 34.15           C  
ATOM   1280  CD2 HIS A  84       7.182   6.622  17.285  1.00 34.15           C  
ATOM   1281  HD2 HIS A  84       7.518   6.086  16.409  1.00 34.15           H  
ATOM   1282  ND1 HIS A  84       5.880   7.538  18.814  1.00 34.15           N  
ATOM   1283  HD1 HIS A  84       5.052   7.779  19.340  1.00 34.15           H  
ATOM   1284  CE1 HIS A  84       7.158   7.727  19.181  1.00 34.15           C  
ATOM   1285  HE1 HIS A  84       7.474   8.218  20.090  1.00 34.15           H  
ATOM   1286  NE2 HIS A  84       7.995   7.196  18.274  1.00 34.15           N  
ATOM   1287  N   GLU A  85       1.659   4.376  17.702  1.00 32.46           N  
ATOM   1288  H   GLU A  85       2.037   3.512  17.340  1.00 32.46           H  
ATOM   1289  CA  GLU A  85       0.371   4.194  18.388  1.00 32.46           C  
ATOM   1290  HA  GLU A  85       0.146   5.073  18.993  1.00 32.46           H  
ATOM   1291  C   GLU A  85       0.453   3.039  19.395  1.00 32.46           C  
ATOM   1292  CB  GLU A  85      -0.788   4.003  17.385  1.00 32.46           C  
ATOM   1293  HB2 GLU A  85      -0.518   3.251  16.644  1.00 32.46           H  
ATOM   1294  HB3 GLU A  85      -1.656   3.643  17.937  1.00 32.46           H  
ATOM   1295  O   GLU A  85       1.145   2.035  19.102  1.00 32.46           O  
ATOM   1296  CG  GLU A  85      -1.193   5.313  16.679  1.00 32.46           C  
ATOM   1297  HG2 GLU A  85      -0.406   5.597  15.980  1.00 32.46           H  
ATOM   1298  HG3 GLU A  85      -1.260   6.100  17.430  1.00 32.46           H  
ATOM   1299  CD  GLU A  85      -2.543   5.239  15.922  1.00 32.46           C  
ATOM   1300  OE1 GLU A  85      -3.245   6.282  15.866  1.00 32.46           O  
ATOM   1301  OE2 GLU A  85      -2.879   4.181  15.340  1.00 32.46           O  
ATOM   1302  OXT GLU A  85      -0.138   3.220  20.482  1.00 32.46           O  
TER    1303      GLU A  85                                                       
END   
