# Supplementary material for: Novel Adomaviruses Associated with Blotchy Bass Syndrome in Black Basses (Micropterus spp.)
Source: bioRxiv. 2025 Jun 5:2025.06.01.657292. Preprint. [Version 2] doi: 10.1101/2025.06.01.657292 (PMC12478380; doi:10.1101/2025.06.01.657292)
Supplement: Supplement 15 [file media-15.zip › Bass PDB/Mda1_Hexon.pdb]

ATOM      1  N   MET A   1     -26.716  33.218  17.360  1.00 28.11           N  
ATOM      2  H   MET A   1     -26.613  32.244  17.116  1.00 28.11           H  
ATOM      3  H2  MET A   1     -27.444  33.290  18.056  1.00 28.11           H  
ATOM      4  H3  MET A   1     -26.980  33.750  16.543  1.00 28.11           H  
ATOM      5  CA  MET A   1     -25.460  33.733  17.936  1.00 28.11           C  
ATOM      6  HA  MET A   1     -24.654  33.617  17.212  1.00 28.11           H  
ATOM      7  C   MET A   1     -25.145  32.873  19.156  1.00 28.11           C  
ATOM      8  CB  MET A   1     -25.602  35.237  18.278  1.00 28.11           C  
ATOM      9  HB2 MET A   1     -26.178  35.359  19.195  1.00 28.11           H  
ATOM     10  HB3 MET A   1     -26.153  35.732  17.478  1.00 28.11           H  
ATOM     11  O   MET A   1     -25.802  33.040  20.167  1.00 28.11           O  
ATOM     12  CG  MET A   1     -24.259  35.962  18.420  1.00 28.11           C  
ATOM     13  HG2 MET A   1     -23.606  35.342  19.036  1.00 28.11           H  
ATOM     14  HG3 MET A   1     -23.794  36.064  17.439  1.00 28.11           H  
ATOM     15  SD  MET A   1     -24.339  37.594  19.217  1.00 28.11           S  
ATOM     16  CE  MET A   1     -25.036  38.664  17.927  1.00 28.11           C  
ATOM     17  HE1 MET A   1     -25.091  39.686  18.302  1.00 28.11           H  
ATOM     18  HE2 MET A   1     -26.038  38.327  17.665  1.00 28.11           H  
ATOM     19  HE3 MET A   1     -24.396  38.641  17.045  1.00 28.11           H  
ATOM     20  N   THR A   2     -24.233  31.912  19.008  1.00 32.50           N  
ATOM     21  H   THR A   2     -23.883  31.705  18.083  1.00 32.50           H  
ATOM     22  CA  THR A   2     -23.480  31.216  20.070  1.00 32.50           C  
ATOM     23  HA  THR A   2     -23.099  31.950  20.780  1.00 32.50           H  
ATOM     24  C   THR A   2     -22.291  30.573  19.358  1.00 32.50           C  
ATOM     25  CB  THR A   2     -24.256  30.138  20.858  1.00 32.50           C  
ATOM     26  HB  THR A   2     -23.596  29.290  21.039  1.00 32.50           H  
ATOM     27  O   THR A   2     -22.455  29.758  18.453  1.00 32.50           O  
ATOM     28  CG2 THR A   2     -24.722  30.659  22.220  1.00 32.50           C  
ATOM     29 HG21 THR A   2     -25.425  31.482  22.100  1.00 32.50           H  
ATOM     30 HG22 THR A   2     -25.210  29.854  22.770  1.00 32.50           H  
ATOM     31 HG23 THR A   2     -23.863  30.999  22.799  1.00 32.50           H  
ATOM     32  OG1 THR A   2     -25.395  29.681  20.164  1.00 32.50           O  
ATOM     33  HG1 THR A   2     -25.697  28.889  20.616  1.00 32.50           H  
ATOM     34  N   THR A   3     -21.110  31.088  19.662  1.00 34.16           N  
ATOM     35  H   THR A   3     -21.052  31.748  20.424  1.00 34.16           H  
ATOM     36  CA  THR A   3     -19.819  30.833  19.021  1.00 34.16           C  
ATOM     37  HA  THR A   3     -19.963  30.717  17.947  1.00 34.16           H  
ATOM     38  C   THR A   3     -19.158  29.562  19.555  1.00 34.16           C  
ATOM     39  CB  THR A   3     -18.899  32.047  19.274  1.00 34.16           C  
ATOM     40  HB  THR A   3     -17.851  31.754  19.221  1.00 34.16           H  
ATOM     41  O   THR A   3     -19.188  29.318  20.756  1.00 34.16           O  
ATOM     42  CG2 THR A   3     -19.138  33.152  18.247  1.00 34.16           C  
ATOM     43 HG21 THR A   3     -20.175  33.485  18.285  1.00 34.16           H  
ATOM     44 HG22 THR A   3     -18.482  33.994  18.469  1.00 34.16           H  
ATOM     45 HG23 THR A   3     -18.903  32.782  17.249  1.00 34.16           H  
ATOM     46  OG1 THR A   3     -19.169  32.611  20.544  1.00 34.16           O  
ATOM     47  HG1 THR A   3     -18.658  32.107  21.181  1.00 34.16           H  
ATOM     48  N   THR A   4     -18.574  28.796  18.625  1.00 36.85           N  
ATOM     49  H   THR A   4     -18.784  29.060  17.673  1.00 36.85           H  
ATOM     50  CA  THR A   4     -17.325  28.014  18.734  1.00 36.85           C  
ATOM     51  HA  THR A   4     -17.419  27.141  18.088  1.00 36.85           H  
ATOM     52  C   THR A   4     -16.966  27.481  20.121  1.00 36.85           C  
ATOM     53  CB  THR A   4     -16.148  28.841  18.180  1.00 36.85           C  
ATOM     54  HB  THR A   4     -15.214  28.302  18.342  1.00 36.85           H  
ATOM     55  O   THR A   4     -16.329  28.173  20.913  1.00 36.85           O  
ATOM     56  CG2 THR A   4     -16.305  29.117  16.682  1.00 36.85           C  
ATOM     57 HG21 THR A   4     -17.175  29.745  16.492  1.00 36.85           H  
ATOM     58 HG22 THR A   4     -16.398  28.175  16.141  1.00 36.85           H  
ATOM     59 HG23 THR A   4     -15.413  29.634  16.327  1.00 36.85           H  
ATOM     60  OG1 THR A   4     -16.093  30.092  18.824  1.00 36.85           O  
ATOM     61  HG1 THR A   4     -15.822  29.896  19.724  1.00 36.85           H  
ATOM     62  N   GLY A   5     -17.313  26.218  20.373  1.00 38.96           N  
ATOM     63  H   GLY A   5     -17.808  25.697  19.663  1.00 38.96           H  
ATOM     64  CA  GLY A   5     -16.626  25.439  21.396  1.00 38.96           C  
ATOM     65  HA2 GLY A   5     -17.090  24.459  21.509  1.00 38.96           H  
ATOM     66  HA3 GLY A   5     -16.658  25.963  22.352  1.00 38.96           H  
ATOM     67  C   GLY A   5     -15.177  25.242  20.964  1.00 38.96           C  
ATOM     68  O   GLY A   5     -14.930  24.724  19.877  1.00 38.96           O  
ATOM     69  N   GLU A   6     -14.247  25.712  21.785  1.00 39.23           N  
ATOM     70  H   GLU A   6     -14.534  26.207  22.617  1.00 39.23           H  
ATOM     71  CA  GLU A   6     -12.854  25.280  21.742  1.00 39.23           C  
ATOM     72  HA  GLU A   6     -12.399  25.556  20.791  1.00 39.23           H  
ATOM     73  C   GLU A   6     -12.839  23.751  21.881  1.00 39.23           C  
ATOM     74  CB  GLU A   6     -12.078  25.951  22.892  1.00 39.23           C  
ATOM     75  HB2 GLU A   6     -12.593  25.736  23.828  1.00 39.23           H  
ATOM     76  HB3 GLU A   6     -11.078  25.520  22.940  1.00 39.23           H  
ATOM     77  O   GLU A   6     -13.449  23.201  22.804  1.00 39.23           O  
ATOM     78  CG  GLU A   6     -11.949  27.476  22.710  1.00 39.23           C  
ATOM     79  HG2 GLU A   6     -12.941  27.903  22.565  1.00 39.23           H  
ATOM     80  HG3 GLU A   6     -11.372  27.668  21.806  1.00 39.23           H  
ATOM     81  CD  GLU A   6     -11.293  28.193  23.906  1.00 39.23           C  
ATOM     82  OE1 GLU A   6     -10.845  29.346  23.704  1.00 39.23           O  
ATOM     83  OE2 GLU A   6     -11.306  27.633  25.026  1.00 39.23           O  
ATOM     84  N   ASP A   7     -12.202  23.052  20.940  1.00 42.53           N  
ATOM     85  H   ASP A   7     -11.705  23.534  20.206  1.00 42.53           H  
ATOM     86  CA  ASP A   7     -12.031  21.607  21.052  1.00 42.53           C  
ATOM     87  HA  ASP A   7     -13.026  21.179  21.174  1.00 42.53           H  
ATOM     88  C   ASP A   7     -11.195  21.309  22.315  1.00 42.53           C  
ATOM     89  CB  ASP A   7     -11.378  21.016  19.781  1.00 42.53           C  
ATOM     90  HB2 ASP A   7     -10.913  21.812  19.200  1.00 42.53           H  
ATOM     91  HB3 ASP A   7     -10.582  20.333  20.081  1.00 42.53           H  
ATOM     92  O   ASP A   7     -10.194  21.986  22.573  1.00 42.53           O  
ATOM     93  CG  ASP A   7     -12.348  20.220  18.893  1.00 42.53           C  
ATOM     94  OD1 ASP A   7     -13.218  19.516  19.457  1.00 42.53           O  
ATOM     95  OD2 ASP A   7     -12.184  20.267  17.653  1.00 42.53           O  
ATOM     96  N   PRO A   8     -11.534  20.277  23.110  1.00 48.81           N  
ATOM     97  CA  PRO A   8     -10.830  19.943  24.354  1.00 48.81           C  
ATOM     98  HA  PRO A   8     -10.866  20.809  25.015  1.00 48.81           H  
ATOM     99  C   PRO A   8      -9.344  19.575  24.165  1.00 48.81           C  
ATOM    100  CB  PRO A   8     -11.647  18.803  24.978  1.00 48.81           C  
ATOM    101  HB2 PRO A   8     -11.020  18.066  25.481  1.00 48.81           H  
ATOM    102  HB3 PRO A   8     -12.365  19.224  25.682  1.00 48.81           H  
ATOM    103  O   PRO A   8      -8.640  19.332  25.145  1.00 48.81           O  
ATOM    104  CG  PRO A   8     -12.402  18.187  23.800  1.00 48.81           C  
ATOM    105  HG2 PRO A   8     -11.762  17.463  23.296  1.00 48.81           H  
ATOM    106  HG3 PRO A   8     -13.336  17.720  24.112  1.00 48.81           H  
ATOM    107  CD  PRO A   8     -12.644  19.373  22.880  1.00 48.81           C  
ATOM    108  HD2 PRO A   8     -12.676  19.031  21.845  1.00 48.81           H  
ATOM    109  HD3 PRO A   8     -13.577  19.871  23.144  1.00 48.81           H  
ATOM    110  N   PHE A   9      -8.856  19.531  22.924  1.00 47.31           N  
ATOM    111  H   PHE A   9      -9.466  19.834  22.179  1.00 47.31           H  
ATOM    112  CA  PHE A   9      -7.458  19.299  22.582  1.00 47.31           C  
ATOM    113  HA  PHE A   9      -7.067  18.530  23.249  1.00 47.31           H  
ATOM    114  C   PHE A   9      -6.570  20.541  22.787  1.00 47.31           C  
ATOM    115  CB  PHE A   9      -7.390  18.758  21.143  1.00 47.31           C  
ATOM    116  HB2 PHE A   9      -8.392  18.598  20.745  1.00 47.31           H  
ATOM    117  HB3 PHE A   9      -6.911  19.494  20.497  1.00 47.31           H  
ATOM    118  O   PHE A   9      -5.428  20.396  23.225  1.00 47.31           O  
ATOM    119  CG  PHE A   9      -6.636  17.449  21.057  1.00 47.31           C  
ATOM    120  CD1 PHE A   9      -5.262  17.446  20.759  1.00 47.31           C  
ATOM    121  HD1 PHE A   9      -4.748  18.377  20.569  1.00 47.31           H  
ATOM    122  CD2 PHE A   9      -7.300  16.234  21.313  1.00 47.31           C  
ATOM    123  HD2 PHE A   9      -8.356  16.234  21.539  1.00 47.31           H  
ATOM    124  CE1 PHE A   9      -4.554  16.232  20.712  1.00 47.31           C  
ATOM    125  HE1 PHE A   9      -3.499  16.225  20.481  1.00 47.31           H  
ATOM    126  CE2 PHE A   9      -6.590  15.021  21.264  1.00 47.31           C  
ATOM    127  HE2 PHE A   9      -7.098  14.085  21.446  1.00 47.31           H  
ATOM    128  CZ  PHE A   9      -5.216  15.019  20.963  1.00 47.31           C  
ATOM    129  HZ  PHE A   9      -4.668  14.090  20.920  1.00 47.31           H  
ATOM    130  N   ASP A  10      -7.097  21.754  22.577  1.00 44.49           N  
ATOM    131  H   ASP A  10      -8.048  21.834  22.247  1.00 44.49           H  
ATOM    132  CA  ASP A  10      -6.301  22.992  22.667  1.00 44.49           C  
ATOM    133  HA  ASP A  10      -5.347  22.834  22.164  1.00 44.49           H  
ATOM    134  C   ASP A  10      -5.950  23.368  24.118  1.00 44.49           C  
ATOM    135  CB  ASP A  10      -7.036  24.147  21.956  1.00 44.49           C  
ATOM    136  HB2 ASP A  10      -6.638  25.090  22.330  1.00 44.49           H  
ATOM    137  HB3 ASP A  10      -8.096  24.114  22.210  1.00 44.49           H  
ATOM    138  O   ASP A  10      -4.871  23.896  24.392  1.00 44.49           O  
ATOM    139  CG  ASP A  10      -6.861  24.155  20.429  1.00 44.49           C  
ATOM    140  OD1 ASP A  10      -5.898  23.523  19.938  1.00 44.49           O  
ATOM    141  OD2 ASP A  10      -7.674  24.832  19.762  1.00 44.49           O  
ATOM    142  N   SER A  11      -6.813  23.028  25.082  1.00 50.96           N  
ATOM    143  H   SER A  11      -7.672  22.576  24.801  1.00 50.96           H  
ATOM    144  CA  SER A  11      -6.568  23.307  26.506  1.00 50.96           C  
ATOM    145  HA  SER A  11      -6.122  24.299  26.582  1.00 50.96           H  
ATOM    146  C   SER A  11      -5.576  22.336  27.159  1.00 50.96           C  
ATOM    147  CB  SER A  11      -7.885  23.352  27.285  1.00 50.96           C  
ATOM    148  HB2 SER A  11      -8.478  24.198  26.937  1.00 50.96           H  
ATOM    149  HB3 SER A  11      -7.668  23.494  28.343  1.00 50.96           H  
ATOM    150  O   SER A  11      -4.806  22.747  28.026  1.00 50.96           O  
ATOM    151  OG  SER A  11      -8.632  22.161  27.114  1.00 50.96           O  
ATOM    152  HG  SER A  11      -9.291  22.323  26.435  1.00 50.96           H  
ATOM    153  N   LYS A  12      -5.532  21.069  26.723  1.00 49.74           N  
ATOM    154  H   LYS A  12      -6.186  20.804  26.001  1.00 49.74           H  
ATOM    155  CA  LYS A  12      -4.609  20.052  27.264  1.00 49.74           C  
ATOM    156  HA  LYS A  12      -4.584  20.130  28.351  1.00 49.74           H  
ATOM    157  C   LYS A  12      -3.163  20.251  26.821  1.00 49.74           C  
ATOM    158  CB  LYS A  12      -5.080  18.649  26.870  1.00 49.74           C  
ATOM    159  HB2 LYS A  12      -4.245  17.959  26.989  1.00 49.74           H  
ATOM    160  HB3 LYS A  12      -5.384  18.640  25.823  1.00 49.74           H  
ATOM    161  O   LYS A  12      -2.244  20.022  27.600  1.00 49.74           O  
ATOM    162  CG  LYS A  12      -6.228  18.165  27.760  1.00 49.74           C  
ATOM    163  HG2 LYS A  12      -5.913  18.197  28.803  1.00 49.74           H  
ATOM    164  HG3 LYS A  12      -7.101  18.804  27.626  1.00 49.74           H  
ATOM    165  CD  LYS A  12      -6.575  16.725  27.377  1.00 49.74           C  
ATOM    166  HD2 LYS A  12      -6.959  16.714  26.357  1.00 49.74           H  
ATOM    167  HD3 LYS A  12      -5.671  16.119  27.423  1.00 49.74           H  
ATOM    168  CE  LYS A  12      -7.618  16.151  28.334  1.00 49.74           C  
ATOM    169  HE2 LYS A  12      -7.243  16.253  29.352  1.00 49.74           H  
ATOM    170  HE3 LYS A  12      -8.531  16.738  28.244  1.00 49.74           H  
ATOM    171  NZ  LYS A  12      -7.867  14.725  28.015  1.00 49.74           N  
ATOM    172  HZ1 LYS A  12      -8.548  14.328  28.646  1.00 49.74           H  
ATOM    173  HZ2 LYS A  12      -7.005  14.205  28.093  1.00 49.74           H  
ATOM    174  HZ3 LYS A  12      -8.191  14.636  27.063  1.00 49.74           H  
ATOM    175  N   LEU A  13      -2.940  20.713  25.591  1.00 44.33           N  
ATOM    176  H   LEU A  13      -3.729  20.863  24.979  1.00 44.33           H  
ATOM    177  CA  LEU A  13      -1.589  21.011  25.101  1.00 44.33           C  
ATOM    178  HA  LEU A  13      -0.955  20.146  25.297  1.00 44.33           H  
ATOM    179  C   LEU A  13      -0.937  22.178  25.860  1.00 44.33           C  
ATOM    180  CB  LEU A  13      -1.663  21.250  23.580  1.00 44.33           C  
ATOM    181  HB2 LEU A  13      -2.693  21.470  23.296  1.00 44.33           H  
ATOM    182  HB3 LEU A  13      -1.075  22.127  23.311  1.00 44.33           H  
ATOM    183  O   LEU A  13       0.286  22.209  26.008  1.00 44.33           O  
ATOM    184  CG  LEU A  13      -1.153  20.030  22.788  1.00 44.33           C  
ATOM    185  HG  LEU A  13      -1.277  19.123  23.380  1.00 44.33           H  
ATOM    186  CD1 LEU A  13      -1.940  19.839  21.495  1.00 44.33           C  
ATOM    187 HD11 LEU A  13      -1.571  18.965  20.958  1.00 44.33           H  
ATOM    188 HD12 LEU A  13      -2.992  19.683  21.733  1.00 44.33           H  
ATOM    189 HD13 LEU A  13      -1.851  20.723  20.863  1.00 44.33           H  
ATOM    190  CD2 LEU A  13       0.329  20.200  22.442  1.00 44.33           C  
ATOM    191 HD21 LEU A  13       0.901  20.345  23.359  1.00 44.33           H  
ATOM    192 HD22 LEU A  13       0.687  19.303  21.937  1.00 44.33           H  
ATOM    193 HD23 LEU A  13       0.463  21.062  21.788  1.00 44.33           H  
ATOM    194  N   ALA A  14      -1.741  23.096  26.403  1.00 47.57           N  
ATOM    195  H   ALA A  14      -2.735  23.020  26.243  1.00 47.57           H  
ATOM    196  CA  ALA A  14      -1.260  24.240  27.170  1.00 47.57           C  
ATOM    197  HA  ALA A  14      -0.413  24.671  26.636  1.00 47.57           H  
ATOM    198  C   ALA A  14      -0.755  23.888  28.589  1.00 47.57           C  
ATOM    199  CB  ALA A  14      -2.377  25.291  27.193  1.00 47.57           C  
ATOM    200  HB1 ALA A  14      -3.237  24.909  27.743  1.00 47.57           H  
ATOM    201  HB2 ALA A  14      -2.018  26.197  27.680  1.00 47.57           H  
ATOM    202  HB3 ALA A  14      -2.685  25.531  26.175  1.00 47.57           H  
ATOM    203  O   ALA A  14       0.017  24.665  29.153  1.00 47.57           O  
ATOM    204  N   SER A  15      -1.129  22.735  29.169  1.00 47.40           N  
ATOM    205  H   SER A  15      -1.769  22.126  28.680  1.00 47.40           H  
ATOM    206  CA  SER A  15      -0.810  22.376  30.568  1.00 47.40           C  
ATOM    207  HA  SER A  15      -0.489  23.283  31.081  1.00 47.40           H  
ATOM    208  C   SER A  15       0.343  21.375  30.759  1.00 47.40           C  
ATOM    209  CB  SER A  15      -2.071  21.911  31.309  1.00 47.40           C  
ATOM    210  HB2 SER A  15      -2.833  22.687  31.228  1.00 47.40           H  
ATOM    211  HB3 SER A  15      -1.843  21.760  32.364  1.00 47.40           H  
ATOM    212  O   SER A  15       0.713  21.083  31.897  1.00 47.40           O  
ATOM    213  OG  SER A  15      -2.581  20.711  30.768  1.00 47.40           O  
ATOM    214  HG  SER A  15      -2.351  19.979  31.345  1.00 47.40           H  
ATOM    215  N   ILE A  16       0.993  20.900  29.687  1.00 50.89           N  
ATOM    216  H   ILE A  16       0.626  21.177  28.788  1.00 50.89           H  
ATOM    217  CA  ILE A  16       1.933  19.753  29.720  1.00 50.89           C  
ATOM    218  HA  ILE A  16       1.393  18.921  30.171  1.00 50.89           H  
ATOM    219  C   ILE A  16       3.175  19.927  30.628  1.00 50.89           C  
ATOM    220  CB  ILE A  16       2.270  19.338  28.258  1.00 50.89           C  
ATOM    221  HB  ILE A  16       2.404  20.247  27.671  1.00 50.89           H  
ATOM    222  O   ILE A  16       3.829  18.942  30.963  1.00 50.89           O  
ATOM    223  CG1 ILE A  16       1.058  18.562  27.689  1.00 50.89           C  
ATOM    224 HG12 ILE A  16       0.924  17.636  28.249  1.00 50.89           H  
ATOM    225 HG13 ILE A  16       0.161  19.165  27.829  1.00 50.89           H  
ATOM    226  CG2 ILE A  16       3.556  18.502  28.092  1.00 50.89           C  
ATOM    227 HG21 ILE A  16       4.422  19.064  28.440  1.00 50.89           H  
ATOM    228 HG22 ILE A  16       3.723  18.263  27.042  1.00 50.89           H  
ATOM    229 HG23 ILE A  16       3.470  17.576  28.661  1.00 50.89           H  
ATOM    230  CD1 ILE A  16       1.143  18.219  26.196  1.00 50.89           C  
ATOM    231 HD11 ILE A  16       1.376  19.116  25.622  1.00 50.89           H  
ATOM    232 HD12 ILE A  16       1.900  17.457  26.017  1.00 50.89           H  
ATOM    233 HD13 ILE A  16       0.180  17.829  25.864  1.00 50.89           H  
ATOM    234  N   LEU A  17       3.510  21.130  31.106  1.00 43.05           N  
ATOM    235  H   LEU A  17       2.898  21.907  30.901  1.00 43.05           H  
ATOM    236  CA  LEU A  17       4.622  21.299  32.059  1.00 43.05           C  
ATOM    237  HA  LEU A  17       5.304  20.458  31.938  1.00 43.05           H  
ATOM    238  C   LEU A  17       4.234  21.186  33.545  1.00 43.05           C  
ATOM    239  CB  LEU A  17       5.430  22.565  31.723  1.00 43.05           C  
ATOM    240  HB2 LEU A  17       6.075  22.813  32.566  1.00 43.05           H  
ATOM    241  HB3 LEU A  17       4.736  23.394  31.581  1.00 43.05           H  
ATOM    242  O   LEU A  17       5.139  21.191  34.378  1.00 43.05           O  
ATOM    243  CG  LEU A  17       6.317  22.409  30.471  1.00 43.05           C  
ATOM    244  HG  LEU A  17       5.706  22.097  29.624  1.00 43.05           H  
ATOM    245  CD1 LEU A  17       6.954  23.757  30.132  1.00 43.05           C  
ATOM    246 HD11 LEU A  17       6.170  24.494  29.960  1.00 43.05           H  
ATOM    247 HD12 LEU A  17       7.585  24.090  30.956  1.00 43.05           H  
ATOM    248 HD13 LEU A  17       7.551  23.667  29.224  1.00 43.05           H  
ATOM    249  CD2 LEU A  17       7.457  21.400  30.661  1.00 43.05           C  
ATOM    250 HD21 LEU A  17       8.023  21.640  31.562  1.00 43.05           H  
ATOM    251 HD22 LEU A  17       7.053  20.391  30.749  1.00 43.05           H  
ATOM    252 HD23 LEU A  17       8.120  21.422  29.796  1.00 43.05           H  
ATOM    253  N   GLN A  18       2.952  21.044  33.899  1.00 54.02           N  
ATOM    254  H   GLN A  18       2.238  21.027  33.184  1.00 54.02           H  
ATOM    255  CA  GLN A  18       2.534  20.871  35.302  1.00 54.02           C  
ATOM    256  HA  GLN A  18       3.411  20.942  35.945  1.00 54.02           H  
ATOM    257  C   GLN A  18       1.969  19.486  35.642  1.00 54.02           C  
ATOM    258  CB  GLN A  18       1.597  22.009  35.734  1.00 54.02           C  
ATOM    259  HB2 GLN A  18       1.167  21.756  36.703  1.00 54.02           H  
ATOM    260  HB3 GLN A  18       0.787  22.125  35.014  1.00 54.02           H  
ATOM    261  O   GLN A  18       1.984  19.120  36.815  1.00 54.02           O  
ATOM    262  CG  GLN A  18       2.382  23.324  35.878  1.00 54.02           C  
ATOM    263  HG2 GLN A  18       3.276  23.140  36.473  1.00 54.02           H  
ATOM    264  HG3 GLN A  18       2.694  23.669  34.892  1.00 54.02           H  
ATOM    265  CD  GLN A  18       1.595  24.440  36.559  1.00 54.02           C  
ATOM    266  NE2 GLN A  18       2.233  25.549  36.865  1.00 54.02           N  
ATOM    267 HE21 GLN A  18       1.665  26.254  37.312  1.00 54.02           H  
ATOM    268 HE22 GLN A  18       3.213  25.657  36.643  1.00 54.02           H  
ATOM    269  OE1 GLN A  18       0.414  24.368  36.840  1.00 54.02           O  
ATOM    270  N   ASP A  19       1.591  18.670  34.657  1.00 50.04           N  
ATOM    271  H   ASP A  19       1.523  19.032  33.717  1.00 50.04           H  
ATOM    272  CA  ASP A  19       0.959  17.369  34.933  1.00 50.04           C  
ATOM    273  HA  ASP A  19       0.346  17.483  35.827  1.00 50.04           H  
ATOM    274  C   ASP A  19       1.949  16.238  35.302  1.00 50.04           C  
ATOM    275  CB  ASP A  19      -0.015  17.017  33.792  1.00 50.04           C  
ATOM    276  HB2 ASP A  19      -0.367  15.994  33.930  1.00 50.04           H  
ATOM    277  HB3 ASP A  19       0.514  17.067  32.841  1.00 50.04           H  
ATOM    278  O   ASP A  19       1.538  15.151  35.698  1.00 50.04           O  
ATOM    279  CG  ASP A  19      -1.248  17.941  33.759  1.00 50.04           C  
ATOM    280  OD1 ASP A  19      -1.636  18.451  34.833  1.00 50.04           O  
ATOM    281  OD2 ASP A  19      -1.795  18.157  32.651  1.00 50.04           O  
ATOM    282  N   ASN A  20       3.263  16.495  35.302  1.00 42.42           N  
ATOM    283  H   ASN A  20       3.546  17.422  35.016  1.00 42.42           H  
ATOM    284  CA  ASN A  20       4.296  15.496  35.630  1.00 42.42           C  
ATOM    285  HA  ASN A  20       3.865  14.512  35.446  1.00 42.42           H  
ATOM    286  C   ASN A  20       4.687  15.419  37.120  1.00 42.42           C  
ATOM    287  CB  ASN A  20       5.496  15.655  34.670  1.00 42.42           C  
ATOM    288  HB2 ASN A  20       5.649  16.709  34.436  1.00 42.42           H  
ATOM    289  HB3 ASN A  20       6.409  15.274  35.126  1.00 42.42           H  
ATOM    290  O   ASN A  20       5.855  15.202  37.447  1.00 42.42           O  
ATOM    291  CG  ASN A  20       5.333  14.865  33.387  1.00 42.42           C  
ATOM    292  ND2 ASN A  20       6.170  15.108  32.409  1.00 42.42           N  
ATOM    293 HD21 ASN A  20       6.006  14.543  31.588  1.00 42.42           H  
ATOM    294 HD22 ASN A  20       6.863  15.838  32.488  1.00 42.42           H  
ATOM    295  OD1 ASN A  20       4.493  14.005  33.232  1.00 42.42           O  
ATOM    296  N   GLN A  21       3.739  15.576  38.048  1.00 54.73           N  
ATOM    297  H   GLN A  21       2.802  15.791  37.738  1.00 54.73           H  
ATOM    298  CA  GLN A  21       3.995  15.253  39.465  1.00 54.73           C  
ATOM    299  HA  GLN A  21       5.011  14.869  39.559  1.00 54.73           H  
ATOM    300  C   GLN A  21       3.175  14.089  40.019  1.00 54.73           C  
ATOM    301  CB  GLN A  21       3.947  16.507  40.349  1.00 54.73           C  
ATOM    302  HB2 GLN A  21       3.011  17.045  40.201  1.00 54.73           H  
ATOM    303  HB3 GLN A  21       4.012  16.196  41.391  1.00 54.73           H  
ATOM    304  O   GLN A  21       3.522  13.576  41.082  1.00 54.73           O  
ATOM    305  CG  GLN A  21       5.145  17.420  40.035  1.00 54.73           C  
ATOM    306  HG2 GLN A  21       6.030  16.805  39.870  1.00 54.73           H  
ATOM    307  HG3 GLN A  21       4.948  17.976  39.119  1.00 54.73           H  
ATOM    308  CD  GLN A  21       5.478  18.403  41.151  1.00 54.73           C  
ATOM    309  NE2 GLN A  21       6.671  18.958  41.142  1.00 54.73           N  
ATOM    310 HE21 GLN A  21       6.850  19.614  41.889  1.00 54.73           H  
ATOM    311 HE22 GLN A  21       7.318  18.745  40.397  1.00 54.73           H  
ATOM    312  OE1 GLN A  21       4.715  18.694  42.056  1.00 54.73           O  
ATOM    313  N   THR A  22       2.169  13.596  39.295  1.00 51.70           N  
ATOM    314  H   THR A  22       1.919  14.040  38.423  1.00 51.70           H  
ATOM    315  CA  THR A  22       1.452  12.371  39.670  1.00 51.70           C  
ATOM    316  HA  THR A  22       2.137  11.688  40.172  1.00 51.70           H  
ATOM    317  C   THR A  22       0.914  11.660  38.431  1.00 51.70           C  
ATOM    318  CB  THR A  22       0.282  12.655  40.632  1.00 51.70           C  
ATOM    319  HB  THR A  22      -0.287  11.732  40.738  1.00 51.70           H  
ATOM    320  O   THR A  22      -0.095  12.078  37.869  1.00 51.70           O  
ATOM    321  CG2 THR A  22       0.701  13.104  42.031  1.00 51.70           C  
ATOM    322 HG21 THR A  22       1.127  14.106  41.993  1.00 51.70           H  
ATOM    323 HG22 THR A  22       1.432  12.407  42.441  1.00 51.70           H  
ATOM    324 HG23 THR A  22      -0.178  13.122  42.676  1.00 51.70           H  
ATOM    325  OG1 THR A  22      -0.563  13.660  40.120  1.00 51.70           O  
ATOM    326  HG1 THR A  22      -0.707  13.440  39.197  1.00 51.70           H  
ATOM    327  N   GLU A  23       1.545  10.557  38.036  1.00 50.08           N  
ATOM    328  H   GLU A  23       2.392  10.269  38.505  1.00 50.08           H  
ATOM    329  CA  GLU A  23       0.927   9.586  37.131  1.00 50.08           C  
ATOM    330  HA  GLU A  23       0.267  10.102  36.433  1.00 50.08           H  
ATOM    331  C   GLU A  23       0.091   8.608  37.964  1.00 50.08           C  
ATOM    332  CB  GLU A  23       1.984   8.843  36.301  1.00 50.08           C  
ATOM    333  HB2 GLU A  23       2.749   8.449  36.971  1.00 50.08           H  
ATOM    334  HB3 GLU A  23       1.495   8.007  35.801  1.00 50.08           H  
ATOM    335  O   GLU A  23       0.585   7.993  38.912  1.00 50.08           O  
ATOM    336  CG  GLU A  23       2.635   9.737  35.232  1.00 50.08           C  
ATOM    337  HG2 GLU A  23       1.852  10.117  34.575  1.00 50.08           H  
ATOM    338  HG3 GLU A  23       3.107  10.587  35.725  1.00 50.08           H  
ATOM    339  CD  GLU A  23       3.691   8.997  34.390  1.00 50.08           C  
ATOM    340  OE1 GLU A  23       4.259   9.639  33.480  1.00 50.08           O  
ATOM    341  OE2 GLU A  23       3.946   7.801  34.668  1.00 50.08           O  
ATOM    342  N   PHE A  24      -1.187   8.463  37.621  1.00 55.11           N  
ATOM    343  H   PHE A  24      -1.530   8.978  36.823  1.00 55.11           H  
ATOM    344  CA  PHE A  24      -2.062   7.442  38.194  1.00 55.11           C  
ATOM    345  HA  PHE A  24      -1.551   6.942  39.016  1.00 55.11           H  
ATOM    346  C   PHE A  24      -2.379   6.392  37.134  1.00 55.11           C  
ATOM    347  CB  PHE A  24      -3.346   8.070  38.753  1.00 55.11           C  
ATOM    348  HB2 PHE A  24      -4.016   7.270  39.068  1.00 55.11           H  
ATOM    349  HB3 PHE A  24      -3.850   8.613  37.953  1.00 55.11           H  
ATOM    350  O   PHE A  24      -2.549   6.709  35.957  1.00 55.11           O  
ATOM    351  CG  PHE A  24      -3.133   9.000  39.933  1.00 55.11           C  
ATOM    352  CD1 PHE A  24      -2.972   8.474  41.229  1.00 55.11           C  
ATOM    353  HD1 PHE A  24      -2.986   7.405  41.383  1.00 55.11           H  
ATOM    354  CD2 PHE A  24      -3.099  10.393  39.738  1.00 55.11           C  
ATOM    355  HD2 PHE A  24      -3.201  10.806  38.745  1.00 55.11           H  
ATOM    356  CE1 PHE A  24      -2.778   9.336  42.324  1.00 55.11           C  
ATOM    357  HE1 PHE A  24      -2.642   8.930  43.315  1.00 55.11           H  
ATOM    358  CE2 PHE A  24      -2.918  11.255  40.833  1.00 55.11           C  
ATOM    359  HE2 PHE A  24      -2.885  12.323  40.676  1.00 55.11           H  
ATOM    360  CZ  PHE A  24      -2.751  10.728  42.125  1.00 55.11           C  
ATOM    361  HZ  PHE A  24      -2.593  11.394  42.959  1.00 55.11           H  
ATOM    362  N   HIS A  25      -2.536   5.136  37.555  1.00 52.44           N  
ATOM    363  H   HIS A  25      -2.364   4.917  38.526  1.00 52.44           H  
ATOM    364  CA  HIS A  25      -3.137   4.124  36.695  1.00 52.44           C  
ATOM    365  HA  HIS A  25      -2.525   4.019  35.799  1.00 52.44           H  
ATOM    366  C   HIS A  25      -4.545   4.567  36.275  1.00 52.44           C  
ATOM    367  CB  HIS A  25      -3.193   2.773  37.419  1.00 52.44           C  
ATOM    368  HB2 HIS A  25      -3.770   2.076  36.812  1.00 52.44           H  
ATOM    369  HB3 HIS A  25      -3.711   2.893  38.370  1.00 52.44           H  
ATOM    370  O   HIS A  25      -5.387   4.876  37.120  1.00 52.44           O  
ATOM    371  CG  HIS A  25      -1.837   2.163  37.660  1.00 52.44           C  
ATOM    372  CD2 HIS A  25      -1.216   1.992  38.868  1.00 52.44           C  
ATOM    373  HD2 HIS A  25      -1.610   2.279  39.832  1.00 52.44           H  
ATOM    374  ND1 HIS A  25      -0.994   1.657  36.696  1.00 52.44           N  
ATOM    375  HD1 HIS A  25      -1.137   1.686  35.697  1.00 52.44           H  
ATOM    376  CE1 HIS A  25       0.109   1.198  37.309  1.00 52.44           C  
ATOM    377  HE1 HIS A  25       0.966   0.771  36.809  1.00 52.44           H  
ATOM    378  NE2 HIS A  25       0.012   1.368  38.636  1.00 52.44           N  
ATOM    379  N   ILE A  26      -4.817   4.562  34.971  1.00 59.38           N  
ATOM    380  H   ILE A  26      -4.073   4.365  34.318  1.00 59.38           H  
ATOM    381  CA  ILE A  26      -6.155   4.821  34.439  1.00 59.38           C  
ATOM    382  HA  ILE A  26      -6.626   5.600  35.039  1.00 59.38           H  
ATOM    383  C   ILE A  26      -6.977   3.535  34.577  1.00 59.38           C  
ATOM    384  CB  ILE A  26      -6.084   5.335  32.982  1.00 59.38           C  
ATOM    385  HB  ILE A  26      -5.612   4.569  32.367  1.00 59.38           H  
ATOM    386  O   ILE A  26      -6.645   2.506  33.989  1.00 59.38           O  
ATOM    387  CG1 ILE A  26      -5.233   6.627  32.897  1.00 59.38           C  
ATOM    388 HG12 ILE A  26      -5.714   7.419  33.471  1.00 59.38           H  
ATOM    389 HG13 ILE A  26      -4.252   6.448  33.336  1.00 59.38           H  
ATOM    390  CG2 ILE A  26      -7.506   5.586  32.442  1.00 59.38           C  
ATOM    391 HG21 ILE A  26      -7.464   5.879  31.393  1.00 59.38           H  
ATOM    392 HG22 ILE A  26      -8.106   4.678  32.498  1.00 59.38           H  
ATOM    393 HG23 ILE A  26      -7.993   6.376  33.014  1.00 59.38           H  
ATOM    394  CD1 ILE A  26      -4.989   7.127  31.468  1.00 59.38           C  
ATOM    395 HD11 ILE A  26      -4.280   7.954  31.494  1.00 59.38           H  
ATOM    396 HD12 ILE A  26      -5.916   7.483  31.020  1.00 59.38           H  
ATOM    397 HD13 ILE A  26      -4.571   6.325  30.859  1.00 59.38           H  
ATOM    398  N   TYR A  27      -8.067   3.579  35.344  1.00 61.20           N  
ATOM    399  H   TYR A  27      -8.281   4.437  35.833  1.00 61.20           H  
ATOM    400  CA  TYR A  27      -9.056   2.502  35.345  1.00 61.20           C  
ATOM    401  HA  TYR A  27      -8.537   1.545  35.285  1.00 61.20           H  
ATOM    402  C   TYR A  27      -9.966   2.633  34.114  1.00 61.20           C  
ATOM    403  CB  TYR A  27      -9.854   2.510  36.655  1.00 61.20           C  
ATOM    404  HB2 TYR A  27      -9.164   2.375  37.488  1.00 61.20           H  
ATOM    405  HB3 TYR A  27     -10.333   3.482  36.778  1.00 61.20           H  
ATOM    406  O   TYR A  27     -10.788   3.544  34.046  1.00 61.20           O  
ATOM    407  CG  TYR A  27     -10.910   1.420  36.716  1.00 61.20           C  
ATOM    408  CD1 TYR A  27     -12.264   1.731  36.486  1.00 61.20           C  
ATOM    409  HD1 TYR A  27     -12.552   2.750  36.273  1.00 61.20           H  
ATOM    410  CD2 TYR A  27     -10.530   0.088  36.971  1.00 61.20           C  
ATOM    411  HD2 TYR A  27      -9.490  -0.148  37.145  1.00 61.20           H  
ATOM    412  CE1 TYR A  27     -13.239   0.715  36.521  1.00 61.20           C  
ATOM    413  HE1 TYR A  27     -14.280   0.948  36.352  1.00 61.20           H  
ATOM    414  CE2 TYR A  27     -11.500  -0.933  36.997  1.00 61.20           C  
ATOM    415  HE2 TYR A  27     -11.201  -1.953  37.192  1.00 61.20           H  
ATOM    416  OH  TYR A  27     -13.796  -1.600  36.784  1.00 61.20           O  
ATOM    417  HH  TYR A  27     -13.413  -2.453  37.002  1.00 61.20           H  
ATOM    418  CZ  TYR A  27     -12.857  -0.618  36.771  1.00 61.20           C  
ATOM    419  N   ALA A  28      -9.829   1.721  33.148  1.00 64.88           N  
ATOM    420  H   ALA A  28      -9.059   1.070  33.216  1.00 64.88           H  
ATOM    421  CA  ALA A  28     -10.634   1.696  31.924  1.00 64.88           C  
ATOM    422  HA  ALA A  28     -11.527   2.304  32.065  1.00 64.88           H  
ATOM    423  C   ALA A  28     -11.076   0.254  31.581  1.00 64.88           C  
ATOM    424  CB  ALA A  28      -9.821   2.358  30.801  1.00 64.88           C  
ATOM    425  HB1 ALA A  28      -9.567   3.380  31.082  1.00 64.88           H  
ATOM    426  HB2 ALA A  28     -10.409   2.393  29.884  1.00 64.88           H  
ATOM    427  HB3 ALA A  28      -8.903   1.802  30.616  1.00 64.88           H  
ATOM    428  O   ALA A  28     -10.355  -0.464  30.885  1.00 64.88           O  
ATOM    429  N   PRO A  29     -12.250  -0.217  32.054  1.00 66.76           N  
ATOM    430  CA  PRO A  29     -12.757  -1.560  31.761  1.00 66.76           C  
ATOM    431  HA  PRO A  29     -11.950  -2.288  31.844  1.00 66.76           H  
ATOM    432  C   PRO A  29     -13.323  -1.629  30.332  1.00 66.76           C  
ATOM    433  CB  PRO A  29     -13.792  -1.838  32.859  1.00 66.76           C  
ATOM    434  HB2 PRO A  29     -14.562  -2.546  32.553  1.00 66.76           H  
ATOM    435  HB3 PRO A  29     -13.281  -2.205  33.749  1.00 66.76           H  
ATOM    436  O   PRO A  29     -14.533  -1.689  30.125  1.00 66.76           O  
ATOM    437  CG  PRO A  29     -14.365  -0.450  33.144  1.00 66.76           C  
ATOM    438  HG2 PRO A  29     -14.782  -0.381  34.149  1.00 66.76           H  
ATOM    439  HG3 PRO A  29     -15.124  -0.203  32.402  1.00 66.76           H  
ATOM    440  CD  PRO A  29     -13.156   0.472  32.965  1.00 66.76           C  
ATOM    441  HD2 PRO A  29     -12.653   0.617  33.921  1.00 66.76           H  
ATOM    442  HD3 PRO A  29     -13.478   1.431  32.561  1.00 66.76           H  
ATOM    443  N   MET A  30     -12.443  -1.576  29.332  1.00 70.99           N  
ATOM    444  H   MET A  30     -11.472  -1.443  29.576  1.00 70.99           H  
ATOM    445  CA  MET A  30     -12.839  -1.404  27.931  1.00 70.99           C  
ATOM    446  HA  MET A  30     -13.674  -0.705  27.892  1.00 70.99           H  
ATOM    447  C   MET A  30     -13.307  -2.692  27.252  1.00 70.99           C  
ATOM    448  CB  MET A  30     -11.682  -0.799  27.129  1.00 70.99           C  
ATOM    449  HB2 MET A  30     -11.952  -0.804  26.073  1.00 70.99           H  
ATOM    450  HB3 MET A  30     -10.786  -1.407  27.259  1.00 70.99           H  
ATOM    451  O   MET A  30     -14.207  -2.634  26.425  1.00 70.99           O  
ATOM    452  CG  MET A  30     -11.385   0.641  27.551  1.00 70.99           C  
ATOM    453  HG2 MET A  30     -11.173   0.657  28.620  1.00 70.99           H  
ATOM    454  HG3 MET A  30     -12.265   1.257  27.368  1.00 70.99           H  
ATOM    455  SD  MET A  30      -9.970   1.383  26.700  1.00 70.99           S  
ATOM    456  CE  MET A  30     -10.553   1.407  24.982  1.00 70.99           C  
ATOM    457  HE1 MET A  30     -10.666   0.389  24.608  1.00 70.99           H  
ATOM    458  HE2 MET A  30      -9.821   1.927  24.365  1.00 70.99           H  
ATOM    459  HE3 MET A  30     -11.506   1.932  24.923  1.00 70.99           H  
ATOM    460  N   VAL A  31     -12.703  -3.842  27.563  1.00 73.47           N  
ATOM    461  H   VAL A  31     -11.983  -3.832  28.271  1.00 73.47           H  
ATOM    462  CA  VAL A  31     -12.996  -5.130  26.907  1.00 73.47           C  
ATOM    463  HA  VAL A  31     -14.001  -5.089  26.487  1.00 73.47           H  
ATOM    464  C   VAL A  31     -12.982  -6.262  27.929  1.00 73.47           C  
ATOM    465  CB  VAL A  31     -12.026  -5.430  25.741  1.00 73.47           C  
ATOM    466  HB  VAL A  31     -12.292  -6.401  25.324  1.00 73.47           H  
ATOM    467  O   VAL A  31     -12.295  -6.178  28.946  1.00 73.47           O  
ATOM    468  CG1 VAL A  31     -12.159  -4.394  24.617  1.00 73.47           C  
ATOM    469 HG11 VAL A  31     -11.494  -4.648  23.792  1.00 73.47           H  
ATOM    470 HG12 VAL A  31     -13.187  -4.371  24.256  1.00 73.47           H  
ATOM    471 HG13 VAL A  31     -11.883  -3.401  24.973  1.00 73.47           H  
ATOM    472  CG2 VAL A  31     -10.554  -5.493  26.170  1.00 73.47           C  
ATOM    473 HG21 VAL A  31      -9.934  -5.752  25.312  1.00 73.47           H  
ATOM    474 HG22 VAL A  31     -10.413  -6.254  26.938  1.00 73.47           H  
ATOM    475 HG23 VAL A  31     -10.228  -4.528  26.557  1.00 73.47           H  
ATOM    476  N   LYS A  32     -13.758  -7.323  27.689  1.00 78.40           N  
ATOM    477  H   LYS A  32     -14.331  -7.304  26.857  1.00 78.40           H  
ATOM    478  CA  LYS A  32     -13.814  -8.485  28.597  1.00 78.40           C  
ATOM    479  HA  LYS A  32     -13.653  -8.142  29.619  1.00 78.40           H  
ATOM    480  C   LYS A  32     -12.709  -9.500  28.318  1.00 78.40           C  
ATOM    481  CB  LYS A  32     -15.203  -9.131  28.511  1.00 78.40           C  
ATOM    482  HB2 LYS A  32     -15.353  -9.533  27.510  1.00 78.40           H  
ATOM    483  HB3 LYS A  32     -15.964  -8.371  28.690  1.00 78.40           H  
ATOM    484  O   LYS A  32     -12.125 -10.060  29.240  1.00 78.40           O  
ATOM    485  CG  LYS A  32     -15.368 -10.259  29.540  1.00 78.40           C  
ATOM    486  HG2 LYS A  32     -14.646 -11.050  29.340  1.00 78.40           H  
ATOM    487  HG3 LYS A  32     -15.199  -9.864  30.542  1.00 78.40           H  
ATOM    488  CD  LYS A  32     -16.775 -10.852  29.457  1.00 78.40           C  
ATOM    489  HD2 LYS A  32     -17.504 -10.077  29.692  1.00 78.40           H  
ATOM    490  HD3 LYS A  32     -16.949 -11.213  28.443  1.00 78.40           H  
ATOM    491  CE  LYS A  32     -16.902 -12.012  30.448  1.00 78.40           C  
ATOM    492  HE2 LYS A  32     -16.136 -12.752  30.214  1.00 78.40           H  
ATOM    493  HE3 LYS A  32     -16.707 -11.635  31.451  1.00 78.40           H  
ATOM    494  NZ  LYS A  32     -18.249 -12.626  30.379  1.00 78.40           N  
ATOM    495  HZ1 LYS A  32     -18.424 -12.981  29.449  1.00 78.40           H  
ATOM    496  HZ2 LYS A  32     -18.958 -11.939  30.595  1.00 78.40           H  
ATOM    497  HZ3 LYS A  32     -18.327 -13.389  31.036  1.00 78.40           H  
ATOM    498  N   CYS A  33     -12.463  -9.769  27.043  1.00 86.35           N  
ATOM    499  H   CYS A  33     -12.977  -9.263  26.336  1.00 86.35           H  
ATOM    500  CA  CYS A  33     -11.428 -10.678  26.580  1.00 86.35           C  
ATOM    501  HA  CYS A  33     -10.545 -10.549  27.206  1.00 86.35           H  
ATOM    502  C   CYS A  33     -11.031 -10.335  25.144  1.00 86.35           C  
ATOM    503  CB  CYS A  33     -11.897 -12.141  26.700  1.00 86.35           C  
ATOM    504  HB2 CYS A  33     -12.119 -12.368  27.743  1.00 86.35           H  
ATOM    505  HB3 CYS A  33     -11.095 -12.800  26.370  1.00 86.35           H  
ATOM    506  O   CYS A  33     -11.768  -9.652  24.424  1.00 86.35           O  
ATOM    507  SG  CYS A  33     -13.366 -12.455  25.683  1.00 86.35           S  
ATOM    508  HG  CYS A  33     -13.185 -13.767  25.509  1.00 86.35           H  
ATOM    509  N   VAL A  34      -9.866 -10.840  24.748  1.00 90.37           N  
ATOM    510  H   VAL A  34      -9.348 -11.419  25.393  1.00 90.37           H  
ATOM    511  CA  VAL A  34      -9.344 -10.789  23.383  1.00 90.37           C  
ATOM    512  HA  VAL A  34     -10.046 -10.251  22.746  1.00 90.37           H  
ATOM    513  C   VAL A  34      -9.220 -12.226  22.886  1.00 90.37           C  
ATOM    514  CB  VAL A  34      -7.984 -10.065  23.325  1.00 90.37           C  
ATOM    515  HB  VAL A  34      -7.227 -10.686  23.804  1.00 90.37           H  
ATOM    516  O   VAL A  34      -8.669 -13.072  23.589  1.00 90.37           O  
ATOM    517  CG1 VAL A  34      -7.557  -9.831  21.870  1.00 90.37           C  
ATOM    518 HG11 VAL A  34      -7.446 -10.782  21.349  1.00 90.37           H  
ATOM    519 HG12 VAL A  34      -8.300  -9.223  21.355  1.00 90.37           H  
ATOM    520 HG13 VAL A  34      -6.597  -9.316  21.848  1.00 90.37           H  
ATOM    521  CG2 VAL A  34      -8.012  -8.717  24.062  1.00 90.37           C  
ATOM    522 HG21 VAL A  34      -8.877  -8.127  23.758  1.00 90.37           H  
ATOM    523 HG22 VAL A  34      -7.101  -8.156  23.855  1.00 90.37           H  
ATOM    524 HG23 VAL A  34      -8.066  -8.884  25.137  1.00 90.37           H  
ATOM    525  N   THR A  35      -9.723 -12.502  21.687  1.00 93.68           N  
ATOM    526  H   THR A  35     -10.160 -11.751  21.172  1.00 93.68           H  
ATOM    527  CA  THR A  35      -9.771 -13.846  21.101  1.00 93.68           C  
ATOM    528  HA  THR A  35      -9.242 -14.544  21.751  1.00 93.68           H  
ATOM    529  C   THR A  35      -9.094 -13.846  19.736  1.00 93.68           C  
ATOM    530  CB  THR A  35     -11.222 -14.343  20.978  1.00 93.68           C  
ATOM    531  HB  THR A  35     -11.757 -13.719  20.262  1.00 93.68           H  
ATOM    532  O   THR A  35      -9.350 -12.966  18.913  1.00 93.68           O  
ATOM    533  CG2 THR A  35     -11.311 -15.802  20.533  1.00 93.68           C  
ATOM    534 HG21 THR A  35     -10.931 -15.911  19.517  1.00 93.68           H  
ATOM    535 HG22 THR A  35     -12.353 -16.120  20.543  1.00 93.68           H  
ATOM    536 HG23 THR A  35     -10.736 -16.435  21.209  1.00 93.68           H  
ATOM    537  OG1 THR A  35     -11.894 -14.262  22.214  1.00 93.68           O  
ATOM    538  HG1 THR A  35     -12.823 -14.127  22.017  1.00 93.68           H  
ATOM    539  N   THR A  36      -8.266 -14.857  19.472  1.00 94.89           N  
ATOM    540  H   THR A  36      -8.156 -15.579  20.170  1.00 94.89           H  
ATOM    541  CA  THR A  36      -7.699 -15.121  18.138  1.00 94.89           C  
ATOM    542  HA  THR A  36      -7.671 -14.196  17.563  1.00 94.89           H  
ATOM    543  C   THR A  36      -8.591 -16.116  17.400  1.00 94.89           C  
ATOM    544  CB  THR A  36      -6.256 -15.636  18.238  1.00 94.89           C  
ATOM    545  HB  THR A  36      -6.237 -16.578  18.786  1.00 94.89           H  
ATOM    546  O   THR A  36      -8.994 -17.125  17.980  1.00 94.89           O  
ATOM    547  CG2 THR A  36      -5.608 -15.841  16.871  1.00 94.89           C  
ATOM    548 HG21 THR A  36      -4.553 -16.081  16.999  1.00 94.89           H  
ATOM    549 HG22 THR A  36      -6.086 -16.672  16.352  1.00 94.89           H  
ATOM    550 HG23 THR A  36      -5.696 -14.935  16.271  1.00 94.89           H  
ATOM    551  OG1 THR A  36      -5.474 -14.687  18.929  1.00 94.89           O  
ATOM    552  HG1 THR A  36      -5.634 -14.800  19.869  1.00 94.89           H  
ATOM    553  N   ARG A  37      -8.929 -15.826  16.141  1.00 94.38           N  
ATOM    554  H   ARG A  37      -8.558 -14.983  15.726  1.00 94.38           H  
ATOM    555  CA  ARG A  37      -9.851 -16.616  15.313  1.00 94.38           C  
ATOM    556  HA  ARG A  37     -10.035 -17.578  15.792  1.00 94.38           H  
ATOM    557  C   ARG A  37      -9.249 -16.908  13.941  1.00 94.38           C  
ATOM    558  CB  ARG A  37     -11.185 -15.865  15.162  1.00 94.38           C  
ATOM    559  HB2 ARG A  37     -10.981 -14.873  14.760  1.00 94.38           H  
ATOM    560  HB3 ARG A  37     -11.810 -16.402  14.448  1.00 94.38           H  
ATOM    561  O   ARG A  37      -8.496 -16.097  13.407  1.00 94.38           O  
ATOM    562  CG  ARG A  37     -11.961 -15.718  16.480  1.00 94.38           C  
ATOM    563  HG2 ARG A  37     -12.133 -16.707  16.904  1.00 94.38           H  
ATOM    564  HG3 ARG A  37     -11.377 -15.128  17.187  1.00 94.38           H  
ATOM    565  CD  ARG A  37     -13.305 -15.009  16.247  1.00 94.38           C  
ATOM    566  HD2 ARG A  37     -13.864 -15.521  15.463  1.00 94.38           H  
ATOM    567  HD3 ARG A  37     -13.103 -13.998  15.896  1.00 94.38           H  
ATOM    568  NE  ARG A  37     -14.114 -14.934  17.481  1.00 94.38           N  
ATOM    569  HE  ARG A  37     -14.187 -14.041  17.947  1.00 94.38           H  
ATOM    570  NH1 ARG A  37     -14.947 -17.071  17.469  1.00 94.38           N  
ATOM    571 HH11 ARG A  37     -15.474 -17.802  17.925  1.00 94.38           H  
ATOM    572 HH12 ARG A  37     -14.494 -17.213  16.578  1.00 94.38           H  
ATOM    573  NH2 ARG A  37     -15.390 -15.722  19.185  1.00 94.38           N  
ATOM    574 HH21 ARG A  37     -15.927 -16.435  19.658  1.00 94.38           H  
ATOM    575 HH22 ARG A  37     -15.383 -14.794  19.583  1.00 94.38           H  
ATOM    576  CZ  ARG A  37     -14.813 -15.903  18.037  1.00 94.38           C  
ATOM    577  N   GLU A  38      -9.619 -18.055  13.379  1.00 93.12           N  
ATOM    578  H   GLU A  38     -10.263 -18.653  13.878  1.00 93.12           H  
ATOM    579  CA  GLU A  38      -9.287 -18.462  12.010  1.00 93.12           C  
ATOM    580  HA  GLU A  38      -8.389 -17.934  11.688  1.00 93.12           H  
ATOM    581  C   GLU A  38     -10.441 -18.095  11.064  1.00 93.12           C  
ATOM    582  CB  GLU A  38      -8.982 -19.973  11.975  1.00 93.12           C  
ATOM    583  HB2 GLU A  38      -9.914 -20.531  12.069  1.00 93.12           H  
ATOM    584  HB3 GLU A  38      -8.352 -20.227  12.828  1.00 93.12           H  
ATOM    585  O   GLU A  38     -11.617 -18.251  11.408  1.00 93.12           O  
ATOM    586  CG  GLU A  38      -8.258 -20.397  10.688  1.00 93.12           C  
ATOM    587  HG2 GLU A  38      -8.876 -20.127   9.832  1.00 93.12           H  
ATOM    588  HG3 GLU A  38      -7.327 -19.835  10.611  1.00 93.12           H  
ATOM    589  CD  GLU A  38      -7.937 -21.902  10.633  1.00 93.12           C  
ATOM    590  OE1 GLU A  38      -8.088 -22.488   9.539  1.00 93.12           O  
ATOM    591  OE2 GLU A  38      -7.437 -22.471  11.635  1.00 93.12           O  
ATOM    592  N   GLY A  39     -10.116 -17.587   9.877  1.00 91.48           N  
ATOM    593  H   GLY A  39      -9.135 -17.477   9.663  1.00 91.48           H  
ATOM    594  CA  GLY A  39     -11.077 -17.356   8.804  1.00 91.48           C  
ATOM    595  HA2 GLY A  39     -10.604 -16.775   8.012  1.00 91.48           H  
ATOM    596  HA3 GLY A  39     -11.923 -16.789   9.193  1.00 91.48           H  
ATOM    597  C   GLY A  39     -11.585 -18.668   8.203  1.00 91.48           C  
ATOM    598  O   GLY A  39     -10.841 -19.630   8.046  1.00 91.48           O  
ATOM    599  N   VAL A  40     -12.858 -18.700   7.821  1.00 90.93           N  
ATOM    600  H   VAL A  40     -13.402 -17.855   7.923  1.00 90.93           H  
ATOM    601  CA  VAL A  40     -13.514 -19.876   7.239  1.00 90.93           C  
ATOM    602  HA  VAL A  40     -12.967 -20.769   7.541  1.00 90.93           H  
ATOM    603  C   VAL A  40     -13.480 -19.783   5.715  1.00 90.93           C  
ATOM    604  CB  VAL A  40     -14.955 -20.017   7.765  1.00 90.93           C  
ATOM    605  HB  VAL A  40     -15.542 -19.157   7.443  1.00 90.93           H  
ATOM    606  O   VAL A  40     -14.000 -18.829   5.134  1.00 90.93           O  
ATOM    607  CG1 VAL A  40     -15.619 -21.291   7.229  1.00 90.93           C  
ATOM    608 HG11 VAL A  40     -16.627 -21.382   7.634  1.00 90.93           H  
ATOM    609 HG12 VAL A  40     -15.693 -21.254   6.142  1.00 90.93           H  
ATOM    610 HG13 VAL A  40     -15.038 -22.167   7.517  1.00 90.93           H  
ATOM    611  CG2 VAL A  40     -14.992 -20.075   9.299  1.00 90.93           C  
ATOM    612 HG21 VAL A  40     -16.017 -20.213   9.643  1.00 90.93           H  
ATOM    613 HG22 VAL A  40     -14.609 -19.147   9.723  1.00 90.93           H  
ATOM    614 HG23 VAL A  40     -14.376 -20.901   9.655  1.00 90.93           H  
ATOM    615  N   VAL A  41     -12.899 -20.781   5.047  1.00 85.77           N  
ATOM    616  H   VAL A  41     -12.477 -21.531   5.575  1.00 85.77           H  
ATOM    617  CA  VAL A  41     -12.913 -20.880   3.578  1.00 85.77           C  
ATOM    618  HA  VAL A  41     -12.763 -19.883   3.164  1.00 85.77           H  
ATOM    619  C   VAL A  41     -14.284 -21.386   3.118  1.00 85.77           C  
ATOM    620  CB  VAL A  41     -11.768 -21.772   3.056  1.00 85.77           C  
ATOM    621  HB  VAL A  41     -11.918 -22.794   3.403  1.00 85.77           H  
ATOM    622  O   VAL A  41     -14.764 -22.421   3.577  1.00 85.77           O  
ATOM    623  CG1 VAL A  41     -11.724 -21.772   1.521  1.00 85.77           C  
ATOM    624 HG11 VAL A  41     -10.887 -22.377   1.173  1.00 85.77           H  
ATOM    625 HG12 VAL A  41     -11.612 -20.754   1.146  1.00 85.77           H  
ATOM    626 HG13 VAL A  41     -12.637 -22.209   1.118  1.00 85.77           H  
ATOM    627  CG2 VAL A  41     -10.401 -21.283   3.557  1.00 85.77           C  
ATOM    628 HG21 VAL A  41      -9.611 -21.916   3.153  1.00 85.77           H  
ATOM    629 HG22 VAL A  41     -10.231 -20.251   3.247  1.00 85.77           H  
ATOM    630 HG23 VAL A  41     -10.349 -21.342   4.644  1.00 85.77           H  
ATOM    631  N   GLY A  42     -14.946 -20.653   2.221  1.00 71.18           N  
ATOM    632  H   GLY A  42     -14.507 -19.816   1.863  1.00 71.18           H  
ATOM    633  CA  GLY A  42     -16.303 -20.990   1.786  1.00 71.18           C  
ATOM    634  HA2 GLY A  42     -16.909 -21.246   2.655  1.00 71.18           H  
ATOM    635  HA3 GLY A  42     -16.751 -20.117   1.310  1.00 71.18           H  
ATOM    636  C   GLY A  42     -16.346 -22.147   0.784  1.00 71.18           C  
ATOM    637  O   GLY A  42     -16.020 -21.932  -0.378  1.00 71.18           O  
ATOM    638  N   GLY A  43     -16.785 -23.339   1.214  1.00 61.09           N  
ATOM    639  H   GLY A  43     -16.858 -23.450   2.215  1.00 61.09           H  
ATOM    640  CA  GLY A  43     -17.343 -24.428   0.381  1.00 61.09           C  
ATOM    641  HA2 GLY A  43     -18.298 -24.093  -0.023  1.00 61.09           H  
ATOM    642  HA3 GLY A  43     -17.540 -25.281   1.032  1.00 61.09           H  
ATOM    643  C   GLY A  43     -16.516 -24.958  -0.805  1.00 61.09           C  
ATOM    644  O   GLY A  43     -17.040 -25.732  -1.602  1.00 61.09           O  
ATOM    645  N   GLY A  44     -15.260 -24.540  -0.950  1.00 60.94           N  
ATOM    646  H   GLY A  44     -14.912 -23.895  -0.255  1.00 60.94           H  
ATOM    647  CA  GLY A  44     -14.362 -24.874  -2.053  1.00 60.94           C  
ATOM    648  HA2 GLY A  44     -14.133 -23.959  -2.599  1.00 60.94           H  
ATOM    649  HA3 GLY A  44     -14.842 -25.574  -2.737  1.00 60.94           H  
ATOM    650  C   GLY A  44     -13.053 -25.499  -1.565  1.00 60.94           C  
ATOM    651  O   GLY A  44     -12.905 -25.753  -0.369  1.00 60.94           O  
ATOM    652  N   PRO A  45     -12.094 -25.762  -2.472  1.00 70.10           N  
ATOM    653  CA  PRO A  45     -10.799 -26.303  -2.078  1.00 70.10           C  
ATOM    654  HA  PRO A  45     -10.941 -27.250  -1.557  1.00 70.10           H  
ATOM    655  C   PRO A  45     -10.077 -25.330  -1.141  1.00 70.10           C  
ATOM    656  CB  PRO A  45     -10.031 -26.554  -3.378  1.00 70.10           C  
ATOM    657  HB2 PRO A  45     -10.269 -27.545  -3.765  1.00 70.10           H  
ATOM    658  HB3 PRO A  45      -8.955 -26.431  -3.255  1.00 70.10           H  
ATOM    659  O   PRO A  45     -10.182 -24.108  -1.283  1.00 70.10           O  
ATOM    660  CG  PRO A  45     -10.624 -25.490  -4.286  1.00 70.10           C  
ATOM    661  HG2 PRO A  45     -10.159 -24.549  -3.994  1.00 70.10           H  
ATOM    662  HG3 PRO A  45     -10.482 -25.713  -5.344  1.00 70.10           H  
ATOM    663  CD  PRO A  45     -12.094 -25.431  -3.887  1.00 70.10           C  
ATOM    664  HD2 PRO A  45     -12.493 -24.434  -4.072  1.00 70.10           H  
ATOM    665  HD3 PRO A  45     -12.663 -26.181  -4.437  1.00 70.10           H  
ATOM    666  N   GLU A  46      -9.341 -25.896  -0.190  1.00 83.32           N  
ATOM    667  H   GLU A  46      -9.351 -26.903  -0.104  1.00 83.32           H  
ATOM    668  CA  GLU A  46      -8.599 -25.152   0.824  1.00 83.32           C  
ATOM    669  HA  GLU A  46      -9.309 -24.644   1.476  1.00 83.32           H  
ATOM    670  C   GLU A  46      -7.674 -24.101   0.197  1.00 83.32           C  
ATOM    671  CB  GLU A  46      -7.765 -26.124   1.668  1.00 83.32           C  
ATOM    672  HB2 GLU A  46      -7.157 -25.549   2.365  1.00 83.32           H  
ATOM    673  HB3 GLU A  46      -7.101 -26.673   0.999  1.00 83.32           H  
ATOM    674  O   GLU A  46      -7.140 -24.291  -0.904  1.00 83.32           O  
ATOM    675  CG  GLU A  46      -8.633 -27.112   2.466  1.00 83.32           C  
ATOM    676  HG2 GLU A  46      -9.271 -26.542   3.142  1.00 83.32           H  
ATOM    677  HG3 GLU A  46      -9.274 -27.663   1.778  1.00 83.32           H  
ATOM    678  CD  GLU A  46      -7.797 -28.120   3.268  1.00 83.32           C  
ATOM    679  OE1 GLU A  46      -8.413 -28.855   4.069  1.00 83.32           O  
ATOM    680  OE2 GLU A  46      -6.568 -28.169   3.036  1.00 83.32           O  
ATOM    681  N   LEU A  47      -7.433 -23.012   0.935  1.00 87.35           N  
ATOM    682  H   LEU A  47      -7.876 -22.944   1.840  1.00 87.35           H  
ATOM    683  CA  LEU A  47      -6.557 -21.911   0.522  1.00 87.35           C  
ATOM    684  HA  LEU A  47      -7.037 -21.385  -0.303  1.00 87.35           H  
ATOM    685  C   LEU A  47      -5.197 -22.429   0.020  1.00 87.35           C  
ATOM    686  CB  LEU A  47      -6.416 -20.960   1.731  1.00 87.35           C  
ATOM    687  HB2 LEU A  47      -5.969 -21.514   2.557  1.00 87.35           H  
ATOM    688  HB3 LEU A  47      -7.412 -20.649   2.045  1.00 87.35           H  
ATOM    689  O   LEU A  47      -4.713 -22.010  -1.028  1.00 87.35           O  
ATOM    690  CG  LEU A  47      -5.571 -19.695   1.490  1.00 87.35           C  
ATOM    691  HG  LEU A  47      -4.552 -19.983   1.232  1.00 87.35           H  
ATOM    692  CD1 LEU A  47      -6.145 -18.840   0.368  1.00 87.35           C  
ATOM    693 HD11 LEU A  47      -6.027 -19.397  -0.562  1.00 87.35           H  
ATOM    694 HD12 LEU A  47      -7.198 -18.624   0.548  1.00 87.35           H  
ATOM    695 HD13 LEU A  47      -5.586 -17.909   0.282  1.00 87.35           H  
ATOM    696  CD2 LEU A  47      -5.527 -18.823   2.743  1.00 87.35           C  
ATOM    697 HD21 LEU A  47      -4.872 -17.967   2.580  1.00 87.35           H  
ATOM    698 HD22 LEU A  47      -6.528 -18.472   2.992  1.00 87.35           H  
ATOM    699 HD23 LEU A  47      -5.141 -19.403   3.581  1.00 87.35           H  
ATOM    700  N   THR A  48      -4.628 -23.420   0.706  1.00 90.08           N  
ATOM    701  H   THR A  48      -5.048 -23.692   1.583  1.00 90.08           H  
ATOM    702  CA  THR A  48      -3.384 -24.108   0.332  1.00 90.08           C  
ATOM    703  HA  THR A  48      -2.560 -23.394   0.340  1.00 90.08           H  
ATOM    704  C   THR A  48      -3.439 -24.758  -1.049  1.00 90.08           C  
ATOM    705  CB  THR A  48      -3.107 -25.201   1.370  1.00 90.08           C  
ATOM    706  HB  THR A  48      -3.897 -25.952   1.337  1.00 90.08           H  
ATOM    707  O   THR A  48      -2.510 -24.611  -1.847  1.00 90.08           O  
ATOM    708  CG2 THR A  48      -1.753 -25.873   1.198  1.00 90.08           C  
ATOM    709 HG21 THR A  48      -1.678 -26.346   0.218  1.00 90.08           H  
ATOM    710 HG22 THR A  48      -1.646 -26.652   1.952  1.00 90.08           H  
ATOM    711 HG23 THR A  48      -0.954 -25.140   1.312  1.00 90.08           H  
ATOM    712  OG1 THR A  48      -3.092 -24.604   2.637  1.00 90.08           O  
ATOM    713  HG1 THR A  48      -2.167 -24.493   2.870  1.00 90.08           H  
ATOM    714  N   THR A  49      -4.529 -25.463  -1.357  1.00 88.20           N  
ATOM    715  H   THR A  49      -5.309 -25.440  -0.716  1.00 88.20           H  
ATOM    716  CA  THR A  49      -4.703 -26.144  -2.648  1.00 88.20           C  
ATOM    717  HA  THR A  49      -3.848 -26.795  -2.831  1.00 88.20           H  
ATOM    718  C   THR A  49      -4.765 -25.125  -3.782  1.00 88.20           C  
ATOM    719  CB  THR A  49      -5.970 -27.014  -2.635  1.00 88.20           C  
ATOM    720  HB  THR A  49      -6.841 -26.402  -2.399  1.00 88.20           H  
ATOM    721  O   THR A  49      -4.122 -25.297  -4.817  1.00 88.20           O  
ATOM    722  CG2 THR A  49      -6.205 -27.731  -3.966  1.00 88.20           C  
ATOM    723 HG21 THR A  49      -7.044 -28.419  -3.862  1.00 88.20           H  
ATOM    724 HG22 THR A  49      -5.315 -28.295  -4.245  1.00 88.20           H  
ATOM    725 HG23 THR A  49      -6.442 -27.011  -4.749  1.00 88.20           H  
ATOM    726  OG1 THR A  49      -5.842 -28.030  -1.670  1.00 88.20           O  
ATOM    727  HG1 THR A  49      -6.005 -27.679  -0.792  1.00 88.20           H  
ATOM    728  N   GLN A  50      -5.483 -24.023  -3.563  1.00 88.45           N  
ATOM    729  H   GLN A  50      -5.959 -23.927  -2.677  1.00 88.45           H  
ATOM    730  CA  GLN A  50      -5.624 -22.952  -4.546  1.00 88.45           C  
ATOM    731  HA  GLN A  50      -5.914 -23.386  -5.503  1.00 88.45           H  
ATOM    732  C   GLN A  50      -4.308 -22.202  -4.782  1.00 88.45           C  
ATOM    733  CB  GLN A  50      -6.728 -21.998  -4.075  1.00 88.45           C  
ATOM    734  HB2 GLN A  50      -6.519 -21.699  -3.048  1.00 88.45           H  
ATOM    735  HB3 GLN A  50      -6.717 -21.106  -4.702  1.00 88.45           H  
ATOM    736  O   GLN A  50      -3.914 -21.992  -5.932  1.00 88.45           O  
ATOM    737  CG  GLN A  50      -8.133 -22.617  -4.129  1.00 88.45           C  
ATOM    738  HG2 GLN A  50      -8.808 -22.009  -3.526  1.00 88.45           H  
ATOM    739  HG3 GLN A  50      -8.118 -23.613  -3.686  1.00 88.45           H  
ATOM    740  CD  GLN A  50      -8.695 -22.696  -5.547  1.00 88.45           C  
ATOM    741  NE2 GLN A  50      -9.981 -22.859  -5.733  1.00 88.45           N  
ATOM    742 HE21 GLN A  50     -10.610 -22.881  -4.943  1.00 88.45           H  
ATOM    743 HE22 GLN A  50     -10.285 -22.875  -6.696  1.00 88.45           H  
ATOM    744  OE1 GLN A  50      -8.010 -22.608  -6.541  1.00 88.45           O  
ATOM    745  N   LEU A  51      -3.567 -21.869  -3.720  1.00 90.51           N  
ATOM    746  H   LEU A  51      -3.942 -22.048  -2.799  1.00 90.51           H  
ATOM    747  CA  LEU A  51      -2.275 -21.182  -3.827  1.00 90.51           C  
ATOM    748  HA  LEU A  51      -2.411 -20.285  -4.431  1.00 90.51           H  
ATOM    749  C   LEU A  51      -1.207 -22.014  -4.552  1.00 90.51           C  
ATOM    750  CB  LEU A  51      -1.790 -20.777  -2.425  1.00 90.51           C  
ATOM    751  HB2 LEU A  51      -1.832 -21.649  -1.773  1.00 90.51           H  
ATOM    752  HB3 LEU A  51      -0.746 -20.470  -2.495  1.00 90.51           H  
ATOM    753  O   LEU A  51      -0.383 -21.445  -5.272  1.00 90.51           O  
ATOM    754  CG  LEU A  51      -2.583 -19.623  -1.780  1.00 90.51           C  
ATOM    755  HG  LEU A  51      -3.638 -19.884  -1.697  1.00 90.51           H  
ATOM    756  CD1 LEU A  51      -2.028 -19.367  -0.381  1.00 90.51           C  
ATOM    757 HD11 LEU A  51      -2.601 -18.579   0.108  1.00 90.51           H  
ATOM    758 HD12 LEU A  51      -0.980 -19.072  -0.437  1.00 90.51           H  
ATOM    759 HD13 LEU A  51      -2.112 -20.279   0.210  1.00 90.51           H  
ATOM    760  CD2 LEU A  51      -2.483 -18.328  -2.588  1.00 90.51           C  
ATOM    761 HD21 LEU A  51      -3.044 -18.422  -3.517  1.00 90.51           H  
ATOM    762 HD22 LEU A  51      -1.436 -18.117  -2.804  1.00 90.51           H  
ATOM    763 HD23 LEU A  51      -2.907 -17.504  -2.014  1.00 90.51           H  
ATOM    764  N   ASN A  52      -1.259 -23.344  -4.444  1.00 88.99           N  
ATOM    765  H   ASN A  52      -1.937 -23.743  -3.811  1.00 88.99           H  
ATOM    766  CA  ASN A  52      -0.378 -24.249  -5.187  1.00 88.99           C  
ATOM    767  HA  ASN A  52       0.618 -23.808  -5.236  1.00 88.99           H  
ATOM    768  C   ASN A  52      -0.803 -24.489  -6.649  1.00 88.99           C  
ATOM    769  CB  ASN A  52      -0.285 -25.576  -4.420  1.00 88.99           C  
ATOM    770  HB2 ASN A  52       0.144 -26.339  -5.069  1.00 88.99           H  
ATOM    771  HB3 ASN A  52      -1.287 -25.904  -4.143  1.00 88.99           H  
ATOM    772  O   ASN A  52      -0.035 -25.085  -7.404  1.00 88.99           O  
ATOM    773  CG  ASN A  52       0.599 -25.504  -3.190  1.00 88.99           C  
ATOM    774  ND2 ASN A  52       0.230 -26.222  -2.160  1.00 88.99           N  
ATOM    775 HD21 ASN A  52      -0.703 -26.608  -2.131  1.00 88.99           H  
ATOM    776 HD22 ASN A  52       0.778 -26.198  -1.312  1.00 88.99           H  
ATOM    777  OD1 ASN A  52       1.659 -24.890  -3.174  1.00 88.99           O  
ATOM    778  N   SER A  53      -1.997 -24.061  -7.068  1.00 86.83           N  
ATOM    779  H   SER A  53      -2.601 -23.578  -6.419  1.00 86.83           H  
ATOM    780  CA  SER A  53      -2.466 -24.261  -8.445  1.00 86.83           C  
ATOM    781  HA  SER A  53      -2.278 -25.303  -8.707  1.00 86.83           H  
ATOM    782  C   SER A  53      -1.698 -23.385  -9.449  1.00 86.83           C  
ATOM    783  CB  SER A  53      -3.979 -24.038  -8.545  1.00 86.83           C  
ATOM    784  HB2 SER A  53      -4.485 -24.552  -7.728  1.00 86.83           H  
ATOM    785  HB3 SER A  53      -4.333 -24.455  -9.488  1.00 86.83           H  
ATOM    786  O   SER A  53      -1.287 -22.268  -9.135  1.00 86.83           O  
ATOM    787  OG  SER A  53      -4.296 -22.663  -8.518  1.00 86.83           O  
ATOM    788  HG  SER A  53      -4.313 -22.367  -7.605  1.00 86.83           H  
ATOM    789  N   SER A  54      -1.522 -23.858 -10.686  1.00 80.30           N  
ATOM    790  H   SER A  54      -1.877 -24.772 -10.928  1.00 80.30           H  
ATOM    791  CA  SER A  54      -0.785 -23.122 -11.728  1.00 80.30           C  
ATOM    792  HA  SER A  54       0.162 -22.787 -11.304  1.00 80.30           H  
ATOM    793  C   SER A  54      -1.519 -21.877 -12.255  1.00 80.30           C  
ATOM    794  CB  SER A  54      -0.466 -24.066 -12.891  1.00 80.30           C  
ATOM    795  HB2 SER A  54       0.182 -24.865 -12.533  1.00 80.30           H  
ATOM    796  HB3 SER A  54       0.055 -23.517 -13.675  1.00 80.30           H  
ATOM    797  O   SER A  54      -0.899 -21.012 -12.876  1.00 80.30           O  
ATOM    798  OG  SER A  54      -1.661 -24.629 -13.405  1.00 80.30           O  
ATOM    799  HG  SER A  54      -1.706 -24.452 -14.348  1.00 80.30           H  
ATOM    800  N   GLY A  55      -2.833 -21.781 -12.032  1.00 84.13           N  
ATOM    801  H   GLY A  55      -3.256 -22.470 -11.428  1.00 84.13           H  
ATOM    802  CA  GLY A  55      -3.692 -20.728 -12.571  1.00 84.13           C  
ATOM    803  HA2 GLY A  55      -4.658 -21.164 -12.824  1.00 84.13           H  
ATOM    804  HA3 GLY A  55      -3.258 -20.334 -13.490  1.00 84.13           H  
ATOM    805  C   GLY A  55      -3.945 -19.558 -11.619  1.00 84.13           C  
ATOM    806  O   GLY A  55      -3.516 -19.544 -10.461  1.00 84.13           O  
ATOM    807  N   THR A  56      -4.683 -18.572 -12.127  1.00 88.95           N  
ATOM    808  H   THR A  56      -4.995 -18.656 -13.084  1.00 88.95           H  
ATOM    809  CA  THR A  56      -5.333 -17.536 -11.318  1.00 88.95           C  
ATOM    810  HA  THR A  56      -4.718 -17.323 -10.443  1.00 88.95           H  
ATOM    811  C   THR A  56      -6.683 -18.048 -10.839  1.00 88.95           C  
ATOM    812  CB  THR A  56      -5.479 -16.225 -12.099  1.00 88.95           C  
ATOM    813  HB  THR A  56      -5.803 -16.438 -13.118  1.00 88.95           H  
ATOM    814  O   THR A  56      -7.470 -18.580 -11.618  1.00 88.95           O  
ATOM    815  CG2 THR A  56      -6.445 -15.218 -11.473  1.00 88.95           C  
ATOM    816 HG21 THR A  56      -6.246 -14.216 -11.855  1.00 88.95           H  
ATOM    817 HG22 THR A  56      -6.371 -15.221 -10.386  1.00 88.95           H  
ATOM    818 HG23 THR A  56      -7.467 -15.486 -11.743  1.00 88.95           H  
ATOM    819  OG1 THR A  56      -4.221 -15.604 -12.134  1.00 88.95           O  
ATOM    820  HG1 THR A  56      -4.159 -15.123 -11.306  1.00 88.95           H  
ATOM    821  N   THR A  57      -6.943 -17.884  -9.549  1.00 88.82           N  
ATOM    822  H   THR A  57      -6.234 -17.458  -8.969  1.00 88.82           H  
ATOM    823  CA  THR A  57      -8.127 -18.402  -8.866  1.00 88.82           C  
ATOM    824  HA  THR A  57      -8.922 -18.578  -9.590  1.00 88.82           H  
ATOM    825  C   THR A  57      -8.614 -17.372  -7.859  1.00 88.82           C  
ATOM    826  CB  THR A  57      -7.815 -19.732  -8.156  1.00 88.82           C  
ATOM    827  HB  THR A  57      -8.703 -20.063  -7.618  1.00 88.82           H  
ATOM    828  O   THR A  57      -7.800 -16.737  -7.184  1.00 88.82           O  
ATOM    829  CG2 THR A  57      -7.411 -20.810  -9.168  1.00 88.82           C  
ATOM    830 HG21 THR A  57      -7.263 -21.767  -8.667  1.00 88.82           H  
ATOM    831 HG22 THR A  57      -8.189 -20.924  -9.923  1.00 88.82           H  
ATOM    832 HG23 THR A  57      -6.469 -20.548  -9.648  1.00 88.82           H  
ATOM    833  OG1 THR A  57      -6.751 -19.567  -7.242  1.00 88.82           O  
ATOM    834  HG1 THR A  57      -6.679 -18.634  -7.025  1.00 88.82           H  
ATOM    835  N   THR A  58      -9.929 -17.216  -7.736  1.00 89.35           N  
ATOM    836  H   THR A  58     -10.549 -17.750  -8.329  1.00 89.35           H  
ATOM    837  CA  THR A  58     -10.544 -16.387  -6.694  1.00 89.35           C  
ATOM    838  HA  THR A  58      -9.810 -15.671  -6.326  1.00 89.35           H  
ATOM    839  C   THR A  58     -10.963 -17.270  -5.524  1.00 89.35           C  
ATOM    840  CB  THR A  58     -11.718 -15.568  -7.240  1.00 89.35           C  
ATOM    841  HB  THR A  58     -12.486 -16.243  -7.618  1.00 89.35           H  
ATOM    842  O   THR A  58     -11.633 -18.285  -5.703  1.00 89.35           O  
ATOM    843  CG2 THR A  58     -12.334 -14.647  -6.187  1.00 89.35           C  
ATOM    844 HG21 THR A  58     -13.078 -14.003  -6.655  1.00 89.35           H  
ATOM    845 HG22 THR A  58     -12.826 -15.234  -5.412  1.00 89.35           H  
ATOM    846 HG23 THR A  58     -11.563 -14.028  -5.728  1.00 89.35           H  
ATOM    847  OG1 THR A  58     -11.270 -14.747  -8.296  1.00 89.35           O  
ATOM    848  HG1 THR A  58     -10.691 -14.071  -7.936  1.00 89.35           H  
ATOM    849  N   MET A  59     -10.556 -16.878  -4.324  1.00 89.57           N  
ATOM    850  H   MET A  59     -10.015 -16.027  -4.267  1.00 89.57           H  
ATOM    851  CA  MET A  59     -10.762 -17.585  -3.066  1.00 89.57           C  
ATOM    852  HA  MET A  59     -11.315 -18.509  -3.238  1.00 89.57           H  
ATOM    853  C   MET A  59     -11.564 -16.685  -2.130  1.00 89.57           C  
ATOM    854  CB  MET A  59      -9.398 -17.929  -2.447  1.00 89.57           C  
ATOM    855  HB2 MET A  59      -8.859 -17.000  -2.264  1.00 89.57           H  
ATOM    856  HB3 MET A  59      -9.545 -18.428  -1.489  1.00 89.57           H  
ATOM    857  O   MET A  59     -11.230 -15.513  -1.967  1.00 89.57           O  
ATOM    858  CG  MET A  59      -8.544 -18.829  -3.349  1.00 89.57           C  
ATOM    859  HG2 MET A  59      -8.899 -19.853  -3.234  1.00 89.57           H  
ATOM    860  HG3 MET A  59      -8.672 -18.551  -4.395  1.00 89.57           H  
ATOM    861  SD  MET A  59      -6.768 -18.784  -3.002  1.00 89.57           S  
ATOM    862  CE  MET A  59      -6.336 -17.149  -3.640  1.00 89.57           C  
ATOM    863  HE1 MET A  59      -6.805 -16.376  -3.031  1.00 89.57           H  
ATOM    864  HE2 MET A  59      -6.685 -17.055  -4.669  1.00 89.57           H  
ATOM    865  HE3 MET A  59      -5.253 -17.027  -3.611  1.00 89.57           H  
ATOM    866  N   ASN A  60     -12.608 -17.228  -1.506  1.00 90.65           N  
ATOM    867  H   ASN A  60     -12.799 -18.211  -1.631  1.00 90.65           H  
ATOM    868  CA  ASN A  60     -13.445 -16.482  -0.570  1.00 90.65           C  
ATOM    869  HA  ASN A  60     -13.189 -15.424  -0.619  1.00 90.65           H  
ATOM    870  C   ASN A  60     -13.187 -16.963   0.860  1.00 90.65           C  
ATOM    871  CB  ASN A  60     -14.922 -16.600  -0.970  1.00 90.65           C  
ATOM    872  HB2 ASN A  60     -15.532 -16.068  -0.241  1.00 90.65           H  
ATOM    873  HB3 ASN A  60     -15.218 -17.649  -0.959  1.00 90.65           H  
ATOM    874  O   ASN A  60     -13.355 -18.150   1.155  1.00 90.65           O  
ATOM    875  CG  ASN A  60     -15.205 -15.993  -2.333  1.00 90.65           C  
ATOM    876  ND2 ASN A  60     -15.769 -16.755  -3.241  1.00 90.65           N  
ATOM    877 HD21 ASN A  60     -15.912 -16.337  -4.149  1.00 90.65           H  
ATOM    878 HD22 ASN A  60     -15.990 -17.720  -3.040  1.00 90.65           H  
ATOM    879  OD1 ASN A  60     -14.938 -14.835  -2.606  1.00 90.65           O  
ATOM    880  N   VAL A  61     -12.812 -16.037   1.741  1.00 92.01           N  
ATOM    881  H   VAL A  61     -12.732 -15.082   1.422  1.00 92.01           H  
ATOM    882  CA  VAL A  61     -12.575 -16.295   3.166  1.00 92.01           C  
ATOM    883  HA  VAL A  61     -12.810 -17.336   3.389  1.00 92.01           H  
ATOM    884  C   VAL A  61     -13.510 -15.416   3.984  1.00 92.01           C  
ATOM    885  CB  VAL A  61     -11.103 -16.062   3.561  1.00 92.01           C  
ATOM    886  HB  VAL A  61     -10.853 -15.007   3.448  1.00 92.01           H  
ATOM    887  O   VAL A  61     -13.539 -14.202   3.811  1.00 92.01           O  
ATOM    888  CG1 VAL A  61     -10.864 -16.460   5.022  1.00 92.01           C  
ATOM    889 HG11 VAL A  61     -11.125 -17.507   5.176  1.00 92.01           H  
ATOM    890 HG12 VAL A  61      -9.814 -16.316   5.274  1.00 92.01           H  
ATOM    891 HG13 VAL A  61     -11.461 -15.837   5.688  1.00 92.01           H  
ATOM    892  CG2 VAL A  61     -10.141 -16.872   2.680  1.00 92.01           C  
ATOM    893 HG21 VAL A  61     -10.195 -16.525   1.648  1.00 92.01           H  
ATOM    894 HG22 VAL A  61     -10.405 -17.929   2.719  1.00 92.01           H  
ATOM    895 HG23 VAL A  61      -9.118 -16.742   3.031  1.00 92.01           H  
ATOM    896  N   ILE A  62     -14.289 -16.022   4.871  1.00 92.50           N  
ATOM    897  H   ILE A  62     -14.197 -17.021   4.988  1.00 92.50           H  
ATOM    898  CA  ILE A  62     -15.199 -15.315   5.773  1.00 92.50           C  
ATOM    899  HA  ILE A  62     -15.379 -14.308   5.396  1.00 92.50           H  
ATOM    900  C   ILE A  62     -14.518 -15.197   7.130  1.00 92.50           C  
ATOM    901  CB  ILE A  62     -16.563 -16.035   5.866  1.00 92.50           C  
ATOM    902  HB  ILE A  62     -16.411 -17.011   6.327  1.00 92.50           H  
ATOM    903  O   ILE A  62     -14.076 -16.197   7.688  1.00 92.50           O  
ATOM    904  CG1 ILE A  62     -17.149 -16.258   4.451  1.00 92.50           C  
ATOM    905 HG12 ILE A  62     -16.474 -16.901   3.886  1.00 92.50           H  
ATOM    906 HG13 ILE A  62     -17.206 -15.304   3.928  1.00 92.50           H  
ATOM    907  CG2 ILE A  62     -17.516 -15.220   6.764  1.00 92.50           C  
ATOM    908 HG21 ILE A  62     -18.470 -15.734   6.877  1.00 92.50           H  
ATOM    909 HG22 ILE A  62     -17.687 -14.232   6.335  1.00 92.50           H  
ATOM    910 HG23 ILE A  62     -17.096 -15.103   7.763  1.00 92.50           H  
ATOM    911  CD1 ILE A  62     -18.521 -16.940   4.415  1.00 92.50           C  
ATOM    912 HD11 ILE A  62     -18.485 -17.872   4.980  1.00 92.50           H  
ATOM    913 HD12 ILE A  62     -18.785 -17.162   3.381  1.00 92.50           H  
ATOM    914 HD13 ILE A  62     -19.287 -16.288   4.835  1.00 92.50           H  
ATOM    915  N   LEU A  63     -14.456 -13.990   7.682  1.00 93.78           N  
ATOM    916  H   LEU A  63     -14.794 -13.201   7.150  1.00 93.78           H  
ATOM    917  CA  LEU A  63     -14.006 -13.734   9.045  1.00 93.78           C  
ATOM    918  HA  LEU A  63     -13.399 -14.567   9.400  1.00 93.78           H  
ATOM    919  C   LEU A  63     -15.253 -13.598   9.932  1.00 93.78           C  
ATOM    920  CB  LEU A  63     -13.107 -12.486   9.087  1.00 93.78           C  
ATOM    921  HB2 LEU A  63     -13.733 -11.603   8.953  1.00 93.78           H  
ATOM    922  HB3 LEU A  63     -12.670 -12.424  10.083  1.00 93.78           H  
ATOM    923  O   LEU A  63     -15.863 -12.523   9.961  1.00 93.78           O  
ATOM    924  CG  LEU A  63     -11.979 -12.428   8.040  1.00 93.78           C  
ATOM    925  HG  LEU A  63     -12.411 -12.296   7.048  1.00 93.78           H  
ATOM    926  CD1 LEU A  63     -11.092 -11.222   8.344  1.00 93.78           C  
ATOM    927 HD11 LEU A  63     -11.680 -10.305   8.303  1.00 93.78           H  
ATOM    928 HD12 LEU A  63     -10.654 -11.323   9.337  1.00 93.78           H  
ATOM    929 HD13 LEU A  63     -10.288 -11.156   7.611  1.00 93.78           H  
ATOM    930  CD2 LEU A  63     -11.099 -13.680   8.022  1.00 93.78           C  
ATOM    931 HD21 LEU A  63     -10.308 -13.559   7.281  1.00 93.78           H  
ATOM    932 HD22 LEU A  63     -10.648 -13.836   9.002  1.00 93.78           H  
ATOM    933 HD23 LEU A  63     -11.692 -14.553   7.753  1.00 93.78           H  
ATOM    934  N   PRO A  64     -15.709 -14.679  10.594  1.00 91.30           N  
ATOM    935  CA  PRO A  64     -16.916 -14.630  11.407  1.00 91.30           C  
ATOM    936  HA  PRO A  64     -17.739 -14.220  10.821  1.00 91.30           H  
ATOM    937  C   PRO A  64     -16.701 -13.761  12.649  1.00 91.30           C  
ATOM    938  CB  PRO A  64     -17.229 -16.086  11.768  1.00 91.30           C  
ATOM    939  HB2 PRO A  64     -17.855 -16.525  10.992  1.00 91.30           H  
ATOM    940  HB3 PRO A  64     -17.711 -16.176  12.742  1.00 91.30           H  
ATOM    941  O   PRO A  64     -15.715 -13.917  13.368  1.00 91.30           O  
ATOM    942  CG  PRO A  64     -15.855 -16.756  11.751  1.00 91.30           C  
ATOM    943  HG2 PRO A  64     -15.335 -16.568  12.690  1.00 91.30           H  
ATOM    944  HG3 PRO A  64     -15.927 -17.827  11.560  1.00 91.30           H  
ATOM    945  CD  PRO A  64     -15.146 -16.026  10.615  1.00 91.30           C  
ATOM    946  HD2 PRO A  64     -15.386 -16.531   9.679  1.00 91.30           H  
ATOM    947  HD3 PRO A  64     -14.070 -16.025  10.785  1.00 91.30           H  
ATOM    948  N   CYS A  65     -17.663 -12.889  12.941  1.00 91.02           N  
ATOM    949  H   CYS A  65     -18.451 -12.791  12.317  1.00 91.02           H  
ATOM    950  CA  CYS A  65     -17.640 -12.037  14.123  1.00 91.02           C  
ATOM    951  HA  CYS A  65     -16.779 -12.290  14.742  1.00 91.02           H  
ATOM    952  C   CYS A  65     -18.930 -12.238  14.937  1.00 91.02           C  
ATOM    953  CB  CYS A  65     -17.446 -10.586  13.680  1.00 91.02           C  
ATOM    954  HB2 CYS A  65     -18.366 -10.203  13.239  1.00 91.02           H  
ATOM    955  HB3 CYS A  65     -16.648 -10.518  12.940  1.00 91.02           H  
ATOM    956  O   CYS A  65     -20.015 -11.954  14.427  1.00 91.02           O  
ATOM    957  SG  CYS A  65     -17.003  -9.595  15.130  1.00 91.02           S  
ATOM    958  HG  CYS A  65     -15.858 -10.219  15.422  1.00 91.02           H  
ATOM    959  N   PRO A  66     -18.852 -12.761  16.174  1.00 90.08           N  
ATOM    960  CA  PRO A  66     -20.014 -12.884  17.047  1.00 90.08           C  
ATOM    961  HA  PRO A  66     -20.720 -13.549  16.549  1.00 90.08           H  
ATOM    962  C   PRO A  66     -20.671 -11.532  17.370  1.00 90.08           C  
ATOM    963  CB  PRO A  66     -19.511 -13.548  18.329  1.00 90.08           C  
ATOM    964  HB2 PRO A  66     -19.191 -12.792  19.046  1.00 90.08           H  
ATOM    965  HB3 PRO A  66     -20.264 -14.200  18.771  1.00 90.08           H  
ATOM    966  O   PRO A  66     -19.967 -10.529  17.470  1.00 90.08           O  
ATOM    967  CG  PRO A  66     -18.294 -14.330  17.855  1.00 90.08           C  
ATOM    968  HG2 PRO A  66     -17.592 -14.486  18.674  1.00 90.08           H  
ATOM    969  HG3 PRO A  66     -18.610 -15.282  17.428  1.00 90.08           H  
ATOM    970  CD  PRO A  66     -17.709 -13.444  16.757  1.00 90.08           C  
ATOM    971  HD2 PRO A  66     -17.025 -12.708  17.179  1.00 90.08           H  
ATOM    972  HD3 PRO A  66     -17.188 -14.060  16.024  1.00 90.08           H  
ATOM    973  N   PRO A  67     -21.986 -11.491  17.661  1.00 88.28           N  
ATOM    974  CA  PRO A  67     -22.720 -10.244  17.904  1.00 88.28           C  
ATOM    975  HA  PRO A  67     -22.706  -9.653  16.989  1.00 88.28           H  
ATOM    976  C   PRO A  67     -22.207  -9.374  19.056  1.00 88.28           C  
ATOM    977  CB  PRO A  67     -24.162 -10.666  18.199  1.00 88.28           C  
ATOM    978  HB2 PRO A  67     -24.299 -10.820  19.269  1.00 88.28           H  
ATOM    979  HB3 PRO A  67     -24.880  -9.934  17.830  1.00 88.28           H  
ATOM    980  O   PRO A  67     -22.575  -8.210  19.124  1.00 88.28           O  
ATOM    981  CG  PRO A  67     -24.301 -12.004  17.485  1.00 88.28           C  
ATOM    982  HG2 PRO A  67     -24.520 -11.834  16.431  1.00 88.28           H  
ATOM    983  HG3 PRO A  67     -25.068 -12.630  17.940  1.00 88.28           H  
ATOM    984  CD  PRO A  67     -22.911 -12.616  17.623  1.00 88.28           C  
ATOM    985  HD2 PRO A  67     -22.731 -13.271  16.771  1.00 88.28           H  
ATOM    986  HD3 PRO A  67     -22.843 -13.176  18.556  1.00 88.28           H  
ATOM    987  N   SER A  68     -21.427  -9.915  19.993  1.00 86.59           N  
ATOM    988  H   SER A  68     -21.183 -10.892  19.908  1.00 86.59           H  
ATOM    989  CA  SER A  68     -20.838  -9.183  21.127  1.00 86.59           C  
ATOM    990  HA  SER A  68     -21.340  -8.222  21.243  1.00 86.59           H  
ATOM    991  C   SER A  68     -19.350  -8.882  20.946  1.00 86.59           C  
ATOM    992  CB  SER A  68     -21.058  -9.974  22.417  1.00 86.59           C  
ATOM    993  HB2 SER A  68     -22.129 -10.098  22.579  1.00 86.59           H  
ATOM    994  HB3 SER A  68     -20.640  -9.430  23.264  1.00 86.59           H  
ATOM    995  O   SER A  68     -18.707  -8.370  21.860  1.00 86.59           O  
ATOM    996  OG  SER A  68     -20.453 -11.253  22.320  1.00 86.59           O  
ATOM    997  HG  SER A  68     -19.501 -11.147  22.385  1.00 86.59           H  
ATOM    998  N   GLU A  69     -18.780  -9.248  19.803  1.00 90.58           N  
ATOM    999  H   GLU A  69     -19.355  -9.588  19.046  1.00 90.58           H  
ATOM   1000  CA  GLU A  69     -17.367  -9.072  19.503  1.00 90.58           C  
ATOM   1001  HA  GLU A  69     -16.864  -8.678  20.386  1.00 90.58           H  
ATOM   1002  C   GLU A  69     -17.171  -8.053  18.386  1.00 90.58           C  
ATOM   1003  CB  GLU A  69     -16.720 -10.418  19.153  1.00 90.58           C  
ATOM   1004  HB2 GLU A  69     -17.320 -10.912  18.388  1.00 90.58           H  
ATOM   1005  HB3 GLU A  69     -15.727 -10.227  18.745  1.00 90.58           H  
ATOM   1006  O   GLU A  69     -18.067  -7.804  17.587  1.00 90.58           O  
ATOM   1007  CG  GLU A  69     -16.576 -11.335  20.379  1.00 90.58           C  
ATOM   1008  HG2 GLU A  69     -17.564 -11.531  20.796  1.00 90.58           H  
ATOM   1009  HG3 GLU A  69     -15.985 -10.812  21.131  1.00 90.58           H  
ATOM   1010  CD  GLU A  69     -15.890 -12.674  20.060  1.00 90.58           C  
ATOM   1011  OE1 GLU A  69     -15.931 -13.601  20.897  1.00 90.58           O  
ATOM   1012  OE2 GLU A  69     -15.339 -12.865  18.955  1.00 90.58           O  
ATOM   1013  N   ALA A  70     -15.986  -7.465  18.326  1.00 90.92           N  
ATOM   1014  H   ALA A  70     -15.320  -7.648  19.063  1.00 90.92           H  
ATOM   1015  CA  ALA A  70     -15.562  -6.602  17.235  1.00 90.92           C  
ATOM   1016  HA  ALA A  70     -16.259  -6.675  16.401  1.00 90.92           H  
ATOM   1017  C   ALA A  70     -14.183  -7.044  16.746  1.00 90.92           C  
ATOM   1018  CB  ALA A  70     -15.562  -5.161  17.738  1.00 90.92           C  
ATOM   1019  HB1 ALA A  70     -16.570  -4.865  18.028  1.00 90.92           H  
ATOM   1020  HB2 ALA A  70     -14.891  -5.063  18.592  1.00 90.92           H  
ATOM   1021  HB3 ALA A  70     -15.214  -4.505  16.940  1.00 90.92           H  
ATOM   1022  O   ALA A  70     -13.321  -7.389  17.558  1.00 90.92           O  
ATOM   1023  N   ILE A  71     -13.963  -7.044  15.430  1.00 92.36           N  
ATOM   1024  H   ILE A  71     -14.700  -6.726  14.817  1.00 92.36           H  
ATOM   1025  CA  ILE A  71     -12.642  -7.335  14.857  1.00 92.36           C  
ATOM   1026  HA  ILE A  71     -12.228  -8.204  15.368  1.00 92.36           H  
ATOM   1027  C   ILE A  71     -11.716  -6.151  15.147  1.00 92.36           C  
ATOM   1028  CB  ILE A  71     -12.733  -7.687  13.352  1.00 92.36           C  
ATOM   1029  HB  ILE A  71     -13.215  -6.865  12.823  1.00 92.36           H  
ATOM   1030  O   ILE A  71     -12.090  -4.997  14.941  1.00 92.36           O  
ATOM   1031  CG1 ILE A  71     -13.594  -8.958  13.165  1.00 92.36           C  
ATOM   1032 HG12 ILE A  71     -14.558  -8.813  13.652  1.00 92.36           H  
ATOM   1033 HG13 ILE A  71     -13.101  -9.803  13.647  1.00 92.36           H  
ATOM   1034  CG2 ILE A  71     -11.327  -7.884  12.751  1.00 92.36           C  
ATOM   1035 HG21 ILE A  71     -11.394  -8.133  11.691  1.00 92.36           H  
ATOM   1036 HG22 ILE A  71     -10.796  -8.678  13.274  1.00 92.36           H  
ATOM   1037 HG23 ILE A  71     -10.746  -6.964  12.819  1.00 92.36           H  
ATOM   1038  CD1 ILE A  71     -13.895  -9.330  11.710  1.00 92.36           C  
ATOM   1039 HD11 ILE A  71     -14.390  -8.491  11.223  1.00 92.36           H  
ATOM   1040 HD12 ILE A  71     -12.982  -9.597  11.177  1.00 92.36           H  
ATOM   1041 HD13 ILE A  71     -14.564 -10.190  11.690  1.00 92.36           H  
ATOM   1042  N   VAL A  72     -10.498  -6.424  15.609  1.00 91.18           N  
ATOM   1043  H   VAL A  72     -10.234  -7.392  15.722  1.00 91.18           H  
ATOM   1044  CA  VAL A  72      -9.482  -5.389  15.831  1.00 91.18           C  
ATOM   1045  HA  VAL A  72      -9.956  -4.527  16.300  1.00 91.18           H  
ATOM   1046  C   VAL A  72      -8.921  -4.945  14.483  1.00 91.18           C  
ATOM   1047  CB  VAL A  72      -8.372  -5.881  16.775  1.00 91.18           C  
ATOM   1048  HB  VAL A  72      -7.870  -6.741  16.330  1.00 91.18           H  
ATOM   1049  O   VAL A  72      -8.489  -5.775  13.678  1.00 91.18           O  
ATOM   1050  CG1 VAL A  72      -7.334  -4.785  17.043  1.00 91.18           C  
ATOM   1051 HG11 VAL A  72      -6.595  -5.136  17.763  1.00 91.18           H  
ATOM   1052 HG12 VAL A  72      -6.807  -4.527  16.124  1.00 91.18           H  
ATOM   1053 HG13 VAL A  72      -7.818  -3.892  17.437  1.00 91.18           H  
ATOM   1054  CG2 VAL A  72      -8.952  -6.313  18.124  1.00 91.18           C  
ATOM   1055 HG21 VAL A  72      -9.483  -5.477  18.580  1.00 91.18           H  
ATOM   1056 HG22 VAL A  72      -9.639  -7.149  17.990  1.00 91.18           H  
ATOM   1057 HG23 VAL A  72      -8.148  -6.632  18.787  1.00 91.18           H  
ATOM   1058  N   PHE A  73      -8.925  -3.641  14.221  1.00 87.14           N  
ATOM   1059  H   PHE A  73      -9.202  -2.993  14.945  1.00 87.14           H  
ATOM   1060  CA  PHE A  73      -8.376  -3.079  12.991  1.00 87.14           C  
ATOM   1061  HA  PHE A  73      -8.833  -3.580  12.138  1.00 87.14           H  
ATOM   1062  C   PHE A  73      -6.855  -3.312  12.947  1.00 87.14           C  
ATOM   1063  CB  PHE A  73      -8.759  -1.599  12.948  1.00 87.14           C  
ATOM   1064  HB2 PHE A  73      -9.794  -1.496  13.275  1.00 87.14           H  
ATOM   1065  HB3 PHE A  73      -8.135  -1.060  13.660  1.00 87.14           H  
ATOM   1066  O   PHE A  73      -6.170  -3.096  13.944  1.00 87.14           O  
ATOM   1067  CG  PHE A  73      -8.654  -0.942  11.594  1.00 87.14           C  
ATOM   1068  CD1 PHE A  73      -7.473  -0.283  11.231  1.00 87.14           C  
ATOM   1069  HD1 PHE A  73      -6.632  -0.314  11.908  1.00 87.14           H  
ATOM   1070  CD2 PHE A  73      -9.757  -0.927  10.723  1.00 87.14           C  
ATOM   1071  HD2 PHE A  73     -10.674  -1.432  10.992  1.00 87.14           H  
ATOM   1072  CE1 PHE A  73      -7.394   0.407  10.010  1.00 87.14           C  
ATOM   1073  HE1 PHE A  73      -6.494   0.936   9.733  1.00 87.14           H  
ATOM   1074  CE2 PHE A  73      -9.679  -0.235   9.504  1.00 87.14           C  
ATOM   1075  HE2 PHE A  73     -10.527  -0.235   8.835  1.00 87.14           H  
ATOM   1076  CZ  PHE A  73      -8.493   0.425   9.140  1.00 87.14           C  
ATOM   1077  HZ  PHE A  73      -8.423   0.946   8.197  1.00 87.14           H  
ATOM   1078  N   GLY A  74      -6.325  -3.802  11.826  1.00 87.49           N  
ATOM   1079  H   GLY A  74      -6.889  -3.859  10.990  1.00 87.49           H  
ATOM   1080  CA  GLY A  74      -4.908  -4.175  11.691  1.00 87.49           C  
ATOM   1081  HA2 GLY A  74      -4.595  -4.100  10.649  1.00 87.49           H  
ATOM   1082  HA3 GLY A  74      -4.291  -3.496  12.279  1.00 87.49           H  
ATOM   1083  C   GLY A  74      -4.570  -5.597  12.101  1.00 87.49           C  
ATOM   1084  O   GLY A  74      -3.430  -6.006  11.928  1.00 87.49           O  
ATOM   1085  N   SER A  75      -5.536  -6.369  12.606  1.00 91.25           N  
ATOM   1086  H   SER A  75      -6.457  -5.972  12.723  1.00 91.25           H  
ATOM   1087  CA  SER A  75      -5.273  -7.727  13.094  1.00 91.25           C  
ATOM   1088  HA  SER A  75      -4.235  -7.777  13.423  1.00 91.25           H  
ATOM   1089  C   SER A  75      -5.429  -8.835  12.055  1.00 91.25           C  
ATOM   1090  CB  SER A  75      -6.138  -8.034  14.312  1.00 91.25           C  
ATOM   1091  HB2 SER A  75      -5.762  -8.950  14.768  1.00 91.25           H  
ATOM   1092  HB3 SER A  75      -6.045  -7.225  15.036  1.00 91.25           H  
ATOM   1093  O   SER A  75      -5.176  -9.988  12.391  1.00 91.25           O  
ATOM   1094  OG  SER A  75      -7.499  -8.226  13.966  1.00 91.25           O  
ATOM   1095  HG  SER A  75      -7.887  -7.368  13.781  1.00 91.25           H  
ATOM   1096  N   ILE A  76      -5.887  -8.528  10.834  1.00 94.24           N  
ATOM   1097  H   ILE A  76      -6.038  -7.558  10.597  1.00 94.24           H  
ATOM   1098  CA  ILE A  76      -6.066  -9.554   9.801  1.00 94.24           C  
ATOM   1099  HA  ILE A  76      -6.484 -10.439  10.280  1.00 94.24           H  
ATOM   1100  C   ILE A  76      -4.689  -9.916   9.244  1.00 94.24           C  
ATOM   1101  CB  ILE A  76      -7.055  -9.137   8.689  1.00 94.24           C  
ATOM   1102  HB  ILE A  76      -6.610  -8.330   8.107  1.00 94.24           H  
ATOM   1103  O   ILE A  76      -4.023  -9.089   8.620  1.00 94.24           O  
ATOM   1104  CG1 ILE A  76      -8.397  -8.627   9.265  1.00 94.24           C  
ATOM   1105 HG12 ILE A  76      -8.207  -7.869  10.026  1.00 94.24           H  
ATOM   1106 HG13 ILE A  76      -8.929  -9.451   9.741  1.00 94.24           H  
ATOM   1107  CG2 ILE A  76      -7.287 -10.329   7.740  1.00 94.24           C  
ATOM   1108 HG21 ILE A  76      -7.759 -11.149   8.282  1.00 94.24           H  
ATOM   1109 HG22 ILE A  76      -7.918 -10.031   6.903  1.00 94.24           H  
ATOM   1110 HG23 ILE A  76      -6.341 -10.683   7.331  1.00 94.24           H  
ATOM   1111  CD1 ILE A  76      -9.305  -7.970   8.217  1.00 94.24           C  
ATOM   1112 HD11 ILE A  76      -9.639  -8.700   7.479  1.00 94.24           H  
ATOM   1113 HD12 ILE A  76      -8.771  -7.163   7.716  1.00 94.24           H  
ATOM   1114 HD13 ILE A  76     -10.182  -7.555   8.714  1.00 94.24           H  
ATOM   1115  N   GLU A  77      -4.283 -11.158   9.448  1.00 93.46           N  
ATOM   1116  H   GLU A  77      -4.891 -11.768   9.977  1.00 93.46           H  
ATOM   1117  CA  GLU A  77      -2.962 -11.684   9.126  1.00 93.46           C  
ATOM   1118  HA  GLU A  77      -2.383 -10.942   8.576  1.00 93.46           H  
ATOM   1119  C   GLU A  77      -3.106 -12.926   8.243  1.00 93.46           C  
ATOM   1120  CB  GLU A  77      -2.202 -12.008  10.425  1.00 93.46           C  
ATOM   1121  HB2 GLU A  77      -1.297 -12.561  10.173  1.00 93.46           H  
ATOM   1122  HB3 GLU A  77      -2.836 -12.649  11.037  1.00 93.46           H  
ATOM   1123  O   GLU A  77      -4.022 -13.730   8.410  1.00 93.46           O  
ATOM   1124  CG  GLU A  77      -1.798 -10.756  11.236  1.00 93.46           C  
ATOM   1125  HG2 GLU A  77      -2.655 -10.088  11.320  1.00 93.46           H  
ATOM   1126  HG3 GLU A  77      -1.021 -10.225  10.685  1.00 93.46           H  
ATOM   1127  CD  GLU A  77      -1.290 -11.079  12.659  1.00 93.46           C  
ATOM   1128  OE1 GLU A  77      -1.138 -10.136  13.476  1.00 93.46           O  
ATOM   1129  OE2 GLU A  77      -1.098 -12.275  12.979  1.00 93.46           O  
ATOM   1130  N   VAL A  78      -2.190 -13.107   7.297  1.00 92.74           N  
ATOM   1131  H   VAL A  78      -1.431 -12.442   7.250  1.00 92.74           H  
ATOM   1132  CA  VAL A  78      -2.021 -14.363   6.567  1.00 92.74           C  
ATOM   1133  HA  VAL A  78      -2.903 -14.982   6.727  1.00 92.74           H  
ATOM   1134  C   VAL A  78      -0.833 -15.111   7.160  1.00 92.74           C  
ATOM   1135  CB  VAL A  78      -1.934 -14.136   5.047  1.00 92.74           C  
ATOM   1136  HB  VAL A  78      -2.876 -13.679   4.742  1.00 92.74           H  
ATOM   1137  O   VAL A  78       0.264 -14.568   7.280  1.00 92.74           O  
ATOM   1138  CG1 VAL A  78      -0.811 -13.188   4.610  1.00 92.74           C  
ATOM   1139 HG11 VAL A  78      -0.950 -12.209   5.068  1.00 92.74           H  
ATOM   1140 HG12 VAL A  78      -0.829 -13.062   3.528  1.00 92.74           H  
ATOM   1141 HG13 VAL A  78       0.160 -13.579   4.915  1.00 92.74           H  
ATOM   1142  CG2 VAL A  78      -1.825 -15.462   4.285  1.00 92.74           C  
ATOM   1143 HG21 VAL A  78      -1.876 -15.273   3.212  1.00 92.74           H  
ATOM   1144 HG22 VAL A  78      -2.650 -16.116   4.568  1.00 92.74           H  
ATOM   1145 HG23 VAL A  78      -0.882 -15.959   4.514  1.00 92.74           H  
ATOM   1146  N   SER A  79      -1.051 -16.371   7.528  1.00 91.75           N  
ATOM   1147  H   SER A  79      -1.978 -16.750   7.397  1.00 91.75           H  
ATOM   1148  CA  SER A  79       0.003 -17.280   7.969  1.00 91.75           C  
ATOM   1149  HA  SER A  79       0.949 -16.739   7.994  1.00 91.75           H  
ATOM   1150  C   SER A  79       0.129 -18.434   6.994  1.00 91.75           C  
ATOM   1151  CB  SER A  79      -0.251 -17.815   9.380  1.00 91.75           C  
ATOM   1152  HB2 SER A  79      -0.534 -16.997  10.043  1.00 91.75           H  
ATOM   1153  HB3 SER A  79       0.668 -18.264   9.755  1.00 91.75           H  
ATOM   1154  O   SER A  79      -0.889 -18.980   6.560  1.00 91.75           O  
ATOM   1155  OG  SER A  79      -1.265 -18.805   9.364  1.00 91.75           O  
ATOM   1156  HG  SER A  79      -1.437 -19.031   8.447  1.00 91.75           H  
ATOM   1157  N   ALA A  80       1.347 -18.868   6.707  1.00 91.08           N  
ATOM   1158  H   ALA A  80       2.146 -18.408   7.119  1.00 91.08           H  
ATOM   1159  CA  ALA A  80       1.560 -20.051   5.892  1.00 91.08           C  
ATOM   1160  HA  ALA A  80       0.674 -20.683   5.950  1.00 91.08           H  
ATOM   1161  C   ALA A  80       2.734 -20.882   6.388  1.00 91.08           C  
ATOM   1162  CB  ALA A  80       1.764 -19.632   4.437  1.00 91.08           C  
ATOM   1163  HB1 ALA A  80       1.928 -20.528   3.838  1.00 91.08           H  
ATOM   1164  HB2 ALA A  80       2.646 -18.995   4.366  1.00 91.08           H  
ATOM   1165  HB3 ALA A  80       0.886 -19.100   4.071  1.00 91.08           H  
ATOM   1166  O   ALA A  80       3.766 -20.339   6.771  1.00 91.08           O  
ATOM   1167  N   VAL A  81       2.591 -22.200   6.294  1.00 89.26           N  
ATOM   1168  H   VAL A  81       1.721 -22.546   5.918  1.00 89.26           H  
ATOM   1169  CA  VAL A  81       3.708 -23.136   6.367  1.00 89.26           C  
ATOM   1170  HA  VAL A  81       4.534 -22.673   6.908  1.00 89.26           H  
ATOM   1171  C   VAL A  81       4.148 -23.421   4.939  1.00 89.26           C  
ATOM   1172  CB  VAL A  81       3.332 -24.419   7.122  1.00 89.26           C  
ATOM   1173  HB  VAL A  81       2.552 -24.952   6.578  1.00 89.26           H  
ATOM   1174  O   VAL A  81       3.367 -23.930   4.132  1.00 89.26           O  
ATOM   1175  CG1 VAL A  81       4.552 -25.325   7.240  1.00 89.26           C  
ATOM   1176 HG11 VAL A  81       4.284 -26.224   7.795  1.00 89.26           H  
ATOM   1177 HG12 VAL A  81       4.908 -25.623   6.254  1.00 89.26           H  
ATOM   1178 HG13 VAL A  81       5.337 -24.796   7.780  1.00 89.26           H  
ATOM   1179  CG2 VAL A  81       2.850 -24.108   8.544  1.00 89.26           C  
ATOM   1180 HG21 VAL A  81       3.623 -23.579   9.101  1.00 89.26           H  
ATOM   1181 HG22 VAL A  81       2.604 -25.037   9.059  1.00 89.26           H  
ATOM   1182 HG23 VAL A  81       1.944 -23.503   8.518  1.00 89.26           H  
ATOM   1183  N   VAL A  82       5.387 -23.077   4.605  1.00 86.03           N  
ATOM   1184  H   VAL A  82       5.966 -22.645   5.311  1.00 86.03           H  
ATOM   1185  CA  VAL A  82       5.930 -23.195   3.249  1.00 86.03           C  
ATOM   1186  HA  VAL A  82       5.187 -23.698   2.630  1.00 86.03           H  
ATOM   1187  C   VAL A  82       7.176 -24.067   3.209  1.00 86.03           C  
ATOM   1188  CB  VAL A  82       6.178 -21.825   2.587  1.00 86.03           C  
ATOM   1189  HB  VAL A  82       6.480 -22.005   1.555  1.00 86.03           H  
ATOM   1190  O   VAL A  82       7.935 -24.159   4.167  1.00 86.03           O  
ATOM   1191  CG1 VAL A  82       4.900 -20.978   2.549  1.00 86.03           C  
ATOM   1192 HG11 VAL A  82       4.092 -21.553   2.096  1.00 86.03           H  
ATOM   1193 HG12 VAL A  82       5.069 -20.081   1.953  1.00 86.03           H  
ATOM   1194 HG13 VAL A  82       4.610 -20.684   3.557  1.00 86.03           H  
ATOM   1195  CG2 VAL A  82       7.286 -21.012   3.261  1.00 86.03           C  
ATOM   1196 HG21 VAL A  82       8.227 -21.562   3.240  1.00 86.03           H  
ATOM   1197 HG22 VAL A  82       7.016 -20.791   4.293  1.00 86.03           H  
ATOM   1198 HG23 VAL A  82       7.426 -20.076   2.721  1.00 86.03           H  
ATOM   1199  N   SER A  83       7.402 -24.691   2.063  1.00 80.69           N  
ATOM   1200  H   SER A  83       6.741 -24.530   1.317  1.00 80.69           H  
ATOM   1201  CA  SER A  83       8.642 -25.379   1.705  1.00 80.69           C  
ATOM   1202  HA  SER A  83       9.401 -25.195   2.466  1.00 80.69           H  
ATOM   1203  C   SER A  83       9.152 -24.813   0.385  1.00 80.69           C  
ATOM   1204  CB  SER A  83       8.417 -26.893   1.619  1.00 80.69           C  
ATOM   1205  HB2 SER A  83       9.334 -27.385   1.297  1.00 80.69           H  
ATOM   1206  HB3 SER A  83       8.151 -27.267   2.608  1.00 80.69           H  
ATOM   1207  O   SER A  83       8.365 -24.324  -0.428  1.00 80.69           O  
ATOM   1208  OG  SER A  83       7.370 -27.192   0.711  1.00 80.69           O  
ATOM   1209  HG  SER A  83       6.661 -26.572   0.897  1.00 80.69           H  
ATOM   1210  N   VAL A  84      10.460 -24.873   0.156  1.00 77.63           N  
ATOM   1211  H   VAL A  84      11.068 -25.293   0.845  1.00 77.63           H  
ATOM   1212  CA  VAL A  84      11.043 -24.499  -1.135  1.00 77.63           C  
ATOM   1213  HA  VAL A  84      10.387 -23.783  -1.631  1.00 77.63           H  
ATOM   1214  C   VAL A  84      11.120 -25.750  -2.005  1.00 77.63           C  
ATOM   1215  CB  VAL A  84      12.403 -23.800  -0.964  1.00 77.63           C  
ATOM   1216  HB  VAL A  84      13.100 -24.470  -0.460  1.00 77.63           H  
ATOM   1217  O   VAL A  84      11.764 -26.729  -1.633  1.00 77.63           O  
ATOM   1218  CG1 VAL A  84      12.986 -23.409  -2.327  1.00 77.63           C  
ATOM   1219 HG11 VAL A  84      12.270 -22.801  -2.880  1.00 77.63           H  
ATOM   1220 HG12 VAL A  84      13.219 -24.306  -2.901  1.00 77.63           H  
ATOM   1221 HG13 VAL A  84      13.909 -22.847  -2.185  1.00 77.63           H  
ATOM   1222  CG2 VAL A  84      12.251 -22.522  -0.124  1.00 77.63           C  
ATOM   1223 HG21 VAL A  84      13.209 -22.008  -0.052  1.00 77.63           H  
ATOM   1224 HG22 VAL A  84      11.520 -21.854  -0.580  1.00 77.63           H  
ATOM   1225 HG23 VAL A  84      11.929 -22.768   0.888  1.00 77.63           H  
ATOM   1226  N   LYS A  85      10.448 -25.729  -3.159  1.00 74.58           N  
ATOM   1227  H   LYS A  85       9.959 -24.877  -3.394  1.00 74.58           H  
ATOM   1228  CA  LYS A  85      10.484 -26.804  -4.159  1.00 74.58           C  
ATOM   1229  HA  LYS A  85      11.041 -27.645  -3.746  1.00 74.58           H  
ATOM   1230  C   LYS A  85      11.242 -26.377  -5.408  1.00 74.58           C  
ATOM   1231  CB  LYS A  85       9.067 -27.294  -4.502  1.00 74.58           C  
ATOM   1232  HB2 LYS A  85       8.416 -26.442  -4.698  1.00 74.58           H  
ATOM   1233  HB3 LYS A  85       9.117 -27.901  -5.406  1.00 74.58           H  
ATOM   1234  O   LYS A  85      11.317 -25.198  -5.745  1.00 74.58           O  
ATOM   1235  CG  LYS A  85       8.485 -28.156  -3.374  1.00 74.58           C  
ATOM   1236  HG2 LYS A  85       8.284 -27.533  -2.503  1.00 74.58           H  
ATOM   1237  HG3 LYS A  85       9.216 -28.915  -3.096  1.00 74.58           H  
ATOM   1238  CD  LYS A  85       7.197 -28.863  -3.820  1.00 74.58           C  
ATOM   1239  HD2 LYS A  85       7.396 -29.448  -4.717  1.00 74.58           H  
ATOM   1240  HD3 LYS A  85       6.432 -28.121  -4.047  1.00 74.58           H  
ATOM   1241  CE  LYS A  85       6.729 -29.797  -2.699  1.00 74.58           C  
ATOM   1242  HE2 LYS A  85       6.701 -29.238  -1.764  1.00 74.58           H  
ATOM   1243  HE3 LYS A  85       7.471 -30.587  -2.583  1.00 74.58           H  
ATOM   1244  NZ  LYS A  85       5.396 -30.386  -2.978  1.00 74.58           N  
ATOM   1245  HZ1 LYS A  85       5.350 -30.781  -3.906  1.00 74.58           H  
ATOM   1246  HZ2 LYS A  85       5.181 -31.100  -2.297  1.00 74.58           H  
ATOM   1247  HZ3 LYS A  85       4.680 -29.683  -2.864  1.00 74.58           H  
ATOM   1248  N   HIS A  86      11.774 -27.366  -6.113  1.00 69.34           N  
ATOM   1249  H   HIS A  86      11.640 -28.311  -5.786  1.00 69.34           H  
ATOM   1250  CA  HIS A  86      12.476 -27.196  -7.379  1.00 69.34           C  
ATOM   1251  HA  HIS A  86      12.769 -26.153  -7.497  1.00 69.34           H  
ATOM   1252  C   HIS A  86      11.574 -27.573  -8.571  1.00 69.34           C  
ATOM   1253  CB  HIS A  86      13.748 -28.042  -7.294  1.00 69.34           C  
ATOM   1254  HB2 HIS A  86      13.478 -29.095  -7.211  1.00 69.34           H  
ATOM   1255  HB3 HIS A  86      14.305 -27.767  -6.398  1.00 69.34           H  
ATOM   1256  O   HIS A  86      10.747 -28.476  -8.445  1.00 69.34           O  
ATOM   1257  CG  HIS A  86      14.645 -27.858  -8.476  1.00 69.34           C  
ATOM   1258  CD2 HIS A  86      15.470 -26.797  -8.724  1.00 69.34           C  
ATOM   1259  HD2 HIS A  86      15.589 -25.923  -8.101  1.00 69.34           H  
ATOM   1260  ND1 HIS A  86      14.787 -28.745  -9.507  1.00 69.34           N  
ATOM   1261  HD1 HIS A  86      14.401 -29.679  -9.511  1.00 69.34           H  
ATOM   1262  CE1 HIS A  86      15.687 -28.232 -10.362  1.00 69.34           C  
ATOM   1263  HE1 HIS A  86      16.077 -28.730 -11.237  1.00 69.34           H  
ATOM   1264  NE2 HIS A  86      16.123 -27.042  -9.933  1.00 69.34           N  
ATOM   1265  N   SER A  87      11.739 -26.922  -9.735  1.00 67.50           N  
ATOM   1266  H   SER A  87      12.405 -26.163  -9.769  1.00 67.50           H  
ATOM   1267  CA  SER A  87      10.953 -27.217 -10.961  1.00 67.50           C  
ATOM   1268  HA  SER A  87       9.899 -27.029 -10.759  1.00 67.50           H  
ATOM   1269  C   SER A  87      11.075 -28.664 -11.435  1.00 67.50           C  
ATOM   1270  CB  SER A  87      11.389 -26.347 -12.155  1.00 67.50           C  
ATOM   1271  HB2 SER A  87      10.961 -25.347 -12.082  1.00 67.50           H  
ATOM   1272  HB3 SER A  87      10.994 -26.774 -13.077  1.00 67.50           H  
ATOM   1273  O   SER A  87      10.155 -29.212 -12.034  1.00 67.50           O  
ATOM   1274  OG  SER A  87      12.801 -26.241 -12.259  1.00 67.50           O  
ATOM   1275  HG  SER A  87      13.122 -26.978 -12.784  1.00 67.50           H  
ATOM   1276  N   ILE A  88      12.233 -29.273 -11.208  1.00 59.92           N  
ATOM   1277  H   ILE A  88      12.918 -28.755 -10.677  1.00 59.92           H  
ATOM   1278  CA  ILE A  88      12.445 -30.703 -11.419  1.00 59.92           C  
ATOM   1279  HA  ILE A  88      11.724 -31.086 -12.141  1.00 59.92           H  
ATOM   1280  C   ILE A  88      12.179 -31.322 -10.058  1.00 59.92           C  
ATOM   1281  CB  ILE A  88      13.877 -30.996 -11.935  1.00 59.92           C  
ATOM   1282  HB  ILE A  88      14.588 -30.891 -11.115  1.00 59.92           H  
ATOM   1283  O   ILE A  88      12.987 -31.058  -9.176  1.00 59.92           O  
ATOM   1284  CG1 ILE A  88      14.303 -30.008 -13.046  1.00 59.92           C  
ATOM   1285 HG12 ILE A  88      14.224 -28.980 -12.692  1.00 59.92           H  
ATOM   1286 HG13 ILE A  88      13.639 -30.119 -13.903  1.00 59.92           H  
ATOM   1287  CG2 ILE A  88      13.945 -32.457 -12.415  1.00 59.92           C  
ATOM   1288 HG21 ILE A  88      14.977 -32.744 -12.614  1.00 59.92           H  
ATOM   1289 HG22 ILE A  88      13.557 -33.128 -11.649  1.00 59.92           H  
ATOM   1290 HG23 ILE A  88      13.359 -32.579 -13.326  1.00 59.92           H  
ATOM   1291  CD1 ILE A  88      15.746 -30.200 -13.504  1.00 59.92           C  
ATOM   1292 HD11 ILE A  88      16.439 -30.183 -12.663  1.00 59.92           H  
ATOM   1293 HD12 ILE A  88      16.009 -29.414 -14.211  1.00 59.92           H  
ATOM   1294 HD13 ILE A  88      15.832 -31.166 -14.002  1.00 59.92           H  
ATOM   1295  N   ASN A  89      11.054 -32.030  -9.890  1.00 52.66           N  
ATOM   1296  H   ASN A  89      10.433 -32.058 -10.686  1.00 52.66           H  
ATOM   1297  CA  ASN A  89      10.531 -32.630  -8.647  1.00 52.66           C  
ATOM   1298  HA  ASN A  89      10.239 -31.823  -7.976  1.00 52.66           H  
ATOM   1299  C   ASN A  89      11.558 -33.501  -7.883  1.00 52.66           C  
ATOM   1300  CB  ASN A  89       9.282 -33.477  -8.997  1.00 52.66           C  
ATOM   1301  HB2 ASN A  89       9.524 -34.152  -9.818  1.00 52.66           H  
ATOM   1302  HB3 ASN A  89       9.020 -34.097  -8.140  1.00 52.66           H  
ATOM   1303  O   ASN A  89      11.408 -34.714  -7.768  1.00 52.66           O  
ATOM   1304  CG  ASN A  89       8.031 -32.688  -9.327  1.00 52.66           C  
ATOM   1305  ND2 ASN A  89       7.178 -33.209 -10.179  1.00 52.66           N  
ATOM   1306 HD21 ASN A  89       7.347 -34.112 -10.599  1.00 52.66           H  
ATOM   1307 HD22 ASN A  89       6.355 -32.655 -10.369  1.00 52.66           H  
ATOM   1308  OD1 ASN A  89       7.774 -31.620  -8.804  1.00 52.66           O  
ATOM   1309  N   ALA A  90      12.611 -32.886  -7.368  1.00 51.69           N  
ATOM   1310  H   ALA A  90      12.700 -31.895  -7.544  1.00 51.69           H  
ATOM   1311  CA  ALA A  90      13.696 -33.485  -6.624  1.00 51.69           C  
ATOM   1312  HA  ALA A  90      13.497 -34.545  -6.464  1.00 51.69           H  
ATOM   1313  C   ALA A  90      13.750 -32.780  -5.272  1.00 51.69           C  
ATOM   1314  CB  ALA A  90      15.000 -33.342  -7.422  1.00 51.69           C  
ATOM   1315  HB1 ALA A  90      15.213 -32.287  -7.594  1.00 51.69           H  
ATOM   1316  HB2 ALA A  90      15.821 -33.782  -6.857  1.00 51.69           H  
ATOM   1317  HB3 ALA A  90      14.907 -33.854  -8.380  1.00 51.69           H  
ATOM   1318  O   ALA A  90      13.684 -31.548  -5.201  1.00 51.69           O  
ATOM   1319  N   GLU A  91      13.838 -33.565  -4.203  1.00 49.80           N  
ATOM   1320  H   GLU A  91      13.884 -34.567  -4.322  1.00 49.80           H  
ATOM   1321  CA  GLU A  91      14.095 -33.039  -2.868  1.00 49.80           C  
ATOM   1322  HA  GLU A  91      13.332 -32.302  -2.619  1.00 49.80           H  
ATOM   1323  C   GLU A  91      15.457 -32.337  -2.884  1.00 49.80           C  
ATOM   1324  CB  GLU A  91      14.030 -34.162  -1.824  1.00 49.80           C  
ATOM   1325  HB2 GLU A  91      14.722 -34.956  -2.104  1.00 49.80           H  
ATOM   1326  HB3 GLU A  91      14.330 -33.756  -0.858  1.00 49.80           H  
ATOM   1327  O   GLU A  91      16.481 -32.921  -3.243  1.00 49.80           O  
ATOM   1328  CG  GLU A  91      12.604 -34.729  -1.702  1.00 49.80           C  
ATOM   1329  HG2 GLU A  91      12.302 -35.147  -2.663  1.00 49.80           H  
ATOM   1330  HG3 GLU A  91      11.927 -33.907  -1.467  1.00 49.80           H  
ATOM   1331  CD  GLU A  91      12.471 -35.819  -0.628  1.00 49.80           C  
ATOM   1332  OE1 GLU A  91      11.308 -36.114  -0.273  1.00 49.80           O  
ATOM   1333  OE2 GLU A  91      13.515 -36.353  -0.189  1.00 49.80           O  
ATOM   1334  N   TRP A  92      15.450 -31.044  -2.570  1.00 48.95           N  
ATOM   1335  H   TRP A  92      14.579 -30.617  -2.289  1.00 48.95           H  
ATOM   1336  CA  TRP A  92      16.661 -30.244  -2.466  1.00 48.95           C  
ATOM   1337  HA  TRP A  92      17.259 -30.401  -3.364  1.00 48.95           H  
ATOM   1338  C   TRP A  92      17.463 -30.730  -1.247  1.00 48.95           C  
ATOM   1339  CB  TRP A  92      16.246 -28.765  -2.388  1.00 48.95           C  
ATOM   1340  HB2 TRP A  92      15.496 -28.576  -3.156  1.00 48.95           H  
ATOM   1341  HB3 TRP A  92      15.774 -28.583  -1.422  1.00 48.95           H  
ATOM   1342  O   TRP A  92      16.902 -30.868  -0.163  1.00 48.95           O  
ATOM   1343  CG  TRP A  92      17.337 -27.763  -2.589  1.00 48.95           C  
ATOM   1344  CD1 TRP A  92      18.133 -27.692  -3.675  1.00 48.95           C  
ATOM   1345  HD1 TRP A  92      18.081 -28.370  -4.514  1.00 48.95           H  
ATOM   1346  CD2 TRP A  92      17.753 -26.663  -1.724  1.00 48.95           C  
ATOM   1347  CE2 TRP A  92      18.863 -26.004  -2.335  1.00 48.95           C  
ATOM   1348  CE3 TRP A  92      17.291 -26.134  -0.501  1.00 48.95           C  
ATOM   1349  HE3 TRP A  92      16.452 -26.600  -0.006  1.00 48.95           H  
ATOM   1350  NE1 TRP A  92      19.071 -26.697  -3.505  1.00 48.95           N  
ATOM   1351  HE1 TRP A  92      19.901 -26.635  -4.077  1.00 48.95           H  
ATOM   1352  CH2 TRP A  92      18.999 -24.384  -0.552  1.00 48.95           C  
ATOM   1353  HH2 TRP A  92      19.463 -23.524  -0.092  1.00 48.95           H  
ATOM   1354  CZ2 TRP A  92      19.507 -24.905  -1.751  1.00 48.95           C  
ATOM   1355  HZ2 TRP A  92      20.363 -24.448  -2.225  1.00 48.95           H  
ATOM   1356  CZ3 TRP A  92      17.879 -24.979   0.051  1.00 48.95           C  
ATOM   1357  HZ3 TRP A  92      17.485 -24.558   0.964  1.00 48.95           H  
ATOM   1358  N   GLN A  93      18.751 -31.032  -1.426  1.00 48.40           N  
ATOM   1359  H   GLN A  93      19.160 -30.885  -2.338  1.00 48.40           H  
ATOM   1360  CA  GLN A  93      19.669 -31.428  -0.351  1.00 48.40           C  
ATOM   1361  HA  GLN A  93      19.205 -31.218   0.613  1.00 48.40           H  
ATOM   1362  C   GLN A  93      20.942 -30.578  -0.440  1.00 48.40           C  
ATOM   1363  CB  GLN A  93      19.996 -32.937  -0.412  1.00 48.40           C  
ATOM   1364  HB2 GLN A  93      20.762 -33.149   0.333  1.00 48.40           H  
ATOM   1365  HB3 GLN A  93      20.398 -33.184  -1.395  1.00 48.40           H  
ATOM   1366  O   GLN A  93      21.417 -30.295  -1.543  1.00 48.40           O  
ATOM   1367  CG  GLN A  93      18.777 -33.832  -0.121  1.00 48.40           C  
ATOM   1368  HG2 GLN A  93      18.040 -33.709  -0.915  1.00 48.40           H  
ATOM   1369  HG3 GLN A  93      18.317 -33.508   0.813  1.00 48.40           H  
ATOM   1370  CD  GLN A  93      19.101 -35.324  -0.000  1.00 48.40           C  
ATOM   1371  NE2 GLN A  93      18.144 -36.134   0.395  1.00 48.40           N  
ATOM   1372 HE21 GLN A  93      17.204 -35.790   0.524  1.00 48.40           H  
ATOM   1373 HE22 GLN A  93      18.360 -37.120   0.430  1.00 48.40           H  
ATOM   1374  OE1 GLN A  93      20.199 -35.804  -0.238  1.00 48.40           O  
ATOM   1375  N   SER A  94      21.494 -30.170   0.711  1.00 45.61           N  
ATOM   1376  H   SER A  94      21.073 -30.452   1.585  1.00 45.61           H  
ATOM   1377  CA  SER A  94      22.739 -29.390   0.801  1.00 45.61           C  
ATOM   1378  HA  SER A  94      22.589 -28.428   0.312  1.00 45.61           H  
ATOM   1379  C   SER A  94      23.889 -30.084   0.099  1.00 45.61           C  
ATOM   1380  CB  SER A  94      23.214 -29.151   2.249  1.00 45.61           C  
ATOM   1381  HB2 SER A  94      24.200 -29.590   2.398  1.00 45.61           H  
ATOM   1382  HB3 SER A  94      23.325 -28.079   2.416  1.00 45.61           H  
ATOM   1383  O   SER A  94      23.959 -31.313   0.070  1.00 45.61           O  
ATOM   1384  OG  SER A  94      22.365 -29.688   3.236  1.00 45.61           O  
ATOM   1385  HG  SER A  94      21.836 -28.942   3.529  1.00 45.61           H  
ATOM   1386  N   GLY A  95      24.880 -29.301  -0.332  1.00 46.01           N  
ATOM   1387  H   GLY A  95      24.808 -28.308  -0.159  1.00 46.01           H  
ATOM   1388  CA  GLY A  95      26.129 -29.838  -0.881  1.00 46.01           C  
ATOM   1389  HA2 GLY A  95      26.767 -29.005  -1.177  1.00 46.01           H  
ATOM   1390  HA3 GLY A  95      25.895 -30.436  -1.762  1.00 46.01           H  
ATOM   1391  C   GLY A  95      26.935 -30.728   0.083  1.00 46.01           C  
ATOM   1392  O   GLY A  95      27.941 -31.287  -0.342  1.00 46.01           O  
ATOM   1393  N   ASN A  96      26.503 -30.860   1.344  1.00 43.48           N  
ATOM   1394  H   ASN A  96      25.663 -30.356   1.591  1.00 43.48           H  
ATOM   1395  CA  ASN A  96      27.101 -31.706   2.379  1.00 43.48           C  
ATOM   1396  HA  ASN A  96      28.079 -32.042   2.035  1.00 43.48           H  
ATOM   1397  C   ASN A  96      26.328 -33.004   2.678  1.00 43.48           C  
ATOM   1398  CB  ASN A  96      27.298 -30.857   3.649  1.00 43.48           C  
ATOM   1399  HB2 ASN A  96      26.420 -30.233   3.820  1.00 43.48           H  
ATOM   1400  HB3 ASN A  96      27.416 -31.510   4.513  1.00 43.48           H  
ATOM   1401  O   ASN A  96      26.764 -33.771   3.537  1.00 43.48           O  
ATOM   1402  CG  ASN A  96      28.538 -29.985   3.602  1.00 43.48           C  
ATOM   1403  ND2 ASN A  96      28.635 -29.029   4.494  1.00 43.48           N  
ATOM   1404 HD21 ASN A  96      29.430 -28.414   4.397  1.00 43.48           H  
ATOM   1405 HD22 ASN A  96      27.842 -28.801   5.076  1.00 43.48           H  
ATOM   1406  OD1 ASN A  96      29.443 -30.151   2.802  1.00 43.48           O  
ATOM   1407  N   ALA A  97      25.208 -33.290   2.006  1.00 44.35           N  
ATOM   1408  H   ALA A  97      24.883 -32.673   1.275  1.00 44.35           H  
ATOM   1409  CA  ALA A  97      24.591 -34.607   2.125  1.00 44.35           C  
ATOM   1410  HA  ALA A  97      24.533 -34.873   3.181  1.00 44.35           H  
ATOM   1411  C   ALA A  97      25.478 -35.644   1.414  1.00 44.35           C  
ATOM   1412  CB  ALA A  97      23.159 -34.565   1.582  1.00 44.35           C  
ATOM   1413  HB1 ALA A  97      22.574 -33.825   2.129  1.00 44.35           H  
ATOM   1414  HB2 ALA A  97      22.690 -35.543   1.691  1.00 44.35           H  
ATOM   1415  HB3 ALA A  97      23.171 -34.300   0.525  1.00 44.35           H  
ATOM   1416  O   ALA A  97      25.811 -35.493   0.243  1.00 44.35           O  
ATOM   1417  N   SER A  98      25.853 -36.719   2.108  1.00 48.61           N  
ATOM   1418  H   SER A  98      25.552 -36.803   3.068  1.00 48.61           H  
ATOM   1419  CA  SER A  98      26.623 -37.853   1.568  1.00 48.61           C  
ATOM   1420  HA  SER A  98      27.481 -37.454   1.027  1.00 48.61           H  
ATOM   1421  C   SER A  98      25.835 -38.716   0.563  1.00 48.61           C  
ATOM   1422  CB  SER A  98      27.144 -38.699   2.737  1.00 48.61           C  
ATOM   1423  HB2 SER A  98      27.886 -38.122   3.288  1.00 48.61           H  
ATOM   1424  HB3 SER A  98      27.620 -39.604   2.360  1.00 48.61           H  
ATOM   1425  O   SER A  98      26.174 -39.877   0.334  1.00 48.61           O  
ATOM   1426  OG  SER A  98      26.079 -39.033   3.613  1.00 48.61           O  
ATOM   1427  HG  SER A  98      26.362 -39.756   4.178  1.00 48.61           H  
ATOM   1428  N   SER A  99      24.765 -38.179  -0.025  1.00 47.57           N  
ATOM   1429  H   SER A  99      24.634 -37.181   0.054  1.00 47.57           H  
ATOM   1430  CA  SER A  99      23.918 -38.858  -0.998  1.00 47.57           C  
ATOM   1431  HA  SER A  99      23.943 -39.927  -0.784  1.00 47.57           H  
ATOM   1432  C   SER A  99      24.448 -38.649  -2.424  1.00 47.57           C  
ATOM   1433  CB  SER A  99      22.462 -38.398  -0.833  1.00 47.57           C  
ATOM   1434  HB2 SER A  99      22.139 -38.575   0.193  1.00 47.57           H  
ATOM   1435  HB3 SER A  99      21.819 -38.956  -1.513  1.00 47.57           H  
ATOM   1436  O   SER A  99      24.932 -37.583  -2.798  1.00 47.57           O  
ATOM   1437  OG  SER A  99      22.374 -37.024  -1.124  1.00 47.57           O  
ATOM   1438  HG  SER A  99      21.535 -36.650  -0.846  1.00 47.57           H  
ATOM   1439  N   ASN A 100      24.344 -39.691  -3.254  1.00 48.35           N  
ATOM   1440  H   ASN A 100      23.982 -40.554  -2.873  1.00 48.35           H  
ATOM   1441  CA  ASN A 100      24.854 -39.715  -4.634  1.00 48.35           C  
ATOM   1442  HA  ASN A 100      25.880 -39.348  -4.626  1.00 48.35           H  
ATOM   1443  C   ASN A 100      24.105 -38.790  -5.621  1.00 48.35           C  
ATOM   1444  CB  ASN A 100      24.849 -41.178  -5.132  1.00 48.35           C  
ATOM   1445  HB2 ASN A 100      24.874 -41.186  -6.222  1.00 48.35           H  
ATOM   1446  HB3 ASN A 100      23.928 -41.673  -4.825  1.00 48.35           H  
ATOM   1447  O   ASN A 100      24.489 -38.740  -6.788  1.00 48.35           O  
ATOM   1448  CG  ASN A 100      26.049 -41.996  -4.686  1.00 48.35           C  
ATOM   1449  ND2 ASN A 100      25.959 -43.302  -4.779  1.00 48.35           N  
ATOM   1450 HD21 ASN A 100      25.140 -43.736  -5.181  1.00 48.35           H  
ATOM   1451 HD22 ASN A 100      26.788 -43.819  -4.524  1.00 48.35           H  
ATOM   1452  OD1 ASN A 100      27.089 -41.499  -4.290  1.00 48.35           O  
ATOM   1453  N   ASN A 101      23.063 -38.076  -5.180  1.00 48.83           N  
ATOM   1454  H   ASN A 101      22.898 -38.066  -4.183  1.00 48.83           H  
ATOM   1455  CA  ASN A 101      22.297 -37.114  -5.972  1.00 48.83           C  
ATOM   1456  HA  ASN A 101      22.816 -36.886  -6.903  1.00 48.83           H  
ATOM   1457  C   ASN A 101      22.150 -35.822  -5.165  1.00 48.83           C  
ATOM   1458  CB  ASN A 101      20.905 -37.695  -6.292  1.00 48.83           C  
ATOM   1459  HB2 ASN A 101      20.454 -38.069  -5.373  1.00 48.83           H  
ATOM   1460  HB3 ASN A 101      20.268 -36.895  -6.672  1.00 48.83           H  
ATOM   1461  O   ASN A 101      21.387 -35.791  -4.202  1.00 48.83           O  
ATOM   1462  CG  ASN A 101      20.902 -38.795  -7.335  1.00 48.83           C  
ATOM   1463  ND2 ASN A 101      19.897 -39.639  -7.322  1.00 48.83           N  
ATOM   1464 HD21 ASN A 101      19.908 -40.347  -8.042  1.00 48.83           H  
ATOM   1465 HD22 ASN A 101      19.164 -39.548  -6.634  1.00 48.83           H  
ATOM   1466  OD1 ASN A 101      21.755 -38.903  -8.196  1.00 48.83           O  
ATOM   1467  N   TYR A 102      22.840 -34.756  -5.572  1.00 51.08           N  
ATOM   1468  H   TYR A 102      23.440 -34.837  -6.381  1.00 51.08           H  
ATOM   1469  CA  TYR A 102      22.723 -33.449  -4.924  1.00 51.08           C  
ATOM   1470  HA  TYR A 102      21.933 -33.499  -4.175  1.00 51.08           H  
ATOM   1471  C   TYR A 102      22.304 -32.361  -5.918  1.00 51.08           C  
ATOM   1472  CB  TYR A 102      24.008 -33.101  -4.157  1.00 51.08           C  
ATOM   1473  HB2 TYR A 102      24.216 -33.900  -3.445  1.00 51.08           H  
ATOM   1474  HB3 TYR A 102      23.832 -32.198  -3.573  1.00 51.08           H  
ATOM   1475  O   TYR A 102      22.648 -32.393  -7.105  1.00 51.08           O  
ATOM   1476  CG  TYR A 102      25.230 -32.884  -5.030  1.00 51.08           C  
ATOM   1477  CD1 TYR A 102      26.107 -33.953  -5.293  1.00 51.08           C  
ATOM   1478  HD1 TYR A 102      25.917 -34.922  -4.854  1.00 51.08           H  
ATOM   1479  CD2 TYR A 102      25.470 -31.618  -5.599  1.00 51.08           C  
ATOM   1480  HD2 TYR A 102      24.783 -30.808  -5.407  1.00 51.08           H  
ATOM   1481  CE1 TYR A 102      27.223 -33.760  -6.129  1.00 51.08           C  
ATOM   1482  HE1 TYR A 102      27.890 -34.582  -6.342  1.00 51.08           H  
ATOM   1483  CE2 TYR A 102      26.572 -31.424  -6.452  1.00 51.08           C  
ATOM   1484  HE2 TYR A 102      26.722 -30.460  -6.914  1.00 51.08           H  
ATOM   1485  OH  TYR A 102      28.499 -32.317  -7.561  1.00 51.08           O  
ATOM   1486  HH  TYR A 102      28.380 -31.521  -8.083  1.00 51.08           H  
ATOM   1487  CZ  TYR A 102      27.450 -32.499  -6.715  1.00 51.08           C  
ATOM   1488  N   VAL A 103      21.572 -31.369  -5.407  1.00 50.47           N  
ATOM   1489  H   VAL A 103      21.351 -31.407  -4.423  1.00 50.47           H  
ATOM   1490  CA  VAL A 103      21.167 -30.162  -6.136  1.00 50.47           C  
ATOM   1491  HA  VAL A 103      21.585 -30.180  -7.143  1.00 50.47           H  
ATOM   1492  C   VAL A 103      21.750 -28.963  -5.393  1.00 50.47           C  
ATOM   1493  CB  VAL A 103      19.630 -30.080  -6.265  1.00 50.47           C  
ATOM   1494  HB  VAL A 103      19.186 -30.060  -5.269  1.00 50.47           H  
ATOM   1495  O   VAL A 103      21.217 -28.550  -4.370  1.00 50.47           O  
ATOM   1496  CG1 VAL A 103      19.206 -28.826  -7.037  1.00 50.47           C  
ATOM   1497 HG11 VAL A 103      18.119 -28.782  -7.105  1.00 50.47           H  
ATOM   1498 HG12 VAL A 103      19.622 -28.875  -8.043  1.00 50.47           H  
ATOM   1499 HG13 VAL A 103      19.554 -27.926  -6.531  1.00 50.47           H  
ATOM   1500  CG2 VAL A 103      19.050 -31.285  -7.014  1.00 50.47           C  
ATOM   1501 HG21 VAL A 103      17.976 -31.162  -7.149  1.00 50.47           H  
ATOM   1502 HG22 VAL A 103      19.533 -31.396  -7.984  1.00 50.47           H  
ATOM   1503 HG23 VAL A 103      19.213 -32.194  -6.433  1.00 50.47           H  
ATOM   1504  N   SER A 104      22.853 -28.391  -5.881  1.00 54.30           N  
ATOM   1505  H   SER A 104      23.237 -28.746  -6.745  1.00 54.30           H  
ATOM   1506  CA  SER A 104      23.478 -27.218  -5.246  1.00 54.30           C  
ATOM   1507  HA  SER A 104      23.125 -27.150  -4.217  1.00 54.30           H  
ATOM   1508  C   SER A 104      23.087 -25.916  -5.946  1.00 54.30           C  
ATOM   1509  CB  SER A 104      25.000 -27.367  -5.153  1.00 54.30           C  
ATOM   1510  HB2 SER A 104      25.399 -26.537  -4.571  1.00 54.30           H  
ATOM   1511  HB3 SER A 104      25.240 -28.297  -4.638  1.00 54.30           H  
ATOM   1512  O   SER A 104      23.043 -25.869  -7.178  1.00 54.30           O  
ATOM   1513  OG  SER A 104      25.607 -27.366  -6.433  1.00 54.30           O  
ATOM   1514  HG  SER A 104      25.212 -26.648  -6.933  1.00 54.30           H  
ATOM   1515  N   TYR A 105      22.868 -24.852  -5.169  1.00 52.12           N  
ATOM   1516  H   TYR A 105      22.961 -24.953  -4.169  1.00 52.12           H  
ATOM   1517  CA  TYR A 105      22.551 -23.508  -5.661  1.00 52.12           C  
ATOM   1518  HA  TYR A 105      22.164 -23.573  -6.678  1.00 52.12           H  
ATOM   1519  C   TYR A 105      23.804 -22.612  -5.686  1.00 52.12           C  
ATOM   1520  CB  TYR A 105      21.438 -22.927  -4.774  1.00 52.12           C  
ATOM   1521  HB2 TYR A 105      21.768 -22.947  -3.735  1.00 52.12           H  
ATOM   1522  HB3 TYR A 105      20.561 -23.570  -4.846  1.00 52.12           H  
ATOM   1523  O   TYR A 105      24.351 -22.284  -4.635  1.00 52.12           O  
ATOM   1524  CG  TYR A 105      21.023 -21.512  -5.123  1.00 52.12           C  
ATOM   1525  CD1 TYR A 105      21.506 -20.434  -4.356  1.00 52.12           C  
ATOM   1526  HD1 TYR A 105      22.181 -20.621  -3.534  1.00 52.12           H  
ATOM   1527  CD2 TYR A 105      20.133 -21.276  -6.188  1.00 52.12           C  
ATOM   1528  HD2 TYR A 105      19.743 -22.104  -6.762  1.00 52.12           H  
ATOM   1529  CE1 TYR A 105      21.085 -19.122  -4.635  1.00 52.12           C  
ATOM   1530  HE1 TYR A 105      21.432 -18.309  -4.014  1.00 52.12           H  
ATOM   1531  CE2 TYR A 105      19.720 -19.962  -6.476  1.00 52.12           C  
ATOM   1532  HE2 TYR A 105      19.020 -19.764  -7.275  1.00 52.12           H  
ATOM   1533  OH  TYR A 105      19.756 -17.622  -5.933  1.00 52.12           O  
ATOM   1534  HH  TYR A 105      19.969 -17.046  -5.195  1.00 52.12           H  
ATOM   1535  CZ  TYR A 105      20.190 -18.885  -5.698  1.00 52.12           C  
ATOM   1536  N   ASP A 106      24.253 -22.193  -6.877  1.00 51.18           N  
ATOM   1537  H   ASP A 106      23.851 -22.578  -7.720  1.00 51.18           H  
ATOM   1538  CA  ASP A 106      25.311 -21.178  -7.022  1.00 51.18           C  
ATOM   1539  HA  ASP A 106      26.005 -21.245  -6.184  1.00 51.18           H  
ATOM   1540  C   ASP A 106      24.685 -19.767  -7.023  1.00 51.18           C  
ATOM   1541  CB  ASP A 106      26.128 -21.385  -8.323  1.00 51.18           C  
ATOM   1542  HB2 ASP A 106      25.444 -21.403  -9.171  1.00 51.18           H  
ATOM   1543  HB3 ASP A 106      26.764 -20.509  -8.452  1.00 51.18           H  
ATOM   1544  O   ASP A 106      24.207 -19.307  -8.066  1.00 51.18           O  
ATOM   1545  CG  ASP A 106      27.054 -22.615  -8.397  1.00 51.18           C  
ATOM   1546  OD1 ASP A 106      27.422 -23.200  -7.360  1.00 51.18           O  
ATOM   1547  OD2 ASP A 106      27.487 -22.981  -9.525  1.00 51.18           O  
ATOM   1548  N   LYS A 107      24.690 -19.046  -5.892  1.00 48.53           N  
ATOM   1549  H   LYS A 107      25.095 -19.461  -5.064  1.00 48.53           H  
ATOM   1550  CA  LYS A 107      24.232 -17.642  -5.839  1.00 48.53           C  
ATOM   1551  HA  LYS A 107      23.186 -17.627  -6.144  1.00 48.53           H  
ATOM   1552  C   LYS A 107      25.041 -16.790  -6.835  1.00 48.53           C  
ATOM   1553  CB  LYS A 107      24.338 -17.133  -4.386  1.00 48.53           C  
ATOM   1554  HB2 LYS A 107      25.389 -17.070  -4.103  1.00 48.53           H  
ATOM   1555  HB3 LYS A 107      23.867 -17.872  -3.738  1.00 48.53           H  
ATOM   1556  O   LYS A 107      26.265 -16.848  -6.874  1.00 48.53           O  
ATOM   1557  CG  LYS A 107      23.665 -15.769  -4.135  1.00 48.53           C  
ATOM   1558  HG2 LYS A 107      24.215 -14.986  -4.658  1.00 48.53           H  
ATOM   1559  HG3 LYS A 107      22.643 -15.800  -4.512  1.00 48.53           H  
ATOM   1560  CD  LYS A 107      23.635 -15.463  -2.625  1.00 48.53           C  
ATOM   1561  HD2 LYS A 107      24.658 -15.402  -2.251  1.00 48.53           H  
ATOM   1562  HD3 LYS A 107      23.141 -16.293  -2.121  1.00 48.53           H  
ATOM   1563  CE  LYS A 107      22.886 -14.161  -2.291  1.00 48.53           C  
ATOM   1564  HE2 LYS A 107      23.493 -13.315  -2.611  1.00 48.53           H  
ATOM   1565  HE3 LYS A 107      21.955 -14.150  -2.858  1.00 48.53           H  
ATOM   1566  NZ  LYS A 107      22.570 -14.067  -0.834  1.00 48.53           N  
ATOM   1567  HZ1 LYS A 107      21.991 -14.839  -0.537  1.00 48.53           H  
ATOM   1568  HZ2 LYS A 107      22.034 -13.244  -0.602  1.00 48.53           H  
ATOM   1569  HZ3 LYS A 107      23.402 -14.095  -0.262  1.00 48.53           H  
ATOM   1570  N   ALA A 108      24.382 -15.991  -7.679  1.00 46.27           N  
ATOM   1571  H   ALA A 108      23.373 -15.951  -7.641  1.00 46.27           H  
ATOM   1572  CA  ALA A 108      25.119 -15.148  -8.627  1.00 46.27           C  
ATOM   1573  HA  ALA A 108      25.811 -15.791  -9.171  1.00 46.27           H  
ATOM   1574  C   ALA A 108      25.956 -14.087  -7.891  1.00 46.27           C  
ATOM   1575  CB  ALA A 108      24.181 -14.513  -9.657  1.00 46.27           C  
ATOM   1576  HB1 ALA A 108      23.381 -13.968  -9.157  1.00 46.27           H  
ATOM   1577  HB2 ALA A 108      24.742 -13.815 -10.279  1.00 46.27           H  
ATOM   1578  HB3 ALA A 108      23.777 -15.289 -10.307  1.00 46.27           H  
ATOM   1579  O   ALA A 108      25.456 -13.407  -6.995  1.00 46.27           O  
ATOM   1580  N   GLY A 109      27.213 -13.925  -8.315  1.00 44.86           N  
ATOM   1581  H   GLY A 109      27.567 -14.577  -9.000  1.00 44.86           H  
ATOM   1582  CA  GLY A 109      28.160 -12.960  -7.747  1.00 44.86           C  
ATOM   1583  HA2 GLY A 109      28.824 -12.611  -8.538  1.00 44.86           H  
ATOM   1584  HA3 GLY A 109      27.615 -12.100  -7.358  1.00 44.86           H  
ATOM   1585  C   GLY A 109      29.035 -13.502  -6.614  1.00 44.86           C  
ATOM   1586  O   GLY A 109      29.921 -12.781  -6.164  1.00 44.86           O  
ATOM   1587  N   THR A 110      28.836 -14.748  -6.181  1.00 44.07           N  
ATOM   1588  H   THR A 110      28.082 -15.309  -6.553  1.00 44.07           H  
ATOM   1589  CA  THR A 110      29.742 -15.431  -5.251  1.00 44.07           C  
ATOM   1590  HA  THR A 110      30.383 -14.691  -4.771  1.00 44.07           H  
ATOM   1591  C   THR A 110      30.680 -16.372  -6.019  1.00 44.07           C  
ATOM   1592  CB  THR A 110      28.969 -16.108  -4.111  1.00 44.07           C  
ATOM   1593  HB  THR A 110      29.696 -16.524  -3.414  1.00 44.07           H  
ATOM   1594  O   THR A 110      30.379 -16.796  -7.139  1.00 44.07           O  
ATOM   1595  CG2 THR A 110      28.121 -15.119  -3.312  1.00 44.07           C  
ATOM   1596 HG21 THR A 110      28.753 -14.309  -2.948  1.00 44.07           H  
ATOM   1597 HG22 THR A 110      27.684 -15.637  -2.458  1.00 44.07           H  
ATOM   1598 HG23 THR A 110      27.324 -14.715  -3.936  1.00 44.07           H  
ATOM   1599  OG1 THR A 110      28.095 -17.108  -4.576  1.00 44.07           O  
ATOM   1600  HG1 THR A 110      28.367 -17.947  -4.196  1.00 44.07           H  
ATOM   1601  N   SER A 111      31.875 -16.634  -5.477  1.00 41.98           N  
ATOM   1602  H   SER A 111      32.044 -16.342  -4.525  1.00 41.98           H  
ATOM   1603  CA  SER A 111      32.834 -17.550  -6.114  1.00 41.98           C  
ATOM   1604  HA  SER A 111      33.078 -17.174  -7.107  1.00 41.98           H  
ATOM   1605  C   SER A 111      32.210 -18.944  -6.254  1.00 41.98           C  
ATOM   1606  CB  SER A 111      34.119 -17.615  -5.282  1.00 41.98           C  
ATOM   1607  HB2 SER A 111      33.867 -17.927  -4.268  1.00 41.98           H  
ATOM   1608  HB3 SER A 111      34.577 -16.627  -5.239  1.00 41.98           H  
ATOM   1609  O   SER A 111      31.364 -19.325  -5.452  1.00 41.98           O  
ATOM   1610  OG  SER A 111      35.035 -18.540  -5.844  1.00 41.98           O  
ATOM   1611  HG  SER A 111      35.452 -19.006  -5.116  1.00 41.98           H  
ATOM   1612  N   ALA A 112      32.669 -19.765  -7.204  1.00 47.90           N  
ATOM   1613  H   ALA A 112      33.419 -19.428  -7.791  1.00 47.90           H  
ATOM   1614  CA  ALA A 112      32.247 -21.169  -7.322  1.00 47.90           C  
ATOM   1615  HA  ALA A 112      31.171 -21.188  -7.496  1.00 47.90           H  
ATOM   1616  C   ALA A 112      32.507 -22.010  -6.043  1.00 47.90           C  
ATOM   1617  CB  ALA A 112      32.961 -21.775  -8.539  1.00 47.90           C  
ATOM   1618  HB1 ALA A 112      32.633 -22.805  -8.675  1.00 47.90           H  
ATOM   1619  HB2 ALA A 112      34.039 -21.763  -8.380  1.00 47.90           H  
ATOM   1620  HB3 ALA A 112      32.717 -21.201  -9.433  1.00 47.90           H  
ATOM   1621  O   ALA A 112      32.016 -23.134  -5.934  1.00 47.90           O  
ATOM   1622  N   THR A 113      33.295 -21.480  -5.100  1.00 44.01           N  
ATOM   1623  H   THR A 113      33.692 -20.570  -5.283  1.00 44.01           H  
ATOM   1624  CA  THR A 113      33.550 -22.029  -3.759  1.00 44.01           C  
ATOM   1625  HA  THR A 113      33.515 -23.117  -3.807  1.00 44.01           H  
ATOM   1626  C   THR A 113      32.518 -21.623  -2.702  1.00 44.01           C  
ATOM   1627  CB  THR A 113      34.949 -21.614  -3.270  1.00 44.01           C  
ATOM   1628  HB  THR A 113      35.009 -21.726  -2.187  1.00 44.01           H  
ATOM   1629  O   THR A 113      32.378 -22.338  -1.716  1.00 44.01           O  
ATOM   1630  CG2 THR A 113      36.028 -22.496  -3.893  1.00 44.01           C  
ATOM   1631 HG21 THR A 113      35.983 -22.433  -4.981  1.00 44.01           H  
ATOM   1632 HG22 THR A 113      35.883 -23.530  -3.581  1.00 44.01           H  
ATOM   1633 HG23 THR A 113      37.009 -22.161  -3.554  1.00 44.01           H  
ATOM   1634  OG1 THR A 113      35.238 -20.269  -3.614  1.00 44.01           O  
ATOM   1635  HG1 THR A 113      34.956 -19.744  -2.862  1.00 44.01           H  
ATOM   1636  N   ASP A 114      31.766 -20.541  -2.906  1.00 42.30           N  
ATOM   1637  H   ASP A 114      31.836 -20.053  -3.788  1.00 42.30           H  
ATOM   1638  CA  ASP A 114      30.714 -20.075  -1.995  1.00 42.30           C  
ATOM   1639  HA  ASP A 114      30.968 -20.340  -0.968  1.00 42.30           H  
ATOM   1640  C   ASP A 114      29.390 -20.758  -2.342  1.00 42.30           C  
ATOM   1641  CB  ASP A 114      30.577 -18.555  -2.072  1.00 42.30           C  
ATOM   1642  HB2 ASP A 114      30.500 -18.316  -3.132  1.00 42.30           H  
ATOM   1643  HB3 ASP A 114      29.664 -18.244  -1.565  1.00 42.30           H  
ATOM   1644  O   ASP A 114      28.437 -20.145  -2.835  1.00 42.30           O  
ATOM   1645  CG  ASP A 114      31.735 -17.771  -1.466  1.00 42.30           C  
ATOM   1646  OD1 ASP A 114      32.362 -18.276  -0.511  1.00 42.30           O  
ATOM   1647  OD2 ASP A 114      31.995 -16.673  -2.011  1.00 42.30           O  
ATOM   1648  N   LYS A 115      29.342 -22.071  -2.113  1.00 45.55           N  
ATOM   1649  H   LYS A 115      30.169 -22.497  -1.719  1.00 45.55           H  
ATOM   1650  CA  LYS A 115      28.081 -22.809  -2.102  1.00 45.55           C  
ATOM   1651  HA  LYS A 115      27.493 -22.553  -2.983  1.00 45.55           H  
ATOM   1652  C   LYS A 115      27.312 -22.368  -0.863  1.00 45.55           C  
ATOM   1653  CB  LYS A 115      28.337 -24.318  -2.078  1.00 45.55           C  
ATOM   1654  HB2 LYS A 115      28.951 -24.563  -1.212  1.00 45.55           H  
ATOM   1655  HB3 LYS A 115      27.377 -24.822  -1.968  1.00 45.55           H  
ATOM   1656  O   LYS A 115      27.667 -22.741   0.251  1.00 45.55           O  
ATOM   1657  CG  LYS A 115      29.026 -24.835  -3.347  1.00 45.55           C  
ATOM   1658  HG2 LYS A 115      28.413 -24.610  -4.220  1.00 45.55           H  
ATOM   1659  HG3 LYS A 115      30.005 -24.368  -3.462  1.00 45.55           H  
ATOM   1660  CD  LYS A 115      29.195 -26.349  -3.207  1.00 45.55           C  
ATOM   1661  HD2 LYS A 115      28.211 -26.804  -3.088  1.00 45.55           H  
ATOM   1662  HD3 LYS A 115      29.785 -26.555  -2.314  1.00 45.55           H  
ATOM   1663  CE  LYS A 115      29.891 -26.945  -4.427  1.00 45.55           C  
ATOM   1664  HE2 LYS A 115      30.861 -26.461  -4.540  1.00 45.55           H  
ATOM   1665  HE3 LYS A 115      29.290 -26.722  -5.308  1.00 45.55           H  
ATOM   1666  NZ  LYS A 115      30.048 -28.412  -4.251  1.00 45.55           N  
ATOM   1667  HZ1 LYS A 115      30.525 -28.835  -5.034  1.00 45.55           H  
ATOM   1668  HZ2 LYS A 115      29.145 -28.850  -4.143  1.00 45.55           H  
ATOM   1669  HZ3 LYS A 115      30.568 -28.607  -3.408  1.00 45.55           H  
ATOM   1670  N   THR A 116      26.287 -21.544  -1.039  1.00 48.61           N  
ATOM   1671  H   THR A 116      26.077 -21.203  -1.967  1.00 48.61           H  
ATOM   1672  CA  THR A 116      25.399 -21.189   0.067  1.00 48.61           C  
ATOM   1673  HA  THR A 116      25.960 -21.217   1.001  1.00 48.61           H  
ATOM   1674  C   THR A 116      24.289 -22.224   0.157  1.00 48.61           C  
ATOM   1675  CB  THR A 116      24.835 -19.769  -0.054  1.00 48.61           C  
ATOM   1676  HB  THR A 116      24.115 -19.607   0.749  1.00 48.61           H  
ATOM   1677  O   THR A 116      23.498 -22.375  -0.772  1.00 48.61           O  
ATOM   1678  CG2 THR A 116      25.942 -18.720   0.064  1.00 48.61           C  
ATOM   1679 HG21 THR A 116      26.658 -18.830  -0.751  1.00 48.61           H  
ATOM   1680 HG22 THR A 116      25.502 -17.723   0.019  1.00 48.61           H  
ATOM   1681 HG23 THR A 116      26.460 -18.836   1.016  1.00 48.61           H  
ATOM   1682  OG1 THR A 116      24.185 -19.588  -1.292  1.00 48.61           O  
ATOM   1683  HG1 THR A 116      23.574 -20.324  -1.378  1.00 48.61           H  
ATOM   1684  N   ASP A 117      24.209 -22.895   1.302  1.00 51.99           N  
ATOM   1685  H   ASP A 117      24.949 -22.773   1.977  1.00 51.99           H  
ATOM   1686  CA  ASP A 117      23.158 -23.853   1.648  1.00 51.99           C  
ATOM   1687  HA  ASP A 117      22.903 -24.421   0.753  1.00 51.99           H  
ATOM   1688  C   ASP A 117      21.859 -23.160   2.115  1.00 51.99           C  
ATOM   1689  CB  ASP A 117      23.712 -24.824   2.710  1.00 51.99           C  
ATOM   1690  HB2 ASP A 117      22.891 -25.339   3.209  1.00 51.99           H  
ATOM   1691  HB3 ASP A 117      24.225 -24.246   3.479  1.00 51.99           H  
ATOM   1692  O   ASP A 117      21.074 -23.751   2.861  1.00 51.99           O  
ATOM   1693  CG  ASP A 117      24.654 -25.914   2.181  1.00 51.99           C  
ATOM   1694  OD1 ASP A 117      24.544 -26.317   0.997  1.00 51.99           O  
ATOM   1695  OD2 ASP A 117      25.421 -26.437   3.016  1.00 51.99           O  
ATOM   1696  N   SER A 118      21.628 -21.902   1.721  1.00 57.77           N  
ATOM   1697  H   SER A 118      22.274 -21.458   1.084  1.00 57.77           H  
ATOM   1698  CA  SER A 118      20.407 -21.178   2.057  1.00 57.77           C  
ATOM   1699  HA  SER A 118      19.680 -21.953   2.301  1.00 57.77           H  
ATOM   1700  C   SER A 118      19.806 -20.399   0.892  1.00 57.77           C  
ATOM   1701  CB  SER A 118      20.560 -20.296   3.305  1.00 57.77           C  
ATOM   1702  HB2 SER A 118      20.887 -20.914   4.141  1.00 57.77           H  
ATOM   1703  HB3 SER A 118      19.586 -19.872   3.549  1.00 57.77           H  
ATOM   1704  O   SER A 118      20.510 -19.813   0.067  1.00 57.77           O  
ATOM   1705  OG  SER A 118      21.487 -19.243   3.109  1.00 57.77           O  
ATOM   1706  HG  SER A 118      21.134 -18.435   3.490  1.00 57.77           H  
ATOM   1707  N   VAL A 119      18.474 -20.399   0.841  1.00 63.74           N  
ATOM   1708  H   VAL A 119      17.983 -20.933   1.545  1.00 63.74           H  
ATOM   1709  CA  VAL A 119      17.662 -19.561  -0.047  1.00 63.74           C  
ATOM   1710  HA  VAL A 119      18.305 -18.986  -0.713  1.00 63.74           H  
ATOM   1711  C   VAL A 119      16.893 -18.601   0.840  1.00 63.74           C  
ATOM   1712  CB  VAL A 119      16.707 -20.412  -0.905  1.00 63.74           C  
ATOM   1713  HB  VAL A 119      16.098 -21.032  -0.247  1.00 63.74           H  
ATOM   1714  O   VAL A 119      16.154 -19.033   1.715  1.00 63.74           O  
ATOM   1715  CG1 VAL A 119      15.774 -19.556  -1.775  1.00 63.74           C  
ATOM   1716 HG11 VAL A 119      16.351 -18.864  -2.387  1.00 63.74           H  
ATOM   1717 HG12 VAL A 119      15.173 -20.200  -2.417  1.00 63.74           H  
ATOM   1718 HG13 VAL A 119      15.093 -18.991  -1.138  1.00 63.74           H  
ATOM   1719  CG2 VAL A 119      17.497 -21.338  -1.838  1.00 63.74           C  
ATOM   1720 HG21 VAL A 119      17.927 -20.775  -2.667  1.00 63.74           H  
ATOM   1721 HG22 VAL A 119      16.839 -22.123  -2.207  1.00 63.74           H  
ATOM   1722 HG23 VAL A 119      18.306 -21.829  -1.297  1.00 63.74           H  
ATOM   1723  N   ASP A 120      17.066 -17.303   0.650  1.00 69.57           N  
ATOM   1724  H   ASP A 120      17.698 -16.967  -0.062  1.00 69.57           H  
ATOM   1725  CA  ASP A 120      16.257 -16.337   1.380  1.00 69.57           C  
ATOM   1726  HA  ASP A 120      16.253 -16.607   2.436  1.00 69.57           H  
ATOM   1727  C   ASP A 120      14.799 -16.402   0.864  1.00 69.57           C  
ATOM   1728  CB  ASP A 120      16.910 -14.949   1.263  1.00 69.57           C  
ATOM   1729  HB2 ASP A 120      17.063 -14.726   0.207  1.00 69.57           H  
ATOM   1730  HB3 ASP A 120      16.239 -14.211   1.702  1.00 69.57           H  
ATOM   1731  O   ASP A 120      14.570 -16.589  -0.337  1.00 69.57           O  
ATOM   1732  CG  ASP A 120      18.265 -14.834   1.966  1.00 69.57           C  
ATOM   1733  OD1 ASP A 120      18.316 -15.202   3.158  1.00 69.57           O  
ATOM   1734  OD2 ASP A 120      19.230 -14.356   1.309  1.00 69.57           O  
ATOM   1735  N   ILE A 121      13.803 -16.176   1.728  1.00 76.14           N  
ATOM   1736  H   ILE A 121      14.038 -16.072   2.705  1.00 76.14           H  
ATOM   1737  CA  ILE A 121      12.430 -15.850   1.291  1.00 76.14           C  
ATOM   1738  HA  ILE A 121      12.281 -16.272   0.297  1.00 76.14           H  
ATOM   1739  C   ILE A 121      12.281 -14.319   1.215  1.00 76.14           C  
ATOM   1740  CB  ILE A 121      11.358 -16.510   2.188  1.00 76.14           C  
ATOM   1741  HB  ILE A 121      11.551 -16.240   3.226  1.00 76.14           H  
ATOM   1742  O   ILE A 121      12.613 -13.642   2.190  1.00 76.14           O  
ATOM   1743  CG1 ILE A 121      11.453 -18.044   2.035  1.00 76.14           C  
ATOM   1744 HG12 ILE A 121      11.247 -18.317   1.000  1.00 76.14           H  
ATOM   1745 HG13 ILE A 121      12.477 -18.348   2.253  1.00 76.14           H  
ATOM   1746  CG2 ILE A 121       9.943 -16.029   1.808  1.00 76.14           C  
ATOM   1747 HG21 ILE A 121       9.200 -16.474   2.470  1.00 76.14           H  
ATOM   1748 HG22 ILE A 121       9.861 -14.951   1.949  1.00 76.14           H  
ATOM   1749 HG23 ILE A 121       9.714 -16.282   0.773  1.00 76.14           H  
ATOM   1750  CD1 ILE A 121      10.520 -18.846   2.950  1.00 76.14           C  
ATOM   1751 HD11 ILE A 121      10.713 -19.911   2.824  1.00 76.14           H  
ATOM   1752 HD12 ILE A 121       9.480 -18.673   2.673  1.00 76.14           H  
ATOM   1753 HD13 ILE A 121      10.689 -18.571   3.991  1.00 76.14           H  
ATOM   1754  N   PRO A 122      11.803 -13.746   0.089  1.00 78.47           N  
ATOM   1755  CA  PRO A 122      11.584 -12.307  -0.025  1.00 78.47           C  
ATOM   1756  HA  PRO A 122      12.535 -11.799   0.135  1.00 78.47           H  
ATOM   1757  C   PRO A 122      10.549 -11.789   0.979  1.00 78.47           C  
ATOM   1758  CB  PRO A 122      11.112 -12.053  -1.461  1.00 78.47           C  
ATOM   1759  HB2 PRO A 122      11.563 -11.149  -1.870  1.00 78.47           H  
ATOM   1760  HB3 PRO A 122      10.025 -11.985  -1.493  1.00 78.47           H  
ATOM   1761  O   PRO A 122       9.600 -12.495   1.335  1.00 78.47           O  
ATOM   1762  CG  PRO A 122      11.553 -13.287  -2.239  1.00 78.47           C  
ATOM   1763  HG2 PRO A 122      10.867 -13.521  -3.053  1.00 78.47           H  
ATOM   1764  HG3 PRO A 122      12.556 -13.122  -2.631  1.00 78.47           H  
ATOM   1765  CD  PRO A 122      11.564 -14.394  -1.190  1.00 78.47           C  
ATOM   1766  HD2 PRO A 122      12.361 -15.100  -1.425  1.00 78.47           H  
ATOM   1767  HD3 PRO A 122      10.596 -14.894  -1.166  1.00 78.47           H  
ATOM   1768  N   LYS A 123      10.673 -10.517   1.374  1.00 81.63           N  
ATOM   1769  H   LYS A 123      11.449  -9.971   1.029  1.00 81.63           H  
ATOM   1770  CA  LYS A 123       9.628  -9.838   2.153  1.00 81.63           C  
ATOM   1771  HA  LYS A 123       9.420 -10.434   3.041  1.00 81.63           H  
ATOM   1772  C   LYS A 123       8.329  -9.751   1.354  1.00 81.63           C  
ATOM   1773  CB  LYS A 123      10.083  -8.441   2.596  1.00 81.63           C  
ATOM   1774  HB2 LYS A 123       9.248  -7.929   3.075  1.00 81.63           H  
ATOM   1775  HB3 LYS A 123      10.394  -7.863   1.726  1.00 81.63           H  
ATOM   1776  O   LYS A 123       8.353  -9.725   0.123  1.00 81.63           O  
ATOM   1777  CG  LYS A 123      11.230  -8.531   3.607  1.00 81.63           C  
ATOM   1778  HG2 LYS A 123      10.889  -9.088   4.480  1.00 81.63           H  
ATOM   1779  HG3 LYS A 123      12.065  -9.067   3.156  1.00 81.63           H  
ATOM   1780  CD  LYS A 123      11.715  -7.148   4.051  1.00 81.63           C  
ATOM   1781  HD2 LYS A 123      12.057  -6.597   3.175  1.00 81.63           H  
ATOM   1782  HD3 LYS A 123      10.910  -6.603   4.544  1.00 81.63           H  
ATOM   1783  CE  LYS A 123      12.876  -7.379   5.024  1.00 81.63           C  
ATOM   1784  HE2 LYS A 123      13.459  -8.222   4.653  1.00 81.63           H  
ATOM   1785  HE3 LYS A 123      12.479  -7.663   5.999  1.00 81.63           H  
ATOM   1786  NZ  LYS A 123      13.770  -6.207   5.150  1.00 81.63           N  
ATOM   1787  HZ1 LYS A 123      13.404  -5.518   5.790  1.00 81.63           H  
ATOM   1788  HZ2 LYS A 123      14.005  -5.791   4.260  1.00 81.63           H  
ATOM   1789  HZ3 LYS A 123      14.619  -6.464   5.632  1.00 81.63           H  
ATOM   1790  N   PHE A 124       7.202  -9.666   2.056  1.00 87.50           N  
ATOM   1791  H   PHE A 124       7.275  -9.691   3.063  1.00 87.50           H  
ATOM   1792  CA  PHE A 124       5.865  -9.566   1.454  1.00 87.50           C  
ATOM   1793  HA  PHE A 124       5.156  -9.602   2.280  1.00 87.50           H  
ATOM   1794  C   PHE A 124       5.510 -10.739   0.519  1.00 87.50           C  
ATOM   1795  CB  PHE A 124       5.666  -8.197   0.779  1.00 87.50           C  
ATOM   1796  HB2 PHE A 124       6.235  -8.165  -0.150  1.00 87.50           H  
ATOM   1797  HB3 PHE A 124       4.615  -8.086   0.512  1.00 87.50           H  
ATOM   1798  O   PHE A 124       4.668 -10.596  -0.373  1.00 87.50           O  
ATOM   1799  CG  PHE A 124       6.062  -7.018   1.640  1.00 87.50           C  
ATOM   1800  CD1 PHE A 124       5.178  -6.538   2.622  1.00 87.50           C  
ATOM   1801  HD1 PHE A 124       4.210  -6.998   2.757  1.00 87.50           H  
ATOM   1802  CD2 PHE A 124       7.328  -6.421   1.478  1.00 87.50           C  
ATOM   1803  HD2 PHE A 124       8.003  -6.790   0.721  1.00 87.50           H  
ATOM   1804  CE1 PHE A 124       5.563  -5.464   3.443  1.00 87.50           C  
ATOM   1805  HE1 PHE A 124       4.894  -5.092   4.205  1.00 87.50           H  
ATOM   1806  CE2 PHE A 124       7.721  -5.366   2.319  1.00 87.50           C  
ATOM   1807  HE2 PHE A 124       8.701  -4.923   2.218  1.00 87.50           H  
ATOM   1808  CZ  PHE A 124       6.839  -4.894   3.305  1.00 87.50           C  
ATOM   1809  HZ  PHE A 124       7.146  -4.102   3.973  1.00 87.50           H  
ATOM   1810  N   ALA A 125       6.167 -11.895   0.660  1.00 87.40           N  
ATOM   1811  H   ALA A 125       6.813 -11.973   1.433  1.00 87.40           H  
ATOM   1812  CA  ALA A 125       5.934 -13.069  -0.172  1.00 87.40           C  
ATOM   1813  HA  ALA A 125       6.109 -12.790  -1.211  1.00 87.40           H  
ATOM   1814  C   ALA A 125       4.490 -13.586  -0.077  1.00 87.40           C  
ATOM   1815  CB  ALA A 125       6.936 -14.165   0.207  1.00 87.40           C  
ATOM   1816  HB1 ALA A 125       7.948 -13.834  -0.024  1.00 87.40           H  
ATOM   1817  HB2 ALA A 125       6.726 -15.064  -0.372  1.00 87.40           H  
ATOM   1818  HB3 ALA A 125       6.860 -14.398   1.269  1.00 87.40           H  
ATOM   1819  O   ALA A 125       3.951 -14.036  -1.090  1.00 87.40           O  
ATOM   1820  N   LEU A 126       3.839 -13.500   1.090  1.00 91.12           N  
ATOM   1821  H   LEU A 126       4.296 -13.040   1.865  1.00 91.12           H  
ATOM   1822  CA  LEU A 126       2.445 -13.934   1.245  1.00 91.12           C  
ATOM   1823  HA  LEU A 126       2.318 -14.883   0.724  1.00 91.12           H  
ATOM   1824  C   LEU A 126       1.479 -12.950   0.581  1.00 91.12           C  
ATOM   1825  CB  LEU A 126       2.077 -14.157   2.721  1.00 91.12           C  
ATOM   1826  HB2 LEU A 126       2.093 -13.201   3.245  1.00 91.12           H  
ATOM   1827  HB3 LEU A 126       1.051 -14.523   2.750  1.00 91.12           H  
ATOM   1828  O   LEU A 126       0.623 -13.360  -0.201  1.00 91.12           O  
ATOM   1829  CG  LEU A 126       2.961 -15.155   3.486  1.00 91.12           C  
ATOM   1830  HG  LEU A 126       3.985 -14.786   3.534  1.00 91.12           H  
ATOM   1831  CD1 LEU A 126       2.430 -15.318   4.909  1.00 91.12           C  
ATOM   1832 HD11 LEU A 126       1.411 -15.707   4.896  1.00 91.12           H  
ATOM   1833 HD12 LEU A 126       3.057 -16.007   5.475  1.00 91.12           H  
ATOM   1834 HD13 LEU A 126       2.433 -14.354   5.418  1.00 91.12           H  
ATOM   1835  CD2 LEU A 126       2.957 -16.531   2.820  1.00 91.12           C  
ATOM   1836 HD21 LEU A 126       3.405 -16.470   1.829  1.00 91.12           H  
ATOM   1837 HD22 LEU A 126       1.935 -16.906   2.750  1.00 91.12           H  
ATOM   1838 HD23 LEU A 126       3.561 -17.214   3.418  1.00 91.12           H  
ATOM   1839  N   ASN A 127       1.659 -11.647   0.798  1.00 92.90           N  
ATOM   1840  H   ASN A 127       2.342 -11.367   1.488  1.00 92.90           H  
ATOM   1841  CA  ASN A 127       0.889 -10.615   0.103  1.00 92.90           C  
ATOM   1842  HA  ASN A 127      -0.173 -10.793   0.270  1.00 92.90           H  
ATOM   1843  C   ASN A 127       1.109 -10.654  -1.418  1.00 92.90           C  
ATOM   1844  CB  ASN A 127       1.255  -9.249   0.696  1.00 92.90           C  
ATOM   1845  HB2 ASN A 127       2.331  -9.175   0.852  1.00 92.90           H  
ATOM   1846  HB3 ASN A 127       0.955  -8.458   0.008  1.00 92.90           H  
ATOM   1847  O   ASN A 127       0.182 -10.415  -2.191  1.00 92.90           O  
ATOM   1848  CG  ASN A 127       0.518  -9.008   1.995  1.00 92.90           C  
ATOM   1849  ND2 ASN A 127       1.194  -9.017   3.114  1.00 92.90           N  
ATOM   1850 HD21 ASN A 127       2.101  -9.462   3.131  1.00 92.90           H  
ATOM   1851 HD22 ASN A 127       0.694  -8.834   3.972  1.00 92.90           H  
ATOM   1852  OD1 ASN A 127      -0.688  -8.826   1.999  1.00 92.90           O  
ATOM   1853  N   SER A 128       2.308 -11.029  -1.871  1.00 92.18           N  
ATOM   1854  H   SER A 128       3.041 -11.172  -1.190  1.00 92.18           H  
ATOM   1855  CA  SER A 128       2.640 -11.182  -3.294  1.00 92.18           C  
ATOM   1856  HA  SER A 128       2.326 -10.275  -3.812  1.00 92.18           H  
ATOM   1857  C   SER A 128       1.912 -12.342  -3.980  1.00 92.18           C  
ATOM   1858  CB  SER A 128       4.149 -11.328  -3.501  1.00 92.18           C  
ATOM   1859  HB2 SER A 128       4.516 -12.220  -2.994  1.00 92.18           H  
ATOM   1860  HB3 SER A 128       4.344 -11.417  -4.569  1.00 92.18           H  
ATOM   1861  O   SER A 128       1.926 -12.416  -5.210  1.00 92.18           O  
ATOM   1862  OG  SER A 128       4.824 -10.184  -3.024  1.00 92.18           O  
ATOM   1863  HG  SER A 128       4.861 -10.240  -2.066  1.00 92.18           H  
ATOM   1864  N   GLN A 129       1.217 -13.207  -3.231  1.00 93.00           N  
ATOM   1865  H   GLN A 129       1.230 -13.111  -2.225  1.00 93.00           H  
ATOM   1866  CA  GLN A 129       0.367 -14.246  -3.816  1.00 93.00           C  
ATOM   1867  HA  GLN A 129       0.933 -14.749  -4.600  1.00 93.00           H  
ATOM   1868  C   GLN A 129      -0.873 -13.691  -4.519  1.00 93.00           C  
ATOM   1869  CB  GLN A 129      -0.010 -15.308  -2.775  1.00 93.00           C  
ATOM   1870  HB2 GLN A 129      -0.606 -16.068  -3.281  1.00 93.00           H  
ATOM   1871  HB3 GLN A 129      -0.631 -14.859  -2.000  1.00 93.00           H  
ATOM   1872  O   GLN A 129      -1.405 -14.335  -5.431  1.00 93.00           O  
ATOM   1873  CG  GLN A 129       1.198 -16.001  -2.121  1.00 93.00           C  
ATOM   1874  HG2 GLN A 129       1.677 -15.309  -1.428  1.00 93.00           H  
ATOM   1875  HG3 GLN A 129       0.847 -16.855  -1.541  1.00 93.00           H  
ATOM   1876  CD  GLN A 129       2.234 -16.484  -3.131  1.00 93.00           C  
ATOM   1877  NE2 GLN A 129       3.453 -16.005  -3.047  1.00 93.00           N  
ATOM   1878 HE21 GLN A 129       3.677 -15.317  -2.342  1.00 93.00           H  
ATOM   1879 HE22 GLN A 129       4.111 -16.223  -3.782  1.00 93.00           H  
ATOM   1880  OE1 GLN A 129       1.943 -17.258  -4.033  1.00 93.00           O  
ATOM   1881  N   PHE A 130      -1.311 -12.490  -4.142  1.00 93.78           N  
ATOM   1882  H   PHE A 130      -0.800 -11.990  -3.428  1.00 93.78           H  
ATOM   1883  CA  PHE A 130      -2.593 -11.938  -4.557  1.00 93.78           C  
ATOM   1884  HA  PHE A 130      -3.160 -12.731  -5.044  1.00 93.78           H  
ATOM   1885  C   PHE A 130      -2.435 -10.804  -5.574  1.00 93.78           C  
ATOM   1886  CB  PHE A 130      -3.404 -11.544  -3.319  1.00 93.78           C  
ATOM   1887  HB2 PHE A 130      -2.958 -10.655  -2.873  1.00 93.78           H  
ATOM   1888  HB3 PHE A 130      -4.418 -11.285  -3.625  1.00 93.78           H  
ATOM   1889  O   PHE A 130      -1.588  -9.919  -5.448  1.00 93.78           O  
ATOM   1890  CG  PHE A 130      -3.471 -12.645  -2.272  1.00 93.78           C  
ATOM   1891  CD1 PHE A 130      -4.203 -13.824  -2.520  1.00 93.78           C  
ATOM   1892  HD1 PHE A 130      -4.749 -13.935  -3.445  1.00 93.78           H  
ATOM   1893  CD2 PHE A 130      -2.752 -12.515  -1.069  1.00 93.78           C  
ATOM   1894  HD2 PHE A 130      -2.165 -11.628  -0.880  1.00 93.78           H  
ATOM   1895  CE1 PHE A 130      -4.230 -14.852  -1.558  1.00 93.78           C  
ATOM   1896  HE1 PHE A 130      -4.800 -15.752  -1.733  1.00 93.78           H  
ATOM   1897  CE2 PHE A 130      -2.783 -13.540  -0.109  1.00 93.78           C  
ATOM   1898  HE2 PHE A 130      -2.225 -13.432   0.809  1.00 93.78           H  
ATOM   1899  CZ  PHE A 130      -3.524 -14.708  -0.351  1.00 93.78           C  
ATOM   1900  HZ  PHE A 130      -3.544 -15.495   0.388  1.00 93.78           H  
ATOM   1901  N   ALA A 131      -3.240 -10.867  -6.633  1.00 92.17           N  
ATOM   1902  H   ALA A 131      -3.923 -11.611  -6.655  1.00 92.17           H  
ATOM   1903  CA  ALA A 131      -3.373  -9.809  -7.627  1.00 92.17           C  
ATOM   1904  HA  ALA A 131      -2.392  -9.414  -7.890  1.00 92.17           H  
ATOM   1905  C   ALA A 131      -4.202  -8.665  -7.048  1.00 92.17           C  
ATOM   1906  CB  ALA A 131      -4.046 -10.390  -8.880  1.00 92.17           C  
ATOM   1907  HB1 ALA A 131      -5.054 -10.728  -8.642  1.00 92.17           H  
ATOM   1908  HB2 ALA A 131      -3.484 -11.240  -9.269  1.00 92.17           H  
ATOM   1909  HB3 ALA A 131      -4.105  -9.621  -9.650  1.00 92.17           H  
ATOM   1910  O   ALA A 131      -3.869  -7.501  -7.227  1.00 92.17           O  
ATOM   1911  N   TYR A 132      -5.267  -9.017  -6.334  1.00 90.04           N  
ATOM   1912  H   TYR A 132      -5.478  -9.999  -6.226  1.00 90.04           H  
ATOM   1913  CA  TYR A 132      -6.103  -8.088  -5.602  1.00 90.04           C  
ATOM   1914  HA  TYR A 132      -5.474  -7.289  -5.208  1.00 90.04           H  
ATOM   1915  C   TYR A 132      -6.755  -8.800  -4.419  1.00 90.04           C  
ATOM   1916  CB  TYR A 132      -7.149  -7.455  -6.532  1.00 90.04           C  
ATOM   1917  HB2 TYR A 132      -7.816  -6.830  -5.938  1.00 90.04           H  
ATOM   1918  HB3 TYR A 132      -6.632  -6.788  -7.223  1.00 90.04           H  
ATOM   1919  O   TYR A 132      -7.047 -10.001  -4.462  1.00 90.04           O  
ATOM   1920  CG  TYR A 132      -7.980  -8.431  -7.346  1.00 90.04           C  
ATOM   1921  CD1 TYR A 132      -7.524  -8.847  -8.613  1.00 90.04           C  
ATOM   1922  HD1 TYR A 132      -6.581  -8.482  -8.991  1.00 90.04           H  
ATOM   1923  CD2 TYR A 132      -9.226  -8.875  -6.864  1.00 90.04           C  
ATOM   1924  HD2 TYR A 132      -9.578  -8.546  -5.898  1.00 90.04           H  
ATOM   1925  CE1 TYR A 132      -8.315  -9.700  -9.404  1.00 90.04           C  
ATOM   1926  HE1 TYR A 132      -7.981 -10.017 -10.380  1.00 90.04           H  
ATOM   1927  CE2 TYR A 132     -10.034  -9.705  -7.665  1.00 90.04           C  
ATOM   1928  HE2 TYR A 132     -11.007 -10.015  -7.314  1.00 90.04           H  
ATOM   1929  OH  TYR A 132     -10.331 -10.951  -9.704  1.00 90.04           O  
ATOM   1930  HH  TYR A 132     -11.124 -11.247  -9.251  1.00 90.04           H  
ATOM   1931  CZ  TYR A 132      -9.578 -10.118  -8.938  1.00 90.04           C  
ATOM   1932  N   ILE A 133      -6.987  -8.021  -3.370  1.00 93.47           N  
ATOM   1933  H   ILE A 133      -6.742  -7.043  -3.444  1.00 93.47           H  
ATOM   1934  CA  ILE A 133      -7.754  -8.390  -2.186  1.00 93.47           C  
ATOM   1935  HA  ILE A 133      -8.160  -9.395  -2.292  1.00 93.47           H  
ATOM   1936  C   ILE A 133      -8.906  -7.404  -2.120  1.00 93.47           C  
ATOM   1937  CB  ILE A 133      -6.864  -8.337  -0.925  1.00 93.47           C  
ATOM   1938  HB  ILE A 133      -6.385  -7.359  -0.878  1.00 93.47           H  
ATOM   1939  O   ILE A 133      -8.677  -6.199  -2.189  1.00 93.47           O  
ATOM   1940  CG1 ILE A 133      -5.758  -9.406  -1.071  1.00 93.47           C  
ATOM   1941 HG12 ILE A 133      -6.212 -10.380  -1.250  1.00 93.47           H  
ATOM   1942 HG13 ILE A 133      -5.134  -9.168  -1.933  1.00 93.47           H  
ATOM   1943  CG2 ILE A 133      -7.709  -8.495   0.358  1.00 93.47           C  
ATOM   1944 HG21 ILE A 133      -8.241  -9.446   0.364  1.00 93.47           H  
ATOM   1945 HG22 ILE A 133      -8.436  -7.687   0.437  1.00 93.47           H  
ATOM   1946 HG23 ILE A 133      -7.075  -8.424   1.243  1.00 93.47           H  
ATOM   1947  CD1 ILE A 133      -4.835  -9.507   0.138  1.00 93.47           C  
ATOM   1948 HD11 ILE A 133      -4.403  -8.533   0.368  1.00 93.47           H  
ATOM   1949 HD12 ILE A 133      -4.036 -10.220  -0.065  1.00 93.47           H  
ATOM   1950 HD13 ILE A 133      -5.413  -9.858   0.993  1.00 93.47           H  
ATOM   1951  N   ASP A 134     -10.126  -7.912  -2.026  1.00 93.40           N  
ATOM   1952  H   ASP A 134     -10.239  -8.915  -2.020  1.00 93.40           H  
ATOM   1953  CA  ASP A 134     -11.329  -7.102  -1.859  1.00 93.40           C  
ATOM   1954  HA  ASP A 134     -11.067  -6.045  -1.817  1.00 93.40           H  
ATOM   1955  C   ASP A 134     -12.009  -7.458  -0.539  1.00 93.40           C  
ATOM   1956  CB  ASP A 134     -12.243  -7.305  -3.074  1.00 93.40           C  
ATOM   1957  HB2 ASP A 134     -11.699  -7.023  -3.976  1.00 93.40           H  
ATOM   1958  HB3 ASP A 134     -12.492  -8.363  -3.158  1.00 93.40           H  
ATOM   1959  O   ASP A 134     -12.126  -8.638  -0.190  1.00 93.40           O  
ATOM   1960  CG  ASP A 134     -13.530  -6.483  -3.011  1.00 93.40           C  
ATOM   1961  OD1 ASP A 134     -13.486  -5.314  -2.568  1.00 93.40           O  
ATOM   1962  OD2 ASP A 134     -14.571  -7.007  -3.467  1.00 93.40           O  
ATOM   1963  N   ILE A 135     -12.450  -6.432   0.184  1.00 93.21           N  
ATOM   1964  H   ILE A 135     -12.363  -5.508  -0.215  1.00 93.21           H  
ATOM   1965  CA  ILE A 135     -13.276  -6.575   1.380  1.00 93.21           C  
ATOM   1966  HA  ILE A 135     -13.204  -7.599   1.749  1.00 93.21           H  
ATOM   1967  C   ILE A 135     -14.728  -6.325   0.983  1.00 93.21           C  
ATOM   1968  CB  ILE A 135     -12.799  -5.636   2.511  1.00 93.21           C  
ATOM   1969  HB  ILE A 135     -12.743  -4.616   2.131  1.00 93.21           H  
ATOM   1970  O   ILE A 135     -15.058  -5.264   0.464  1.00 93.21           O  
ATOM   1971  CG1 ILE A 135     -11.385  -6.054   2.976  1.00 93.21           C  
ATOM   1972 HG12 ILE A 135     -11.386  -7.115   3.229  1.00 93.21           H  
ATOM   1973 HG13 ILE A 135     -10.691  -5.910   2.148  1.00 93.21           H  
ATOM   1974  CG2 ILE A 135     -13.830  -5.664   3.653  1.00 93.21           C  
ATOM   1975 HG21 ILE A 135     -13.460  -5.169   4.551  1.00 93.21           H  
ATOM   1976 HG22 ILE A 135     -14.730  -5.134   3.343  1.00 93.21           H  
ATOM   1977 HG23 ILE A 135     -14.095  -6.698   3.874  1.00 93.21           H  
ATOM   1978  CD1 ILE A 135     -10.847  -5.277   4.181  1.00 93.21           C  
ATOM   1979 HD11 ILE A 135     -11.319  -5.630   5.098  1.00 93.21           H  
ATOM   1980 HD12 ILE A 135     -11.055  -4.214   4.056  1.00 93.21           H  
ATOM   1981 HD13 ILE A 135      -9.772  -5.435   4.267  1.00 93.21           H  
ATOM   1982  N   LYS A 136     -15.606  -7.284   1.266  1.00 91.23           N  
ATOM   1983  H   LYS A 136     -15.254  -8.133   1.685  1.00 91.23           H  
ATOM   1984  CA  LYS A 136     -17.047  -7.181   1.037  1.00 91.23           C  
ATOM   1985  HA  LYS A 136     -17.247  -6.273   0.468  1.00 91.23           H  
ATOM   1986  C   LYS A 136     -17.783  -7.057   2.362  1.00 91.23           C  
ATOM   1987  CB  LYS A 136     -17.537  -8.366   0.202  1.00 91.23           C  
ATOM   1988  HB2 LYS A 136     -17.217  -9.297   0.670  1.00 91.23           H  
ATOM   1989  HB3 LYS A 136     -18.626  -8.347   0.153  1.00 91.23           H  
ATOM   1990  O   LYS A 136     -17.534  -7.828   3.293  1.00 91.23           O  
ATOM   1991  CG  LYS A 136     -16.970  -8.318  -1.218  1.00 91.23           C  
ATOM   1992  HG2 LYS A 136     -15.882  -8.258  -1.188  1.00 91.23           H  
ATOM   1993  HG3 LYS A 136     -17.359  -7.438  -1.730  1.00 91.23           H  
ATOM   1994  CD  LYS A 136     -17.369  -9.581  -1.978  1.00 91.23           C  
ATOM   1995  HD2 LYS A 136     -16.918 -10.448  -1.496  1.00 91.23           H  
ATOM   1996  HD3 LYS A 136     -18.454  -9.683  -1.971  1.00 91.23           H  
ATOM   1997  CE  LYS A 136     -16.864  -9.454  -3.411  1.00 91.23           C  
ATOM   1998  HE2 LYS A 136     -15.784  -9.302  -3.392  1.00 91.23           H  
ATOM   1999  HE3 LYS A 136     -17.297  -8.555  -3.850  1.00 91.23           H  
ATOM   2000  NZ  LYS A 136     -17.220 -10.649  -4.209  1.00 91.23           N  
ATOM   2001  HZ1 LYS A 136     -16.789 -11.470  -3.809  1.00 91.23           H  
ATOM   2002  HZ2 LYS A 136     -18.224 -10.764  -4.226  1.00 91.23           H  
ATOM   2003  HZ3 LYS A 136     -16.880 -10.534  -5.152  1.00 91.23           H  
ATOM   2004  N   ILE A 137     -18.691  -6.086   2.428  1.00 86.21           N  
ATOM   2005  H   ILE A 137     -18.825  -5.507   1.611  1.00 86.21           H  
ATOM   2006  CA  ILE A 137     -19.447  -5.745   3.638  1.00 86.21           C  
ATOM   2007  HA  ILE A 137     -19.259  -6.503   4.398  1.00 86.21           H  
ATOM   2008  C   ILE A 137     -20.946  -5.763   3.329  1.00 86.21           C  
ATOM   2009  CB  ILE A 137     -18.989  -4.383   4.219  1.00 86.21           C  
ATOM   2010  HB  ILE A 137     -19.207  -3.607   3.485  1.00 86.21           H  
ATOM   2011  O   ILE A 137     -21.389  -5.247   2.301  1.00 86.21           O  
ATOM   2012  CG1 ILE A 137     -17.462  -4.388   4.476  1.00 86.21           C  
ATOM   2013 HG12 ILE A 137     -17.211  -5.174   5.189  1.00 86.21           H  
ATOM   2014 HG13 ILE A 137     -16.948  -4.599   3.539  1.00 86.21           H  
ATOM   2015  CG2 ILE A 137     -19.763  -4.054   5.512  1.00 86.21           C  
ATOM   2016 HG21 ILE A 137     -20.832  -3.975   5.317  1.00 86.21           H  
ATOM   2017 HG22 ILE A 137     -19.450  -3.090   5.913  1.00 86.21           H  
ATOM   2018 HG23 ILE A 137     -19.587  -4.824   6.262  1.00 86.21           H  
ATOM   2019  CD1 ILE A 137     -16.899  -3.058   4.979  1.00 86.21           C  
ATOM   2020 HD11 ILE A 137     -15.810  -3.090   4.930  1.00 86.21           H  
ATOM   2021 HD12 ILE A 137     -17.257  -2.238   4.357  1.00 86.21           H  
ATOM   2022 HD13 ILE A 137     -17.201  -2.901   6.015  1.00 86.21           H  
ATOM   2023  N   GLY A 138     -21.721  -6.328   4.255  1.00 76.14           N  
ATOM   2024  H   GLY A 138     -21.277  -6.747   5.059  1.00 76.14           H  
ATOM   2025  CA  GLY A 138     -23.182  -6.288   4.231  1.00 76.14           C  
ATOM   2026  HA2 GLY A 138     -23.504  -5.283   3.958  1.00 76.14           H  
ATOM   2027  HA3 GLY A 138     -23.553  -6.488   5.236  1.00 76.14           H  
ATOM   2028  C   GLY A 138     -23.853  -7.277   3.275  1.00 76.14           C  
ATOM   2029  O   GLY A 138     -23.213  -8.103   2.623  1.00 76.14           O  
ATOM   2030  N   SER A 139     -25.183  -7.180   3.212  1.00 66.26           N  
ATOM   2031  H   SER A 139     -25.622  -6.418   3.708  1.00 66.26           H  
ATOM   2032  CA  SER A 139     -26.081  -8.064   2.449  1.00 66.26           C  
ATOM   2033  HA  SER A 139     -25.934  -9.095   2.773  1.00 66.26           H  
ATOM   2034  C   SER A 139     -25.833  -8.004   0.935  1.00 66.26           C  
ATOM   2035  CB  SER A 139     -27.528  -7.647   2.756  1.00 66.26           C  
ATOM   2036  HB2 SER A 139     -27.712  -7.721   3.828  1.00 66.26           H  
ATOM   2037  HB3 SER A 139     -28.224  -8.295   2.223  1.00 66.26           H  
ATOM   2038  O   SER A 139     -25.857  -9.027   0.254  1.00 66.26           O  
ATOM   2039  OG  SER A 139     -27.696  -6.306   2.331  1.00 66.26           O  
ATOM   2040  HG  SER A 139     -28.292  -5.792   2.881  1.00 66.26           H  
ATOM   2041  N   ALA A 140     -25.525  -6.811   0.420  1.00 56.19           N  
ATOM   2042  H   ALA A 140     -25.645  -6.014   1.028  1.00 56.19           H  
ATOM   2043  CA  ALA A 140     -25.283  -6.555  -0.996  1.00 56.19           C  
ATOM   2044  HA  ALA A 140     -26.021  -7.114  -1.572  1.00 56.19           H  
ATOM   2045  C   ALA A 140     -23.898  -7.017  -1.487  1.00 56.19           C  
ATOM   2046  CB  ALA A 140     -25.521  -5.061  -1.252  1.00 56.19           C  
ATOM   2047  HB1 ALA A 140     -24.790  -4.465  -0.705  1.00 56.19           H  
ATOM   2048  HB2 ALA A 140     -25.426  -4.850  -2.317  1.00 56.19           H  
ATOM   2049  HB3 ALA A 140     -26.524  -4.783  -0.928  1.00 56.19           H  
ATOM   2050  O   ALA A 140     -23.589  -6.841  -2.664  1.00 56.19           O  
ATOM   2051  N   SER A 141     -23.049  -7.592  -0.617  1.00 66.83           N  
ATOM   2052  H   SER A 141     -23.355  -7.727   0.336  1.00 66.83           H  
ATOM   2053  CA  SER A 141     -21.648  -7.906  -0.947  1.00 66.83           C  
ATOM   2054  HA  SER A 141     -21.133  -8.147  -0.017  1.00 66.83           H  
ATOM   2055  C   SER A 141     -20.915  -6.702  -1.555  1.00 66.83           C  
ATOM   2056  CB  SER A 141     -21.569  -9.136  -1.862  1.00 66.83           C  
ATOM   2057  HB2 SER A 141     -20.536  -9.304  -2.167  1.00 66.83           H  
ATOM   2058  HB3 SER A 141     -22.167  -8.974  -2.759  1.00 66.83           H  
ATOM   2059  O   SER A 141     -20.137  -6.855  -2.501  1.00 66.83           O  
ATOM   2060  OG  SER A 141     -22.028 -10.287  -1.186  1.00 66.83           O  
ATOM   2061  HG  SER A 141     -22.904 -10.095  -0.846  1.00 66.83           H  
ATOM   2062  N   ALA A 142     -21.200  -5.499  -1.041  1.00 81.75           N  
ATOM   2063  H   ALA A 142     -21.784  -5.442  -0.219  1.00 81.75           H  
ATOM   2064  CA  ALA A 142     -20.639  -4.266  -1.567  1.00 81.75           C  
ATOM   2065  HA  ALA A 142     -20.882  -4.202  -2.628  1.00 81.75           H  
ATOM   2066  C   ALA A 142     -19.115  -4.304  -1.410  1.00 81.75           C  
ATOM   2067  CB  ALA A 142     -21.280  -3.069  -0.858  1.00 81.75           C  
ATOM   2068  HB1 ALA A 142     -20.881  -2.142  -1.270  1.00 81.75           H  
ATOM   2069  HB2 ALA A 142     -21.061  -3.112   0.209  1.00 81.75           H  
ATOM   2070  HB3 ALA A 142     -22.360  -3.083  -1.004  1.00 81.75           H  
ATOM   2071  O   ALA A 142     -18.602  -4.484  -0.302  1.00 81.75           O  
ATOM   2072  N   SER A 143     -18.412  -4.189  -2.536  1.00 89.65           N  
ATOM   2073  H   SER A 143     -18.915  -4.026  -3.396  1.00 89.65           H  
ATOM   2074  CA  SER A 143     -16.952  -4.197  -2.595  1.00 89.65           C  
ATOM   2075  HA  SER A 143     -16.562  -5.012  -1.985  1.00 89.65           H  
ATOM   2076  C   SER A 143     -16.419  -2.879  -2.053  1.00 89.65           C  
ATOM   2077  CB  SER A 143     -16.506  -4.422  -4.042  1.00 89.65           C  
ATOM   2078  HB2 SER A 143     -17.089  -3.776  -4.698  1.00 89.65           H  
ATOM   2079  HB3 SER A 143     -16.694  -5.460  -4.319  1.00 89.65           H  
ATOM   2080  O   SER A 143     -16.756  -1.811  -2.554  1.00 89.65           O  
ATOM   2081  OG  SER A 143     -15.141  -4.123  -4.232  1.00 89.65           O  
ATOM   2082  HG  SER A 143     -14.625  -4.690  -3.653  1.00 89.65           H  
ATOM   2083  N   VAL A 144     -15.546  -2.936  -1.053  1.00 91.60           N  
ATOM   2084  H   VAL A 144     -15.310  -3.835  -0.658  1.00 91.60           H  
ATOM   2085  CA  VAL A 144     -14.823  -1.747  -0.600  1.00 91.60           C  
ATOM   2086  HA  VAL A 144     -15.540  -0.953  -0.390  1.00 91.60           H  
ATOM   2087  C   VAL A 144     -13.908  -1.241  -1.711  1.00 91.60           C  
ATOM   2088  CB  VAL A 144     -14.033  -2.034   0.680  1.00 91.60           C  
ATOM   2089  HB  VAL A 144     -13.395  -2.905   0.528  1.00 91.60           H  
ATOM   2090  O   VAL A 144     -13.792  -0.033  -1.899  1.00 91.60           O  
ATOM   2091  CG1 VAL A 144     -13.151  -0.836   1.043  1.00 91.60           C  
ATOM   2092 HG11 VAL A 144     -12.383  -0.687   0.285  1.00 91.60           H  
ATOM   2093 HG12 VAL A 144     -13.753   0.068   1.136  1.00 91.60           H  
ATOM   2094 HG13 VAL A 144     -12.632  -1.034   1.981  1.00 91.60           H  
ATOM   2095  CG2 VAL A 144     -14.982  -2.298   1.860  1.00 91.60           C  
ATOM   2096 HG21 VAL A 144     -15.555  -1.398   2.084  1.00 91.60           H  
ATOM   2097 HG22 VAL A 144     -15.678  -3.101   1.621  1.00 91.60           H  
ATOM   2098 HG23 VAL A 144     -14.406  -2.590   2.738  1.00 91.60           H  
ATOM   2099  N   ASN A 145     -13.316  -2.126  -2.518  1.00 92.53           N  
ATOM   2100  H   ASN A 145     -13.414  -3.115  -2.341  1.00 92.53           H  
ATOM   2101  CA  ASN A 145     -12.489  -1.684  -3.637  1.00 92.53           C  
ATOM   2102  HA  ASN A 145     -11.685  -1.062  -3.242  1.00 92.53           H  
ATOM   2103  C   ASN A 145     -13.282  -0.807  -4.615  1.00 92.53           C  
ATOM   2104  CB  ASN A 145     -11.857  -2.889  -4.351  1.00 92.53           C  
ATOM   2105  HB2 ASN A 145     -12.630  -3.596  -4.651  1.00 92.53           H  
ATOM   2106  HB3 ASN A 145     -11.349  -2.535  -5.247  1.00 92.53           H  
ATOM   2107  O   ASN A 145     -12.697   0.096  -5.207  1.00 92.53           O  
ATOM   2108  CG  ASN A 145     -10.832  -3.614  -3.502  1.00 92.53           C  
ATOM   2109  ND2 ASN A 145     -10.164  -4.597  -4.050  1.00 92.53           N  
ATOM   2110 HD21 ASN A 145     -10.358  -4.892  -4.997  1.00 92.53           H  
ATOM   2111 HD22 ASN A 145      -9.530  -5.070  -3.422  1.00 92.53           H  
ATOM   2112  OD1 ASN A 145     -10.588  -3.303  -2.355  1.00 92.53           O  
ATOM   2113  N   SER A 146     -14.606  -0.984  -4.748  1.00 89.67           N  
ATOM   2114  H   SER A 146     -15.056  -1.705  -4.203  1.00 89.67           H  
ATOM   2115  CA  SER A 146     -15.435  -0.163  -5.644  1.00 89.67           C  
ATOM   2116  HA  SER A 146     -14.968  -0.205  -6.628  1.00 89.67           H  
ATOM   2117  C   SER A 146     -15.524   1.317  -5.243  1.00 89.67           C  
ATOM   2118  CB  SER A 146     -16.837  -0.747  -5.838  1.00 89.67           C  
ATOM   2119  HB2 SER A 146     -16.772  -1.834  -5.896  1.00 89.67           H  
ATOM   2120  HB3 SER A 146     -17.233  -0.379  -6.784  1.00 89.67           H  
ATOM   2121  O   SER A 146     -15.935   2.135  -6.063  1.00 89.67           O  
ATOM   2122  OG  SER A 146     -17.739  -0.381  -4.815  1.00 89.67           O  
ATOM   2123  HG  SER A 146     -17.821   0.575  -4.790  1.00 89.67           H  
ATOM   2124  N   VAL A 147     -15.126   1.677  -4.019  1.00 89.89           N  
ATOM   2125  H   VAL A 147     -14.825   0.955  -3.380  1.00 89.89           H  
ATOM   2126  CA  VAL A 147     -15.089   3.071  -3.540  1.00 89.89           C  
ATOM   2127  HA  VAL A 147     -15.570   3.706  -4.284  1.00 89.89           H  
ATOM   2128  C   VAL A 147     -13.666   3.632  -3.417  1.00 89.89           C  
ATOM   2129  CB  VAL A 147     -15.907   3.255  -2.244  1.00 89.89           C  
ATOM   2130  HB  VAL A 147     -15.891   4.311  -1.974  1.00 89.89           H  
ATOM   2131  O   VAL A 147     -13.509   4.772  -2.994  1.00 89.89           O  
ATOM   2132  CG1 VAL A 147     -17.373   2.852  -2.453  1.00 89.89           C  
ATOM   2133 HG11 VAL A 147     -17.450   1.801  -2.733  1.00 89.89           H  
ATOM   2134 HG12 VAL A 147     -17.817   3.474  -3.230  1.00 89.89           H  
ATOM   2135 HG13 VAL A 147     -17.919   2.996  -1.521  1.00 89.89           H  
ATOM   2136  CG2 VAL A 147     -15.376   2.458  -1.048  1.00 89.89           C  
ATOM   2137 HG21 VAL A 147     -14.301   2.603  -0.938  1.00 89.89           H  
ATOM   2138 HG22 VAL A 147     -15.600   1.400  -1.181  1.00 89.89           H  
ATOM   2139 HG23 VAL A 147     -15.871   2.790  -0.136  1.00 89.89           H  
ATOM   2140  N   LEU A 148     -12.638   2.862  -3.800  1.00 91.65           N  
ATOM   2141  H   LEU A 148     -12.846   1.935  -4.144  1.00 91.65           H  
ATOM   2142  CA  LEU A 148     -11.215   3.222  -3.707  1.00 91.65           C  
ATOM   2143  HA  LEU A 148     -11.101   4.153  -3.153  1.00 91.65           H  
ATOM   2144  C   LEU A 148     -10.602   3.433  -5.110  1.00 91.65           C  
ATOM   2145  CB  LEU A 148     -10.477   2.134  -2.906  1.00 91.65           C  
ATOM   2146  HB2 LEU A 148      -9.417   2.387  -2.881  1.00 91.65           H  
ATOM   2147  HB3 LEU A 148     -10.575   1.185  -3.432  1.00 91.65           H  
ATOM   2148  O   LEU A 148     -10.128   2.474  -5.730  1.00 91.65           O  
ATOM   2149  CG  LEU A 148     -10.962   1.938  -1.460  1.00 91.65           C  
ATOM   2150  HG  LEU A 148     -11.994   1.586  -1.473  1.00 91.65           H  
ATOM   2151  CD1 LEU A 148     -10.101   0.876  -0.774  1.00 91.65           C  
ATOM   2152 HD11 LEU A 148      -9.055   1.182  -0.795  1.00 91.65           H  
ATOM   2153 HD12 LEU A 148     -10.209  -0.076  -1.294  1.00 91.65           H  
ATOM   2154 HD13 LEU A 148     -10.422   0.748   0.260  1.00 91.65           H  
ATOM   2155  CD2 LEU A 148     -10.923   3.204  -0.605  1.00 91.65           C  
ATOM   2156 HD21 LEU A 148     -11.355   2.982   0.371  1.00 91.65           H  
ATOM   2157 HD22 LEU A 148     -11.526   3.990  -1.060  1.00 91.65           H  
ATOM   2158 HD23 LEU A 148      -9.895   3.549  -0.494  1.00 91.65           H  
ATOM   2159  N   PRO A 149     -10.653   4.657  -5.669  1.00 88.08           N  
ATOM   2160  CA  PRO A 149     -10.274   4.919  -7.059  1.00 88.08           C  
ATOM   2161  HA  PRO A 149     -10.879   4.296  -7.718  1.00 88.08           H  
ATOM   2162  C   PRO A 149      -8.796   4.649  -7.392  1.00 88.08           C  
ATOM   2163  CB  PRO A 149     -10.636   6.392  -7.294  1.00 88.08           C  
ATOM   2164  HB2 PRO A 149     -11.650   6.452  -7.690  1.00 88.08           H  
ATOM   2165  HB3 PRO A 149      -9.939   6.887  -7.971  1.00 88.08           H  
ATOM   2166  O   PRO A 149      -8.501   4.198  -8.502  1.00 88.08           O  
ATOM   2167  CG  PRO A 149     -10.601   7.012  -5.897  1.00 88.08           C  
ATOM   2168  HG2 PRO A 149     -11.230   7.900  -5.827  1.00 88.08           H  
ATOM   2169  HG3 PRO A 149      -9.573   7.244  -5.619  1.00 88.08           H  
ATOM   2170  CD  PRO A 149     -11.124   5.878  -5.027  1.00 88.08           C  
ATOM   2171  HD2 PRO A 149     -10.741   5.993  -4.014  1.00 88.08           H  
ATOM   2172  HD3 PRO A 149     -12.214   5.889  -5.021  1.00 88.08           H  
ATOM   2173  N   SER A 150      -7.859   4.909  -6.477  1.00 90.39           N  
ATOM   2174  H   SER A 150      -8.145   5.195  -5.552  1.00 90.39           H  
ATOM   2175  CA  SER A 150      -6.431   4.651  -6.705  1.00 90.39           C  
ATOM   2176  HA  SER A 150      -6.150   5.068  -7.672  1.00 90.39           H  
ATOM   2177  C   SER A 150      -6.156   3.149  -6.750  1.00 90.39           C  
ATOM   2178  CB  SER A 150      -5.551   5.310  -5.636  1.00 90.39           C  
ATOM   2179  HB2 SER A 150      -4.508   5.059  -5.832  1.00 90.39           H  
ATOM   2180  HB3 SER A 150      -5.806   4.924  -4.648  1.00 90.39           H  
ATOM   2181  O   SER A 150      -5.471   2.684  -7.667  1.00 90.39           O  
ATOM   2182  OG  SER A 150      -5.675   6.719  -5.644  1.00 90.39           O  
ATOM   2183  HG  SER A 150      -5.435   7.025  -4.766  1.00 90.39           H  
ATOM   2184  N   LEU A 151      -6.725   2.386  -5.811  1.00 92.26           N  
ATOM   2185  H   LEU A 151      -7.182   2.841  -5.034  1.00 92.26           H  
ATOM   2186  CA  LEU A 151      -6.590   0.932  -5.755  1.00 92.26           C  
ATOM   2187  HA  LEU A 151      -5.525   0.702  -5.725  1.00 92.26           H  
ATOM   2188  C   LEU A 151      -7.188   0.238  -6.990  1.00 92.26           C  
ATOM   2189  CB  LEU A 151      -7.238   0.428  -4.454  1.00 92.26           C  
ATOM   2190  HB2 LEU A 151      -6.786   0.950  -3.611  1.00 92.26           H  
ATOM   2191  HB3 LEU A 151      -8.298   0.680  -4.476  1.00 92.26           H  
ATOM   2192  O   LEU A 151      -6.565  -0.676  -7.526  1.00 92.26           O  
ATOM   2193  CG  LEU A 151      -7.093  -1.087  -4.223  1.00 92.26           C  
ATOM   2194  HG  LEU A 151      -7.509  -1.633  -5.070  1.00 92.26           H  
ATOM   2195  CD1 LEU A 151      -5.633  -1.503  -4.029  1.00 92.26           C  
ATOM   2196 HD11 LEU A 151      -5.180  -0.907  -3.236  1.00 92.26           H  
ATOM   2197 HD12 LEU A 151      -5.581  -2.560  -3.770  1.00 92.26           H  
ATOM   2198 HD13 LEU A 151      -5.079  -1.345  -4.955  1.00 92.26           H  
ATOM   2199  CD2 LEU A 151      -7.877  -1.495  -2.979  1.00 92.26           C  
ATOM   2200 HD21 LEU A 151      -7.481  -0.985  -2.101  1.00 92.26           H  
ATOM   2201 HD22 LEU A 151      -7.820  -2.573  -2.831  1.00 92.26           H  
ATOM   2202 HD23 LEU A 151      -8.926  -1.222  -3.101  1.00 92.26           H  
ATOM   2203  N   GLN A 152      -8.354   0.679  -7.480  1.00 86.95           N  
ATOM   2204  H   GLN A 152      -8.832   1.410  -6.974  1.00 86.95           H  
ATOM   2205  CA  GLN A 152      -9.001   0.100  -8.673  1.00 86.95           C  
ATOM   2206  HA  GLN A 152      -9.256  -0.943  -8.485  1.00 86.95           H  
ATOM   2207  C   GLN A 152      -8.122   0.142  -9.922  1.00 86.95           C  
ATOM   2208  CB  GLN A 152     -10.267   0.887  -9.022  1.00 86.95           C  
ATOM   2209  HB2 GLN A 152     -10.565   0.654 -10.044  1.00 86.95           H  
ATOM   2210  HB3 GLN A 152     -10.058   1.955  -8.962  1.00 86.95           H  
ATOM   2211  O   GLN A 152      -8.112  -0.798 -10.713  1.00 86.95           O  
ATOM   2212  CG  GLN A 152     -11.434   0.544  -8.111  1.00 86.95           C  
ATOM   2213  HG2 GLN A 152     -11.733  -0.493  -8.265  1.00 86.95           H  
ATOM   2214  HG3 GLN A 152     -11.120   0.657  -7.074  1.00 86.95           H  
ATOM   2215  CD  GLN A 152     -12.629   1.445  -8.383  1.00 86.95           C  
ATOM   2216  NE2 GLN A 152     -13.469   1.612  -7.405  1.00 86.95           N  
ATOM   2217 HE21 GLN A 152     -13.228   1.202  -6.513  1.00 86.95           H  
ATOM   2218 HE22 GLN A 152     -14.270   2.213  -7.534  1.00 86.95           H  
ATOM   2219  OE1 GLN A 152     -12.833   1.998  -9.451  1.00 86.95           O  
ATOM   2220  N   GLY A 153      -7.405   1.250 -10.114  1.00 82.25           N  
ATOM   2221  H   GLY A 153      -7.474   1.980  -9.420  1.00 82.25           H  
ATOM   2222  CA  GLY A 153      -6.501   1.443 -11.244  1.00 82.25           C  
ATOM   2223  HA2 GLY A 153      -6.444   2.508 -11.470  1.00 82.25           H  
ATOM   2224  HA3 GLY A 153      -6.894   0.922 -12.118  1.00 82.25           H  
ATOM   2225  C   GLY A 153      -5.086   0.931 -10.989  1.00 82.25           C  
ATOM   2226  O   GLY A 153      -4.177   1.325 -11.720  1.00 82.25           O  
ATOM   2227  N   SER A 154      -4.874   0.155  -9.926  1.00 91.70           N  
ATOM   2228  H   SER A 154      -5.665  -0.141  -9.372  1.00 91.70           H  
ATOM   2229  CA  SER A 154      -3.550  -0.300  -9.521  1.00 91.70           C  
ATOM   2230  HA  SER A 154      -2.852   0.517  -9.704  1.00 91.70           H  
ATOM   2231  C   SER A 154      -3.078  -1.515 -10.323  1.00 91.70           C  
ATOM   2232  CB  SER A 154      -3.526  -0.590  -8.024  1.00 91.70           C  
ATOM   2233  HB2 SER A 154      -4.020   0.219  -7.486  1.00 91.70           H  
ATOM   2234  HB3 SER A 154      -4.047  -1.526  -7.824  1.00 91.70           H  
ATOM   2235  O   SER A 154      -3.854  -2.380 -10.727  1.00 91.70           O  
ATOM   2236  OG  SER A 154      -2.184  -0.678  -7.593  1.00 91.70           O  
ATOM   2237  HG  SER A 154      -2.171  -1.197  -6.785  1.00 91.70           H  
ATOM   2238  N   THR A 155      -1.770  -1.599 -10.516  1.00 89.52           N  
ATOM   2239  H   THR A 155      -1.208  -0.869 -10.102  1.00 89.52           H  
ATOM   2240  CA  THR A 155      -1.051  -2.643 -11.246  1.00 89.52           C  
ATOM   2241  HA  THR A 155      -1.752  -3.430 -11.527  1.00 89.52           H  
ATOM   2242  C   THR A 155       0.018  -3.265 -10.344  1.00 89.52           C  
ATOM   2243  CB  THR A 155      -0.424  -2.088 -12.537  1.00 89.52           C  
ATOM   2244  HB  THR A 155       0.070  -2.906 -13.062  1.00 89.52           H  
ATOM   2245  O   THR A 155       0.358  -2.741  -9.285  1.00 89.52           O  
ATOM   2246  CG2 THR A 155      -1.444  -1.460 -13.486  1.00 89.52           C  
ATOM   2247 HG21 THR A 155      -2.223  -2.184 -13.725  1.00 89.52           H  
ATOM   2248 HG22 THR A 155      -1.897  -0.579 -13.032  1.00 89.52           H  
ATOM   2249 HG23 THR A 155      -0.941  -1.157 -14.405  1.00 89.52           H  
ATOM   2250  OG1 THR A 155       0.539  -1.114 -12.225  1.00 89.52           O  
ATOM   2251  HG1 THR A 155       0.096  -0.421 -11.730  1.00 89.52           H  
ATOM   2252  N   GLY A 156       0.543  -4.429 -10.730  1.00 85.59           N  
ATOM   2253  H   GLY A 156       0.248  -4.815 -11.616  1.00 85.59           H  
ATOM   2254  CA  GLY A 156       1.622  -5.105  -9.997  1.00 85.59           C  
ATOM   2255  HA2 GLY A 156       2.321  -4.352  -9.633  1.00 85.59           H  
ATOM   2256  HA3 GLY A 156       2.160  -5.754 -10.689  1.00 85.59           H  
ATOM   2257  C   GLY A 156       1.183  -5.954  -8.794  1.00 85.59           C  
ATOM   2258  O   GLY A 156       1.942  -6.818  -8.364  1.00 85.59           O  
ATOM   2259  N   GLY A 157      -0.047  -5.798  -8.306  1.00 90.26           N  
ATOM   2260  H   GLY A 157      -0.575  -4.996  -8.621  1.00 90.26           H  
ATOM   2261  CA  GLY A 157      -0.658  -6.666  -7.295  1.00 90.26           C  
ATOM   2262  HA2 GLY A 157      -0.317  -7.692  -7.430  1.00 90.26           H  
ATOM   2263  HA3 GLY A 157      -1.735  -6.644  -7.460  1.00 90.26           H  
ATOM   2264  C   GLY A 157      -0.414  -6.261  -5.837  1.00 90.26           C  
ATOM   2265  O   GLY A 157       0.232  -5.258  -5.538  1.00 90.26           O  
ATOM   2266  N   THR A 158      -0.941  -7.060  -4.907  1.00 92.14           N  
ATOM   2267  H   THR A 158      -1.471  -7.867  -5.204  1.00 92.14           H  
ATOM   2268  CA  THR A 158      -0.988  -6.739  -3.470  1.00 92.14           C  
ATOM   2269  HA  THR A 158      -1.462  -5.766  -3.339  1.00 92.14           H  
ATOM   2270  C   THR A 158       0.399  -6.658  -2.824  1.00 92.14           C  
ATOM   2271  CB  THR A 158      -1.858  -7.786  -2.760  1.00 92.14           C  
ATOM   2272  HB  THR A 158      -1.428  -8.772  -2.934  1.00 92.14           H  
ATOM   2273  O   THR A 158       0.613  -5.819  -1.955  1.00 92.14           O  
ATOM   2274  CG2 THR A 158      -2.036  -7.580  -1.261  1.00 92.14           C  
ATOM   2275 HG21 THR A 158      -2.432  -8.498  -0.826  1.00 92.14           H  
ATOM   2276 HG22 THR A 158      -2.726  -6.760  -1.061  1.00 92.14           H  
ATOM   2277 HG23 THR A 158      -1.079  -7.388  -0.775  1.00 92.14           H  
ATOM   2278  OG1 THR A 158      -3.161  -7.764  -3.298  1.00 92.14           O  
ATOM   2279  HG1 THR A 158      -3.746  -7.598  -2.554  1.00 92.14           H  
ATOM   2280  N   GLY A 159       1.365  -7.470  -3.263  1.00 90.59           N  
ATOM   2281  H   GLY A 159       1.114  -8.167  -3.950  1.00 90.59           H  
ATOM   2282  CA  GLY A 159       2.722  -7.480  -2.700  1.00 90.59           C  
ATOM   2283  HA2 GLY A 159       3.316  -8.227  -3.228  1.00 90.59           H  
ATOM   2284  HA3 GLY A 159       2.681  -7.754  -1.646  1.00 90.59           H  
ATOM   2285  C   GLY A 159       3.459  -6.143  -2.822  1.00 90.59           C  
ATOM   2286  O   GLY A 159       3.966  -5.624  -1.829  1.00 90.59           O  
ATOM   2287  N   ILE A 160       3.471  -5.543  -4.020  1.00 89.05           N  
ATOM   2288  H   ILE A 160       2.972  -5.968  -4.788  1.00 89.05           H  
ATOM   2289  CA  ILE A 160       4.135  -4.247  -4.234  1.00 89.05           C  
ATOM   2290  HA  ILE A 160       5.118  -4.311  -3.766  1.00 89.05           H  
ATOM   2291  C   ILE A 160       3.391  -3.110  -3.518  1.00 89.05           C  
ATOM   2292  CB  ILE A 160       4.365  -3.964  -5.738  1.00 89.05           C  
ATOM   2293  HB  ILE A 160       4.888  -4.824  -6.158  1.00 89.05           H  
ATOM   2294  O   ILE A 160       4.029  -2.200  -2.996  1.00 89.05           O  
ATOM   2295  CG1 ILE A 160       5.319  -2.761  -5.903  1.00 89.05           C  
ATOM   2296 HG12 ILE A 160       4.864  -1.859  -5.494  1.00 89.05           H  
ATOM   2297 HG13 ILE A 160       6.220  -2.971  -5.327  1.00 89.05           H  
ATOM   2298  CG2 ILE A 160       3.050  -3.837  -6.523  1.00 89.05           C  
ATOM   2299 HG21 ILE A 160       2.534  -4.797  -6.521  1.00 89.05           H  
ATOM   2300 HG22 ILE A 160       2.391  -3.085  -6.089  1.00 89.05           H  
ATOM   2301 HG23 ILE A 160       3.240  -3.568  -7.562  1.00 89.05           H  
ATOM   2302  CD1 ILE A 160       5.769  -2.475  -7.343  1.00 89.05           C  
ATOM   2303 HD11 ILE A 160       4.929  -2.132  -7.948  1.00 89.05           H  
ATOM   2304 HD12 ILE A 160       6.526  -1.691  -7.330  1.00 89.05           H  
ATOM   2305 HD13 ILE A 160       6.201  -3.373  -7.784  1.00 89.05           H  
ATOM   2306  N   LEU A 161       2.058  -3.182  -3.428  1.00 91.91           N  
ATOM   2307  H   LEU A 161       1.582  -3.953  -3.874  1.00 91.91           H  
ATOM   2308  CA  LEU A 161       1.268  -2.221  -2.658  1.00 91.91           C  
ATOM   2309  HA  LEU A 161       1.520  -1.211  -2.981  1.00 91.91           H  
ATOM   2310  C   LEU A 161       1.594  -2.294  -1.161  1.00 91.91           C  
ATOM   2311  CB  LEU A 161      -0.227  -2.472  -2.886  1.00 91.91           C  
ATOM   2312  HB2 LEU A 161      -0.447  -3.522  -2.694  1.00 91.91           H  
ATOM   2313  HB3 LEU A 161      -0.758  -1.867  -2.152  1.00 91.91           H  
ATOM   2314  O   LEU A 161       1.838  -1.260  -0.546  1.00 91.91           O  
ATOM   2315  CG  LEU A 161      -0.774  -2.071  -4.262  1.00 91.91           C  
ATOM   2316  HG  LEU A 161      -0.108  -2.422  -5.051  1.00 91.91           H  
ATOM   2317  CD1 LEU A 161      -2.158  -2.692  -4.464  1.00 91.91           C  
ATOM   2318 HD11 LEU A 161      -2.078  -3.779  -4.448  1.00 91.91           H  
ATOM   2319 HD12 LEU A 161      -2.833  -2.367  -3.672  1.00 91.91           H  
ATOM   2320 HD13 LEU A 161      -2.572  -2.393  -5.427  1.00 91.91           H  
ATOM   2321  CD2 LEU A 161      -0.912  -0.549  -4.338  1.00 91.91           C  
ATOM   2322 HD21 LEU A 161      -1.682  -0.207  -3.646  1.00 91.91           H  
ATOM   2323 HD22 LEU A 161      -1.182  -0.235  -5.346  1.00 91.91           H  
ATOM   2324 HD23 LEU A 161       0.028  -0.067  -4.070  1.00 91.91           H  
ATOM   2325  N   ALA A 162       1.675  -3.505  -0.603  1.00 90.72           N  
ATOM   2326  H   ALA A 162       1.433  -4.311  -1.162  1.00 90.72           H  
ATOM   2327  CA  ALA A 162       2.064  -3.735   0.786  1.00 90.72           C  
ATOM   2328  HA  ALA A 162       1.366  -3.209   1.437  1.00 90.72           H  
ATOM   2329  C   ALA A 162       3.469  -3.196   1.077  1.00 90.72           C  
ATOM   2330  CB  ALA A 162       1.986  -5.241   1.074  1.00 90.72           C  
ATOM   2331  HB1 ALA A 162       2.767  -5.773   0.531  1.00 90.72           H  
ATOM   2332  HB2 ALA A 162       1.018  -5.633   0.759  1.00 90.72           H  
ATOM   2333  HB3 ALA A 162       2.116  -5.415   2.142  1.00 90.72           H  
ATOM   2334  O   ALA A 162       3.676  -2.503   2.072  1.00 90.72           O  
ATOM   2335  N   MET A 163       4.417  -3.457   0.173  1.00 88.18           N  
ATOM   2336  H   MET A 163       4.188  -4.079  -0.589  1.00 88.18           H  
ATOM   2337  CA  MET A 163       5.779  -2.937   0.264  1.00 88.18           C  
ATOM   2338  HA  MET A 163       6.215  -3.263   1.209  1.00 88.18           H  
ATOM   2339  C   MET A 163       5.806  -1.404   0.239  1.00 88.18           C  
ATOM   2340  CB  MET A 163       6.606  -3.517  -0.890  1.00 88.18           C  
ATOM   2341  HB2 MET A 163       6.150  -3.212  -1.832  1.00 88.18           H  
ATOM   2342  HB3 MET A 163       6.584  -4.606  -0.845  1.00 88.18           H  
ATOM   2343  O   MET A 163       6.496  -0.796   1.056  1.00 88.18           O  
ATOM   2344  CG  MET A 163       8.067  -3.052  -0.862  1.00 88.18           C  
ATOM   2345  HG2 MET A 163       8.580  -3.587  -0.063  1.00 88.18           H  
ATOM   2346  HG3 MET A 163       8.122  -1.986  -0.643  1.00 88.18           H  
ATOM   2347  SD  MET A 163       8.959  -3.327  -2.414  1.00 88.18           S  
ATOM   2348  CE  MET A 163       8.231  -2.040  -3.460  1.00 88.18           C  
ATOM   2349  HE1 MET A 163       8.640  -2.114  -4.468  1.00 88.18           H  
ATOM   2350  HE2 MET A 163       7.148  -2.157  -3.499  1.00 88.18           H  
ATOM   2351  HE3 MET A 163       8.462  -1.058  -3.046  1.00 88.18           H  
ATOM   2352  N   MET A 164       5.071  -0.768  -0.680  1.00 89.50           N  
ATOM   2353  H   MET A 164       4.525  -1.316  -1.330  1.00 89.50           H  
ATOM   2354  CA  MET A 164       5.044   0.694  -0.794  1.00 89.50           C  
ATOM   2355  HA  MET A 164       6.072   1.056  -0.777  1.00 89.50           H  
ATOM   2356  C   MET A 164       4.341   1.363   0.391  1.00 89.50           C  
ATOM   2357  CB  MET A 164       4.394   1.129  -2.114  1.00 89.50           C  
ATOM   2358  HB2 MET A 164       3.438   0.620  -2.237  1.00 89.50           H  
ATOM   2359  HB3 MET A 164       4.193   2.199  -2.064  1.00 89.50           H  
ATOM   2360  O   MET A 164       4.811   2.400   0.855  1.00 89.50           O  
ATOM   2361  CG  MET A 164       5.272   0.864  -3.347  1.00 89.50           C  
ATOM   2362  HG2 MET A 164       4.759   1.279  -4.215  1.00 89.50           H  
ATOM   2363  HG3 MET A 164       5.342  -0.213  -3.500  1.00 89.50           H  
ATOM   2364  SD  MET A 164       6.973   1.515  -3.328  1.00 89.50           S  
ATOM   2365  CE  MET A 164       6.734   3.238  -2.806  1.00 89.50           C  
ATOM   2366  HE1 MET A 164       6.017   3.746  -3.451  1.00 89.50           H  
ATOM   2367  HE2 MET A 164       7.687   3.764  -2.852  1.00 89.50           H  
ATOM   2368  HE3 MET A 164       6.367   3.265  -1.780  1.00 89.50           H  
ATOM   2369  N   ASP A 165       3.272   0.764   0.918  1.00 89.80           N  
ATOM   2370  H   ASP A 165       2.906  -0.063   0.467  1.00 89.80           H  
ATOM   2371  CA  ASP A 165       2.618   1.207   2.153  1.00 89.80           C  
ATOM   2372  HA  ASP A 165       2.319   2.250   2.053  1.00 89.80           H  
ATOM   2373  C   ASP A 165       3.572   1.106   3.352  1.00 89.80           C  
ATOM   2374  CB  ASP A 165       1.357   0.363   2.372  1.00 89.80           C  
ATOM   2375  HB2 ASP A 165       1.632  -0.691   2.412  1.00 89.80           H  
ATOM   2376  HB3 ASP A 165       0.694   0.502   1.518  1.00 89.80           H  
ATOM   2377  O   ASP A 165       3.789   2.083   4.069  1.00 89.80           O  
ATOM   2378  CG  ASP A 165       0.599   0.736   3.650  1.00 89.80           C  
ATOM   2379  OD1 ASP A 165       0.236   1.923   3.791  1.00 89.80           O  
ATOM   2380  OD2 ASP A 165       0.344  -0.188   4.464  1.00 89.80           O  
ATOM   2381  N   ALA A 166       4.239  -0.037   3.525  1.00 87.35           N  
ATOM   2382  H   ALA A 166       4.037  -0.819   2.919  1.00 87.35           H  
ATOM   2383  CA  ALA A 166       5.222  -0.219   4.589  1.00 87.35           C  
ATOM   2384  HA  ALA A 166       4.740  -0.004   5.543  1.00 87.35           H  
ATOM   2385  C   ALA A 166       6.427   0.733   4.458  1.00 87.35           C  
ATOM   2386  CB  ALA A 166       5.651  -1.689   4.592  1.00 87.35           C  
ATOM   2387  HB1 ALA A 166       6.382  -1.860   5.382  1.00 87.35           H  
ATOM   2388  HB2 ALA A 166       6.085  -1.951   3.627  1.00 87.35           H  
ATOM   2389  HB3 ALA A 166       4.785  -2.325   4.771  1.00 87.35           H  
ATOM   2390  O   ALA A 166       6.979   1.182   5.459  1.00 87.35           O  
ATOM   2391  N   PHE A 167       6.847   1.054   3.231  1.00 87.27           N  
ATOM   2392  H   PHE A 167       6.398   0.604   2.446  1.00 87.27           H  
ATOM   2393  CA  PHE A 167       7.999   1.918   2.978  1.00 87.27           C  
ATOM   2394  HA  PHE A 167       8.789   1.655   3.681  1.00 87.27           H  
ATOM   2395  C   PHE A 167       7.688   3.407   3.188  1.00 87.27           C  
ATOM   2396  CB  PHE A 167       8.511   1.648   1.556  1.00 87.27           C  
ATOM   2397  HB2 PHE A 167       8.808   0.602   1.481  1.00 87.27           H  
ATOM   2398  HB3 PHE A 167       7.698   1.811   0.850  1.00 87.27           H  
ATOM   2399  O   PHE A 167       8.500   4.124   3.778  1.00 87.27           O  
ATOM   2400  CG  PHE A 167       9.693   2.507   1.156  1.00 87.27           C  
ATOM   2401  CD1 PHE A 167       9.537   3.524   0.197  1.00 87.27           C  
ATOM   2402  HD1 PHE A 167       8.574   3.691  -0.262  1.00 87.27           H  
ATOM   2403  CD2 PHE A 167      10.948   2.302   1.760  1.00 87.27           C  
ATOM   2404  HD2 PHE A 167      11.070   1.518   2.493  1.00 87.27           H  
ATOM   2405  CE1 PHE A 167      10.631   4.331  -0.158  1.00 87.27           C  
ATOM   2406  HE1 PHE A 167      10.500   5.112  -0.892  1.00 87.27           H  
ATOM   2407  CE2 PHE A 167      12.039   3.117   1.411  1.00 87.27           C  
ATOM   2408  HE2 PHE A 167      12.999   2.961   1.881  1.00 87.27           H  
ATOM   2409  CZ  PHE A 167      11.883   4.130   0.449  1.00 87.27           C  
ATOM   2410  HZ  PHE A 167      12.723   4.752   0.177  1.00 87.27           H  
ATOM   2411  N   ALA A 168       6.539   3.878   2.697  1.00 88.71           N  
ATOM   2412  H   ALA A 168       5.915   3.234   2.232  1.00 88.71           H  
ATOM   2413  CA  ALA A 168       6.214   5.303   2.628  1.00 88.71           C  
ATOM   2414  HA  ALA A 168       7.117   5.887   2.805  1.00 88.71           H  
ATOM   2415  C   ALA A 168       5.188   5.776   3.670  1.00 88.71           C  
ATOM   2416  CB  ALA A 168       5.742   5.613   1.204  1.00 88.71           C  
ATOM   2417  HB1 ALA A 168       4.811   5.082   1.009  1.00 88.71           H  
ATOM   2418  HB2 ALA A 168       6.498   5.307   0.482  1.00 88.71           H  
ATOM   2419  HB3 ALA A 168       5.562   6.684   1.104  1.00 88.71           H  
ATOM   2420  O   ALA A 168       5.122   6.976   3.924  1.00 88.71           O  
ATOM   2421  N   ASN A 169       4.403   4.872   4.266  1.00 86.89           N  
ATOM   2422  H   ASN A 169       4.494   3.900   4.009  1.00 86.89           H  
ATOM   2423  CA  ASN A 169       3.247   5.239   5.086  1.00 86.89           C  
ATOM   2424  HA  ASN A 169       3.227   6.321   5.223  1.00 86.89           H  
ATOM   2425  C   ASN A 169       3.246   4.648   6.507  1.00 86.89           C  
ATOM   2426  CB  ASN A 169       1.985   4.853   4.302  1.00 86.89           C  
ATOM   2427  HB2 ASN A 169       2.001   5.315   3.314  1.00 86.89           H  
ATOM   2428  HB3 ASN A 169       1.952   3.771   4.175  1.00 86.89           H  
ATOM   2429  O   ASN A 169       2.694   5.274   7.409  1.00 86.89           O  
ATOM   2430  CG  ASN A 169       0.719   5.299   5.003  1.00 86.89           C  
ATOM   2431  ND2 ASN A 169      -0.273   4.445   5.058  1.00 86.89           N  
ATOM   2432 HD21 ASN A 169      -1.098   4.722   5.570  1.00 86.89           H  
ATOM   2433 HD22 ASN A 169      -0.166   3.526   4.654  1.00 86.89           H  
ATOM   2434  OD1 ASN A 169       0.621   6.410   5.502  1.00 86.89           O  
ATOM   2435  N   ARG A 170       3.868   3.486   6.746  1.00 84.66           N  
ATOM   2436  H   ARG A 170       4.279   2.993   5.967  1.00 84.66           H  
ATOM   2437  CA  ARG A 170       3.949   2.893   8.097  1.00 84.66           C  
ATOM   2438  HA  ARG A 170       3.094   3.245   8.673  1.00 84.66           H  
ATOM   2439  C   ARG A 170       5.213   3.317   8.843  1.00 84.66           C  
ATOM   2440  CB  ARG A 170       3.890   1.367   8.040  1.00 84.66           C  
ATOM   2441  HB2 ARG A 170       3.977   0.973   9.052  1.00 84.66           H  
ATOM   2442  HB3 ARG A 170       4.737   0.994   7.464  1.00 84.66           H  
ATOM   2443  O   ARG A 170       6.248   3.450   8.192  1.00 84.66           O  
ATOM   2444  CG  ARG A 170       2.578   0.872   7.431  1.00 84.66           C  
ATOM   2445  HG2 ARG A 170       2.555   1.112   6.368  1.00 84.66           H  
ATOM   2446  HG3 ARG A 170       1.731   1.350   7.923  1.00 84.66           H  
ATOM   2447  CD  ARG A 170       2.485  -0.640   7.620  1.00 84.66           C  
ATOM   2448  HD2 ARG A 170       2.317  -0.859   8.675  1.00 84.66           H  
ATOM   2449  HD3 ARG A 170       3.422  -1.098   7.304  1.00 84.66           H  
ATOM   2450  NE  ARG A 170       1.394  -1.179   6.811  1.00 84.66           N  
ATOM   2451  HE  ARG A 170       0.969  -0.552   6.143  1.00 84.66           H  
ATOM   2452  NH1 ARG A 170       1.552  -3.400   7.402  1.00 84.66           N  
ATOM   2453 HH11 ARG A 170       2.250  -3.176   8.097  1.00 84.66           H  
ATOM   2454 HH12 ARG A 170       1.286  -4.366   7.279  1.00 84.66           H  
ATOM   2455  NH2 ARG A 170       0.144  -2.713   5.791  1.00 84.66           N  
ATOM   2456 HH21 ARG A 170      -0.090  -1.942   5.182  1.00 84.66           H  
ATOM   2457 HH22 ARG A 170      -0.132  -3.669   5.616  1.00 84.66           H  
ATOM   2458  CZ  ARG A 170       1.037  -2.436   6.688  1.00 84.66           C  
ATOM   2459  N   PRO A 171       5.172   3.458  10.181  1.00 79.53           N  
ATOM   2460  CA  PRO A 171       6.368   3.715  10.978  1.00 79.53           C  
ATOM   2461  HA  PRO A 171       6.838   4.643  10.653  1.00 79.53           H  
ATOM   2462  C   PRO A 171       7.382   2.569  10.853  1.00 79.53           C  
ATOM   2463  CB  PRO A 171       5.872   3.879  12.418  1.00 79.53           C  
ATOM   2464  HB2 PRO A 171       5.599   4.920  12.590  1.00 79.53           H  
ATOM   2465  HB3 PRO A 171       6.609   3.556  13.152  1.00 79.53           H  
ATOM   2466  O   PRO A 171       7.011   1.416  10.628  1.00 79.53           O  
ATOM   2467  CG  PRO A 171       4.610   3.020  12.452  1.00 79.53           C  
ATOM   2468  HG2 PRO A 171       3.922   3.339  13.236  1.00 79.53           H  
ATOM   2469  HG3 PRO A 171       4.882   1.972  12.580  1.00 79.53           H  
ATOM   2470  CD  PRO A 171       4.025   3.238  11.057  1.00 79.53           C  
ATOM   2471  HD2 PRO A 171       3.442   2.365  10.764  1.00 79.53           H  
ATOM   2472  HD3 PRO A 171       3.396   4.128  11.056  1.00 79.53           H  
ATOM   2473  N   VAL A 172       8.673   2.882  11.011  1.00 77.16           N  
ATOM   2474  H   VAL A 172       8.917   3.841  11.209  1.00 77.16           H  
ATOM   2475  CA  VAL A 172       9.737   1.863  10.986  1.00 77.16           C  
ATOM   2476  HA  VAL A 172       9.591   1.240  10.104  1.00 77.16           H  
ATOM   2477  C   VAL A 172       9.640   0.925  12.191  1.00 77.16           C  
ATOM   2478  CB  VAL A 172      11.130   2.513  10.897  1.00 77.16           C  
ATOM   2479  HB  VAL A 172      11.251   3.259  11.683  1.00 77.16           H  
ATOM   2480  O   VAL A 172       9.809  -0.284  12.032  1.00 77.16           O  
ATOM   2481  CG1 VAL A 172      12.255   1.477  11.025  1.00 77.16           C  
ATOM   2482 HG11 VAL A 172      12.333   1.170  12.068  1.00 77.16           H  
ATOM   2483 HG12 VAL A 172      13.212   1.891  10.706  1.00 77.16           H  
ATOM   2484 HG13 VAL A 172      12.026   0.604  10.414  1.00 77.16           H  
ATOM   2485  CG2 VAL A 172      11.326   3.192   9.537  1.00 77.16           C  
ATOM   2486 HG21 VAL A 172      12.290   3.698   9.501  1.00 77.16           H  
ATOM   2487 HG22 VAL A 172      10.543   3.934   9.380  1.00 77.16           H  
ATOM   2488 HG23 VAL A 172      11.252   2.447   8.745  1.00 77.16           H  
ATOM   2489  N   GLU A 173       9.348   1.464  13.375  1.00 73.74           N  
ATOM   2490  H   GLU A 173       9.261   2.467  13.449  1.00 73.74           H  
ATOM   2491  CA  GLU A 173       9.007   0.682  14.563  1.00 73.74           C  
ATOM   2492  HA  GLU A 173       9.304  -0.357  14.421  1.00 73.74           H  
ATOM   2493  C   GLU A 173       7.494   0.701  14.784  1.00 73.74           C  
ATOM   2494  CB  GLU A 173       9.761   1.206  15.790  1.00 73.74           C  
ATOM   2495  HB2 GLU A 173       9.713   2.295  15.817  1.00 73.74           H  
ATOM   2496  HB3 GLU A 173       9.285   0.807  16.686  1.00 73.74           H  
ATOM   2497  O   GLU A 173       6.909   1.727  15.118  1.00 73.74           O  
ATOM   2498  CG  GLU A 173      11.222   0.736  15.764  1.00 73.74           C  
ATOM   2499  HG2 GLU A 173      11.231  -0.354  15.760  1.00 73.74           H  
ATOM   2500  HG3 GLU A 173      11.692   1.064  14.837  1.00 73.74           H  
ATOM   2501  CD  GLU A 173      12.045   1.229  16.962  1.00 73.74           C  
ATOM   2502  OE1 GLU A 173      13.273   0.990  16.914  1.00 73.74           O  
ATOM   2503  OE2 GLU A 173      11.455   1.810  17.899  1.00 73.74           O  
ATOM   2504  N   GLY A 174       6.844  -0.451  14.607  1.00 69.40           N  
ATOM   2505  H   GLY A 174       7.362  -1.252  14.276  1.00 69.40           H  
ATOM   2506  CA  GLY A 174       5.396  -0.583  14.797  1.00 69.40           C  
ATOM   2507  HA2 GLY A 174       4.898   0.282  14.357  1.00 69.40           H  
ATOM   2508  HA3 GLY A 174       5.048  -1.475  14.277  1.00 69.40           H  
ATOM   2509  C   GLY A 174       4.942  -0.681  16.258  1.00 69.40           C  
ATOM   2510  O   GLY A 174       3.763  -0.911  16.491  1.00 69.40           O  
ATOM   2511  N   GLY A 175       5.857  -0.603  17.233  1.00 71.29           N  
ATOM   2512  H   GLY A 175       6.791  -0.312  16.979  1.00 71.29           H  
ATOM   2513  CA  GLY A 175       5.546  -0.750  18.664  1.00 71.29           C  
ATOM   2514  HA2 GLY A 175       6.415  -0.447  19.249  1.00 71.29           H  
ATOM   2515  HA3 GLY A 175       4.722  -0.082  18.914  1.00 71.29           H  
ATOM   2516  C   GLY A 175       5.146  -2.166  19.109  1.00 71.29           C  
ATOM   2517  O   GLY A 175       4.845  -2.380  20.279  1.00 71.29           O  
ATOM   2518  N   VAL A 176       5.162  -3.150  18.204  1.00 75.44           N  
ATOM   2519  H   VAL A 176       5.409  -2.905  17.256  1.00 75.44           H  
ATOM   2520  CA  VAL A 176       4.749  -4.537  18.466  1.00 75.44           C  
ATOM   2521  HA  VAL A 176       4.546  -4.638  19.532  1.00 75.44           H  
ATOM   2522  C   VAL A 176       5.856  -5.536  18.139  1.00 75.44           C  
ATOM   2523  CB  VAL A 176       3.442  -4.900  17.733  1.00 75.44           C  
ATOM   2524  HB  VAL A 176       3.218  -5.946  17.946  1.00 75.44           H  
ATOM   2525  O   VAL A 176       6.643  -5.351  17.205  1.00 75.44           O  
ATOM   2526  CG1 VAL A 176       2.266  -4.066  18.253  1.00 75.44           C  
ATOM   2527 HG11 VAL A 176       2.409  -3.014  18.008  1.00 75.44           H  
ATOM   2528 HG12 VAL A 176       1.337  -4.408  17.797  1.00 75.44           H  
ATOM   2529 HG13 VAL A 176       2.189  -4.163  19.336  1.00 75.44           H  
ATOM   2530  CG2 VAL A 176       3.531  -4.739  16.209  1.00 75.44           C  
ATOM   2531 HG21 VAL A 176       3.705  -3.695  15.948  1.00 75.44           H  
ATOM   2532 HG22 VAL A 176       4.336  -5.355  15.808  1.00 75.44           H  
ATOM   2533 HG23 VAL A 176       2.594  -5.059  15.753  1.00 75.44           H  
ATOM   2534  N   TYR A 177       5.900  -6.632  18.900  1.00 76.55           N  
ATOM   2535  H   TYR A 177       5.222  -6.735  19.641  1.00 76.55           H  
ATOM   2536  CA  TYR A 177       6.819  -7.736  18.637  1.00 76.55           C  
ATOM   2537  HA  TYR A 177       7.834  -7.339  18.615  1.00 76.55           H  
ATOM   2538  C   TYR A 177       6.519  -8.373  17.275  1.00 76.55           C  
ATOM   2539  CB  TYR A 177       6.738  -8.767  19.764  1.00 76.55           C  
ATOM   2540  HB2 TYR A 177       5.703  -9.090  19.877  1.00 76.55           H  
ATOM   2541  HB3 TYR A 177       7.041  -8.294  20.698  1.00 76.55           H  
ATOM   2542  O   TYR A 177       5.392  -8.787  17.006  1.00 76.55           O  
ATOM   2543  CG  TYR A 177       7.612  -9.984  19.528  1.00 76.55           C  
ATOM   2544  CD1 TYR A 177       7.034 -11.164  19.025  1.00 76.55           C  
ATOM   2545  HD1 TYR A 177       5.978 -11.195  18.797  1.00 76.55           H  
ATOM   2546  CD2 TYR A 177       8.996  -9.934  19.795  1.00 76.55           C  
ATOM   2547  HD2 TYR A 177       9.445  -9.027  20.172  1.00 76.55           H  
ATOM   2548  CE1 TYR A 177       7.825 -12.311  18.846  1.00 76.55           C  
ATOM   2549  HE1 TYR A 177       7.388 -13.233  18.491  1.00 76.55           H  
ATOM   2550  CE2 TYR A 177       9.796 -11.079  19.591  1.00 76.55           C  
ATOM   2551  HE2 TYR A 177      10.856 -11.065  19.796  1.00 76.55           H  
ATOM   2552  OH  TYR A 177       9.910 -13.420  18.983  1.00 76.55           O  
ATOM   2553  HH  TYR A 177      10.856 -13.278  18.906  1.00 76.55           H  
ATOM   2554  CZ  TYR A 177       9.200 -12.278  19.143  1.00 76.55           C  
ATOM   2555  N   SER A 178       7.537  -8.445  16.419  1.00 72.55           N  
ATOM   2556  H   SER A 178       8.417  -8.031  16.691  1.00 72.55           H  
ATOM   2557  CA  SER A 178       7.393  -8.844  15.013  1.00 72.55           C  
ATOM   2558  HA  SER A 178       6.529  -9.502  14.924  1.00 72.55           H  
ATOM   2559  C   SER A 178       8.587  -9.646  14.482  1.00 72.55           C  
ATOM   2560  CB  SER A 178       7.110  -7.607  14.152  1.00 72.55           C  
ATOM   2561  HB2 SER A 178       7.112  -7.890  13.100  1.00 72.55           H  
ATOM   2562  HB3 SER A 178       6.120  -7.221  14.398  1.00 72.55           H  
ATOM   2563  O   SER A 178       8.803  -9.703  13.276  1.00 72.55           O  
ATOM   2564  OG  SER A 178       8.068  -6.589  14.386  1.00 72.55           O  
ATOM   2565  HG  SER A 178       7.758  -6.063  15.127  1.00 72.55           H  
ATOM   2566  N   GLU A 179       9.344 -10.317  15.361  1.00 66.43           N  
ATOM   2567  H   GLU A 179       9.104 -10.267  16.340  1.00 66.43           H  
ATOM   2568  CA  GLU A 179      10.541 -11.097  14.987  1.00 66.43           C  
ATOM   2569  HA  GLU A 179      11.323 -10.415  14.652  1.00 66.43           H  
ATOM   2570  C   GLU A 179      10.278 -12.094  13.845  1.00 66.43           C  
ATOM   2571  CB  GLU A 179      11.040 -11.847  16.233  1.00 66.43           C  
ATOM   2572  HB2 GLU A 179      10.271 -12.560  16.531  1.00 66.43           H  
ATOM   2573  HB3 GLU A 179      11.185 -11.120  17.032  1.00 66.43           H  
ATOM   2574  O   GLU A 179      11.113 -12.278  12.961  1.00 66.43           O  
ATOM   2575  CG  GLU A 179      12.359 -12.606  16.006  1.00 66.43           C  
ATOM   2576  HG2 GLU A 179      12.206 -13.360  15.234  1.00 66.43           H  
ATOM   2577  HG3 GLU A 179      13.105 -11.898  15.643  1.00 66.43           H  
ATOM   2578  CD  GLU A 179      12.902 -13.305  17.265  1.00 66.43           C  
ATOM   2579  OE1 GLU A 179      13.905 -14.037  17.121  1.00 66.43           O  
ATOM   2580  OE2 GLU A 179      12.337 -13.102  18.365  1.00 66.43           O  
ATOM   2581  N   PHE A 180       9.087 -12.701  13.832  1.00 68.56           N  
ATOM   2582  H   PHE A 180       8.460 -12.503  14.598  1.00 68.56           H  
ATOM   2583  CA  PHE A 180       8.682 -13.693  12.838  1.00 68.56           C  
ATOM   2584  HA  PHE A 180       9.587 -14.110  12.397  1.00 68.56           H  
ATOM   2585  C   PHE A 180       7.869 -13.117  11.667  1.00 68.56           C  
ATOM   2586  CB  PHE A 180       7.949 -14.834  13.563  1.00 68.56           C  
ATOM   2587  HB2 PHE A 180       7.039 -14.432  14.009  1.00 68.56           H  
ATOM   2588  HB3 PHE A 180       7.640 -15.599  12.850  1.00 68.56           H  
ATOM   2589  O   PHE A 180       7.457 -13.882  10.792  1.00 68.56           O  
ATOM   2590  CG  PHE A 180       8.788 -15.501  14.636  1.00 68.56           C  
ATOM   2591  CD1 PHE A 180      10.004 -16.133  14.302  1.00 68.56           C  
ATOM   2592  HD1 PHE A 180      10.338 -16.166  13.276  1.00 68.56           H  
ATOM   2593  CD2 PHE A 180       8.385 -15.431  15.982  1.00 68.56           C  
ATOM   2594  HD2 PHE A 180       7.468 -14.929  16.254  1.00 68.56           H  
ATOM   2595  CE1 PHE A 180      10.816 -16.676  15.313  1.00 68.56           C  
ATOM   2596  HE1 PHE A 180      11.771 -17.117  15.067  1.00 68.56           H  
ATOM   2597  CE2 PHE A 180       9.197 -15.977  16.989  1.00 68.56           C  
ATOM   2598  HE2 PHE A 180       8.913 -15.882  18.027  1.00 68.56           H  
ATOM   2599  CZ  PHE A 180      10.415 -16.593  16.656  1.00 68.56           C  
ATOM   2600  HZ  PHE A 180      11.060 -16.966  17.438  1.00 68.56           H  
ATOM   2601  N   SER A 181       7.640 -11.808  11.606  1.00 80.31           N  
ATOM   2602  H   SER A 181       8.105 -11.194  12.260  1.00 80.31           H  
ATOM   2603  CA  SER A 181       6.844 -11.199  10.538  1.00 80.31           C  
ATOM   2604  HA  SER A 181       6.009 -11.865  10.319  1.00 80.31           H  
ATOM   2605  C   SER A 181       7.665 -11.019   9.259  1.00 80.31           C  
ATOM   2606  CB  SER A 181       6.256  -9.868  11.000  1.00 80.31           C  
ATOM   2607  HB2 SER A 181       6.168  -9.866  12.087  1.00 80.31           H  
ATOM   2608  HB3 SER A 181       6.891  -9.038  10.691  1.00 80.31           H  
ATOM   2609  O   SER A 181       8.787 -10.519   9.297  1.00 80.31           O  
ATOM   2610  OG  SER A 181       4.963  -9.750  10.461  1.00 80.31           O  
ATOM   2611  HG  SER A 181       4.933  -9.088   9.766  1.00 80.31           H  
ATOM   2612  N   ASN A 182       7.114 -11.416   8.112  1.00 81.49           N  
ATOM   2613  H   ASN A 182       6.168 -11.769   8.147  1.00 81.49           H  
ATOM   2614  CA  ASN A 182       7.770 -11.329   6.801  1.00 81.49           C  
ATOM   2615  HA  ASN A 182       8.849 -11.322   6.960  1.00 81.49           H  
ATOM   2616  C   ASN A 182       7.450 -10.019   6.044  1.00 81.49           C  
ATOM   2617  CB  ASN A 182       7.428 -12.596   5.998  1.00 81.49           C  
ATOM   2618  HB2 ASN A 182       6.385 -12.564   5.684  1.00 81.49           H  
ATOM   2619  HB3 ASN A 182       7.569 -13.474   6.628  1.00 81.49           H  
ATOM   2620  O   ASN A 182       7.924  -9.798   4.932  1.00 81.49           O  
ATOM   2621  CG  ASN A 182       8.326 -12.757   4.787  1.00 81.49           C  
ATOM   2622  ND2 ASN A 182       7.783 -12.771   3.593  1.00 81.49           N  
ATOM   2623 HD21 ASN A 182       6.797 -12.574   3.496  1.00 81.49           H  
ATOM   2624 HD22 ASN A 182       8.426 -12.818   2.815  1.00 81.49           H  
ATOM   2625  OD1 ASN A 182       9.529 -12.897   4.915  1.00 81.49           O  
ATOM   2626  N   ASP A 183       6.644  -9.140   6.637  1.00 80.86           N  
ATOM   2627  H   ASP A 183       6.236  -9.384   7.528  1.00 80.86           H  
ATOM   2628  CA  ASP A 183       6.246  -7.827   6.112  1.00 80.86           C  
ATOM   2629  HA  ASP A 183       6.547  -7.756   5.067  1.00 80.86           H  
ATOM   2630  C   ASP A 183       6.929  -6.648   6.837  1.00 80.86           C  
ATOM   2631  CB  ASP A 183       4.709  -7.713   6.150  1.00 80.86           C  
ATOM   2632  HB2 ASP A 183       4.410  -6.782   5.668  1.00 80.86           H  
ATOM   2633  HB3 ASP A 183       4.280  -8.529   5.569  1.00 80.86           H  
ATOM   2634  O   ASP A 183       6.691  -5.489   6.496  1.00 80.86           O  
ATOM   2635  CG  ASP A 183       4.113  -7.735   7.560  1.00 80.86           C  
ATOM   2636  OD1 ASP A 183       4.818  -8.176   8.493  1.00 80.86           O  
ATOM   2637  OD2 ASP A 183       2.925  -7.367   7.706  1.00 80.86           O  
ATOM   2638  N   VAL A 184       7.809  -6.916   7.811  1.00 75.00           N  
ATOM   2639  H   VAL A 184       7.956  -7.884   8.059  1.00 75.00           H  
ATOM   2640  CA  VAL A 184       8.563  -5.884   8.539  1.00 75.00           C  
ATOM   2641  HA  VAL A 184       8.049  -4.931   8.412  1.00 75.00           H  
ATOM   2642  C   VAL A 184       9.961  -5.731   7.947  1.00 75.00           C  
ATOM   2643  CB  VAL A 184       8.591  -6.161  10.055  1.00 75.00           C  
ATOM   2644  HB  VAL A 184       9.008  -7.151  10.241  1.00 75.00           H  
ATOM   2645  O   VAL A 184      10.723  -6.691   7.831  1.00 75.00           O  
ATOM   2646  CG1 VAL A 184       9.422  -5.118  10.817  1.00 75.00           C  
ATOM   2647 HG11 VAL A 184      10.477  -5.219  10.560  1.00 75.00           H  
ATOM   2648 HG12 VAL A 184       9.329  -5.296  11.888  1.00 75.00           H  
ATOM   2649 HG13 VAL A 184       9.070  -4.111  10.596  1.00 75.00           H  
ATOM   2650  CG2 VAL A 184       7.165  -6.100  10.612  1.00 75.00           C  
ATOM   2651 HG21 VAL A 184       7.180  -6.239  11.693  1.00 75.00           H  
ATOM   2652 HG22 VAL A 184       6.544  -6.877  10.167  1.00 75.00           H  
ATOM   2653 HG23 VAL A 184       6.716  -5.131  10.395  1.00 75.00           H  
ATOM   2654  N   PHE A 185      10.343  -4.498   7.596  1.00 67.51           N  
ATOM   2655  H   PHE A 185       9.673  -3.746   7.663  1.00 67.51           H  
ATOM   2656  CA  PHE A 185      11.665  -4.245   7.021  1.00 67.51           C  
ATOM   2657  HA  PHE A 185      11.763  -4.916   6.168  1.00 67.51           H  
ATOM   2658  C   PHE A 185      12.808  -4.591   7.994  1.00 67.51           C  
ATOM   2659  CB  PHE A 185      11.786  -2.812   6.486  1.00 67.51           C  
ATOM   2660  HB2 PHE A 185      11.389  -2.114   7.223  1.00 67.51           H  
ATOM   2661  HB3 PHE A 185      12.844  -2.580   6.362  1.00 67.51           H  
ATOM   2662  O   PHE A 185      13.763  -5.219   7.566  1.00 67.51           O  
ATOM   2663  CG  PHE A 185      11.113  -2.590   5.141  1.00 67.51           C  
ATOM   2664  CD1 PHE A 185      11.736  -3.034   3.956  1.00 67.51           C  
ATOM   2665  HD1 PHE A 185      12.675  -3.565   4.002  1.00 67.51           H  
ATOM   2666  CD2 PHE A 185       9.878  -1.920   5.063  1.00 67.51           C  
ATOM   2667  HD2 PHE A 185       9.381  -1.577   5.958  1.00 67.51           H  
ATOM   2668  CE1 PHE A 185      11.144  -2.791   2.704  1.00 67.51           C  
ATOM   2669  HE1 PHE A 185      11.636  -3.120   1.801  1.00 67.51           H  
ATOM   2670  CE2 PHE A 185       9.283  -1.690   3.810  1.00 67.51           C  
ATOM   2671  HE2 PHE A 185       8.334  -1.178   3.750  1.00 67.51           H  
ATOM   2672  CZ  PHE A 185       9.913  -2.118   2.631  1.00 67.51           C  
ATOM   2673  HZ  PHE A 185       9.446  -1.932   1.675  1.00 67.51           H  
ATOM   2674  N   ASN A 186      12.700  -4.290   9.287  1.00 60.37           N  
ATOM   2675  H   ASN A 186      11.876  -3.806   9.613  1.00 60.37           H  
ATOM   2676  CA  ASN A 186      13.753  -4.616  10.263  1.00 60.37           C  
ATOM   2677  HA  ASN A 186      14.723  -4.464   9.790  1.00 60.37           H  
ATOM   2678  C   ASN A 186      13.751  -6.089  10.735  1.00 60.37           C  
ATOM   2679  CB  ASN A 186      13.651  -3.642  11.450  1.00 60.37           C  
ATOM   2680  HB2 ASN A 186      12.648  -3.691  11.875  1.00 60.37           H  
ATOM   2681  HB3 ASN A 186      14.351  -3.951  12.226  1.00 60.37           H  
ATOM   2682  O   ASN A 186      14.528  -6.440  11.620  1.00 60.37           O  
ATOM   2683  CG  ASN A 186      13.983  -2.200  11.115  1.00 60.37           C  
ATOM   2684  ND2 ASN A 186      13.670  -1.301  12.014  1.00 60.37           N  
ATOM   2685 HD21 ASN A 186      13.911  -0.336  11.839  1.00 60.37           H  
ATOM   2686 HD22 ASN A 186      13.237  -1.575  12.885  1.00 60.37           H  
ATOM   2687  OD1 ASN A 186      14.504  -1.848  10.066  1.00 60.37           O  
ATOM   2688  N   GLY A 187      12.878  -6.945  10.191  1.00 55.10           N  
ATOM   2689  H   GLY A 187      12.289  -6.638   9.430  1.00 55.10           H  
ATOM   2690  CA  GLY A 187      12.831  -8.364  10.549  1.00 55.10           C  
ATOM   2691  HA2 GLY A 187      11.965  -8.833  10.083  1.00 55.10           H  
ATOM   2692  HA3 GLY A 187      12.727  -8.457  11.630  1.00 55.10           H  
ATOM   2693  C   GLY A 187      14.089  -9.119  10.104  1.00 55.10           C  
ATOM   2694  O   GLY A 187      14.741  -8.751   9.121  1.00 55.10           O  
ATOM   2695  N   LEU A 188      14.426 -10.201  10.814  1.00 48.73           N  
ATOM   2696  H   LEU A 188      13.834 -10.475  11.585  1.00 48.73           H  
ATOM   2697  CA  LEU A 188      15.501 -11.105  10.400  1.00 48.73           C  
ATOM   2698  HA  LEU A 188      16.437 -10.546  10.379  1.00 48.73           H  
ATOM   2699  C   LEU A 188      15.221 -11.619   8.979  1.00 48.73           C  
ATOM   2700  CB  LEU A 188      15.622 -12.280  11.393  1.00 48.73           C  
ATOM   2701  HB2 LEU A 188      14.632 -12.716  11.526  1.00 48.73           H  
ATOM   2702  HB3 LEU A 188      16.258 -13.047  10.952  1.00 48.73           H  
ATOM   2703  O   LEU A 188      14.141 -12.137   8.697  1.00 48.73           O  
ATOM   2704  CG  LEU A 188      16.194 -11.911  12.775  1.00 48.73           C  
ATOM   2705  HG  LEU A 188      15.644 -11.065  13.186  1.00 48.73           H  
ATOM   2706  CD1 LEU A 188      16.042 -13.096  13.728  1.00 48.73           C  
ATOM   2707 HD11 LEU A 188      16.585 -13.964  13.355  1.00 48.73           H  
ATOM   2708 HD12 LEU A 188      14.988 -13.350  13.837  1.00 48.73           H  
ATOM   2709 HD13 LEU A 188      16.418 -12.830  14.716  1.00 48.73           H  
ATOM   2710  CD2 LEU A 188      17.682 -11.553  12.697  1.00 48.73           C  
ATOM   2711 HD21 LEU A 188      18.247 -12.378  12.262  1.00 48.73           H  
ATOM   2712 HD22 LEU A 188      18.056 -11.353  13.702  1.00 48.73           H  
ATOM   2713 HD23 LEU A 188      17.820 -10.652  12.100  1.00 48.73           H  
ATOM   2714  N   SER A 189      16.206 -11.510   8.081  1.00 51.38           N  
ATOM   2715  H   SER A 189      17.077 -11.088   8.367  1.00 51.38           H  
ATOM   2716  CA  SER A 189      16.124 -12.171   6.773  1.00 51.38           C  
ATOM   2717  HA  SER A 189      15.212 -11.849   6.268  1.00 51.38           H  
ATOM   2718  C   SER A 189      16.058 -13.682   6.988  1.00 51.38           C  
ATOM   2719  CB  SER A 189      17.315 -11.808   5.884  1.00 51.38           C  
ATOM   2720  HB2 SER A 189      18.244 -12.090   6.380  1.00 51.38           H  
ATOM   2721  HB3 SER A 189      17.244 -12.344   4.937  1.00 51.38           H  
ATOM   2722  O   SER A 189      16.967 -14.277   7.577  1.00 51.38           O  
ATOM   2723  OG  SER A 189      17.310 -10.416   5.639  1.00 51.38           O  
ATOM   2724  HG  SER A 189      16.778  -9.990   6.315  1.00 51.38           H  
ATOM   2725  N   ARG A 190      14.964 -14.307   6.544  1.00 55.01           N  
ATOM   2726  H   ARG A 190      14.241 -13.757   6.103  1.00 55.01           H  
ATOM   2727  CA  ARG A 190      14.751 -15.746   6.705  1.00 55.01           C  
ATOM   2728  HA  ARG A 190      15.121 -16.052   7.683  1.00 55.01           H  
ATOM   2729  C   ARG A 190      15.560 -16.504   5.662  1.00 55.01           C  
ATOM   2730  CB  ARG A 190      13.258 -16.084   6.642  1.00 55.01           C  
ATOM   2731  HB2 ARG A 190      13.145 -17.164   6.547  1.00 55.01           H  
ATOM   2732  HB3 ARG A 190      12.812 -15.612   5.767  1.00 55.01           H  
ATOM   2733  O   ARG A 190      15.108 -16.705   4.539  1.00 55.01           O  
ATOM   2734  CG  ARG A 190      12.536 -15.624   7.914  1.00 55.01           C  
ATOM   2735  HG2 ARG A 190      12.964 -16.133   8.779  1.00 55.01           H  
ATOM   2736  HG3 ARG A 190      12.643 -14.547   8.043  1.00 55.01           H  
ATOM   2737  CD  ARG A 190      11.056 -15.973   7.795  1.00 55.01           C  
ATOM   2738  HD2 ARG A 190      10.954 -17.018   7.503  1.00 55.01           H  
ATOM   2739  HD3 ARG A 190      10.628 -15.369   6.995  1.00 55.01           H  
ATOM   2740  NE  ARG A 190      10.319 -15.693   9.040  1.00 55.01           N  
ATOM   2741  HE  ARG A 190      10.147 -14.722   9.259  1.00 55.01           H  
ATOM   2742  NH1 ARG A 190       9.887 -17.864   9.650  1.00 55.01           N  
ATOM   2743 HH11 ARG A 190      10.602 -18.182   9.012  1.00 55.01           H  
ATOM   2744 HH12 ARG A 190       9.134 -18.469   9.945  1.00 55.01           H  
ATOM   2745  NH2 ARG A 190       8.768 -16.243  10.609  1.00 55.01           N  
ATOM   2746 HH21 ARG A 190       8.185 -16.965  11.006  1.00 55.01           H  
ATOM   2747 HH22 ARG A 190       8.427 -15.292  10.618  1.00 55.01           H  
ATOM   2748  CZ  ARG A 190       9.684 -16.587   9.769  1.00 55.01           C  
ATOM   2749  N   ASN A 191      16.739 -16.944   6.085  1.00 48.07           N  
ATOM   2750  H   ASN A 191      17.048 -16.636   6.996  1.00 48.07           H  
ATOM   2751  CA  ASN A 191      17.548 -17.913   5.364  1.00 48.07           C  
ATOM   2752  HA  ASN A 191      17.616 -17.632   4.313  1.00 48.07           H  
ATOM   2753  C   ASN A 191      16.886 -19.294   5.477  1.00 48.07           C  
ATOM   2754  CB  ASN A 191      18.958 -17.929   5.977  1.00 48.07           C  
ATOM   2755  HB2 ASN A 191      18.901 -17.922   7.066  1.00 48.07           H  
ATOM   2756  HB3 ASN A 191      19.461 -18.850   5.684  1.00 48.07           H  
ATOM   2757  O   ASN A 191      16.897 -19.902   6.550  1.00 48.07           O  
ATOM   2758  CG  ASN A 191      19.817 -16.781   5.496  1.00 48.07           C  
ATOM   2759  ND2 ASN A 191      19.956 -15.721   6.252  1.00 48.07           N  
ATOM   2760 HD21 ASN A 191      20.389 -14.946   5.771  1.00 48.07           H  
ATOM   2761 HD22 ASN A 191      19.341 -15.574   7.040  1.00 48.07           H  
ATOM   2762  OD1 ASN A 191      20.431 -16.868   4.450  1.00 48.07           O  
ATOM   2763  N   CYS A 192      16.332 -19.821   4.388  1.00 48.13           N  
ATOM   2764  H   CYS A 192      16.248 -19.277   3.541  1.00 48.13           H  
ATOM   2765  CA  CYS A 192      15.909 -21.214   4.347  1.00 48.13           C  
ATOM   2766  HA  CYS A 192      15.437 -21.447   5.302  1.00 48.13           H  
ATOM   2767  C   CYS A 192      17.128 -22.112   4.173  1.00 48.13           C  
ATOM   2768  CB  CYS A 192      14.891 -21.470   3.230  1.00 48.13           C  
ATOM   2769  HB2 CYS A 192      15.300 -21.171   2.265  1.00 48.13           H  
ATOM   2770  HB3 CYS A 192      14.672 -22.537   3.181  1.00 48.13           H  
ATOM   2771  O   CYS A 192      17.642 -22.216   3.065  1.00 48.13           O  
ATOM   2772  SG  CYS A 192      13.370 -20.561   3.570  1.00 48.13           S  
ATOM   2773  HG  CYS A 192      12.969 -21.300   4.609  1.00 48.13           H  
ATOM   2774  N   GLY A 193      17.598 -22.744   5.249  1.00 46.01           N  
ATOM   2775  H   GLY A 193      17.170 -22.534   6.140  1.00 46.01           H  
ATOM   2776  CA  GLY A 193      18.566 -23.836   5.169  1.00 46.01           C  
ATOM   2777  HA2 GLY A 193      18.754 -24.234   6.167  1.00 46.01           H  
ATOM   2778  HA3 GLY A 193      19.504 -23.439   4.781  1.00 46.01           H  
ATOM   2779  C   GLY A 193      18.103 -24.994   4.268  1.00 46.01           C  
ATOM   2780  O   GLY A 193      16.920 -25.276   4.134  1.00 46.01           O  
ATOM   2781  N   THR A 194      19.069 -25.683   3.672  1.00 45.01           N  
ATOM   2782  H   THR A 194      19.995 -25.294   3.773  1.00 45.01           H  
ATOM   2783  CA  THR A 194      18.955 -26.768   2.669  1.00 45.01           C  
ATOM   2784  HA  THR A 194      18.404 -26.394   1.806  1.00 45.01           H  
ATOM   2785  C   THR A 194      18.229 -28.055   3.027  1.00 45.01           C  
ATOM   2786  CB  THR A 194      20.349 -27.204   2.214  1.00 45.01           C  
ATOM   2787  HB  THR A 194      20.321 -28.233   1.856  1.00 45.01           H  
ATOM   2788  O   THR A 194      18.081 -28.912   2.159  1.00 45.01           O  
ATOM   2789  CG2 THR A 194      20.908 -26.377   1.072  1.00 45.01           C  
ATOM   2790 HG21 THR A 194      20.496 -26.761   0.139  1.00 45.01           H  
ATOM   2791 HG22 THR A 194      20.614 -25.333   1.172  1.00 45.01           H  
ATOM   2792 HG23 THR A 194      21.994 -26.467   1.028  1.00 45.01           H  
ATOM   2793  OG1 THR A 194      21.228 -27.173   3.315  1.00 45.01           O  
ATOM   2794  HG1 THR A 194      21.672 -26.322   3.281  1.00 45.01           H  
ATOM   2795  N   GLN A 195      17.807 -28.253   4.269  1.00 46.92           N  
ATOM   2796  H   GLN A 195      17.789 -27.459   4.893  1.00 46.92           H  
ATOM   2797  CA  GLN A 195      17.015 -29.436   4.599  1.00 46.92           C  
ATOM   2798  HA  GLN A 195      17.313 -30.264   3.955  1.00 46.92           H  
ATOM   2799  C   GLN A 195      15.545 -29.155   4.280  1.00 46.92           C  
ATOM   2800  CB  GLN A 195      17.301 -29.872   6.040  1.00 46.92           C  
ATOM   2801  HB2 GLN A 195      17.124 -29.043   6.725  1.00 46.92           H  
ATOM   2802  HB3 GLN A 195      16.639 -30.699   6.298  1.00 46.92           H  
ATOM   2803  O   GLN A 195      15.156 -27.992   4.219  1.00 46.92           O  
ATOM   2804  CG  GLN A 195      18.765 -30.332   6.168  1.00 46.92           C  
ATOM   2805  HG2 GLN A 195      18.972 -31.086   5.408  1.00 46.92           H  
ATOM   2806  HG3 GLN A 195      19.430 -29.486   5.997  1.00 46.92           H  
ATOM   2807  CD  GLN A 195      19.103 -30.934   7.525  1.00 46.92           C  
ATOM   2808  NE2 GLN A 195      20.350 -31.280   7.753  1.00 46.92           N  
ATOM   2809 HE21 GLN A 195      21.061 -31.146   7.049  1.00 46.92           H  
ATOM   2810 HE22 GLN A 195      20.531 -31.689   8.659  1.00 46.92           H  
ATOM   2811  OE1 GLN A 195      18.274 -31.116   8.399  1.00 46.92           O  
ATOM   2812  N   ALA A 196      14.732 -30.196   4.065  1.00 51.53           N  
ATOM   2813  H   ALA A 196      15.133 -31.124   4.079  1.00 51.53           H  
ATOM   2814  CA  ALA A 196      13.281 -30.103   3.863  1.00 51.53           C  
ATOM   2815  HA  ALA A 196      13.094 -29.382   3.067  1.00 51.53           H  
ATOM   2816  C   ALA A 196      12.566 -29.581   5.130  1.00 51.53           C  
ATOM   2817  CB  ALA A 196      12.764 -31.472   3.395  1.00 51.53           C  
ATOM   2818  HB1 ALA A 196      11.694 -31.412   3.197  1.00 51.53           H  
ATOM   2819  HB2 ALA A 196      13.275 -31.771   2.480  1.00 51.53           H  
ATOM   2820  HB3 ALA A 196      12.937 -32.223   4.167  1.00 51.53           H  
ATOM   2821  O   ALA A 196      11.761 -30.264   5.757  1.00 51.53           O  
ATOM   2822  N   ILE A 197      12.916 -28.367   5.539  1.00 64.66           N  
ATOM   2823  H   ILE A 197      13.582 -27.869   4.966  1.00 64.66           H  
ATOM   2824  CA  ILE A 197      12.416 -27.656   6.694  1.00 64.66           C  
ATOM   2825  HA  ILE A 197      12.088 -28.374   7.446  1.00 64.66           H  
ATOM   2826  C   ILE A 197      11.213 -26.869   6.199  1.00 64.66           C  
ATOM   2827  CB  ILE A 197      13.526 -26.776   7.316  1.00 64.66           C  
ATOM   2828  HB  ILE A 197      13.910 -26.118   6.537  1.00 64.66           H  
ATOM   2829  O   ILE A 197      11.275 -26.116   5.226  1.00 64.66           O  
ATOM   2830  CG1 ILE A 197      14.689 -27.650   7.842  1.00 64.66           C  
ATOM   2831 HG12 ILE A 197      14.980 -28.364   7.071  1.00 64.66           H  
ATOM   2832 HG13 ILE A 197      14.351 -28.221   8.706  1.00 64.66           H  
ATOM   2833  CG2 ILE A 197      12.955 -25.915   8.459  1.00 64.66           C  
ATOM   2834 HG21 ILE A 197      13.733 -25.296   8.904  1.00 64.66           H  
ATOM   2835 HG22 ILE A 197      12.195 -25.236   8.070  1.00 64.66           H  
ATOM   2836 HG23 ILE A 197      12.511 -26.547   9.228  1.00 64.66           H  
ATOM   2837  CD1 ILE A 197      15.948 -26.859   8.227  1.00 64.66           C  
ATOM   2838 HD11 ILE A 197      16.292 -26.275   7.373  1.00 64.66           H  
ATOM   2839 HD12 ILE A 197      16.734 -27.554   8.522  1.00 64.66           H  
ATOM   2840 HD13 ILE A 197      15.748 -26.196   9.069  1.00 64.66           H  
ATOM   2841  N   GLN A 198      10.088 -27.092   6.856  1.00 76.50           N  
ATOM   2842  H   GLN A 198      10.106 -27.734   7.635  1.00 76.50           H  
ATOM   2843  CA  GLN A 198       8.921 -26.248   6.704  1.00 76.50           C  
ATOM   2844  HA  GLN A 198       8.756 -26.036   5.647  1.00 76.50           H  
ATOM   2845  C   GLN A 198       9.163 -24.924   7.437  1.00 76.50           C  
ATOM   2846  CB  GLN A 198       7.714 -27.000   7.258  1.00 76.50           C  
ATOM   2847  HB2 GLN A 198       7.958 -27.419   8.234  1.00 76.50           H  
ATOM   2848  HB3 GLN A 198       6.905 -26.282   7.396  1.00 76.50           H  
ATOM   2849  O   GLN A 198       9.628 -24.911   8.576  1.00 76.50           O  
ATOM   2850  CG  GLN A 198       7.235 -28.115   6.314  1.00 76.50           C  
ATOM   2851  HG2 GLN A 198       6.990 -27.679   5.345  1.00 76.50           H  
ATOM   2852  HG3 GLN A 198       8.030 -28.847   6.174  1.00 76.50           H  
ATOM   2853  CD  GLN A 198       6.002 -28.839   6.848  1.00 76.50           C  
ATOM   2854  NE2 GLN A 198       5.342 -29.641   6.043  1.00 76.50           N  
ATOM   2855 HE21 GLN A 198       4.534 -30.086   6.454  1.00 76.50           H  
ATOM   2856 HE22 GLN A 198       5.655 -29.811   5.097  1.00 76.50           H  
ATOM   2857  OE1 GLN A 198       5.602 -28.709   7.990  1.00 76.50           O  
ATOM   2858  N   TYR A 199       8.839 -23.809   6.789  1.00 77.68           N  
ATOM   2859  H   TYR A 199       8.487 -23.895   5.846  1.00 77.68           H  
ATOM   2860  CA  TYR A 199       8.976 -22.463   7.335  1.00 77.68           C  
ATOM   2861  HA  TYR A 199       9.515 -22.503   8.281  1.00 77.68           H  
ATOM   2862  C   TYR A 199       7.608 -21.860   7.582  1.00 77.68           C  
ATOM   2863  CB  TYR A 199       9.769 -21.569   6.375  1.00 77.68           C  
ATOM   2864  HB2 TYR A 199       9.265 -21.535   5.409  1.00 77.68           H  
ATOM   2865  HB3 TYR A 199       9.793 -20.553   6.769  1.00 77.68           H  
ATOM   2866  O   TYR A 199       6.792 -21.788   6.668  1.00 77.68           O  
ATOM   2867  CG  TYR A 199      11.183 -22.049   6.180  1.00 77.68           C  
ATOM   2868  CD1 TYR A 199      12.170 -21.704   7.122  1.00 77.68           C  
ATOM   2869  HD1 TYR A 199      11.931 -21.047   7.945  1.00 77.68           H  
ATOM   2870  CD2 TYR A 199      11.483 -22.920   5.117  1.00 77.68           C  
ATOM   2871  HD2 TYR A 199      10.714 -23.214   4.418  1.00 77.68           H  
ATOM   2872  CE1 TYR A 199      13.452 -22.270   7.030  1.00 77.68           C  
ATOM   2873  HE1 TYR A 199      14.204 -22.033   7.768  1.00 77.68           H  
ATOM   2874  CE2 TYR A 199      12.767 -23.480   5.017  1.00 77.68           C  
ATOM   2875  HE2 TYR A 199      12.998 -24.200   4.246  1.00 77.68           H  
ATOM   2876  OH  TYR A 199      14.942 -23.784   5.946  1.00 77.68           O  
ATOM   2877  HH  TYR A 199      15.421 -23.699   6.774  1.00 77.68           H  
ATOM   2878  CZ  TYR A 199      13.734 -23.181   5.993  1.00 77.68           C  
ATOM   2879  N   THR A 200       7.381 -21.354   8.789  1.00 83.83           N  
ATOM   2880  H   THR A 200       8.012 -21.568   9.547  1.00 83.83           H  
ATOM   2881  CA  THR A 200       6.161 -20.602   9.086  1.00 83.83           C  
ATOM   2882  HA  THR A 200       5.367 -20.961   8.432  1.00 83.83           H  
ATOM   2883  C   THR A 200       6.383 -19.124   8.819  1.00 83.83           C  
ATOM   2884  CB  THR A 200       5.669 -20.832  10.514  1.00 83.83           C  
ATOM   2885  HB  THR A 200       6.293 -20.292  11.227  1.00 83.83           H  
ATOM   2886  O   THR A 200       7.233 -18.503   9.460  1.00 83.83           O  
ATOM   2887  CG2 THR A 200       4.218 -20.388  10.648  1.00 83.83           C  
ATOM   2888 HG21 THR A 200       3.874 -20.554  11.669  1.00 83.83           H  
ATOM   2889 HG22 THR A 200       3.587 -20.961   9.968  1.00 83.83           H  
ATOM   2890 HG23 THR A 200       4.120 -19.331  10.399  1.00 83.83           H  
ATOM   2891  OG1 THR A 200       5.709 -22.207  10.806  1.00 83.83           O  
ATOM   2892  HG1 THR A 200       5.074 -22.384  11.504  1.00 83.83           H  
ATOM   2893  N   LEU A 201       5.629 -18.570   7.879  1.00 86.01           N  
ATOM   2894  H   LEU A 201       4.948 -19.163   7.428  1.00 86.01           H  
ATOM   2895  CA  LEU A 201       5.600 -17.156   7.526  1.00 86.01           C  
ATOM   2896  HA  LEU A 201       6.454 -16.642   7.966  1.00 86.01           H  
ATOM   2897  C   LEU A 201       4.326 -16.511   8.070  1.00 86.01           C  
ATOM   2898  CB  LEU A 201       5.651 -17.010   5.998  1.00 86.01           C  
ATOM   2899  HB2 LEU A 201       5.598 -15.950   5.750  1.00 86.01           H  
ATOM   2900  HB3 LEU A 201       4.766 -17.497   5.588  1.00 86.01           H  
ATOM   2901  O   LEU A 201       3.268 -17.139   8.065  1.00 86.01           O  
ATOM   2902  CG  LEU A 201       6.876 -17.618   5.303  1.00 86.01           C  
ATOM   2903  HG  LEU A 201       6.911 -18.692   5.489  1.00 86.01           H  
ATOM   2904  CD1 LEU A 201       6.726 -17.390   3.800  1.00 86.01           C  
ATOM   2905 HD11 LEU A 201       7.572 -17.833   3.275  1.00 86.01           H  
ATOM   2906 HD12 LEU A 201       6.685 -16.323   3.581  1.00 86.01           H  
ATOM   2907 HD13 LEU A 201       5.815 -17.872   3.444  1.00 86.01           H  
ATOM   2908  CD2 LEU A 201       8.188 -16.994   5.782  1.00 86.01           C  
ATOM   2909 HD21 LEU A 201       9.019 -17.413   5.213  1.00 86.01           H  
ATOM   2910 HD22 LEU A 201       8.340 -17.216   6.838  1.00 86.01           H  
ATOM   2911 HD23 LEU A 201       8.166 -15.915   5.630  1.00 86.01           H  
ATOM   2912  N   PHE A 202       4.432 -15.245   8.467  1.00 86.90           N  
ATOM   2913  H   PHE A 202       5.330 -14.785   8.420  1.00 86.90           H  
ATOM   2914  CA  PHE A 202       3.314 -14.412   8.903  1.00 86.90           C  
ATOM   2915  HA  PHE A 202       2.370 -14.864   8.601  1.00 86.90           H  
ATOM   2916  C   PHE A 202       3.436 -13.039   8.249  1.00 86.90           C  
ATOM   2917  CB  PHE A 202       3.323 -14.267  10.430  1.00 86.90           C  
ATOM   2918  HB2 PHE A 202       4.177 -13.657  10.724  1.00 86.90           H  
ATOM   2919  HB3 PHE A 202       2.425 -13.728  10.734  1.00 86.90           H  
ATOM   2920  O   PHE A 202       4.531 -12.479   8.217  1.00 86.90           O  
ATOM   2921  CG  PHE A 202       3.388 -15.578  11.186  1.00 86.90           C  
ATOM   2922  CD1 PHE A 202       2.207 -16.277  11.491  1.00 86.90           C  
ATOM   2923  HD1 PHE A 202       1.252 -15.872  11.191  1.00 86.90           H  
ATOM   2924  CD2 PHE A 202       4.633 -16.091  11.595  1.00 86.90           C  
ATOM   2925  HD2 PHE A 202       5.537 -15.548  11.361  1.00 86.90           H  
ATOM   2926  CE1 PHE A 202       2.269 -17.475  12.222  1.00 86.90           C  
ATOM   2927  HE1 PHE A 202       1.359 -17.997  12.478  1.00 86.90           H  
ATOM   2928  CE2 PHE A 202       4.697 -17.285  12.333  1.00 86.90           C  
ATOM   2929  HE2 PHE A 202       5.649 -17.663  12.675  1.00 86.90           H  
ATOM   2930  CZ  PHE A 202       3.511 -17.966  12.661  1.00 86.90           C  
ATOM   2931  HZ  PHE A 202       3.551 -18.863  13.261  1.00 86.90           H  
ATOM   2932  N   GLU A 203       2.341 -12.507   7.722  1.00 89.87           N  
ATOM   2933  H   GLU A 203       1.480 -13.035   7.743  1.00 89.87           H  
ATOM   2934  CA  GLU A 203       2.264 -11.130   7.232  1.00 89.87           C  
ATOM   2935  HA  GLU A 203       3.023 -10.519   7.720  1.00 89.87           H  
ATOM   2936  C   GLU A 203       0.899 -10.541   7.573  1.00 89.87           C  
ATOM   2937  CB  GLU A 203       2.469 -11.062   5.708  1.00 89.87           C  
ATOM   2938  HB2 GLU A 203       2.328 -10.027   5.394  1.00 89.87           H  
ATOM   2939  HB3 GLU A 203       1.717 -11.678   5.215  1.00 89.87           H  
ATOM   2940  O   GLU A 203      -0.118 -11.233   7.501  1.00 89.87           O  
ATOM   2941  CG  GLU A 203       3.864 -11.517   5.265  1.00 89.87           C  
ATOM   2942  HG2 GLU A 203       4.612 -10.895   5.758  1.00 89.87           H  
ATOM   2943  HG3 GLU A 203       4.016 -12.549   5.581  1.00 89.87           H  
ATOM   2944  CD  GLU A 203       4.088 -11.466   3.752  1.00 89.87           C  
ATOM   2945  OE1 GLU A 203       5.094 -12.059   3.297  1.00 89.87           O  
ATOM   2946  OE2 GLU A 203       3.268 -10.889   3.000  1.00 89.87           O  
ATOM   2947  N   THR A 204       0.849  -9.243   7.853  1.00 90.09           N  
ATOM   2948  H   THR A 204       1.704  -8.707   7.885  1.00 90.09           H  
ATOM   2949  CA  THR A 204      -0.414  -8.505   7.851  1.00 90.09           C  
ATOM   2950  HA  THR A 204      -1.095  -8.949   8.577  1.00 90.09           H  
ATOM   2951  C   THR A 204      -1.012  -8.590   6.450  1.00 90.09           C  
ATOM   2952  CB  THR A 204      -0.209  -7.029   8.205  1.00 90.09           C  
ATOM   2953  HB  THR A 204       0.296  -6.529   7.378  1.00 90.09           H  
ATOM   2954  O   THR A 204      -0.341  -8.272   5.462  1.00 90.09           O  
ATOM   2955  CG2 THR A 204      -1.536  -6.318   8.464  1.00 90.09           C  
ATOM   2956 HG21 THR A 204      -2.094  -6.847   9.237  1.00 90.09           H  
ATOM   2957 HG22 THR A 204      -1.344  -5.301   8.808  1.00 90.09           H  
ATOM   2958 HG23 THR A 204      -2.124  -6.277   7.547  1.00 90.09           H  
ATOM   2959  OG1 THR A 204       0.594  -6.875   9.346  1.00 90.09           O  
ATOM   2960  HG1 THR A 204       1.483  -7.132   9.092  1.00 90.09           H  
ATOM   2961  N   LEU A 205      -2.277  -8.994   6.335  1.00 93.34           N  
ATOM   2962  H   LEU A 205      -2.807  -9.188   7.173  1.00 93.34           H  
ATOM   2963  CA  LEU A 205      -2.954  -9.037   5.045  1.00 93.34           C  
ATOM   2964  HA  LEU A 205      -2.314  -9.572   4.343  1.00 93.34           H  
ATOM   2965  C   LEU A 205      -3.156  -7.605   4.538  1.00 93.34           C  
ATOM   2966  CB  LEU A 205      -4.288  -9.783   5.186  1.00 93.34           C  
ATOM   2967  HB2 LEU A 205      -4.126 -10.725   5.710  1.00 93.34           H  
ATOM   2968  HB3 LEU A 205      -4.959  -9.176   5.794  1.00 93.34           H  
ATOM   2969  O   LEU A 205      -3.860  -6.807   5.161  1.00 93.34           O  
ATOM   2970  CG  LEU A 205      -4.945 -10.061   3.823  1.00 93.34           C  
ATOM   2971  HG  LEU A 205      -4.931  -9.160   3.210  1.00 93.34           H  
ATOM   2972  CD1 LEU A 205      -4.215 -11.192   3.088  1.00 93.34           C  
ATOM   2973 HD11 LEU A 205      -3.238 -10.848   2.748  1.00 93.34           H  
ATOM   2974 HD12 LEU A 205      -4.790 -11.533   2.226  1.00 93.34           H  
ATOM   2975 HD13 LEU A 205      -4.086 -12.041   3.758  1.00 93.34           H  
ATOM   2976  CD2 LEU A 205      -6.402 -10.468   4.021  1.00 93.34           C  
ATOM   2977 HD21 LEU A 205      -6.867 -10.643   3.051  1.00 93.34           H  
ATOM   2978 HD22 LEU A 205      -6.940  -9.665   4.525  1.00 93.34           H  
ATOM   2979 HD23 LEU A 205      -6.456 -11.374   4.625  1.00 93.34           H  
ATOM   2980  N   TYR A 206      -2.542  -7.254   3.416  1.00 92.96           N  
ATOM   2981  H   TYR A 206      -1.939  -7.915   2.947  1.00 92.96           H  
ATOM   2982  CA  TYR A 206      -2.605  -5.891   2.921  1.00 92.96           C  
ATOM   2983  HA  TYR A 206      -2.532  -5.222   3.778  1.00 92.96           H  
ATOM   2984  C   TYR A 206      -3.934  -5.599   2.220  1.00 92.96           C  
ATOM   2985  CB  TYR A 206      -1.407  -5.570   2.036  1.00 92.96           C  
ATOM   2986  HB2 TYR A 206      -1.368  -6.280   1.210  1.00 92.96           H  
ATOM   2987  HB3 TYR A 206      -0.496  -5.680   2.624  1.00 92.96           H  
ATOM   2988  O   TYR A 206      -4.264  -6.152   1.172  1.00 92.96           O  
ATOM   2989  CG  TYR A 206      -1.489  -4.163   1.490  1.00 92.96           C  
ATOM   2990  CD1 TYR A 206      -2.048  -3.936   0.219  1.00 92.96           C  
ATOM   2991  HD1 TYR A 206      -2.375  -4.769  -0.386  1.00 92.96           H  
ATOM   2992  CD2 TYR A 206      -1.125  -3.073   2.299  1.00 92.96           C  
ATOM   2993  HD2 TYR A 206      -0.719  -3.241   3.285  1.00 92.96           H  
ATOM   2994  CE1 TYR A 206      -2.227  -2.627  -0.249  1.00 92.96           C  
ATOM   2995  HE1 TYR A 206      -2.687  -2.443  -1.209  1.00 92.96           H  
ATOM   2996  CE2 TYR A 206      -1.284  -1.761   1.822  1.00 92.96           C  
ATOM   2997  HE2 TYR A 206      -1.030  -0.920   2.450  1.00 92.96           H  
ATOM   2998  OH  TYR A 206      -1.922  -0.283   0.044  1.00 92.96           O  
ATOM   2999  HH  TYR A 206      -1.590   0.373   0.661  1.00 92.96           H  
ATOM   3000  CZ  TYR A 206      -1.803  -1.538   0.532  1.00 92.96           C  
ATOM   3001  N   HIS A 207      -4.661  -4.651   2.790  1.00 93.86           N  
ATOM   3002  H   HIS A 207      -4.353  -4.298   3.685  1.00 93.86           H  
ATOM   3003  CA  HIS A 207      -5.772  -3.940   2.179  1.00 93.86           C  
ATOM   3004  HA  HIS A 207      -5.590  -3.826   1.111  1.00 93.86           H  
ATOM   3005  C   HIS A 207      -5.844  -2.566   2.864  1.00 93.86           C  
ATOM   3006  CB  HIS A 207      -7.055  -4.752   2.397  1.00 93.86           C  
ATOM   3007  HB2 HIS A 207      -7.185  -4.947   3.462  1.00 93.86           H  
ATOM   3008  HB3 HIS A 207      -6.962  -5.711   1.888  1.00 93.86           H  
ATOM   3009  O   HIS A 207      -5.629  -2.534   4.072  1.00 93.86           O  
ATOM   3010  CG  HIS A 207      -8.277  -4.051   1.882  1.00 93.86           C  
ATOM   3011  CD2 HIS A 207      -8.862  -4.192   0.654  1.00 93.86           C  
ATOM   3012  HD2 HIS A 207      -8.534  -4.841  -0.144  1.00 93.86           H  
ATOM   3013  ND1 HIS A 207      -8.999  -3.111   2.572  1.00 93.86           N  
ATOM   3014  HD1 HIS A 207      -8.920  -2.935   3.564  1.00 93.86           H  
ATOM   3015  CE1 HIS A 207      -9.986  -2.675   1.776  1.00 93.86           C  
ATOM   3016  HE1 HIS A 207     -10.744  -1.958   2.052  1.00 93.86           H  
ATOM   3017  NE2 HIS A 207      -9.954  -3.324   0.612  1.00 93.86           N  
ATOM   3018  N   PRO A 208      -6.168  -1.449   2.187  1.00 90.74           N  
ATOM   3019  CA  PRO A 208      -6.190  -0.114   2.805  1.00 90.74           C  
ATOM   3020  HA  PRO A 208      -5.163   0.193   3.005  1.00 90.74           H  
ATOM   3021  C   PRO A 208      -6.995   0.025   4.112  1.00 90.74           C  
ATOM   3022  CB  PRO A 208      -6.768   0.780   1.712  1.00 90.74           C  
ATOM   3023  HB2 PRO A 208      -6.460   1.818   1.840  1.00 90.74           H  
ATOM   3024  HB3 PRO A 208      -7.856   0.706   1.698  1.00 90.74           H  
ATOM   3025  O   PRO A 208      -6.630   0.807   4.982  1.00 90.74           O  
ATOM   3026  CG  PRO A 208      -6.204   0.161   0.439  1.00 90.74           C  
ATOM   3027  HG2 PRO A 208      -6.771   0.457  -0.444  1.00 90.74           H  
ATOM   3028  HG3 PRO A 208      -5.153   0.431   0.329  1.00 90.74           H  
ATOM   3029  CD  PRO A 208      -6.333  -1.332   0.741  1.00 90.74           C  
ATOM   3030  HD2 PRO A 208      -5.564  -1.882   0.198  1.00 90.74           H  
ATOM   3031  HD3 PRO A 208      -7.324  -1.681   0.452  1.00 90.74           H  
ATOM   3032  N   LEU A 209      -8.065  -0.760   4.281  1.00 89.65           N  
ATOM   3033  H   LEU A 209      -8.337  -1.307   3.476  1.00 89.65           H  
ATOM   3034  CA  LEU A 209      -8.851  -0.865   5.527  1.00 89.65           C  
ATOM   3035  HA  LEU A 209      -8.861   0.115   6.005  1.00 89.65           H  
ATOM   3036  C   LEU A 209      -8.279  -1.822   6.594  1.00 89.65           C  
ATOM   3037  CB  LEU A 209     -10.307  -1.276   5.229  1.00 89.65           C  
ATOM   3038  HB2 LEU A 209     -10.788  -1.573   6.161  1.00 89.65           H  
ATOM   3039  HB3 LEU A 209     -10.303  -2.164   4.598  1.00 89.65           H  
ATOM   3040  O   LEU A 209      -8.988  -2.162   7.532  1.00 89.65           O  
ATOM   3041  CG  LEU A 209     -11.245  -0.227   4.632  1.00 89.65           C  
ATOM   3042  HG  LEU A 209     -10.908   0.062   3.637  1.00 89.65           H  
ATOM   3043  CD1 LEU A 209     -12.617  -0.896   4.539  1.00 89.65           C  
ATOM   3044 HD11 LEU A 209     -13.033  -1.038   5.537  1.00 89.65           H  
ATOM   3045 HD12 LEU A 209     -12.541  -1.865   4.048  1.00 89.65           H  
ATOM   3046 HD13 LEU A 209     -13.295  -0.259   3.972  1.00 89.65           H  
ATOM   3047  CD2 LEU A 209     -11.391   1.005   5.530  1.00 89.65           C  
ATOM   3048 HD21 LEU A 209     -10.840   1.840   5.098  1.00 89.65           H  
ATOM   3049 HD22 LEU A 209     -11.031   0.801   6.538  1.00 89.65           H  
ATOM   3050 HD23 LEU A 209     -12.438   1.300   5.605  1.00 89.65           H  
ATOM   3051  N   ASN A 210      -7.063  -2.339   6.454  1.00 90.78           N  
ATOM   3052  H   ASN A 210      -6.498  -2.073   5.660  1.00 90.78           H  
ATOM   3053  CA  ASN A 210      -6.471  -3.194   7.480  1.00 90.78           C  
ATOM   3054  HA  ASN A 210      -7.241  -3.438   8.213  1.00 90.78           H  
ATOM   3055  C   ASN A 210      -5.401  -2.468   8.309  1.00 90.78           C  
ATOM   3056  CB  ASN A 210      -6.049  -4.549   6.891  1.00 90.78           C  
ATOM   3057  HB2 ASN A 210      -5.152  -4.427   6.284  1.00 90.78           H  
ATOM   3058  HB3 ASN A 210      -6.844  -4.932   6.251  1.00 90.78           H  
ATOM   3059  O   ASN A 210      -5.594  -2.388   9.513  1.00 90.78           O  
ATOM   3060  CG  ASN A 210      -5.798  -5.593   7.971  1.00 90.78           C  
ATOM   3061  ND2 ASN A 210      -4.883  -6.492   7.720  1.00 90.78           N  
ATOM   3062 HD21 ASN A 210      -4.679  -7.210   8.401  1.00 90.78           H  
ATOM   3063 HD22 ASN A 210      -4.431  -6.519   6.817  1.00 90.78           H  
ATOM   3064  OD1 ASN A 210      -6.426  -5.632   9.021  1.00 90.78           O  
ATOM   3065  N   PRO A 211      -4.308  -1.903   7.760  1.00 79.36           N  
ATOM   3066  CA  PRO A 211      -3.248  -1.346   8.598  1.00 79.36           C  
ATOM   3067  HA  PRO A 211      -2.872  -2.129   9.256  1.00 79.36           H  
ATOM   3068  C   PRO A 211      -3.738  -0.182   9.468  1.00 79.36           C  
ATOM   3069  CB  PRO A 211      -2.128  -0.939   7.645  1.00 79.36           C  
ATOM   3070  HB2 PRO A 211      -1.628  -0.021   7.955  1.00 79.36           H  
ATOM   3071  HB3 PRO A 211      -1.415  -1.762   7.612  1.00 79.36           H  
ATOM   3072  O   PRO A 211      -4.294   0.788   8.963  1.00 79.36           O  
ATOM   3073  CG  PRO A 211      -2.803  -0.783   6.285  1.00 79.36           C  
ATOM   3074  HG2 PRO A 211      -2.139  -1.049   5.462  1.00 79.36           H  
ATOM   3075  HG3 PRO A 211      -3.142   0.247   6.174  1.00 79.36           H  
ATOM   3076  CD  PRO A 211      -4.015  -1.701   6.354  1.00 79.36           C  
ATOM   3077  HD2 PRO A 211      -3.786  -2.654   5.877  1.00 79.36           H  
ATOM   3078  HD3 PRO A 211      -4.845  -1.191   5.865  1.00 79.36           H  
ATOM   3079  N   CYS A 212      -3.518  -0.284  10.783  1.00 64.23           N  
ATOM   3080  H   CYS A 212      -3.060  -1.113  11.134  1.00 64.23           H  
ATOM   3081  CA  CYS A 212      -4.045   0.648  11.786  1.00 64.23           C  
ATOM   3082  HA  CYS A 212      -5.060   0.927  11.503  1.00 64.23           H  
ATOM   3083  C   CYS A 212      -3.306   1.987  11.872  1.00 64.23           C  
ATOM   3084  CB  CYS A 212      -4.089  -0.070  13.148  1.00 64.23           C  
ATOM   3085  HB2 CYS A 212      -4.419   0.635  13.911  1.00 64.23           H  
ATOM   3086  HB3 CYS A 212      -4.793  -0.901  13.111  1.00 64.23           H  
ATOM   3087  O   CYS A 212      -3.918   2.989  12.236  1.00 64.23           O  
ATOM   3088  SG  CYS A 212      -2.445  -0.711  13.588  1.00 64.23           S  
ATOM   3089  HG  CYS A 212      -2.728  -1.069  14.844  1.00 64.23           H  
ATOM   3090  N   GLY A 213      -2.026   2.018  11.505  1.00 65.98           N  
ATOM   3091  H   GLY A 213      -1.605   1.155  11.194  1.00 65.98           H  
ATOM   3092  CA  GLY A 213      -1.189   3.213  11.538  1.00 65.98           C  
ATOM   3093  HA2 GLY A 213      -0.209   2.956  11.940  1.00 65.98           H  
ATOM   3094  HA3 GLY A 213      -1.630   3.960  12.198  1.00 65.98           H  
ATOM   3095  C   GLY A 213      -0.995   3.806  10.149  1.00 65.98           C  
ATOM   3096  O   GLY A 213      -0.651   3.099   9.203  1.00 65.98           O  
ATOM   3097  N   SER A 214      -1.185   5.117  10.042  1.00 72.01           N  
ATOM   3098  H   SER A 214      -1.446   5.633  10.870  1.00 72.01           H  
ATOM   3099  CA  SER A 214      -0.956   5.868   8.816  1.00 72.01           C  
ATOM   3100  HA  SER A 214      -0.352   5.289   8.117  1.00 72.01           H  
ATOM   3101  C   SER A 214      -0.192   7.138   9.154  1.00 72.01           C  
ATOM   3102  CB  SER A 214      -2.301   6.134   8.158  1.00 72.01           C  
ATOM   3103  HB2 SER A 214      -3.031   6.434   8.909  1.00 72.01           H  
ATOM   3104  HB3 SER A 214      -2.649   5.227   7.663  1.00 72.01           H  
ATOM   3105  O   SER A 214      -0.774   8.159   9.538  1.00 72.01           O  
ATOM   3106  OG  SER A 214      -2.155   7.160   7.231  1.00 72.01           O  
ATOM   3107  HG  SER A 214      -2.559   7.932   7.634  1.00 72.01           H  
ATOM   3108  N   SER A 215       1.130   7.074   9.017  1.00 72.87           N  
ATOM   3109  H   SER A 215       1.568   6.231   8.675  1.00 72.87           H  
ATOM   3110  CA  SER A 215       1.977   8.218   9.315  1.00 72.87           C  
ATOM   3111  HA  SER A 215       1.778   8.558  10.331  1.00 72.87           H  
ATOM   3112  C   SER A 215       1.659   9.373   8.373  1.00 72.87           C  
ATOM   3113  CB  SER A 215       3.452   7.845   9.205  1.00 72.87           C  
ATOM   3114  HB2 SER A 215       3.649   7.561   8.171  1.00 72.87           H  
ATOM   3115  HB3 SER A 215       4.058   8.716   9.454  1.00 72.87           H  
ATOM   3116  O   SER A 215       1.711  10.514   8.796  1.00 72.87           O  
ATOM   3117  OG  SER A 215       3.795   6.774  10.068  1.00 72.87           O  
ATOM   3118  HG  SER A 215       3.679   7.065  10.976  1.00 72.87           H  
ATOM   3119  N   LEU A 216       1.261   9.141   7.112  1.00 73.30           N  
ATOM   3120  H   LEU A 216       1.146   8.185   6.806  1.00 73.30           H  
ATOM   3121  CA  LEU A 216       0.918  10.224   6.172  1.00 73.30           C  
ATOM   3122  HA  LEU A 216       1.722  10.960   6.160  1.00 73.30           H  
ATOM   3123  C   LEU A 216      -0.339  11.036   6.564  1.00 73.30           C  
ATOM   3124  CB  LEU A 216       0.809   9.658   4.743  1.00 73.30           C  
ATOM   3125  HB2 LEU A 216       0.113   8.819   4.766  1.00 73.30           H  
ATOM   3126  HB3 LEU A 216       0.393  10.426   4.090  1.00 73.30           H  
ATOM   3127  O   LEU A 216      -0.571  12.091   5.976  1.00 73.30           O  
ATOM   3128  CG  LEU A 216       2.112   9.161   4.097  1.00 73.30           C  
ATOM   3129  HG  LEU A 216       2.608   8.463   4.771  1.00 73.30           H  
ATOM   3130  CD1 LEU A 216       1.786   8.447   2.783  1.00 73.30           C  
ATOM   3131 HD11 LEU A 216       1.097   7.624   2.974  1.00 73.30           H  
ATOM   3132 HD12 LEU A 216       1.325   9.141   2.080  1.00 73.30           H  
ATOM   3133 HD13 LEU A 216       2.701   8.044   2.348  1.00 73.30           H  
ATOM   3134  CD2 LEU A 216       3.075  10.304   3.766  1.00 73.30           C  
ATOM   3135 HD21 LEU A 216       3.320  10.897   4.647  1.00 73.30           H  
ATOM   3136 HD22 LEU A 216       2.630  10.964   3.022  1.00 73.30           H  
ATOM   3137 HD23 LEU A 216       4.000   9.891   3.362  1.00 73.30           H  
ATOM   3138  N   SER A 217      -1.150  10.585   7.532  1.00 69.06           N  
ATOM   3139  H   SER A 217      -0.897   9.728   8.003  1.00 69.06           H  
ATOM   3140  CA  SER A 217      -2.384  11.282   7.951  1.00 69.06           C  
ATOM   3141  HA  SER A 217      -2.570  12.125   7.285  1.00 69.06           H  
ATOM   3142  C   SER A 217      -2.344  11.867   9.356  1.00 69.06           C  
ATOM   3143  CB  SER A 217      -3.612  10.369   7.870  1.00 69.06           C  
ATOM   3144  HB2 SER A 217      -3.833  10.144   6.827  1.00 69.06           H  
ATOM   3145  HB3 SER A 217      -4.475  10.891   8.284  1.00 69.06           H  
ATOM   3146  O   SER A 217      -3.090  12.803   9.618  1.00 69.06           O  
ATOM   3147  OG  SER A 217      -3.414   9.161   8.582  1.00 69.06           O  
ATOM   3148  HG  SER A 217      -3.010   9.350   9.432  1.00 69.06           H  
ATOM   3149  N   THR A 218      -1.551  11.295  10.257  1.00 65.43           N  
ATOM   3150  H   THR A 218      -0.899  10.578   9.973  1.00 65.43           H  
ATOM   3151  CA  THR A 218      -1.475  11.701  11.664  1.00 65.43           C  
ATOM   3152  HA  THR A 218      -1.813  12.731  11.777  1.00 65.43           H  
ATOM   3153  C   THR A 218      -0.024  11.638  12.109  1.00 65.43           C  
ATOM   3154  CB  THR A 218      -2.387  10.833  12.555  1.00 65.43           C  
ATOM   3155  HB  THR A 218      -3.418  11.048  12.271  1.00 65.43           H  
ATOM   3156  O   THR A 218       0.662  10.663  11.795  1.00 65.43           O  
ATOM   3157  CG2 THR A 218      -2.192   9.319  12.451  1.00 65.43           C  
ATOM   3158 HG21 THR A 218      -2.864   8.819  13.149  1.00 65.43           H  
ATOM   3159 HG22 THR A 218      -1.167   9.049  12.704  1.00 65.43           H  
ATOM   3160 HG23 THR A 218      -2.419   8.978  11.441  1.00 65.43           H  
ATOM   3161  OG1 THR A 218      -2.240  11.180  13.907  1.00 65.43           O  
ATOM   3162  HG1 THR A 218      -1.833  10.447  14.374  1.00 65.43           H  
ATOM   3163  N   GLU A 219       0.459  12.655  12.824  1.00 58.12           N  
ATOM   3164  H   GLU A 219      -0.052  13.519  12.937  1.00 58.12           H  
ATOM   3165  CA  GLU A 219       1.711  12.514  13.566  1.00 58.12           C  
ATOM   3166  HA  GLU A 219       2.414  11.930  12.972  1.00 58.12           H  
ATOM   3167  C   GLU A 219       1.507  11.740  14.869  1.00 58.12           C  
ATOM   3168  CB  GLU A 219       2.367  13.874  13.849  1.00 58.12           C  
ATOM   3169  HB2 GLU A 219       3.192  13.707  14.542  1.00 58.12           H  
ATOM   3170  HB3 GLU A 219       1.658  14.534  14.349  1.00 58.12           H  
ATOM   3171  O   GLU A 219       2.467  11.149  15.347  1.00 58.12           O  
ATOM   3172  CG  GLU A 219       2.958  14.518  12.578  1.00 58.12           C  
ATOM   3173  HG2 GLU A 219       2.207  14.610  11.794  1.00 58.12           H  
ATOM   3174  HG3 GLU A 219       3.711  13.833  12.191  1.00 58.12           H  
ATOM   3175  CD  GLU A 219       3.644  15.875  12.836  1.00 58.12           C  
ATOM   3176  OE1 GLU A 219       4.202  16.424  11.852  1.00 58.12           O  
ATOM   3177  OE2 GLU A 219       3.863  16.242  14.019  1.00 58.12           O  
ATOM   3178  N   ASP A 220       0.299  11.714  15.441  1.00 55.96           N  
ATOM   3179  H   ASP A 220      -0.470  12.171  14.972  1.00 55.96           H  
ATOM   3180  CA  ASP A 220       0.014  11.019  16.696  1.00 55.96           C  
ATOM   3181  HA  ASP A 220       0.864  11.187  17.357  1.00 55.96           H  
ATOM   3182  C   ASP A 220      -0.133   9.501  16.502  1.00 55.96           C  
ATOM   3183  CB  ASP A 220      -1.210  11.636  17.382  1.00 55.96           C  
ATOM   3184  HB2 ASP A 220      -1.161  12.720  17.277  1.00 55.96           H  
ATOM   3185  HB3 ASP A 220      -2.121  11.287  16.895  1.00 55.96           H  
ATOM   3186  O   ASP A 220      -0.867   9.046  15.617  1.00 55.96           O  
ATOM   3187  CG  ASP A 220      -1.263  11.305  18.873  1.00 55.96           C  
ATOM   3188  OD1 ASP A 220      -0.475  10.430  19.307  1.00 55.96           O  
ATOM   3189  OD2 ASP A 220      -2.064  11.974  19.549  1.00 55.96           O  
ATOM   3190  N   SER A 221       0.578   8.751  17.346  1.00 58.97           N  
ATOM   3191  H   SER A 221       0.891   9.226  18.181  1.00 58.97           H  
ATOM   3192  CA  SER A 221       0.641   7.288  17.354  1.00 58.97           C  
ATOM   3193  HA  SER A 221      -0.066   6.906  16.618  1.00 58.97           H  
ATOM   3194  C   SER A 221       0.256   6.697  18.709  1.00 58.97           C  
ATOM   3195  CB  SER A 221       2.028   6.764  16.964  1.00 58.97           C  
ATOM   3196  HB2 SER A 221       2.755   7.091  17.707  1.00 58.97           H  
ATOM   3197  HB3 SER A 221       2.007   5.674  16.958  1.00 58.97           H  
ATOM   3198  O   SER A 221       0.439   5.497  18.902  1.00 58.97           O  
ATOM   3199  OG  SER A 221       2.436   7.207  15.683  1.00 58.97           O  
ATOM   3200  HG  SER A 221       3.201   6.688  15.421  1.00 58.97           H  
ATOM   3201  N   ASP A 222      -0.232   7.504  19.655  1.00 61.46           N  
ATOM   3202  H   ASP A 222      -0.357   8.493  19.491  1.00 61.46           H  
ATOM   3203  CA  ASP A 222      -0.611   6.979  20.959  1.00 61.46           C  
ATOM   3204  HA  ASP A 222       0.255   6.480  21.395  1.00 61.46           H  
ATOM   3205  C   ASP A 222      -1.737   5.947  20.808  1.00 61.46           C  
ATOM   3206  CB  ASP A 222      -1.038   8.101  21.910  1.00 61.46           C  
ATOM   3207  HB2 ASP A 222      -1.467   7.622  22.790  1.00 61.46           H  
ATOM   3208  HB3 ASP A 222      -1.816   8.695  21.430  1.00 61.46           H  
ATOM   3209  O   ASP A 222      -2.720   6.161  20.089  1.00 61.46           O  
ATOM   3210  CG  ASP A 222       0.092   9.010  22.408  1.00 61.46           C  
ATOM   3211  OD1 ASP A 222       1.280   8.660  22.206  1.00 61.46           O  
ATOM   3212  OD2 ASP A 222      -0.244   9.983  23.118  1.00 61.46           O  
ATOM   3213  N   ASP A 223      -1.619   4.824  21.521  1.00 62.33           N  
ATOM   3214  H   ASP A 223      -0.730   4.649  21.967  1.00 62.33           H  
ATOM   3215  CA  ASP A 223      -2.525   3.679  21.362  1.00 62.33           C  
ATOM   3216  HA  ASP A 223      -2.390   3.255  20.367  1.00 62.33           H  
ATOM   3217  C   ASP A 223      -4.000   4.071  21.512  1.00 62.33           C  
ATOM   3218  CB  ASP A 223      -2.196   2.604  22.412  1.00 62.33           C  
ATOM   3219  HB2 ASP A 223      -2.172   3.066  23.399  1.00 62.33           H  
ATOM   3220  HB3 ASP A 223      -2.999   1.867  22.412  1.00 62.33           H  
ATOM   3221  O   ASP A 223      -4.859   3.596  20.773  1.00 62.33           O  
ATOM   3222  CG  ASP A 223      -0.885   1.851  22.167  1.00 62.33           C  
ATOM   3223  OD1 ASP A 223      -0.433   1.814  21.004  1.00 62.33           O  
ATOM   3224  OD2 ASP A 223      -0.386   1.269  23.154  1.00 62.33           O  
ATOM   3225  N   HIS A 224      -4.311   4.985  22.433  1.00 62.73           N  
ATOM   3226  H   HIS A 224      -3.548   5.404  22.945  1.00 62.73           H  
ATOM   3227  CA  HIS A 224      -5.676   5.442  22.686  1.00 62.73           C  
ATOM   3228  HA  HIS A 224      -6.317   4.562  22.729  1.00 62.73           H  
ATOM   3229  C   HIS A 224      -6.255   6.340  21.575  1.00 62.73           C  
ATOM   3230  CB  HIS A 224      -5.725   6.116  24.061  1.00 62.73           C  
ATOM   3231  HB2 HIS A 224      -6.770   6.291  24.318  1.00 62.73           H  
ATOM   3232  HB3 HIS A 224      -5.317   5.433  24.807  1.00 62.73           H  
ATOM   3233  O   HIS A 224      -7.475   6.478  21.486  1.00 62.73           O  
ATOM   3234  CG  HIS A 224      -4.986   7.428  24.150  1.00 62.73           C  
ATOM   3235  CD2 HIS A 224      -5.569   8.662  24.216  1.00 62.73           C  
ATOM   3236  HD2 HIS A 224      -6.628   8.868  24.175  1.00 62.73           H  
ATOM   3237  ND1 HIS A 224      -3.623   7.625  24.254  1.00 62.73           N  
ATOM   3238  HD1 HIS A 224      -2.887   6.934  24.216  1.00 62.73           H  
ATOM   3239  CE1 HIS A 224      -3.396   8.946  24.360  1.00 62.73           C  
ATOM   3240  HE1 HIS A 224      -2.426   9.418  24.406  1.00 62.73           H  
ATOM   3241  NE2 HIS A 224      -4.564   9.604  24.404  1.00 62.73           N  
ATOM   3242  N   HIS A 225      -5.411   6.914  20.714  1.00 59.94           N  
ATOM   3243  H   HIS A 225      -4.420   6.758  20.837  1.00 59.94           H  
ATOM   3244  CA  HIS A 225      -5.813   7.689  19.538  1.00 59.94           C  
ATOM   3245  HA  HIS A 225      -6.816   8.087  19.697  1.00 59.94           H  
ATOM   3246  C   HIS A 225      -5.891   6.836  18.263  1.00 59.94           C  
ATOM   3247  CB  HIS A 225      -4.845   8.875  19.377  1.00 59.94           C  
ATOM   3248  HB2 HIS A 225      -5.018   9.347  18.410  1.00 59.94           H  
ATOM   3249  HB3 HIS A 225      -3.814   8.524  19.395  1.00 59.94           H  
ATOM   3250  O   HIS A 225      -6.673   7.142  17.357  1.00 59.94           O  
ATOM   3251  CG  HIS A 225      -5.037   9.928  20.440  1.00 59.94           C  
ATOM   3252  CD2 HIS A 225      -4.078  10.552  21.199  1.00 59.94           C  
ATOM   3253  HD2 HIS A 225      -3.011  10.396  21.149  1.00 59.94           H  
ATOM   3254  ND1 HIS A 225      -6.246  10.480  20.795  1.00 59.94           N  
ATOM   3255  HD1 HIS A 225      -7.144  10.233  20.404  1.00 59.94           H  
ATOM   3256  CE1 HIS A 225      -6.024  11.398  21.746  1.00 59.94           C  
ATOM   3257  HE1 HIS A 225      -6.784  11.987  22.236  1.00 59.94           H  
ATOM   3258  NE2 HIS A 225      -4.723  11.491  22.015  1.00 59.94           N  
ATOM   3259  N   VAL A 226      -5.113   5.751  18.187  1.00 69.00           N  
ATOM   3260  H   VAL A 226      -4.448   5.608  18.934  1.00 69.00           H  
ATOM   3261  CA  VAL A 226      -4.974   4.936  16.967  1.00 69.00           C  
ATOM   3262  HA  VAL A 226      -5.408   5.485  16.131  1.00 69.00           H  
ATOM   3263  C   VAL A 226      -5.732   3.609  17.033  1.00 69.00           C  
ATOM   3264  CB  VAL A 226      -3.484   4.739  16.632  1.00 69.00           C  
ATOM   3265  HB  VAL A 226      -2.998   4.184  17.434  1.00 69.00           H  
ATOM   3266  O   VAL A 226      -6.111   3.080  15.983  1.00 69.00           O  
ATOM   3267  CG1 VAL A 226      -3.274   3.985  15.311  1.00 69.00           C  
ATOM   3268 HG11 VAL A 226      -2.210   3.940  15.075  1.00 69.00           H  
ATOM   3269 HG12 VAL A 226      -3.630   2.958  15.399  1.00 69.00           H  
ATOM   3270 HG13 VAL A 226      -3.802   4.488  14.501  1.00 69.00           H  
ATOM   3271  CG2 VAL A 226      -2.795   6.099  16.473  1.00 69.00           C  
ATOM   3272 HG21 VAL A 226      -1.796   5.952  16.063  1.00 69.00           H  
ATOM   3273 HG22 VAL A 226      -2.694   6.593  17.440  1.00 69.00           H  
ATOM   3274 HG23 VAL A 226      -3.357   6.744  15.798  1.00 69.00           H  
ATOM   3275  N   LEU A 227      -6.009   3.071  18.227  1.00 73.20           N  
ATOM   3276  H   LEU A 227      -5.664   3.524  19.061  1.00 73.20           H  
ATOM   3277  CA  LEU A 227      -6.748   1.818  18.380  1.00 73.20           C  
ATOM   3278  HA  LEU A 227      -6.197   1.055  17.831  1.00 73.20           H  
ATOM   3279  C   LEU A 227      -8.149   1.945  17.771  1.00 73.20           C  
ATOM   3280  CB  LEU A 227      -6.811   1.394  19.858  1.00 73.20           C  
ATOM   3281  HB2 LEU A 227      -7.325   2.177  20.417  1.00 73.20           H  
ATOM   3282  HB3 LEU A 227      -5.797   1.310  20.247  1.00 73.20           H  
ATOM   3283  O   LEU A 227      -8.987   2.733  18.207  1.00 73.20           O  
ATOM   3284  CG  LEU A 227      -7.531   0.052  20.094  1.00 73.20           C  
ATOM   3285  HG  LEU A 227      -8.508   0.062  19.609  1.00 73.20           H  
ATOM   3286  CD1 LEU A 227      -6.727  -1.133  19.550  1.00 73.20           C  
ATOM   3287 HD11 LEU A 227      -5.733  -1.142  19.998  1.00 73.20           H  
ATOM   3288 HD12 LEU A 227      -6.629  -1.058  18.467  1.00 73.20           H  
ATOM   3289 HD13 LEU A 227      -7.237  -2.066  19.787  1.00 73.20           H  
ATOM   3290  CD2 LEU A 227      -7.760  -0.169  21.588  1.00 73.20           C  
ATOM   3291 HD21 LEU A 227      -8.286  -1.110  21.751  1.00 73.20           H  
ATOM   3292 HD22 LEU A 227      -8.360   0.649  21.988  1.00 73.20           H  
ATOM   3293 HD23 LEU A 227      -6.802  -0.190  22.108  1.00 73.20           H  
ATOM   3294  N   ARG A 228      -8.414   1.114  16.763  1.00 81.61           N  
ATOM   3295  H   ARG A 228      -7.671   0.500  16.461  1.00 81.61           H  
ATOM   3296  CA  ARG A 228      -9.688   1.063  16.044  1.00 81.61           C  
ATOM   3297  HA  ARG A 228     -10.415   1.684  16.566  1.00 81.61           H  
ATOM   3298  C   ARG A 228     -10.231  -0.357  16.041  1.00 81.61           C  
ATOM   3299  CB  ARG A 228      -9.507   1.617  14.621  1.00 81.61           C  
ATOM   3300  HB2 ARG A 228      -8.668   1.103  14.152  1.00 81.61           H  
ATOM   3301  HB3 ARG A 228     -10.404   1.415  14.036  1.00 81.61           H  
ATOM   3302  O   ARG A 228      -9.484  -1.337  16.025  1.00 81.61           O  
ATOM   3303  CG  ARG A 228      -9.238   3.130  14.599  1.00 81.61           C  
ATOM   3304  HG2 ARG A 228     -10.137   3.667  14.903  1.00 81.61           H  
ATOM   3305  HG3 ARG A 228      -8.438   3.383  15.296  1.00 81.61           H  
ATOM   3306  CD  ARG A 228      -8.827   3.563  13.189  1.00 81.61           C  
ATOM   3307  HD2 ARG A 228      -9.687   3.455  12.528  1.00 81.61           H  
ATOM   3308  HD3 ARG A 228      -8.030   2.905  12.843  1.00 81.61           H  
ATOM   3309  NE  ARG A 228      -8.329   4.950  13.163  1.00 81.61           N  
ATOM   3310  HE  ARG A 228      -8.059   5.345  14.052  1.00 81.61           H  
ATOM   3311  NH1 ARG A 228      -8.305   5.190  10.882  1.00 81.61           N  
ATOM   3312 HH11 ARG A 228      -7.981   5.659  10.048  1.00 81.61           H  
ATOM   3313 HH12 ARG A 228      -8.556   4.214  10.809  1.00 81.61           H  
ATOM   3314  NH2 ARG A 228      -7.532   6.843  12.183  1.00 81.61           N  
ATOM   3315 HH21 ARG A 228      -7.278   7.195  13.095  1.00 81.61           H  
ATOM   3316 HH22 ARG A 228      -7.238   7.341  11.355  1.00 81.61           H  
ATOM   3317  CZ  ARG A 228      -8.061   5.657  12.079  1.00 81.61           C  
ATOM   3318  N   ILE A 229     -11.551  -0.459  16.007  1.00 87.45           N  
ATOM   3319  H   ILE A 229     -12.101   0.388  15.985  1.00 87.45           H  
ATOM   3320  CA  ILE A 229     -12.273  -1.719  15.858  1.00 87.45           C  
ATOM   3321  HA  ILE A 229     -11.570  -2.501  15.569  1.00 87.45           H  
ATOM   3322  C   ILE A 229     -13.272  -1.598  14.713  1.00 87.45           C  
ATOM   3323  CB  ILE A 229     -12.936  -2.166  17.180  1.00 87.45           C  
ATOM   3324  HB  ILE A 229     -13.490  -3.080  16.967  1.00 87.45           H  
ATOM   3325  O   ILE A 229     -13.803  -0.521  14.438  1.00 87.45           O  
ATOM   3326  CG1 ILE A 229     -13.929  -1.114  17.727  1.00 87.45           C  
ATOM   3327 HG12 ILE A 229     -13.391  -0.206  17.998  1.00 87.45           H  
ATOM   3328 HG13 ILE A 229     -14.647  -0.862  16.946  1.00 87.45           H  
ATOM   3329  CG2 ILE A 229     -11.852  -2.521  18.214  1.00 87.45           C  
ATOM   3330 HG21 ILE A 229     -11.334  -1.623  18.550  1.00 87.45           H  
ATOM   3331 HG22 ILE A 229     -11.127  -3.206  17.774  1.00 87.45           H  
ATOM   3332 HG23 ILE A 229     -12.303  -3.015  19.075  1.00 87.45           H  
ATOM   3333  CD1 ILE A 229     -14.733  -1.582  18.945  1.00 87.45           C  
ATOM   3334 HD11 ILE A 229     -14.076  -1.763  19.795  1.00 87.45           H  
ATOM   3335 HD12 ILE A 229     -15.449  -0.808  19.220  1.00 87.45           H  
ATOM   3336 HD13 ILE A 229     -15.280  -2.492  18.699  1.00 87.45           H  
ATOM   3337  N   TRP A 230     -13.518  -2.714  14.041  1.00 89.83           N  
ATOM   3338  H   TRP A 230     -13.049  -3.559  14.333  1.00 89.83           H  
ATOM   3339  CA  TRP A 230     -14.645  -2.847  13.130  1.00 89.83           C  
ATOM   3340  HA  TRP A 230     -14.624  -2.018  12.422  1.00 89.83           H  
ATOM   3341  C   TRP A 230     -15.966  -2.788  13.903  1.00 89.83           C  
ATOM   3342  CB  TRP A 230     -14.491  -4.139  12.336  1.00 89.83           C  
ATOM   3343  HB2 TRP A 230     -15.409  -4.326  11.780  1.00 89.83           H  
ATOM   3344  HB3 TRP A 230     -14.363  -4.968  13.032  1.00 89.83           H  
ATOM   3345  O   TRP A 230     -15.977  -3.101  15.097  1.00 89.83           O  
ATOM   3346  CG  TRP A 230     -13.355  -4.115  11.358  1.00 89.83           C  
ATOM   3347  CD1 TRP A 230     -12.065  -4.436  11.608  1.00 89.83           C  
ATOM   3348  HD1 TRP A 230     -11.677  -4.740  12.569  1.00 89.83           H  
ATOM   3349  CD2 TRP A 230     -13.397  -3.752   9.947  1.00 89.83           C  
ATOM   3350  CE2 TRP A 230     -12.111  -3.975   9.378  1.00 89.83           C  
ATOM   3351  CE3 TRP A 230     -14.399  -3.262   9.091  1.00 89.83           C  
ATOM   3352  HE3 TRP A 230     -15.347  -2.982   9.526  1.00 89.83           H  
ATOM   3353  NE1 TRP A 230     -11.326  -4.348  10.444  1.00 89.83           N  
ATOM   3354  HE1 TRP A 230     -10.341  -4.563  10.380  1.00 89.83           H  
ATOM   3355  CH2 TRP A 230     -12.908  -3.414   7.166  1.00 89.83           C  
ATOM   3356  HH2 TRP A 230     -12.736  -3.309   6.105  1.00 89.83           H  
ATOM   3357  CZ2 TRP A 230     -11.859  -3.814   8.010  1.00 89.83           C  
ATOM   3358  HZ2 TRP A 230     -10.871  -4.001   7.615  1.00 89.83           H  
ATOM   3359  CZ3 TRP A 230     -14.170  -3.117   7.710  1.00 89.83           C  
ATOM   3360  HZ3 TRP A 230     -14.960  -2.758   7.068  1.00 89.83           H  
ATOM   3361  N   PRO A 231     -17.083  -2.413  13.255  1.00 89.47           N  
ATOM   3362  CA  PRO A 231     -18.388  -2.475  13.895  1.00 89.47           C  
ATOM   3363  HA  PRO A 231     -18.412  -1.731  14.691  1.00 89.47           H  
ATOM   3364  C   PRO A 231     -18.665  -3.860  14.492  1.00 89.47           C  
ATOM   3365  CB  PRO A 231     -19.404  -2.085  12.826  1.00 89.47           C  
ATOM   3366  HB2 PRO A 231     -19.796  -2.970  12.326  1.00 89.47           H  
ATOM   3367  HB3 PRO A 231     -20.205  -1.490  13.265  1.00 89.47           H  
ATOM   3368  O   PRO A 231     -18.267  -4.893  13.944  1.00 89.47           O  
ATOM   3369  CG  PRO A 231     -18.590  -1.255  11.837  1.00 89.47           C  
ATOM   3370  HG2 PRO A 231     -19.010  -1.299  10.832  1.00 89.47           H  
ATOM   3371  HG3 PRO A 231     -18.534  -0.225  12.186  1.00 89.47           H  
ATOM   3372  CD  PRO A 231     -17.203  -1.888  11.902  1.00 89.47           C  
ATOM   3373  HD2 PRO A 231     -17.142  -2.709  11.188  1.00 89.47           H  
ATOM   3374  HD3 PRO A 231     -16.445  -1.135  11.688  1.00 89.47           H  
ATOM   3375  N   ARG A 232     -19.325  -3.874  15.649  1.00 88.77           N  
ATOM   3376  H   ARG A 232     -19.726  -3.009  15.982  1.00 88.77           H  
ATOM   3377  CA  ARG A 232     -19.556  -5.089  16.430  1.00 88.77           C  
ATOM   3378  HA  ARG A 232     -18.598  -5.563  16.641  1.00 88.77           H  
ATOM   3379  C   ARG A 232     -20.417  -6.089  15.660  1.00 88.77           C  
ATOM   3380  CB  ARG A 232     -20.218  -4.672  17.743  1.00 88.77           C  
ATOM   3381  HB2 ARG A 232     -21.027  -3.983  17.502  1.00 88.77           H  
ATOM   3382  HB3 ARG A 232     -19.490  -4.147  18.362  1.00 88.77           H  
ATOM   3383  O   ARG A 232     -21.421  -5.726  15.065  1.00 88.77           O  
ATOM   3384  CG  ARG A 232     -20.798  -5.857  18.522  1.00 88.77           C  
ATOM   3385  HG2 ARG A 232     -21.508  -6.397  17.896  1.00 88.77           H  
ATOM   3386  HG3 ARG A 232     -19.995  -6.526  18.829  1.00 88.77           H  
ATOM   3387  CD  ARG A 232     -21.546  -5.372  19.756  1.00 88.77           C  
ATOM   3388  HD2 ARG A 232     -20.868  -4.771  20.363  1.00 88.77           H  
ATOM   3389  HD3 ARG A 232     -21.860  -6.225  20.358  1.00 88.77           H  
ATOM   3390  NE  ARG A 232     -22.711  -4.559  19.382  1.00 88.77           N  
ATOM   3391  HE  ARG A 232     -22.544  -3.592  19.144  1.00 88.77           H  
ATOM   3392  NH1 ARG A 232     -24.422  -6.131  19.364  1.00 88.77           N  
ATOM   3393 HH11 ARG A 232     -25.418  -6.257  19.247  1.00 88.77           H  
ATOM   3394 HH12 ARG A 232     -23.760  -6.893  19.358  1.00 88.77           H  
ATOM   3395  NH2 ARG A 232     -24.805  -3.949  19.106  1.00 88.77           N  
ATOM   3396 HH21 ARG A 232     -25.801  -4.105  19.042  1.00 88.77           H  
ATOM   3397 HH22 ARG A 232     -24.425  -3.024  18.967  1.00 88.77           H  
ATOM   3398  CZ  ARG A 232     -23.972  -4.912  19.286  1.00 88.77           C  
ATOM   3399  N   GLY A 233     -20.079  -7.373  15.738  1.00 88.94           N  
ATOM   3400  H   GLY A 233     -19.264  -7.622  16.281  1.00 88.94           H  
ATOM   3401  CA  GLY A 233     -20.852  -8.449  15.120  1.00 88.94           C  
ATOM   3402  HA2 GLY A 233     -21.889  -8.383  15.449  1.00 88.94           H  
ATOM   3403  HA3 GLY A 233     -20.432  -9.409  15.422  1.00 88.94           H  
ATOM   3404  C   GLY A 233     -20.842  -8.426  13.598  1.00 88.94           C  
ATOM   3405  O   GLY A 233     -21.585  -9.187  12.984  1.00 88.94           O  
ATOM   3406  N   MET A 234     -20.017  -7.574  12.987  1.00 89.74           N  
ATOM   3407  H   MET A 234     -19.445  -6.958  13.547  1.00 89.74           H  
ATOM   3408  CA  MET A 234     -19.918  -7.458  11.544  1.00 89.74           C  
ATOM   3409  HA  MET A 234     -20.910  -7.627  11.124  1.00 89.74           H  
ATOM   3410  C   MET A 234     -18.923  -8.496  11.006  1.00 89.74           C  
ATOM   3411  CB  MET A 234     -19.510  -6.028  11.180  1.00 89.74           C  
ATOM   3412  HB2 MET A 234     -18.464  -5.859  11.437  1.00 89.74           H  
ATOM   3413  HB3 MET A 234     -20.124  -5.321  11.739  1.00 89.74           H  
ATOM   3414  O   MET A 234     -17.720  -8.369  11.254  1.00 89.74           O  
ATOM   3415  CG  MET A 234     -19.727  -5.783   9.687  1.00 89.74           C  
ATOM   3416  HG2 MET A 234     -19.197  -6.540   9.108  1.00 89.74           H  
ATOM   3417  HG3 MET A 234     -20.792  -5.882   9.476  1.00 89.74           H  
ATOM   3418  SD  MET A 234     -19.194  -4.150   9.134  1.00 89.74           S  
ATOM   3419  CE  MET A 234     -17.429  -4.490   9.008  1.00 89.74           C  
ATOM   3420  HE1 MET A 234     -17.274  -5.419   8.460  1.00 89.74           H  
ATOM   3421  HE2 MET A 234     -16.967  -3.679   8.446  1.00 89.74           H  
ATOM   3422  HE3 MET A 234     -16.991  -4.584  10.002  1.00 89.74           H  
ATOM   3423  N   PRO A 235     -19.375  -9.528  10.269  1.00 89.76           N  
ATOM   3424  CA  PRO A 235     -18.454 -10.411   9.574  1.00 89.76           C  
ATOM   3425  HA  PRO A 235     -17.690 -10.771  10.263  1.00 89.76           H  
ATOM   3426  C   PRO A 235     -17.778  -9.665   8.419  1.00 89.76           C  
ATOM   3427  CB  PRO A 235     -19.301 -11.587   9.088  1.00 89.76           C  
ATOM   3428  HB2 PRO A 235     -18.900 -12.039   8.181  1.00 89.76           H  
ATOM   3429  HB3 PRO A 235     -19.381 -12.330   9.882  1.00 89.76           H  
ATOM   3430  O   PRO A 235     -18.381  -8.806   7.772  1.00 89.76           O  
ATOM   3431  CG  PRO A 235     -20.667 -10.943   8.849  1.00 89.76           C  
ATOM   3432  HG2 PRO A 235     -20.679 -10.461   7.872  1.00 89.76           H  
ATOM   3433  HG3 PRO A 235     -21.476 -11.670   8.926  1.00 89.76           H  
ATOM   3434  CD  PRO A 235     -20.753  -9.883   9.947  1.00 89.76           C  
ATOM   3435  HD2 PRO A 235     -21.319  -9.024   9.585  1.00 89.76           H  
ATOM   3436  HD3 PRO A 235     -21.234 -10.314  10.825  1.00 89.76           H  
ATOM   3437  N   ILE A 236     -16.531 -10.029   8.131  1.00 91.39           N  
ATOM   3438  H   ILE A 236     -16.108 -10.755   8.690  1.00 91.39           H  
ATOM   3439  CA  ILE A 236     -15.783  -9.500   6.986  1.00 91.39           C  
ATOM   3440  HA  ILE A 236     -16.341  -8.686   6.524  1.00 91.39           H  
ATOM   3441  C   ILE A 236     -15.646 -10.610   5.951  1.00 91.39           C  
ATOM   3442  CB  ILE A 236     -14.424  -8.923   7.436  1.00 91.39           C  
ATOM   3443  HB  ILE A 236     -13.895  -9.686   8.008  1.00 91.39           H  
ATOM   3444  O   ILE A 236     -15.155 -11.694   6.259  1.00 91.39           O  
ATOM   3445  CG1 ILE A 236     -14.645  -7.697   8.348  1.00 91.39           C  
ATOM   3446 HG12 ILE A 236     -15.299  -7.975   9.175  1.00 91.39           H  
ATOM   3447 HG13 ILE A 236     -15.138  -6.902   7.789  1.00 91.39           H  
ATOM   3448  CG2 ILE A 236     -13.549  -8.543   6.231  1.00 91.39           C  
ATOM   3449 HG21 ILE A 236     -13.378  -9.402   5.582  1.00 91.39           H  
ATOM   3450 HG22 ILE A 236     -14.049  -7.749   5.677  1.00 91.39           H  
ATOM   3451 HG23 ILE A 236     -12.573  -8.189   6.563  1.00 91.39           H  
ATOM   3452  CD1 ILE A 236     -13.345  -7.152   8.947  1.00 91.39           C  
ATOM   3453 HD11 ILE A 236     -12.730  -7.968   9.327  1.00 91.39           H  
ATOM   3454 HD12 ILE A 236     -12.785  -6.595   8.195  1.00 91.39           H  
ATOM   3455 HD13 ILE A 236     -13.590  -6.486   9.775  1.00 91.39           H  
ATOM   3456  N   HIS A 237     -16.053 -10.341   4.713  1.00 92.20           N  
ATOM   3457  H   HIS A 237     -16.456  -9.439   4.508  1.00 92.20           H  
ATOM   3458  CA  HIS A 237     -15.879 -11.276   3.606  1.00 92.20           C  
ATOM   3459  HA  HIS A 237     -15.673 -12.277   3.986  1.00 92.20           H  
ATOM   3460  C   HIS A 237     -14.688 -10.839   2.755  1.00 92.20           C  
ATOM   3461  CB  HIS A 237     -17.179 -11.351   2.801  1.00 92.20           C  
ATOM   3462  HB2 HIS A 237     -17.450 -10.346   2.479  1.00 92.20           H  
ATOM   3463  HB3 HIS A 237     -17.020 -11.969   1.918  1.00 92.20           H  
ATOM   3464  O   HIS A 237     -14.711  -9.774   2.146  1.00 92.20           O  
ATOM   3465  CG  HIS A 237     -18.341 -11.900   3.583  1.00 92.20           C  
ATOM   3466  CD2 HIS A 237     -19.193 -11.188   4.386  1.00 92.20           C  
ATOM   3467  HD2 HIS A 237     -19.146 -10.127   4.580  1.00 92.20           H  
ATOM   3468  ND1 HIS A 237     -18.754 -13.210   3.613  1.00 92.20           N  
ATOM   3469  HD1 HIS A 237     -18.338 -13.978   3.106  1.00 92.20           H  
ATOM   3470  CE1 HIS A 237     -19.824 -13.290   4.419  1.00 92.20           C  
ATOM   3471  HE1 HIS A 237     -20.377 -14.192   4.636  1.00 92.20           H  
ATOM   3472  NE2 HIS A 237     -20.126 -12.084   4.918  1.00 92.20           N  
ATOM   3473  N   LEU A 238     -13.647 -11.661   2.699  1.00 93.59           N  
ATOM   3474  H   LEU A 238     -13.683 -12.525   3.220  1.00 93.59           H  
ATOM   3475  CA  LEU A 238     -12.466 -11.431   1.877  1.00 93.59           C  
ATOM   3476  HA  LEU A 238     -12.370 -10.368   1.659  1.00 93.59           H  
ATOM   3477  C   LEU A 238     -12.601 -12.183   0.554  1.00 93.59           C  
ATOM   3478  CB  LEU A 238     -11.205 -11.888   2.625  1.00 93.59           C  
ATOM   3479  HB2 LEU A 238     -10.342 -11.679   1.993  1.00 93.59           H  
ATOM   3480  HB3 LEU A 238     -11.265 -12.969   2.756  1.00 93.59           H  
ATOM   3481  O   LEU A 238     -12.820 -13.394   0.544  1.00 93.59           O  
ATOM   3482  CG  LEU A 238     -10.976 -11.248   4.004  1.00 93.59           C  
ATOM   3483  HG  LEU A 238     -11.821 -11.454   4.661  1.00 93.59           H  
ATOM   3484  CD1 LEU A 238      -9.727 -11.874   4.619  1.00 93.59           C  
ATOM   3485 HD11 LEU A 238      -8.884 -11.777   3.934  1.00 93.59           H  
ATOM   3486 HD12 LEU A 238      -9.909 -12.930   4.817  1.00 93.59           H  
ATOM   3487 HD13 LEU A 238      -9.479 -11.375   5.556  1.00 93.59           H  
ATOM   3488  CD2 LEU A 238     -10.785  -9.738   3.902  1.00 93.59           C  
ATOM   3489 HD21 LEU A 238     -11.709  -9.288   3.540  1.00 93.59           H  
ATOM   3490 HD22 LEU A 238      -9.969  -9.502   3.218  1.00 93.59           H  
ATOM   3491 HD23 LEU A 238     -10.563  -9.326   4.886  1.00 93.59           H  
ATOM   3492  N   SER A 239     -12.414 -11.474  -0.554  1.00 91.91           N  
ATOM   3493  H   SER A 239     -12.266 -10.480  -0.451  1.00 91.91           H  
ATOM   3494  CA  SER A 239     -12.273 -12.052  -1.890  1.00 91.91           C  
ATOM   3495  HA  SER A 239     -12.505 -13.117  -1.865  1.00 91.91           H  
ATOM   3496  C   SER A 239     -10.825 -11.889  -2.345  1.00 91.91           C  
ATOM   3497  CB  SER A 239     -13.282 -11.398  -2.833  1.00 91.91           C  
ATOM   3498  HB2 SER A 239     -13.230 -10.314  -2.728  1.00 91.91           H  
ATOM   3499  HB3 SER A 239     -14.283 -11.724  -2.550  1.00 91.91           H  
ATOM   3500  O   SER A 239     -10.398 -10.802  -2.735  1.00 91.91           O  
ATOM   3501  OG  SER A 239     -13.041 -11.751  -4.181  1.00 91.91           O  
ATOM   3502  HG  SER A 239     -12.250 -11.277  -4.448  1.00 91.91           H  
ATOM   3503  N   LEU A 240     -10.066 -12.978  -2.285  1.00 93.33           N  
ATOM   3504  H   LEU A 240     -10.510 -13.840  -2.002  1.00 93.33           H  
ATOM   3505  CA  LEU A 240      -8.641 -13.034  -2.594  1.00 93.33           C  
ATOM   3506  HA  LEU A 240      -8.209 -12.035  -2.552  1.00 93.33           H  
ATOM   3507  C   LEU A 240      -8.456 -13.594  -4.002  1.00 93.33           C  
ATOM   3508  CB  LEU A 240      -7.926 -13.935  -1.565  1.00 93.33           C  
ATOM   3509  HB2 LEU A 240      -8.214 -14.969  -1.756  1.00 93.33           H  
ATOM   3510  HB3 LEU A 240      -6.852 -13.854  -1.732  1.00 93.33           H  
ATOM   3511  O   LEU A 240      -8.784 -14.753  -4.244  1.00 93.33           O  
ATOM   3512  CG  LEU A 240      -8.219 -13.665  -0.081  1.00 93.33           C  
ATOM   3513  HG  LEU A 240      -9.287 -13.767   0.112  1.00 93.33           H  
ATOM   3514  CD1 LEU A 240      -7.483 -14.686   0.786  1.00 93.33           C  
ATOM   3515 HD11 LEU A 240      -7.716 -14.510   1.836  1.00 93.33           H  
ATOM   3516 HD12 LEU A 240      -6.406 -14.597   0.641  1.00 93.33           H  
ATOM   3517 HD13 LEU A 240      -7.801 -15.695   0.523  1.00 93.33           H  
ATOM   3518  CD2 LEU A 240      -7.773 -12.269   0.329  1.00 93.33           C  
ATOM   3519 HD21 LEU A 240      -7.996 -12.106   1.383  1.00 93.33           H  
ATOM   3520 HD22 LEU A 240      -6.699 -12.159   0.172  1.00 93.33           H  
ATOM   3521 HD23 LEU A 240      -8.315 -11.533  -0.265  1.00 93.33           H  
ATOM   3522  N   THR A 241      -7.909 -12.821  -4.937  1.00 92.43           N  
ATOM   3523  H   THR A 241      -7.628 -11.879  -4.703  1.00 92.43           H  
ATOM   3524  CA  THR A 241      -7.586 -13.361  -6.268  1.00 92.43           C  
ATOM   3525  HA  THR A 241      -8.042 -14.344  -6.384  1.00 92.43           H  
ATOM   3526  C   THR A 241      -6.100 -13.566  -6.419  1.00 92.43           C  
ATOM   3527  CB  THR A 241      -8.167 -12.526  -7.396  1.00 92.43           C  
ATOM   3528  HB  THR A 241      -7.808 -11.499  -7.326  1.00 92.43           H  
ATOM   3529  O   THR A 241      -5.315 -12.643  -6.217  1.00 92.43           O  
ATOM   3530  CG2 THR A 241      -7.829 -13.112  -8.768  1.00 92.43           C  
ATOM   3531 HG21 THR A 241      -8.096 -14.168  -8.800  1.00 92.43           H  
ATOM   3532 HG22 THR A 241      -8.381 -12.593  -9.552  1.00 92.43           H  
ATOM   3533 HG23 THR A 241      -6.764 -12.997  -8.975  1.00 92.43           H  
ATOM   3534  OG1 THR A 241      -9.566 -12.576  -7.225  1.00 92.43           O  
ATOM   3535  HG1 THR A 241      -9.754 -11.939  -6.532  1.00 92.43           H  
ATOM   3536  N   SER A 242      -5.702 -14.780  -6.780  1.00 92.97           N  
ATOM   3537  H   SER A 242      -6.393 -15.490  -6.973  1.00 92.97           H  
ATOM   3538  CA  SER A 242      -4.300 -15.142  -6.918  1.00 92.97           C  
ATOM   3539  HA  SER A 242      -3.759 -14.689  -6.088  1.00 92.97           H  
ATOM   3540  C   SER A 242      -3.690 -14.616  -8.227  1.00 92.97           C  
ATOM   3541  CB  SER A 242      -4.153 -16.652  -6.769  1.00 92.97           C  
ATOM   3542  HB2 SER A 242      -4.704 -16.985  -5.890  1.00 92.97           H  
ATOM   3543  HB3 SER A 242      -3.100 -16.890  -6.620  1.00 92.97           H  
ATOM   3544  O   SER A 242      -4.350 -14.529  -9.262  1.00 92.97           O  
ATOM   3545  OG  SER A 242      -4.650 -17.316  -7.910  1.00 92.97           O  
ATOM   3546  HG  SER A 242      -3.919 -17.817  -8.280  1.00 92.97           H  
ATOM   3547  N   ARG A 243      -2.400 -14.271  -8.211  1.00 90.33           N  
ATOM   3548  H   ARG A 243      -1.911 -14.333  -7.330  1.00 90.33           H  
ATOM   3549  CA  ARG A 243      -1.654 -13.859  -9.427  1.00 90.33           C  
ATOM   3550  HA  ARG A 243      -2.272 -13.185 -10.021  1.00 90.33           H  
ATOM   3551  C   ARG A 243      -1.319 -15.045 -10.321  1.00 90.33           C  
ATOM   3552  CB  ARG A 243      -0.360 -13.144  -9.039  1.00 90.33           C  
ATOM   3553  HB2 ARG A 243       0.247 -13.813  -8.430  1.00 90.33           H  
ATOM   3554  HB3 ARG A 243       0.202 -12.883  -9.936  1.00 90.33           H  
ATOM   3555  O   ARG A 243      -1.555 -16.172  -9.929  1.00 90.33           O  
ATOM   3556  CG  ARG A 243      -0.659 -11.875  -8.259  1.00 90.33           C  
ATOM   3557  HG2 ARG A 243      -1.316 -11.229  -8.840  1.00 90.33           H  
ATOM   3558  HG3 ARG A 243      -1.124 -12.171  -7.318  1.00 90.33           H  
ATOM   3559  CD  ARG A 243       0.599 -11.108  -7.915  1.00 90.33           C  
ATOM   3560  HD2 ARG A 243       1.297 -11.791  -7.432  1.00 90.33           H  
ATOM   3561  HD3 ARG A 243       0.338 -10.317  -7.211  1.00 90.33           H  
ATOM   3562  NE  ARG A 243       1.240 -10.522  -9.103  1.00 90.33           N  
ATOM   3563  HE  ARG A 243       0.838 -10.685 -10.014  1.00 90.33           H  
ATOM   3564  NH1 ARG A 243       2.913  -9.588  -7.892  1.00 90.33           N  
ATOM   3565 HH11 ARG A 243       3.724  -8.989  -7.839  1.00 90.33           H  
ATOM   3566 HH12 ARG A 243       2.523  -9.997  -7.055  1.00 90.33           H  
ATOM   3567  NH2 ARG A 243       2.897  -9.312 -10.107  1.00 90.33           N  
ATOM   3568 HH21 ARG A 243       3.701  -8.715  -9.973  1.00 90.33           H  
ATOM   3569 HH22 ARG A 243       2.562  -9.547 -11.030  1.00 90.33           H  
ATOM   3570  CZ  ARG A 243       2.340  -9.803  -9.038  1.00 90.33           C  
ATOM   3571  N   GLN A 244      -0.698 -14.851 -11.476  1.00 88.00           N  
ATOM   3572  H   GLN A 244      -0.475 -13.916 -11.786  1.00 88.00           H  
ATOM   3573  CA  GLN A 244      -0.136 -15.983 -12.215  1.00 88.00           C  
ATOM   3574  HA  GLN A 244      -0.943 -16.686 -12.425  1.00 88.00           H  
ATOM   3575  C   GLN A 244       0.941 -16.706 -11.383  1.00 88.00           C  
ATOM   3576  CB  GLN A 244       0.406 -15.468 -13.548  1.00 88.00           C  
ATOM   3577  HB2 GLN A 244       1.251 -14.804 -13.371  1.00 88.00           H  
ATOM   3578  HB3 GLN A 244      -0.386 -14.902 -14.039  1.00 88.00           H  
ATOM   3579  O   GLN A 244       1.737 -16.059 -10.700  1.00 88.00           O  
ATOM   3580  CG  GLN A 244       0.836 -16.612 -14.474  1.00 88.00           C  
ATOM   3581  HG2 GLN A 244       1.713 -17.110 -14.062  1.00 88.00           H  
ATOM   3582  HG3 GLN A 244       0.027 -17.338 -14.552  1.00 88.00           H  
ATOM   3583  CD  GLN A 244       1.169 -16.123 -15.879  1.00 88.00           C  
ATOM   3584  NE2 GLN A 244       1.641 -16.988 -16.747  1.00 88.00           N  
ATOM   3585 HE21 GLN A 244       1.886 -16.588 -17.641  1.00 88.00           H  
ATOM   3586 HE22 GLN A 244       1.902 -17.922 -16.464  1.00 88.00           H  
ATOM   3587  OE1 GLN A 244       0.977 -14.981 -16.248  1.00 88.00           O  
ATOM   3588  N   TYR A 245       0.979 -18.044 -11.434  1.00 85.38           N  
ATOM   3589  H   TYR A 245       0.290 -18.530 -11.990  1.00 85.38           H  
ATOM   3590  CA  TYR A 245       1.889 -18.858 -10.614  1.00 85.38           C  
ATOM   3591  HA  TYR A 245       1.624 -18.727  -9.565  1.00 85.38           H  
ATOM   3592  C   TYR A 245       3.367 -18.458 -10.771  1.00 85.38           C  
ATOM   3593  CB  TYR A 245       1.669 -20.337 -10.946  1.00 85.38           C  
ATOM   3594  HB2 TYR A 245       0.611 -20.555 -10.804  1.00 85.38           H  
ATOM   3595  HB3 TYR A 245       1.914 -20.519 -11.993  1.00 85.38           H  
ATOM   3596  O   TYR A 245       4.084 -18.351  -9.776  1.00 85.38           O  
ATOM   3597  CG  TYR A 245       2.456 -21.292 -10.070  1.00 85.38           C  
ATOM   3598  CD1 TYR A 245       3.663 -21.855 -10.529  1.00 85.38           C  
ATOM   3599  HD1 TYR A 245       4.040 -21.614 -11.512  1.00 85.38           H  
ATOM   3600  CD2 TYR A 245       1.972 -21.617  -8.788  1.00 85.38           C  
ATOM   3601  HD2 TYR A 245       1.032 -21.211  -8.443  1.00 85.38           H  
ATOM   3602  CE1 TYR A 245       4.386 -22.736  -9.701  1.00 85.38           C  
ATOM   3603  HE1 TYR A 245       5.310 -23.181 -10.041  1.00 85.38           H  
ATOM   3604  CE2 TYR A 245       2.703 -22.481  -7.951  1.00 85.38           C  
ATOM   3605  HE2 TYR A 245       2.329 -22.722  -6.967  1.00 85.38           H  
ATOM   3606  OH  TYR A 245       4.645 -23.845  -7.593  1.00 85.38           O  
ATOM   3607  HH  TYR A 245       4.274 -23.881  -6.709  1.00 85.38           H  
ATOM   3608  CZ  TYR A 245       3.916 -23.038  -8.406  1.00 85.38           C  
ATOM   3609  N   SER A 246       3.800 -18.136 -11.996  1.00 81.91           N  
ATOM   3610  H   SER A 246       3.150 -18.166 -12.769  1.00 81.91           H  
ATOM   3611  CA  SER A 246       5.172 -17.700 -12.298  1.00 81.91           C  
ATOM   3612  HA  SER A 246       5.842 -18.487 -11.952  1.00 81.91           H  
ATOM   3613  C   SER A 246       5.594 -16.398 -11.616  1.00 81.91           C  
ATOM   3614  CB  SER A 246       5.354 -17.534 -13.809  1.00 81.91           C  
ATOM   3615  HB2 SER A 246       5.257 -18.511 -14.283  1.00 81.91           H  
ATOM   3616  HB3 SER A 246       6.348 -17.142 -14.022  1.00 81.91           H  
ATOM   3617  O   SER A 246       6.778 -16.161 -11.374  1.00 81.91           O  
ATOM   3618  OG  SER A 246       4.363 -16.664 -14.336  1.00 81.91           O  
ATOM   3619  HG  SER A 246       4.605 -15.748 -14.183  1.00 81.91           H  
ATOM   3620  N   ASP A 247       4.627 -15.547 -11.292  1.00 83.90           N  
ATOM   3621  H   ASP A 247       3.676 -15.785 -11.539  1.00 83.90           H  
ATOM   3622  CA  ASP A 247       4.875 -14.222 -10.730  1.00 83.90           C  
ATOM   3623  HA  ASP A 247       5.857 -13.869 -11.046  1.00 83.90           H  
ATOM   3624  C   ASP A 247       4.854 -14.253  -9.199  1.00 83.90           C  
ATOM   3625  CB  ASP A 247       3.818 -13.252 -11.271  1.00 83.90           C  
ATOM   3626  HB2 ASP A 247       3.965 -12.280 -10.802  1.00 83.90           H  
ATOM   3627  HB3 ASP A 247       2.828 -13.605 -10.983  1.00 83.90           H  
ATOM   3628  O   ASP A 247       5.557 -13.479  -8.536  1.00 83.90           O  
ATOM   3629  CG  ASP A 247       3.858 -13.070 -12.792  1.00 83.90           C  
ATOM   3630  OD1 ASP A 247       4.786 -13.607 -13.448  1.00 83.90           O  
ATOM   3631  OD2 ASP A 247       2.927 -12.382 -13.259  1.00 83.90           O  
ATOM   3632  N   ARG A 248       4.056 -15.174  -8.639  1.00 85.68           N  
ATOM   3633  H   ARG A 248       3.518 -15.752  -9.269  1.00 85.68           H  
ATOM   3634  CA  ARG A 248       3.839 -15.310  -7.195  1.00 85.68           C  
ATOM   3635  HA  ARG A 248       4.099 -14.366  -6.716  1.00 85.68           H  
ATOM   3636  C   ARG A 248       4.693 -16.366  -6.498  1.00 85.68           C  
ATOM   3637  CB  ARG A 248       2.356 -15.491  -6.879  1.00 85.68           C  
ATOM   3638  HB2 ARG A 248       2.300 -15.419  -5.793  1.00 85.68           H  
ATOM   3639  HB3 ARG A 248       1.800 -14.656  -7.306  1.00 85.68           H  
ATOM   3640  O   ARG A 248       5.084 -16.158  -5.356  1.00 85.68           O  
ATOM   3641  CG  ARG A 248       1.718 -16.828  -7.288  1.00 85.68           C  
ATOM   3642  HG2 ARG A 248       2.219 -17.634  -6.752  1.00 85.68           H  
ATOM   3643  HG3 ARG A 248       1.858 -16.980  -8.358  1.00 85.68           H  
ATOM   3644  CD  ARG A 248       0.214 -16.880  -6.963  1.00 85.68           C  
ATOM   3645  HD2 ARG A 248      -0.332 -16.271  -7.683  1.00 85.68           H  
ATOM   3646  HD3 ARG A 248       0.061 -16.459  -5.970  1.00 85.68           H  
ATOM   3647  NE  ARG A 248      -0.285 -18.272  -6.935  1.00 85.68           N  
ATOM   3648  HE  ARG A 248       0.169 -18.871  -6.260  1.00 85.68           H  
ATOM   3649  NH1 ARG A 248      -2.008 -18.280  -8.490  1.00 85.68           N  
ATOM   3650 HH11 ARG A 248      -2.524 -18.884  -9.113  1.00 85.68           H  
ATOM   3651 HH12 ARG A 248      -1.713 -17.380  -8.841  1.00 85.68           H  
ATOM   3652  NH2 ARG A 248      -1.572 -20.081  -7.404  1.00 85.68           N  
ATOM   3653 HH21 ARG A 248      -1.056 -20.626  -6.728  1.00 85.68           H  
ATOM   3654 HH22 ARG A 248      -2.204 -20.582  -8.012  1.00 85.68           H  
ATOM   3655  CZ  ARG A 248      -1.274 -18.846  -7.601  1.00 85.68           C  
ATOM   3656  N   ALA A 249       4.982 -17.493  -7.147  1.00 83.31           N  
ATOM   3657  H   ALA A 249       4.615 -17.632  -8.078  1.00 83.31           H  
ATOM   3658  CA  ALA A 249       5.659 -18.614  -6.491  1.00 83.31           C  
ATOM   3659  HA  ALA A 249       5.491 -18.556  -5.415  1.00 83.31           H  
ATOM   3660  C   ALA A 249       7.180 -18.603  -6.698  1.00 83.31           C  
ATOM   3661  CB  ALA A 249       5.022 -19.923  -6.969  1.00 83.31           C  
ATOM   3662  HB1 ALA A 249       5.465 -20.762  -6.433  1.00 83.31           H  
ATOM   3663  HB2 ALA A 249       3.951 -19.909  -6.768  1.00 83.31           H  
ATOM   3664  HB3 ALA A 249       5.185 -20.057  -8.039  1.00 83.31           H  
ATOM   3665  O   ALA A 249       7.904 -19.119  -5.851  1.00 83.31           O  
ATOM   3666  N   HIS A 250       7.672 -18.031  -7.804  1.00 81.35           N  
ATOM   3667  H   HIS A 250       7.030 -17.587  -8.445  1.00 81.35           H  
ATOM   3668  CA  HIS A 250       9.100 -18.030  -8.134  1.00 81.35           C  
ATOM   3669  HA  HIS A 250       9.464 -19.057  -8.123  1.00 81.35           H  
ATOM   3670  C   HIS A 250       9.913 -17.216  -7.121  1.00 81.35           C  
ATOM   3671  CB  HIS A 250       9.347 -17.442  -9.532  1.00 81.35           C  
ATOM   3672  HB2 HIS A 250       8.823 -16.490  -9.615  1.00 81.35           H  
ATOM   3673  HB3 HIS A 250      10.413 -17.234  -9.625  1.00 81.35           H  
ATOM   3674  O   HIS A 250       9.618 -16.045  -6.874  1.00 81.35           O  
ATOM   3675  CG  HIS A 250       8.967 -18.306 -10.706  1.00 81.35           C  
ATOM   3676  CD2 HIS A 250       7.947 -19.211 -10.788  1.00 81.35           C  
ATOM   3677  HD2 HIS A 250       7.257 -19.473  -9.999  1.00 81.35           H  
ATOM   3678  ND1 HIS A 250       9.550 -18.250 -11.952  1.00 81.35           N  
ATOM   3679  HD1 HIS A 250      10.350 -17.690 -12.212  1.00 81.35           H  
ATOM   3680  CE1 HIS A 250       8.902 -19.095 -12.764  1.00 81.35           C  
ATOM   3681  HE1 HIS A 250       9.147 -19.275 -13.801  1.00 81.35           H  
ATOM   3682  NE2 HIS A 250       7.907 -19.693 -12.104  1.00 81.35           N  
ATOM   3683  N   LEU A 251      10.998 -17.814  -6.628  1.00 75.91           N  
ATOM   3684  H   LEU A 251      11.131 -18.792  -6.844  1.00 75.91           H  
ATOM   3685  CA  LEU A 251      11.962 -17.174  -5.731  1.00 75.91           C  
ATOM   3686  HA  LEU A 251      11.502 -16.305  -5.261  1.00 75.91           H  
ATOM   3687  C   LEU A 251      13.208 -16.643  -6.460  1.00 75.91           C  
ATOM   3688  CB  LEU A 251      12.345 -18.180  -4.630  1.00 75.91           C  
ATOM   3689  HB2 LEU A 251      12.732 -19.084  -5.101  1.00 75.91           H  
ATOM   3690  HB3 LEU A 251      13.151 -17.749  -4.035  1.00 75.91           H  
ATOM   3691  O   LEU A 251      13.856 -15.724  -5.968  1.00 75.91           O  
ATOM   3692  CG  LEU A 251      11.194 -18.564  -3.681  1.00 75.91           C  
ATOM   3693  HG  LEU A 251      10.386 -19.035  -4.242  1.00 75.91           H  
ATOM   3694  CD1 LEU A 251      11.711 -19.566  -2.651  1.00 75.91           C  
ATOM   3695 HD11 LEU A 251      12.131 -20.434  -3.159  1.00 75.91           H  
ATOM   3696 HD12 LEU A 251      10.891 -19.896  -2.014  1.00 75.91           H  
ATOM   3697 HD13 LEU A 251      12.479 -19.105  -2.030  1.00 75.91           H  
ATOM   3698  CD2 LEU A 251      10.659 -17.334  -2.948  1.00 75.91           C  
ATOM   3699 HD21 LEU A 251      11.502 -16.732  -2.609  1.00 75.91           H  
ATOM   3700 HD22 LEU A 251      10.027 -16.746  -3.613  1.00 75.91           H  
ATOM   3701 HD23 LEU A 251      10.080 -17.623  -2.071  1.00 75.91           H  
ATOM   3702  N   THR A 252      13.547 -17.181  -7.639  1.00 63.59           N  
ATOM   3703  H   THR A 252      12.977 -17.929  -8.008  1.00 63.59           H  
ATOM   3704  CA  THR A 252      14.775 -16.838  -8.386  1.00 63.59           C  
ATOM   3705  HA  THR A 252      15.349 -16.129  -7.790  1.00 63.59           H  
ATOM   3706  C   THR A 252      14.488 -16.138  -9.723  1.00 63.59           C  
ATOM   3707  CB  THR A 252      15.684 -18.065  -8.573  1.00 63.59           C  
ATOM   3708  HB  THR A 252      16.543 -17.777  -9.179  1.00 63.59           H  
ATOM   3709  O   THR A 252      13.444 -16.340 -10.343  1.00 63.59           O  
ATOM   3710  CG2 THR A 252      16.194 -18.606  -7.238  1.00 63.59           C  
ATOM   3711 HG21 THR A 252      16.778 -19.510  -7.410  1.00 63.59           H  
ATOM   3712 HG22 THR A 252      15.362 -18.844  -6.575  1.00 63.59           H  
ATOM   3713 HG23 THR A 252      16.830 -17.862  -6.758  1.00 63.59           H  
ATOM   3714  OG1 THR A 252      15.012 -19.124  -9.220  1.00 63.59           O  
ATOM   3715  HG1 THR A 252      15.691 -19.697  -9.585  1.00 63.59           H  
ATOM   3716  N   GLY A 253      15.405 -15.253 -10.147  1.00 52.68           N  
ATOM   3717  H   GLY A 253      16.241 -15.161  -9.588  1.00 52.68           H  
ATOM   3718  CA  GLY A 253      15.303 -14.415 -11.357  1.00 52.68           C  
ATOM   3719  HA2 GLY A 253      14.302 -13.993 -11.441  1.00 52.68           H  
ATOM   3720  HA3 GLY A 253      15.997 -13.580 -11.262  1.00 52.68           H  
ATOM   3721  C   GLY A 253      15.602 -15.121 -12.685  1.00 52.68           C  
ATOM   3722  O   GLY A 253      16.345 -16.095 -12.723  1.00 52.68           O  
ATOM   3723  N   ASP A 254      15.100 -14.553 -13.793  1.00 44.11           N  
ATOM   3724  H   ASP A 254      14.437 -13.800 -13.678  1.00 44.11           H  
ATOM   3725  CA  ASP A 254      15.224 -15.089 -15.166  1.00 44.11           C  
ATOM   3726  HA  ASP A 254      14.791 -16.089 -15.189  1.00 44.11           H  
ATOM   3727  C   ASP A 254      16.677 -15.196 -15.666  1.00 44.11           C  
ATOM   3728  CB  ASP A 254      14.419 -14.196 -16.132  1.00 44.11           C  
ATOM   3729  HB2 ASP A 254      14.448 -14.632 -17.130  1.00 44.11           H  
ATOM   3730  HB3 ASP A 254      14.884 -13.211 -16.178  1.00 44.11           H  
ATOM   3731  O   ASP A 254      16.994 -16.011 -16.530  1.00 44.11           O  
ATOM   3732  CG  ASP A 254      12.960 -14.055 -15.694  1.00 44.11           C  
ATOM   3733  OD1 ASP A 254      12.311 -15.093 -15.474  1.00 44.11           O  
ATOM   3734  OD2 ASP A 254      12.541 -12.913 -15.396  1.00 44.11           O  
ATOM   3735  N   LYS A 255      17.589 -14.391 -15.102  1.00 40.32           N  
ATOM   3736  H   LYS A 255      17.253 -13.785 -14.367  1.00 40.32           H  
ATOM   3737  CA  LYS A 255      19.032 -14.434 -15.380  1.00 40.32           C  
ATOM   3738  HA  LYS A 255      19.201 -15.048 -16.265  1.00 40.32           H  
ATOM   3739  C   LYS A 255      19.797 -15.124 -14.252  1.00 40.32           C  
ATOM   3740  CB  LYS A 255      19.587 -13.029 -15.676  1.00 40.32           C  
ATOM   3741  HB2 LYS A 255      19.338 -12.357 -14.854  1.00 40.32           H  
ATOM   3742  HB3 LYS A 255      20.673 -13.101 -15.740  1.00 40.32           H  
ATOM   3743  O   LYS A 255      20.578 -14.475 -13.567  1.00 40.32           O  
ATOM   3744  CG  LYS A 255      19.079 -12.441 -16.996  1.00 40.32           C  
ATOM   3745  HG2 LYS A 255      19.242 -13.160 -17.798  1.00 40.32           H  
ATOM   3746  HG3 LYS A 255      18.012 -12.233 -16.916  1.00 40.32           H  
ATOM   3747  CD  LYS A 255      19.837 -11.146 -17.318  1.00 40.32           C  
ATOM   3748  HD2 LYS A 255      20.902 -11.364 -17.403  1.00 40.32           H  
ATOM   3749  HD3 LYS A 255      19.681 -10.431 -16.510  1.00 40.32           H  
ATOM   3750  CE  LYS A 255      19.324 -10.559 -18.636  1.00 40.32           C  
ATOM   3751  HE2 LYS A 255      19.457 -11.302 -19.422  1.00 40.32           H  
ATOM   3752  HE3 LYS A 255      18.254 -10.375 -18.538  1.00 40.32           H  
ATOM   3753  NZ  LYS A 255      20.028  -9.302 -18.991  1.00 40.32           N  
ATOM   3754  HZ1 LYS A 255      21.018  -9.465 -19.105  1.00 40.32           H  
ATOM   3755  HZ2 LYS A 255      19.658  -8.933 -19.856  1.00 40.32           H  
ATOM   3756  HZ3 LYS A 255      19.885  -8.607 -18.272  1.00 40.32           H  
ATOM   3757  N   GLY A 256      19.578 -16.424 -14.063  1.00 37.80           N  
ATOM   3758  H   GLY A 256      18.815 -16.841 -14.577  1.00 37.80           H  
ATOM   3759  CA  GLY A 256      20.543 -17.328 -13.415  1.00 37.80           C  
ATOM   3760  HA2 GLY A 256      20.038 -18.271 -13.209  1.00 37.80           H  
ATOM   3761  HA3 GLY A 256      21.358 -17.530 -14.109  1.00 37.80           H  
ATOM   3762  C   GLY A 256      21.157 -16.851 -12.092  1.00 37.80           C  
ATOM   3763  O   GLY A 256      22.343 -17.089 -11.858  1.00 37.80           O  
ATOM   3764  N   ILE A 257      20.383 -16.181 -11.231  1.00 42.57           N  
ATOM   3765  H   ILE A 257      19.421 -16.016 -11.491  1.00 42.57           H  
ATOM   3766  CA  ILE A 257      20.760 -16.007  -9.824  1.00 42.57           C  
ATOM   3767  HA  ILE A 257      21.819 -15.754  -9.762  1.00 42.57           H  
ATOM   3768  C   ILE A 257      20.558 -17.394  -9.211  1.00 42.57           C  
ATOM   3769  CB  ILE A 257      19.961 -14.880  -9.123  1.00 42.57           C  
ATOM   3770  HB  ILE A 257      18.925 -15.202  -9.016  1.00 42.57           H  
ATOM   3771  O   ILE A 257      19.433 -17.752  -8.879  1.00 42.57           O  
ATOM   3772  CG1 ILE A 257      19.974 -13.566  -9.942  1.00 42.57           C  
ATOM   3773 HG12 ILE A 257      19.554 -13.754 -10.930  1.00 42.57           H  
ATOM   3774 HG13 ILE A 257      21.003 -13.229 -10.073  1.00 42.57           H  
ATOM   3775  CG2 ILE A 257      20.552 -14.634  -7.720  1.00 42.57           C  
ATOM   3776 HG21 ILE A 257      19.869 -14.021  -7.133  1.00 42.57           H  
ATOM   3777 HG22 ILE A 257      21.517 -14.134  -7.790  1.00 42.57           H  
ATOM   3778 HG23 ILE A 257      20.677 -15.580  -7.193  1.00 42.57           H  
ATOM   3779  CD1 ILE A 257      19.152 -12.430  -9.317  1.00 42.57           C  
ATOM   3780 HD11 ILE A 257      19.113 -11.590 -10.011  1.00 42.57           H  
ATOM   3781 HD12 ILE A 257      18.136 -12.772  -9.119  1.00 42.57           H  
ATOM   3782 HD13 ILE A 257      19.611 -12.090  -8.389  1.00 42.57           H  
ATOM   3783  N   GLY A 258      21.608 -18.219  -9.258  1.00 47.18           N  
ATOM   3784  H   GLY A 258      22.481 -17.848  -9.604  1.00 47.18           H  
ATOM   3785  CA  GLY A 258      21.502 -19.677  -9.193  1.00 47.18           C  
ATOM   3786  HA2 GLY A 258      22.097 -20.100  -8.384  1.00 47.18           H  
ATOM   3787  HA3 GLY A 258      20.469 -19.951  -8.977  1.00 47.18           H  
ATOM   3788  C   GLY A 258      21.836 -20.356 -10.517  1.00 47.18           C  
ATOM   3789  O   GLY A 258      20.923 -20.649 -11.284  1.00 47.18           O  
ATOM   3790  N   LYS A 259      23.102 -20.697 -10.796  1.00 43.80           N  
ATOM   3791  H   LYS A 259      23.805 -20.437 -10.118  1.00 43.80           H  
ATOM   3792  CA  LYS A 259      23.333 -21.890 -11.633  1.00 43.80           C  
ATOM   3793  HA  LYS A 259      22.598 -21.924 -12.437  1.00 43.80           H  
ATOM   3794  C   LYS A 259      23.074 -23.089 -10.734  1.00 43.80           C  
ATOM   3795  CB  LYS A 259      24.733 -21.943 -12.267  1.00 43.80           C  
ATOM   3796  HB2 LYS A 259      25.487 -21.660 -11.533  1.00 43.80           H  
ATOM   3797  HB3 LYS A 259      24.927 -22.970 -12.574  1.00 43.80           H  
ATOM   3798  O   LYS A 259      23.799 -23.304  -9.768  1.00 43.80           O  
ATOM   3799  CG  LYS A 259      24.834 -21.040 -13.505  1.00 43.80           C  
ATOM   3800  HG2 LYS A 259      24.762 -19.997 -13.197  1.00 43.80           H  
ATOM   3801  HG3 LYS A 259      24.012 -21.266 -14.184  1.00 43.80           H  
ATOM   3802  CD  LYS A 259      26.162 -21.272 -14.238  1.00 43.80           C  
ATOM   3803  HD2 LYS A 259      26.984 -21.063 -13.553  1.00 43.80           H  
ATOM   3804  HD3 LYS A 259      26.215 -22.314 -14.553  1.00 43.80           H  
ATOM   3805  CE  LYS A 259      26.257 -20.355 -15.461  1.00 43.80           C  
ATOM   3806  HE2 LYS A 259      26.186 -19.321 -15.122  1.00 43.80           H  
ATOM   3807  HE3 LYS A 259      25.402 -20.552 -16.107  1.00 43.80           H  
ATOM   3808  NZ  LYS A 259      27.524 -20.569 -16.204  1.00 43.80           N  
ATOM   3809  HZ1 LYS A 259      28.315 -20.381 -15.606  1.00 43.80           H  
ATOM   3810  HZ2 LYS A 259      27.581 -21.524 -16.529  1.00 43.80           H  
ATOM   3811  HZ3 LYS A 259      27.571 -19.956 -17.005  1.00 43.80           H  
ATOM   3812  N   ILE A 260      22.016 -23.837 -11.018  1.00 49.94           N  
ATOM   3813  H   ILE A 260      21.417 -23.584 -11.791  1.00 49.94           H  
ATOM   3814  CA  ILE A 260      21.708 -25.048 -10.265  1.00 49.94           C  
ATOM   3815  HA  ILE A 260      22.063 -24.921  -9.242  1.00 49.94           H  
ATOM   3816  C   ILE A 260      22.503 -26.192 -10.894  1.00 49.94           C  
ATOM   3817  CB  ILE A 260      20.187 -25.282 -10.165  1.00 49.94           C  
ATOM   3818  HB  ILE A 260      19.774 -25.411 -11.166  1.00 49.94           H  
ATOM   3819  O   ILE A 260      22.364 -26.497 -12.080  1.00 49.94           O  
ATOM   3820  CG1 ILE A 260      19.520 -24.056  -9.492  1.00 49.94           C  
ATOM   3821 HG12 ILE A 260      19.689 -23.174 -10.109  1.00 49.94           H  
ATOM   3822 HG13 ILE A 260      19.981 -23.880  -8.520  1.00 49.94           H  
ATOM   3823  CG2 ILE A 260      19.937 -26.561  -9.356  1.00 49.94           C  
ATOM   3824 HG21 ILE A 260      18.868 -26.762  -9.291  1.00 49.94           H  
ATOM   3825 HG22 ILE A 260      20.394 -27.420  -9.848  1.00 49.94           H  
ATOM   3826 HG23 ILE A 260      20.347 -26.455  -8.352  1.00 49.94           H  
ATOM   3827  CD1 ILE A 260      18.006 -24.174  -9.297  1.00 49.94           C  
ATOM   3828 HD11 ILE A 260      17.783 -24.889  -8.505  1.00 49.94           H  
ATOM   3829 HD12 ILE A 260      17.600 -23.203  -9.010  1.00 49.94           H  
ATOM   3830 HD13 ILE A 260      17.538 -24.496 -10.227  1.00 49.94           H  
ATOM   3831  N   LYS A 261      23.398 -26.798 -10.113  1.00 50.76           N  
ATOM   3832  H   LYS A 261      23.440 -26.514  -9.144  1.00 50.76           H  
ATOM   3833  CA  LYS A 261      24.128 -27.995 -10.537  1.00 50.76           C  
ATOM   3834  HA  LYS A 261      24.124 -28.071 -11.624  1.00 50.76           H  
ATOM   3835  C   LYS A 261      23.398 -29.212  -9.994  1.00 50.76           C  
ATOM   3836  CB  LYS A 261      25.588 -27.962 -10.070  1.00 50.76           C  
ATOM   3837  HB2 LYS A 261      25.614 -27.724  -9.007  1.00 50.76           H  
ATOM   3838  HB3 LYS A 261      26.017 -28.955 -10.205  1.00 50.76           H  
ATOM   3839  O   LYS A 261      23.297 -29.368  -8.780  1.00 50.76           O  
ATOM   3840  CG  LYS A 261      26.441 -26.953 -10.851  1.00 50.76           C  
ATOM   3841  HG2 LYS A 261      26.463 -27.231 -11.904  1.00 50.76           H  
ATOM   3842  HG3 LYS A 261      26.014 -25.955 -10.751  1.00 50.76           H  
ATOM   3843  CD  LYS A 261      27.867 -26.957 -10.285  1.00 50.76           C  
ATOM   3844  HD2 LYS A 261      27.808 -26.715  -9.224  1.00 50.76           H  
ATOM   3845  HD3 LYS A 261      28.294 -27.955 -10.386  1.00 50.76           H  
ATOM   3846  CE  LYS A 261      28.767 -25.947 -11.006  1.00 50.76           C  
ATOM   3847  HE2 LYS A 261      29.569 -26.487 -11.509  1.00 50.76           H  
ATOM   3848  HE3 LYS A 261      28.176 -25.425 -11.759  1.00 50.76           H  
ATOM   3849  NZ  LYS A 261      29.322 -24.956 -10.053  1.00 50.76           N  
ATOM   3850  HZ1 LYS A 261      29.994 -24.330 -10.472  1.00 50.76           H  
ATOM   3851  HZ2 LYS A 261      29.705 -25.376  -9.218  1.00 50.76           H  
ATOM   3852  HZ3 LYS A 261      28.585 -24.348  -9.725  1.00 50.76           H  
ATOM   3853  N   VAL A 262      22.929 -30.064 -10.899  1.00 49.14           N  
ATOM   3854  H   VAL A 262      23.048 -29.847 -11.879  1.00 49.14           H  
ATOM   3855  CA  VAL A 262      22.514 -31.429 -10.575  1.00 49.14           C  
ATOM   3856  HA  VAL A 262      22.237 -31.493  -9.522  1.00 49.14           H  
ATOM   3857  C   VAL A 262      23.737 -32.304 -10.816  1.00 49.14           C  
ATOM   3858  CB  VAL A 262      21.299 -31.871 -11.410  1.00 49.14           C  
ATOM   3859  HB  VAL A 262      21.576 -31.922 -12.463  1.00 49.14           H  
ATOM   3860  O   VAL A 262      24.192 -32.432 -11.954  1.00 49.14           O  
ATOM   3861  CG1 VAL A 262      20.818 -33.252 -10.955  1.00 49.14           C  
ATOM   3862 HG11 VAL A 262      20.553 -33.232  -9.898  1.00 49.14           H  
ATOM   3863 HG12 VAL A 262      19.945 -33.552 -11.536  1.00 49.14           H  
ATOM   3864 HG13 VAL A 262      21.601 -33.994 -11.110  1.00 49.14           H  
ATOM   3865  CG2 VAL A 262      20.131 -30.882 -11.271  1.00 49.14           C  
ATOM   3866 HG21 VAL A 262      20.403 -29.909 -11.683  1.00 49.14           H  
ATOM   3867 HG22 VAL A 262      19.267 -31.252 -11.822  1.00 49.14           H  
ATOM   3868 HG23 VAL A 262      19.861 -30.764 -10.222  1.00 49.14           H  
ATOM   3869  N   GLY A 263      24.331 -32.807  -9.739  1.00 49.98           N  
ATOM   3870  H   GLY A 263      23.886 -32.688  -8.840  1.00 49.98           H  
ATOM   3871  CA  GLY A 263      25.504 -33.670  -9.797  1.00 49.98           C  
ATOM   3872  HA2 GLY A 263      26.274 -33.285  -9.129  1.00 49.98           H  
ATOM   3873  HA3 GLY A 263      25.919 -33.698 -10.805  1.00 49.98           H  
ATOM   3874  C   GLY A 263      25.160 -35.085  -9.352  1.00 49.98           C  
ATOM   3875  O   GLY A 263      24.460 -35.272  -8.358  1.00 49.98           O  
ATOM   3876  N   SER A 264      25.694 -36.061 -10.079  1.00 44.69           N  
ATOM   3877  H   SER A 264      26.246 -35.794 -10.881  1.00 44.69           H  
ATOM   3878  CA  SER A 264      25.944 -37.411  -9.580  1.00 44.69           C  
ATOM   3879  HA  SER A 264      25.497 -37.527  -8.592  1.00 44.69           H  
ATOM   3880  C   SER A 264      27.457 -37.580  -9.456  1.00 44.69           C  
ATOM   3881  CB  SER A 264      25.334 -38.455 -10.518  1.00 44.69           C  
ATOM   3882  HB2 SER A 264      25.744 -38.325 -11.520  1.00 44.69           H  
ATOM   3883  HB3 SER A 264      24.252 -38.328 -10.555  1.00 44.69           H  
ATOM   3884  O   SER A 264      28.209 -36.998 -10.245  1.00 44.69           O  
ATOM   3885  OG  SER A 264      25.643 -39.753 -10.061  1.00 44.69           O  
ATOM   3886  HG  SER A 264      25.030 -39.964  -9.353  1.00 44.69           H  
ATOM   3887  N   THR A 265      27.932 -38.353  -8.479  1.00 50.31           N  
ATOM   3888  H   THR A 265      27.289 -38.777  -7.826  1.00 50.31           H  
ATOM   3889  CA  THR A 265      29.366 -38.645  -8.288  1.00 50.31           C  
ATOM   3890  HA  THR A 265      29.870 -37.695  -8.108  1.00 50.31           H  
ATOM   3891  C   THR A 265      30.011 -39.260  -9.541  1.00 50.31           C  
ATOM   3892  CB  THR A 265      29.592 -39.563  -7.066  1.00 50.31           C  
ATOM   3893  HB  THR A 265      29.791 -40.581  -7.402  1.00 50.31           H  
ATOM   3894  O   THR A 265      31.221 -39.129  -9.745  1.00 50.31           O  
ATOM   3895  CG2 THR A 265      30.760 -39.060  -6.216  1.00 50.31           C  
ATOM   3896 HG21 THR A 265      30.539 -38.062  -5.836  1.00 50.31           H  
ATOM   3897 HG22 THR A 265      31.665 -39.030  -6.822  1.00 50.31           H  
ATOM   3898 HG23 THR A 265      30.916 -39.737  -5.377  1.00 50.31           H  
ATOM   3899  OG1 THR A 265      28.455 -39.582  -6.223  1.00 50.31           O  
ATOM   3900  HG1 THR A 265      28.523 -40.297  -5.585  1.00 50.31           H  
ATOM   3901  N   ASP A 266      29.209 -39.829 -10.442  1.00 43.47           N  
ATOM   3902  H   ASP A 266      28.226 -39.916 -10.224  1.00 43.47           H  
ATOM   3903  CA  ASP A 266      29.631 -40.286 -11.764  1.00 43.47           C  
ATOM   3904  HA  ASP A 266      30.628 -40.719 -11.681  1.00 43.47           H  
ATOM   3905  C   ASP A 266      29.754 -39.126 -12.764  1.00 43.47           C  
ATOM   3906  CB  ASP A 266      28.684 -41.393 -12.266  1.00 43.47           C  
ATOM   3907  HB2 ASP A 266      27.649 -41.083 -12.118  1.00 43.47           H  
ATOM   3908  HB3 ASP A 266      28.845 -41.542 -13.333  1.00 43.47           H  
ATOM   3909  O   ASP A 266      28.980 -39.044 -13.701  1.00 43.47           O  
ATOM   3910  CG  ASP A 266      28.928 -42.746 -11.599  1.00 43.47           C  
ATOM   3911  OD1 ASP A 266      30.053 -42.952 -11.084  1.00 43.47           O  
ATOM   3912  OD2 ASP A 266      28.006 -43.586 -11.658  1.00 43.47           O  
ATOM   3913  N   LYS A 267      30.732 -38.230 -12.554  1.00 43.38           N  
ATOM   3914  H   LYS A 267      31.157 -38.348 -11.645  1.00 43.38           H  
ATOM   3915  CA  LYS A 267      31.415 -37.281 -13.483  1.00 43.38           C  
ATOM   3916  HA  LYS A 267      31.705 -36.438 -12.856  1.00 43.38           H  
ATOM   3917  C   LYS A 267      30.663 -36.564 -14.637  1.00 43.38           C  
ATOM   3918  CB  LYS A 267      32.720 -37.927 -13.995  1.00 43.38           C  
ATOM   3919  HB2 LYS A 267      33.123 -37.338 -14.819  1.00 43.38           H  
ATOM   3920  HB3 LYS A 267      32.506 -38.927 -14.373  1.00 43.38           H  
ATOM   3921  O   LYS A 267      31.283 -35.724 -15.289  1.00 43.38           O  
ATOM   3922  CG  LYS A 267      33.796 -37.997 -12.899  1.00 43.38           C  
ATOM   3923  HG2 LYS A 267      33.468 -38.673 -12.110  1.00 43.38           H  
ATOM   3924  HG3 LYS A 267      33.941 -37.003 -12.476  1.00 43.38           H  
ATOM   3925  CD  LYS A 267      35.132 -38.491 -13.469  1.00 43.38           C  
ATOM   3926  HD2 LYS A 267      34.990 -39.492 -13.876  1.00 43.38           H  
ATOM   3927  HD3 LYS A 267      35.455 -37.822 -14.266  1.00 43.38           H  
ATOM   3928  CE  LYS A 267      36.188 -38.526 -12.359  1.00 43.38           C  
ATOM   3929  HE2 LYS A 267      36.316 -37.516 -11.967  1.00 43.38           H  
ATOM   3930  HE3 LYS A 267      35.809 -39.149 -11.548  1.00 43.38           H  
ATOM   3931  NZ  LYS A 267      37.480 -39.062 -12.853  1.00 43.38           N  
ATOM   3932  HZ1 LYS A 267      37.349 -40.002 -13.199  1.00 43.38           H  
ATOM   3933  HZ2 LYS A 267      37.840 -38.488 -13.602  1.00 43.38           H  
ATOM   3934  HZ3 LYS A 267      38.157 -39.093 -12.104  1.00 43.38           H  
ATOM   3935  N   SER A 268      29.374 -36.763 -14.887  1.00 43.57           N  
ATOM   3936  H   SER A 268      28.904 -37.490 -14.368  1.00 43.57           H  
ATOM   3937  CA  SER A 268      28.568 -36.018 -15.851  1.00 43.57           C  
ATOM   3938  HA  SER A 268      29.229 -35.532 -16.569  1.00 43.57           H  
ATOM   3939  C   SER A 268      27.810 -34.919 -15.112  1.00 43.57           C  
ATOM   3940  CB  SER A 268      27.660 -36.949 -16.669  1.00 43.57           C  
ATOM   3941  HB2 SER A 268      27.189 -36.371 -17.464  1.00 43.57           H  
ATOM   3942  HB3 SER A 268      28.263 -37.734 -17.126  1.00 43.57           H  
ATOM   3943  O   SER A 268      26.615 -35.025 -14.844  1.00 43.57           O  
ATOM   3944  OG  SER A 268      26.649 -37.540 -15.886  1.00 43.57           O  
ATOM   3945  HG  SER A 268      26.259 -36.857 -15.335  1.00 43.57           H  
ATOM   3946  N   ASN A 269      28.513 -33.845 -14.754  1.00 45.21           N  
ATOM   3947  H   ASN A 269      29.504 -33.837 -14.950  1.00 45.21           H  
ATOM   3948  CA  ASN A 269      27.864 -32.622 -14.283  1.00 45.21           C  
ATOM   3949  HA  ASN A 269      27.141 -32.865 -13.505  1.00 45.21           H  
ATOM   3950  C   ASN A 269      27.091 -31.989 -15.450  1.00 45.21           C  
ATOM   3951  CB  ASN A 269      28.919 -31.648 -13.717  1.00 45.21           C  
ATOM   3952  HB2 ASN A 269      29.825 -31.695 -14.321  1.00 45.21           H  
ATOM   3953  HB3 ASN A 269      28.529 -30.632 -13.783  1.00 45.21           H  
ATOM   3954  O   ASN A 269      27.648 -31.198 -16.211  1.00 45.21           O  
ATOM   3955  CG  ASN A 269      29.257 -31.872 -12.257  1.00 45.21           C  
ATOM   3956  ND2 ASN A 269      30.379 -31.363 -11.805  1.00 45.21           N  
ATOM   3957 HD21 ASN A 269      31.043 -30.946 -12.442  1.00 45.21           H  
ATOM   3958 HD22 ASN A 269      30.599 -31.616 -10.853  1.00 45.21           H  
ATOM   3959  OD1 ASN A 269      28.518 -32.444 -11.482  1.00 45.21           O  
ATOM   3960  N   THR A 270      25.809 -32.310 -15.602  1.00 48.58           N  
ATOM   3961  H   THR A 270      25.415 -33.041 -15.028  1.00 48.58           H  
ATOM   3962  CA  THR A 270      24.920 -31.557 -16.492  1.00 48.58           C  
ATOM   3963  HA  THR A 270      25.491 -31.159 -17.330  1.00 48.58           H  
ATOM   3964  C   THR A 270      24.341 -30.381 -15.715  1.00 48.58           C  
ATOM   3965  CB  THR A 270      23.808 -32.431 -17.089  1.00 48.58           C  
ATOM   3966  HB  THR A 270      23.111 -31.788 -17.626  1.00 48.58           H  
ATOM   3967  O   THR A 270      23.512 -30.565 -14.825  1.00 48.58           O  
ATOM   3968  CG2 THR A 270      24.370 -33.463 -18.067  1.00 48.58           C  
ATOM   3969 HG21 THR A 270      23.548 -34.037 -18.495  1.00 48.58           H  
ATOM   3970 HG22 THR A 270      24.912 -32.962 -18.870  1.00 48.58           H  
ATOM   3971 HG23 THR A 270      25.040 -34.146 -17.545  1.00 48.58           H  
ATOM   3972  OG1 THR A 270      23.105 -33.120 -16.084  1.00 48.58           O  
ATOM   3973  HG1 THR A 270      23.021 -32.536 -15.326  1.00 48.58           H  
ATOM   3974  N   SER A 271      24.764 -29.155 -16.029  1.00 51.01           N  
ATOM   3975  H   SER A 271      25.468 -29.039 -16.743  1.00 51.01           H  
ATOM   3976  CA  SER A 271      24.078 -27.962 -15.529  1.00 51.01           C  
ATOM   3977  HA  SER A 271      23.950 -28.039 -14.449  1.00 51.01           H  
ATOM   3978  C   SER A 271      22.699 -27.881 -16.182  1.00 51.01           C  
ATOM   3979  CB  SER A 271      24.888 -26.696 -15.826  1.00 51.01           C  
ATOM   3980  HB2 SER A 271      24.329 -25.827 -15.478  1.00 51.01           H  
ATOM   3981  HB3 SER A 271      25.835 -26.740 -15.287  1.00 51.01           H  
ATOM   3982  O   SER A 271      22.617 -27.673 -17.394  1.00 51.01           O  
ATOM   3983  OG  SER A 271      25.144 -26.565 -17.212  1.00 51.01           O  
ATOM   3984  HG  SER A 271      24.331 -26.794 -17.668  1.00 51.01           H  
ATOM   3985  N   GLN A 272      21.635 -28.041 -15.402  1.00 51.42           N  
ATOM   3986  H   GLN A 272      21.764 -28.182 -14.410  1.00 51.42           H  
ATOM   3987  CA  GLN A 272      20.273 -27.794 -15.865  1.00 51.42           C  
ATOM   3988  HA  GLN A 272      20.265 -27.708 -16.952  1.00 51.42           H  
ATOM   3989  C   GLN A 272      19.788 -26.459 -15.305  1.00 51.42           C  
ATOM   3990  CB  GLN A 272      19.333 -28.952 -15.500  1.00 51.42           C  
ATOM   3991  HB2 GLN A 272      19.328 -29.102 -14.421  1.00 51.42           H  
ATOM   3992  HB3 GLN A 272      18.328 -28.673 -15.815  1.00 51.42           H  
ATOM   3993  O   GLN A 272      20.021 -26.138 -14.140  1.00 51.42           O  
ATOM   3994  CG  GLN A 272      19.735 -30.263 -16.203  1.00 51.42           C  
ATOM   3995  HG2 GLN A 272      19.919 -30.066 -17.259  1.00 51.42           H  
ATOM   3996  HG3 GLN A 272      20.656 -30.639 -15.760  1.00 51.42           H  
ATOM   3997  CD  GLN A 272      18.665 -31.348 -16.112  1.00 51.42           C  
ATOM   3998  NE2 GLN A 272      18.983 -32.583 -16.426  1.00 51.42           N  
ATOM   3999 HE21 GLN A 272      19.932 -32.841 -16.657  1.00 51.42           H  
ATOM   4000 HE22 GLN A 272      18.240 -33.261 -16.334  1.00 51.42           H  
ATOM   4001  OE1 GLN A 272      17.520 -31.115 -15.784  1.00 51.42           O  
ATOM   4002  N   THR A 273      19.116 -25.669 -16.138  1.00 56.08           N  
ATOM   4003  H   THR A 273      18.970 -25.958 -17.095  1.00 56.08           H  
ATOM   4004  CA  THR A 273      18.427 -24.465 -15.672  1.00 56.08           C  
ATOM   4005  HA  THR A 273      19.076 -23.925 -14.983  1.00 56.08           H  
ATOM   4006  C   THR A 273      17.168 -24.901 -14.933  1.00 56.08           C  
ATOM   4007  CB  THR A 273      18.075 -23.524 -16.831  1.00 56.08           C  
ATOM   4008  HB  THR A 273      17.285 -23.966 -17.438  1.00 56.08           H  
ATOM   4009  O   THR A 273      16.273 -25.492 -15.534  1.00 56.08           O  
ATOM   4010  CG2 THR A 273      17.625 -22.152 -16.329  1.00 56.08           C  
ATOM   4011 HG21 THR A 273      18.390 -21.719 -15.684  1.00 56.08           H  
ATOM   4012 HG22 THR A 273      16.696 -22.250 -15.767  1.00 56.08           H  
ATOM   4013 HG23 THR A 273      17.445 -21.489 -17.174  1.00 56.08           H  
ATOM   4014  OG1 THR A 273      19.205 -23.308 -17.650  1.00 56.08           O  
ATOM   4015  HG1 THR A 273      18.887 -22.880 -18.448  1.00 56.08           H  
ATOM   4016  N   GLY A 274      17.113 -24.635 -13.633  1.00 59.49           N  
ATOM   4017  H   GLY A 274      17.891 -24.160 -13.198  1.00 59.49           H  
ATOM   4018  CA  GLY A 274      15.946 -24.880 -12.794  1.00 59.49           C  
ATOM   4019  HA2 GLY A 274      15.106 -25.226 -13.397  1.00 59.49           H  
ATOM   4020  HA3 GLY A 274      16.181 -25.650 -12.060  1.00 59.49           H  
ATOM   4021  C   GLY A 274      15.522 -23.616 -12.058  1.00 59.49           C  
ATOM   4022  O   GLY A 274      16.290 -22.658 -11.948  1.00 59.49           O  
ATOM   4023  N   TYR A 275      14.293 -23.628 -11.552  1.00 69.66           N  
ATOM   4024  H   TYR A 275      13.745 -24.471 -11.646  1.00 69.66           H  
ATOM   4025  CA  TYR A 275      13.726 -22.538 -10.764  1.00 69.66           C  
ATOM   4026  HA  TYR A 275      14.473 -21.756 -10.631  1.00 69.66           H  
ATOM   4027  C   TYR A 275      13.341 -23.048  -9.376  1.00 69.66           C  
ATOM   4028  CB  TYR A 275      12.536 -21.914 -11.503  1.00 69.66           C  
ATOM   4029  HB2 TYR A 275      11.770 -22.681 -11.623  1.00 69.66           H  
ATOM   4030  HB3 TYR A 275      12.116 -21.109 -10.900  1.00 69.66           H  
ATOM   4031  O   TYR A 275      13.017 -24.228  -9.200  1.00 69.66           O  
ATOM   4032  CG  TYR A 275      12.849 -21.385 -12.887  1.00 69.66           C  
ATOM   4033  CD1 TYR A 275      13.402 -20.101 -13.048  1.00 69.66           C  
ATOM   4034  HD1 TYR A 275      13.607 -19.488 -12.183  1.00 69.66           H  
ATOM   4035  CD2 TYR A 275      12.580 -22.188 -14.013  1.00 69.66           C  
ATOM   4036  HD2 TYR A 275      12.158 -23.174 -13.888  1.00 69.66           H  
ATOM   4037  CE1 TYR A 275      13.686 -19.616 -14.340  1.00 69.66           C  
ATOM   4038  HE1 TYR A 275      14.103 -18.628 -14.463  1.00 69.66           H  
ATOM   4039  CE2 TYR A 275      12.869 -21.709 -15.304  1.00 69.66           C  
ATOM   4040  HE2 TYR A 275      12.669 -22.315 -16.175  1.00 69.66           H  
ATOM   4041  OH  TYR A 275      13.694 -19.964 -16.717  1.00 69.66           O  
ATOM   4042  HH  TYR A 275      13.987 -19.050 -16.699  1.00 69.66           H  
ATOM   4043  CZ  TYR A 275      13.421 -20.423 -15.469  1.00 69.66           C  
ATOM   4044  N   LEU A 276      13.382 -22.148  -8.395  1.00 75.47           N  
ATOM   4045  H   LEU A 276      13.611 -21.192  -8.626  1.00 75.47           H  
ATOM   4046  CA  LEU A 276      12.916 -22.408  -7.036  1.00 75.47           C  
ATOM   4047  HA  LEU A 276      12.774 -23.480  -6.895  1.00 75.47           H  
ATOM   4048  C   LEU A 276      11.560 -21.743  -6.821  1.00 75.47           C  
ATOM   4049  CB  LEU A 276      13.946 -21.916  -6.012  1.00 75.47           C  
ATOM   4050  HB2 LEU A 276      14.107 -20.850  -6.172  1.00 75.47           H  
ATOM   4051  HB3 LEU A 276      13.528 -22.042  -5.013  1.00 75.47           H  
ATOM   4052  O   LEU A 276      11.348 -20.604  -7.244  1.00 75.47           O  
ATOM   4053  CG  LEU A 276      15.303 -22.638  -6.072  1.00 75.47           C  
ATOM   4054  HG  LEU A 276      15.735 -22.539  -7.068  1.00 75.47           H  
ATOM   4055  CD1 LEU A 276      16.239 -21.973  -5.071  1.00 75.47           C  
ATOM   4056 HD11 LEU A 276      15.780 -22.010  -4.083  1.00 75.47           H  
ATOM   4057 HD12 LEU A 276      16.410 -20.932  -5.344  1.00 75.47           H  
ATOM   4058 HD13 LEU A 276      17.197 -22.493  -5.044  1.00 75.47           H  
ATOM   4059  CD2 LEU A 276      15.196 -24.123  -5.717  1.00 75.47           C  
ATOM   4060 HD21 LEU A 276      14.775 -24.240  -4.718  1.00 75.47           H  
ATOM   4061 HD22 LEU A 276      16.186 -24.578  -5.736  1.00 75.47           H  
ATOM   4062 HD23 LEU A 276      14.561 -24.641  -6.437  1.00 75.47           H  
ATOM   4063  N   PHE A 277      10.669 -22.456  -6.141  1.00 79.39           N  
ATOM   4064  H   PHE A 277      10.932 -23.377  -5.822  1.00 79.39           H  
ATOM   4065  CA  PHE A 277       9.288 -22.053  -5.922  1.00 79.39           C  
ATOM   4066  HA  PHE A 277       9.178 -21.006  -6.203  1.00 79.39           H  
ATOM   4067  C   PHE A 277       8.904 -22.222  -4.461  1.00 79.39           C  
ATOM   4068  CB  PHE A 277       8.326 -22.886  -6.777  1.00 79.39           C  
ATOM   4069  HB2 PHE A 277       8.359 -23.919  -6.431  1.00 79.39           H  
ATOM   4070  HB3 PHE A 277       7.310 -22.526  -6.616  1.00 79.39           H  
ATOM   4071  O   PHE A 277       9.294 -23.199  -3.819  1.00 79.39           O  
ATOM   4072  CG  PHE A 277       8.623 -22.884  -8.256  1.00 79.39           C  
ATOM   4073  CD1 PHE A 277       7.820 -22.160  -9.149  1.00 79.39           C  
ATOM   4074  HD1 PHE A 277       6.972 -21.601  -8.783  1.00 79.39           H  
ATOM   4075  CD2 PHE A 277       9.667 -23.682  -8.748  1.00 79.39           C  
ATOM   4076  HD2 PHE A 277      10.274 -24.266  -8.073  1.00 79.39           H  
ATOM   4077  CE1 PHE A 277       8.051 -22.269 -10.529  1.00 79.39           C  
ATOM   4078  HE1 PHE A 277       7.344 -21.840 -11.224  1.00 79.39           H  
ATOM   4079  CE2 PHE A 277       9.950 -23.701 -10.115  1.00 79.39           C  
ATOM   4080  HE2 PHE A 277      10.803 -24.273 -10.446  1.00 79.39           H  
ATOM   4081  CZ  PHE A 277       9.147 -22.992 -11.019  1.00 79.39           C  
ATOM   4082  HZ  PHE A 277       9.335 -23.036 -12.082  1.00 79.39           H  
ATOM   4083  N   LEU A 278       8.066 -21.319  -3.964  1.00 85.63           N  
ATOM   4084  H   LEU A 278       7.810 -20.530  -4.540  1.00 85.63           H  
ATOM   4085  CA  LEU A 278       7.327 -21.551  -2.731  1.00 85.63           C  
ATOM   4086  HA  LEU A 278       8.010 -21.944  -1.978  1.00 85.63           H  
ATOM   4087  C   LEU A 278       6.247 -22.604  -2.965  1.00 85.63           C  
ATOM   4088  CB  LEU A 278       6.707 -20.244  -2.217  1.00 85.63           C  
ATOM   4089  HB2 LEU A 278       6.121 -19.797  -3.020  1.00 85.63           H  
ATOM   4090  HB3 LEU A 278       6.027 -20.471  -1.395  1.00 85.63           H  
ATOM   4091  O   LEU A 278       5.457 -22.521  -3.906  1.00 85.63           O  
ATOM   4092  CG  LEU A 278       7.748 -19.230  -1.726  1.00 85.63           C  
ATOM   4093  HG  LEU A 278       8.478 -19.071  -2.519  1.00 85.63           H  
ATOM   4094  CD1 LEU A 278       7.068 -17.898  -1.420  1.00 85.63           C  
ATOM   4095 HD11 LEU A 278       7.811 -17.172  -1.091  1.00 85.63           H  
ATOM   4096 HD12 LEU A 278       6.585 -17.515  -2.319  1.00 85.63           H  
ATOM   4097 HD13 LEU A 278       6.321 -18.027  -0.637  1.00 85.63           H  
ATOM   4098  CD2 LEU A 278       8.466 -19.702  -0.457  1.00 85.63           C  
ATOM   4099 HD21 LEU A 278       9.150 -18.926  -0.113  1.00 85.63           H  
ATOM   4100 HD22 LEU A 278       9.046 -20.604  -0.651  1.00 85.63           H  
ATOM   4101 HD23 LEU A 278       7.738 -19.903   0.329  1.00 85.63           H  
ATOM   4102  N   HIS A 279       6.196 -23.577  -2.067  1.00 86.34           N  
ATOM   4103  H   HIS A 279       6.927 -23.629  -1.372  1.00 86.34           H  
ATOM   4104  CA  HIS A 279       5.135 -24.561  -1.994  1.00 86.34           C  
ATOM   4105  HA  HIS A 279       4.378 -24.344  -2.747  1.00 86.34           H  
ATOM   4106  C   HIS A 279       4.472 -24.507  -0.626  1.00 86.34           C  
ATOM   4107  CB  HIS A 279       5.709 -25.940  -2.280  1.00 86.34           C  
ATOM   4108  HB2 HIS A 279       6.153 -25.931  -3.275  1.00 86.34           H  
ATOM   4109  HB3 HIS A 279       6.494 -26.166  -1.557  1.00 86.34           H  
ATOM   4110  O   HIS A 279       5.133 -24.666   0.401  1.00 86.34           O  
ATOM   4111  CG  HIS A 279       4.648 -27.002  -2.223  1.00 86.34           C  
ATOM   4112  CD2 HIS A 279       4.495 -27.963  -1.262  1.00 86.34           C  
ATOM   4113  HD2 HIS A 279       5.124 -28.106  -0.395  1.00 86.34           H  
ATOM   4114  ND1 HIS A 279       3.607 -27.139  -3.110  1.00 86.34           N  
ATOM   4115  HD1 HIS A 279       3.297 -26.427  -3.757  1.00 86.34           H  
ATOM   4116  CE1 HIS A 279       2.853 -28.172  -2.710  1.00 86.34           C  
ATOM   4117  HE1 HIS A 279       1.913 -28.466  -3.154  1.00 86.34           H  
ATOM   4118  NE2 HIS A 279       3.401 -28.752  -1.631  1.00 86.34           N  
ATOM   4119  N   PHE A 280       3.160 -24.312  -0.622  1.00 89.31           N  
ATOM   4120  H   PHE A 280       2.672 -24.272  -1.505  1.00 89.31           H  
ATOM   4121  CA  PHE A 280       2.374 -24.139   0.591  1.00 89.31           C  
ATOM   4122  HA  PHE A 280       2.978 -23.644   1.351  1.00 89.31           H  
ATOM   4123  C   PHE A 280       1.960 -25.510   1.128  1.00 89.31           C  
ATOM   4124  CB  PHE A 280       1.181 -23.223   0.274  1.00 89.31           C  
ATOM   4125  HB2 PHE A 280       0.553 -23.153   1.162  1.00 89.31           H  
ATOM   4126  HB3 PHE A 280       0.579 -23.667  -0.520  1.00 89.31           H  
ATOM   4127  O   PHE A 280       1.280 -26.260   0.432  1.00 89.31           O  
ATOM   4128  CG  PHE A 280       1.600 -21.823  -0.144  1.00 89.31           C  
ATOM   4129  CD1 PHE A 280       1.640 -20.797   0.815  1.00 89.31           C  
ATOM   4130  HD1 PHE A 280       1.320 -21.001   1.826  1.00 89.31           H  
ATOM   4131  CD2 PHE A 280       1.994 -21.548  -1.470  1.00 89.31           C  
ATOM   4132  HD2 PHE A 280       1.950 -22.321  -2.223  1.00 89.31           H  
ATOM   4133  CE1 PHE A 280       2.110 -19.519   0.470  1.00 89.31           C  
ATOM   4134  HE1 PHE A 280       2.155 -18.742   1.219  1.00 89.31           H  
ATOM   4135  CE2 PHE A 280       2.465 -20.269  -1.817  1.00 89.31           C  
ATOM   4136  HE2 PHE A 280       2.778 -20.063  -2.830  1.00 89.31           H  
ATOM   4137  CZ  PHE A 280       2.536 -19.259  -0.843  1.00 89.31           C  
ATOM   4138  HZ  PHE A 280       2.922 -18.284  -1.102  1.00 89.31           H  
ATOM   4139  N   ALA A 281       2.373 -25.836   2.350  1.00 89.11           N  
ATOM   4140  H   ALA A 281       2.929 -25.165   2.861  1.00 89.11           H  
ATOM   4141  CA  ALA A 281       1.881 -26.990   3.100  1.00 89.11           C  
ATOM   4142  HA  ALA A 281       1.620 -27.794   2.411  1.00 89.11           H  
ATOM   4143  C   ALA A 281       0.614 -26.635   3.894  1.00 89.11           C  
ATOM   4144  CB  ALA A 281       3.005 -27.483   4.019  1.00 89.11           C  
ATOM   4145  HB1 ALA A 281       2.664 -28.360   4.569  1.00 89.11           H  
ATOM   4146  HB2 ALA A 281       3.880 -27.750   3.427  1.00 89.11           H  
ATOM   4147  HB3 ALA A 281       3.272 -26.705   4.734  1.00 89.11           H  
ATOM   4148  O   ALA A 281      -0.286 -27.455   4.021  1.00 89.11           O  
ATOM   4149  N   GLU A 282       0.521 -25.390   4.367  1.00 90.66           N  
ATOM   4150  H   GLU A 282       1.317 -24.778   4.258  1.00 90.66           H  
ATOM   4151  CA  GLU A 282      -0.634 -24.840   5.078  1.00 90.66           C  
ATOM   4152  HA  GLU A 282      -1.544 -25.339   4.745  1.00 90.66           H  
ATOM   4153  C   GLU A 282      -0.725 -23.340   4.778  1.00 90.66           C  
ATOM   4154  CB  GLU A 282      -0.474 -25.094   6.583  1.00 90.66           C  
ATOM   4155  HB2 GLU A 282       0.382 -24.522   6.941  1.00 90.66           H  
ATOM   4156  HB3 GLU A 282      -0.279 -26.155   6.736  1.00 90.66           H  
ATOM   4157  O   GLU A 282       0.300 -22.671   4.654  1.00 90.66           O  
ATOM   4158  CG  GLU A 282      -1.703 -24.698   7.418  1.00 90.66           C  
ATOM   4159  HG2 GLU A 282      -2.575 -25.230   7.036  1.00 90.66           H  
ATOM   4160  HG3 GLU A 282      -1.883 -23.629   7.301  1.00 90.66           H  
ATOM   4161  CD  GLU A 282      -1.529 -25.007   8.917  1.00 90.66           C  
ATOM   4162  OE1 GLU A 282      -2.487 -24.741   9.682  1.00 90.66           O  
ATOM   4163  OE2 GLU A 282      -0.447 -25.484   9.314  1.00 90.66           O  
ATOM   4164  N   ALA A 283      -1.934 -22.805   4.635  1.00 92.54           N  
ATOM   4165  H   ALA A 283      -2.749 -23.394   4.731  1.00 92.54           H  
ATOM   4166  CA  ALA A 283      -2.179 -21.379   4.464  1.00 92.54           C  
ATOM   4167  HA  ALA A 283      -1.382 -20.816   4.949  1.00 92.54           H  
ATOM   4168  C   ALA A 283      -3.506 -21.016   5.131  1.00 92.54           C  
ATOM   4169  CB  ALA A 283      -2.180 -21.026   2.972  1.00 92.54           C  
ATOM   4170  HB1 ALA A 283      -1.213 -21.275   2.535  1.00 92.54           H  
ATOM   4171  HB2 ALA A 283      -2.360 -19.958   2.851  1.00 92.54           H  
ATOM   4172  HB3 ALA A 283      -2.964 -21.584   2.460  1.00 92.54           H  
ATOM   4173  O   ALA A 283      -4.538 -21.615   4.827  1.00 92.54           O  
ATOM   4174  N   LYS A 284      -3.473 -20.032   6.029  1.00 93.43           N  
ATOM   4175  H   LYS A 284      -2.591 -19.565   6.182  1.00 93.43           H  
ATOM   4176  CA  LYS A 284      -4.605 -19.613   6.859  1.00 93.43           C  
ATOM   4177  HA  LYS A 284      -5.537 -19.936   6.396  1.00 93.43           H  
ATOM   4178  C   LYS A 284      -4.657 -18.102   6.993  1.00 93.43           C  
ATOM   4179  CB  LYS A 284      -4.503 -20.260   8.247  1.00 93.43           C  
ATOM   4180  HB2 LYS A 284      -5.231 -19.799   8.915  1.00 93.43           H  
ATOM   4181  HB3 LYS A 284      -3.507 -20.096   8.658  1.00 93.43           H  
ATOM   4182  O   LYS A 284      -3.632 -17.428   6.906  1.00 93.43           O  
ATOM   4183  CG  LYS A 284      -4.793 -21.760   8.182  1.00 93.43           C  
ATOM   4184  HG2 LYS A 284      -4.092 -22.259   7.513  1.00 93.43           H  
ATOM   4185  HG3 LYS A 284      -5.808 -21.907   7.813  1.00 93.43           H  
ATOM   4186  CD  LYS A 284      -4.657 -22.373   9.567  1.00 93.43           C  
ATOM   4187  HD2 LYS A 284      -5.227 -21.790  10.290  1.00 93.43           H  
ATOM   4188  HD3 LYS A 284      -3.606 -22.379   9.857  1.00 93.43           H  
ATOM   4189  CE  LYS A 284      -5.204 -23.795   9.516  1.00 93.43           C  
ATOM   4190  HE2 LYS A 284      -6.274 -23.753   9.312  1.00 93.43           H  
ATOM   4191  HE3 LYS A 284      -4.707 -24.339   8.713  1.00 93.43           H  
ATOM   4192  NZ  LYS A 284      -4.952 -24.465  10.799  1.00 93.43           N  
ATOM   4193  HZ1 LYS A 284      -3.949 -24.564  10.867  1.00 93.43           H  
ATOM   4194  HZ2 LYS A 284      -5.371 -25.384  10.791  1.00 93.43           H  
ATOM   4195  HZ3 LYS A 284      -5.357 -23.904  11.534  1.00 93.43           H  
ATOM   4196  N   VAL A 285      -5.858 -17.590   7.233  1.00 94.76           N  
ATOM   4197  H   VAL A 285      -6.626 -18.231   7.368  1.00 94.76           H  
ATOM   4198  CA  VAL A 285      -6.083 -16.187   7.586  1.00 94.76           C  
ATOM   4199  HA  VAL A 285      -5.151 -15.632   7.479  1.00 94.76           H  
ATOM   4200  C   VAL A 285      -6.502 -16.134   9.048  1.00 94.76           C  
ATOM   4201  CB  VAL A 285      -7.122 -15.520   6.669  1.00 94.76           C  
ATOM   4202  HB  VAL A 285      -8.076 -16.035   6.775  1.00 94.76           H  
ATOM   4203  O   VAL A 285      -7.479 -16.775   9.429  1.00 94.76           O  
ATOM   4204  CG1 VAL A 285      -7.319 -14.043   7.031  1.00 94.76           C  
ATOM   4205 HG11 VAL A 285      -7.725 -13.950   8.038  1.00 94.76           H  
ATOM   4206 HG12 VAL A 285      -8.017 -13.577   6.335  1.00 94.76           H  
ATOM   4207 HG13 VAL A 285      -6.367 -13.515   6.986  1.00 94.76           H  
ATOM   4208  CG2 VAL A 285      -6.688 -15.589   5.196  1.00 94.76           C  
ATOM   4209 HG21 VAL A 285      -6.627 -16.627   4.870  1.00 94.76           H  
ATOM   4210 HG22 VAL A 285      -7.417 -15.073   4.571  1.00 94.76           H  
ATOM   4211 HG23 VAL A 285      -5.713 -15.116   5.076  1.00 94.76           H  
ATOM   4212  N   TRP A 286      -5.774 -15.372   9.852  1.00 94.81           N  
ATOM   4213  H   TRP A 286      -5.035 -14.818   9.442  1.00 94.81           H  
ATOM   4214  CA  TRP A 286      -6.039 -15.160  11.270  1.00 94.81           C  
ATOM   4215  HA  TRP A 286      -6.835 -15.830  11.596  1.00 94.81           H  
ATOM   4216  C   TRP A 286      -6.501 -13.731  11.514  1.00 94.81           C  
ATOM   4217  CB  TRP A 286      -4.791 -15.488  12.090  1.00 94.81           C  
ATOM   4218  HB2 TRP A 286      -3.964 -14.864  11.752  1.00 94.81           H  
ATOM   4219  HB3 TRP A 286      -4.982 -15.246  13.135  1.00 94.81           H  
ATOM   4220  O   TRP A 286      -6.165 -12.820  10.763  1.00 94.81           O  
ATOM   4221  CG  TRP A 286      -4.389 -16.925  12.016  1.00 94.81           C  
ATOM   4222  CD1 TRP A 286      -3.453 -17.434  11.191  1.00 94.81           C  
ATOM   4223  HD1 TRP A 286      -2.868 -16.853  10.494  1.00 94.81           H  
ATOM   4224  CD2 TRP A 286      -4.924 -18.058  12.760  1.00 94.81           C  
ATOM   4225  CE2 TRP A 286      -4.259 -19.242  12.324  1.00 94.81           C  
ATOM   4226  CE3 TRP A 286      -5.907 -18.199  13.762  1.00 94.81           C  
ATOM   4227  HE3 TRP A 286      -6.418 -17.315  14.112  1.00 94.81           H  
ATOM   4228  NE1 TRP A 286      -3.360 -18.797  11.378  1.00 94.81           N  
ATOM   4229  HE1 TRP A 286      -2.682 -19.358  10.882  1.00 94.81           H  
ATOM   4230  CH2 TRP A 286      -5.566 -20.615  13.826  1.00 94.81           C  
ATOM   4231  HH2 TRP A 286      -5.843 -21.587  14.208  1.00 94.81           H  
ATOM   4232  CZ2 TRP A 286      -4.565 -20.506  12.845  1.00 94.81           C  
ATOM   4233  HZ2 TRP A 286      -4.051 -21.385  12.485  1.00 94.81           H  
ATOM   4234  CZ3 TRP A 286      -6.225 -19.463  14.293  1.00 94.81           C  
ATOM   4235  HZ3 TRP A 286      -6.994 -19.556  15.045  1.00 94.81           H  
ATOM   4236  N   PHE A 287      -7.292 -13.531  12.561  1.00 95.03           N  
ATOM   4237  H   PHE A 287      -7.599 -14.330  13.099  1.00 95.03           H  
ATOM   4238  CA  PHE A 287      -7.708 -12.205  13.002  1.00 95.03           C  
ATOM   4239  HA  PHE A 287      -6.882 -11.516  12.825  1.00 95.03           H  
ATOM   4240  C   PHE A 287      -7.987 -12.190  14.503  1.00 95.03           C  
ATOM   4241  CB  PHE A 287      -8.909 -11.712  12.181  1.00 95.03           C  
ATOM   4242  HB2 PHE A 287      -8.633 -11.700  11.127  1.00 95.03           H  
ATOM   4243  HB3 PHE A 287      -9.118 -10.680  12.460  1.00 95.03           H  
ATOM   4244  O   PHE A 287      -8.248 -13.230  15.120  1.00 95.03           O  
ATOM   4245  CG  PHE A 287     -10.174 -12.535  12.334  1.00 95.03           C  
ATOM   4246  CD1 PHE A 287     -10.288 -13.786  11.698  1.00 95.03           C  
ATOM   4247  HD1 PHE A 287      -9.469 -14.174  11.111  1.00 95.03           H  
ATOM   4248  CD2 PHE A 287     -11.246 -12.044  13.100  1.00 95.03           C  
ATOM   4249  HD2 PHE A 287     -11.162 -11.085  13.591  1.00 95.03           H  
ATOM   4250  CE1 PHE A 287     -11.464 -14.542  11.828  1.00 95.03           C  
ATOM   4251  HE1 PHE A 287     -11.543 -15.506  11.347  1.00 95.03           H  
ATOM   4252  CE2 PHE A 287     -12.431 -12.793  13.215  1.00 95.03           C  
ATOM   4253  HE2 PHE A 287     -13.269 -12.410  13.779  1.00 95.03           H  
ATOM   4254  CZ  PHE A 287     -12.536 -14.043  12.583  1.00 95.03           C  
ATOM   4255  HZ  PHE A 287     -13.440 -14.625  12.679  1.00 95.03           H  
ATOM   4256  N   LYS A 288      -7.932 -10.999  15.104  1.00 94.55           N  
ATOM   4257  H   LYS A 288      -7.752 -10.182  14.539  1.00 94.55           H  
ATOM   4258  CA  LYS A 288      -8.205 -10.803  16.531  1.00 94.55           C  
ATOM   4259  HA  LYS A 288      -8.278 -11.780  17.010  1.00 94.55           H  
ATOM   4260  C   LYS A 288      -9.550 -10.123  16.716  1.00 94.55           C  
ATOM   4261  CB  LYS A 288      -7.058 -10.053  17.226  1.00 94.55           C  
ATOM   4262  HB2 LYS A 288      -6.921  -9.083  16.748  1.00 94.55           H  
ATOM   4263  HB3 LYS A 288      -7.323  -9.880  18.269  1.00 94.55           H  
ATOM   4264  O   LYS A 288      -9.930  -9.222  15.972  1.00 94.55           O  
ATOM   4265  CG  LYS A 288      -5.749 -10.861  17.180  1.00 94.55           C  
ATOM   4266  HG2 LYS A 288      -5.555 -11.187  16.158  1.00 94.55           H  
ATOM   4267  HG3 LYS A 288      -5.854 -11.746  17.807  1.00 94.55           H  
ATOM   4268  CD  LYS A 288      -4.539 -10.040  17.646  1.00 94.55           C  
ATOM   4269  HD2 LYS A 288      -4.449  -9.165  17.004  1.00 94.55           H  
ATOM   4270  HD3 LYS A 288      -4.675  -9.719  18.679  1.00 94.55           H  
ATOM   4271  CE  LYS A 288      -3.274 -10.904  17.522  1.00 94.55           C  
ATOM   4272  HE2 LYS A 288      -3.214 -11.575  18.379  1.00 94.55           H  
ATOM   4273  HE3 LYS A 288      -3.369 -11.523  16.630  1.00 94.55           H  
ATOM   4274  NZ  LYS A 288      -2.034 -10.096  17.391  1.00 94.55           N  
ATOM   4275  HZ1 LYS A 288      -1.914  -9.433  18.143  1.00 94.55           H  
ATOM   4276  HZ2 LYS A 288      -2.035  -9.606  16.508  1.00 94.55           H  
ATOM   4277  HZ3 LYS A 288      -1.225 -10.698  17.332  1.00 94.55           H  
ATOM   4278  N   THR A 289     -10.263 -10.557  17.743  1.00 94.25           N  
ATOM   4279  H   THR A 289      -9.848 -11.265  18.331  1.00 94.25           H  
ATOM   4280  CA  THR A 289     -11.561 -10.016  18.145  1.00 94.25           C  
ATOM   4281  HA  THR A 289     -11.762  -9.117  17.563  1.00 94.25           H  
ATOM   4282  C   THR A 289     -11.523  -9.614  19.607  1.00 94.25           C  
ATOM   4283  CB  THR A 289     -12.706 -11.007  17.898  1.00 94.25           C  
ATOM   4284  HB  THR A 289     -13.605 -10.654  18.402  1.00 94.25           H  
ATOM   4285  O   THR A 289     -10.828 -10.238  20.408  1.00 94.25           O  
ATOM   4286  CG2 THR A 289     -13.009 -11.166  16.413  1.00 94.25           C  
ATOM   4287 HG21 THR A 289     -12.142 -11.566  15.889  1.00 94.25           H  
ATOM   4288 HG22 THR A 289     -13.858 -11.839  16.293  1.00 94.25           H  
ATOM   4289 HG23 THR A 289     -13.277 -10.195  15.995  1.00 94.25           H  
ATOM   4290  OG1 THR A 289     -12.364 -12.282  18.386  1.00 94.25           O  
ATOM   4291  HG1 THR A 289     -11.436 -12.427  18.185  1.00 94.25           H  
ATOM   4292  N   VAL A 290     -12.266  -8.572  19.962  1.00 91.69           N  
ATOM   4293  H   VAL A 290     -12.776  -8.078  19.244  1.00 91.69           H  
ATOM   4294  CA  VAL A 290     -12.449  -8.136  21.348  1.00 91.69           C  
ATOM   4295  HA  VAL A 290     -11.881  -8.790  22.010  1.00 91.69           H  
ATOM   4296  C   VAL A 290     -13.907  -8.268  21.738  1.00 91.69           C  
ATOM   4297  CB  VAL A 290     -11.939  -6.706  21.591  1.00 91.69           C  
ATOM   4298  HB  VAL A 290     -12.159  -6.457  22.629  1.00 91.69           H  
ATOM   4299  O   VAL A 290     -14.788  -7.895  20.968  1.00 91.69           O  
ATOM   4300  CG1 VAL A 290     -10.422  -6.654  21.407  1.00 91.69           C  
ATOM   4301 HG11 VAL A 290      -9.950  -7.374  22.076  1.00 91.69           H  
ATOM   4302 HG12 VAL A 290     -10.164  -6.918  20.381  1.00 91.69           H  
ATOM   4303 HG13 VAL A 290     -10.049  -5.655  21.631  1.00 91.69           H  
ATOM   4304  CG2 VAL A 290     -12.575  -5.637  20.693  1.00 91.69           C  
ATOM   4305 HG21 VAL A 290     -12.168  -4.659  20.949  1.00 91.69           H  
ATOM   4306 HG22 VAL A 290     -12.368  -5.842  19.643  1.00 91.69           H  
ATOM   4307 HG23 VAL A 290     -13.654  -5.604  20.849  1.00 91.69           H  
ATOM   4308  N   THR A 291     -14.172  -8.789  22.935  1.00 89.26           N  
ATOM   4309  H   THR A 291     -13.398  -9.072  23.519  1.00 89.26           H  
ATOM   4310  CA  THR A 291     -15.535  -8.812  23.477  1.00 89.26           C  
ATOM   4311  HA  THR A 291     -16.239  -9.002  22.667  1.00 89.26           H  
ATOM   4312  C   THR A 291     -15.869  -7.458  24.087  1.00 89.26           C  
ATOM   4313  CB  THR A 291     -15.729  -9.932  24.498  1.00 89.26           C  
ATOM   4314  HB  THR A 291     -14.983  -9.846  25.288  1.00 89.26           H  
ATOM   4315  O   THR A 291     -15.229  -7.035  25.056  1.00 89.26           O  
ATOM   4316  CG2 THR A 291     -17.132  -9.942  25.107  1.00 89.26           C  
ATOM   4317 HG21 THR A 291     -17.284  -9.058  25.727  1.00 89.26           H  
ATOM   4318 HG22 THR A 291     -17.879  -9.954  24.313  1.00 89.26           H  
ATOM   4319 HG23 THR A 291     -17.253 -10.831  25.726  1.00 89.26           H  
ATOM   4320  OG1 THR A 291     -15.596 -11.175  23.861  1.00 89.26           O  
ATOM   4321  HG1 THR A 291     -14.723 -11.232  23.464  1.00 89.26           H  
ATOM   4322  N   ILE A 292     -16.894  -6.818  23.529  1.00 86.20           N  
ATOM   4323  H   ILE A 292     -17.398  -7.287  22.789  1.00 86.20           H  
ATOM   4324  CA  ILE A 292     -17.421  -5.526  23.966  1.00 86.20           C  
ATOM   4325  HA  ILE A 292     -16.587  -4.871  24.216  1.00 86.20           H  
ATOM   4326  C   ILE A 292     -18.255  -5.722  25.233  1.00 86.20           C  
ATOM   4327  CB  ILE A 292     -18.231  -4.873  22.822  1.00 86.20           C  
ATOM   4328  HB  ILE A 292     -19.093  -5.507  22.612  1.00 86.20           H  
ATOM   4329  O   ILE A 292     -19.023  -6.682  25.345  1.00 86.20           O  
ATOM   4330  CG1 ILE A 292     -17.423  -4.754  21.506  1.00 86.20           C  
ATOM   4331 HG12 ILE A 292     -17.190  -5.751  21.133  1.00 86.20           H  
ATOM   4332 HG13 ILE A 292     -18.049  -4.277  20.752  1.00 86.20           H  
ATOM   4333  CG2 ILE A 292     -18.767  -3.493  23.236  1.00 86.20           C  
ATOM   4334 HG21 ILE A 292     -17.959  -2.859  23.600  1.00 86.20           H  
ATOM   4335 HG22 ILE A 292     -19.244  -3.004  22.386  1.00 86.20           H  
ATOM   4336 HG23 ILE A 292     -19.515  -3.600  24.021  1.00 86.20           H  
ATOM   4337  CD1 ILE A 292     -16.112  -3.961  21.617  1.00 86.20           C  
ATOM   4338 HD11 ILE A 292     -15.628  -3.937  20.640  1.00 86.20           H  
ATOM   4339 HD12 ILE A 292     -15.432  -4.438  22.323  1.00 86.20           H  
ATOM   4340 HD13 ILE A 292     -16.309  -2.937  21.932  1.00 86.20           H  
ATOM   4341  N   GLN A 293     -18.096  -4.827  26.210  1.00 80.59           N  
ATOM   4342  H   GLN A 293     -17.534  -4.005  26.043  1.00 80.59           H  
ATOM   4343  CA  GLN A 293     -18.855  -4.916  27.454  1.00 80.59           C  
ATOM   4344  HA  GLN A 293     -18.782  -5.945  27.806  1.00 80.59           H  
ATOM   4345  C   GLN A 293     -20.332  -4.557  27.216  1.00 80.59           C  
ATOM   4346  CB  GLN A 293     -18.251  -4.006  28.526  1.00 80.59           C  
ATOM   4347  HB2 GLN A 293     -18.194  -2.989  28.137  1.00 80.59           H  
ATOM   4348  HB3 GLN A 293     -18.922  -3.999  29.385  1.00 80.59           H  
ATOM   4349  O   GLN A 293     -20.613  -3.626  26.462  1.00 80.59           O  
ATOM   4350  CG  GLN A 293     -16.854  -4.438  28.997  1.00 80.59           C  
ATOM   4351  HG2 GLN A 293     -16.204  -4.603  28.138  1.00 80.59           H  
ATOM   4352  HG3 GLN A 293     -16.424  -3.619  29.574  1.00 80.59           H  
ATOM   4353  CD  GLN A 293     -16.850  -5.682  29.884  1.00 80.59           C  
ATOM   4354  NE2 GLN A 293     -15.688  -6.148  30.284  1.00 80.59           N  
ATOM   4355 HE21 GLN A 293     -15.708  -6.903  30.954  1.00 80.59           H  
ATOM   4356 HE22 GLN A 293     -14.835  -5.667  30.034  1.00 80.59           H  
ATOM   4357  OE1 GLN A 293     -17.865  -6.259  30.252  1.00 80.59           O  
ATOM   4358  N   PRO A 294     -21.295  -5.216  27.891  1.00 78.96           N  
ATOM   4359  CA  PRO A 294     -22.721  -4.973  27.664  1.00 78.96           C  
ATOM   4360  HA  PRO A 294     -22.967  -5.314  26.658  1.00 78.96           H  
ATOM   4361  C   PRO A 294     -23.155  -3.505  27.801  1.00 78.96           C  
ATOM   4362  CB  PRO A 294     -23.448  -5.867  28.671  1.00 78.96           C  
ATOM   4363  HB2 PRO A 294     -24.412  -6.200  28.288  1.00 78.96           H  
ATOM   4364  HB3 PRO A 294     -23.575  -5.344  29.619  1.00 78.96           H  
ATOM   4365  O   PRO A 294     -23.951  -3.029  27.001  1.00 78.96           O  
ATOM   4366  CG  PRO A 294     -22.479  -7.031  28.861  1.00 78.96           C  
ATOM   4367  HG2 PRO A 294     -22.624  -7.527  29.821  1.00 78.96           H  
ATOM   4368  HG3 PRO A 294     -22.593  -7.739  28.040  1.00 78.96           H  
ATOM   4369  CD  PRO A 294     -21.110  -6.361  28.772  1.00 78.96           C  
ATOM   4370  HD2 PRO A 294     -20.391  -7.075  28.371  1.00 78.96           H  
ATOM   4371  HD3 PRO A 294     -20.795  -6.016  29.757  1.00 78.96           H  
ATOM   4372  N   PHE A 295     -22.591  -2.764  28.762  1.00 76.89           N  
ATOM   4373  H   PHE A 295     -21.905  -3.189  29.367  1.00 76.89           H  
ATOM   4374  CA  PHE A 295     -22.919  -1.346  28.977  1.00 76.89           C  
ATOM   4375  HA  PHE A 295     -24.003  -1.239  28.987  1.00 76.89           H  
ATOM   4376  C   PHE A 295     -22.403  -0.417  27.863  1.00 76.89           C  
ATOM   4377  CB  PHE A 295     -22.386  -0.907  30.351  1.00 76.89           C  
ATOM   4378  HB2 PHE A 295     -22.768   0.092  30.561  1.00 76.89           H  
ATOM   4379  HB3 PHE A 295     -22.791  -1.569  31.116  1.00 76.89           H  
ATOM   4380  O   PHE A 295     -22.862   0.713  27.746  1.00 76.89           O  
ATOM   4381  CG  PHE A 295     -20.871  -0.875  30.466  1.00 76.89           C  
ATOM   4382  CD1 PHE A 295     -20.170  -1.980  30.988  1.00 76.89           C  
ATOM   4383  HD1 PHE A 295     -20.709  -2.850  31.332  1.00 76.89           H  
ATOM   4384  CD2 PHE A 295     -20.158   0.268  30.056  1.00 76.89           C  
ATOM   4385  HD2 PHE A 295     -20.689   1.125  29.669  1.00 76.89           H  
ATOM   4386  CE1 PHE A 295     -18.767  -1.946  31.081  1.00 76.89           C  
ATOM   4387  HE1 PHE A 295     -18.229  -2.790  31.488  1.00 76.89           H  
ATOM   4388  CE2 PHE A 295     -18.755   0.299  30.147  1.00 76.89           C  
ATOM   4389  HE2 PHE A 295     -18.213   1.178  29.831  1.00 76.89           H  
ATOM   4390  CZ  PHE A 295     -18.057  -0.815  30.644  1.00 76.89           C  
ATOM   4391  HZ  PHE A 295     -16.979  -0.795  30.704  1.00 76.89           H  
ATOM   4392  N   GLN A 296     -21.451  -0.869  27.040  1.00 77.74           N  
ATOM   4393  H   GLN A 296     -21.129  -1.821  27.141  1.00 77.74           H  
ATOM   4394  CA  GLN A 296     -20.933  -0.099  25.904  1.00 77.74           C  
ATOM   4395  HA  GLN A 296     -20.956   0.964  26.141  1.00 77.74           H  
ATOM   4396  C   GLN A 296     -21.765  -0.299  24.636  1.00 77.74           C  
ATOM   4397  CB  GLN A 296     -19.486  -0.503  25.610  1.00 77.74           C  
ATOM   4398  HB2 GLN A 296     -19.468  -1.570  25.387  1.00 77.74           H  
ATOM   4399  HB3 GLN A 296     -19.140   0.030  24.724  1.00 77.74           H  
ATOM   4400  O   GLN A 296     -21.613   0.468  23.689  1.00 77.74           O  
ATOM   4401  CG  GLN A 296     -18.517  -0.198  26.755  1.00 77.74           C  
ATOM   4402  HG2 GLN A 296     -18.876  -0.665  27.672  1.00 77.74           H  
ATOM   4403  HG3 GLN A 296     -18.453   0.880  26.902  1.00 77.74           H  
ATOM   4404  CD  GLN A 296     -17.141  -0.772  26.459  1.00 77.74           C  
ATOM   4405  NE2 GLN A 296     -16.068  -0.092  26.786  1.00 77.74           N  
ATOM   4406 HE21 GLN A 296     -15.209  -0.572  26.558  1.00 77.74           H  
ATOM   4407 HE22 GLN A 296     -16.124   0.822  27.213  1.00 77.74           H  
ATOM   4408  OE1 GLN A 296     -17.005  -1.868  25.939  1.00 77.74           O  
ATOM   4409  N   LEU A 297     -22.643  -1.309  24.601  1.00 75.37           N  
ATOM   4410  H   LEU A 297     -22.756  -1.885  25.423  1.00 75.37           H  
ATOM   4411  CA  LEU A 297     -23.473  -1.597  23.430  1.00 75.37           C  
ATOM   4412  HA  LEU A 297     -22.829  -1.729  22.561  1.00 75.37           H  
ATOM   4413  C   LEU A 297     -24.408  -0.423  23.102  1.00 75.37           C  
ATOM   4414  CB  LEU A 297     -24.277  -2.888  23.669  1.00 75.37           C  
ATOM   4415  HB2 LEU A 297     -24.956  -2.720  24.505  1.00 75.37           H  
ATOM   4416  HB3 LEU A 297     -24.887  -3.078  22.785  1.00 75.37           H  
ATOM   4417  O   LEU A 297     -24.627  -0.122  21.933  1.00 75.37           O  
ATOM   4418  CG  LEU A 297     -23.435  -4.143  23.966  1.00 75.37           C  
ATOM   4419  HG  LEU A 297     -22.810  -3.972  24.842  1.00 75.37           H  
ATOM   4420  CD1 LEU A 297     -24.358  -5.332  24.242  1.00 75.37           C  
ATOM   4421 HD11 LEU A 297     -24.988  -5.526  23.374  1.00 75.37           H  
ATOM   4422 HD12 LEU A 297     -23.765  -6.218  24.470  1.00 75.37           H  
ATOM   4423 HD13 LEU A 297     -24.994  -5.099  25.096  1.00 75.37           H  
ATOM   4424  CD2 LEU A 297     -22.525  -4.533  22.808  1.00 75.37           C  
ATOM   4425 HD21 LEU A 297     -23.149  -4.752  21.942  1.00 75.37           H  
ATOM   4426 HD22 LEU A 297     -21.942  -5.414  23.078  1.00 75.37           H  
ATOM   4427 HD23 LEU A 297     -21.837  -3.719  22.579  1.00 75.37           H  
ATOM   4428  N   GLU A 298     -24.896   0.283  24.125  1.00 71.54           N  
ATOM   4429  H   GLU A 298     -24.696  -0.031  25.064  1.00 71.54           H  
ATOM   4430  CA  GLU A 298     -25.734   1.481  23.974  1.00 71.54           C  
ATOM   4431  HA  GLU A 298     -26.522   1.281  23.248  1.00 71.54           H  
ATOM   4432  C   GLU A 298     -24.954   2.705  23.463  1.00 71.54           C  
ATOM   4433  CB  GLU A 298     -26.390   1.817  25.323  1.00 71.54           C  
ATOM   4434  HB2 GLU A 298     -25.609   1.987  26.063  1.00 71.54           H  
ATOM   4435  HB3 GLU A 298     -26.966   2.735  25.206  1.00 71.54           H  
ATOM   4436  O   GLU A 298     -25.543   3.612  22.879  1.00 71.54           O  
ATOM   4437  CG  GLU A 298     -27.333   0.707  25.817  1.00 71.54           C  
ATOM   4438  HG2 GLU A 298     -28.081   0.521  25.046  1.00 71.54           H  
ATOM   4439  HG3 GLU A 298     -26.761  -0.210  25.958  1.00 71.54           H  
ATOM   4440  CD  GLU A 298     -28.045   1.048  27.138  1.00 71.54           C  
ATOM   4441  OE1 GLU A 298     -28.879   0.215  27.559  1.00 71.54           O  
ATOM   4442  OE2 GLU A 298     -27.757   2.117  27.722  1.00 71.54           O  
ATOM   4443  N   LEU A 299     -23.628   2.723  23.646  1.00 76.96           N  
ATOM   4444  H   LEU A 299     -23.200   1.906  24.058  1.00 76.96           H  
ATOM   4445  CA  LEU A 299     -22.739   3.799  23.192  1.00 76.96           C  
ATOM   4446  HA  LEU A 299     -23.289   4.740  23.202  1.00 76.96           H  
ATOM   4447  C   LEU A 299     -22.256   3.599  21.748  1.00 76.96           C  
ATOM   4448  CB  LEU A 299     -21.537   3.913  24.151  1.00 76.96           C  
ATOM   4449  HB2 LEU A 299     -20.975   2.980  24.109  1.00 76.96           H  
ATOM   4450  HB3 LEU A 299     -20.880   4.704  23.789  1.00 76.96           H  
ATOM   4451  O   LEU A 299     -21.559   4.458  21.203  1.00 76.96           O  
ATOM   4452  CG  LEU A 299     -21.888   4.212  25.618  1.00 76.96           C  
ATOM   4453  HG  LEU A 299     -22.553   3.439  26.005  1.00 76.96           H  
ATOM   4454  CD1 LEU A 299     -20.608   4.200  26.457  1.00 76.96           C  
ATOM   4455 HD11 LEU A 299     -19.929   4.981  26.115  1.00 76.96           H  
ATOM   4456 HD12 LEU A 299     -20.859   4.370  27.504  1.00 76.96           H  
ATOM   4457 HD13 LEU A 299     -20.120   3.229  26.367  1.00 76.96           H  
ATOM   4458  CD2 LEU A 299     -22.557   5.578  25.781  1.00 76.96           C  
ATOM   4459 HD21 LEU A 299     -23.524   5.576  25.277  1.00 76.96           H  
ATOM   4460 HD22 LEU A 299     -21.927   6.361  25.360  1.00 76.96           H  
ATOM   4461 HD23 LEU A 299     -22.730   5.777  26.839  1.00 76.96           H  
ATOM   4462  N   GLU A 300     -22.584   2.465  21.127  1.00 77.13           N  
ATOM   4463  H   GLU A 300     -23.180   1.807  21.608  1.00 77.13           H  
ATOM   4464  CA  GLU A 300     -22.124   2.134  19.785  1.00 77.13           C  
ATOM   4465  HA  GLU A 300     -21.036   2.202  19.789  1.00 77.13           H  
ATOM   4466  C   GLU A 300     -22.669   3.130  18.750  1.00 77.13           C  
ATOM   4467  CB  GLU A 300     -22.501   0.688  19.434  1.00 77.13           C  
ATOM   4468  HB2 GLU A 300     -23.579   0.621  19.290  1.00 77.13           H  
ATOM   4469  HB3 GLU A 300     -22.210   0.029  20.252  1.00 77.13           H  
ATOM   4470  O   GLU A 300     -23.879   3.303  18.573  1.00 77.13           O  
ATOM   4471  CG  GLU A 300     -21.777   0.237  18.159  1.00 77.13           C  
ATOM   4472  HG2 GLU A 300     -21.979   0.953  17.362  1.00 77.13           H  
ATOM   4473  HG3 GLU A 300     -20.703   0.238  18.348  1.00 77.13           H  
ATOM   4474  CD  GLU A 300     -22.201  -1.148  17.662  1.00 77.13           C  
ATOM   4475  OE1 GLU A 300     -21.707  -1.528  16.580  1.00 77.13           O  
ATOM   4476  OE2 GLU A 300     -23.094  -1.806  18.259  1.00 77.13           O  
ATOM   4477  N   GLN A 301     -21.761   3.769  18.013  1.00 80.33           N  
ATOM   4478  H   GLN A 301     -20.782   3.591  18.188  1.00 80.33           H  
ATOM   4479  CA  GLN A 301     -22.125   4.720  16.971  1.00 80.33           C  
ATOM   4480  HA  GLN A 301     -22.801   5.455  17.409  1.00 80.33           H  
ATOM   4481  C   GLN A 301     -22.861   4.019  15.820  1.00 80.33           C  
ATOM   4482  CB  GLN A 301     -20.876   5.454  16.463  1.00 80.33           C  
ATOM   4483  HB2 GLN A 301     -20.156   4.724  16.093  1.00 80.33           H  
ATOM   4484  HB3 GLN A 301     -21.163   6.103  15.636  1.00 80.33           H  
ATOM   4485  O   GLN A 301     -22.456   2.960  15.347  1.00 80.33           O  
ATOM   4486  CG  GLN A 301     -20.221   6.318  17.555  1.00 80.33           C  
ATOM   4487  HG2 GLN A 301     -19.922   5.693  18.396  1.00 80.33           H  
ATOM   4488  HG3 GLN A 301     -20.949   7.045  17.914  1.00 80.33           H  
ATOM   4489  CD  GLN A 301     -18.985   7.067  17.064  1.00 80.33           C  
ATOM   4490  NE2 GLN A 301     -18.512   8.041  17.808  1.00 80.33           N  
ATOM   4491 HE21 GLN A 301     -17.664   8.478  17.475  1.00 80.33           H  
ATOM   4492 HE22 GLN A 301     -18.921   8.253  18.707  1.00 80.33           H  
ATOM   4493  OE1 GLN A 301     -18.416   6.800  16.019  1.00 80.33           O  
ATOM   4494  N   ARG A 302     -23.929   4.647  15.310  1.00 85.54           N  
ATOM   4495  H   ARG A 302     -24.250   5.482  15.777  1.00 85.54           H  
ATOM   4496  CA  ARG A 302     -24.654   4.147  14.123  1.00 85.54           C  
ATOM   4497  HA  ARG A 302     -24.859   3.085  14.255  1.00 85.54           H  
ATOM   4498  C   ARG A 302     -23.839   4.244  12.835  1.00 85.54           C  
ATOM   4499  CB  ARG A 302     -25.975   4.903  13.935  1.00 85.54           C  
ATOM   4500  HB2 ARG A 302     -25.783   5.976  13.908  1.00 85.54           H  
ATOM   4501  HB3 ARG A 302     -26.406   4.610  12.978  1.00 85.54           H  
ATOM   4502  O   ARG A 302     -24.136   3.541  11.875  1.00 85.54           O  
ATOM   4503  CG  ARG A 302     -26.992   4.584  15.034  1.00 85.54           C  
ATOM   4504  HG2 ARG A 302     -26.628   4.945  15.995  1.00 85.54           H  
ATOM   4505  HG3 ARG A 302     -27.140   3.505  15.089  1.00 85.54           H  
ATOM   4506  CD  ARG A 302     -28.324   5.261  14.700  1.00 85.54           C  
ATOM   4507  HD2 ARG A 302     -28.668   4.895  13.733  1.00 85.54           H  
ATOM   4508  HD3 ARG A 302     -28.165   6.337  14.635  1.00 85.54           H  
ATOM   4509  NE  ARG A 302     -29.342   4.973  15.724  1.00 85.54           N  
ATOM   4510  HE  ARG A 302     -29.052   4.406  16.508  1.00 85.54           H  
ATOM   4511  NH1 ARG A 302     -31.070   6.123  14.743  1.00 85.54           N  
ATOM   4512 HH11 ARG A 302     -32.040   6.405  14.735  1.00 85.54           H  
ATOM   4513 HH12 ARG A 302     -30.464   6.351  13.968  1.00 85.54           H  
ATOM   4514  NH2 ARG A 302     -31.407   5.051  16.674  1.00 85.54           N  
ATOM   4515 HH21 ARG A 302     -31.077   4.479  17.437  1.00 85.54           H  
ATOM   4516 HH22 ARG A 302     -32.369   5.359  16.663  1.00 85.54           H  
ATOM   4517  CZ  ARG A 302     -30.597   5.383  15.708  1.00 85.54           C  
ATOM   4518  N   ILE A 303     -22.857   5.138  12.807  1.00 87.58           N  
ATOM   4519  H   ILE A 303     -22.622   5.608  13.670  1.00 87.58           H  
ATOM   4520  CA  ILE A 303     -22.002   5.406  11.656  1.00 87.58           C  
ATOM   4521  HA  ILE A 303     -22.194   4.676  10.870  1.00 87.58           H  
ATOM   4522  C   ILE A 303     -20.560   5.247  12.116  1.00 87.58           C  
ATOM   4523  CB  ILE A 303     -22.270   6.818  11.087  1.00 87.58           C  
ATOM   4524  HB  ILE A 303     -22.084   7.550  11.873  1.00 87.58           H  
ATOM   4525  O   ILE A 303     -20.143   5.900  13.069  1.00 87.58           O  
ATOM   4526  CG1 ILE A 303     -23.740   6.957  10.623  1.00 87.58           C  
ATOM   4527 HG12 ILE A 303     -24.406   6.705  11.448  1.00 87.58           H  
ATOM   4528 HG13 ILE A 303     -23.933   6.255   9.812  1.00 87.58           H  
ATOM   4529  CG2 ILE A 303     -21.310   7.106   9.919  1.00 87.58           C  
ATOM   4530 HG21 ILE A 303     -21.461   8.114   9.533  1.00 87.58           H  
ATOM   4531 HG22 ILE A 303     -21.494   6.383   9.125  1.00 87.58           H  
ATOM   4532 HG23 ILE A 303     -20.271   7.032  10.242  1.00 87.58           H  
ATOM   4533  CD1 ILE A 303     -24.124   8.369  10.164  1.00 87.58           C  
ATOM   4534 HD11 ILE A 303     -23.623   8.617   9.228  1.00 87.58           H  
ATOM   4535 HD12 ILE A 303     -23.857   9.096  10.931  1.00 87.58           H  
ATOM   4536 HD13 ILE A 303     -25.200   8.410   9.995  1.00 87.58           H  
ATOM   4537  N   THR A 304     -19.800   4.424  11.407  1.00 88.65           N  
ATOM   4538  H   THR A 304     -20.226   3.903  10.654  1.00 88.65           H  
ATOM   4539  CA  THR A 304     -18.360   4.263  11.603  1.00 88.65           C  
ATOM   4540  HA  THR A 304     -18.040   4.844  12.468  1.00 88.65           H  
ATOM   4541  C   THR A 304     -17.639   4.791  10.371  1.00 88.65           C  
ATOM   4542  CB  THR A 304     -18.002   2.795  11.866  1.00 88.65           C  
ATOM   4543  HB  THR A 304     -18.208   2.204  10.974  1.00 88.65           H  
ATOM   4544  O   THR A 304     -17.981   4.432   9.245  1.00 88.65           O  
ATOM   4545  CG2 THR A 304     -16.536   2.616  12.258  1.00 88.65           C  
ATOM   4546 HG21 THR A 304     -15.888   2.876  11.421  1.00 88.65           H  
ATOM   4547 HG22 THR A 304     -16.357   1.573  12.517  1.00 88.65           H  
ATOM   4548 HG23 THR A 304     -16.293   3.241  13.117  1.00 88.65           H  
ATOM   4549  OG1 THR A 304     -18.780   2.291  12.927  1.00 88.65           O  
ATOM   4550  HG1 THR A 304     -18.716   2.891  13.674  1.00 88.65           H  
ATOM   4551  N   ARG A 305     -16.637   5.654  10.571  1.00 86.72           N  
ATOM   4552  H   ARG A 305     -16.388   5.890  11.521  1.00 86.72           H  
ATOM   4553  CA  ARG A 305     -15.792   6.183   9.493  1.00 86.72           C  
ATOM   4554  HA  ARG A 305     -16.101   5.756   8.539  1.00 86.72           H  
ATOM   4555  C   ARG A 305     -14.346   5.779   9.717  1.00 86.72           C  
ATOM   4556  CB  ARG A 305     -15.904   7.709   9.387  1.00 86.72           C  
ATOM   4557  HB2 ARG A 305     -15.688   8.156  10.358  1.00 86.72           H  
ATOM   4558  HB3 ARG A 305     -15.160   8.063   8.674  1.00 86.72           H  
ATOM   4559  O   ARG A 305     -13.758   6.133  10.735  1.00 86.72           O  
ATOM   4560  CG  ARG A 305     -17.285   8.163   8.910  1.00 86.72           C  
ATOM   4561  HG2 ARG A 305     -17.504   7.710   7.943  1.00 86.72           H  
ATOM   4562  HG3 ARG A 305     -18.042   7.852   9.630  1.00 86.72           H  
ATOM   4563  CD  ARG A 305     -17.305   9.687   8.777  1.00 86.72           C  
ATOM   4564  HD2 ARG A 305     -17.009  10.129   9.729  1.00 86.72           H  
ATOM   4565  HD3 ARG A 305     -16.587   9.990   8.015  1.00 86.72           H  
ATOM   4566  NE  ARG A 305     -18.644  10.134   8.381  1.00 86.72           N  
ATOM   4567  HE  ARG A 305     -19.049   9.655   7.590  1.00 86.72           H  
ATOM   4568  NH1 ARG A 305     -19.099  11.673  10.030  1.00 86.72           N  
ATOM   4569 HH11 ARG A 305     -19.746  12.311  10.471  1.00 86.72           H  
ATOM   4570 HH12 ARG A 305     -18.164  11.555  10.394  1.00 86.72           H  
ATOM   4571  NH2 ARG A 305     -20.651  11.127   8.503  1.00 86.72           N  
ATOM   4572 HH21 ARG A 305     -20.908  10.524   7.735  1.00 86.72           H  
ATOM   4573 HH22 ARG A 305     -21.318  11.760   8.919  1.00 86.72           H  
ATOM   4574  CZ  ARG A 305     -19.450  10.983   8.980  1.00 86.72           C  
ATOM   4575  N   PHE A 306     -13.758   5.107   8.737  1.00 86.64           N  
ATOM   4576  H   PHE A 306     -14.312   4.844   7.935  1.00 86.64           H  
ATOM   4577  CA  PHE A 306     -12.329   4.835   8.705  1.00 86.64           C  
ATOM   4578  HA  PHE A 306     -11.913   4.934   9.708  1.00 86.64           H  
ATOM   4579  C   PHE A 306     -11.637   5.851   7.807  1.00 86.64           C  
ATOM   4580  CB  PHE A 306     -12.080   3.398   8.239  1.00 86.64           C  
ATOM   4581  HB2 PHE A 306     -11.005   3.232   8.166  1.00 86.64           H  
ATOM   4582  HB3 PHE A 306     -12.505   3.265   7.244  1.00 86.64           H  
ATOM   4583  O   PHE A 306     -11.887   5.885   6.606  1.00 86.64           O  
ATOM   4584  CG  PHE A 306     -12.649   2.361   9.181  1.00 86.64           C  
ATOM   4585  CD1 PHE A 306     -12.180   2.298  10.507  1.00 86.64           C  
ATOM   4586  HD1 PHE A 306     -11.406   2.972  10.845  1.00 86.64           H  
ATOM   4587  CD2 PHE A 306     -13.647   1.469   8.745  1.00 86.64           C  
ATOM   4588  HD2 PHE A 306     -14.003   1.499   7.726  1.00 86.64           H  
ATOM   4589  CE1 PHE A 306     -12.725   1.370  11.406  1.00 86.64           C  
ATOM   4590  HE1 PHE A 306     -12.385   1.329  12.430  1.00 86.64           H  
ATOM   4591  CE2 PHE A 306     -14.164   0.517   9.641  1.00 86.64           C  
ATOM   4592  HE2 PHE A 306     -14.888  -0.214   9.312  1.00 86.64           H  
ATOM   4593  CZ  PHE A 306     -13.722   0.488  10.971  1.00 86.64           C  
ATOM   4594  HZ  PHE A 306     -14.141  -0.218  11.673  1.00 86.64           H  
ATOM   4595  N   ALA A 307     -10.754   6.664   8.384  1.00 82.45           N  
ATOM   4596  H   ALA A 307     -10.625   6.614   9.384  1.00 82.45           H  
ATOM   4597  CA  ALA A 307      -9.780   7.421   7.607  1.00 82.45           C  
ATOM   4598  HA  ALA A 307     -10.247   7.793   6.695  1.00 82.45           H  
ATOM   4599  C   ALA A 307      -8.627   6.485   7.221  1.00 82.45           C  
ATOM   4600  CB  ALA A 307      -9.306   8.625   8.426  1.00 82.45           C  
ATOM   4601  HB1 ALA A 307      -8.579   9.194   7.847  1.00 82.45           H  
ATOM   4602  HB2 ALA A 307      -8.837   8.292   9.352  1.00 82.45           H  
ATOM   4603  HB3 ALA A 307     -10.153   9.269   8.662  1.00 82.45           H  
ATOM   4604  O   ALA A 307      -7.998   5.901   8.109  1.00 82.45           O  
ATOM   4605  N   ILE A 308      -8.380   6.344   5.921  1.00 86.85           N  
ATOM   4606  H   ILE A 308      -8.923   6.892   5.269  1.00 86.85           H  
ATOM   4607  CA  ILE A 308      -7.364   5.464   5.335  1.00 86.85           C  
ATOM   4608  HA  ILE A 308      -6.631   5.202   6.098  1.00 86.85           H  
ATOM   4609  C   ILE A 308      -6.602   6.181   4.215  1.00 86.85           C  
ATOM   4610  CB  ILE A 308      -7.999   4.154   4.810  1.00 86.85           C  
ATOM   4611  HB  ILE A 308      -7.199   3.561   4.368  1.00 86.85           H  
ATOM   4612  O   ILE A 308      -7.021   7.243   3.747  1.00 86.85           O  
ATOM   4613  CG1 ILE A 308      -9.076   4.400   3.727  1.00 86.85           C  
ATOM   4614 HG12 ILE A 308     -10.026   4.645   4.201  1.00 86.85           H  
ATOM   4615 HG13 ILE A 308      -8.789   5.247   3.104  1.00 86.85           H  
ATOM   4616  CG2 ILE A 308      -8.576   3.339   5.978  1.00 86.85           C  
ATOM   4617 HG21 ILE A 308      -9.494   3.793   6.351  1.00 86.85           H  
ATOM   4618 HG22 ILE A 308      -7.844   3.282   6.784  1.00 86.85           H  
ATOM   4619 HG23 ILE A 308      -8.772   2.321   5.643  1.00 86.85           H  
ATOM   4620  CD1 ILE A 308      -9.265   3.201   2.795  1.00 86.85           C  
ATOM   4621 HD11 ILE A 308     -10.136   3.382   2.165  1.00 86.85           H  
ATOM   4622 HD12 ILE A 308      -9.414   2.281   3.360  1.00 86.85           H  
ATOM   4623 HD13 ILE A 308      -8.388   3.102   2.156  1.00 86.85           H  
ATOM   4624  N   PHE A 309      -5.514   5.571   3.746  1.00 88.98           N  
ATOM   4625  H   PHE A 309      -5.220   4.701   4.164  1.00 88.98           H  
ATOM   4626  CA  PHE A 309      -4.932   5.913   2.450  1.00 88.98           C  
ATOM   4627  HA  PHE A 309      -5.302   6.888   2.135  1.00 88.98           H  
ATOM   4628  C   PHE A 309      -5.360   4.912   1.393  1.00 88.98           C  
ATOM   4629  CB  PHE A 309      -3.411   6.021   2.517  1.00 88.98           C  
ATOM   4630  HB2 PHE A 309      -2.997   5.875   1.519  1.00 88.98           H  
ATOM   4631  HB3 PHE A 309      -3.000   5.245   3.163  1.00 88.98           H  
ATOM   4632  O   PHE A 309      -5.051   3.728   1.488  1.00 88.98           O  
ATOM   4633  CG  PHE A 309      -2.994   7.387   2.989  1.00 88.98           C  
ATOM   4634  CD1 PHE A 309      -2.938   8.463   2.089  1.00 88.98           C  
ATOM   4635  HD1 PHE A 309      -3.173   8.300   1.048  1.00 88.98           H  
ATOM   4636  CD2 PHE A 309      -2.746   7.601   4.343  1.00 88.98           C  
ATOM   4637  HD2 PHE A 309      -2.809   6.761   5.019  1.00 88.98           H  
ATOM   4638  CE1 PHE A 309      -2.593   9.747   2.538  1.00 88.98           C  
ATOM   4639  HE1 PHE A 309      -2.533  10.565   1.835  1.00 88.98           H  
ATOM   4640  CE2 PHE A 309      -2.433   8.891   4.796  1.00 88.98           C  
ATOM   4641  HE2 PHE A 309      -2.219   9.061   5.841  1.00 88.98           H  
ATOM   4642  CZ  PHE A 309      -2.345   9.964   3.900  1.00 88.98           C  
ATOM   4643  HZ  PHE A 309      -2.081  10.949   4.254  1.00 88.98           H  
ATOM   4644  N   ASP A 310      -6.029   5.410   0.363  1.00 91.42           N  
ATOM   4645  H   ASP A 310      -6.213   6.403   0.346  1.00 91.42           H  
ATOM   4646  CA  ASP A 310      -6.225   4.679  -0.878  1.00 91.42           C  
ATOM   4647  HA  ASP A 310      -6.435   3.632  -0.658  1.00 91.42           H  
ATOM   4648  C   ASP A 310      -4.937   4.756  -1.710  1.00 91.42           C  
ATOM   4649  CB  ASP A 310      -7.445   5.255  -1.596  1.00 91.42           C  
ATOM   4650  HB2 ASP A 310      -7.308   6.327  -1.737  1.00 91.42           H  
ATOM   4651  HB3 ASP A 310      -8.327   5.114  -0.970  1.00 91.42           H  
ATOM   4652  O   ASP A 310      -4.506   5.843  -2.115  1.00 91.42           O  
ATOM   4653  CG  ASP A 310      -7.684   4.598  -2.949  1.00 91.42           C  
ATOM   4654  OD1 ASP A 310      -7.180   3.479  -3.183  1.00 91.42           O  
ATOM   4655  OD2 ASP A 310      -8.348   5.237  -3.788  1.00 91.42           O  
ATOM   4656  N   ILE A 311      -4.298   3.603  -1.916  1.00 92.96           N  
ATOM   4657  H   ILE A 311      -4.767   2.750  -1.646  1.00 92.96           H  
ATOM   4658  CA  ILE A 311      -2.984   3.488  -2.550  1.00 92.96           C  
ATOM   4659  HA  ILE A 311      -2.622   4.499  -2.739  1.00 92.96           H  
ATOM   4660  C   ILE A 311      -3.124   2.777  -3.892  1.00 92.96           C  
ATOM   4661  CB  ILE A 311      -1.940   2.810  -1.631  1.00 92.96           C  
ATOM   4662  HB  ILE A 311      -2.272   1.790  -1.440  1.00 92.96           H  
ATOM   4663  O   ILE A 311      -3.710   1.700  -3.983  1.00 92.96           O  
ATOM   4664  CG1 ILE A 311      -1.834   3.567  -0.287  1.00 92.96           C  
ATOM   4665 HG12 ILE A 311      -2.821   3.636   0.169  1.00 92.96           H  
ATOM   4666 HG13 ILE A 311      -1.500   4.585  -0.490  1.00 92.96           H  
ATOM   4667  CG2 ILE A 311      -0.560   2.764  -2.324  1.00 92.96           C  
ATOM   4668 HG21 ILE A 311       0.153   2.211  -1.712  1.00 92.96           H  
ATOM   4669 HG22 ILE A 311      -0.623   2.246  -3.281  1.00 92.96           H  
ATOM   4670 HG23 ILE A 311      -0.188   3.776  -2.484  1.00 92.96           H  
ATOM   4671  CD1 ILE A 311      -0.918   2.939   0.772  1.00 92.96           C  
ATOM   4672 HD11 ILE A 311      -1.326   1.982   1.097  1.00 92.96           H  
ATOM   4673 HD12 ILE A 311       0.095   2.800   0.395  1.00 92.96           H  
ATOM   4674 HD13 ILE A 311      -0.874   3.598   1.639  1.00 92.96           H  
ATOM   4675  N   GLY A 312      -2.530   3.357  -4.935  1.00 93.13           N  
ATOM   4676  H   GLY A 312      -2.044   4.227  -4.770  1.00 93.13           H  
ATOM   4677  CA  GLY A 312      -2.535   2.788  -6.281  1.00 93.13           C  
ATOM   4678  HA2 GLY A 312      -3.272   3.316  -6.886  1.00 93.13           H  
ATOM   4679  HA3 GLY A 312      -2.815   1.735  -6.244  1.00 93.13           H  
ATOM   4680  C   GLY A 312      -1.191   2.920  -6.976  1.00 93.13           C  
ATOM   4681  O   GLY A 312      -0.554   3.967  -6.891  1.00 93.13           O  
ATOM   4682  N   ILE A 313      -0.784   1.889  -7.714  1.00 93.49           N  
ATOM   4683  H   ILE A 313      -1.356   1.056  -7.746  1.00 93.49           H  
ATOM   4684  CA  ILE A 313       0.483   1.851  -8.449  1.00 93.49           C  
ATOM   4685  HA  ILE A 313       1.019   2.787  -8.293  1.00 93.49           H  
ATOM   4686  C   ILE A 313       0.197   1.718  -9.941  1.00 93.49           C  
ATOM   4687  CB  ILE A 313       1.393   0.720  -7.919  1.00 93.49           C  
ATOM   4688  HB  ILE A 313       0.852  -0.225  -7.976  1.00 93.49           H  
ATOM   4689  O   ILE A 313      -0.498   0.798 -10.353  1.00 93.49           O  
ATOM   4690  CG1 ILE A 313       1.753   1.010  -6.444  1.00 93.49           C  
ATOM   4691 HG12 ILE A 313       0.856   1.250  -5.874  1.00 93.49           H  
ATOM   4692 HG13 ILE A 313       2.404   1.883  -6.412  1.00 93.49           H  
ATOM   4693  CG2 ILE A 313       2.676   0.613  -8.770  1.00 93.49           C  
ATOM   4694 HG21 ILE A 313       3.327  -0.170  -8.383  1.00 93.49           H  
ATOM   4695 HG22 ILE A 313       3.210   1.563  -8.772  1.00 93.49           H  
ATOM   4696 HG23 ILE A 313       2.428   0.340  -9.795  1.00 93.49           H  
ATOM   4697  CD1 ILE A 313       2.444  -0.143  -5.718  1.00 93.49           C  
ATOM   4698 HD11 ILE A 313       2.625   0.143  -4.681  1.00 93.49           H  
ATOM   4699 HD12 ILE A 313       1.793  -1.017  -5.734  1.00 93.49           H  
ATOM   4700 HD13 ILE A 313       3.399  -0.371  -6.191  1.00 93.49           H  
ATOM   4701  N   ASP A 314       0.737   2.609 -10.761  1.00 93.55           N  
ATOM   4702  H   ASP A 314       1.311   3.341 -10.367  1.00 93.55           H  
ATOM   4703  CA  ASP A 314       0.751   2.448 -12.218  1.00 93.55           C  
ATOM   4704  HA  ASP A 314       0.156   1.574 -12.480  1.00 93.55           H  
ATOM   4705  C   ASP A 314       2.183   2.177 -12.684  1.00 93.55           C  
ATOM   4706  CB  ASP A 314       0.104   3.660 -12.918  1.00 93.55           C  
ATOM   4707  HB2 ASP A 314      -0.718   4.021 -12.300  1.00 93.55           H  
ATOM   4708  HB3 ASP A 314       0.835   4.464 -13.004  1.00 93.55           H  
ATOM   4709  O   ASP A 314       3.131   2.776 -12.164  1.00 93.55           O  
ATOM   4710  CG  ASP A 314      -0.476   3.336 -14.309  1.00 93.55           C  
ATOM   4711  OD1 ASP A 314      -0.433   2.158 -14.719  1.00 93.55           O  
ATOM   4712  OD2 ASP A 314      -1.091   4.239 -14.929  1.00 93.55           O  
ATOM   4713  N   ALA A 315       2.337   1.264 -13.638  1.00 91.57           N  
ATOM   4714  H   ALA A 315       1.506   0.893 -14.076  1.00 91.57           H  
ATOM   4715  CA  ALA A 315       3.623   0.859 -14.186  1.00 91.57           C  
ATOM   4716  HA  ALA A 315       4.409   1.494 -13.776  1.00 91.57           H  
ATOM   4717  C   ALA A 315       3.601   1.040 -15.705  1.00 91.57           C  
ATOM   4718  CB  ALA A 315       3.929  -0.582 -13.762  1.00 91.57           C  
ATOM   4719  HB1 ALA A 315       4.918  -0.869 -14.120  1.00 91.57           H  
ATOM   4720  HB2 ALA A 315       3.904  -0.657 -12.675  1.00 91.57           H  
ATOM   4721  HB3 ALA A 315       3.185  -1.257 -14.185  1.00 91.57           H  
ATOM   4722  O   ALA A 315       2.776   0.449 -16.400  1.00 91.57           O  
ATOM   4723  N   GLN A 316       4.521   1.852 -16.222  1.00 91.41           N  
ATOM   4724  H   GLN A 316       5.159   2.312 -15.587  1.00 91.41           H  
ATOM   4725  CA  GLN A 316       4.618   2.167 -17.643  1.00 91.41           C  
ATOM   4726  HA  GLN A 316       3.915   1.548 -18.199  1.00 91.41           H  
ATOM   4727  C   GLN A 316       6.023   1.856 -18.158  1.00 91.41           C  
ATOM   4728  CB  GLN A 316       4.214   3.631 -17.859  1.00 91.41           C  
ATOM   4729  HB2 GLN A 316       4.906   4.287 -17.331  1.00 91.41           H  
ATOM   4730  HB3 GLN A 316       3.215   3.778 -17.449  1.00 91.41           H  
ATOM   4731  O   GLN A 316       7.003   2.469 -17.731  1.00 91.41           O  
ATOM   4732  CG  GLN A 316       4.198   3.999 -19.349  1.00 91.41           C  
ATOM   4733  HG2 GLN A 316       3.565   3.294 -19.887  1.00 91.41           H  
ATOM   4734  HG3 GLN A 316       5.209   3.926 -19.751  1.00 91.41           H  
ATOM   4735  CD  GLN A 316       3.677   5.407 -19.616  1.00 91.41           C  
ATOM   4736  NE2 GLN A 316       3.763   5.875 -20.841  1.00 91.41           N  
ATOM   4737 HE21 GLN A 316       4.169   5.309 -21.572  1.00 91.41           H  
ATOM   4738 HE22 GLN A 316       3.402   6.809 -20.975  1.00 91.41           H  
ATOM   4739  OE1 GLN A 316       3.179   6.118 -18.762  1.00 91.41           O  
ATOM   4740  N   GLU A 317       6.124   0.905 -19.086  1.00 90.33           N  
ATOM   4741  H   GLU A 317       5.297   0.406 -19.381  1.00 90.33           H  
ATOM   4742  CA  GLU A 317       7.398   0.553 -19.715  1.00 90.33           C  
ATOM   4743  HA  GLU A 317       8.125   0.346 -18.930  1.00 90.33           H  
ATOM   4744  C   GLU A 317       7.941   1.711 -20.561  1.00 90.33           C  
ATOM   4745  CB  GLU A 317       7.272  -0.717 -20.567  1.00 90.33           C  
ATOM   4746  HB2 GLU A 317       8.224  -0.869 -21.077  1.00 90.33           H  
ATOM   4747  HB3 GLU A 317       6.493  -0.576 -21.316  1.00 90.33           H  
ATOM   4748  O   GLU A 317       7.204   2.386 -21.288  1.00 90.33           O  
ATOM   4749  CG  GLU A 317       6.963  -1.965 -19.725  1.00 90.33           C  
ATOM   4750  HG2 GLU A 317       7.676  -2.010 -18.901  1.00 90.33           H  
ATOM   4751  HG3 GLU A 317       5.962  -1.870 -19.303  1.00 90.33           H  
ATOM   4752  CD  GLU A 317       7.055  -3.275 -20.529  1.00 90.33           C  
ATOM   4753  OE1 GLU A 317       7.009  -4.346 -19.884  1.00 90.33           O  
ATOM   4754  OE2 GLU A 317       7.198  -3.211 -21.772  1.00 90.33           O  
ATOM   4755  N   LEU A 318       9.251   1.935 -20.472  1.00 89.44           N  
ATOM   4756  H   LEU A 318       9.810   1.327 -19.890  1.00 89.44           H  
ATOM   4757  CA  LEU A 318       9.953   2.928 -21.272  1.00 89.44           C  
ATOM   4758  HA  LEU A 318       9.266   3.744 -21.497  1.00 89.44           H  
ATOM   4759  C   LEU A 318      10.386   2.336 -22.608  1.00 89.44           C  
ATOM   4760  CB  LEU A 318      11.152   3.493 -20.495  1.00 89.44           C  
ATOM   4761  HB2 LEU A 318      11.745   4.102 -21.179  1.00 89.44           H  
ATOM   4762  HB3 LEU A 318      11.779   2.666 -20.161  1.00 89.44           H  
ATOM   4763  O   LEU A 318      10.922   1.229 -22.691  1.00 89.44           O  
ATOM   4764  CG  LEU A 318      10.759   4.359 -19.288  1.00 89.44           C  
ATOM   4765  HG  LEU A 318      10.158   3.779 -18.587  1.00 89.44           H  
ATOM   4766  CD1 LEU A 318      12.009   4.851 -18.559  1.00 89.44           C  
ATOM   4767 HD11 LEU A 318      11.723   5.408 -17.666  1.00 89.44           H  
ATOM   4768 HD12 LEU A 318      12.597   5.495 -19.213  1.00 89.44           H  
ATOM   4769 HD13 LEU A 318      12.614   3.996 -18.257  1.00 89.44           H  
ATOM   4770  CD2 LEU A 318       9.970   5.586 -19.745  1.00 89.44           C  
ATOM   4771 HD21 LEU A 318       8.948   5.283 -19.975  1.00 89.44           H  
ATOM   4772 HD22 LEU A 318       9.941   6.332 -18.951  1.00 89.44           H  
ATOM   4773 HD23 LEU A 318      10.431   6.029 -20.628  1.00 89.44           H  
ATOM   4774  N   THR A 319      10.216   3.123 -23.669  1.00 89.23           N  
ATOM   4775  H   THR A 319       9.869   4.061 -23.526  1.00 89.23           H  
ATOM   4776  CA  THR A 319      10.740   2.750 -24.983  1.00 89.23           C  
ATOM   4777  HA  THR A 319      10.545   1.689 -25.144  1.00 89.23           H  
ATOM   4778  C   THR A 319      12.251   2.973 -25.009  1.00 89.23           C  
ATOM   4779  CB  THR A 319      10.029   3.521 -26.098  1.00 89.23           C  
ATOM   4780  HB  THR A 319      10.213   4.590 -25.982  1.00 89.23           H  
ATOM   4781  O   THR A 319      12.750   3.998 -24.540  1.00 89.23           O  
ATOM   4782  CG2 THR A 319      10.462   3.072 -27.493  1.00 89.23           C  
ATOM   4783 HG21 THR A 319      11.506   3.330 -27.666  1.00 89.23           H  
ATOM   4784 HG22 THR A 319      10.323   1.995 -27.598  1.00 89.23           H  
ATOM   4785 HG23 THR A 319       9.853   3.583 -28.238  1.00 89.23           H  
ATOM   4786  OG1 THR A 319       8.645   3.276 -26.017  1.00 89.23           O  
ATOM   4787  HG1 THR A 319       8.392   3.313 -25.092  1.00 89.23           H  
ATOM   4788  N   ALA A 320      13.005   2.028 -25.574  1.00 86.25           N  
ATOM   4789  H   ALA A 320      12.558   1.201 -25.943  1.00 86.25           H  
ATOM   4790  CA  ALA A 320      14.456   2.160 -25.688  1.00 86.25           C  
ATOM   4791  HA  ALA A 320      14.870   2.215 -24.681  1.00 86.25           H  
ATOM   4792  C   ALA A 320      14.839   3.452 -26.438  1.00 86.25           C  
ATOM   4793  CB  ALA A 320      15.020   0.914 -26.378  1.00 86.25           C  
ATOM   4794  HB1 ALA A 320      14.749   0.024 -25.810  1.00 86.25           H  
ATOM   4795  HB2 ALA A 320      16.106   0.985 -26.432  1.00 86.25           H  
ATOM   4796  HB3 ALA A 320      14.617   0.835 -27.388  1.00 86.25           H  
ATOM   4797  O   ALA A 320      14.281   3.757 -27.491  1.00 86.25           O  
ATOM   4798  N   GLY A 321      15.797   4.213 -25.901  1.00 86.03           N  
ATOM   4799  H   GLY A 321      16.185   3.937 -25.010  1.00 86.03           H  
ATOM   4800  CA  GLY A 321      16.232   5.483 -26.498  1.00 86.03           C  
ATOM   4801  HA2 GLY A 321      17.276   5.662 -26.243  1.00 86.03           H  
ATOM   4802  HA3 GLY A 321      16.173   5.404 -27.584  1.00 86.03           H  
ATOM   4803  C   GLY A 321      15.409   6.712 -26.090  1.00 86.03           C  
ATOM   4804  O   GLY A 321      15.809   7.833 -26.403  1.00 86.03           O  
ATOM   4805  N   GLN A 322      14.299   6.539 -25.367  1.00 88.41           N  
ATOM   4806  H   GLN A 322      14.003   5.600 -25.141  1.00 88.41           H  
ATOM   4807  CA  GLN A 322      13.454   7.640 -24.904  1.00 88.41           C  
ATOM   4808  HA  GLN A 322      13.161   8.222 -25.778  1.00 88.41           H  
ATOM   4809  C   GLN A 322      14.213   8.569 -23.935  1.00 88.41           C  
ATOM   4810  CB  GLN A 322      12.187   7.027 -24.291  1.00 88.41           C  
ATOM   4811  HB2 GLN A 322      12.447   6.460 -23.397  1.00 88.41           H  
ATOM   4812  HB3 GLN A 322      11.766   6.343 -25.027  1.00 88.41           H  
ATOM   4813  O   GLN A 322      14.913   8.098 -23.038  1.00 88.41           O  
ATOM   4814  CG  GLN A 322      11.103   8.047 -23.940  1.00 88.41           C  
ATOM   4815  HG2 GLN A 322      11.406   8.619 -23.063  1.00 88.41           H  
ATOM   4816  HG3 GLN A 322      10.978   8.733 -24.778  1.00 88.41           H  
ATOM   4817  CD  GLN A 322       9.755   7.389 -23.659  1.00 88.41           C  
ATOM   4818  NE2 GLN A 322       8.708   8.176 -23.623  1.00 88.41           N  
ATOM   4819 HE21 GLN A 322       7.817   7.732 -23.453  1.00 88.41           H  
ATOM   4820 HE22 GLN A 322       8.834   9.173 -23.724  1.00 88.41           H  
ATOM   4821  OE1 GLN A 322       9.610   6.186 -23.495  1.00 88.41           O  
ATOM   4822  N   GLN A 323      14.077   9.889 -24.120  1.00 91.93           N  
ATOM   4823  H   GLN A 323      13.576  10.193 -24.942  1.00 91.93           H  
ATOM   4824  CA  GLN A 323      14.690  10.930 -23.266  1.00 91.93           C  
ATOM   4825  HA  GLN A 323      15.296  10.462 -22.490  1.00 91.93           H  
ATOM   4826  C   GLN A 323      13.663  11.811 -22.542  1.00 91.93           C  
ATOM   4827  CB  GLN A 323      15.603  11.840 -24.100  1.00 91.93           C  
ATOM   4828  HB2 GLN A 323      15.040  12.259 -24.934  1.00 91.93           H  
ATOM   4829  HB3 GLN A 323      15.936  12.662 -23.466  1.00 91.93           H  
ATOM   4830  O   GLN A 323      14.000  12.510 -21.592  1.00 91.93           O  
ATOM   4831  CG  GLN A 323      16.847  11.120 -24.630  1.00 91.93           C  
ATOM   4832  HG2 GLN A 323      17.361  10.637 -23.799  1.00 91.93           H  
ATOM   4833  HG3 GLN A 323      16.545  10.355 -25.345  1.00 91.93           H  
ATOM   4834  CD  GLN A 323      17.826  12.070 -25.316  1.00 91.93           C  
ATOM   4835  NE2 GLN A 323      18.914  11.562 -25.850  1.00 91.93           N  
ATOM   4836 HE21 GLN A 323      19.067  10.564 -25.856  1.00 91.93           H  
ATOM   4837 HE22 GLN A 323      19.517  12.229 -26.310  1.00 91.93           H  
ATOM   4838  OE1 GLN A 323      17.648  13.272 -25.402  1.00 91.93           O  
ATOM   4839  N   SER A 324      12.406  11.789 -22.977  1.00 92.35           N  
ATOM   4840  H   SER A 324      12.156  11.180 -23.742  1.00 92.35           H  
ATOM   4841  CA  SER A 324      11.311  12.479 -22.305  1.00 92.35           C  
ATOM   4842  HA  SER A 324      11.547  12.530 -21.242  1.00 92.35           H  
ATOM   4843  C   SER A 324      10.021  11.685 -22.455  1.00 92.35           C  
ATOM   4844  CB  SER A 324      11.158  13.907 -22.836  1.00 92.35           C  
ATOM   4845  HB2 SER A 324      12.100  14.441 -22.709  1.00 92.35           H  
ATOM   4846  HB3 SER A 324      10.907  13.881 -23.896  1.00 92.35           H  
ATOM   4847  O   SER A 324       9.839  10.938 -23.422  1.00 92.35           O  
ATOM   4848  OG  SER A 324      10.143  14.590 -22.130  1.00 92.35           O  
ATOM   4849  HG  SER A 324      10.300  14.502 -21.187  1.00 92.35           H  
ATOM   4850  N   ILE A 325       9.144  11.809 -21.468  1.00 94.21           N  
ATOM   4851  H   ILE A 325       9.349  12.451 -20.715  1.00 94.21           H  
ATOM   4852  CA  ILE A 325       7.873  11.099 -21.410  1.00 94.21           C  
ATOM   4853  HA  ILE A 325       7.505  10.974 -22.429  1.00 94.21           H  
ATOM   4854  C   ILE A 325       6.846  11.924 -20.647  1.00 94.21           C  
ATOM   4855  CB  ILE A 325       8.082   9.700 -20.796  1.00 94.21           C  
ATOM   4856  HB  ILE A 325       8.880   9.220 -21.362  1.00 94.21           H  
ATOM   4857  O   ILE A 325       7.186  12.654 -19.720  1.00 94.21           O  
ATOM   4858  CG1 ILE A 325       6.806   8.845 -20.951  1.00 94.21           C  
ATOM   4859 HG12 ILE A 325       6.428   8.956 -21.967  1.00 94.21           H  
ATOM   4860 HG13 ILE A 325       6.037   9.192 -20.261  1.00 94.21           H  
ATOM   4861  CG2 ILE A 325       8.585   9.744 -19.352  1.00 94.21           C  
ATOM   4862 HG21 ILE A 325       8.867   8.733 -19.058  1.00 94.21           H  
ATOM   4863 HG22 ILE A 325       7.807  10.118 -18.685  1.00 94.21           H  
ATOM   4864 HG23 ILE A 325       9.474  10.370 -19.279  1.00 94.21           H  
ATOM   4865  CD1 ILE A 325       7.042   7.353 -20.705  1.00 94.21           C  
ATOM   4866 HD11 ILE A 325       7.925   7.015 -21.247  1.00 94.21           H  
ATOM   4867 HD12 ILE A 325       6.182   6.787 -21.065  1.00 94.21           H  
ATOM   4868 HD13 ILE A 325       7.165   7.161 -19.640  1.00 94.21           H  
ATOM   4869  N   THR A 326       5.581  11.808 -21.038  1.00 94.13           N  
ATOM   4870  H   THR A 326       5.361  11.172 -21.792  1.00 94.13           H  
ATOM   4871  CA  THR A 326       4.450  12.295 -20.249  1.00 94.13           C  
ATOM   4872  HA  THR A 326       4.819  12.900 -19.421  1.00 94.13           H  
ATOM   4873  C   THR A 326       3.712  11.096 -19.680  1.00 94.13           C  
ATOM   4874  CB  THR A 326       3.524  13.182 -21.083  1.00 94.13           C  
ATOM   4875  HB  THR A 326       3.089  12.602 -21.897  1.00 94.13           H  
ATOM   4876  O   THR A 326       3.343  10.201 -20.440  1.00 94.13           O  
ATOM   4877  CG2 THR A 326       2.411  13.807 -20.249  1.00 94.13           C  
ATOM   4878 HG21 THR A 326       2.836  14.366 -19.415  1.00 94.13           H  
ATOM   4879 HG22 THR A 326       1.824  14.483 -20.871  1.00 94.13           H  
ATOM   4880 HG23 THR A 326       1.750  13.031 -19.863  1.00 94.13           H  
ATOM   4881  OG1 THR A 326       4.286  14.239 -21.620  1.00 94.13           O  
ATOM   4882  HG1 THR A 326       5.195  14.094 -21.348  1.00 94.13           H  
ATOM   4883  N   ILE A 327       3.523  11.072 -18.363  1.00 93.72           N  
ATOM   4884  H   ILE A 327       3.833  11.861 -17.814  1.00 93.72           H  
ATOM   4885  CA  ILE A 327       2.786  10.017 -17.664  1.00 93.72           C  
ATOM   4886  HA  ILE A 327       2.462   9.286 -18.404  1.00 93.72           H  
ATOM   4887  C   ILE A 327       1.543  10.622 -16.997  1.00 93.72           C  
ATOM   4888  CB  ILE A 327       3.670   9.241 -16.662  1.00 93.72           C  
ATOM   4889  HB  ILE A 327       3.088   8.392 -16.305  1.00 93.72           H  
ATOM   4890  O   ILE A 327       1.639  11.704 -16.410  1.00 93.72           O  
ATOM   4891  CG1 ILE A 327       4.033  10.106 -15.436  1.00 93.72           C  
ATOM   4892 HG12 ILE A 327       3.121  10.335 -14.885  1.00 93.72           H  
ATOM   4893 HG13 ILE A 327       4.468  11.043 -15.783  1.00 93.72           H  
ATOM   4894  CG2 ILE A 327       4.914   8.678 -17.375  1.00 93.72           C  
ATOM   4895 HG21 ILE A 327       5.614   9.479 -17.610  1.00 93.72           H  
ATOM   4896 HG22 ILE A 327       5.402   7.937 -16.742  1.00 93.72           H  
ATOM   4897 HG23 ILE A 327       4.614   8.184 -18.300  1.00 93.72           H  
ATOM   4898  CD1 ILE A 327       4.978   9.446 -14.435  1.00 93.72           C  
ATOM   4899 HD11 ILE A 327       4.628   8.438 -14.214  1.00 93.72           H  
ATOM   4900 HD12 ILE A 327       5.987   9.398 -14.845  1.00 93.72           H  
ATOM   4901 HD13 ILE A 327       4.996  10.033 -13.516  1.00 93.72           H  
ATOM   4902  N   PRO A 328       0.384   9.955 -17.058  1.00 93.01           N  
ATOM   4903  CA  PRO A 328      -0.807  10.419 -16.365  1.00 93.01           C  
ATOM   4904  HA  PRO A 328      -0.905  11.502 -16.447  1.00 93.01           H  
ATOM   4905  C   PRO A 328      -0.759  10.036 -14.881  1.00 93.01           C  
ATOM   4906  CB  PRO A 328      -1.968   9.759 -17.110  1.00 93.01           C  
ATOM   4907  HB2 PRO A 328      -2.835   9.606 -16.466  1.00 93.01           H  
ATOM   4908  HB3 PRO A 328      -2.239  10.373 -17.969  1.00 93.01           H  
ATOM   4909  O   PRO A 328      -0.577   8.870 -14.536  1.00 93.01           O  
ATOM   4910  CG  PRO A 328      -1.371   8.435 -17.594  1.00 93.01           C  
ATOM   4911  HG2 PRO A 328      -1.867   8.077 -18.497  1.00 93.01           H  
ATOM   4912  HG3 PRO A 328      -1.440   7.688 -16.803  1.00 93.01           H  
ATOM   4913  CD  PRO A 328       0.097   8.769 -17.854  1.00 93.01           C  
ATOM   4914  HD2 PRO A 328       0.238   8.998 -18.910  1.00 93.01           H  
ATOM   4915  HD3 PRO A 328       0.731   7.933 -17.560  1.00 93.01           H  
ATOM   4916  N   ILE A 329      -0.996  10.998 -13.988  1.00 92.84           N  
ATOM   4917  H   ILE A 329      -1.149  11.934 -14.335  1.00 92.84           H  
ATOM   4918  CA  ILE A 329      -1.317  10.717 -12.576  1.00 92.84           C  
ATOM   4919  HA  ILE A 329      -0.779   9.826 -12.252  1.00 92.84           H  
ATOM   4920  C   ILE A 329      -2.808  10.408 -12.445  1.00 92.84           C  
ATOM   4921  CB  ILE A 329      -0.911  11.899 -11.670  1.00 92.84           C  
ATOM   4922  HB  ILE A 329      -1.456  12.784 -11.998  1.00 92.84           H  
ATOM   4923  O   ILE A 329      -3.205   9.440 -11.785  1.00 92.84           O  
ATOM   4924  CG1 ILE A 329       0.591  12.220 -11.771  1.00 92.84           C  
ATOM   4925 HG12 ILE A 329       0.823  13.048 -11.101  1.00 92.84           H  
ATOM   4926 HG13 ILE A 329       0.799  12.548 -12.789  1.00 92.84           H  
ATOM   4927  CG2 ILE A 329      -1.305  11.639 -10.204  1.00 92.84           C  
ATOM   4928 HG21 ILE A 329      -0.933  10.669  -9.874  1.00 92.84           H  
ATOM   4929 HG22 ILE A 329      -0.891  12.414  -9.559  1.00 92.84           H  
ATOM   4930 HG23 ILE A 329      -2.389  11.654 -10.100  1.00 92.84           H  
ATOM   4931  CD1 ILE A 329       1.513  11.041 -11.440  1.00 92.84           C  
ATOM   4932 HD11 ILE A 329       1.265  10.616 -10.468  1.00 92.84           H  
ATOM   4933 HD12 ILE A 329       2.549  11.378 -11.404  1.00 92.84           H  
ATOM   4934 HD13 ILE A 329       1.434  10.282 -12.219  1.00 92.84           H  
ATOM   4935  N   THR A 330      -3.628  11.205 -13.128  1.00 92.76           N  
ATOM   4936  H   THR A 330      -3.222  11.962 -13.660  1.00 92.76           H  
ATOM   4937  CA  THR A 330      -5.067  11.002 -13.281  1.00 92.76           C  
ATOM   4938  HA  THR A 330      -5.338  10.031 -12.866  1.00 92.76           H
[truncated: 280,917 more chars]
