# Supplementary material for: Novel Adomaviruses Associated with Blotchy Bass Syndrome in Black Basses (Micropterus spp.)
Source: bioRxiv. 2025 Jun 5:2025.06.01.657292. Preprint. [Version 2] doi: 10.1101/2025.06.01.657292 (PMC12478380; doi:10.1101/2025.06.01.657292)
Supplement: Supplement 15 [file media-15.zip › Bass PDB/Mda1_Macc.pdb]

ATOM      1  N   MET A   1       8.142 -16.164 -34.947  1.00 32.94           N  
ATOM      2  H   MET A   1       7.875 -17.123 -34.777  1.00 32.94           H  
ATOM      3  H2  MET A   1       8.843 -16.136 -35.674  1.00 32.94           H  
ATOM      4  H3  MET A   1       8.531 -15.774 -34.100  1.00 32.94           H  
ATOM      5  CA  MET A   1       6.960 -15.370 -35.339  1.00 32.94           C  
ATOM      6  HA  MET A   1       6.570 -15.730 -36.291  1.00 32.94           H  
ATOM      7  C   MET A   1       7.382 -13.926 -35.526  1.00 32.94           C  
ATOM      8  CB  MET A   1       5.845 -15.481 -34.294  1.00 32.94           C  
ATOM      9  HB2 MET A   1       5.166 -14.635 -34.395  1.00 32.94           H  
ATOM     10  HB3 MET A   1       6.270 -15.466 -33.290  1.00 32.94           H  
ATOM     11  O   MET A   1       7.949 -13.343 -34.611  1.00 32.94           O  
ATOM     12  CG  MET A   1       5.034 -16.761 -34.504  1.00 32.94           C  
ATOM     13  HG2 MET A   1       5.701 -17.622 -34.536  1.00 32.94           H  
ATOM     14  HG3 MET A   1       4.507 -16.691 -35.455  1.00 32.94           H  
ATOM     15  SD  MET A   1       3.827 -17.031 -33.191  1.00 32.94           S  
ATOM     16  CE  MET A   1       2.866 -18.391 -33.911  1.00 32.94           C  
ATOM     17  HE1 MET A   1       2.078 -18.685 -33.217  1.00 32.94           H  
ATOM     18  HE2 MET A   1       3.513 -19.249 -34.097  1.00 32.94           H  
ATOM     19  HE3 MET A   1       2.408 -18.069 -34.846  1.00 32.94           H  
ATOM     20  N   ARG A   2       7.196 -13.401 -36.735  1.00 20.77           N  
ATOM     21  H   ARG A   2       6.662 -13.921 -37.416  1.00 20.77           H  
ATOM     22  CA  ARG A   2       7.534 -12.038 -37.155  1.00 20.77           C  
ATOM     23  HA  ARG A   2       7.767 -11.417 -36.290  1.00 20.77           H  
ATOM     24  C   ARG A   2       6.273 -11.512 -37.831  1.00 20.77           C  
ATOM     25  CB  ARG A   2       8.725 -12.075 -38.145  1.00 20.77           C  
ATOM     26  HB2 ARG A   2       9.206 -13.051 -38.087  1.00 20.77           H  
ATOM     27  HB3 ARG A   2       8.359 -11.962 -39.165  1.00 20.77           H  
ATOM     28  O   ARG A   2       5.794 -12.168 -38.748  1.00 20.77           O  
ATOM     29  CG  ARG A   2       9.806 -11.013 -37.890  1.00 20.77           C  
ATOM     30  HG2 ARG A   2      10.250 -11.198 -36.912  1.00 20.77           H  
ATOM     31  HG3 ARG A   2       9.365 -10.017 -37.902  1.00 20.77           H  
ATOM     32  CD  ARG A   2      10.888 -11.114 -38.980  1.00 20.77           C  
ATOM     33  HD2 ARG A   2      11.068 -12.167 -39.194  1.00 20.77           H  
ATOM     34  HD3 ARG A   2      10.516 -10.639 -39.888  1.00 20.77           H  
ATOM     35  NE  ARG A   2      12.166 -10.493 -38.573  1.00 20.77           N  
ATOM     36  HE  ARG A   2      12.146  -9.896 -37.759  1.00 20.77           H  
ATOM     37  NH1 ARG A   2      13.444 -11.302 -40.310  1.00 20.77           N  
ATOM     38 HH11 ARG A   2      14.328 -11.369 -40.793  1.00 20.77           H  
ATOM     39 HH12 ARG A   2      12.614 -11.675 -40.749  1.00 20.77           H  
ATOM     40  NH2 ARG A   2      14.410 -10.091 -38.710  1.00 20.77           N  
ATOM     41 HH21 ARG A   2      14.368  -9.523 -37.876  1.00 20.77           H  
ATOM     42 HH22 ARG A   2      15.278 -10.172 -39.219  1.00 20.77           H  
ATOM     43  CZ  ARG A   2      13.328 -10.631 -39.197  1.00 20.77           C  
ATOM     44  N   PHE A   3       5.755 -10.382 -37.372  1.00 28.55           N  
ATOM     45  H   PHE A   3       6.196  -9.903 -36.600  1.00 28.55           H  
ATOM     46  CA  PHE A   3       4.726  -9.641 -38.089  1.00 28.55           C  
ATOM     47  HA  PHE A   3       4.509 -10.132 -39.038  1.00 28.55           H  
ATOM     48  C   PHE A   3       5.288  -8.261 -38.400  1.00 28.55           C  
ATOM     49  CB  PHE A   3       3.413  -9.597 -37.299  1.00 28.55           C  
ATOM     50  HB2 PHE A   3       3.604  -9.225 -36.292  1.00 28.55           H  
ATOM     51  HB3 PHE A   3       2.740  -8.890 -37.784  1.00 28.55           H  
ATOM     52  O   PHE A   3       5.764  -7.557 -37.509  1.00 28.55           O  
ATOM     53  CG  PHE A   3       2.714 -10.942 -37.230  1.00 28.55           C  
ATOM     54  CD1 PHE A   3       1.963 -11.400 -38.329  1.00 28.55           C  
ATOM     55  HD1 PHE A   3       1.866 -10.791 -39.216  1.00 28.55           H  
ATOM     56  CD2 PHE A   3       2.819 -11.741 -36.075  1.00 28.55           C  
ATOM     57  HD2 PHE A   3       3.373 -11.384 -35.219  1.00 28.55           H  
ATOM     58  CE1 PHE A   3       1.319 -12.649 -38.273  1.00 28.55           C  
ATOM     59  HE1 PHE A   3       0.729 -12.989 -39.112  1.00 28.55           H  
ATOM     60  CE2 PHE A   3       2.173 -12.991 -36.019  1.00 28.55           C  
ATOM     61  HE2 PHE A   3       2.222 -13.590 -35.122  1.00 28.55           H  
ATOM     62  CZ  PHE A   3       1.423 -13.443 -37.119  1.00 28.55           C  
ATOM     63  HZ  PHE A   3       0.905 -14.390 -37.072  1.00 28.55           H  
ATOM     64  N   THR A   4       5.268  -7.928 -39.684  1.00 25.15           N  
ATOM     65  H   THR A   4       4.879  -8.588 -40.341  1.00 25.15           H  
ATOM     66  CA  THR A   4       5.560  -6.608 -40.233  1.00 25.15           C  
ATOM     67  HA  THR A   4       5.934  -5.949 -39.450  1.00 25.15           H  
ATOM     68  C   THR A   4       4.229  -6.087 -40.752  1.00 25.15           C  
ATOM     69  CB  THR A   4       6.579  -6.669 -41.395  1.00 25.15           C  
ATOM     70  HB  THR A   4       6.047  -6.671 -42.346  1.00 25.15           H  
ATOM     71  O   THR A   4       3.594  -6.768 -41.554  1.00 25.15           O  
ATOM     72  CG2 THR A   4       7.529  -5.474 -41.368  1.00 25.15           C  
ATOM     73 HG21 THR A   4       8.102  -5.472 -40.440  1.00 25.15           H  
ATOM     74 HG22 THR A   4       8.211  -5.525 -42.216  1.00 25.15           H  
ATOM     75 HG23 THR A   4       6.954  -4.550 -41.439  1.00 25.15           H  
ATOM     76  OG1 THR A   4       7.390  -7.828 -41.360  1.00 25.15           O  
ATOM     77  HG1 THR A   4       7.624  -8.017 -42.272  1.00 25.15           H  
ATOM     78  N   VAL A   5       3.801  -4.910 -40.302  1.00 34.34           N  
ATOM     79  H   VAL A   5       4.355  -4.401 -39.628  1.00 34.34           H  
ATOM     80  CA  VAL A   5       2.676  -4.188 -40.904  1.00 34.34           C  
ATOM     81  HA  VAL A   5       2.280  -4.763 -41.741  1.00 34.34           H  
ATOM     82  C   VAL A   5       3.224  -2.884 -41.461  1.00 34.34           C  
ATOM     83  CB  VAL A   5       1.503  -3.981 -39.927  1.00 34.34           C  
ATOM     84  HB  VAL A   5       1.859  -3.462 -39.037  1.00 34.34           H  
ATOM     85  O   VAL A   5       3.846  -2.102 -40.743  1.00 34.34           O  
ATOM     86  CG1 VAL A   5       0.376  -3.158 -40.564  1.00 34.34           C  
ATOM     87 HG11 VAL A   5      -0.455  -3.064 -39.865  1.00 34.34           H  
ATOM     88 HG12 VAL A   5       0.723  -2.153 -40.804  1.00 34.34           H  
ATOM     89 HG13 VAL A   5       0.018  -3.639 -41.475  1.00 34.34           H  
ATOM     90  CG2 VAL A   5       0.914  -5.336 -39.512  1.00 34.34           C  
ATOM     91 HG21 VAL A   5       0.065  -5.181 -38.846  1.00 34.34           H  
ATOM     92 HG22 VAL A   5       0.578  -5.885 -40.391  1.00 34.34           H  
ATOM     93 HG23 VAL A   5       1.662  -5.928 -38.984  1.00 34.34           H  
ATOM     94  N   ALA A   6       3.031  -2.718 -42.766  1.00 33.44           N  
ATOM     95  H   ALA A   6       2.484  -3.421 -43.242  1.00 33.44           H  
ATOM     96  CA  ALA A   6       3.246  -1.494 -43.513  1.00 33.44           C  
ATOM     97  HA  ALA A   6       4.093  -0.951 -43.093  1.00 33.44           H  
ATOM     98  C   ALA A   6       1.987  -0.622 -43.415  1.00 33.44           C  
ATOM     99  CB  ALA A   6       3.558  -1.878 -44.966  1.00 33.44           C  
ATOM    100  HB1 ALA A   6       4.461  -2.487 -45.006  1.00 33.44           H  
ATOM    101  HB2 ALA A   6       2.726  -2.437 -45.393  1.00 33.44           H  
ATOM    102  HB3 ALA A   6       3.713  -0.976 -45.558  1.00 33.44           H  
ATOM    103  O   ALA A   6       0.873  -1.132 -43.501  1.00 33.44           O  
ATOM    104  N   GLY A   7       2.167   0.683 -43.249  1.00 42.31           N  
ATOM    105  H   GLY A   7       3.105   1.035 -43.122  1.00 42.31           H  
ATOM    106  CA  GLY A   7       1.070   1.646 -43.230  1.00 42.31           C  
ATOM    107  HA2 GLY A   7       0.533   1.622 -44.178  1.00 42.31           H  
ATOM    108  HA3 GLY A   7       0.372   1.394 -42.432  1.00 42.31           H  
ATOM    109  C   GLY A   7       1.608   3.043 -42.975  1.00 42.31           C  
ATOM    110  O   GLY A   7       1.827   3.426 -41.830  1.00 42.31           O  
ATOM    111  N   GLY A   8       1.891   3.767 -44.056  1.00 31.98           N  
ATOM    112  H   GLY A   8       1.630   3.394 -44.958  1.00 31.98           H  
ATOM    113  CA  GLY A   8       2.295   5.162 -44.010  1.00 31.98           C  
ATOM    114  HA2 GLY A   8       2.994   5.317 -43.188  1.00 31.98           H  
ATOM    115  HA3 GLY A   8       2.791   5.433 -44.942  1.00 31.98           H  
ATOM    116  C   GLY A   8       1.086   6.069 -43.833  1.00 31.98           C  
ATOM    117  O   GLY A   8       0.173   6.035 -44.646  1.00 31.98           O  
ATOM    118  N   HIS A   9       1.128   6.919 -42.812  1.00 39.75           N  
ATOM    119  H   HIS A   9       1.847   6.803 -42.113  1.00 39.75           H  
ATOM    120  CA  HIS A   9       0.425   8.194 -42.807  1.00 39.75           C  
ATOM    121  HA  HIS A   9       0.214   8.476 -43.839  1.00 39.75           H  
ATOM    122  C   HIS A   9       1.359   9.252 -42.222  1.00 39.75           C  
ATOM    123  CB  HIS A   9      -0.925   8.106 -42.082  1.00 39.75           C  
ATOM    124  HB2 HIS A   9      -1.242   9.111 -41.803  1.00 39.75           H  
ATOM    125  HB3 HIS A   9      -0.821   7.520 -41.169  1.00 39.75           H  
ATOM    126  O   HIS A   9       1.865   9.123 -41.108  1.00 39.75           O  
ATOM    127  CG  HIS A   9      -1.998   7.511 -42.962  1.00 39.75           C  
ATOM    128  CD2 HIS A   9      -2.477   6.229 -42.922  1.00 39.75           C  
ATOM    129  HD2 HIS A   9      -2.168   5.458 -42.232  1.00 39.75           H  
ATOM    130  ND1 HIS A   9      -2.627   8.143 -44.013  1.00 39.75           N  
ATOM    131  HD1 HIS A   9      -2.508   9.106 -44.294  1.00 39.75           H  
ATOM    132  CE1 HIS A   9      -3.460   7.261 -44.591  1.00 39.75           C  
ATOM    133  HE1 HIS A   9      -4.096   7.468 -45.438  1.00 39.75           H  
ATOM    134  NE2 HIS A   9      -3.410   6.082 -43.953  1.00 39.75           N  
ATOM    135  N   SER A  10       1.618  10.265 -43.044  1.00 33.74           N  
ATOM    136  H   SER A  10       1.134  10.261 -43.931  1.00 33.74           H  
ATOM    137  CA  SER A  10       2.247  11.528 -42.680  1.00 33.74           C  
ATOM    138  HA  SER A  10       3.161  11.350 -42.114  1.00 33.74           H  
ATOM    139  C   SER A  10       1.264  12.336 -41.833  1.00 33.74           C  
ATOM    140  CB  SER A  10       2.589  12.276 -43.979  1.00 33.74           C  
ATOM    141  HB2 SER A  10       1.759  12.186 -44.679  1.00 33.74           H  
ATOM    142  HB3 SER A  10       3.482  11.840 -44.427  1.00 33.74           H  
ATOM    143  O   SER A  10       0.133  12.560 -42.260  1.00 33.74           O  
ATOM    144  OG  SER A  10       2.797  13.643 -43.725  1.00 33.74           O  
ATOM    145  HG  SER A  10       3.067  14.103 -44.523  1.00 33.74           H  
ATOM    146  N   LEU A  11       1.694  12.759 -40.644  1.00 40.80           N  
ATOM    147  H   LEU A  11       2.622  12.481 -40.356  1.00 40.80           H  
ATOM    148  CA  LEU A  11       1.067  13.828 -39.868  1.00 40.80           C  
ATOM    149  HA  LEU A  11       0.514  14.472 -40.552  1.00 40.80           H  
ATOM    150  C   LEU A  11       2.182  14.690 -39.264  1.00 40.80           C  
ATOM    151  CB  LEU A  11       0.079  13.265 -38.820  1.00 40.80           C  
ATOM    152  HB2 LEU A  11       0.113  13.883 -37.923  1.00 40.80           H  
ATOM    153  HB3 LEU A  11       0.400  12.263 -38.537  1.00 40.80           H  
ATOM    154  O   LEU A  11       2.661  14.460 -38.153  1.00 40.80           O  
ATOM    155  CG  LEU A  11      -1.386  13.225 -39.305  1.00 40.80           C  
ATOM    156  HG  LEU A  11      -1.441  12.769 -40.294  1.00 40.80           H  
ATOM    157  CD1 LEU A  11      -2.228  12.372 -38.356  1.00 40.80           C  
ATOM    158 HD11 LEU A  11      -2.207  12.798 -37.353  1.00 40.80           H  
ATOM    159 HD12 LEU A  11      -1.833  11.357 -38.329  1.00 40.80           H  
ATOM    160 HD13 LEU A  11      -3.258  12.337 -38.713  1.00 40.80           H  
ATOM    161  CD2 LEU A  11      -2.014  14.622 -39.359  1.00 40.80           C  
ATOM    162 HD21 LEU A  11      -1.976  15.093 -38.377  1.00 40.80           H  
ATOM    163 HD22 LEU A  11      -3.053  14.545 -39.680  1.00 40.80           H  
ATOM    164 HD23 LEU A  11      -1.483  15.248 -40.076  1.00 40.80           H  
ATOM    165  N   ASP A  12       2.599  15.684 -40.043  1.00 38.74           N  
ATOM    166  H   ASP A  12       2.220  15.741 -40.977  1.00 38.74           H  
ATOM    167  CA  ASP A  12       3.297  16.873 -39.568  1.00 38.74           C  
ATOM    168  HA  ASP A  12       4.090  16.596 -38.874  1.00 38.74           H  
ATOM    169  C   ASP A  12       2.291  17.780 -38.846  1.00 38.74           C  
ATOM    170  CB  ASP A  12       3.904  17.639 -40.764  1.00 38.74           C  
ATOM    171  HB2 ASP A  12       3.213  17.612 -41.607  1.00 38.74           H  
ATOM    172  HB3 ASP A  12       4.031  18.683 -40.478  1.00 38.74           H  
ATOM    173  O   ASP A  12       1.481  18.424 -39.504  1.00 38.74           O  
ATOM    174  CG  ASP A  12       5.280  17.135 -41.195  1.00 38.74           C  
ATOM    175  OD1 ASP A  12       6.092  16.839 -40.287  1.00 38.74           O  
ATOM    176  OD2 ASP A  12       5.533  17.110 -42.419  1.00 38.74           O  
ATOM    177  N   ALA A  13       2.322  17.812 -37.508  1.00 44.90           N  
ATOM    178  H   ALA A  13       2.825  17.053 -37.071  1.00 44.90           H  
ATOM    179  CA  ALA A  13       1.966  18.966 -36.660  1.00 44.90           C  
ATOM    180  HA  ALA A  13       2.765  19.704 -36.731  1.00 44.90           H  
ATOM    181  C   ALA A  13       1.821  18.542 -35.185  1.00 44.90           C  
ATOM    182  CB  ALA A  13       0.656  19.654 -37.094  1.00 44.90           C  
ATOM    183  HB1 ALA A  13      -0.123  18.909 -37.256  1.00 44.90           H  
ATOM    184  HB2 ALA A  13       0.807  20.229 -38.007  1.00 44.90           H  
ATOM    185  HB3 ALA A  13       0.323  20.347 -36.320  1.00 44.90           H  
ATOM    186  O   ALA A  13       0.789  18.009 -34.798  1.00 44.90           O  
ATOM    187  N   ALA A  14       2.850  18.798 -34.364  1.00 42.08           N  
ATOM    188  H   ALA A  14       3.712  19.033 -34.834  1.00 42.08           H  
ATOM    189  CA  ALA A  14       2.755  19.211 -32.946  1.00 42.08           C  
ATOM    190  HA  ALA A  14       2.463  20.261 -32.927  1.00 42.08           H  
ATOM    191  C   ALA A  14       4.134  19.112 -32.260  1.00 42.08           C  
ATOM    192  CB  ALA A  14       1.691  18.448 -32.137  1.00 42.08           C  
ATOM    193  HB1 ALA A  14       1.781  18.694 -31.079  1.00 42.08           H  
ATOM    194  HB2 ALA A  14       0.689  18.735 -32.456  1.00 42.08           H  
ATOM    195  HB3 ALA A  14       1.822  17.374 -32.265  1.00 42.08           H  
ATOM    196  O   ALA A  14       4.418  18.239 -31.438  1.00 42.08           O  
ATOM    197  N   ARG A  15       5.020  20.054 -32.597  1.00 36.85           N  
ATOM    198  H   ARG A  15       4.703  20.742 -33.265  1.00 36.85           H  
ATOM    199  CA  ARG A  15       6.199  20.412 -31.795  1.00 36.85           C  
ATOM    200  HA  ARG A  15       6.738  19.517 -31.484  1.00 36.85           H  
ATOM    201  C   ARG A  15       5.717  21.174 -30.553  1.00 36.85           C  
ATOM    202  CB  ARG A  15       7.106  21.344 -32.638  1.00 36.85           C  
ATOM    203  HB2 ARG A  15       7.454  22.162 -32.008  1.00 36.85           H  
ATOM    204  HB3 ARG A  15       6.520  21.797 -33.437  1.00 36.85           H  
ATOM    205  O   ARG A  15       5.221  22.275 -30.741  1.00 36.85           O  
ATOM    206  CG  ARG A  15       8.360  20.699 -33.235  1.00 36.85           C  
ATOM    207  HG2 ARG A  15       9.022  20.390 -32.425  1.00 36.85           H  
ATOM    208  HG3 ARG A  15       8.086  19.830 -33.832  1.00 36.85           H  
ATOM    209  CD  ARG A  15       9.066  21.737 -34.123  1.00 36.85           C  
ATOM    210  HD2 ARG A  15       8.456  21.893 -35.013  1.00 36.85           H  
ATOM    211  HD3 ARG A  15       9.133  22.682 -33.584  1.00 36.85           H  
ATOM    212  NE  ARG A  15      10.429  21.321 -34.509  1.00 36.85           N  
ATOM    213  HE  ARG A  15      10.852  20.579 -33.970  1.00 36.85           H  
ATOM    214  NH1 ARG A  15      10.688  22.755 -36.293  1.00 36.85           N  
ATOM    215 HH11 ARG A  15      11.237  23.099 -37.068  1.00 36.85           H  
ATOM    216 HH12 ARG A  15       9.738  23.077 -36.180  1.00 36.85           H  
ATOM    217  NH2 ARG A  15      12.372  21.425 -35.699  1.00 36.85           N  
ATOM    218 HH21 ARG A  15      12.902  21.812 -36.467  1.00 36.85           H  
ATOM    219 HH22 ARG A  15      12.775  20.694 -35.131  1.00 36.85           H  
ATOM    220  CZ  ARG A  15      11.151  21.834 -35.494  1.00 36.85           C  
ATOM    221  N   ALA A  16       5.880  20.617 -29.341  1.00 44.44           N  
ATOM    222  H   ALA A  16       6.061  19.623 -29.353  1.00 44.44           H  
ATOM    223  CA  ALA A  16       6.167  21.347 -28.076  1.00 44.44           C  
ATOM    224  HA  ALA A  16       7.220  21.625 -28.113  1.00 44.44           H  
ATOM    225  C   ALA A  16       6.017  20.513 -26.771  1.00 44.44           C  
ATOM    226  CB  ALA A  16       5.380  22.670 -27.947  1.00 44.44           C  
ATOM    227  HB1 ALA A  16       5.556  23.138 -26.979  1.00 44.44           H  
ATOM    228  HB2 ALA A  16       5.715  23.396 -28.688  1.00 44.44           H  
ATOM    229  HB3 ALA A  16       4.312  22.488 -28.063  1.00 44.44           H  
ATOM    230  O   ALA A  16       5.746  21.072 -25.711  1.00 44.44           O  
ATOM    231  N   ALA A  17       6.235  19.192 -26.773  1.00 49.59           N  
ATOM    232  H   ALA A  17       6.406  18.707 -27.642  1.00 49.59           H  
ATOM    233  CA  ALA A  17       6.385  18.428 -25.526  1.00 49.59           C  
ATOM    234  HA  ALA A  17       6.315  19.090 -24.663  1.00 49.59           H  
ATOM    235  C   ALA A  17       7.781  17.795 -25.485  1.00 49.59           C  
ATOM    236  CB  ALA A  17       5.234  17.428 -25.386  1.00 49.59           C  
ATOM    237  HB1 ALA A  17       4.283  17.960 -25.378  1.00 49.59           H  
ATOM    238  HB2 ALA A  17       5.244  16.728 -26.222  1.00 49.59           H  
ATOM    239  HB3 ALA A  17       5.341  16.870 -24.455  1.00 49.59           H  
ATOM    240  O   ALA A  17       8.064  16.834 -26.196  1.00 49.59           O  
ATOM    241  N   GLY A  18       8.680  18.402 -24.704  1.00 47.72           N  
ATOM    242  H   GLY A  18       8.377  19.203 -24.169  1.00 47.72           H  
ATOM    243  CA  GLY A  18      10.071  17.972 -24.579  1.00 47.72           C  
ATOM    244  HA2 GLY A  18      10.546  18.091 -25.553  1.00 47.72           H  
ATOM    245  HA3 GLY A  18      10.590  18.610 -23.863  1.00 47.72           H  
ATOM    246  C   GLY A  18      10.216  16.511 -24.122  1.00 47.72           C  
ATOM    247  O   GLY A  18       9.322  15.968 -23.467  1.00 47.72           O  
ATOM    248  N   PRO A  19      11.344  15.856 -24.445  1.00 50.06           N  
ATOM    249  CA  PRO A  19      11.580  14.472 -24.067  1.00 50.06           C  
ATOM    250  HA  PRO A  19      10.765  13.846 -24.430  1.00 50.06           H  
ATOM    251  C   PRO A  19      11.667  14.360 -22.541  1.00 50.06           C  
ATOM    252  CB  PRO A  19      12.879  14.074 -24.779  1.00 50.06           C  
ATOM    253  HB2 PRO A  19      12.641  13.681 -25.768  1.00 50.06           H  
ATOM    254  HB3 PRO A  19      13.454  13.344 -24.210  1.00 50.06           H  
ATOM    255  O   PRO A  19      12.550  14.936 -21.905  1.00 50.06           O  
ATOM    256  CG  PRO A  19      13.630  15.399 -24.930  1.00 50.06           C  
ATOM    257  HG2 PRO A  19      14.304  15.387 -25.786  1.00 50.06           H  
ATOM    258  HG3 PRO A  19      14.181  15.615 -24.015  1.00 50.06           H  
ATOM    259  CD  PRO A  19      12.510  16.422 -25.106  1.00 50.06           C  
ATOM    260  HD2 PRO A  19      12.800  17.374 -24.661  1.00 50.06           H  
ATOM    261  HD3 PRO A  19      12.295  16.551 -26.167  1.00 50.06           H  
ATOM    262  N   PHE A  20      10.747  13.606 -21.939  1.00 52.67           N  
ATOM    263  H   PHE A  20       9.985  13.245 -22.495  1.00 52.67           H  
ATOM    264  CA  PHE A  20      10.796  13.280 -20.516  1.00 52.67           C  
ATOM    265  HA  PHE A  20      10.763  14.211 -19.950  1.00 52.67           H  
ATOM    266  C   PHE A  20      12.113  12.559 -20.179  1.00 52.67           C  
ATOM    267  CB  PHE A  20       9.574  12.435 -20.121  1.00 52.67           C  
ATOM    268  HB2 PHE A  20       9.850  11.800 -19.279  1.00 52.67           H  
ATOM    269  HB3 PHE A  20       9.305  11.767 -20.940  1.00 52.67           H  
ATOM    270  O   PHE A  20      12.401  11.474 -20.687  1.00 52.67           O  
ATOM    271  CG  PHE A  20       8.360  13.243 -19.701  1.00 52.67           C  
ATOM    272  CD1 PHE A  20       8.179  13.569 -18.342  1.00 52.67           C  
ATOM    273  HD1 PHE A  20       8.906  13.260 -17.605  1.00 52.67           H  
ATOM    274  CD2 PHE A  20       7.401  13.653 -20.648  1.00 52.67           C  
ATOM    275  HD2 PHE A  20       7.529  13.416 -21.693  1.00 52.67           H  
ATOM    276  CE1 PHE A  20       7.043  14.287 -17.930  1.00 52.67           C  
ATOM    277  HE1 PHE A  20       6.901  14.524 -16.886  1.00 52.67           H  
ATOM    278  CE2 PHE A  20       6.262  14.368 -20.234  1.00 52.67           C  
ATOM    279  HE2 PHE A  20       5.521  14.664 -20.962  1.00 52.67           H  
ATOM    280  CZ  PHE A  20       6.081  14.681 -18.875  1.00 52.67           C  
ATOM    281  HZ  PHE A  20       5.197  15.212 -18.555  1.00 52.67           H  
ATOM    282  N   TYR A  21      12.885  13.142 -19.260  1.00 48.99           N  
ATOM    283  H   TYR A  21      12.599  14.062 -18.956  1.00 48.99           H  
ATOM    284  CA  TYR A  21      14.155  12.642 -18.713  1.00 48.99           C  
ATOM    285  HA  TYR A  21      14.775  12.325 -19.552  1.00 48.99           H  
ATOM    286  C   TYR A  21      14.004  11.399 -17.798  1.00 48.99           C  
ATOM    287  CB  TYR A  21      14.880  13.811 -18.009  1.00 48.99           C  
ATOM    288  HB2 TYR A  21      14.149  14.440 -17.500  1.00 48.99           H  
ATOM    289  HB3 TYR A  21      15.544  13.436 -17.231  1.00 48.99           H  
ATOM    290  O   TYR A  21      14.706  11.259 -16.800  1.00 48.99           O  
ATOM    291  CG  TYR A  21      15.747  14.669 -18.908  1.00 48.99           C  
ATOM    292  CD1 TYR A  21      17.095  14.309 -19.109  1.00 48.99           C  
ATOM    293  HD1 TYR A  21      17.478  13.399 -18.672  1.00 48.99           H  
ATOM    294  CD2 TYR A  21      15.235  15.839 -19.500  1.00 48.99           C  
ATOM    295  HD2 TYR A  21      14.199  16.112 -19.362  1.00 48.99           H  
ATOM    296  CE1 TYR A  21      17.936  15.131 -19.884  1.00 48.99           C  
ATOM    297  HE1 TYR A  21      18.968  14.870 -20.064  1.00 48.99           H  
ATOM    298  CE2 TYR A  21      16.073  16.664 -20.274  1.00 48.99           C  
ATOM    299  HE2 TYR A  21      15.678  17.563 -20.724  1.00 48.99           H  
ATOM    300  OH  TYR A  21      18.256  17.101 -21.191  1.00 48.99           O  
ATOM    301  HH  TYR A  21      17.812  17.878 -21.539  1.00 48.99           H  
ATOM    302  CZ  TYR A  21      17.427  16.313 -20.461  1.00 48.99           C  
ATOM    303  N   LEU A  22      13.123  10.446 -18.122  1.00 50.30           N  
ATOM    304  H   LEU A  22      12.586  10.570 -18.969  1.00 50.30           H  
ATOM    305  CA  LEU A  22      12.976   9.202 -17.344  1.00 50.30           C  
ATOM    306  HA  LEU A  22      13.056   9.446 -16.285  1.00 50.30           H  
ATOM    307  C   LEU A  22      14.107   8.187 -17.616  1.00 50.30           C  
ATOM    308  CB  LEU A  22      11.578   8.598 -17.579  1.00 50.30           C  
ATOM    309  HB2 LEU A  22      11.567   7.573 -17.208  1.00 50.30           H  
ATOM    310  HB3 LEU A  22      11.397   8.560 -18.653  1.00 50.30           H  
ATOM    311  O   LEU A  22      14.278   7.236 -16.856  1.00 50.30           O  
ATOM    312  CG  LEU A  22      10.427   9.368 -16.894  1.00 50.30           C  
ATOM    313  HG  LEU A  22      10.518  10.432 -17.112  1.00 50.30           H  
ATOM    314  CD1 LEU A  22       9.080   8.889 -17.430  1.00 50.30           C  
ATOM    315 HD11 LEU A  22       8.940   7.833 -17.196  1.00 50.30           H  
ATOM    316 HD12 LEU A  22       9.042   9.042 -18.508  1.00 50.30           H  
ATOM    317 HD13 LEU A  22       8.280   9.469 -16.972  1.00 50.30           H  
ATOM    318  CD2 LEU A  22      10.390   9.165 -15.384  1.00 50.30           C  
ATOM    319 HD21 LEU A  22       9.494   9.626 -14.967  1.00 50.30           H  
ATOM    320 HD22 LEU A  22      10.390   8.104 -15.135  1.00 50.30           H  
ATOM    321 HD23 LEU A  22      11.244   9.682 -14.947  1.00 50.30           H  
ATOM    322  N   SER A  23      14.935   8.394 -18.649  1.00 47.56           N  
ATOM    323  H   SER A  23      14.785   9.204 -19.234  1.00 47.56           H  
ATOM    324  CA  SER A  23      16.067   7.506 -18.970  1.00 47.56           C  
ATOM    325  HA  SER A  23      15.693   6.483 -18.998  1.00 47.56           H  
ATOM    326  C   SER A  23      17.196   7.527 -17.928  1.00 47.56           C  
ATOM    327  CB  SER A  23      16.624   7.827 -20.362  1.00 47.56           C  
ATOM    328  HB2 SER A  23      15.831   7.707 -21.100  1.00 47.56           H  
ATOM    329  HB3 SER A  23      17.432   7.135 -20.598  1.00 47.56           H  
ATOM    330  O   SER A  23      18.025   6.618 -17.913  1.00 47.56           O  
ATOM    331  OG  SER A  23      17.109   9.155 -20.405  1.00 47.56           O  
ATOM    332  HG  SER A  23      17.348   9.369 -21.309  1.00 47.56           H  
ATOM    333  N   LYS A  24      17.220   8.507 -17.012  1.00 48.43           N  
ATOM    334  H   LYS A  24      16.509   9.223 -17.068  1.00 48.43           H  
ATOM    335  CA  LYS A  24      18.198   8.560 -15.910  1.00 48.43           C  
ATOM    336  HA  LYS A  24      19.131   8.120 -16.261  1.00 48.43           H  
ATOM    337  C   LYS A  24      17.828   7.701 -14.691  1.00 48.43           C  
ATOM    338  CB  LYS A  24      18.490  10.020 -15.516  1.00 48.43           C  
ATOM    339  HB2 LYS A  24      18.945  10.033 -14.525  1.00 48.43           H  
ATOM    340  HB3 LYS A  24      17.559  10.584 -15.464  1.00 48.43           H  
ATOM    341  O   LYS A  24      18.683   7.511 -13.833  1.00 48.43           O  
ATOM    342  CG  LYS A  24      19.469  10.696 -16.493  1.00 48.43           C  
ATOM    343  HG2 LYS A  24      19.004  10.773 -17.476  1.00 48.43           H  
ATOM    344  HG3 LYS A  24      20.369  10.087 -16.575  1.00 48.43           H  
ATOM    345  CD  LYS A  24      19.861  12.099 -16.001  1.00 48.43           C  
ATOM    346  HD2 LYS A  24      20.287  12.020 -15.000  1.00 48.43           H  
ATOM    347  HD3 LYS A  24      18.964  12.716 -15.952  1.00 48.43           H  
ATOM    348  CE  LYS A  24      20.886  12.752 -16.941  1.00 48.43           C  
ATOM    349  HE2 LYS A  24      20.464  12.779 -17.946  1.00 48.43           H  
ATOM    350  HE3 LYS A  24      21.780  12.129 -16.972  1.00 48.43           H  
ATOM    351  NZ  LYS A  24      21.239  14.130 -16.506  1.00 48.43           N  
ATOM    352  HZ1 LYS A  24      21.634  14.133 -15.577  1.00 48.43           H  
ATOM    353  HZ2 LYS A  24      20.420  14.722 -16.498  1.00 48.43           H  
ATOM    354  HZ3 LYS A  24      21.907  14.551 -17.136  1.00 48.43           H  
ATOM    355  N   ILE A  25      16.616   7.145 -14.619  1.00 55.95           N  
ATOM    356  H   ILE A  25      15.960   7.316 -15.368  1.00 55.95           H  
ATOM    357  CA  ILE A  25      16.118   6.459 -13.408  1.00 55.95           C  
ATOM    358  HA  ILE A  25      16.514   6.976 -12.535  1.00 55.95           H  
ATOM    359  C   ILE A  25      16.629   5.017 -13.279  1.00 55.95           C  
ATOM    360  CB  ILE A  25      14.577   6.590 -13.343  1.00 55.95           C  
ATOM    361  HB  ILE A  25      14.161   6.242 -14.289  1.00 55.95           H  
ATOM    362  O   ILE A  25      16.573   4.432 -12.205  1.00 55.95           O  
ATOM    363  CG1 ILE A  25      14.247   8.091 -13.168  1.00 55.95           C  
ATOM    364 HG12 ILE A  25      14.658   8.455 -12.226  1.00 55.95           H  
ATOM    365 HG13 ILE A  25      14.686   8.669 -13.980  1.00 55.95           H  
ATOM    366  CG2 ILE A  25      13.922   5.765 -12.215  1.00 55.95           C  
ATOM    367 HG21 ILE A  25      14.307   6.081 -11.245  1.00 55.95           H  
ATOM    368 HG22 ILE A  25      12.838   5.875 -12.222  1.00 55.95           H  
ATOM    369 HG23 ILE A  25      14.116   4.700 -12.345  1.00 55.95           H  
ATOM    370  CD1 ILE A  25      12.754   8.370 -13.192  1.00 55.95           C  
ATOM    371 HD11 ILE A  25      12.272   7.972 -12.299  1.00 55.95           H  
ATOM    372 HD12 ILE A  25      12.330   7.882 -14.070  1.00 55.95           H  
ATOM    373 HD13 ILE A  25      12.594   9.447 -13.228  1.00 55.95           H  
ATOM    374  N   LEU A  26      17.182   4.420 -14.338  1.00 49.61           N  
ATOM    375  H   LEU A  26      17.242   4.938 -15.203  1.00 49.61           H  
ATOM    376  CA  LEU A  26      17.468   2.984 -14.350  1.00 49.61           C  
ATOM    377  HA  LEU A  26      17.453   2.592 -13.333  1.00 49.61           H  
ATOM    378  C   LEU A  26      18.875   2.685 -14.860  1.00 49.61           C  
ATOM    379  CB  LEU A  26      16.365   2.258 -15.135  1.00 49.61           C  
ATOM    380  HB2 LEU A  26      16.365   2.648 -16.152  1.00 49.61           H  
ATOM    381  HB3 LEU A  26      16.602   1.195 -15.186  1.00 49.61           H  
ATOM    382  O   LEU A  26      19.060   1.985 -15.854  1.00 49.61           O  
ATOM    383  CG  LEU A  26      14.957   2.417 -14.534  1.00 49.61           C  
ATOM    384  HG  LEU A  26      14.736   3.470 -14.354  1.00 49.61           H  
ATOM    385  CD1 LEU A  26      13.941   1.931 -15.553  1.00 49.61           C  
ATOM    386 HD11 LEU A  26      14.052   2.482 -16.487  1.00 49.61           H  
ATOM    387 HD12 LEU A  26      14.077   0.866 -15.741  1.00 49.61           H  
ATOM    388 HD13 LEU A  26      12.943   2.127 -15.161  1.00 49.61           H  
ATOM    389  CD2 LEU A  26      14.769   1.634 -13.233  1.00 49.61           C  
ATOM    390 HD21 LEU A  26      13.748   1.759 -12.875  1.00 49.61           H  
ATOM    391 HD22 LEU A  26      15.440   2.019 -12.466  1.00 49.61           H  
ATOM    392 HD23 LEU A  26      14.971   0.574 -13.394  1.00 49.61           H  
ATOM    393  N   ARG A  27      19.898   3.159 -14.141  1.00 47.08           N  
ATOM    394  H   ARG A  27      19.663   3.731 -13.343  1.00 47.08           H  
ATOM    395  CA  ARG A  27      21.106   2.333 -14.064  1.00 47.08           C  
ATOM    396  HA  ARG A  27      21.311   1.916 -15.050  1.00 47.08           H  
ATOM    397  C   ARG A  27      20.772   1.202 -13.094  1.00 47.08           C  
ATOM    398  CB  ARG A  27      22.345   3.119 -13.617  1.00 47.08           C  
ATOM    399  HB2 ARG A  27      23.157   2.412 -13.451  1.00 47.08           H  
ATOM    400  HB3 ARG A  27      22.140   3.638 -12.680  1.00 47.08           H  
ATOM    401  O   ARG A  27      20.377   1.518 -11.972  1.00 47.08           O  
ATOM    402  CG  ARG A  27      22.774   4.129 -14.689  1.00 47.08           C  
ATOM    403  HG2 ARG A  27      22.817   3.638 -15.661  1.00 47.08           H  
ATOM    404  HG3 ARG A  27      22.041   4.935 -14.732  1.00 47.08           H  
ATOM    405  CD  ARG A  27      24.155   4.706 -14.364  1.00 47.08           C  
ATOM    406  HD2 ARG A  27      24.894   3.908 -14.443  1.00 47.08           H  
ATOM    407  HD3 ARG A  27      24.147   5.080 -13.341  1.00 47.08           H  
ATOM    408  NE  ARG A  27      24.502   5.810 -15.278  1.00 47.08           N  
ATOM    409  HE  ARG A  27      23.760   6.154 -15.871  1.00 47.08           H  
ATOM    410  NH1 ARG A  27      26.702   6.055 -14.653  1.00 47.08           N  
ATOM    411 HH11 ARG A  27      26.605   5.282 -14.010  1.00 47.08           H  
ATOM    412 HH12 ARG A  27      27.585   6.538 -14.732  1.00 47.08           H  
ATOM    413  NH2 ARG A  27      25.829   7.433 -16.171  1.00 47.08           N  
ATOM    414 HH21 ARG A  27      25.072   7.737 -16.766  1.00 47.08           H  
ATOM    415 HH22 ARG A  27      26.727   7.891 -16.233  1.00 47.08           H  
ATOM    416  CZ  ARG A  27      25.671   6.423 -15.362  1.00 47.08           C  
ATOM    417  N   PRO A  28      20.908  -0.083 -13.467  1.00 43.11           N  
ATOM    418  CA  PRO A  28      20.945  -1.130 -12.463  1.00 43.11           C  
ATOM    419  HA  PRO A  28      20.012  -1.172 -11.902  1.00 43.11           H  
ATOM    420  C   PRO A  28      22.099  -0.760 -11.538  1.00 43.11           C  
ATOM    421  CB  PRO A  28      21.166  -2.442 -13.226  1.00 43.11           C  
ATOM    422  HB2 PRO A  28      21.783  -3.146 -12.667  1.00 43.11           H  
ATOM    423  HB3 PRO A  28      20.198  -2.889 -13.453  1.00 43.11           H  
ATOM    424  O   PRO A  28      23.261  -0.838 -11.937  1.00 43.11           O  
ATOM    425  CG  PRO A  28      21.836  -2.007 -14.529  1.00 43.11           C  
ATOM    426  HG2 PRO A  28      21.592  -2.679 -15.352  1.00 43.11           H  
ATOM    427  HG3 PRO A  28      22.916  -1.960 -14.387  1.00 43.11           H  
ATOM    428  CD  PRO A  28      21.293  -0.600 -14.772  1.00 43.11           C  
ATOM    429  HD2 PRO A  28      22.072   0.004 -15.238  1.00 43.11           H  
ATOM    430  HD3 PRO A  28      20.414  -0.644 -15.415  1.00 43.11           H  
ATOM    431  N   GLN A  29      21.794  -0.262 -10.338  1.00 51.75           N  
ATOM    432  H   GLN A  29      20.831  -0.081 -10.093  1.00 51.75           H  
ATOM    433  CA  GLN A  29      22.827  -0.128  -9.335  1.00 51.75           C  
ATOM    434  HA  GLN A  29      23.658   0.449  -9.741  1.00 51.75           H  
ATOM    435  C   GLN A  29      23.306  -1.550  -9.089  1.00 51.75           C  
ATOM    436  CB  GLN A  29      22.340   0.565  -8.054  1.00 51.75           C  
ATOM    437  HB2 GLN A  29      23.105   0.388  -7.299  1.00 51.75           H  
ATOM    438  HB3 GLN A  29      21.409   0.119  -7.705  1.00 51.75           H  
ATOM    439  O   GLN A  29      22.590  -2.383  -8.532  1.00 51.75           O  
ATOM    440  CG  GLN A  29      22.161   2.087  -8.235  1.00 51.75           C  
ATOM    441  HG2 GLN A  29      22.924   2.463  -8.917  1.00 51.75           H  
ATOM    442  HG3 GLN A  29      21.185   2.286  -8.678  1.00 51.75           H  
ATOM    443  CD  GLN A  29      22.295   2.871  -6.928  1.00 51.75           C  
ATOM    444  NE2 GLN A  29      22.193   4.181  -6.964  1.00 51.75           N  
ATOM    445 HE21 GLN A  29      21.908   4.663  -7.804  1.00 51.75           H  
ATOM    446 HE22 GLN A  29      22.238   4.639  -6.065  1.00 51.75           H  
ATOM    447  OE1 GLN A  29      22.533   2.337  -5.859  1.00 51.75           O  
ATOM    448  N   THR A  30      24.501  -1.863  -9.581  1.00 49.24           N  
ATOM    449  H   THR A  30      24.971  -1.203 -10.183  1.00 49.24           H  
ATOM    450  CA  THR A  30      25.273  -2.993  -9.095  1.00 49.24           C  
ATOM    451  HA  THR A  30      24.694  -3.912  -9.187  1.00 49.24           H  
ATOM    452  C   THR A  30      25.512  -2.701  -7.627  1.00 49.24           C  
ATOM    453  CB  THR A  30      26.594  -3.148  -9.864  1.00 49.24           C  
ATOM    454  HB  THR A  30      27.284  -3.756  -9.279  1.00 49.24           H  
ATOM    455  O   THR A  30      26.463  -2.007  -7.273  1.00 49.24           O  
ATOM    456  CG2 THR A  30      26.370  -3.833 -11.210  1.00 49.24           C  
ATOM    457 HG21 THR A  30      25.955  -4.829 -11.056  1.00 49.24           H  
ATOM    458 HG22 THR A  30      25.684  -3.242 -11.818  1.00 49.24           H  
ATOM    459 HG23 THR A  30      27.323  -3.919 -11.732  1.00 49.24           H  
ATOM    460  OG1 THR A  30      27.174  -1.887 -10.112  1.00 49.24           O  
ATOM    461  HG1 THR A  30      27.384  -1.508  -9.255  1.00 49.24           H  
ATOM    462  N   VAL A  31      24.579  -3.152  -6.788  1.00 53.39           N  
ATOM    463  H   VAL A  31      23.719  -3.497  -7.191  1.00 53.39           H  
ATOM    464  CA  VAL A  31      24.679  -3.084  -5.339  1.00 53.39           C  
ATOM    465  HA  VAL A  31      24.841  -2.050  -5.035  1.00 53.39           H  
ATOM    466  C   VAL A  31      25.906  -3.908  -4.987  1.00 53.39           C  
ATOM    467  CB  VAL A  31      23.399  -3.600  -4.647  1.00 53.39           C  
ATOM    468  HB  VAL A  31      23.215  -4.633  -4.943  1.00 53.39           H  
ATOM    469  O   VAL A  31      25.865  -5.140  -4.935  1.00 53.39           O  
ATOM    470  CG1 VAL A  31      23.531  -3.545  -3.119  1.00 53.39           C  
ATOM    471 HG11 VAL A  31      24.347  -4.185  -2.782  1.00 53.39           H  
ATOM    472 HG12 VAL A  31      22.607  -3.890  -2.654  1.00 53.39           H  
ATOM    473 HG13 VAL A  31      23.723  -2.522  -2.797  1.00 53.39           H  
ATOM    474  CG2 VAL A  31      22.174  -2.763  -5.038  1.00 53.39           C  
ATOM    475 HG21 VAL A  31      21.298  -3.095  -4.481  1.00 53.39           H  
ATOM    476 HG22 VAL A  31      21.958  -2.872  -6.101  1.00 53.39           H  
ATOM    477 HG23 VAL A  31      22.351  -1.710  -4.818  1.00 53.39           H  
ATOM    478  N   VAL A  32      27.034  -3.220  -4.814  1.00 53.92           N  
ATOM    479  H   VAL A  32      27.020  -2.234  -5.031  1.00 53.92           H  
ATOM    480  CA  VAL A  32      28.212  -3.776  -4.165  1.00 53.92           C  
ATOM    481  HA  VAL A  32      28.560  -4.648  -4.718  1.00 53.92           H  
ATOM    482  C   VAL A  32      27.715  -4.194  -2.793  1.00 53.92           C  
ATOM    483  CB  VAL A  32      29.352  -2.741  -4.077  1.00 53.92           C  
ATOM    484  HB  VAL A  32      29.003  -1.854  -3.549  1.00 53.92           H  
ATOM    485  O   VAL A  32      27.394  -3.345  -1.964  1.00 53.92           O  
ATOM    486  CG1 VAL A  32      30.562  -3.314  -3.326  1.00 53.92           C  
ATOM    487 HG11 VAL A  32      31.369  -2.581  -3.321  1.00 53.92           H  
ATOM    488 HG12 VAL A  32      30.914  -4.222  -3.814  1.00 53.92           H  
ATOM    489 HG13 VAL A  32      30.296  -3.535  -2.292  1.00 53.92           H  
ATOM    490  CG2 VAL A  32      29.816  -2.319  -5.476  1.00 53.92           C  
ATOM    491 HG21 VAL A  32      29.000  -1.840  -6.017  1.00 53.92           H  
ATOM    492 HG22 VAL A  32      30.158  -3.186  -6.041  1.00 53.92           H  
ATOM    493 HG23 VAL A  32      30.632  -1.601  -5.395  1.00 53.92           H  
ATOM    494  N   ARG A  33      27.564  -5.505  -2.583  1.00 49.72           N  
ATOM    495  H   ARG A  33      27.725  -6.116  -3.371  1.00 49.72           H  
ATOM    496  CA  ARG A  33      27.133  -6.088  -1.312  1.00 49.72           C  
ATOM    497  HA  ARG A  33      26.225  -5.590  -0.972  1.00 49.72           H  
ATOM    498  C   ARG A  33      28.204  -5.818  -0.256  1.00 49.72           C  
ATOM    499  CB  ARG A  33      26.856  -7.596  -1.460  1.00 49.72           C  
ATOM    500  HB2 ARG A  33      27.720  -8.077  -1.920  1.00 49.72           H  
ATOM    501  HB3 ARG A  33      26.734  -8.011  -0.460  1.00 49.72           H  
ATOM    502  O   ARG A  33      28.983  -6.702   0.089  1.00 49.72           O  
ATOM    503  CG  ARG A  33      25.596  -7.937  -2.266  1.00 49.72           C  
ATOM    504  HG2 ARG A  33      24.738  -7.439  -1.815  1.00 49.72           H  
ATOM    505  HG3 ARG A  33      25.707  -7.602  -3.297  1.00 49.72           H  
ATOM    506  CD  ARG A  33      25.386  -9.459  -2.228  1.00 49.72           C  
ATOM    507  HD2 ARG A  33      25.403  -9.782  -1.187  1.00 49.72           H  
ATOM    508  HD3 ARG A  33      26.208  -9.939  -2.758  1.00 49.72           H  
ATOM    509  NE  ARG A  33      24.102  -9.861  -2.832  1.00 49.72           N  
ATOM    510  HE  ARG A  33      23.568  -9.131  -3.280  1.00 49.72           H  
ATOM    511  NH1 ARG A  33      24.184 -12.080  -2.237  1.00 49.72           N  
ATOM    512 HH11 ARG A  33      25.084 -11.919  -1.808  1.00 49.72           H  
ATOM    513 HH12 ARG A  33      23.749 -12.990  -2.185  1.00 49.72           H  
ATOM    514  NH2 ARG A  33      22.395 -11.293  -3.311  1.00 49.72           N  
ATOM    515 HH21 ARG A  33      21.973 -12.208  -3.241  1.00 49.72           H  
ATOM    516 HH22 ARG A  33      21.867 -10.527  -3.704  1.00 49.72           H  
ATOM    517  CZ  ARG A  33      23.570 -11.071  -2.793  1.00 49.72           C  
ATOM    518  N   ARG A  34      28.255  -4.596   0.272  1.00 54.88           N  
ATOM    519  H   ARG A  34      27.646  -3.898  -0.130  1.00 54.88           H  
ATOM    520  CA  ARG A  34      28.805  -4.371   1.604  1.00 54.88           C  
ATOM    521  HA  ARG A  34      29.796  -4.821   1.663  1.00 54.88           H  
ATOM    522  C   ARG A  34      27.882  -5.131   2.551  1.00 54.88           C  
ATOM    523  CB  ARG A  34      28.914  -2.869   1.918  1.00 54.88           C  
ATOM    524  HB2 ARG A  34      27.952  -2.383   1.759  1.00 54.88           H  
ATOM    525  HB3 ARG A  34      29.188  -2.756   2.967  1.00 54.88           H  
ATOM    526  O   ARG A  34      26.668  -5.059   2.413  1.00 54.88           O  
ATOM    527  CG  ARG A  34      29.991  -2.197   1.046  1.00 54.88           C  
ATOM    528  HG2 ARG A  34      29.654  -2.163   0.010  1.00 54.88           H  
ATOM    529  HG3 ARG A  34      30.907  -2.785   1.099  1.00 54.88           H  
ATOM    530  CD  ARG A  34      30.300  -0.773   1.528  1.00 54.88           C  
ATOM    531  HD2 ARG A  34      30.551  -0.814   2.588  1.00 54.88           H  
ATOM    532  HD3 ARG A  34      29.410  -0.156   1.406  1.00 54.88           H  
ATOM    533  NE  ARG A  34      31.426  -0.176   0.778  1.00 54.88           N  
ATOM    534  HE  ARG A  34      31.673  -0.608  -0.101  1.00 54.88           H  
ATOM    535  NH1 ARG A  34      31.892   1.548   2.232  1.00 54.88           N  
ATOM    536 HH11 ARG A  34      32.446   2.354   2.484  1.00 54.88           H  
ATOM    537 HH12 ARG A  34      31.117   1.275   2.820  1.00 54.88           H  
ATOM    538  NH2 ARG A  34      33.122   1.304   0.393  1.00 54.88           N  
ATOM    539 HH21 ARG A  34      33.365   0.835  -0.468  1.00 54.88           H  
ATOM    540 HH22 ARG A  34      33.660   2.109   0.681  1.00 54.88           H  
ATOM    541  CZ  ARG A  34      32.137   0.883   1.137  1.00 54.88           C  
ATOM    542  N   ARG A  35      28.450  -5.917   3.461  1.00 64.12           N  
ATOM    543  H   ARG A  35      29.460  -5.906   3.501  1.00 64.12           H  
ATOM    544  CA  ARG A  35      27.745  -6.833   4.380  1.00 64.12           C  
ATOM    545  HA  ARG A  35      27.129  -7.512   3.791  1.00 64.12           H  
ATOM    546  C   ARG A  35      26.737  -6.160   5.343  1.00 64.12           C  
ATOM    547  CB  ARG A  35      28.799  -7.658   5.149  1.00 64.12           C  
ATOM    548  HB2 ARG A  35      29.604  -7.001   5.476  1.00 64.12           H  
ATOM    549  HB3 ARG A  35      28.344  -8.076   6.047  1.00 64.12           H  
ATOM    550  O   ARG A  35      26.262  -6.826   6.252  1.00 64.12           O  
ATOM    551  CG  ARG A  35      29.379  -8.843   4.360  1.00 64.12           C  
ATOM    552  HG2 ARG A  35      29.866  -8.491   3.451  1.00 64.12           H  
ATOM    553  HG3 ARG A  35      28.571  -9.527   4.100  1.00 64.12           H  
ATOM    554  CD  ARG A  35      30.400  -9.566   5.254  1.00 64.12           C  
ATOM    555  HD2 ARG A  35      31.269  -8.922   5.384  1.00 64.12           H  
ATOM    556  HD3 ARG A  35      29.946  -9.729   6.231  1.00 64.12           H  
ATOM    557  NE  ARG A  35      30.825 -10.872   4.713  1.00 64.12           N  
ATOM    558  HE  ARG A  35      30.468 -11.141   3.807  1.00 64.12           H  
ATOM    559  NH1 ARG A  35      32.137 -11.481   6.504  1.00 64.12           N  
ATOM    560 HH11 ARG A  35      31.947 -10.597   6.954  1.00 64.12           H  
ATOM    561 HH12 ARG A  35      32.731 -12.152   6.971  1.00 64.12           H  
ATOM    562  NH2 ARG A  35      31.881 -12.898   4.808  1.00 64.12           N  
ATOM    563 HH21 ARG A  35      32.479 -13.542   5.305  1.00 64.12           H  
ATOM    564 HH22 ARG A  35      31.501 -13.160   3.909  1.00 64.12           H  
ATOM    565  CZ  ARG A  35      31.608 -11.739   5.340  1.00 64.12           C  
ATOM    566  N   GLY A  36      26.384  -4.889   5.153  1.00 75.10           N  
ATOM    567  H   GLY A  36      26.682  -4.451   4.293  1.00 75.10           H  
ATOM    568  CA  GLY A  36      25.269  -4.235   5.833  1.00 75.10           C  
ATOM    569  HA2 GLY A  36      25.083  -4.688   6.807  1.00 75.10           H  
ATOM    570  HA3 GLY A  36      25.496  -3.180   5.984  1.00 75.10           H  
ATOM    571  C   GLY A  36      24.017  -4.334   4.968  1.00 75.10           C  
ATOM    572  O   GLY A  36      23.933  -3.679   3.933  1.00 75.10           O  
ATOM    573  N   GLY A  37      23.070  -5.191   5.348  1.00 82.74           N  
ATOM    574  H   GLY A  37      23.180  -5.667   6.232  1.00 82.74           H  
ATOM    575  CA  GLY A  37      21.749  -5.197   4.722  1.00 82.74           C  
ATOM    576  HA2 GLY A  37      21.854  -5.294   3.642  1.00 82.74           H  
ATOM    577  HA3 GLY A  37      21.156  -6.030   5.101  1.00 82.74           H  
ATOM    578  C   GLY A  37      21.017  -3.897   5.047  1.00 82.74           C  
ATOM    579  O   GLY A  37      21.072  -3.441   6.186  1.00 82.74           O  
ATOM    580  N   TYR A  38      20.342  -3.312   4.058  1.00 85.26           N  
ATOM    581  H   TYR A  38      20.382  -3.696   3.125  1.00 85.26           H  
ATOM    582  CA  TYR A  38      19.443  -2.185   4.299  1.00 85.26           C  
ATOM    583  HA  TYR A  38      20.003  -1.367   4.754  1.00 85.26           H  
ATOM    584  C   TYR A  38      18.337  -2.604   5.262  1.00 85.26           C  
ATOM    585  CB  TYR A  38      18.835  -1.692   2.984  1.00 85.26           C  
ATOM    586  HB2 TYR A  38      18.371  -2.527   2.460  1.00 85.26           H  
ATOM    587  HB3 TYR A  38      18.052  -0.971   3.219  1.00 85.26           H  
ATOM    588  O   TYR A  38      17.780  -3.703   5.133  1.00 85.26           O  
ATOM    589  CG  TYR A  38      19.835  -1.010   2.079  1.00 85.26           C  
ATOM    590  CD1 TYR A  38      20.159   0.338   2.315  1.00 85.26           C  
ATOM    591  HD1 TYR A  38      19.700   0.865   3.139  1.00 85.26           H  
ATOM    592  CD2 TYR A  38      20.454  -1.716   1.029  1.00 85.26           C  
ATOM    593  HD2 TYR A  38      20.198  -2.749   0.848  1.00 85.26           H  
ATOM    594  CE1 TYR A  38      21.095   0.993   1.496  1.00 85.26           C  
ATOM    595  HE1 TYR A  38      21.337   2.028   1.686  1.00 85.26           H  
ATOM    596  CE2 TYR A  38      21.405  -1.068   0.216  1.00 85.26           C  
ATOM    597  HE2 TYR A  38      21.891  -1.591  -0.594  1.00 85.26           H  
ATOM    598  OH  TYR A  38      22.638   0.909  -0.340  1.00 85.26           O  
ATOM    599  HH  TYR A  38      22.710   1.837  -0.106  1.00 85.26           H  
ATOM    600  CZ  TYR A  38      21.723   0.287   0.448  1.00 85.26           C  
ATOM    601  N   SER A  39      17.996  -1.729   6.205  1.00 91.21           N  
ATOM    602  H   SER A  39      18.449  -0.827   6.212  1.00 91.21           H  
ATOM    603  CA  SER A  39      16.815  -1.971   7.028  1.00 91.21           C  
ATOM    604  HA  SER A  39      16.926  -2.971   7.449  1.00 91.21           H  
ATOM    605  C   SER A  39      15.558  -1.935   6.139  1.00 91.21           C  
ATOM    606  CB  SER A  39      16.731  -1.002   8.211  1.00 91.21           C  
ATOM    607  HB2 SER A  39      17.682  -0.987   8.742  1.00 91.21           H  
ATOM    608  HB3 SER A  39      15.958  -1.351   8.895  1.00 91.21           H  
ATOM    609  O   SER A  39      15.502  -1.166   5.174  1.00 91.21           O  
ATOM    610  OG  SER A  39      16.401   0.301   7.789  1.00 91.21           O  
ATOM    611  HG  SER A  39      17.223   0.784   7.677  1.00 91.21           H  
ATOM    612  N   PRO A  40      14.510  -2.730   6.428  1.00 89.60           N  
ATOM    613  CA  PRO A  40      13.254  -2.662   5.676  1.00 89.60           C  
ATOM    614  HA  PRO A  40      13.435  -3.018   4.661  1.00 89.60           H  
ATOM    615  C   PRO A  40      12.664  -1.242   5.604  1.00 89.60           C  
ATOM    616  CB  PRO A  40      12.312  -3.633   6.396  1.00 89.60           C  
ATOM    617  HB2 PRO A  40      11.607  -4.095   5.705  1.00 89.60           H  
ATOM    618  HB3 PRO A  40      11.779  -3.117   7.194  1.00 89.60           H  
ATOM    619  O   PRO A  40      12.049  -0.876   4.604  1.00 89.60           O  
ATOM    620  CG  PRO A  40      13.264  -4.661   7.008  1.00 89.60           C  
ATOM    621  HG2 PRO A  40      13.547  -5.392   6.251  1.00 89.60           H  
ATOM    622  HG3 PRO A  40      12.826  -5.154   7.875  1.00 89.60           H  
ATOM    623  CD  PRO A  40      14.482  -3.822   7.388  1.00 89.60           C  
ATOM    624  HD2 PRO A  40      15.381  -4.436   7.328  1.00 89.60           H  
ATOM    625  HD3 PRO A  40      14.360  -3.422   8.395  1.00 89.60           H  
ATOM    626  N   LEU A  41      12.903  -0.420   6.635  1.00 91.51           N  
ATOM    627  H   LEU A  41      13.464  -0.770   7.398  1.00 91.51           H  
ATOM    628  CA  LEU A  41      12.496   0.986   6.680  1.00 91.51           C  
ATOM    629  HA  LEU A  41      11.454   1.062   6.371  1.00 91.51           H  
ATOM    630  C   LEU A  41      13.291   1.872   5.709  1.00 91.51           C  
ATOM    631  CB  LEU A  41      12.644   1.513   8.119  1.00 91.51           C  
ATOM    632  HB2 LEU A  41      13.654   1.297   8.467  1.00 91.51           H  
ATOM    633  HB3 LEU A  41      12.530   2.597   8.103  1.00 91.51           H  
ATOM    634  O   LEU A  41      12.704   2.754   5.089  1.00 91.51           O  
ATOM    635  CG  LEU A  41      11.628   0.941   9.124  1.00 91.51           C  
ATOM    636  HG  LEU A  41      11.687  -0.148   9.124  1.00 91.51           H  
ATOM    637  CD1 LEU A  41      11.965   1.442  10.528  1.00 91.51           C  
ATOM    638 HD11 LEU A  41      11.901   2.530  10.567  1.00 91.51           H  
ATOM    639 HD12 LEU A  41      12.975   1.134  10.798  1.00 91.51           H  
ATOM    640 HD13 LEU A  41      11.269   1.015  11.250  1.00 91.51           H  
ATOM    641  CD2 LEU A  41      10.193   1.365   8.799  1.00 91.51           C  
ATOM    642 HD21 LEU A  41      10.127   2.451   8.731  1.00 91.51           H  
ATOM    643 HD22 LEU A  41       9.871   0.920   7.857  1.00 91.51           H  
ATOM    644 HD23 LEU A  41       9.522   1.013   9.582  1.00 91.51           H  
ATOM    645  N   GLU A  42      14.594   1.640   5.537  1.00 93.10           N  
ATOM    646  H   GLU A  42      15.037   0.900   6.064  1.00 93.10           H  
ATOM    647  CA  GLU A  42      15.412   2.356   4.544  1.00 93.10           C  
ATOM    648  HA  GLU A  42      15.314   3.433   4.686  1.00 93.10           H  
ATOM    649  C   GLU A  42      14.969   2.037   3.116  1.00 93.10           C  
ATOM    650  CB  GLU A  42      16.886   1.968   4.693  1.00 93.10           C  
ATOM    651  HB2 GLU A  42      17.429   2.257   3.794  1.00 93.10           H  
ATOM    652  HB3 GLU A  42      16.943   0.883   4.786  1.00 93.10           H  
ATOM    653  O   GLU A  42      14.882   2.937   2.278  1.00 93.10           O  
ATOM    654  CG  GLU A  42      17.557   2.650   5.891  1.00 93.10           C  
ATOM    655  HG2 GLU A  42      16.881   2.632   6.746  1.00 93.10           H  
ATOM    656  HG3 GLU A  42      17.734   3.695   5.639  1.00 93.10           H  
ATOM    657  CD  GLU A  42      18.879   1.979   6.287  1.00 93.10           C  
ATOM    658  OE1 GLU A  42      19.477   2.462   7.266  1.00 93.10           O  
ATOM    659  OE2 GLU A  42      19.223   0.924   5.702  1.00 93.10           O  
ATOM    660  N   ILE A  43      14.628   0.773   2.848  1.00 92.24           N  
ATOM    661  H   ILE A  43      14.750   0.089   3.581  1.00 92.24           H  
ATOM    662  CA  ILE A  43      14.077   0.349   1.556  1.00 92.24           C  
ATOM    663  HA  ILE A  43      14.753   0.674   0.765  1.00 92.24           H  
ATOM    664  C   ILE A  43      12.733   1.047   1.308  1.00 92.24           C  
ATOM    665  CB  ILE A  43      13.965  -1.192   1.492  1.00 92.24           C  
ATOM    666  HB  ILE A  43      13.382  -1.534   2.348  1.00 92.24           H  
ATOM    667  O   ILE A  43      12.537   1.648   0.251  1.00 92.24           O  
ATOM    668  CG1 ILE A  43      15.367  -1.839   1.569  1.00 92.24           C  
ATOM    669 HG12 ILE A  43      15.889  -1.450   2.444  1.00 92.24           H  
ATOM    670 HG13 ILE A  43      15.944  -1.567   0.685  1.00 92.24           H  
ATOM    671  CG2 ILE A  43      13.235  -1.631   0.211  1.00 92.24           C  
ATOM    672 HG21 ILE A  43      13.213  -2.717   0.121  1.00 92.24           H  
ATOM    673 HG22 ILE A  43      13.717  -1.206  -0.669  1.00 92.24           H  
ATOM    674 HG23 ILE A  43      12.196  -1.304   0.249  1.00 92.24           H  
ATOM    675  CD1 ILE A  43      15.349  -3.367   1.708  1.00 92.24           C  
ATOM    676 HD11 ILE A  43      14.984  -3.837   0.794  1.00 92.24           H  
ATOM    677 HD12 ILE A  43      14.718  -3.655   2.549  1.00 92.24           H  
ATOM    678 HD13 ILE A  43      16.362  -3.723   1.893  1.00 92.24           H  
ATOM    679  N   ALA A  44      11.831   1.041   2.297  1.00 93.60           N  
ATOM    680  H   ALA A  44      12.029   0.513   3.136  1.00 93.60           H  
ATOM    681  CA  ALA A  44      10.538   1.714   2.191  1.00 93.60           C  
ATOM    682  HA  ALA A  44      10.016   1.311   1.323  1.00 93.60           H  
ATOM    683  C   ALA A  44      10.682   3.227   1.970  1.00 93.60           C  
ATOM    684  CB  ALA A  44       9.713   1.408   3.447  1.00 93.60           C  
ATOM    685  HB1 ALA A  44       9.586   0.330   3.549  1.00 93.60           H  
ATOM    686  HB2 ALA A  44      10.211   1.800   4.334  1.00 93.60           H  
ATOM    687  HB3 ALA A  44       8.728   1.867   3.354  1.00 93.60           H  
ATOM    688  O   ALA A  44       9.991   3.796   1.125  1.00 93.60           O  
ATOM    689  N   ARG A  45      11.616   3.873   2.679  1.00 95.16           N  
ATOM    690  H   ARG A  45      12.123   3.347   3.377  1.00 95.16           H  
ATOM    691  CA  ARG A  45      11.932   5.297   2.513  1.00 95.16           C  
ATOM    692  HA  ARG A  45      11.016   5.879   2.609  1.00 95.16           H  
ATOM    693  C   ARG A  45      12.465   5.600   1.118  1.00 95.16           C  
ATOM    694  CB  ARG A  45      12.912   5.730   3.610  1.00 95.16           C  
ATOM    695  HB2 ARG A  45      12.477   5.499   4.582  1.00 95.16           H  
ATOM    696  HB3 ARG A  45      13.846   5.177   3.505  1.00 95.16           H  
ATOM    697  O   ARG A  45      12.003   6.552   0.502  1.00 95.16           O  
ATOM    698  CG  ARG A  45      13.200   7.233   3.540  1.00 95.16           C  
ATOM    699  HG2 ARG A  45      13.683   7.471   2.592  1.00 95.16           H  
ATOM    700  HG3 ARG A  45      12.267   7.792   3.614  1.00 95.16           H  
ATOM    701  CD  ARG A  45      14.132   7.642   4.677  1.00 95.16           C  
ATOM    702  HD2 ARG A  45      15.040   7.041   4.622  1.00 95.16           H  
ATOM    703  HD3 ARG A  45      13.632   7.452   5.626  1.00 95.16           H  
ATOM    704  NE  ARG A  45      14.485   9.063   4.562  1.00 95.16           N  
ATOM    705  HE  ARG A  45      14.369   9.477   3.648  1.00 95.16           H  
ATOM    706  NH1 ARG A  45      15.453   9.290   6.637  1.00 95.16           N  
ATOM    707 HH11 ARG A  45      15.916   9.868   7.323  1.00 95.16           H  
ATOM    708 HH12 ARG A  45      15.368   8.293   6.773  1.00 95.16           H  
ATOM    709  NH2 ARG A  45      15.245  11.067   5.296  1.00 95.16           N  
ATOM    710 HH21 ARG A  45      15.703  11.648   5.983  1.00 95.16           H  
ATOM    711 HH22 ARG A  45      15.005  11.435   4.387  1.00 95.16           H  
ATOM    712  CZ  ARG A  45      15.055   9.797   5.499  1.00 95.16           C  
ATOM    713  N   THR A  46      13.367   4.770   0.602  1.00 95.88           N  
ATOM    714  H   THR A  46      13.699   4.010   1.178  1.00 95.88           H  
ATOM    715  CA  THR A  46      13.916   4.928  -0.753  1.00 95.88           C  
ATOM    716  HA  THR A  46      14.365   5.917  -0.839  1.00 95.88           H  
ATOM    717  C   THR A  46      12.807   4.834  -1.803  1.00 95.88           C  
ATOM    718  CB  THR A  46      15.008   3.885  -1.029  1.00 95.88           C  
ATOM    719  HB  THR A  46      14.572   2.886  -1.030  1.00 95.88           H  
ATOM    720  O   THR A  46      12.671   5.725  -2.637  1.00 95.88           O  
ATOM    721  CG2 THR A  46      15.703   4.129  -2.367  1.00 95.88           C  
ATOM    722 HG21 THR A  46      16.108   5.140  -2.396  1.00 95.88           H  
ATOM    723 HG22 THR A  46      15.001   4.004  -3.191  1.00 95.88           H  
ATOM    724 HG23 THR A  46      16.516   3.413  -2.491  1.00 95.88           H  
ATOM    725  OG1 THR A  46      16.006   3.943  -0.032  1.00 95.88           O  
ATOM    726  HG1 THR A  46      15.641   3.594   0.785  1.00 95.88           H  
ATOM    727  N   HIS A  47      11.938   3.822  -1.712  1.00 95.95           N  
ATOM    728  H   HIS A  47      12.086   3.111  -1.011  1.00 95.95           H  
ATOM    729  CA  HIS A  47      10.796   3.687  -2.621  1.00 95.95           C  
ATOM    730  HA  HIS A  47      11.167   3.691  -3.646  1.00 95.95           H  
ATOM    731  C   HIS A  47       9.799   4.842  -2.512  1.00 95.95           C  
ATOM    732  CB  HIS A  47      10.081   2.360  -2.352  1.00 95.95           C  
ATOM    733  HB2 HIS A  47       9.122   2.368  -2.870  1.00 95.95           H  
ATOM    734  HB3 HIS A  47       9.886   2.253  -1.285  1.00 95.95           H  
ATOM    735  O   HIS A  47       9.272   5.294  -3.527  1.00 95.95           O  
ATOM    736  CG  HIS A  47      10.854   1.174  -2.853  1.00 95.95           C  
ATOM    737  CD2 HIS A  47      11.209   0.065  -2.140  1.00 95.95           C  
ATOM    738  HD2 HIS A  47      10.980  -0.106  -1.099  1.00 95.95           H  
ATOM    739  ND1 HIS A  47      11.322   1.000  -4.133  1.00 95.95           N  
ATOM    740  HD1 HIS A  47      11.316   1.698  -4.863  1.00 95.95           H  
ATOM    741  CE1 HIS A  47      11.931  -0.193  -4.193  1.00 95.95           C  
ATOM    742  HE1 HIS A  47      12.426  -0.591  -5.066  1.00 95.95           H  
ATOM    743  NE2 HIS A  47      11.886  -0.807  -3.000  1.00 95.95           N  
ATOM    744  N   PHE A  48       9.547   5.340  -1.301  1.00 95.58           N  
ATOM    745  H   PHE A  48       9.971   4.898  -0.498  1.00 95.58           H  
ATOM    746  CA  PHE A  48       8.691   6.500  -1.078  1.00 95.58           C  
ATOM    747  HA  PHE A  48       7.731   6.332  -1.567  1.00 95.58           H  
ATOM    748  C   PHE A  48       9.291   7.783  -1.681  1.00 95.58           C  
ATOM    749  CB  PHE A  48       8.449   6.629   0.427  1.00 95.58           C  
ATOM    750  HB2 PHE A  48       8.006   5.701   0.789  1.00 95.58           H  
ATOM    751  HB3 PHE A  48       9.402   6.764   0.939  1.00 95.58           H  
ATOM    752  O   PHE A  48       8.584   8.563  -2.320  1.00 95.58           O  
ATOM    753  CG  PHE A  48       7.532   7.770   0.792  1.00 95.58           C  
ATOM    754  CD1 PHE A  48       8.068   9.037   1.088  1.00 95.58           C  
ATOM    755  HD1 PHE A  48       9.136   9.194   1.064  1.00 95.58           H  
ATOM    756  CD2 PHE A  48       6.142   7.570   0.813  1.00 95.58           C  
ATOM    757  HD2 PHE A  48       5.725   6.598   0.594  1.00 95.58           H  
ATOM    758  CE1 PHE A  48       7.212  10.106   1.397  1.00 95.58           C  
ATOM    759  HE1 PHE A  48       7.621  11.080   1.619  1.00 95.58           H  
ATOM    760  CE2 PHE A  48       5.289   8.637   1.129  1.00 95.58           C  
ATOM    761  HE2 PHE A  48       4.222   8.472   1.158  1.00 95.58           H  
ATOM    762  CZ  PHE A  48       5.823   9.907   1.415  1.00 95.58           C  
ATOM    763  HZ  PHE A  48       5.177  10.737   1.660  1.00 95.58           H  
ATOM    764  N   GLU A  49      10.600   7.993  -1.541  1.00 95.63           N  
ATOM    765  H   GLU A  49      11.142   7.340  -0.993  1.00 95.63           H  
ATOM    766  CA  GLU A  49      11.311   9.107  -2.176  1.00 95.63           C  
ATOM    767  HA  GLU A  49      10.818  10.043  -1.910  1.00 95.63           H  
ATOM    768  C   GLU A  49      11.284   9.008  -3.710  1.00 95.63           C  
ATOM    769  CB  GLU A  49      12.753   9.190  -1.657  1.00 95.63           C  
ATOM    770  HB2 GLU A  49      13.303   9.864  -2.313  1.00 95.63           H  
ATOM    771  HB3 GLU A  49      13.222   8.207  -1.701  1.00 95.63           H  
ATOM    772  O   GLU A  49      11.034  10.003  -4.385  1.00 95.63           O  
ATOM    773  CG  GLU A  49      12.825   9.741  -0.219  1.00 95.63           C  
ATOM    774  HG2 GLU A  49      12.248   9.105   0.451  1.00 95.63           H  
ATOM    775  HG3 GLU A  49      12.365  10.729  -0.208  1.00 95.63           H  
ATOM    776  CD  GLU A  49      14.267   9.869   0.301  1.00 95.63           C  
ATOM    777  OE1 GLU A  49      14.440   9.903   1.551  1.00 95.63           O  
ATOM    778  OE2 GLU A  49      15.172  10.025  -0.557  1.00 95.63           O  
ATOM    779  N   ASP A  50      11.466   7.817  -4.279  1.00 95.45           N  
ATOM    780  H   ASP A  50      11.764   7.044  -3.701  1.00 95.45           H  
ATOM    781  CA  ASP A  50      11.365   7.603  -5.728  1.00 95.45           C  
ATOM    782  HA  ASP A  50      12.003   8.323  -6.240  1.00 95.45           H  
ATOM    783  C   ASP A  50       9.938   7.812  -6.248  1.00 95.45           C  
ATOM    784  CB  ASP A  50      11.833   6.185  -6.077  1.00 95.45           C  
ATOM    785  HB2 ASP A  50      11.513   5.954  -7.093  1.00 95.45           H  
ATOM    786  HB3 ASP A  50      11.355   5.474  -5.405  1.00 95.45           H  
ATOM    787  O   ASP A  50       9.737   8.377  -7.325  1.00 95.45           O  
ATOM    788  CG  ASP A  50      13.351   6.003  -6.020  1.00 95.45           C  
ATOM    789  OD1 ASP A  50      14.072   7.021  -6.147  1.00 95.45           O  
ATOM    790  OD2 ASP A  50      13.766   4.825  -5.946  1.00 95.45           O  
ATOM    791  N   LEU A  51       8.933   7.391  -5.482  1.00 95.41           N  
ATOM    792  H   LEU A  51       9.168   6.888  -4.638  1.00 95.41           H  
ATOM    793  CA  LEU A  51       7.523   7.598  -5.794  1.00 95.41           C  
ATOM    794  HA  LEU A  51       7.328   7.232  -6.802  1.00 95.41           H  
ATOM    795  C   LEU A  51       7.165   9.089  -5.770  1.00 95.41           C  
ATOM    796  CB  LEU A  51       6.721   6.739  -4.806  1.00 95.41           C  
ATOM    797  HB2 LEU A  51       7.010   6.988  -3.785  1.00 95.41           H  
ATOM    798  HB3 LEU A  51       7.031   5.708  -4.975  1.00 95.41           H  
ATOM    799  O   LEU A  51       6.551   9.596  -6.708  1.00 95.41           O  
ATOM    800  CG  LEU A  51       5.191   6.816  -4.930  1.00 95.41           C  
ATOM    801  HG  LEU A  51       4.901   7.060  -5.951  1.00 95.41           H  
ATOM    802  CD1 LEU A  51       4.612   5.450  -4.571  1.00 95.41           C  
ATOM    803 HD11 LEU A  51       4.961   5.139  -3.587  1.00 95.41           H  
ATOM    804 HD12 LEU A  51       3.524   5.511  -4.556  1.00 95.41           H  
ATOM    805 HD13 LEU A  51       4.909   4.710  -5.314  1.00 95.41           H  
ATOM    806  CD2 LEU A  51       4.602   7.842  -3.956  1.00 95.41           C  
ATOM    807 HD21 LEU A  51       3.514   7.781  -3.957  1.00 95.41           H  
ATOM    808 HD22 LEU A  51       4.900   8.852  -4.239  1.00 95.41           H  
ATOM    809 HD23 LEU A  51       4.950   7.641  -2.943  1.00 95.41           H  
ATOM    810  N   THR A  52       7.607   9.819  -4.749  1.00 94.44           N  
ATOM    811  H   THR A  52       8.119   9.347  -4.016  1.00 94.44           H  
ATOM    812  CA  THR A  52       7.370  11.267  -4.633  1.00 94.44           C  
ATOM    813  HA  THR A  52       6.312  11.460  -4.808  1.00 94.44           H  
ATOM    814  C   THR A  52       8.118  12.081  -5.684  1.00 94.44           C  
ATOM    815  CB  THR A  52       7.680  11.797  -3.230  1.00 94.44           C  
ATOM    816  HB  THR A  52       7.666  12.887  -3.249  1.00 94.44           H  
ATOM    817  O   THR A  52       7.554  13.032  -6.216  1.00 94.44           O  
ATOM    818  CG2 THR A  52       6.658  11.315  -2.202  1.00 94.44           C  
ATOM    819 HG21 THR A  52       5.671  11.695  -2.463  1.00 94.44           H  
ATOM    820 HG22 THR A  52       6.929  11.691  -1.216  1.00 94.44           H  
ATOM    821 HG23 THR A  52       6.617  10.226  -2.172  1.00 94.44           H  
ATOM    822  OG1 THR A  52       8.939  11.369  -2.791  1.00 94.44           O  
ATOM    823  HG1 THR A  52       8.852  10.440  -2.566  1.00 94.44           H  
ATOM    824  N   LYS A  53       9.347  11.695  -6.047  1.00 94.56           N  
ATOM    825  H   LYS A  53       9.782  10.952  -5.519  1.00 94.56           H  
ATOM    826  CA  LYS A  53      10.142  12.395  -7.070  1.00 94.56           C  
ATOM    827  HA  LYS A  53      10.030  13.471  -6.934  1.00 94.56           H  
ATOM    828  C   LYS A  53       9.670  12.108  -8.494  1.00 94.56           C  
ATOM    829  CB  LYS A  53      11.626  12.029  -6.912  1.00 94.56           C  
ATOM    830  HB2 LYS A  53      12.175  12.372  -7.789  1.00 94.56           H  
ATOM    831  HB3 LYS A  53      11.719  10.945  -6.859  1.00 94.56           H  
ATOM    832  O   LYS A  53       9.637  13.021  -9.311  1.00 94.56           O  
ATOM    833  CG  LYS A  53      12.254  12.675  -5.666  1.00 94.56           C  
ATOM    834  HG2 LYS A  53      11.612  12.511  -4.801  1.00 94.56           H  
ATOM    835  HG3 LYS A  53      12.346  13.750  -5.823  1.00 94.56           H  
ATOM    836  CD  LYS A  53      13.638  12.076  -5.374  1.00 94.56           C  
ATOM    837  HD2 LYS A  53      14.325  12.311  -6.187  1.00 94.56           H  
ATOM    838  HD3 LYS A  53      13.532  10.993  -5.303  1.00 94.56           H  
ATOM    839  CE  LYS A  53      14.181  12.616  -4.043  1.00 94.56           C  
ATOM    840  HE2 LYS A  53      14.500  13.650  -4.177  1.00 94.56           H  
ATOM    841  HE3 LYS A  53      13.360  12.610  -3.326  1.00 94.56           H  
ATOM    842  NZ  LYS A  53      15.288  11.780  -3.505  1.00 94.56           N  
ATOM    843  HZ1 LYS A  53      16.094  11.767  -4.114  1.00 94.56           H  
ATOM    844  HZ2 LYS A  53      14.977  10.828  -3.371  1.00 94.56           H  
ATOM    845  HZ3 LYS A  53      15.562  12.074  -2.578  1.00 94.56           H  
ATOM    846  N   ASN A  54       9.323  10.857  -8.803  1.00 93.48           N  
ATOM    847  H   ASN A  54       9.406  10.150  -8.086  1.00 93.48           H  
ATOM    848  CA  ASN A  54       9.081  10.434 -10.185  1.00 93.48           C  
ATOM    849  HA  ASN A  54       9.476  11.186 -10.869  1.00 93.48           H  
ATOM    850  C   ASN A  54       7.598  10.280 -10.518  1.00 93.48           C  
ATOM    851  CB  ASN A  54       9.840   9.127 -10.455  1.00 93.48           C  
ATOM    852  HB2 ASN A  54       9.732   8.865 -11.508  1.00 93.48           H  
ATOM    853  HB3 ASN A  54       9.407   8.320  -9.864  1.00 93.48           H  
ATOM    854  O   ASN A  54       7.202  10.565 -11.646  1.00 93.48           O  
ATOM    855  CG  ASN A  54      11.323   9.246 -10.160  1.00 93.48           C  
ATOM    856  ND2 ASN A  54      11.847   8.404  -9.302  1.00 93.48           N  
ATOM    857 HD21 ASN A  54      11.226   7.870  -8.712  1.00 93.48           H  
ATOM    858 HD22 ASN A  54      12.824   8.512  -9.068  1.00 93.48           H  
ATOM    859  OD1 ASN A  54      12.020  10.089 -10.696  1.00 93.48           O  
ATOM    860  N   VAL A  55       6.783   9.815  -9.563  1.00 94.46           N  
ATOM    861  H   VAL A  55       7.150   9.651  -8.636  1.00 94.46           H  
ATOM    862  CA  VAL A  55       5.387   9.451  -9.834  1.00 94.46           C  
ATOM    863  HA  VAL A  55       5.350   9.233 -10.901  1.00 94.46           H  
ATOM    864  C   VAL A  55       4.430  10.608  -9.547  1.00 94.46           C  
ATOM    865  CB  VAL A  55       4.952   8.148  -9.131  1.00 94.46           C  
ATOM    866  HB  VAL A  55       4.952   8.292  -8.051  1.00 94.46           H  
ATOM    867  O   VAL A  55       3.549  10.900 -10.358  1.00 94.46           O  
ATOM    868  CG1 VAL A  55       3.539   7.716  -9.539  1.00 94.46           C  
ATOM    869 HG11 VAL A  55       2.819   8.505  -9.324  1.00 94.46           H  
ATOM    870 HG12 VAL A  55       3.250   6.832  -8.970  1.00 94.46           H  
ATOM    871 HG13 VAL A  55       3.514   7.475 -10.602  1.00 94.46           H  
ATOM    872  CG2 VAL A  55       5.891   6.984  -9.481  1.00 94.46           C  
ATOM    873 HG21 VAL A  55       6.902   7.198  -9.136  1.00 94.46           H  
ATOM    874 HG22 VAL A  55       5.907   6.827 -10.560  1.00 94.46           H  
ATOM    875 HG23 VAL A  55       5.549   6.074  -8.988  1.00 94.46           H  
ATOM    876  N   MET A  56       4.605  11.280  -8.406  1.00 94.48           N  
ATOM    877  H   MET A  56       5.347  10.983  -7.789  1.00 94.48           H  
ATOM    878  CA  MET A  56       3.683  12.326  -7.945  1.00 94.48           C  
ATOM    879  HA  MET A  56       2.679  11.902  -7.930  1.00 94.48           H  
ATOM    880  C   MET A  56       3.590  13.549  -8.866  1.00 94.48           C  
ATOM    881  CB  MET A  56       4.014  12.776  -6.515  1.00 94.48           C  
ATOM    882  HB2 MET A  56       3.343  13.592  -6.243  1.00 94.48           H  
ATOM    883  HB3 MET A  56       5.034  13.157  -6.469  1.00 94.48           H  
ATOM    884  O   MET A  56       2.469  14.010  -9.067  1.00 94.48           O  
ATOM    885  CG  MET A  56       3.846  11.666  -5.477  1.00 94.48           C  
ATOM    886  HG2 MET A  56       4.138  12.070  -4.507  1.00 94.48           H  
ATOM    887  HG3 MET A  56       4.516  10.840  -5.713  1.00 94.48           H  
ATOM    888  SD  MET A  56       2.168  11.021  -5.317  1.00 94.48           S  
ATOM    889  CE  MET A  56       2.349   9.497  -6.273  1.00 94.48           C  
ATOM    890  HE1 MET A  56       3.087   8.840  -5.813  1.00 94.48           H  
ATOM    891  HE2 MET A  56       2.676   9.735  -7.285  1.00 94.48           H  
ATOM    892  HE3 MET A  56       1.389   8.986  -6.339  1.00 94.48           H  
ATOM    893  N   PRO A  57       4.674  14.069  -9.482  1.00 94.13           N  
ATOM    894  CA  PRO A  57       4.565  15.242 -10.351  1.00 94.13           C  
ATOM    895  HA  PRO A  57       4.191  16.080  -9.763  1.00 94.13           H  
ATOM    896  C   PRO A  57       3.634  15.024 -11.547  1.00 94.13           C  
ATOM    897  CB  PRO A  57       5.994  15.548 -10.810  1.00 94.13           C  
ATOM    898  HB2 PRO A  57       6.154  16.619 -10.941  1.00 94.13           H  
ATOM    899  HB3 PRO A  57       6.220  15.014 -11.733  1.00 94.13           H  
ATOM    900  O   PRO A  57       2.944  15.949 -11.969  1.00 94.13           O  
ATOM    901  CG  PRO A  57       6.852  14.984  -9.683  1.00 94.13           C  
ATOM    902  HG2 PRO A  57       7.861  14.753 -10.025  1.00 94.13           H  
ATOM    903  HG3 PRO A  57       6.877  15.683  -8.847  1.00 94.13           H  
ATOM    904  CD  PRO A  57       6.079  13.732  -9.285  1.00 94.13           C  
ATOM    905  HD2 PRO A  57       6.354  12.908  -9.943  1.00 94.13           H  
ATOM    906  HD3 PRO A  57       6.297  13.475  -8.248  1.00 94.13           H  
ATOM    907  N   VAL A  58       3.578  13.798 -12.071  1.00 93.28           N  
ATOM    908  H   VAL A  58       4.138  13.067 -11.655  1.00 93.28           H  
ATOM    909  CA  VAL A  58       2.714  13.453 -13.206  1.00 93.28           C  
ATOM    910  HA  VAL A  58       2.779  14.238 -13.959  1.00 93.28           H  
ATOM    911  C   VAL A  58       1.254  13.346 -12.778  1.00 93.28           C  
ATOM    912  CB  VAL A  58       3.164  12.136 -13.838  1.00 93.28           C  
ATOM    913  HB  VAL A  58       2.988  11.365 -13.089  1.00 93.28           H  
ATOM    914  O   VAL A  58       0.387  13.889 -13.454  1.00 93.28           O  
ATOM    915  CG1 VAL A  58       2.329  11.800 -15.068  1.00 93.28           C  
ATOM    916 HG11 VAL A  58       1.304  11.577 -14.772  1.00 93.28           H  
ATOM    917 HG12 VAL A  58       2.721  10.920 -15.578  1.00 93.28           H  
ATOM    918 HG13 VAL A  58       2.322  12.635 -15.769  1.00 93.28           H  
ATOM    919  CG2 VAL A  58       4.649  12.156 -14.232  1.00 93.28           C  
ATOM    920 HG21 VAL A  58       4.845  12.999 -14.895  1.00 93.28           H  
ATOM    921 HG22 VAL A  58       5.277  12.231 -13.344  1.00 93.28           H  
ATOM    922 HG23 VAL A  58       4.910  11.230 -14.745  1.00 93.28           H  
ATOM    923  N   ILE A  59       0.981  12.714 -11.630  1.00 95.92           N  
ATOM    924  H   ILE A  59       1.741  12.304 -11.107  1.00 95.92           H  
ATOM    925  CA  ILE A  59      -0.379  12.657 -11.075  1.00 95.92           C  
ATOM    926  HA  ILE A  59      -1.056  12.270 -11.837  1.00 95.92           H  
ATOM    927  C   ILE A  59      -0.860  14.067 -10.723  1.00 95.92           C  
ATOM    928  CB  ILE A  59      -0.441  11.726  -9.843  1.00 95.92           C  
ATOM    929  HB  ILE A  59       0.231  12.110  -9.075  1.00 95.92           H  
ATOM    930  O   ILE A  59      -2.008  14.410 -10.964  1.00 95.92           O  
ATOM    931  CG1 ILE A  59      -0.004  10.294 -10.225  1.00 95.92           C  
ATOM    932 HG12 ILE A  59      -0.643   9.918 -11.024  1.00 95.92           H  
ATOM    933 HG13 ILE A  59       1.020  10.317 -10.598  1.00 95.92           H  
ATOM    934  CG2 ILE A  59      -1.869  11.692  -9.274  1.00 95.92           C  
ATOM    935 HG21 ILE A  59      -2.536  11.250 -10.014  1.00 95.92           H  
ATOM    936 HG22 ILE A  59      -1.914  11.113  -8.351  1.00 95.92           H  
ATOM    937 HG23 ILE A  59      -2.236  12.694  -9.049  1.00 95.92           H  
ATOM    938  CD1 ILE A  59      -0.045   9.308  -9.056  1.00 95.92           C  
ATOM    939 HD11 ILE A  59      -1.075   9.049  -8.812  1.00 95.92           H  
ATOM    940 HD12 ILE A  59       0.483   8.395  -9.334  1.00 95.92           H  
ATOM    941 HD13 ILE A  59       0.432   9.759  -8.185  1.00 95.92           H  
ATOM    942  N   ASN A  60       0.024  14.912 -10.189  1.00 94.53           N  
ATOM    943  H   ASN A  60       0.951  14.570  -9.977  1.00 94.53           H  
ATOM    944  CA  ASN A  60      -0.310  16.284  -9.829  1.00 94.53           C  
ATOM    945  HA  ASN A  60      -1.204  16.265  -9.206  1.00 94.53           H  
ATOM    946  C   ASN A  60      -0.638  17.155 -11.053  1.00 94.53           C  
ATOM    947  CB  ASN A  60       0.852  16.866  -9.013  1.00 94.53           C  
ATOM    948  HB2 ASN A  60       1.699  17.061  -9.671  1.00 94.53           H  
ATOM    949  HB3 ASN A  60       1.164  16.155  -8.249  1.00 94.53           H  
ATOM    950  O   ASN A  60      -1.441  18.076 -10.934  1.00 94.53           O  
ATOM    951  CG  ASN A  60       0.441  18.135  -8.293  1.00 94.53           C  
ATOM    952  ND2 ASN A  60       1.191  19.202  -8.435  1.00 94.53           N  
ATOM    953 HD21 ASN A  60       1.975  19.195  -9.072  1.00 94.53           H  
ATOM    954 HD22 ASN A  60       0.861  20.033  -7.966  1.00 94.53           H  
ATOM    955  OD1 ASN A  60      -0.537  18.181  -7.569  1.00 94.53           O  
ATOM    956  N   ARG A  61      -0.041  16.866 -12.219  1.00 94.44           N  
ATOM    957  H   ARG A  61       0.612  16.095 -12.243  1.00 94.44           H  
ATOM    958  CA  ARG A  61      -0.349  17.559 -13.478  1.00 94.44           C  
ATOM    959  HA  ARG A  61      -0.263  18.634 -13.320  1.00 94.44           H  
ATOM    960  C   ARG A  61      -1.798  17.320 -13.911  1.00 94.44           C  
ATOM    961  CB  ARG A  61       0.653  17.123 -14.558  1.00 94.44           C  
ATOM    962  HB2 ARG A  61       0.516  16.063 -14.769  1.00 94.44           H  
ATOM    963  HB3 ARG A  61       1.666  17.279 -14.189  1.00 94.44           H  
ATOM    964  O   ARG A  61      -2.483  18.282 -14.233  1.00 94.44           O  
ATOM    965  CG  ARG A  61       0.469  17.910 -15.862  1.00 94.44           C  
ATOM    966  HG2 ARG A  61      -0.545  17.770 -16.236  1.00 94.44           H  
ATOM    967  HG3 ARG A  61       0.634  18.971 -15.677  1.00 94.44           H  
ATOM    968  CD  ARG A  61       1.454  17.413 -16.922  1.00 94.44           C  
ATOM    969  HD2 ARG A  61       1.339  16.334 -17.023  1.00 94.44           H  
ATOM    970  HD3 ARG A  61       2.467  17.642 -16.591  1.00 94.44           H  
ATOM    971  NE  ARG A  61       1.179  18.045 -18.222  1.00 94.44           N  
ATOM    972  HE  ARG A  61       0.239  18.396 -18.339  1.00 94.44           H  
ATOM    973  NH1 ARG A  61       3.155  17.524 -19.260  1.00 94.44           N  
ATOM    974 HH11 ARG A  61       3.425  17.032 -18.420  1.00 94.44           H  
ATOM    975 HH12 ARG A  61       3.736  17.540 -20.087  1.00 94.44           H  
ATOM    976  NH2 ARG A  61       1.583  18.655 -20.375  1.00 94.44           N  
ATOM    977 HH21 ARG A  61       2.160  18.652 -21.204  1.00 94.44           H  
ATOM    978 HH22 ARG A  61       0.652  19.044 -20.420  1.00 94.44           H  
ATOM    979  CZ  ARG A  61       1.971  18.073 -19.276  1.00 94.44           C  
ATOM    980  N   ASP A  62      -2.263  16.074 -13.821  1.00 94.86           N  
ATOM    981  H   ASP A  62      -1.623  15.351 -13.527  1.00 94.86           H  
ATOM    982  CA  ASP A  62      -3.605  15.660 -14.256  1.00 94.86           C  
ATOM    983  HA  ASP A  62      -4.130  16.529 -14.651  1.00 94.86           H  
ATOM    984  C   ASP A  62      -4.450  15.146 -13.078  1.00 94.86           C  
ATOM    985  CB  ASP A  62      -3.509  14.648 -15.407  1.00 94.86           C  
ATOM    986  HB2 ASP A  62      -4.511  14.292 -15.646  1.00 94.86           H  
ATOM    987  HB3 ASP A  62      -2.918  13.796 -15.070  1.00 94.86           H  
ATOM    988  O   ASP A  62      -5.152  14.134 -13.168  1.00 94.86           O  
ATOM    989  CG  ASP A  62      -2.911  15.201 -16.706  1.00 94.86           C  
ATOM    990  OD1 ASP A  62      -2.692  16.425 -16.828  1.00 94.86           O  
ATOM    991  OD2 ASP A  62      -2.637  14.356 -17.585  1.00 94.86           O  
ATOM    992  N   LYS A  63      -4.386  15.862 -11.946  1.00 95.05           N  
ATOM    993  H   LYS A  63      -3.735  16.634 -11.936  1.00 95.05           H  
ATOM    994  CA  LYS A  63      -5.021  15.457 -10.681  1.00 95.05           C  
ATOM    995  HA  LYS A  63      -4.567  14.518 -10.362  1.00 95.05           H  
ATOM    996  C   LYS A  63      -6.517  15.172 -10.842  1.00 95.05           C  
ATOM    997  CB  LYS A  63      -4.737  16.526  -9.610  1.00 95.05           C  
ATOM    998  HB2 LYS A  63      -5.064  17.496  -9.985  1.00 95.05           H  
ATOM    999  HB3 LYS A  63      -3.663  16.571  -9.430  1.00 95.05           H  
ATOM   1000  O   LYS A  63      -6.994  14.171 -10.317  1.00 95.05           O  
ATOM   1001  CG  LYS A  63      -5.460  16.238  -8.284  1.00 95.05           C  
ATOM   1002  HG2 LYS A  63      -6.532  16.188  -8.476  1.00 95.05           H  
ATOM   1003  HG3 LYS A  63      -5.136  15.277  -7.884  1.00 95.05           H  
ATOM   1004  CD  LYS A  63      -5.220  17.335  -7.239  1.00 95.05           C  
ATOM   1005  HD2 LYS A  63      -5.204  18.312  -7.721  1.00 95.05           H  
ATOM   1006  HD3 LYS A  63      -4.268  17.158  -6.738  1.00 95.05           H  
ATOM   1007  CE  LYS A  63      -6.375  17.283  -6.234  1.00 95.05           C  
ATOM   1008  HE2 LYS A  63      -7.313  17.454  -6.762  1.00 95.05           H  
ATOM   1009  HE3 LYS A  63      -6.414  16.276  -5.820  1.00 95.05           H  
ATOM   1010  NZ  LYS A  63      -6.225  18.261  -5.129  1.00 95.05           N  
ATOM   1011  HZ1 LYS A  63      -6.983  18.162  -4.468  1.00 95.05           H  
ATOM   1012  HZ2 LYS A  63      -6.103  19.218  -5.426  1.00 95.05           H  
ATOM   1013  HZ3 LYS A  63      -5.460  17.938  -4.553  1.00 95.05           H  
ATOM   1014  N   ALA A  64      -7.244  16.018 -11.577  1.00 95.60           N  
ATOM   1015  H   ALA A  64      -6.775  16.800 -12.010  1.00 95.60           H  
ATOM   1016  CA  ALA A  64      -8.681  15.845 -11.810  1.00 95.60           C  
ATOM   1017  HA  ALA A  64      -9.195  15.816 -10.850  1.00 95.60           H  
ATOM   1018  C   ALA A  64      -8.982  14.513 -12.523  1.00 95.60           C  
ATOM   1019  CB  ALA A  64      -9.203  17.055 -12.595  1.00 95.60           C  
ATOM   1020  HB1 ALA A  64     -10.273  16.939 -12.766  1.00 95.60           H  
ATOM   1021  HB2 ALA A  64      -9.042  17.971 -12.026  1.00 95.60           H  
ATOM   1022  HB3 ALA A  64      -8.701  17.135 -13.559  1.00 95.60           H  
ATOM   1023  O   ALA A  64      -9.721  13.684 -11.999  1.00 95.60           O  
ATOM   1024  N   ALA A  65      -8.298  14.246 -13.641  1.00 96.39           N  
ATOM   1025  H   ALA A  65      -7.661  14.944 -13.998  1.00 96.39           H  
ATOM   1026  CA  ALA A  65      -8.459  13.008 -14.401  1.00 96.39           C  
ATOM   1027  HA  ALA A  65      -9.515  12.887 -14.640  1.00 96.39           H  
ATOM   1028  C   ALA A  65      -8.012  11.759 -13.620  1.00 96.39           C  
ATOM   1029  CB  ALA A  65      -7.667  13.144 -15.707  1.00 96.39           C  
ATOM   1030  HB1 ALA A  65      -6.605  13.267 -15.492  1.00 96.39           H  
ATOM   1031  HB2 ALA A  65      -8.023  14.010 -16.264  1.00 96.39           H  
ATOM   1032  HB3 ALA A  65      -7.812  12.253 -16.318  1.00 96.39           H  
ATOM   1033  O   ALA A  65      -8.510  10.659 -13.868  1.00 96.39           O  
ATOM   1034  N   PHE A  66      -7.057  11.891 -12.692  1.00 97.52           N  
ATOM   1035  H   PHE A  66      -6.619  12.794 -12.573  1.00 97.52           H  
ATOM   1036  CA  PHE A  66      -6.701  10.810 -11.774  1.00 97.52           C  
ATOM   1037  HA  PHE A  66      -6.569   9.895 -12.352  1.00 97.52           H  
ATOM   1038  C   PHE A  66      -7.822  10.534 -10.764  1.00 97.52           C  
ATOM   1039  CB  PHE A  66      -5.374  11.118 -11.071  1.00 97.52           C  
ATOM   1040  HB2 PHE A  66      -5.469  12.049 -10.513  1.00 97.52           H  
ATOM   1041  HB3 PHE A  66      -4.596  11.267 -11.819  1.00 97.52           H  
ATOM   1042  O   PHE A  66      -8.246   9.385 -10.638  1.00 97.52           O  
ATOM   1043  CG  PHE A  66      -4.932  10.014 -10.130  1.00 97.52           C  
ATOM   1044  CD1 PHE A  66      -4.875  10.239  -8.741  1.00 97.52           C  
ATOM   1045  HD1 PHE A  66      -5.152  11.200  -8.334  1.00 97.52           H  
ATOM   1046  CD2 PHE A  66      -4.586   8.750 -10.642  1.00 97.52           C  
ATOM   1047  HD2 PHE A  66      -4.648   8.574 -11.706  1.00 97.52           H  
ATOM   1048  CE1 PHE A  66      -4.450   9.212  -7.879  1.00 97.52           C  
ATOM   1049  HE1 PHE A  66      -4.396   9.394  -6.816  1.00 97.52           H  
ATOM   1050  CE2 PHE A  66      -4.187   7.715  -9.780  1.00 97.52           C  
ATOM   1051  HE2 PHE A  66      -3.955   6.738 -10.177  1.00 97.52           H  
ATOM   1052  CZ  PHE A  66      -4.114   7.948  -8.395  1.00 97.52           C  
ATOM   1053  HZ  PHE A  66      -3.815   7.155  -7.726  1.00 97.52           H  
ATOM   1054  N   CYS A  67      -8.345  11.567 -10.096  1.00 97.34           N  
ATOM   1055  H   CYS A  67      -7.966  12.492 -10.243  1.00 97.34           H  
ATOM   1056  CA  CYS A  67      -9.448  11.426  -9.144  1.00 97.34           C  
ATOM   1057  HA  CYS A  67      -9.158  10.712  -8.374  1.00 97.34           H  
ATOM   1058  C   CYS A  67     -10.722  10.871  -9.800  1.00 97.34           C  
ATOM   1059  CB  CYS A  67      -9.730  12.770  -8.461  1.00 97.34           C  
ATOM   1060  HB2 CYS A  67     -10.647  12.677  -7.879  1.00 97.34           H  
ATOM   1061  HB3 CYS A  67      -9.870  13.550  -9.210  1.00 97.34           H  
ATOM   1062  O   CYS A  67     -11.391  10.035  -9.197  1.00 97.34           O  
ATOM   1063  SG  CYS A  67      -8.374  13.207  -7.331  1.00 97.34           S  
ATOM   1064  HG  CYS A  67      -9.135  13.850  -6.440  1.00 97.34           H  
ATOM   1065  N   ASP A  68     -11.026  11.243 -11.045  1.00 97.14           N  
ATOM   1066  H   ASP A  68     -10.524  12.016 -11.459  1.00 97.14           H  
ATOM   1067  CA  ASP A  68     -12.174  10.690 -11.776  1.00 97.14           C  
ATOM   1068  HA  ASP A  68     -13.069  10.816 -11.167  1.00 97.14           H  
ATOM   1069  C   ASP A  68     -12.034   9.185 -12.037  1.00 97.14           C  
ATOM   1070  CB  ASP A  68     -12.376  11.449 -13.093  1.00 97.14           C  
ATOM   1071  HB2 ASP A  68     -11.429  11.504 -13.629  1.00 97.14           H  
ATOM   1072  HB3 ASP A  68     -13.081  10.893 -13.712  1.00 97.14           H  
ATOM   1073  O   ASP A  68     -12.996   8.434 -11.874  1.00 97.14           O  
ATOM   1074  CG  ASP A  68     -12.947  12.854 -12.882  1.00 97.14           C  
ATOM   1075  OD1 ASP A  68     -13.725  13.030 -11.909  1.00 97.14           O  
ATOM   1076  OD2 ASP A  68     -12.620  13.721 -13.719  1.00 97.14           O  
ATOM   1077  N   ARG A  69     -10.826   8.698 -12.352  1.00 97.55           N  
ATOM   1078  H   ARG A  69     -10.068   9.357 -12.455  1.00 97.55           H  
ATOM   1079  CA  ARG A  69     -10.569   7.250 -12.481  1.00 97.55           C  
ATOM   1080  HA  ARG A  69     -11.306   6.807 -13.151  1.00 97.55           H  
ATOM   1081  C   ARG A  69     -10.698   6.526 -11.153  1.00 97.55           C  
ATOM   1082  CB  ARG A  69      -9.166   6.992 -13.019  1.00 97.55           C  
ATOM   1083  HB2 ARG A  69      -8.943   5.927 -12.952  1.00 97.55           H  
ATOM   1084  HB3 ARG A  69      -8.447   7.532 -12.403  1.00 97.55           H  
ATOM   1085  O   ARG A  69     -11.250   5.431 -11.106  1.00 97.55           O  
ATOM   1086  CG  ARG A  69      -9.040   7.419 -14.474  1.00 97.55           C  
ATOM   1087  HG2 ARG A  69      -9.593   6.735 -15.118  1.00 97.55           H  
ATOM   1088  HG3 ARG A  69      -9.439   8.425 -14.605  1.00 97.55           H  
ATOM   1089  CD  ARG A  69      -7.559   7.401 -14.829  1.00 97.55           C  
ATOM   1090  HD2 ARG A  69      -7.225   6.367 -14.917  1.00 97.55           H  
ATOM   1091  HD3 ARG A  69      -6.994   7.876 -14.026  1.00 97.55           H  
ATOM   1092  NE  ARG A  69      -7.343   8.177 -16.051  1.00 97.55           N  
ATOM   1093  HE  ARG A  69      -7.744   9.104 -16.053  1.00 97.55           H  
ATOM   1094  NH1 ARG A  69      -6.434   6.515 -17.321  1.00 97.55           N  
ATOM   1095 HH11 ARG A  69      -6.593   5.851 -16.577  1.00 97.55           H  
ATOM   1096 HH12 ARG A  69      -6.010   6.200 -18.182  1.00 97.55           H  
ATOM   1097  NH2 ARG A  69      -6.752   8.582 -18.175  1.00 97.55           N  
ATOM   1098 HH21 ARG A  69      -6.438   8.262 -19.080  1.00 97.55           H  
ATOM   1099 HH22 ARG A  69      -7.082   9.533 -18.087  1.00 97.55           H  
ATOM   1100  CZ  ARG A  69      -6.837   7.748 -17.182  1.00 97.55           C  
ATOM   1101  N   VAL A  70     -10.191   7.129 -10.078  1.00 98.20           N  
ATOM   1102  H   VAL A  70      -9.735   8.021 -10.209  1.00 98.20           H  
ATOM   1103  CA  VAL A  70     -10.321   6.588  -8.719  1.00 98.20           C  
ATOM   1104  HA  VAL A  70      -9.905   5.581  -8.691  1.00 98.20           H  
ATOM   1105  C   VAL A  70     -11.802   6.481  -8.346  1.00 98.20           C  
ATOM   1106  CB  VAL A  70      -9.550   7.462  -7.712  1.00 98.20           C  
ATOM   1107  HB  VAL A  70      -9.905   8.489  -7.791  1.00 98.20           H  
ATOM   1108  O   VAL A  70     -12.236   5.434  -7.868  1.00 98.20           O  
ATOM   1109  CG1 VAL A  70      -9.774   6.995  -6.273  1.00 98.20           C  
ATOM   1110 HG11 VAL A  70      -9.149   7.575  -5.594  1.00 98.20           H  
ATOM   1111 HG12 VAL A  70     -10.812   7.155  -5.979  1.00 98.20           H  
ATOM   1112 HG13 VAL A  70      -9.531   5.937  -6.172  1.00 98.20           H  
ATOM   1113  CG2 VAL A  70      -8.036   7.462  -7.982  1.00 98.20           C  
ATOM   1114 HG21 VAL A  70      -7.554   6.606  -7.510  1.00 98.20           H  
ATOM   1115 HG22 VAL A  70      -7.820   7.443  -9.050  1.00 98.20           H  
ATOM   1116 HG23 VAL A  70      -7.603   8.376  -7.575  1.00 98.20           H  
ATOM   1117  N   ARG A  71     -12.598   7.517  -8.640  1.00 97.83           N  
ATOM   1118  H   ARG A  71     -12.165   8.349  -9.013  1.00 97.83           H  
ATOM   1119  CA  ARG A  71     -14.055   7.532  -8.457  1.00 97.83           C  
ATOM   1120  HA  ARG A  71     -14.284   7.352  -7.407  1.00 97.83           H  
ATOM   1121  C   ARG A  71     -14.732   6.411  -9.248  1.00 97.83           C  
ATOM   1122  CB  ARG A  71     -14.579   8.928  -8.838  1.00 97.83           C  
ATOM   1123  HB2 ARG A  71     -14.306   9.150  -9.870  1.00 97.83           H  
ATOM   1124  HB3 ARG A  71     -14.095   9.668  -8.200  1.00 97.83           H  
ATOM   1125  O   ARG A  71     -15.444   5.610  -8.648  1.00 97.83           O  
ATOM   1126  CG  ARG A  71     -16.101   9.072  -8.703  1.00 97.83           C  
ATOM   1127  HG2 ARG A  71     -16.407   8.899  -7.671  1.00 97.83           H  
ATOM   1128  HG3 ARG A  71     -16.592   8.334  -9.337  1.00 97.83           H  
ATOM   1129  CD  ARG A  71     -16.575  10.460  -9.147  1.00 97.83           C  
ATOM   1130  HD2 ARG A  71     -17.665  10.449  -9.188  1.00 97.83           H  
ATOM   1131  HD3 ARG A  71     -16.208  10.645 -10.157  1.00 97.83           H  
ATOM   1132  NE  ARG A  71     -16.154  11.536  -8.226  1.00 97.83           N  
ATOM   1133  HE  ARG A  71     -16.229  11.343  -7.238  1.00 97.83           H  
ATOM   1134  NH1 ARG A  71     -15.726  13.183  -9.795  1.00 97.83           N  
ATOM   1135 HH11 ARG A  71     -15.511  12.520 -10.526  1.00 97.83           H  
ATOM   1136 HH12 ARG A  71     -15.411  14.119 -10.006  1.00 97.83           H  
ATOM   1137  NH2 ARG A  71     -15.773  13.706  -7.642  1.00 97.83           N  
ATOM   1138 HH21 ARG A  71     -15.978  13.491  -6.676  1.00 97.83           H  
ATOM   1139 HH22 ARG A  71     -15.715  14.675  -7.922  1.00 97.83           H  
ATOM   1140  CZ  ARG A  71     -15.884  12.790  -8.563  1.00 97.83           C  
ATOM   1141  N   GLN A  72     -14.461   6.293 -10.550  1.00 97.81           N  
ATOM   1142  H   GLN A  72     -13.878   6.997 -10.979  1.00 97.81           H  
ATOM   1143  CA  GLN A  72     -15.021   5.233 -11.403  1.00 97.81           C  
ATOM   1144  HA  GLN A  72     -16.108   5.306 -11.408  1.00 97.81           H  
ATOM   1145  C   GLN A  72     -14.656   3.831 -10.897  1.00 97.81           C  
ATOM   1146  CB  GLN A  72     -14.500   5.397 -12.838  1.00 97.81           C  
ATOM   1147  HB2 GLN A  72     -13.419   5.530 -12.813  1.00 97.81           H  
ATOM   1148  HB3 GLN A  72     -14.717   4.487 -13.398  1.00 97.81           H  
ATOM   1149  O   GLN A  72     -15.513   2.957 -10.784  1.00 97.81           O  
ATOM   1150  CG  GLN A  72     -15.144   6.574 -13.584  1.00 97.81           C  
ATOM   1151  HG2 GLN A  72     -16.206   6.372 -13.719  1.00 97.81           H  
ATOM   1152  HG3 GLN A  72     -15.052   7.488 -12.998  1.00 97.81           H  
ATOM   1153  CD  GLN A  72     -14.515   6.810 -14.956  1.00 97.81           C  
ATOM   1154  NE2 GLN A  72     -14.946   7.825 -15.671  1.00 97.81           N  
ATOM   1155 HE21 GLN A  72     -15.674   8.431 -15.321  1.00 97.81           H  
ATOM   1156 HE22 GLN A  72     -14.528   7.942 -16.583  1.00 97.81           H  
ATOM   1157  OE1 GLN A  72     -13.631   6.101 -15.414  1.00 97.81           O  
ATOM   1158  N   HIS A  73     -13.394   3.609 -10.530  1.00 98.24           N  
ATOM   1159  H   HIS A  73     -12.712   4.344 -10.658  1.00 98.24           H  
ATOM   1160  CA  HIS A  73     -12.954   2.334  -9.973  1.00 98.24           C  
ATOM   1161  HA  HIS A  73     -13.202   1.537 -10.674  1.00 98.24           H  
ATOM   1162  C   HIS A  73     -13.644   2.013  -8.645  1.00 98.24           C  
ATOM   1163  CB  HIS A  73     -11.443   2.375  -9.790  1.00 98.24           C  
ATOM   1164  HB2 HIS A  73     -11.183   3.215  -9.145  1.00 98.24           H  
ATOM   1165  HB3 HIS A  73     -10.981   2.537 -10.764  1.00 98.24           H  
ATOM   1166  O   HIS A  73     -14.033   0.868  -8.421  1.00 98.24           O  
ATOM   1167  CG  HIS A  73     -10.884   1.112  -9.188  1.00 98.24           C  
ATOM   1168  CD2 HIS A  73     -10.613   0.889  -7.864  1.00 98.24           C  
ATOM   1169  HD2 HIS A  73     -10.769   1.583  -7.051  1.00 98.24           H  
ATOM   1170  ND1 HIS A  73     -10.547  -0.033  -9.873  1.00 98.24           N  
ATOM   1171  HD1 HIS A  73     -10.614  -0.173 -10.871  1.00 98.24           H  
ATOM   1172  CE1 HIS A  73     -10.087  -0.929  -8.982  1.00 98.24           C  
ATOM   1173  HE1 HIS A  73      -9.747  -1.929  -9.207  1.00 98.24           H  
ATOM   1174  NE2 HIS A  73     -10.108  -0.405  -7.751  1.00 98.24           N  
ATOM   1175  N   THR A  74     -13.828   3.015  -7.784  1.00 97.81           N  
ATOM   1176  H   THR A  74     -13.476   3.930  -8.028  1.00 97.81           H  
ATOM   1177  CA  THR A  74     -14.520   2.851  -6.500  1.00 97.81           C  
ATOM   1178  HA  THR A  74     -14.060   2.026  -5.954  1.00 97.81           H  
ATOM   1179  C   THR A  74     -15.988   2.504  -6.707  1.00 97.81           C  
ATOM   1180  CB  THR A  74     -14.405   4.110  -5.634  1.00 97.81           C  
ATOM   1181  HB  THR A  74     -14.934   4.940  -6.103  1.00 97.81           H  
ATOM   1182  O   THR A  74     -16.491   1.599  -6.051  1.00 97.81           O  
ATOM   1183  CG2 THR A  74     -14.958   3.887  -4.227  1.00 97.81           C  
ATOM   1184 HG21 THR A  74     -14.733   4.753  -3.605  1.00 97.81           H  
ATOM   1185 HG22 THR A  74     -14.494   3.009  -3.780  1.00 97.81           H  
ATOM   1186 HG23 THR A  74     -16.039   3.748  -4.259  1.00 97.81           H  
ATOM   1187  OG1 THR A  74     -13.052   4.454  -5.489  1.00 97.81           O  
ATOM   1188  HG1 THR A  74     -12.739   4.791  -6.332  1.00 97.81           H  
ATOM   1189  N   GLN A  75     -16.662   3.160  -7.655  1.00 97.29           N  
ATOM   1190  H   GLN A  75     -16.194   3.901  -8.157  1.00 97.29           H  
ATOM   1191  CA  GLN A  75     -18.047   2.852  -8.022  1.00 97.29           C  
ATOM   1192  HA  GLN A  75     -18.677   2.925  -7.135  1.00 97.29           H  
ATOM   1193  C   GLN A  75     -18.184   1.418  -8.553  1.00 97.29           C  
ATOM   1194  CB  GLN A  75     -18.534   3.876  -9.059  1.00 97.29           C  
ATOM   1195  HB2 GLN A  75     -17.798   3.953  -9.859  1.00 97.29           H  
ATOM   1196  HB3 GLN A  75     -19.472   3.528  -9.491  1.00 97.29           H  
ATOM   1197  O   GLN A  75     -19.067   0.682  -8.115  1.00 97.29           O  
ATOM   1198  CG  GLN A  75     -18.774   5.260  -8.432  1.00 97.29           C  
ATOM   1199  HG2 GLN A  75     -17.900   5.578  -7.863  1.00 97.29           H  
ATOM   1200  HG3 GLN A  75     -19.613   5.189  -7.740  1.00 97.29           H  
ATOM   1201  CD  GLN A  75     -19.082   6.341  -9.466  1.00 97.29           C  
ATOM   1202  NE2 GLN A  75     -19.602   7.474  -9.048  1.00 97.29           N  
ATOM   1203 HE21 GLN A  75     -19.870   8.123  -9.774  1.00 97.29           H  
ATOM   1204 HE22 GLN A  75     -19.856   7.602  -8.079  1.00 97.29           H  
ATOM   1205  OE1 GLN A  75     -18.847   6.213 -10.655  1.00 97.29           O  
ATOM   1206  N   ASN A  76     -17.257   0.982  -9.410  1.00 97.82           N  
ATOM   1207  H   ASN A  76     -16.604   1.655  -9.785  1.00 97.82           H  
ATOM   1208  CA  ASN A  76     -17.253  -0.376  -9.959  1.00 97.82           C  
ATOM   1209  HA  ASN A  76     -18.245  -0.599 -10.352  1.00 97.82           H  
ATOM   1210  C   ASN A  76     -16.946  -1.453  -8.902  1.00 97.82           C  
ATOM   1211  CB  ASN A  76     -16.244  -0.426 -11.119  1.00 97.82           C  
ATOM   1212  HB2 ASN A  76     -16.145  -1.458 -11.459  1.00 97.82           H  
ATOM   1213  HB3 ASN A  76     -15.270  -0.083 -10.768  1.00 97.82           H  
ATOM   1214  O   ASN A  76     -17.440  -2.573  -9.003  1.00 97.82           O  
ATOM   1215  CG  ASN A  76     -16.670   0.410 -12.315  1.00 97.82           C  
ATOM   1216  ND2 ASN A  76     -15.765   0.702 -13.219  1.00 97.82           N  
ATOM   1217 HD21 ASN A  76     -14.808   0.396 -13.120  1.00 97.82           H  
ATOM   1218 HD22 ASN A  76     -16.099   1.267 -13.987  1.00 97.82           H  
ATOM   1219  OD1 ASN A  76     -17.813   0.792 -12.479  1.00 97.82           O  
ATOM   1220  N   ASN A  77     -16.158  -1.121  -7.874  1.00 97.85           N  
ATOM   1221  H   ASN A  77     -15.769  -0.189  -7.866  1.00 97.85           H  
ATOM   1222  CA  ASN A  77     -15.729  -2.048  -6.820  1.00 97.85           C  
ATOM   1223  HA  ASN A  77     -16.069  -3.050  -7.080  1.00 97.85           H  
ATOM   1224  C   ASN A  77     -16.370  -1.745  -5.458  1.00 97.85           C  
ATOM   1225  CB  ASN A  77     -14.195  -2.109  -6.771  1.00 97.85           C  
ATOM   1226  HB2 ASN A  77     -13.873  -2.770  -5.966  1.00 97.85           H  
ATOM   1227  HB3 ASN A  77     -13.783  -1.118  -6.582  1.00 97.85           H  
ATOM   1228  O   ASN A  77     -15.843  -2.133  -4.414  1.00 97.85           O  
ATOM   1229  CG  ASN A  77     -13.636  -2.668  -8.060  1.00 97.85           C  
ATOM   1230  ND2 ASN A  77     -13.192  -1.826  -8.958  1.00 97.85           N  
ATOM   1231 HD21 ASN A  77     -13.225  -0.836  -8.756  1.00 97.85           H  
ATOM   1232 HD22 ASN A  77     -12.840  -2.232  -9.812  1.00 97.85           H  
ATOM   1233  OD1 ASN A  77     -13.638  -3.861  -8.303  1.00 97.85           O  
ATOM   1234  N   ILE A  78     -17.524  -1.072  -5.447  1.00 96.79           N  
ATOM   1235  H   ILE A  78     -17.868  -0.717  -6.327  1.00 96.79           H  
ATOM   1236  CA  ILE A  78     -18.118  -0.532  -4.219  1.00 96.79           C  
ATOM   1237  HA  ILE A  78     -17.364   0.120  -3.776  1.00 96.79           H  
ATOM   1238  C   ILE A  78     -18.442  -1.611  -3.179  1.00 96.79           C  
ATOM   1239  CB  ILE A  78     -19.345   0.325  -4.584  1.00 96.79           C  
ATOM   1240  HB  ILE A  78     -19.060   0.973  -5.413  1.00 96.79           H  
ATOM   1241  O   ILE A  78     -18.346  -1.355  -1.981  1.00 96.79           O  
ATOM   1242  CG1 ILE A  78     -19.803   1.249  -3.445  1.00 96.79           C  
ATOM   1243 HG12 ILE A  78     -20.171   0.653  -2.610  1.00 96.79           H  
ATOM   1244 HG13 ILE A  78     -20.610   1.861  -3.847  1.00 96.79           H  
ATOM   1245  CG2 ILE A  78     -20.541  -0.526  -5.054  1.00 96.79           C  
ATOM   1246 HG21 ILE A  78     -21.329   0.132  -5.421  1.00 96.79           H  
ATOM   1247 HG22 ILE A  78     -20.938  -1.129  -4.237  1.00 96.79           H  
ATOM   1248 HG23 ILE A  78     -20.240  -1.170  -5.881  1.00 96.79           H  
ATOM   1249  CD1 ILE A  78     -18.745   2.224  -2.924  1.00 96.79           C  
ATOM   1250 HD11 ILE A  78     -18.295   2.765  -3.757  1.00 96.79           H  
ATOM   1251 HD12 ILE A  78     -17.972   1.691  -2.370  1.00 96.79           H  
ATOM   1252 HD13 ILE A  78     -19.222   2.940  -2.256  1.00 96.79           H  
ATOM   1253  N   LYS A  79     -18.752  -2.837  -3.627  1.00 96.95           N  
ATOM   1254  H   LYS A  79     -18.781  -2.963  -4.629  1.00 96.95           H  
ATOM   1255  CA  LYS A  79     -18.976  -3.996  -2.749  1.00 96.95           C  
ATOM   1256  HA  LYS A  79     -19.758  -3.749  -2.032  1.00 96.95           H  
ATOM   1257  C   LYS A  79     -17.728  -4.320  -1.921  1.00 96.95           C  
ATOM   1258  CB  LYS A  79     -19.432  -5.225  -3.554  1.00 96.95           C  
ATOM   1259  HB2 LYS A  79     -19.490  -6.071  -2.870  1.00 96.95           H  
ATOM   1260  HB3 LYS A  79     -18.691  -5.458  -4.319  1.00 96.95           H  
ATOM   1261  O   LYS A  79     -17.819  -4.390  -0.701  1.00 96.95           O  
ATOM   1262  CG  LYS A  79     -20.810  -5.036  -4.212  1.00 96.95           C  
ATOM   1263  HG2 LYS A  79     -21.534  -4.739  -3.453  1.00 96.95           H  
ATOM   1264  HG3 LYS A  79     -20.748  -4.253  -4.968  1.00 96.95           H  
ATOM   1265  CD  LYS A  79     -21.276  -6.342  -4.873  1.00 96.95           C  
ATOM   1266  HD2 LYS A  79     -20.544  -6.642  -5.623  1.00 96.95           H  
ATOM   1267  HD3 LYS A  79     -21.339  -7.119  -4.111  1.00 96.95           H  
ATOM   1268  CE  LYS A  79     -22.649  -6.163  -5.535  1.00 96.95           C  
ATOM   1269  HE2 LYS A  79     -22.574  -5.373  -6.283  1.00 96.95           H  
ATOM   1270  HE3 LYS A  79     -23.360  -5.838  -4.776  1.00 96.95           H  
ATOM   1271  NZ  LYS A  79     -23.121  -7.421  -6.169  1.00 96.95           N  
ATOM   1272  HZ1 LYS A  79     -23.197  -8.158  -5.482  1.00 96.95           H  
ATOM   1273  HZ2 LYS A  79     -22.480  -7.725  -6.888  1.00 96.95           H  
ATOM   1274  HZ3 LYS A  79     -24.031  -7.292  -6.589  1.00 96.95           H  
ATOM   1275  N   SER A  80     -16.558  -4.391  -2.561  1.00 97.35           N  
ATOM   1276  H   SER A  80     -16.538  -4.172  -3.546  1.00 97.35           H  
ATOM   1277  CA  SER A  80     -15.285  -4.677  -1.884  1.00 97.35           C  
ATOM   1278  HA  SER A  80     -15.376  -5.630  -1.362  1.00 97.35           H  
ATOM   1279  C   SER A  80     -14.943  -3.611  -0.840  1.00 97.35           C  
ATOM   1280  CB  SER A  80     -14.163  -4.791  -2.920  1.00 97.35           C  
ATOM   1281  HB2 SER A  80     -14.405  -5.584  -3.627  1.00 97.35           H  
ATOM   1282  HB3 SER A  80     -14.066  -3.852  -3.466  1.00 97.35           H  
ATOM   1283  O   SER A  80     -14.600  -3.945   0.293  1.00 97.35           O  
ATOM   1284  OG  SER A  80     -12.931  -5.086  -2.298  1.00 97.35           O  
ATOM   1285  HG  SER A  80     -13.049  -5.814  -1.683  1.00 97.35           H  
ATOM   1286  N   TYR A  81     -15.134  -2.332  -1.178  1.00 97.21           N  
ATOM   1287  H   TYR A  81     -15.383  -2.108  -2.131  1.00 97.21           H  
ATOM   1288  CA  TYR A  81     -14.958  -1.246  -0.215  1.00 97.21           C  
ATOM   1289  HA  TYR A  81     -13.968  -1.337   0.232  1.00 97.21           H  
ATOM   1290  C   TYR A  81     -15.973  -1.316   0.932  1.00 97.21           C  
ATOM   1291  CB  TYR A  81     -15.041   0.105  -0.928  1.00 97.21           C  
ATOM   1292  HB2 TYR A  81     -15.934   0.142  -1.551  1.00 97.21           H  
ATOM   1293  HB3 TYR A  81     -15.137   0.876  -0.164  1.00 97.21           H  
ATOM   1294  O   TYR A  81     -15.600  -1.107   2.083  1.00 97.21           O  
ATOM   1295  CG  TYR A  81     -13.816   0.434  -1.755  1.00 97.21           C  
ATOM   1296  CD1 TYR A  81     -12.649   0.876  -1.105  1.00 97.21           C  
ATOM   1297  HD1 TYR A  81     -12.633   0.950  -0.027  1.00 97.21           H  
ATOM   1298  CD2 TYR A  81     -13.827   0.290  -3.155  1.00 97.21           C  
ATOM   1299  HD2 TYR A  81     -14.722  -0.045  -3.659  1.00 97.21           H  
ATOM   1300  CE1 TYR A  81     -11.499   1.193  -1.847  1.00 97.21           C  
ATOM   1301  HE1 TYR A  81     -10.608   1.530  -1.338  1.00 97.21           H  
ATOM   1302  CE2 TYR A  81     -12.671   0.585  -3.903  1.00 97.21           C  
ATOM   1303  HE2 TYR A  81     -12.656   0.461  -4.975  1.00 97.21           H  
ATOM   1304  OH  TYR A  81     -10.400   1.354  -3.971  1.00 97.21           O  
ATOM   1305  HH  TYR A  81      -9.684   1.615  -3.388  1.00 97.21           H  
ATOM   1306  CZ  TYR A  81     -11.510   1.048  -3.251  1.00 97.21           C  
ATOM   1307  N   SER A  82     -17.238  -1.643   0.649  1.00 95.14           N  
ATOM   1308  H   SER A  82     -17.501  -1.775  -0.317  1.00 95.14           H  
ATOM   1309  CA  SER A  82     -18.272  -1.776   1.681  1.00 95.14           C  
ATOM   1310  HA  SER A  82     -18.277  -0.855   2.265  1.00 95.14           H  
ATOM   1311  C   SER A  82     -17.988  -2.916   2.659  1.00 95.14           C  
ATOM   1312  CB  SER A  82     -19.661  -1.921   1.048  1.00 95.14           C  
ATOM   1313  HB2 SER A  82     -20.410  -1.778   1.828  1.00 95.14           H  
ATOM   1314  HB3 SER A  82     -19.796  -1.137   0.303  1.00 95.14           H  
ATOM   1315  O   SER A  82     -18.209  -2.763   3.858  1.00 95.14           O  
ATOM   1316  OG  SER A  82     -19.913  -3.179   0.452  1.00 95.14           O  
ATOM   1317  HG  SER A  82     -19.095  -3.599   0.177  1.00 95.14           H  
ATOM   1318  N   ASP A  83     -17.434  -4.030   2.183  1.00 95.60           N  
ATOM   1319  H   ASP A  83     -17.295  -4.133   1.188  1.00 95.60           H  
ATOM   1320  CA  ASP A  83     -17.056  -5.149   3.043  1.00 95.60           C  
ATOM   1321  HA  ASP A  83     -17.863  -5.338   3.752  1.00 95.60           H  
ATOM   1322  C   ASP A  83     -15.815  -4.810   3.877  1.00 95.60           C  
ATOM   1323  CB  ASP A  83     -16.884  -6.412   2.191  1.00 95.60           C  
ATOM   1324  HB2 ASP A  83     -16.139  -6.225   1.419  1.00 95.60           H  
ATOM   1325  HB3 ASP A  83     -16.519  -7.217   2.829  1.00 95.60           H  
ATOM   1326  O   ASP A  83     -15.763  -5.130   5.065  1.00 95.60           O  
ATOM   1327  CG  ASP A  83     -18.205  -6.865   1.545  1.00 95.60           C  
ATOM   1328  OD1 ASP A  83     -19.293  -6.604   2.135  1.00 95.60           O  
ATOM   1329  OD2 ASP A  83     -18.115  -7.469   0.453  1.00 95.60           O  
ATOM   1330  N   ALA A  84     -14.870  -4.048   3.315  1.00 95.61           N  
ATOM   1331  H   ALA A  84     -14.936  -3.841   2.329  1.00 95.61           H  
ATOM   1332  CA  ALA A  84     -13.736  -3.517   4.068  1.00 95.61           C  
ATOM   1333  HA  ALA A  84     -13.227  -4.355   4.544  1.00 95.61           H  
ATOM   1334  C   ALA A  84     -14.176  -2.551   5.189  1.00 95.61           C  
ATOM   1335  CB  ALA A  84     -12.759  -2.865   3.084  1.00 95.61           C  
ATOM   1336  HB1 ALA A  84     -13.179  -1.945   2.678  1.00 95.61           H  
ATOM   1337  HB2 ALA A  84     -11.827  -2.642   3.604  1.00 95.61           H  
ATOM   1338  HB3 ALA A  84     -12.541  -3.552   2.267  1.00 95.61           H  
ATOM   1339  O   ALA A  84     -13.620  -2.607   6.289  1.00 95.61           O  
ATOM   1340  N   VAL A  85     -15.206  -1.719   4.953  1.00 93.92           N  
ATOM   1341  H   VAL A  85     -15.585  -1.690   4.017  1.00 93.92           H  
ATOM   1342  CA  VAL A  85     -15.829  -0.886   6.004  1.00 93.92           C  
ATOM   1343  HA  VAL A  85     -15.059  -0.257   6.452  1.00 93.92           H  
ATOM   1344  C   VAL A  85     -16.406  -1.754   7.117  1.00 93.92           C  
ATOM   1345  CB  VAL A  85     -16.955   0.032   5.476  1.00 93.92           C  
ATOM   1346  HB  VAL A  85     -17.698  -0.565   4.948  1.00 93.92           H  
ATOM   1347  O   VAL A  85     -16.180  -1.460   8.286  1.00 93.92           O  
ATOM   1348  CG1 VAL A  85     -17.671   0.807   6.595  1.00 93.92           C  
ATOM   1349 HG11 VAL A  85     -18.389   1.509   6.170  1.00 93.92           H  
ATOM   1350 HG12 VAL A  85     -18.225   0.124   7.239  1.00 93.92           H  
ATOM   1351 HG13 VAL A  85     -16.946   1.353   7.199  1.00 93.92           H  
ATOM   1352  CG2 VAL A  85     -16.443   1.105   4.527  1.00 93.92           C  
ATOM   1353 HG21 VAL A  85     -17.295   1.626   4.089  1.00 93.92           H  
ATOM   1354 HG22 VAL A  85     -15.833   1.819   5.080  1.00 93.92           H  
ATOM   1355 HG23 VAL A  85     -15.865   0.647   3.725  1.00 93.92           H  
ATOM   1356  N   LYS A  86     -17.137  -2.823   6.784  1.00 92.87           N  
ATOM   1357  H   LYS A  86     -17.289  -3.018   5.804  1.00 92.87           H  
ATOM   1358  CA  LYS A  86     -17.745  -3.705   7.796  1.00 92.87           C  
ATOM   1359  HA  LYS A  86     -18.351  -3.111   8.479  1.00 92.87           H  
ATOM   1360  C   LYS A  86     -16.695  -4.402   8.663  1.00 92.87           C  
ATOM   1361  CB  LYS A  86     -18.630  -4.756   7.118  1.00 92.87           C  
ATOM   1362  HB2 LYS A  86     -18.936  -5.490   7.864  1.00 92.87           H  
ATOM   1363  HB3 LYS A  86     -18.035  -5.275   6.367  1.00 92.87           H  
ATOM   1364  O   LYS A  86     -16.921  -4.581   9.853  1.00 92.87           O  
ATOM   1365  CG  LYS A  86     -19.896  -4.175   6.472  1.00 92.87           C  
ATOM   1366  HG2 LYS A  86     -20.587  -3.837   7.245  1.00 92.87           H  
ATOM   1367  HG3 LYS A  86     -19.641  -3.329   5.834  1.00 92.87           H  
ATOM   1368  CD  LYS A  86     -20.547  -5.275   5.629  1.00 92.87           C  
ATOM   1369  HD2 LYS A  86     -19.783  -5.703   4.980  1.00 92.87           H  
ATOM   1370  HD3 LYS A  86     -20.924  -6.062   6.281  1.00 92.87           H  
ATOM   1371  CE  LYS A  86     -21.675  -4.749   4.744  1.00 92.87           C  
ATOM   1372  HE2 LYS A  86     -22.557  -4.554   5.354  1.00 92.87           H  
ATOM   1373  HE3 LYS A  86     -21.349  -3.811   4.293  1.00 92.87           H  
ATOM   1374  NZ  LYS A  86     -21.958  -5.741   3.676  1.00 92.87           N  
ATOM   1375  HZ1 LYS A  86     -22.657  -5.402   3.030  1.00 92.87           H  
ATOM   1376  HZ2 LYS A  86     -21.120  -5.932   3.147  1.00 92.87           H  
ATOM   1377  HZ3 LYS A  86     -22.257  -6.622   4.068  1.00 92.87           H  
ATOM   1378  N   GLN A  87     -15.563  -4.792   8.077  1.00 93.67           N  
ATOM   1379  H   GLN A  87     -15.481  -4.664   7.078  1.00 93.67           H  
ATOM   1380  CA  GLN A  87     -14.517  -5.541   8.779  1.00 93.67           C  
ATOM   1381  HA  GLN A  87     -14.983  -6.257   9.457  1.00 93.67           H  
ATOM   1382  C   GLN A  87     -13.603  -4.656   9.637  1.00 93.67           C  
ATOM   1383  CB  GLN A  87     -13.678  -6.318   7.756  1.00 93.67           C  
ATOM   1384  HB2 GLN A  87     -12.807  -6.734   8.262  1.00 93.67           H  
ATOM   1385  HB3 GLN A  87     -13.331  -5.635   6.981  1.00 93.67           H  
ATOM   1386  O   GLN A  87     -13.251  -5.039  10.749  1.00 93.67           O  
ATOM   1387  CG  GLN A  87     -14.455  -7.477   7.114  1.00 93.67           C  
ATOM   1388  HG2 GLN A  87     -15.363  -7.105   6.640  1.00 93.67           H  
ATOM   1389  HG3 GLN A  87     -14.747  -8.182   7.892  1.00 93.67           H  
ATOM   1390  CD  GLN A  87     -13.636  -8.227   6.068  1.00 93.67           C  
ATOM   1391  NE2 GLN A  87     -14.202  -9.234   5.441  1.00 93.67           N  
ATOM   1392 HE21 GLN A  87     -13.637  -9.698   4.745  1.00 93.67           H  
ATOM   1393 HE22 GLN A  87     -15.163  -9.485   5.629  1.00 93.67           H  
ATOM   1394  OE1 GLN A  87     -12.479  -7.944   5.796  1.00 93.67           O  
ATOM   1395  N   LEU A  88     -13.176  -3.500   9.116  1.00 92.17           N  
ATOM   1396  H   LEU A  88     -13.496  -3.254   8.191  1.00 92.17           H  
ATOM   1397  CA  LEU A  88     -12.113  -2.679   9.718  1.00 92.17           C  
ATOM   1398  HA  LEU A  88     -11.951  -2.995  10.749  1.00 92.17           H  
ATOM   1399  C   LEU A  88     -12.470  -1.182   9.802  1.00 92.17           C  
ATOM   1400  CB  LEU A  88     -10.810  -2.902   8.921  1.00 92.17           C  
ATOM   1401  HB2 LEU A  88     -10.052  -2.202   9.272  1.00 92.17           H  
ATOM   1402  HB3 LEU A  88     -11.030  -2.671   7.879  1.00 92.17           H  
ATOM   1403  O   LEU A  88     -11.611  -0.355  10.114  1.00 92.17           O  
ATOM   1404  CG  LEU A  88     -10.202  -4.316   8.964  1.00 92.17           C  
ATOM   1405  HG  LEU A  88     -10.938  -5.048   8.633  1.00 92.17           H  
ATOM   1406  CD1 LEU A  88      -9.008  -4.373   8.006  1.00 92.17           C  
ATOM   1407 HD11 LEU A  88      -8.247  -3.653   8.305  1.00 92.17           H  
ATOM   1408 HD12 LEU A  88      -9.342  -4.152   6.993  1.00 92.17           H  
ATOM   1409 HD13 LEU A  88      -8.583  -5.377   8.014  1.00 92.17           H  
ATOM   1410  CD2 LEU A  88      -9.708  -4.693  10.361  1.00 92.17           C  
ATOM   1411 HD21 LEU A  88      -9.243  -5.679  10.331  1.00 92.17           H  
ATOM   1412 HD22 LEU A  88     -10.553  -4.742  11.048  1.00 92.17           H  
ATOM   1413 HD23 LEU A  88      -8.989  -3.958  10.721  1.00 92.17           H  
ATOM   1414  N   GLY A  89     -13.705  -0.793   9.487  1.00 91.38           N  
ATOM   1415  H   GLY A  89     -14.396  -1.489   9.245  1.00 91.38           H  
ATOM   1416  CA  GLY A  89     -14.120   0.608   9.422  1.00 91.38           C  
ATOM   1417  HA2 GLY A  89     -15.193   0.665   9.234  1.00 91.38           H  
ATOM   1418  HA3 GLY A  89     -13.927   1.073  10.388  1.00 91.38           H  
ATOM   1419  C   GLY A  89     -13.388   1.394   8.326  1.00 91.38           C  
ATOM   1420  O   GLY A  89     -13.016   0.862   7.278  1.00 91.38           O  
ATOM   1421  N   LEU A  90     -13.129   2.682   8.578  1.00 91.35           N  
ATOM   1422  H   LEU A  90     -13.471   3.075   9.443  1.00 91.35           H  
ATOM   1423  CA  LEU A  90     -12.381   3.551   7.653  1.00 91.35           C  
ATOM   1424  HA  LEU A  90     -12.891   3.571   6.690  1.00 91.35           H  
ATOM   1425  C   LEU A  90     -10.954   3.050   7.378  1.00 91.35           C  
ATOM   1426  CB  LEU A  90     -12.313   4.977   8.228  1.00 91.35           C  
ATOM   1427  HB2 LEU A  90     -11.621   5.557   7.618  1.00 91.35           H  
ATOM   1428  HB3 LEU A  90     -11.899   4.929   9.236  1.00 91.35           H  
ATOM   1429  O   LEU A  90     -10.408   3.291   6.301  1.00 91.35           O  
ATOM   1430  CG  LEU A  90     -13.651   5.734   8.272  1.00 91.35           C  
ATOM   1431  HG  LEU A  90     -14.371   5.185   8.880  1.00 91.35           H  
ATOM   1432  CD1 LEU A  90     -13.414   7.104   8.905  1.00 91.35           C  
ATOM   1433 HD11 LEU A  90     -13.090   6.986   9.939  1.00 91.35           H  
ATOM   1434 HD12 LEU A  90     -12.655   7.650   8.344  1.00 91.35           H  
ATOM   1435 HD13 LEU A  90     -14.341   7.677   8.885  1.00 91.35           H  
ATOM   1436  CD2 LEU A  90     -14.231   5.954   6.876  1.00 91.35           C  
ATOM   1437 HD21 LEU A  90     -14.545   5.007   6.436  1.00 91.35           H  
ATOM   1438 HD22 LEU A  90     -15.095   6.617   6.932  1.00 91.35           H  
ATOM   1439 HD23 LEU A  90     -13.484   6.424   6.238  1.00 91.35           H  
ATOM   1440  N   LEU A  91     -10.356   2.320   8.326  1.00 92.19           N  
ATOM   1441  H   LEU A  91     -10.879   2.084   9.158  1.00 92.19           H  
ATOM   1442  CA  LEU A  91      -9.046   1.705   8.135  1.00 92.19           C  
ATOM   1443  HA  LEU A  91      -8.344   2.481   7.829  1.00 92.19           H  
ATOM   1444  C   LEU A  91      -9.086   0.673   7.003  1.00 92.19           C  
ATOM   1445  CB  LEU A  91      -8.585   1.094   9.469  1.00 92.19           C  
ATOM   1446  HB2 LEU A  91      -9.261   0.279   9.728  1.00 92.19           H  
ATOM   1447  HB3 LEU A  91      -8.655   1.849  10.252  1.00 92.19           H  
ATOM   1448  O   LEU A  91      -8.182   0.657   6.171  1.00 92.19           O  
ATOM   1449  CG  LEU A  91      -7.157   0.528   9.448  1.00 92.19           C  
ATOM   1450  HG  LEU A  91      -7.048  -0.184   8.630  1.00 92.19           H  
ATOM   1451  CD1 LEU A  91      -6.122   1.636   9.293  1.00 92.19           C  
ATOM   1452 HD11 LEU A  91      -5.129   1.203   9.416  1.00 92.19           H  
ATOM   1453 HD12 LEU A  91      -6.280   2.410  10.045  1.00 92.19           H  
ATOM   1454 HD13 LEU A  91      -6.203   2.055   8.290  1.00 92.19           H  
ATOM   1455  CD2 LEU A  91      -6.865  -0.203  10.756  1.00 92.19           C  
ATOM   1456 HD21 LEU A  91      -7.585  -1.011  10.889  1.00 92.19           H  
ATOM   1457 HD22 LEU A  91      -5.866  -0.637  10.726  1.00 92.19           H  
ATOM   1458 HD23 LEU A  91      -6.944   0.483  11.600  1.00 92.19           H  
ATOM   1459  N   GLY A  92     -10.161  -0.115   6.918  1.00 94.87           N  
ATOM   1460  H   GLY A  92     -10.897  -0.004   7.600  1.00 94.87           H  
ATOM   1461  CA  GLY A  92     -10.372  -1.074   5.834  1.00 94.87           C  
ATOM   1462  HA2 GLY A  92     -11.311  -1.599   6.004  1.00 94.87           H  
ATOM   1463  HA3 GLY A  92      -9.558  -1.798   5.817  1.00 94.87           H  
ATOM   1464  C   GLY A  92     -10.467  -0.407   4.467  1.00 94.87           C  
ATOM   1465  O   GLY A  92      -9.841  -0.870   3.517  1.00 94.87           O  
ATOM   1466  N   VAL A  93     -11.178   0.722   4.367  1.00 95.71           N  
ATOM   1467  H   VAL A  93     -11.681   1.040   5.183  1.00 95.71           H  
ATOM   1468  CA  VAL A  93     -11.273   1.497   3.114  1.00 95.71           C  
ATOM   1469  HA  VAL A  93     -11.647   0.844   2.327  1.00 95.71           H  
ATOM   1470  C   VAL A  93      -9.904   2.003   2.681  1.00 95.71           C  
ATOM   1471  CB  VAL A  93     -12.227   2.696   3.249  1.00 95.71           C  
ATOM   1472  HB  VAL A  93     -11.869   3.364   4.033  1.00 95.71           H  
ATOM   1473  O   VAL A  93      -9.548   1.887   1.508  1.00 95.71           O  
ATOM   1474  CG1 VAL A  93     -12.357   3.487   1.939  1.00 95.71           C  
ATOM   1475 HG11 VAL A  93     -12.638   2.825   1.120  1.00 95.71           H  
ATOM   1476 HG12 VAL A  93     -13.126   4.253   2.039  1.00 95.71           H  
ATOM   1477 HG13 VAL A  93     -11.417   3.982   1.695  1.00 95.71           H  
ATOM   1478  CG2 VAL A  93     -13.620   2.219   3.626  1.00 95.71           C  
ATOM   1479 HG21 VAL A  93     -13.592   1.697   4.583  1.00 95.71           H  
ATOM   1480 HG22 VAL A  93     -14.285   3.078   3.721  1.00 95.71           H  
ATOM   1481 HG23 VAL A  93     -13.996   1.548   2.854  1.00 95.71           H  
ATOM   1482  N   ARG A  94      -9.112   2.522   3.627  1.00 95.27           N  
ATOM   1483  H   ARG A  94      -9.475   2.584   4.567  1.00 95.27           H  
ATOM   1484  CA  ARG A  94      -7.753   2.995   3.353  1.00 95.27           C  
ATOM   1485  HA  ARG A  94      -7.797   3.724   2.543  1.00 95.27           H  
ATOM   1486  C   ARG A  94      -6.847   1.862   2.878  1.00 95.27           C  
ATOM   1487  CB  ARG A  94      -7.187   3.671   4.605  1.00 95.27           C  
ATOM   1488  HB2 ARG A  94      -7.898   4.413   4.969  1.00 95.27           H  
ATOM   1489  HB3 ARG A  94      -7.052   2.919   5.382  1.00 95.27           H  
ATOM   1490  O   ARG A  94      -6.121   2.049   1.908  1.00 95.27           O  
ATOM   1491  CG  ARG A  94      -5.854   4.373   4.303  1.00 95.27           C  
ATOM   1492  HG2 ARG A  94      -5.180   3.719   3.750  1.00 95.27           H  
ATOM   1493  HG3 ARG A  94      -6.050   5.258   3.698  1.00 95.27           H  
ATOM   1494  CD  ARG A  94      -5.158   4.793   5.595  1.00 95.27           C  
ATOM   1495  HD2 ARG A  94      -4.322   5.445   5.339  1.00 95.27           H  
ATOM   1496  HD3 ARG A  94      -5.857   5.356   6.213  1.00 95.27           H  
ATOM   1497  NE  ARG A  94      -4.654   3.615   6.323  1.00 95.27           N  
ATOM   1498  HE  ARG A  94      -4.758   2.708   5.891  1.00 95.27           H  
ATOM   1499  NH1 ARG A  94      -3.764   4.746   8.094  1.00 95.27           N  
ATOM   1500 HH11 ARG A  94      -4.060   5.601   7.644  1.00 95.27           H  
ATOM   1501 HH12 ARG A  94      -2.947   4.805   8.684  1.00 95.27           H  
ATOM   1502  NH2 ARG A  94      -3.452   2.523   7.874  1.00 95.27           N  
ATOM   1503 HH21 ARG A  94      -3.533   1.692   7.305  1.00 95.27           H  
ATOM   1504 HH22 ARG A  94      -2.977   2.484   8.764  1.00 95.27           H  
ATOM   1505  CZ  ARG A  94      -3.970   3.636   7.441  1.00 95.27           C  
ATOM   1506  N   GLU A  95      -6.882   0.702   3.531  1.00 96.47           N  
ATOM   1507  H   GLU A  95      -7.488   0.608   4.334  1.00 96.47           H  
ATOM   1508  CA  GLU A  95      -6.082  -0.453   3.106  1.00 96.47           C  
ATOM   1509  HA  GLU A  95      -5.046  -0.137   2.985  1.00 96.47           H  
ATOM   1510  C   GLU A  95      -6.519  -0.964   1.727  1.00 96.47           C  
ATOM   1511  CB  GLU A  95      -6.115  -1.571   4.161  1.00 96.47           C  
ATOM   1512  HB2 GLU A  95      -5.636  -2.455   3.740  1.00 96.47           H  
ATOM   1513  HB3 GLU A  95      -7.151  -1.828   4.383  1.00 96.47           H  
ATOM   1514  O   GLU A  95      -5.672  -1.138   0.855  1.00 96.47           O  
ATOM   1515  CG  GLU A  95      -5.393  -1.217   5.476  1.00 96.47           C  
ATOM   1516  HG2 GLU A  95      -5.957  -0.443   5.996  1.00 96.47           H  
ATOM   1517  HG3 GLU A  95      -5.389  -2.100   6.116  1.00 96.47           H  
ATOM   1518  CD  GLU A  95      -3.945  -0.730   5.289  1.00 96.47           C  
ATOM   1519  OE1 GLU A  95      -3.575   0.255   5.990  1.00 96.47           O  
ATOM   1520  OE2 GLU A  95      -3.222  -1.303   4.427  1.00 96.47           O  
ATOM   1521  N   CYS A  96      -7.827  -1.068   1.472  1.00 97.19           N  
ATOM   1522  H   CYS A  96      -8.479  -0.917   2.228  1.00 97.19           H  
ATOM   1523  CA  CYS A  96      -8.362  -1.434   0.160  1.00 97.19           C  
ATOM   1524  HA  CYS A  96      -7.957  -2.407  -0.121  1.00 97.19           H  
ATOM   1525  C   CYS A  96      -7.952  -0.426  -0.932  1.00 97.19           C  
ATOM   1526  CB  CYS A  96      -9.888  -1.542   0.294  1.00 97.19           C  
ATOM   1527  HB2 CYS A  96     -10.137  -2.194   1.131  1.00 97.19           H  
ATOM   1528  HB3 CYS A  96     -10.309  -0.555   0.489  1.00 97.19           H  
ATOM   1529  O   CYS A  96      -7.600  -0.803  -2.051  1.00 97.19           O  
ATOM   1530  SG  CYS A  96     -10.617  -2.223  -1.221  1.00 97.19           S  
ATOM   1531  HG  CYS A  96     -10.190  -3.481  -1.078  1.00 97.19           H  
ATOM   1532  N   PHE A  97      -7.924   0.872  -0.620  1.00 97.78           N  
ATOM   1533  H   PHE A  97      -8.256   1.156   0.291  1.00 97.78           H  
ATOM   1534  CA  PHE A  97      -7.393   1.889  -1.528  1.00 97.78           C  
ATOM   1535  HA  PHE A  97      -7.879   1.781  -2.497  1.00 97.78           H  
ATOM   1536  C   PHE A  97      -5.888   1.719  -1.775  1.00 97.78           C  
ATOM   1537  CB  PHE A  97      -7.717   3.283  -0.982  1.00 97.78           C  
ATOM   1538  HB2 PHE A  97      -7.397   3.345   0.059  1.00 97.78           H  
ATOM   1539  HB3 PHE A  97      -8.797   3.429  -0.999  1.00 97.78           H  
ATOM   1540  O   PHE A  97      -5.452   1.767  -2.925  1.00 97.78           O  
ATOM   1541  CG  PHE A  97      -7.063   4.404  -1.764  1.00 97.78           C  
ATOM   1542  CD1 PHE A  97      -6.086   5.215  -1.156  1.00 97.78           C  
ATOM   1543  HD1 PHE A  97      -5.803   5.044  -0.128  1.00 97.78           H  
ATOM   1544  CD2 PHE A  97      -7.414   4.624  -3.109  1.00 97.78           C  
ATOM   1545  HD2 PHE A  97      -8.132   3.980  -3.596  1.00 97.78           H  
ATOM   1546  CE1 PHE A  97      -5.499   6.267  -1.879  1.00 97.78           C  
ATOM   1547  HE1 PHE A  97      -4.767   6.904  -1.407  1.00 97.78           H  
ATOM   1548  CE2 PHE A  97      -6.845   5.690  -3.825  1.00 97.78           C  
ATOM   1549  HE2 PHE A  97      -7.142   5.873  -4.847  1.00 97.78           H  
ATOM   1550  CZ  PHE A  97      -5.897   6.519  -3.203  1.00 97.78           C  
ATOM   1551  HZ  PHE A  97      -5.462   7.346  -3.745  1.00 97.78           H  
ATOM   1552  N   LEU A  98      -5.097   1.468  -0.728  1.00 97.19           N  
ATOM   1553  H   LEU A  98      -5.525   1.415   0.186  1.00 97.19           H  
ATOM   1554  CA  LEU A  98      -3.657   1.208  -0.833  1.00 97.19           C  
ATOM   1555  HA  LEU A  98      -3.195   2.034  -1.373  1.00 97.19           H  
ATOM   1556  C   LEU A  98      -3.329  -0.060  -1.635  1.00 97.19           C  
ATOM   1557  CB  LEU A  98      -3.054   1.108   0.579  1.00 97.19           C  
ATOM   1558  HB2 LEU A  98      -3.692   0.473   1.193  1.00 97.19           H  
ATOM   1559  HB3 LEU A  98      -2.085   0.614   0.512  1.00 97.19           H  
ATOM   1560  O   LEU A  98      -2.268  -0.122  -2.257  1.00 97.19           O  
ATOM   1561  CG  LEU A  98      -2.858   2.459   1.283  1.00 97.19           C  
ATOM   1562  HG  LEU A  98      -3.793   3.018   1.316  1.00 97.19           H  
ATOM   1563  CD1 LEU A  98      -2.377   2.222   2.715  1.00 97.19           C  
ATOM   1564 HD11 LEU A  98      -1.411   1.717   2.711  1.00 97.19           H  
ATOM   1565 HD12 LEU A  98      -3.098   1.600   3.245  1.00 97.19           H  
ATOM   1566 HD13 LEU A  98      -2.297   3.177   3.236  1.00 97.19           H  
ATOM   1567  CD2 LEU A  98      -1.803   3.300   0.556  1.00 97.19           C  
ATOM   1568 HD21 LEU A  98      -2.243   3.749  -0.334  1.00 97.19           H  
ATOM   1569 HD22 LEU A  98      -1.444   4.092   1.213  1.00 97.19           H  
ATOM   1570 HD23 LEU A  98      -0.956   2.676   0.272  1.00 97.19           H  
ATOM   1571  N   ASP A  99      -4.224  -1.044  -1.655  1.00 97.24           N  
ATOM   1572  H   ASP A  99      -4.999  -0.997  -1.009  1.00 97.24           H  
ATOM   1573  CA  ASP A  99      -4.099  -2.241  -2.489  1.00 97.24           C  
ATOM   1574  HA  ASP A  99      -3.072  -2.605  -2.435  1.00 97.24           H  
ATOM   1575  C   ASP A  99      -4.365  -1.950  -3.976  1.00 97.24           C  
ATOM   1576  CB  ASP A  99      -5.032  -3.337  -1.939  1.00 97.24           C  
ATOM   1577  HB2 ASP A  99      -6.022  -2.925  -1.742  1.00 97.24           H  
ATOM   1578  HB3 ASP A  99      -5.135  -4.120  -2.690  1.00 97.24           H  
ATOM   1579  O   ASP A  99      -3.670  -2.473  -4.850  1.00 97.24           O  
ATOM   1580  CG  ASP A  99      -4.459  -3.974  -0.671  1.00 97.24           C  
ATOM   1581  OD1 ASP A  99      -3.246  -4.269  -0.678  1.00 97.24           O  
ATOM   1582  OD2 ASP A  99      -5.170  -4.186   0.331  1.00 97.24           O  
ATOM   1583  N   ASN A 100      -5.318  -1.062  -4.275  1.00 97.55           N  
ATOM   1584  H   ASN A 100      -5.859  -0.689  -3.508  1.00 97.55           H  
ATOM   1585  CA  ASN A 100      -5.735  -0.746  -5.646  1.00 97.55           C  
ATOM   1586  HA  ASN A 100      -5.550  -1.617  -6.275  1.00 97.55           H  
ATOM   1587  C   ASN A 100      -4.954   0.414  -6.294  1.00 97.55           C  
ATOM   1588  CB  ASN A 100      -7.250  -0.500  -5.642  1.00 97.55           C  
ATOM   1589  HB2 ASN A 100      -7.520   0.214  -4.863  1.00 97.55           H  
ATOM   1590  HB3 ASN A 100      -7.556  -0.088  -6.603  1.00 97.55           H  
ATOM   1591  O   ASN A 100      -4.887   0.511  -7.525  1.00 97.55           O  
ATOM   1592  CG  ASN A 100      -8.018  -1.797  -5.453  1.00 97.55           C  
ATOM   1593  ND2 ASN A 100      -8.715  -1.968  -4.357  1.00 97.55           N  
ATOM   1594 HD21 ASN A 100      -9.233  -2.831  -4.277  1.00 97.55           H  
ATOM   1595 HD22 ASN A 100      -8.622  -1.331  -3.579  1.00 97.55           H  
ATOM   1596  OD1 ASN A 100      -7.955  -2.694  -6.277  1.00 97.55           O  
ATOM   1597  N   ILE A 101      -4.314   1.283  -5.502  1.00 97.09           N  
ATOM   1598  H   ILE A 101      -4.455   1.199  -4.505  1.00 97.09           H  
ATOM   1599  CA  ILE A 101      -3.611   2.466  -6.016  1.00 97.09           C  
ATOM   1600  HA  ILE A 101      -4.371   3.041  -6.544  1.00 97.09           H  
ATOM   1601  C   ILE A 101      -2.519   2.172  -7.061  1.00 97.09           C  
ATOM   1602  CB  ILE A 101      -3.104   3.380  -4.879  1.00 97.09           C  
ATOM   1603  HB  ILE A 101      -3.936   3.541  -4.192  1.00 97.09           H  
ATOM   1604  O   ILE A 101      -2.432   2.938  -8.025  1.00 97.09           O  
ATOM   1605  CG1 ILE A 101      -2.714   4.750  -5.464  1.00 97.09           C  
ATOM   1606 HG12 ILE A 101      -1.780   4.667  -6.020  1.00 97.09           H  
ATOM   1607 HG13 ILE A 101      -3.494   5.080  -6.151  1.00 97.09           H  
ATOM   1608  CG2 ILE A 101      -1.932   2.791  -4.081  1.00 97.09           C  
ATOM   1609 HG21 ILE A 101      -2.264   1.862  -3.618  1.00 97.09           H  
ATOM   1610 HG22 ILE A 101      -1.072   2.604  -4.725  1.00 97.09           H  
ATOM   1611 HG23 ILE A 101      -1.643   3.458  -3.269  1.00 97.09           H  
ATOM   1612  CD1 ILE A 101      -2.559   5.827  -4.397  1.00 97.09           C  
ATOM   1613 HD11 ILE A 101      -2.399   6.785  -4.890  1.00 97.09           H  
ATOM   1614 HD12 ILE A 101      -1.716   5.618  -3.737  1.00 97.09           H  
ATOM   1615 HD13 ILE A 101      -3.468   5.873  -3.797  1.00 97.09           H  
ATOM   1616  N   PRO A 102      -1.717   1.085  -6.991  1.00 96.97           N  
ATOM   1617  CA  PRO A 102      -0.691   0.858  -8.003  1.00 96.97           C  
ATOM   1618  HA  PRO A 102      -0.058   1.744  -8.064  1.00 96.97           H  
ATOM   1619  C   PRO A 102      -1.301   0.584  -9.382  1.00 96.97           C  
ATOM   1620  CB  PRO A 102       0.143  -0.325  -7.505  1.00 96.97           C  
ATOM   1621  HB2 PRO A 102       1.204  -0.089  -7.590  1.00 96.97           H  
ATOM   1622  HB3 PRO A 102      -0.099  -1.230  -8.062  1.00 96.97           H  
ATOM   1623  O   PRO A 102      -0.778   1.055 -10.393  1.00 96.97           O  
ATOM   1624  CG  PRO A 102      -0.251  -0.508  -6.041  1.00 96.97           C  
ATOM   1625  HG2 PRO A 102       0.367   0.121  -5.400  1.00 96.97           H  
ATOM   1626  HG3 PRO A 102      -0.196  -1.551  -5.727  1.00 96.97           H  
ATOM   1627  CD  PRO A 102      -1.674   0.015  -6.002  1.00 96.97           C  
ATOM   1628  HD2 PRO A 102      -1.924   0.336  -4.990  1.00 96.97           H  
ATOM   1629  HD3 PRO A 102      -2.357  -0.779  -6.307  1.00 96.97           H  
ATOM   1630  N   ALA A 103      -2.429  -0.134  -9.426  1.00 96.47           N  
ATOM   1631  H   ALA A 103      -2.859  -0.414  -8.556  1.00 96.47           H  
ATOM   1632  CA  ALA A 103      -3.164  -0.398 -10.657  1.00 96.47           C  
ATOM   1633  HA  ALA A 103      -2.470  -0.775 -11.409  1.00 96.47           H  
ATOM   1634  C   ALA A 103      -3.797   0.887 -11.212  1.00 96.47           C  
ATOM   1635  CB  ALA A 103      -4.212  -1.483 -10.384  1.00 96.47           C  
ATOM   1636  HB1 ALA A 103      -4.930  -1.141  -9.639  1.00 96.47           H  
ATOM   1637  HB2 ALA A 103      -4.747  -1.716 -11.305  1.00 96.47           H  
ATOM   1638  HB3 ALA A 103      -3.726  -2.388 -10.019  1.00 96.47           H  
ATOM   1639  O   ALA A 103      -3.671   1.161 -12.404  1.00 96.47           O  
ATOM   1640  N   LEU A 104      -4.389   1.716 -10.345  1.00 97.28           N  
ATOM   1641  H   LEU A 104      -4.483   1.412  -9.387  1.00 97.28           H  
ATOM   1642  CA  LEU A 104      -4.961   3.015 -10.720  1.00 97.28           C  
ATOM   1643  HA  LEU A 104      -5.705   2.861 -11.501  1.00 97.28           H  
ATOM   1644  C   LEU A 104      -3.911   3.964 -11.300  1.00 97.28           C  
ATOM   1645  CB  LEU A 104      -5.622   3.647  -9.483  1.00 97.28           C  
ATOM   1646  HB2 LEU A 104      -4.919   3.617  -8.651  1.00 97.28           H  
ATOM   1647  HB3 LEU A 104      -5.847   4.694  -9.686  1.00 97.28           H  
ATOM   1648  O   LEU A 104      -4.134   4.577 -12.345  1.00 97.28           O  
ATOM   1649  CG  LEU A 104      -6.920   2.936  -9.076  1.00 97.28           C  
ATOM   1650  HG  LEU A 104      -6.768   1.857  -9.052  1.00 97.28           H  
ATOM   1651  CD1 LEU A 104      -7.381   3.386  -7.690  1.00 97.28           C  
ATOM   1652 HD11 LEU A 104      -8.291   2.851  -7.419  1.00 97.28           H  
ATOM   1653 HD12 LEU A 104      -7.582   4.457  -7.686  1.00 97.28           H  
ATOM   1654 HD13 LEU A 104      -6.617   3.150  -6.949  1.00 97.28           H  
ATOM   1655  CD2 LEU A 104      -8.021   3.262 -10.079  1.00 97.28           C  
ATOM   1656 HD21 LEU A 104      -7.795   2.855 -11.064  1.00 97.28           H  
ATOM   1657 HD22 LEU A 104      -8.937   2.788  -9.725  1.00 97.28           H  
ATOM   1658 HD23 LEU A 104      -8.180   4.338 -10.147  1.00 97.28           H  
ATOM   1659  N   CYS A 105      -2.736   4.049 -10.673  1.00 96.35           N  
ATOM   1660  H   CYS A 105      -2.622   3.577  -9.787  1.00 96.35           H  
ATOM   1661  CA  CYS A 105      -1.626   4.822 -11.212  1.00 96.35           C  
ATOM   1662  HA  CYS A 105      -1.972   5.836 -11.416  1.00 96.35           H  
ATOM   1663  C   CYS A 105      -1.155   4.240 -12.551  1.00 96.35           C  
ATOM   1664  CB  CYS A 105      -0.491   4.895 -10.184  1.00 96.35           C  
ATOM   1665  HB2 CYS A 105      -0.220   3.891  -9.858  1.00 96.35           H  
ATOM   1666  HB3 CYS A 105       0.373   5.378 -10.640  1.00 96.35           H  
ATOM   1667  O   CYS A 105      -0.998   4.986 -13.511  1.00 96.35           O  
ATOM   1668  SG  CYS A 105      -0.997   5.876  -8.746  1.00 96.35           S  
ATOM   1669  HG  CYS A 105      -1.538   6.913  -9.391  1.00 96.35           H  
ATOM   1670  N   ALA A 106      -0.989   2.920 -12.671  1.00 94.31           N  
ATOM   1671  H   ALA A 106      -1.155   2.323 -11.874  1.00 94.31           H  
ATOM   1672  CA  ALA A 106      -0.592   2.306 -13.938  1.00 94.31           C  
ATOM   1673  HA  ALA A 106       0.368   2.728 -14.235  1.00 94.31           H  
ATOM   1674  C   ALA A 106      -1.586   2.610 -15.079  1.00 94.31           C  
ATOM   1675  CB  ALA A 106      -0.404   0.801 -13.722  1.00 94.31           C  
ATOM   1676  HB1 ALA A 106      -0.062   0.339 -14.648  1.00 94.31           H  
ATOM   1677  HB2 ALA A 106      -1.349   0.344 -13.427  1.00 94.31           H  
ATOM   1678  HB3 ALA A 106       0.333   0.628 -12.939  1.00 94.31           H  
ATOM   1679  O   ALA A 106      -1.156   2.975 -16.172  1.00 94.31           O  
ATOM   1680  N   GLN A 107      -2.895   2.535 -14.814  1.00 94.38           N  
ATOM   1681  H   GLN A 107      -3.178   2.211 -13.900  1.00 94.38           H  
ATOM   1682  CA  GLN A 107      -3.952   2.881 -15.773  1.00 94.38           C  
ATOM   1683  HA  GLN A 107      -3.809   2.314 -16.693  1.00 94.38           H  
ATOM   1684  C   GLN A 107      -3.938   4.369 -16.142  1.00 94.38           C  
ATOM   1685  CB  GLN A 107      -5.321   2.529 -15.176  1.00 94.38           C  
ATOM   1686  HB2 GLN A 107      -5.393   2.954 -14.175  1.00 94.38           H  
ATOM   1687  HB3 GLN A 107      -6.099   2.981 -15.791  1.00 94.38           H  
ATOM   1688  O   GLN A 107      -4.086   4.716 -17.314  1.00 94.38           O  
ATOM   1689  CG  GLN A 107      -5.588   1.018 -15.110  1.00 94.38           C  
ATOM   1690  HG2 GLN A 107      -5.652   0.620 -16.123  1.00 94.38           H  
ATOM   1691  HG3 GLN A 107      -4.768   0.512 -14.601  1.00 94.38           H  
ATOM   1692  CD  GLN A 107      -6.888   0.696 -14.377  1.00 94.38           C  
ATOM   1693  NE2 GLN A 107      -7.175  -0.563 -14.134  1.00 94.38           N  
ATOM   1694 HE21 GLN A 107      -8.061  -0.728 -13.677  1.00 94.38           H  
ATOM   1695 HE22 GLN A 107      -6.572  -1.310 -14.448  1.00 94.38           H  
ATOM   1696  OE1 GLN A 107      -7.669   1.557 -14.011  1.00 94.38           O  
ATOM   1697  N   HIS A 108      -3.743   5.255 -15.161  1.00 95.16           N  
ATOM   1698  H   HIS A 108      -3.677   4.918 -14.211  1.00 95.16           H  
ATOM   1699  CA  HIS A 108      -3.643   6.697 -15.392  1.00 95.16           C  
ATOM   1700  HA  HIS A 108      -4.556   7.052 -15.871  1.00 95.16           H  
ATOM   1701  C   HIS A 108      -2.490   7.044 -16.338  1.00 95.16           C  
ATOM   1702  CB  HIS A 108      -3.534   7.416 -14.049  1.00 95.16           C  
ATOM   1703  HB2 HIS A 108      -4.393   7.139 -13.437  1.00 95.16           H  
ATOM   1704  HB3 HIS A 108      -2.630   7.096 -13.531  1.00 95.16           H  
ATOM   1705  O   HIS A 108      -2.681   7.745 -17.329  1.00 95.16           O  
ATOM   1706  CG  HIS A 108      -3.511   8.914 -14.195  1.00 95.16           C  
ATOM   1707  CD2 HIS A 108      -2.423   9.724 -14.019  1.00 95.16           C  
ATOM   1708  HD2 HIS A 108      -1.423   9.407 -13.764  1.00 95.16           H  
ATOM   1709  ND1 HIS A 108      -4.575   9.727 -14.524  1.00 95.16           N  
ATOM   1710  HD1 HIS A 108      -5.530   9.445 -14.692  1.00 95.16           H  
ATOM   1711  CE1 HIS A 108      -4.135  10.998 -14.538  1.00 95.16           C  
ATOM   1712  HE1 HIS A 108      -4.737  11.873 -14.734  1.00 95.16           H  
ATOM   1713  NE2 HIS A 108      -2.835  11.039 -14.217  1.00 95.16           N  
ATOM   1714  N   TYR A 109      -1.318   6.465 -16.091  1.00 93.29           N  
ATOM   1715  H   TYR A 109      -1.234   5.881 -15.271  1.00 93.29           H  
ATOM   1716  CA  TYR A 109      -0.148   6.661 -16.938  1.00 93.29           C  
ATOM   1717  HA  TYR A 109       0.004   7.728 -17.102  1.00 93.29           H  
ATOM   1718  C   TYR A 109      -0.252   6.006 -18.312  1.00 93.29           C  
ATOM   1719  CB  TYR A 109       1.061   6.092 -16.220  1.00 93.29           C  
ATOM   1720  HB2 TYR A 109       1.803   5.786 -16.958  1.00 93.29           H  
ATOM   1721  HB3 TYR A 109       0.785   5.196 -15.664  1.00 93.29           H  
ATOM   1722  O   TYR A 109       0.326   6.525 -19.265  1.00 93.29           O  
ATOM   1723  CG  TYR A 109       1.712   7.087 -15.300  1.00 93.29           C  
ATOM   1724  CD1 TYR A 109       2.841   7.783 -15.761  1.00 93.29           C  
ATOM   1725  HD1 TYR A 109       3.138   7.712 -16.797  1.00 93.29           H  
ATOM   1726  CD2 TYR A 109       1.297   7.211 -13.962  1.00 93.29           C  
ATOM   1727  HD2 TYR A 109       0.388   6.739 -13.622  1.00 93.29           H  
ATOM   1728  CE1 TYR A 109       3.610   8.519 -14.852  1.00 93.29           C  
ATOM   1729  HE1 TYR A 109       4.505   9.030 -15.174  1.00 93.29           H  
ATOM   1730  CE2 TYR A 109       2.041   7.973 -13.054  1.00 93.29           C  
ATOM   1731  HE2 TYR A 109       1.717   8.078 -12.030  1.00 93.29           H  
ATOM   1732  OH  TYR A 109       3.985   9.292 -12.656  1.00 93.29           O  
ATOM   1733  HH  TYR A 109       3.524   9.557 -11.856  1.00 93.29           H  
ATOM   1734  CZ  TYR A 109       3.213   8.599 -13.507  1.00 93.29           C  
ATOM   1735  N   ALA A 110      -0.943   4.868 -18.422  1.00 91.37           N  
ATOM   1736  H   ALA A 110      -1.342   4.446 -17.596  1.00 91.37           H  
ATOM   1737  CA  ALA A 110      -1.198   4.241 -19.714  1.00 91.37           C  
ATOM   1738  HA  ALA A 110      -0.247   4.049 -20.211  1.00 91.37           H  
ATOM   1739  C   ALA A 110      -1.994   5.193 -20.614  1.00 91.37           C  
ATOM   1740  CB  ALA A 110      -1.911   2.902 -19.499  1.00 91.37           C  
ATOM   1741  HB1 ALA A 110      -2.083   2.428 -20.466  1.00 91.37           H  
ATOM   1742  HB2 ALA A 110      -1.296   2.245 -18.884  1.00 91.37           H  
ATOM   1743  HB3 ALA A 110      -2.874   3.058 -19.013  1.00 91.37           H  
ATOM   1744  O   ALA A 110      -1.557   5.484 -21.719  1.00 91.37           O  
ATOM   1745  N   ALA A 111      -3.065   5.784 -20.087  1.00 92.06           N  
ATOM   1746  H   ALA A 111      -3.363   5.514 -19.161  1.00 92.06           H  
ATOM   1747  CA  ALA A 111      -3.909   6.678 -20.870  1.00 92.06           C  
ATOM   1748  HA  ALA A 111      -4.156   6.191 -21.813  1.00 92.06           H  
ATOM   1749  C   ALA A 111      -3.268   8.034 -21.200  1.00 92.06           C  
ATOM   1750  CB  ALA A 111      -5.175   6.885 -20.083  1.00 92.06           C  
ATOM   1751  HB1 ALA A 111      -4.854   7.337 -19.144  1.00 92.06           H  
ATOM   1752  HB2 ALA A 111      -5.667   5.924 -19.937  1.00 92.06           H  
ATOM   1753  HB3 ALA A 111      -5.834   7.544 -20.648  1.00 92.06           H  
ATOM   1754  O   ALA A 111      -3.546   8.607 -22.244  1.00 92.06           O  
ATOM   1755  N   GLN A 112      -2.373   8.553 -20.352  1.00 90.81           N  
ATOM   1756  H   GLN A 112      -2.216   8.103 -19.462  1.00 90.81           H  
ATOM   1757  CA  GLN A 112      -1.560   9.724 -20.718  1.00 90.81           C  
ATOM   1758  HA  GLN A 112      -2.210  10.535 -21.048  1.00 90.81           H  
ATOM   1759  C   GLN A 112      -0.583   9.431 -21.866  1.00 90.81           C  
ATOM   1760  CB  GLN A 112      -0.748  10.183 -19.509  1.00 90.81           C  
ATOM   1761  HB2 GLN A 112      -0.290   9.313 -19.039  1.00 90.81           H  
ATOM   1762  HB3 GLN A 112       0.051  10.843 -19.848  1.00 90.81           H  
ATOM   1763  O   GLN A 112      -0.049  10.354 -22.481  1.00 90.81           O  
ATOM   1764  CG  GLN A 112      -1.574  10.961 -18.480  1.00 90.81           C  
ATOM   1765  HG2 GLN A 112      -1.997  11.847 -18.952  1.00 90.81           H  
ATOM   1766  HG3 GLN A 112      -2.389  10.344 -18.102  1.00 90.81           H  
ATOM   1767  CD  GLN A 112      -0.700  11.390 -17.310  1.00 90.81           C  
ATOM   1768  NE2 GLN A 112      -1.093  12.387 -16.564  1.00 90.81           N  
ATOM   1769 HE21 GLN A 112      -0.590  12.604 -15.716  1.00 90.81           H  
ATOM   1770 HE22 GLN A 112      -1.843  12.978 -16.893  1.00 90.81           H  
ATOM   1771  OE1 GLN A 112       0.358  10.836 -17.054  1.00 90.81           O  
ATOM   1772  N   ARG A 113      -0.296   8.150 -22.120  1.00 85.89           N  
ATOM   1773  H   ARG A 113      -0.799   7.443 -21.603  1.00 85.89           H  
ATOM   1774  CA  ARG A 113       0.603   7.686 -23.176  1.00 85.89           C  
ATOM   1775  HA  ARG A 113       1.174   8.531 -23.559  1.00 85.89           H  
ATOM   1776  C   ARG A 113      -0.127   7.139 -24.393  1.00 85.89           C  
ATOM   1777  CB  ARG A 113       1.570   6.635 -22.621  1.00 85.89           C  
ATOM   1778  HB2 ARG A 113       1.014   5.864 -22.087  1.00 85.89           H  
ATOM   1779  HB3 ARG A 113       2.096   6.158 -23.448  1.00 85.89           H  
ATOM   1780  O   ARG A 113       0.573   6.682 -25.292  1.00 85.89           O  
ATOM   1781  CG  ARG A 113       2.619   7.252 -21.701  1.00 85.89           C  
ATOM   1782  HG2 ARG A 113       3.127   8.062 -22.224  1.00 85.89           H  
ATOM   1783  HG3 ARG A 113       2.151   7.641 -20.797  1.00 85.89           H  
ATOM   1784  CD  ARG A 113       3.626   6.159 -21.353  1.00 85.89           C  
ATOM   1785  HD2 ARG A 113       3.107   5.373 -20.804  1.00 85.89           H  
ATOM   1786  HD3 ARG A 113       4.019   5.751 -22.284  1.00 85.89           H  
ATOM   1787  NE  ARG A 113       4.730   6.696 -20.546  1.00 85.89           N  
ATOM   1788  HE  ARG A 113       4.657   7.675 -20.308  1.00 85.89           H  
ATOM   1789  NH1 ARG A 113       5.930   4.755 -20.373  1.00 85.89           N  
ATOM   1790 HH11 ARG A 113       5.230   4.328 -20.963  1.00 85.89           H  
ATOM   1791 HH12 ARG A 113       6.739   4.243 -20.051  1.00 85.89           H  
ATOM   1792  NH2 ARG A 113       6.669   6.606 -19.365  1.00 85.89           N  
ATOM   1793 HH21 ARG A 113       7.431   6.078 -18.965  1.00 85.89           H  
ATOM   1794 HH22 ARG A 113       6.534   7.576 -19.118  1.00 85.89           H  
ATOM   1795  CZ  ARG A 113       5.769   6.019 -20.101  1.00 85.89           C  
ATOM   1796  N   ASP A 114      -1.457   7.181 -24.457  1.00 74.69           N  
ATOM   1797  H   ASP A 114      -1.985   7.563 -23.686  1.00 74.69           H  
ATOM   1798  CA  ASP A 114      -2.207   6.772 -25.648  1.00 74.69           C  
ATOM   1799  HA  ASP A 114      -1.926   5.751 -25.907  1.00 74.69           H  
ATOM   1800  C   ASP A 114      -1.792   7.681 -26.826  1.00 74.69           C  
ATOM   1801  CB  ASP A 114      -3.723   6.771 -25.362  1.00 74.69           C  
ATOM   1802  HB2 ASP A 114      -4.250   6.697 -26.313  1.00 74.69           H  
ATOM   1803  HB3 ASP A 114      -4.005   7.716 -24.896  1.00 74.69           H  
ATOM   1804  O   ASP A 114      -2.235   8.816 -26.962  1.00 74.69           O  
ATOM   1805  CG  ASP A 114      -4.187   5.596 -24.480  1.00 74.69           C  
ATOM   1806  OD1 ASP A 114      -3.479   4.562 -24.447  1.00 74.69           O  
ATOM   1807  OD2 ASP A 114      -5.254   5.729 -23.839  1.00 74.69           O  
ATOM   1808  N   GLY A 115      -0.811   7.210 -27.607  1.00 67.88           N  
ATOM   1809  H   GLY A 115      -0.468   6.291 -27.368  1.00 67.88           H  
ATOM   1810  CA  GLY A 115      -0.092   7.963 -28.645  1.00 67.88           C  
ATOM   1811  HA2 GLY A 115      -0.248   9.029 -28.485  1.00 67.88           H  
ATOM   1812  HA3 GLY A 115      -0.506   7.705 -29.620  1.00 67.88           H  
ATOM   1813  C   GLY A 115       1.426   7.714 -28.679  1.00 67.88           C  
ATOM   1814  O   GLY A 115       2.060   7.869 -29.719  1.00 67.88           O  
ATOM   1815  N   GLN A 116       2.034   7.264 -27.578  1.00 69.69           N  
ATOM   1816  H   GLN A 116       1.466   7.130 -26.753  1.00 69.69           H  
ATOM   1817  CA  GLN A 116       3.449   6.900 -27.502  1.00 69.69           C  
ATOM   1818  HA  GLN A 116       3.927   7.089 -28.463  1.00 69.69           H  
ATOM   1819  C   GLN A 116       3.596   5.406 -27.224  1.00 69.69           C  
ATOM   1820  CB  GLN A 116       4.182   7.757 -26.457  1.00 69.69           C  
ATOM   1821  HB2 GLN A 116       5.180   7.342 -26.316  1.00 69.69           H  
ATOM   1822  HB3 GLN A 116       3.652   7.722 -25.506  1.00 69.69           H  
ATOM   1823  O   GLN A 116       3.536   4.954 -26.080  1.00 69.69           O  
ATOM   1824  CG  GLN A 116       4.324   9.214 -26.922  1.00 69.69           C  
ATOM   1825  HG2 GLN A 116       3.345   9.693 -26.922  1.00 69.69           H  
ATOM   1826  HG3 GLN A 116       4.706   9.226 -27.943  1.00 69.69           H  
ATOM   1827  CD  GLN A 116       5.271  10.038 -26.052  1.00 69.69           C  
ATOM   1828  NE2 GLN A 116       5.669  11.202 -26.516  1.00 69.69           N  
ATOM   1829 HE21 GLN A 116       5.292  11.551 -27.385  1.00 69.69           H  
ATOM   1830 HE22 GLN A 116       6.246  11.764 -25.907  1.00 69.69           H  
ATOM   1831  OE1 GLN A 116       5.692   9.660 -24.966  1.00 69.69           O  
ATOM   1832  N   THR A 117       3.848   4.628 -28.279  1.00 62.97           N  
ATOM   1833  H   THR A 117       3.842   5.041 -29.201  1.00 62.97           H  
ATOM   1834  CA  THR A 117       4.229   3.216 -28.165  1.00 62.97           C  
ATOM   1835  HA  THR A 117       3.416   2.668 -27.688  1.00 62.97           H  
ATOM   1836  C   THR A 117       5.481   3.100 -27.296  1.00 62.97           C  
ATOM   1837  CB  THR A 117       4.486   2.586 -29.544  1.00 62.97           C  
ATOM   1838  HB  THR A 117       4.893   1.584 -29.401  1.00 62.97           H  
ATOM   1839  O   THR A 117       6.600   3.384 -27.733  1.00 62.97           O  
ATOM   1840  CG2 THR A 117       3.213   2.477 -30.379  1.00 62.97           C  
ATOM   1841 HG21 THR A 117       2.803   3.467 -30.579  1.00 62.97           H  
ATOM   1842 HG22 THR A 117       3.443   1.995 -31.329  1.00 62.97           H  
ATOM   1843 HG23 THR A 117       2.470   1.880 -29.850  1.00 62.97           H  
ATOM   1844  OG1 THR A 117       5.418   3.361 -30.262  1.00 62.97           O  
ATOM   1845  HG1 THR A 117       6.135   3.561 -29.657  1.00 62.97           H  
ATOM   1846  N   VAL A 118       5.303   2.712 -26.034  1.00 62.49           N  
ATOM   1847  H   VAL A 118       4.355   2.625 -25.698  1.00 62.49           H  
ATOM   1848  CA  VAL A 118       6.415   2.468 -25.117  1.00 62.49           C  
ATOM   1849  HA  VAL A 118       7.047   3.356 -25.100  1.00 62.49           H  
ATOM   1850  C   VAL A 118       7.208   1.293 -25.674  1.00 62.49           C  
ATOM   1851  CB  VAL A 118       5.930   2.186 -23.684  1.00 62.49           C  
ATOM   1852  HB  VAL A 118       5.325   1.280 -23.677  1.00 62.49           H  
ATOM   1853  O   VAL A 118       6.666   0.208 -25.873  1.00 62.49           O  
ATOM   1854  CG1 VAL A 118       7.110   2.000 -22.716  1.00 62.49           C  
ATOM   1855 HG11 VAL A 118       6.734   1.810 -21.711  1.00 62.49           H  
ATOM   1856 HG12 VAL A 118       7.703   1.135 -23.014  1.00 62.49           H  
ATOM   1857 HG13 VAL A 118       7.741   2.888 -22.713  1.00 62.49           H  
ATOM   1858  CG2 VAL A 118       5.075   3.342 -23.153  1.00 62.49           C  
ATOM   1859 HG21 VAL A 118       5.659   4.263 -23.133  1.00 62.49           H  
ATOM   1860 HG22 VAL A 118       4.695   3.083 -22.165  1.00 62.49           H  
ATOM   1861 HG23 VAL A 118       4.209   3.498 -23.796  1.00 62.49           H  
ATOM   1862  N   ARG A 119       8.496   1.524 -25.947  1.00 67.41           N  
ATOM   1863  H   ARG A 119       8.817   2.476 -25.843  1.00 67.41           H  
ATOM   1864  CA  ARG A 119       9.433   0.514 -26.452  1.00 67.41           C  
ATOM   1865  HA  ARG A 119       9.168   0.311 -27.490  1.00 67.41           H  
ATOM   1866  C   ARG A 119       9.277  -0.787 -25.652  1.00 67.41           C  
ATOM   1867  CB  ARG A 119      10.868   1.076 -26.369  1.00 67.41           C  
ATOM   1868  HB2 ARG A 119      10.831   2.133 -26.104  1.00 67.41           H  
ATOM   1869  HB3 ARG A 119      11.424   0.564 -25.583  1.00 67.41           H  
ATOM   1870  O   ARG A 119       9.444  -0.785 -24.430  1.00 67.41           O  
ATOM   1871  CG  ARG A 119      11.633   0.951 -27.692  1.00 67.41           C  
ATOM   1872  HG2 ARG A 119      11.076   1.462 -28.476  1.00 67.41           H  
ATOM   1873  HG3 ARG A 119      11.744  -0.101 -27.955  1.00 67.41           H  
ATOM   1874  CD  ARG A 119      13.016   1.598 -27.545  1.00 67.41           C  
ATOM   1875  HD2 ARG A 119      12.890   2.619 -27.183  1.00 67.41           H  
ATOM   1876  HD3 ARG A 119      13.586   1.031 -26.809  1.00 67.41           H  
ATOM   1877  NE  ARG A 119      13.747   1.636 -28.826  1.00 67.41           N  
ATOM   1878  HE  ARG A 119      13.214   1.434 -29.660  1.00 67.41           H  
ATOM   1879  NH1 ARG A 119      15.796   2.256 -27.987  1.00 67.41           N  
ATOM   1880 HH11 ARG A 119      16.757   2.523 -28.147  1.00 67.41           H  
ATOM   1881 HH12 ARG A 119      15.405   2.256 -27.056  1.00 67.41           H  
ATOM   1882  NH2 ARG A 119      15.539   1.996 -30.188  1.00 67.41           N  
ATOM   1883 HH21 ARG A 119      16.501   2.271 -30.325  1.00 67.41           H  
ATOM   1884 HH22 ARG A 119      14.965   1.814 -30.998  1.00 67.41           H  
ATOM   1885  CZ  ARG A 119      15.019   1.960 -28.993  1.00 67.41           C  
ATOM   1886  N   ALA A 120       8.946  -1.875 -26.348  1.00 59.80           N  
ATOM   1887  H   ALA A 120       8.743  -1.767 -27.332  1.00 59.80           H  
ATOM   1888  CA  ALA A 120       8.725  -3.190 -25.759  1.00 59.80           C  
ATOM   1889  HA  ALA A 120       7.840  -3.143 -25.125  1.00 59.80           H  
ATOM   1890  C   ALA A 120       9.935  -3.601 -24.902  1.00 59.80           C  
ATOM   1891  CB  ALA A 120       8.456  -4.189 -26.894  1.00 59.80           C  
ATOM   1892  HB1 ALA A 120       8.274  -5.178 -26.474  1.00 59.80           H  
ATOM   1893  HB2 ALA A 120       9.315  -4.242 -27.562  1.00 59.80           H  
ATOM   1894  HB3 ALA A 120       7.576  -3.882 -27.459  1.00 59.80           H  
ATOM   1895  O   ALA A 120      11.045  -3.746 -25.409  1.00 59.80           O  
ATOM   1896  N   GLY A 121       9.730  -3.738 -23.592  1.00 70.44           N  
ATOM   1897  H   GLY A 121       8.796  -3.581 -23.240  1.00 70.44           H  
ATOM   1898  CA  GLY A 121      10.769  -4.185 -22.661  1.00 70.44           C  
ATOM   1899  HA2 GLY A 121      10.734  -5.272 -22.586  1.00 70.44           H  
ATOM   1900  HA3 GLY A 121      11.748  -3.903 -23.049  1.00 70.44           H  
ATOM   1901  C   GLY A 121      10.663  -3.603 -21.255  1.00 70.44           C  
ATOM   1902  O   GLY A 121      11.128  -4.233 -20.311  1.00 70.44           O  
ATOM   1903  N   PHE A 122      10.018  -2.445 -21.085  1.00 75.05           N  
ATOM   1904  H   PHE A 122       9.667  -1.955 -21.895  1.00 75.05           H  
ATOM   1905  CA  PHE A 122       9.845  -1.828 -19.770  1.00 75.05           C  
ATOM   1906  HA  PHE A 122      10.214  -2.506 -19.001  1.00 75.05           H  
ATOM   1907  C   PHE A 122       8.368  -1.577 -19.460  1.00 75.05           C  
ATOM   1908  CB  PHE A 122      10.695  -0.556 -19.681  1.00 75.05           C  
ATOM   1909  HB2 PHE A 122      10.273   0.217 -20.323  1.00 75.05           H  
ATOM   1910  HB3 PHE A 122      11.703  -0.771 -20.036  1.00 75.05           H  
ATOM   1911  O   PHE A 122       7.786  -0.581 -19.893  1.00 75.05           O  
ATOM   1912  CG  PHE A 122      10.789  -0.058 -18.258  1.00 75.05           C  
ATOM   1913  CD1 PHE A 122       9.986   1.011 -17.818  1.00 75.05           C  
ATOM   1914  HD1 PHE A 122       9.331   1.517 -18.512  1.00 75.05           H  
ATOM   1915  CD2 PHE A 122      11.623  -0.740 -17.354  1.00 75.05           C  
ATOM   1916  HD2 PHE A 122      12.227  -1.570 -17.690  1.00 75.05           H  
ATOM   1917  CE1 PHE A 122      10.020   1.400 -16.469  1.00 75.05           C  
ATOM   1918  HE1 PHE A 122       9.411   2.218 -16.114  1.00 75.05           H  
ATOM   1919  CE2 PHE A 122      11.641  -0.368 -16.004  1.00 75.05           C  
ATOM   1920  HE2 PHE A 122      12.264  -0.898 -15.299  1.00 75.05           H  
ATOM   1921  CZ  PHE A 122      10.838   0.695 -15.572  1.00 75.05           C  
ATOM   1922  HZ  PHE A 122      10.867   0.970 -14.528  1.00 75.05           H  
ATOM   1923  N   SER A 123       7.747  -2.481 -18.696  1.00 84.80           N  
ATOM   1924  H   SER A 123       8.246  -3.302 -18.382  1.00 84.80           H  
ATOM   1925  CA  SER A 123       6.386  -2.278 -18.203  1.00 84.80           C  
ATOM   1926  HA  SER A 123       5.774  -1.879 -19.013  1.00 84.80           H  
ATOM   1927  C   SER A 123       6.414  -1.260 -17.067  1.00 84.80           C  
ATOM   1928  CB  SER A 123       5.742  -3.596 -17.761  1.00 84.80           C  
ATOM   1929  HB2 SER A 123       5.715  -4.289 -18.602  1.00 84.80           H  
ATOM   1930  HB3 SER A 123       4.720  -3.405 -17.432  1.00 84.80           H  
ATOM   1931  O   SER A 123       6.733  -1.589 -15.923  1.00 84.80           O  
ATOM   1932  OG  SER A 123       6.475  -4.172 -16.700  1.00 84.80           O  
ATOM   1933  HG  SER A 123       6.732  -3.469 -16.099  1.00 84.80           H  
ATOM   1934  N   PHE A 124       6.064  -0.017 -17.378  1.00 87.16           N  
ATOM   1935  H   PHE A 124       5.905   0.201 -18.351  1.00 87.16           H  
ATOM   1936  CA  PHE A 124       5.976   1.060 -16.397  1.00 87.16           C  
ATOM   1937  HA  PHE A 124       6.968   1.251 -15.988  1.00 87.16           H  
ATOM   1938  C   PHE A 124       5.057   0.702 -15.212  1.00 87.16           C  
ATOM   1939  CB  PHE A 124       5.498   2.299 -17.153  1.00 87.16           C  
ATOM   1940  HB2 PHE A 124       4.513   2.102 -17.575  1.00 87.16           H  
ATOM   1941  HB3 PHE A 124       6.182   2.497 -17.978  1.00 87.16           H  
ATOM   1942  O   PHE A 124       5.376   1.017 -14.067  1.00 87.16           O  
ATOM   1943  CG  PHE A 124       5.433   3.523 -16.285  1.00 87.16           C  
ATOM   1944  CD1 PHE A 124       4.192   3.961 -15.810  1.00 87.16           C  
ATOM   1945  HD1 PHE A 124       3.275   3.460 -16.085  1.00 87.16           H  
ATOM   1946  CD2 PHE A 124       6.613   4.197 -15.913  1.00 87.16           C  
ATOM   1947  HD2 PHE A 124       7.571   3.852 -16.272  1.00 87.16           H  
ATOM   1948  CE1 PHE A 124       4.151   5.059 -14.952  1.00 87.16           C  
ATOM   1949  HE1 PHE A 124       3.190   5.384 -14.581  1.00 87.16           H  
ATOM   1950  CE2 PHE A 124       6.555   5.301 -15.044  1.00 87.16           C  
ATOM   1951  HE2 PHE A 124       7.457   5.808 -14.735  1.00 87.16           H  
ATOM   1952  CZ  PHE A 124       5.315   5.726 -14.549  1.00 87.16           C  
ATOM   1953  HZ  PHE A 124       5.256   6.557 -13.862  1.00 87.16           H  
ATOM   1954  N   GLY A 125       3.991  -0.067 -15.468  1.00 90.68           N  
ATOM   1955  H   GLY A 125       3.759  -0.265 -16.431  1.00 90.68           H  
ATOM   1956  CA  GLY A 125       3.120  -0.610 -14.422  1.00 90.68           C  
ATOM   1957  HA2 GLY A 125       2.342  -1.219 -14.883  1.00 90.68           H  
ATOM   1958  HA3 GLY A 125       2.641   0.215 -13.896  1.00 90.68           H  
ATOM   1959  C   GLY A 125       3.856  -1.473 -13.388  1.00 90.68           C  
ATOM   1960  O   GLY A 125       3.597  -1.338 -12.199  1.00 90.68           O  
ATOM   1961  N   GLY A 126       4.846  -2.275 -13.801  1.00 92.14           N  
ATOM   1962  H   GLY A 126       5.090  -2.280 -14.781  1.00 92.14           H  
ATOM   1963  CA  GLY A 126       5.651  -3.084 -12.877  1.00 92.14           C  
ATOM   1964  HA2 GLY A 126       4.989  -3.672 -12.242  1.00 92.14           H  
ATOM   1965  HA3 GLY A 126       6.274  -3.769 -13.453  1.00 92.14           H  
ATOM   1966  C   GLY A 126       6.565  -2.242 -11.977  1.00 92.14           C  
ATOM   1967  O   GLY A 126       6.747  -2.565 -10.801  1.00 92.14           O  
ATOM   1968  N   LEU A 127       7.096  -1.124 -12.493  1.00 93.19           N  
ATOM   1969  H   LEU A 127       6.865  -0.876 -13.445  1.00 93.19           H  
ATOM   1970  CA  LEU A 127       7.854  -0.169 -11.677  1.00 93.19           C  
ATOM   1971  HA  LEU A 127       8.592  -0.725 -11.099  1.00 93.19           H  
ATOM   1972  C   LEU A 127       6.944   0.516 -10.660  1.00 93.19           C  
ATOM   1973  CB  LEU A 127       8.624   0.825 -12.569  1.00 93.19           C  
ATOM   1974  HB2 LEU A 127       9.365   0.236 -13.109  1.00 93.19           H  
ATOM   1975  HB3 LEU A 127       7.953   1.275 -13.301  1.00 93.19           H  
ATOM   1976  O   LEU A 127       7.289   0.540  -9.482  1.00 93.19           O  
ATOM   1977  CG  LEU A 127       9.349   1.940 -11.771  1.00 93.19           C  
ATOM   1978  HG  LEU A 127       9.638   1.560 -10.791  1.00 93.19           H  
ATOM   1979  CD1 LEU A 127      10.621   2.423 -12.468  1.00 93.19           C  
ATOM   1980 HD11 LEU A 127      11.330   1.597 -12.536  1.00 93.19           H  
ATOM   1981 HD12 LEU A 127      11.092   3.200 -11.866  1.00 93.19           H  
ATOM   1982 HD13 LEU A 127      10.387   2.834 -13.450  1.00 93.19           H  
ATOM   1983  CD2 LEU A 127       8.483   3.191 -11.597  1.00 93.19           C  
ATOM   1984 HD21 LEU A 127       8.102   3.529 -12.561  1.00 93.19           H  
ATOM   1985 HD22 LEU A 127       9.070   3.995 -11.153  1.00 93.19           H  
ATOM   1986 HD23 LEU A 127       7.641   2.995 -10.932  1.00 93.19           H  
ATOM   1987  N   ILE A 128       5.779   1.019 -11.086  1.00 95.06           N  
ATOM   1988  H   ILE A 128       5.559   0.966 -12.071  1.00 95.06           H  
ATOM   1989  CA  ILE A 128       4.795   1.622 -10.176  1.00 95.06           C  
ATOM   1990  HA  ILE A 128       5.250   2.476  -9.675  1.00 95.06           H  
ATOM   1991  C   ILE A 128       4.421   0.631  -9.079  1.00 95.06           C  
ATOM   1992  CB  ILE A 128       3.554   2.106 -10.960  1.00 95.06           C  
ATOM   1993  HB  ILE A 128       3.292   1.360 -11.710  1.00 95.06           H  
ATOM   1994  O   ILE A 128       4.496   0.966  -7.900  1.00 95.06           O  
ATOM   1995  CG1 ILE A 128       3.924   3.426 -11.666  1.00 95.06           C  
ATOM   1996 HG12 ILE A 128       4.713   3.246 -12.396  1.00 95.06           H  
ATOM   1997 HG13 ILE A 128       4.310   4.123 -10.921  1.00 95.06           H  
ATOM   1998  CG2 ILE A 128       2.319   2.317 -10.062  1.00 95.06           C  
ATOM   1999 HG21 ILE A 128       1.427   2.416 -10.680  1.00 95.06           H  
ATOM   2000 HG22 ILE A 128       2.441   3.213  -9.452  1.00 95.06           H  
ATOM   2001 HG23 ILE A 128       2.112   1.459  -9.422  1.00 95.06           H  
ATOM   2002  CD1 ILE A 128       2.754   4.116 -12.371  1.00 95.06           C  
ATOM   2003 HD11 ILE A 128       3.045   5.149 -12.560  1.00 95.06           H  
ATOM   2004 HD12 ILE A 128       1.868   4.191 -11.741  1.00 95.06           H  
ATOM   2005 HD13 ILE A 128       2.497   3.585 -13.288  1.00 95.06           H  
ATOM   2006  N   GLN A 129       4.080  -0.602  -9.451  1.00 95.46           N  
ATOM   2007  H   GLN A 129       3.995  -0.810 -10.436  1.00 95.46           H  
ATOM   2008  CA  GLN A 129       3.707  -1.637  -8.497  1.00 95.46           C  
ATOM   2009  HA  GLN A 129       2.833  -1.302  -7.940  1.00 95.46           H  
ATOM   2010  C   GLN A 129       4.813  -1.900  -7.472  1.00 95.46           C  
ATOM   2011  CB  GLN A 129       3.326  -2.897  -9.275  1.00 95.46           C  
ATOM   2012  HB2 GLN A 129       2.586  -2.629 -10.030  1.00 95.46           H  
ATOM   2013  HB3 GLN A 129       4.205  -3.303  -9.775  1.00 95.46           H  
ATOM   2014  O   GLN A 129       4.530  -1.988  -6.278  1.00 95.46           O  
ATOM   2015  CG  GLN A 129       2.712  -3.963  -8.361  1.00 95.46           C  
ATOM   2016  HG2 GLN A 129       3.446  -4.295  -7.627  1.00 95.46           H  
ATOM   2017  HG3 GLN A 129       1.862  -3.535  -7.829  1.00 95.46           H  
ATOM   2018  CD  GLN A 129       2.227  -5.181  -9.138  1.00 95.46           C  
ATOM   2019  NE2 GLN A 129       1.570  -6.111  -8.483  1.00 95.46           N  
ATOM   2020 HE21 GLN A 129       1.196  -6.864  -9.043  1.00 95.46           H  
ATOM   2021 HE22 GLN A 129       1.321  -5.985  -7.513  1.00 95.46           H  
ATOM   2022  OE1 GLN A 129       2.435  -5.328 -10.331  1.00 95.46           O  
ATOM   2023  N   THR A 130       6.071  -1.960  -7.913  1.00 95.74           N  
ATOM   2024  H   THR A 130       6.230  -1.867  -8.906  1.00 95.74           H  
ATOM   2025  CA  THR A 130       7.225  -2.142  -7.022  1.00 95.74           C  
ATOM   2026  HA  THR A 130       7.059  -3.028  -6.409  1.00 95.74           H  
ATOM   2027  C   THR A 130       7.395  -0.953  -6.073  1.00 95.74           C  
ATOM   2028  CB  THR A 130       8.512  -2.361  -7.831  1.00 95.74           C  
ATOM   2029  HB  THR A 130       8.735  -1.467  -8.413  1.00 95.74           H  
ATOM   2030  O   THR A 130       7.557  -1.156  -4.870  1.00 95.74           O  
ATOM   2031  CG2 THR A 130       9.712  -2.684  -6.940  1.00 95.74           C  
ATOM   2032 HG21 THR A 130       9.494  -3.553  -6.319  1.00 95.74           H  
ATOM   2033 HG22 THR A 130      10.580  -2.897  -7.565  1.00 95.74           H  
ATOM   2034 HG23 THR A 130       9.946  -1.835  -6.298  1.00 95.74           H  
ATOM   2035  OG1 THR A 130       8.357  -3.451  -8.714  1.00 95.74           O  
ATOM   2036  HG1 THR A 130       7.743  -3.194  -9.406  1.00 95.74           H  
ATOM   2037  N   LEU A 131       7.310   0.281  -6.587  1.00 96.60           N  
ATOM   2038  H   LEU A 131       7.134   0.382  -7.576  1.00 96.60           H  
ATOM   2039  CA  LEU A 131       7.444   1.497  -5.781  1.00 96.60           C  
ATOM   2040  HA  LEU A 131       8.385   1.456  -5.232  1.00 96.60           H  
ATOM   2041  C   LEU A 131       6.347   1.602  -4.721  1.00 96.60           C  
ATOM   2042  CB  LEU A 131       7.426   2.748  -6.680  1.00 96.60           C  
ATOM   2043  HB2 LEU A 131       7.310   3.616  -6.031  1.00 96.60           H  
ATOM   2044  HB3 LEU A 131       6.550   2.707  -7.328  1.00 96.60           H  
ATOM   2045  O   LEU A 131       6.654   1.808  -3.551  1.00 96.60           O  
ATOM   2046  CG  LEU A 131       8.675   2.982  -7.547  1.00 96.60           C  
ATOM   2047  HG  LEU A 131       8.779   2.184  -8.282  1.00 96.60           H  
ATOM   2048  CD1 LEU A 131       8.524   4.311  -8.285  1.00 96.60           C  
ATOM   2049 HD11 LEU A 131       9.397   4.484  -8.914  1.00 96.60           H  
ATOM   2050 HD12 LEU A 131       8.449   5.126  -7.565  1.00 96.60           H  
ATOM   2051 HD13 LEU A 131       7.625   4.294  -8.902  1.00 96.60           H  
ATOM   2052  CD2 LEU A 131       9.954   3.036  -6.713  1.00 96.60           C  
ATOM   2053 HD21 LEU A 131      10.191   2.031  -6.365  1.00 96.60           H  
ATOM   2054 HD22 LEU A 131      10.787   3.391  -7.320  1.00 96.60           H  
ATOM   2055 HD23 LEU A 131       9.818   3.708  -5.866  1.00 96.60           H  
ATOM   2056  N   PHE A 132       5.081   1.413  -5.098  1.00 96.62           N  
ATOM   2057  H   PHE A 132       4.881   1.239  -6.072  1.00 96.62           H  
ATOM   2058  CA  PHE A 132       3.972   1.475  -4.146  1.00 96.62           C  
ATOM   2059  HA  PHE A 132       4.040   2.405  -3.583  1.00 96.62           H  
ATOM   2060  C   PHE A 132       4.023   0.340  -3.120  1.00 96.62           C  
ATOM   2061  CB  PHE A 132       2.636   1.468  -4.887  1.00 96.62           C  
ATOM   2062  HB2 PHE A 132       2.683   0.791  -5.740  1.00 96.62           H  
ATOM   2063  HB3 PHE A 132       1.885   1.083  -4.197  1.00 96.62           H  
ATOM   2064  O   PHE A 132       3.808   0.592  -1.938  1.00 96.62           O  
ATOM   2065  CG  PHE A 132       2.169   2.839  -5.328  1.00 96.62           C  
ATOM   2066  CD1 PHE A 132       1.437   3.636  -4.432  1.00 96.62           C  
ATOM   2067  HD1 PHE A 132       1.208   3.267  -3.443  1.00 96.62           H  
ATOM   2068  CD2 PHE A 132       2.453   3.327  -6.614  1.00 96.62           C  
ATOM   2069  HD2 PHE A 132       3.021   2.722  -7.306  1.00 96.62           H  
ATOM   2070  CE1 PHE A 132       0.985   4.906  -4.824  1.00 96.62           C  
ATOM   2071  HE1 PHE A 132       0.426   5.514  -4.128  1.00 96.62           H  
ATOM   2072  CE2 PHE A 132       1.994   4.596  -7.011  1.00 96.62           C  
ATOM   2073  HE2 PHE A 132       2.193   4.965  -8.006  1.00 96.62           H  
ATOM   2074  CZ  PHE A 132       1.255   5.385  -6.115  1.00 96.62           C  
ATOM   2075  HZ  PHE A 132       0.887   6.354  -6.419  1.00 96.62           H  
ATOM   2076  N   SER A 133       4.372  -0.883  -3.535  1.00 95.28           N  
ATOM   2077  H   SER A 133       4.533  -1.036  -4.520  1.00 95.28           H  
ATOM   2078  CA  SER A 133       4.498  -2.018  -2.608  1.00 95.28           C  
ATOM   2079  HA  SER A 133       3.556  -2.147  -2.075  1.00 95.28           H  
ATOM   2080  C   SER A 133       5.594  -1.778  -1.568  1.00 95.28           C  
ATOM   2081  CB  SER A 133       4.805  -3.318  -3.356  1.00 95.28           C  
ATOM   2082  HB2 SER A 133       4.877  -4.132  -2.635  1.00 95.28           H  
ATOM   2083  HB3 SER A 133       5.758  -3.227  -3.878  1.00 95.28           H  
ATOM   2084  O   SER A 133       5.399  -2.060  -0.389  1.00 95.28           O  
ATOM   2085  OG  SER A 133       3.790  -3.622  -4.288  1.00 95.28           O  
ATOM   2086  HG  SER A 133       3.896  -3.025  -5.032  1.00 95.28           H  
ATOM   2087  N   GLY A 134       6.731  -1.212  -1.986  1.00 96.01           N  
ATOM   2088  H   GLY A 134       6.847  -1.019  -2.971  1.00 96.01           H  
ATOM   2089  CA  GLY A 134       7.811  -0.832  -1.078  1.00 96.01           C  
ATOM   2090  HA2 GLY A 134       8.681  -0.562  -1.677  1.00 96.01           H  
ATOM   2091  HA3 GLY A 134       8.071  -1.677  -0.440  1.00 96.01           H  
ATOM   2092  C   GLY A 134       7.458   0.363  -0.187  1.00 96.01           C  
ATOM   2093  O   GLY A 134       7.805   0.376   0.991  1.00 96.01           O  
ATOM   2094  N   ALA A 135       6.735   1.349  -0.722  1.00 96.59           N  
ATOM   2095  H   ALA A 135       6.513   1.300  -1.706  1.00 96.59           H  
ATOM   2096  CA  ALA A 135       6.353   2.569  -0.011  1.00 96.59           C  
ATOM   2097  HA  ALA A 135       7.184   2.869   0.627  1.00 96.59           H  
ATOM   2098  C   ALA A 135       5.120   2.408   0.901  1.00 96.59           C  
ATOM   2099  CB  ALA A 135       6.138   3.676  -1.049  1.00 96.59           C  
ATOM   2100  HB1 ALA A 135       5.297   3.420  -1.694  1.00 96.59           H  
ATOM   2101  HB2 ALA A 135       5.923   4.618  -0.545  1.00 96.59           H  
ATOM   2102  HB3 ALA A 135       7.034   3.796  -1.658  1.00 96.59           H  
ATOM   2103  O   ALA A 135       4.841   3.308   1.697  1.00 96.59           O  
ATOM   2104  N   ARG A 136       4.384   1.287   0.818  1.00 96.16           N  
ATOM   2105  H   ARG A 136       4.628   0.633   0.088  1.00 96.16           H  
ATOM   2106  CA  ARG A 136       3.107   1.069   1.524  1.00 96.16           C  
ATOM   2107  HA  ARG A 136       2.386   1.771   1.106  1.00 96.16           H  
ATOM   2108  C   ARG A 136       3.150   1.377   3.029  1.00 96.16           C  
ATOM   2109  CB  ARG A 136       2.565  -0.344   1.234  1.00 96.16           C  
ATOM   2110  HB2 ARG A 136       3.255  -1.102   1.603  1.00 96.16           H  
ATOM   2111  HB3 ARG A 136       2.475  -0.470   0.155  1.00 96.16           H  
ATOM   2112  O   ARG A 136       2.255   2.092   3.471  1.00 96.16           O  
ATOM   2113  CG  ARG A 136       1.180  -0.571   1.869  1.00 96.16           C  
ATOM   2114  HG2 ARG A 136       0.473   0.155   1.468  1.00 96.16           H  
ATOM   2115  HG3 ARG A 136       1.236  -0.452   2.951  1.00 96.16           H  
ATOM   2116  CD  ARG A 136       0.676  -1.983   1.571  1.00 96.16           C  
ATOM   2117  HD2 ARG A 136       0.624  -2.099   0.488  1.00 96.16           H  
ATOM   2118  HD3 ARG A 136       1.385  -2.709   1.969  1.00 96.16           H  
ATOM   2119  NE  ARG A 136      -0.657  -2.235   2.160  1.00 96.16           N  
ATOM   2120  HE  ARG A 136      -1.025  -1.611   2.863  1.00 96.16           H  
ATOM   2121  NH1 ARG A 136      -1.157  -4.024   0.849  1.00 96.16           N  
ATOM   2122 HH11 ARG A 136      -0.278  -3.916   0.362  1.00 96.16           H  
ATOM   2123 HH12 ARG A 136      -1.934  -4.432   0.350  1.00 96.16           H  
ATOM   2124  NH2 ARG A 136      -2.731  -3.175   2.190  1.00 96.16           N  
ATOM   2125 HH21 ARG A 136      -3.028  -2.533   2.910  1.00 96.16           H  
ATOM   2126 HH22 ARG A 136      -3.434  -3.689   1.678  1.00 96.16           H  
ATOM   2127  CZ  ARG A 136      -1.512  -3.149   1.740  1.00 96.16           C  
ATOM   2128  N   PRO A 137       4.152   0.942   3.824  1.00 94.73           N  
ATOM   2129  CA  PRO A 137       4.179   1.236   5.262  1.00 94.73           C  
ATOM   2130  HA  PRO A 137       3.289   0.813   5.726  1.00 94.73           H  
ATOM   2131  C   PRO A 137       4.234   2.738   5.573  1.00 94.73           C  
ATOM   2132  CB  PRO A 137       5.425   0.523   5.805  1.00 94.73           C  
ATOM   2133  HB2 PRO A 137       6.277   1.203   5.815  1.00 94.73           H  
ATOM   2134  HB3 PRO A 137       5.252   0.121   6.803  1.00 94.73           H  
ATOM   2135  O   PRO A 137       3.652   3.198   6.553  1.00 94.73           O  
ATOM   2136  CG  PRO A 137       5.685  -0.586   4.788  1.00 94.73           C  
ATOM   2137  HG2 PRO A 137       6.734  -0.883   4.768  1.00 94.73           H  
ATOM   2138  HG3 PRO A 137       5.045  -1.441   5.003  1.00 94.73           H  
ATOM   2139  CD  PRO A 137       5.256   0.057   3.475  1.00 94.73           C  
ATOM   2140  HD2 PRO A 137       6.079   0.647   3.072  1.00 94.73           H  
ATOM   2141  HD3 PRO A 137       4.971  -0.716   2.761  1.00 94.73           H  
ATOM   2142  N   LEU A 138       4.920   3.515   4.728  1.00 94.43           N  
ATOM   2143  H   LEU A 138       5.298   3.097   3.890  1.00 94.43           H  
ATOM   2144  CA  LEU A 138       5.001   4.967   4.869  1.00 94.43           C  
ATOM   2145  HA  LEU A 138       5.058   5.223   5.927  1.00 94.43           H  
ATOM   2146  C   LEU A 138       3.737   5.644   4.347  1.00 94.43           C  
ATOM   2147  CB  LEU A 138       6.259   5.491   4.158  1.00 94.43           C  
ATOM   2148  HB2 LEU A 138       6.213   6.579   4.134  1.00 94.43           H  
ATOM   2149  HB3 LEU A 138       6.255   5.141   3.126  1.00 94.43           H  
ATOM   2150  O   LEU A 138       3.217   6.533   5.013  1.00 94.43           O  
ATOM   2151  CG  LEU A 138       7.578   5.070   4.828  1.00 94.43           C  
ATOM   2152  HG  LEU A 138       7.650   3.982   4.847  1.00 94.43           H  
ATOM   2153  CD1 LEU A 138       8.746   5.613   4.014  1.00 94.43           C  
ATOM   2154 HD11 LEU A 138       8.699   5.203   3.005  1.00 94.43           H  
ATOM   2155 HD12 LEU A 138       8.703   6.700   3.964  1.00 94.43           H  
ATOM   2156 HD13 LEU A 138       9.685   5.303   4.474  1.00 94.43           H  
ATOM   2157  CD2 LEU A 138       7.719   5.601   6.258  1.00 94.43           C  
ATOM   2158 HD21 LEU A 138       6.984   5.124   6.907  1.00 94.43           H  
ATOM   2159 HD22 LEU A 138       8.712   5.364   6.640  1.00 94.43           H  
ATOM   2160 HD23 LEU A 138       7.574   6.681   6.271  1.00 94.43           H  
ATOM   2161  N   LEU A 139       3.196   5.194   3.212  1.00 94.99           N  
ATOM   2162  H   LEU A 139       3.665   4.451   2.713  1.00 94.99           H  
ATOM   2163  CA  LEU A 139       1.918   5.692   2.698  1.00 94.99           C  
ATOM   2164  HA  LEU A 139       1.996   6.768   2.544  1.00 94.99           H  
ATOM   2165  C   LEU A 139       0.790   5.490   3.718  1.00 94.99           C  
ATOM   2166  CB  LEU A 139       1.585   5.011   1.359  1.00 94.99           C  
ATOM   2167  HB2 LEU A 139       0.548   5.233   1.108  1.00 94.99           H  
ATOM   2168  HB3 LEU A 139       1.670   3.932   1.487  1.00 94.99           H  
ATOM   2169  O   LEU A 139       0.065   6.433   3.999  1.00 94.99           O  
ATOM   2170  CG  LEU A 139       2.463   5.459   0.177  1.00 94.99           C  
ATOM   2171  HG  LEU A 139       3.515   5.418   0.459  1.00 94.99           H  
ATOM   2172  CD1 LEU A 139       2.241   4.527  -1.014  1.00 94.99           C  
ATOM   2173 HD11 LEU A 139       2.845   4.857  -1.859  1.00 94.99           H  
ATOM   2174 HD12 LEU A 139       2.535   3.511  -0.749  1.00 94.99           H  
ATOM   2175 HD13 LEU A 139       1.189   4.532  -1.299  1.00 94.99           H  
ATOM   2176  CD2 LEU A 139       2.120   6.881  -0.276  1.00 94.99           C  
ATOM   2177 HD21 LEU A 139       1.088   6.922  -0.624  1.00 94.99           H  
ATOM   2178 HD22 LEU A 139       2.234   7.587   0.546  1.00 94.99           H  
ATOM   2179 HD23 LEU A 139       2.781   7.178  -1.090  1.00 94.99           H  
ATOM   2180  N   ALA A 140       0.698   4.322   4.358  1.00 93.68           N  
ATOM   2181  H   ALA A 140       1.304   3.565   4.075  1.00 93.68           H  
ATOM   2182  CA  ALA A 140      -0.283   4.055   5.412  1.00 93.68           C  
ATOM   2183  HA  ALA A 140      -1.282   4.241   5.020  1.00 93.68           H  
ATOM   2184  C   ALA A 140      -0.105   4.952   6.651  1.00 93.68           C  
ATOM   2185  CB  ALA A 140      -0.173   2.575   5.794  1.00 93.68           C  
ATOM   2186  HB1 ALA A 140       0.817   2.361   6.197  1.00 93.68           H  
ATOM   2187  HB2 ALA A 140      -0.346   1.948   4.919  1.00 93.68           H  
ATOM   2188  HB3 ALA A 140      -0.925   2.330   6.544  1.00 93.68           H  
ATOM   2189  O   ALA A 140      -1.078   5.257   7.338  1.00 93.68           O  
ATOM   2190  N   LYS A 141       1.127   5.388   6.945  1.00 91.41           N  
ATOM   2191  H   LYS A 141       1.888   5.082   6.356  1.00 91.41           H  
ATOM   2192  CA  LYS A 141       1.414   6.327   8.038  1.00 91.41           C  
ATOM   2193  HA  LYS A 141       0.790   6.068   8.893  1.00 91.41           H  
ATOM   2194  C   LYS A 141       1.053   7.771   7.675  1.00 91.41           C  
ATOM   2195  CB  LYS A 141       2.890   6.186   8.441  1.00 91.41           C  
ATOM   2196  HB2 LYS A 141       3.527   6.477   7.606  1.00 91.41           H  
ATOM   2197  HB3 LYS A 141       3.090   5.141   8.680  1.00 91.41           H  
ATOM   2198  O   LYS A 141       0.624   8.516   8.550  1.00 91.41           O  
ATOM   2199  CG  LYS A 141       3.236   7.052   9.660  1.00 91.41           C  
ATOM   2200  HG2 LYS A 141       2.576   6.788  10.487  1.00 91.41           H  
ATOM   2201  HG3 LYS A 141       3.091   8.104   9.414  1.00 91.41           H  
ATOM   2202  CD  LYS A 141       4.692   6.856  10.090  1.00 91.41           C  
ATOM   2203  HD2 LYS A 141       5.349   7.113   9.260  1.00 91.41           H  
ATOM   2204  HD3 LYS A 141       4.846   5.814  10.369  1.00 91.41           H  
ATOM   2205  CE  LYS A 141       4.972   7.770  11.288  1.00 91.41           C  
ATOM   2206  HE2 LYS A 141       4.260   7.531  12.077  1.00 91.41           H  
ATOM   2207  HE3 LYS A 141       4.791   8.801  10.985  1.00 91.41           H  
ATOM   2208  NZ  LYS A 141       6.360   7.615  11.788  1.00 91.41           N  
ATOM   2209  HZ1 LYS A 141       6.515   6.665  12.094  1.00 91.41           H  
ATOM   2210  HZ2 LYS A 141       6.515   8.228  12.576  1.00 91.41           H  
ATOM   2211  HZ3 LYS A 141       7.025   7.841  11.062  1.00 91.41           H  
ATOM   2212  N   TYR A 142       1.270   8.170   6.422  1.00 91.03           N  
ATOM   2213  H   TYR A 142       1.671   7.506   5.776  1.00 91.03           H  
ATOM   2214  CA  TYR A 142       1.070   9.549   5.969  1.00 91.03           C  
ATOM   2215  HA  TYR A 142       1.209  10.220   6.817  1.00 91.03           H  
ATOM   2216  C   TYR A 142      -0.340   9.839   5.450  1.00 91.03           C  
ATOM   2217  CB  TYR A 142       2.114   9.906   4.904  1.00 91.03           C  
ATOM   2218  HB2 TYR A 142       1.850  10.878   4.488  1.00 91.03           H  
ATOM   2219  HB3 TYR A 142       2.060   9.176   4.096  1.00 91.03           H  
ATOM   2220  O   TYR A 142      -0.758  10.992   5.508  1.00 91.03           O  
ATOM   2221  CG  TYR A 142       3.539  10.012   5.414  1.00 91.03           C  
ATOM   2222  CD1 TYR A 142       3.848  10.927   6.440  1.00 91.03           C  
ATOM   2223  HD1 TYR A 142       3.068  11.547   6.857  1.00 91.03           H  
ATOM   2224  CD2 TYR A 142       4.564   9.233   4.842  1.00 91.03           C  
ATOM   2225  HD2 TYR A 142       4.337   8.561   4.028  1.00 91.03           H  
ATOM   2226  CE1 TYR A 142       5.167  11.042   6.915  1.00 91.03           C  
ATOM   2227  HE1 TYR A 142       5.395  11.751   7.698  1.00 91.03           H  
ATOM   2228  CE2 TYR A 142       5.883   9.333   5.322  1.00 91.03           C  
ATOM   2229  HE2 TYR A 142       6.675   8.748   4.879  1.00 91.03           H  
ATOM   2230  OH  TYR A 142       7.459  10.336   6.823  1.00 91.03           O  
ATOM   2231  HH  TYR A 142       7.550  11.069   7.436  1.00 91.03           H  
ATOM   2232  CZ  TYR A 142       6.185  10.235   6.362  1.00 91.03           C  
ATOM   2233  N   LEU A 143      -1.066   8.835   4.952  1.00 91.20           N  
ATOM   2234  H   LEU A 143      -0.664   7.911   4.899  1.00 91.20           H  
ATOM   2235  CA  LEU A 143      -2.450   9.006   4.520  1.00 91.20           C  
ATOM   2236  HA  LEU A 143      -2.534   9.965   4.008  1.00 91.20           H  
ATOM   2237  C   LEU A 143      -3.370   9.082   5.732  1.00 91.20           C  
ATOM   2238  CB  LEU A 143      -2.874   7.896   3.547  1.00 91.20           C  
ATOM   2239  HB2 LEU A 143      -2.679   6.932   4.017  1.00 91.20           H  
ATOM   2240  HB3 LEU A 143      -3.948   7.975   3.376  1.00 91.20           H  
ATOM   2241  O   LEU A 143      -3.510   8.120   6.499  1.00 91.20           O  
ATOM   2242  CG  LEU A 143      -2.162   7.962   2.186  1.00 91.20           C  
ATOM   2243  HG  LEU A 143      -1.082   7.951   2.334  1.00 91.20           H  
ATOM   2244  CD1 LEU A 143      -2.549   6.732   1.369  1.00 91.20           C  
ATOM   2245 HD11 LEU A 143      -1.941   6.675   0.466  1.00 91.20           H  
ATOM   2246 HD12 LEU A 143      -3.604   6.780   1.098  1.00 91.20           H  
ATOM   2247 HD13 LEU A 143      -2.389   5.843   1.980  1.00 91.20           H  
ATOM   2248  CD2 LEU A 143      -2.512   9.213   1.381  1.00 91.20           C  
ATOM   2249 HD21 LEU A 143      -1.861   9.270   0.509  1.00 91.20           H  
ATOM   2250 HD22 LEU A 143      -2.333  10.119   1.961  1.00 91.20           H  
ATOM   2251 HD23 LEU A 143      -3.561   9.195   1.083  1.00 91.20           H  
ATOM   2252  N   GLY A 144      -3.995  10.246   5.887  1.00 85.97           N  
ATOM   2253  H   GLY A 144      -3.879  10.943   5.165  1.00 85.97           H  
ATOM   2254  CA  GLY A 144      -4.978  10.489   6.928  1.00 85.97           C  
ATOM   2255  HA2 GLY A 144      -4.529  10.296   7.902  1.00 85.97           H  
ATOM   2256  HA3 GLY A 144      -5.308  11.527   6.888  1.00 85.97           H  
ATOM   2257  C   GLY A 144      -6.194   9.589   6.730  1.00 85.97           C  
ATOM   2258  O   GLY A 144      -6.694   9.448   5.618  1.00 85.97           O  
ATOM   2259  N   LEU A 145      -6.671   8.983   7.820  1.00 84.20           N  
ATOM   2260  H   LEU A 145      -6.164   9.089   8.687  1.00 84.20           H  
ATOM   2261  CA  LEU A 145      -7.939   8.242   7.832  1.00 84.20           C  
ATOM   2262  HA  LEU A 145      -7.977   7.559   6.983  1.00 84.20           H  
ATOM   2263  C   LEU A 145      -9.143   9.175   7.704  1.00 84.20           C  
ATOM   2264  CB  LEU A 145      -8.049   7.463   9.154  1.00 84.20           C  
ATOM   2265  HB2 LEU A 145      -9.084   7.157   9.309  1.00 84.20           H  
ATOM   2266  HB3 LEU A 145      -7.780   8.127   9.976  1.00 84.20           H  
ATOM   2267  O   LEU A 145     -10.185   8.776   7.192  1.00 84.20           O  
ATOM   2268  CG  LEU A 145      -7.164   6.211   9.186  1.00 84.20           C  
ATOM   2269  HG  LEU A 145      -6.189   6.436   8.755  1.00 84.20           H  
ATOM   2270  CD1 LEU A 145      -6.953   5.751  10.627  1.00 84.20           C  
ATOM   2271 HD11 LEU A 145      -7.912   5.521  11.091  1.00 84.20           H  
ATOM   2272 HD12 LEU A 145      -6.325   4.860  10.642  1.00 84.20           H  
ATOM   2273 HD13 LEU A 145      -6.459   6.537  11.200  1.00 84.20           H  
ATOM   2274  CD2 LEU A 145      -7.806   5.068   8.405  1.00 84.20           C  
ATOM   2275 HD21 LEU A 145      -7.114   4.227   8.376  1.00 84.20           H  
ATOM   2276 HD22 LEU A 145      -8.026   5.374   7.382  1.00 84.20           H  
ATOM   2277 HD23 LEU A 145      -8.735   4.760   8.884  1.00 84.20           H  
ATOM   2278  N   LEU A 146      -8.997  10.402   8.204  1.00 79.67           N  
ATOM   2279  H   LEU A 146      -8.081  10.684   8.523  1.00 79.67           H  
ATOM   2280  CA  LEU A 146     -10.032  11.413   8.135  1.00 79.67           C  
ATOM   2281  HA  LEU A 146     -10.993  10.902   8.073  1.00 79.67           H  
ATOM   2282  C   LEU A 146      -9.832  12.264   6.882  1.00 79.67           C  
ATOM   2283  CB  LEU A 146     -10.031  12.276   9.405  1.00 79.67           C  
ATOM   2284  HB2 LEU A 146     -10.756  13.079   9.272  1.00 79.67           H  
ATOM   2285  HB3 LEU A 146      -9.048  12.731   9.527  1.00 79.67           H  
ATOM   2286  O   LEU A 146      -8.713  12.744   6.672  1.00 79.67           O  
ATOM   2287  CG  LEU A 146     -10.392  11.499  10.682  1.00 79.67           C  
ATOM   2288  HG  LEU A 146      -9.619  10.758  10.883  1.00 79.67           H  
ATOM   2289  CD1 LEU A 146     -10.414  12.467  11.862  1.00 79.67           C  
ATOM   2290 HD11 LEU A 146      -9.435  12.932  11.983  1.00 79.67           H  
ATOM   2291 HD12 LEU A 146     -10.665  11.921  12.771  1.00 79.67           H  
ATOM   2292 HD13 LEU A 146     -11.167  13.238  11.699  1.00 79.67           H  
ATOM   2293  CD2 LEU A 146     -11.739  10.774  10.574  1.00 79.67           C  
ATOM   2294 HD21 LEU A 146     -12.303  10.837  11.505  1.00 79.67           H  
ATOM   2295 HD22 LEU A 146     -12.348  11.168   9.761  1.00 79.67           H  
ATOM   2296 HD23 LEU A 146     -11.556   9.723  10.349  1.00 79.67           H  
ATOM   2297  N   PRO A 147     -10.905  12.515   6.109  1.00 74.38           N  
ATOM   2298  CA  PRO A 147     -10.878  13.493   5.035  1.00 74.38           C  
ATOM   2299  HA  PRO A 147     -10.264  13.103   4.223  1.00 74.38           H  
ATOM   2300  C   PRO A 147     -10.295  14.809   5.545  1.00 74.38           C  
ATOM   2301  CB  PRO A 147     -12.331  13.640   4.569  1.00 74.38           C  
ATOM   2302  HB2 PRO A 147     -12.391  13.843   3.500  1.00 74.38           H  
ATOM   2303  HB3 PRO A 147     -12.836  14.420   5.137  1.00 74.38           H  
ATOM   2304  O   PRO A 147     -10.641  15.256   6.646  1.00 74.38           O  
ATOM   2305  CG  PRO A 147     -12.941  12.283   4.923  1.00 74.38           C  
ATOM   2306  HG2 PRO A 147     -14.020  12.336   5.075  1.00 74.38           H  
ATOM   2307  HG3 PRO A 147     -12.697  11.558   4.147  1.00 74.38           H  
ATOM   2308  CD  PRO A 147     -12.225  11.911   6.214  1.00 74.38           C  
ATOM   2309  HD2 PRO A 147     -12.756  12.332   7.067  1.00 74.38           H  
ATOM   2310  HD3 PRO A 147     -12.165  10.826   6.296  1.00 74.38           H  
ATOM   2311  N   ALA A 148      -9.434  15.457   4.760  1.00 72.54           N  
ATOM   2312  H   ALA A 148      -9.196  15.054   3.865  1.00 72.54           H  
ATOM   2313  CA  ALA A 148      -8.734  16.666   5.210  1.00 72.54           C  
ATOM   2314  HA  ALA A 148      -8.094  16.402   6.052  1.00 72.54           H  
ATOM   2315  C   ALA A 148      -9.709  17.765   5.682  1.00 72.54           C  
ATOM   2316  CB  ALA A 148      -7.854  17.156   4.055  1.00 72.54           C  
ATOM   2317  HB1 ALA A 148      -8.471  17.401   3.190  1.00 72.54           H  
ATOM   2318  HB2 ALA A 148      -7.154  16.371   3.771  1.00 72.54           H  
ATOM   2319  HB3 ALA A 148      -7.293  18.038   4.366  1.00 72.54           H  
ATOM   2320  O   ALA A 148      -9.409  18.552   6.582  1.00 72.54           O  
ATOM   2321  N   GLN A 149     -10.912  17.784   5.104  1.00 71.50           N  
ATOM   2322  H   GLN A 149     -11.081  17.089   4.391  1.00 71.50           H  
ATOM   2323  CA  GLN A 149     -12.009  18.676   5.474  1.00 71.50           C  
ATOM   2324  HA  GLN A 149     -11.671  19.709   5.399  1.00 71.50           H  
ATOM   2325  C   GLN A 149     -12.499  18.452   6.912  1.00 71.50           C  
ATOM   2326  CB  GLN A 149     -13.169  18.460   4.495  1.00 71.50           C  
ATOM   2327  HB2 GLN A 149     -13.984  19.126   4.776  1.00 71.50           H  
ATOM   2328  HB3 GLN A 149     -13.524  17.433   4.584  1.00 71.50           H  
ATOM   2329  O   GLN A 149     -12.715  19.421   7.641  1.00 71.50           O  
ATOM   2330  CG  GLN A 149     -12.793  18.731   3.026  1.00 71.50           C  
ATOM   2331  HG2 GLN A 149     -12.427  19.753   2.929  1.00 71.50           H  
ATOM   2332  HG3 GLN A 149     -12.007  18.048   2.705  1.00 71.50           H  
ATOM   2333  CD  GLN A 149     -13.982  18.548   2.086  1.00 71.50           C  
ATOM   2334  NE2 GLN A 149     -13.841  18.848   0.815  1.00 71.50           N  
ATOM   2335 HE21 GLN A 149     -12.958  19.134   0.416  1.00 71.50           H  
ATOM   2336 HE22 GLN A 149     -14.661  18.702   0.243  1.00 71.50           H  
ATOM   2337  OE1 GLN A 149     -15.062  18.152   2.480  1.00 71.50           O  
ATOM   2338  N   LEU A 150     -12.616  17.192   7.344  1.00 71.56           N  
ATOM   2339  H   LEU A 150     -12.316  16.440   6.741  1.00 71.56           H  
ATOM   2340  CA  LEU A 150     -13.020  16.854   8.706  1.00 71.56           C  
ATOM   2341  HA  LEU A 150     -13.899  17.450   8.954  1.00 71.56           H  
ATOM   2342  C   LEU A 150     -11.920  17.208   9.707  1.00 71.56           C  
ATOM   2343  CB  LEU A 150     -13.387  15.364   8.775  1.00 71.56           C  
ATOM   2344  HB2 LEU A 150     -14.133  15.149   8.010  1.00 71.56           H  
ATOM   2345  HB3 LEU A 150     -12.501  14.766   8.562  1.00 71.56           H  
ATOM   2346  O   LEU A 150     -12.210  17.749  10.769  1.00 71.56           O  
ATOM   2347  CG  LEU A 150     -13.952  14.950  10.148  1.00 71.56           C  
ATOM   2348  HG  LEU A 150     -13.198  15.103  10.920  1.00 71.56           H  
ATOM   2349  CD1 LEU A 150     -15.206  15.740  10.504  1.00 71.56           C  
ATOM   2350 HD11 LEU A 150     -14.934  16.741  10.839  1.00 71.56           H  
ATOM   2351 HD12 LEU A 150     -15.851  15.824   9.629  1.00 71.56           H  
ATOM   2352 HD13 LEU A 150     -15.746  15.249  11.314  1.00 71.56           H  
ATOM   2353  CD2 LEU A 150     -14.304  13.471  10.121  1.00 71.56           C  
ATOM   2354 HD21 LEU A 150     -15.128  13.289   9.432  1.00 71.56           H  
ATOM   2355 HD22 LEU A 150     -13.427  12.915   9.787  1.00 71.56           H  
ATOM   2356 HD23 LEU A 150     -14.587  13.137  11.120  1.00 71.56           H  
ATOM   2357  N   GLY A 151     -10.655  16.991   9.336  1.00 71.98           N  
ATOM   2358  H   GLY A 151     -10.488  16.522   8.457  1.00 71.98           H  
ATOM   2359  CA  GLY A 151      -9.517  17.424  10.147  1.00 71.98           C  
ATOM   2360  HA2 GLY A 151      -8.593  17.201   9.613  1.00 71.98           H  
ATOM   2361  HA3 GLY A 151      -9.519  16.884  11.094  1.00 71.98           H  
ATOM   2362  C   GLY A 151      -9.555  18.927  10.441  1.00 71.98           C  
ATOM   2363  O   GLY A 151      -9.333  19.337  11.578  1.00 71.98           O  
ATOM   2364  N   LYS A 152      -9.917  19.751   9.448  1.00 76.69           N  
ATOM   2365  H   LYS A 152     -10.079  19.346   8.537  1.00 76.69           H  
ATOM   2366  CA  LYS A 152     -10.085  21.203   9.628  1.00 76.69           C  
ATOM   2367  HA  LYS A 152      -9.214  21.601  10.149  1.00 76.69           H  
ATOM   2368  C   LYS A 152     -11.286  21.564  10.490  1.00 76.69           C  
ATOM   2369  CB  LYS A 152     -10.215  21.899   8.275  1.00 76.69           C  
ATOM   2370  HB2 LYS A 152     -10.999  21.420   7.689  1.00 76.69           H  
ATOM   2371  HB3 LYS A 152     -10.490  22.941   8.437  1.00 76.69           H  
ATOM   2372  O   LYS A 152     -11.167  22.460  11.318  1.00 76.69           O  
ATOM   2373  CG  LYS A 152      -8.892  21.856   7.514  1.00 76.69           C  
ATOM   2374  HG2 LYS A 152      -8.578  20.823   7.358  1.00 76.69           H  
ATOM   2375  HG3 LYS A 152      -8.123  22.374   8.087  1.00 76.69           H  
ATOM   2376  CD  LYS A 152      -9.075  22.542   6.169  1.00 76.69           C  
ATOM   2377  HD2 LYS A 152      -9.286  23.599   6.332  1.00 76.69           H  
ATOM   2378  HD3 LYS A 152      -9.904  22.080   5.632  1.00 76.69           H  
ATOM   2379  CE  LYS A 152      -7.791  22.372   5.371  1.00 76.69           C  
ATOM   2380  HE2 LYS A 152      -7.640  21.313   5.166  1.00 76.69           H  
ATOM   2381  HE3 LYS A 152      -6.948  22.718   5.969  1.00 76.69           H  
ATOM   2382  NZ  LYS A 152      -7.892  23.138   4.121  1.00 76.69           N  
ATOM   2383  HZ1 LYS A 152      -7.942  24.129   4.309  1.00 76.69           H  
ATOM   2384  HZ2 LYS A 152      -8.705  22.855   3.592  1.00 76.69           H  
ATOM   2385  HZ3 LYS A 152      -7.103  22.977   3.512  1.00 76.69           H  
ATOM   2386  N   TYR A 153     -12.413  20.877  10.314  1.00 76.37           N  
ATOM   2387  H   TYR A 153     -12.446  20.170   9.594  1.00 76.37           H  
ATOM   2388  CA  TYR A 153     -13.601  21.090  11.140  1.00 76.37           C  
ATOM   2389  HA  TYR A 153     -13.926  22.126  11.047  1.00 76.37           H  
ATOM   2390  C   TYR A 153     -13.307  20.821  12.614  1.00 76.37           C  
ATOM   2391  CB  TYR A 153     -14.726  20.175  10.657  1.00 76.37           C  
ATOM   2392  HB2 TYR A 153     -14.874  20.349   9.591  1.00 76.37           H  
ATOM   2393  HB3 TYR A 153     -14.441  19.130  10.779  1.00 76.37           H  
ATOM   2394  O   TYR A 153     -13.523  21.680  13.466  1.00 76.37           O  
ATOM   2395  CG  TYR A 153     -16.029  20.422  11.383  1.00 76.37           C  
ATOM   2396  CD1 TYR A 153     -16.411  19.622  12.481  1.00 76.37           C  
ATOM   2397  HD1 TYR A 153     -15.781  18.808  12.808  1.00 76.37           H  
ATOM   2398  CD2 TYR A 153     -16.845  21.486  10.966  1.00 76.37           C  
ATOM   2399  HD2 TYR A 153     -16.559  22.091  10.118  1.00 76.37           H  
ATOM   2400  CE1 TYR A 153     -17.619  19.890  13.158  1.00 76.37           C  
ATOM   2401  HE1 TYR A 153     -17.931  19.290  13.999  1.00 76.37           H  
ATOM   2402  CE2 TYR A 153     -18.056  21.741  11.626  1.00 76.37           C  
ATOM   2403  HE2 TYR A 153     -18.712  22.531  11.292  1.00 76.37           H  
ATOM   2404  OH  TYR A 153     -19.620  21.249  13.317  1.00 76.37           O  
ATOM   2405  HH  TYR A 153     -19.796  20.837  14.166  1.00 76.37           H  
ATOM   2406  CZ  TYR A 153     -18.445  20.947  12.719  1.00 76.37           C  
ATOM   2407  N   VAL A 154     -12.725  19.653  12.897  1.00 74.36           N  
ATOM   2408  H   VAL A 154     -12.568  18.996  12.146  1.00 74.36           H  
ATOM   2409  CA  VAL A 154     -12.361  19.256  14.256  1.00 74.36           C  
ATOM   2410  HA  VAL A 154     -13.240  19.360  14.891  1.00 74.36           H  
ATOM   2411  C   VAL A 154     -11.298  20.199  14.816  1.00 74.36           C  
ATOM   2412  CB  VAL A 154     -11.915  17.785  14.300  1.00 74.36           C  
ATOM   2413  HB  VAL A 154     -11.069  17.634  13.629  1.00 74.36           H  
ATOM   2414  O   VAL A 154     -11.462  20.702  15.922  1.00 74.36           O  
ATOM   2415  CG1 VAL A 154     -11.501  17.403  15.723  1.00 74.36           C  
ATOM   2416 HG11 VAL A 154     -12.222  17.791  16.443  1.00 74.36           H  
ATOM   2417 HG12 VAL A 154     -11.473  16.319  15.830  1.00 74.36           H  
ATOM   2418 HG13 VAL A 154     -10.512  17.803  15.948  1.00 74.36           H  
ATOM   2419  CG2 VAL A 154     -13.053  16.841  13.880  1.00 74.36           C  
ATOM   2420 HG21 VAL A 154     -12.693  15.812  13.866  1.00 74.36           H  
ATOM   2421 HG22 VAL A 154     -13.878  16.918  14.588  1.00 74.36           H  
ATOM   2422 HG23 VAL A 154     -13.422  17.089  12.885  1.00 74.36           H  
ATOM   2423  N   SER A 155     -10.260  20.530  14.038  1.00 77.27           N  
ATOM   2424  H   SER A 155     -10.164  20.081  13.138  1.00 77.27           H  
ATOM   2425  CA  SER A 155      -9.224  21.486  14.455  1.00 77.27           C  
ATOM   2426  HA  SER A 155      -8.760  21.126  15.373  1.00 77.27           H  
ATOM   2427  C   SER A 155      -9.771  22.885  14.742  1.00 77.27           C  
ATOM   2428  CB  SER A 155      -8.124  21.587  13.400  1.00 77.27           C  
ATOM   2429  HB2 SER A 155      -8.532  22.018  12.486  1.00 77.27           H  
ATOM   2430  HB3 SER A 155      -7.733  20.593  13.182  1.00 77.27           H  
ATOM   2431  O   SER A 155      -9.241  23.553  15.624  1.00 77.27           O  
ATOM   2432  OG  SER A 155      -7.067  22.397  13.879  1.00 77.27           O  
ATOM   2433  HG  SER A 155      -7.425  23.043  14.492  1.00 77.27           H  
ATOM   2434  N   GLY A 156     -10.800  23.339  14.021  1.00 82.68           N  
ATOM   2435  H   GLY A 156     -11.156  22.770  13.267  1.00 82.68           H  
ATOM   2436  CA  GLY A 156     -11.453  24.627  14.270  1.00 82.68           C  
ATOM   2437  HA2 GLY A 156     -12.075  24.876  13.410  1.00 82.68           H  
ATOM   2438  HA3 GLY A 156     -10.701  25.406  14.394  1.00 82.68           H  
ATOM   2439  C   GLY A 156     -12.348  24.621  15.512  1.00 82.68           C  
ATOM   2440  O   GLY A 156     -12.521  25.655  16.148  1.00 82.68           O  
ATOM   2441  N   LYS A 157     -12.886  23.454  15.882  1.00 81.09           N  
ATOM   2442  H   LYS A 157     -12.731  22.661  15.277  1.00 81.09           H  
ATOM   2443  CA  LYS A 157     -13.764  23.248  17.046  1.00 81.09           C  
ATOM   2444  HA  LYS A 157     -14.222  24.196  17.327  1.00 81.09           H  
ATOM   2445  C   LYS A 157     -13.030  22.779  18.303  1.00 81.09           C  
ATOM   2446  CB  LYS A 157     -14.870  22.262  16.651  1.00 81.09           C  
ATOM   2447  HB2 LYS A 157     -15.397  21.924  17.543  1.00 81.09           H  
ATOM   2448  HB3 LYS A 157     -14.415  21.385  16.191  1.00 81.09           H  
ATOM   2449  O   LYS A 157     -13.629  22.709  19.368  1.00 81.09           O  
ATOM   2450  CG  LYS A 157     -15.900  22.857  15.680  1.00 81.09           C  
ATOM   2451  HG2 LYS A 157     -15.399  23.398  14.877  1.00 81.09           H  
ATOM   2452  HG3 LYS A 157     -16.457  22.033  15.235  1.00 81.09           H  
ATOM   2453  CD  LYS A 157     -16.898  23.780  16.394  1.00 81.09           C  
ATOM   2454  HD2 LYS A 157     -16.384  24.627  16.849  1.00 81.09           H  
ATOM   2455  HD3 LYS A 157     -17.391  23.207  17.179  1.00 81.09           H  
ATOM   2456  CE  LYS A 157     -17.937  24.291  15.389  1.00 81.09           C  
ATOM   2457  HE2 LYS A 157     -17.567  25.213  14.940  1.00 81.09           H  
ATOM   2458  HE3 LYS A 157     -18.055  23.550  14.599  1.00 81.09           H  
ATOM   2459  NZ  LYS A 157     -19.257  24.502  16.027  1.00 81.09           N  
ATOM   2460  HZ1 LYS A 157     -19.869  25.063  15.452  1.00 81.09           H  
ATOM   2461  HZ2 LYS A 157     -19.730  23.612  16.097  1.00 81.09           H  
ATOM   2462  HZ3 LYS A 157     -19.178  24.886  16.958  1.00 81.09           H  
ATOM   2463  N   LEU A 158     -11.728  22.518  18.223  1.00 72.12           N  
ATOM   2464  H   LEU A 158     -11.312  22.518  17.303  1.00 72.12           H  
ATOM   2465  CA  LEU A 158     -10.902  22.091  19.359  1.00 72.12           C  
ATOM   2466  HA  LEU A 158     -11.410  21.248  19.829  1.00 72.12           H  
ATOM   2467  C   LEU A 158     -10.786  23.138  20.492  1.00 72.12           C  
ATOM   2468  CB  LEU A 158      -9.538  21.610  18.810  1.00 72.12           C  
ATOM   2469  HB2 LEU A 158      -8.730  22.088  19.364  1.00 72.12           H  
ATOM   2470  HB3 LEU A 158      -9.428  21.936  17.776  1.00 72.12           H  
ATOM   2471  O   LEU A 158     -10.172  22.847  21.513  1.00 72.12           O  
ATOM   2472  CG  LEU A 158      -9.373  20.075  18.878  1.00 72.12           C  
ATOM   2473  HG  LEU A 158     -10.342  19.592  18.994  1.00 72.12           H  
ATOM   2474  CD1 LEU A 158      -8.734  19.510  17.612  1.00 72.12           C  
ATOM   2475 HD11 LEU A 158      -7.783  20.004  17.416  1.00 72.12           H  
ATOM   2476 HD12 LEU A 158      -9.413  19.663  16.773  1.00 72.12           H  
ATOM   2477 HD13 LEU A 158      -8.586  18.436  17.727  1.00 72.12           H  
ATOM   2478  CD2 LEU A 158      -8.478  19.681  20.052  1.00 72.12           C  
ATOM   2479 HD21 LEU A 158      -8.917  20.062  20.975  1.00 72.12           H  
ATOM   2480 HD22 LEU A 158      -8.411  18.595  20.124  1.00 72.12           H  
ATOM   2481 HD23 LEU A 158      -7.483  20.109  19.934  1.00 72.12           H  
ATOM   2482  N   GLY A 159     -11.388  24.326  20.338  1.00 76.74           N  
ATOM   2483  H   GLY A 159     -11.856  24.497  19.460  1.00 76.74           H  
ATOM   2484  CA  GLY A 159     -11.572  25.319  21.404  1.00 76.74           C  
ATOM   2485  HA2 GLY A 159     -11.429  26.313  20.980  1.00 76.74           H  
ATOM   2486  HA3 GLY A 159     -10.814  25.174  22.174  1.00 76.74           H  
ATOM   2487  C   GLY A 159     -12.945  25.309  22.101  1.00 76.74           C  
ATOM   2488  O   GLY A 159     -13.098  26.008  23.097  1.00 76.74           O  
ATOM   2489  N   SER A 160     -13.940  24.563  21.606  1.00 77.59           N  
ATOM   2490  H   SER A 160     -13.743  23.951  20.826  1.00 77.59           H  
ATOM   2491  CA  SER A 160     -15.263  24.425  22.250  1.00 77.59           C  
ATOM   2492  HA  SER A 160     -15.440  25.312  22.859  1.00 77.59           H  
ATOM   2493  C   SER A 160     -15.315  23.235  23.214  1.00 77.59           C  
ATOM   2494  CB  SER A 160     -16.411  24.380  21.224  1.00 77.59           C  
ATOM   2495  HB2 SER A 160     -16.616  25.399  20.895  1.00 77.59           H  
ATOM   2496  HB3 SER A 160     -17.313  24.000  21.705  1.00 77.59           H  
ATOM   2497  O   SER A 160     -14.515  22.306  23.096  1.00 77.59           O  
ATOM   2498  OG  SER A 160     -16.128  23.601  20.077  1.00 77.59           O  
ATOM   2499  HG  SER A 160     -15.554  22.875  20.332  1.00 77.59           H  
ATOM   2500  N   SER A 161     -16.257  23.261  24.168  1.00 78.83           N  
ATOM   2501  H   SER A 161     -16.939  24.006  24.158  1.00 78.83           H  
ATOM   2502  CA  SER A 161     -16.486  22.155  25.108  1.00 78.83           C  
ATOM   2503  HA  SER A 161     -15.623  22.073  25.768  1.00 78.83           H  
ATOM   2504  C   SER A 161     -16.662  20.836  24.350  1.00 78.83           C  
ATOM   2505  CB  SER A 161     -17.728  22.434  25.961  1.00 78.83           C  
ATOM   2506  HB2 SER A 161     -18.597  22.531  25.311  1.00 78.83           H  
ATOM   2507  HB3 SER A 161     -17.594  23.365  26.512  1.00 78.83           H  
ATOM   2508  O   SER A 161     -17.339  20.781  23.325  1.00 78.83           O  
ATOM   2509  OG  SER A 161     -17.952  21.373  26.872  1.00 78.83           O  
ATOM   2510  HG  SER A 161     -18.819  21.522  27.256  1.00 78.83           H  
ATOM   2511  N   TYR A 162     -16.043  19.762  24.844  1.00 69.82           N  
ATOM   2512  H   TYR A 162     -15.515  19.878  25.697  1.00 69.82           H  
ATOM   2513  CA  TYR A 162     -16.048  18.442  24.199  1.00 69.82           C  
ATOM   2514  HA  TYR A 162     -15.531  18.513  23.242  1.00 69.82           H  
ATOM   2515  C   TYR A 162     -17.467  17.919  23.918  1.00 69.82           C  
ATOM   2516  CB  TYR A 162     -15.282  17.479  25.114  1.00 69.82           C  
ATOM   2517  HB2 TYR A 162     -15.730  17.508  26.107  1.00 69.82           H  
ATOM   2518  HB3 TYR A 162     -14.257  17.837  25.213  1.00 69.82           H  
ATOM   2519  O   TYR A 162     -17.697  17.302  22.877  1.00 69.82           O  
ATOM   2520  CG  TYR A 162     -15.235  16.039  24.644  1.00 69.82           C  
ATOM   2521  CD1 TYR A 162     -15.987  15.056  25.316  1.00 69.82           C  
ATOM   2522  HD1 TYR A 162     -16.631  15.332  26.138  1.00 69.82           H  
ATOM   2523  CD2 TYR A 162     -14.419  15.679  23.555  1.00 69.82           C  
ATOM   2524  HD2 TYR A 162     -13.868  16.440  23.021  1.00 69.82           H  
ATOM   2525  CE1 TYR A 162     -15.878  13.705  24.939  1.00 69.82           C  
ATOM   2526  HE1 TYR A 162     -16.442  12.952  25.468  1.00 69.82           H  
ATOM   2527  CE2 TYR A 162     -14.337  14.333  23.151  1.00 69.82           C  
ATOM   2528  HE2 TYR A 162     -13.749  14.045  22.292  1.00 69.82           H  
ATOM   2529  OH  TYR A 162     -14.941  12.040  23.492  1.00 69.82           O  
ATOM   2530  HH  TYR A 162     -15.477  11.481  24.059  1.00 69.82           H  
ATOM   2531  CZ  TYR A 162     -15.040  13.342  23.863  1.00 69.82           C  
ATOM   2532  N   GLY A 163     -18.415  18.218  24.815  1.00 74.81           N  
ATOM   2533  H   GLY A 163     -18.159  18.792  25.605  1.00 74.81           H  
ATOM   2534  CA  GLY A 163     -19.831  17.890  24.634  1.00 74.81           C  
ATOM   2535  HA2 GLY A 163     -19.951  16.811  24.543  1.00 74.81           H  
ATOM   2536  HA3 GLY A 163     -20.398  18.237  25.498  1.00 74.81           H  
ATOM   2537  C   GLY A 163     -20.418  18.551  23.388  1.00 74.81           C  
ATOM   2538  O   GLY A 163     -20.995  17.857  22.554  1.00 74.81           O  
ATOM   2539  N   ASP A 164     -20.155  19.846  23.198  1.00 79.07           N  
ATOM   2540  H   ASP A 164     -19.708  20.372  23.936  1.00 79.07           H  
ATOM   2541  CA  ASP A 164     -20.628  20.601  22.037  1.00 79.07           C  
ATOM   2542  HA  ASP A 164     -21.715  20.526  21.987  1.00 79.07           H  
ATOM   2543  C   ASP A 164     -20.036  20.040  20.749  1.00 79.07           C  
ATOM   2544  CB  ASP A 164     -20.240  22.088  22.119  1.00 79.07           C  
ATOM   2545  HB2 ASP A 164     -20.682  22.604  21.267  1.00 79.07           H  
ATOM   2546  HB3 ASP A 164     -19.158  22.177  22.024  1.00 79.07           H  
ATOM   2547  O   ASP A 164     -20.732  19.936  19.751  1.00 79.07           O  
ATOM   2548  CG  ASP A 164     -20.675  22.813  23.391  1.00 79.07           C  
ATOM   2549  OD1 ASP A 164     -21.586  22.321  24.085  1.00 79.07           O  
ATOM   2550  OD2 ASP A 164     -20.029  23.846  23.681  1.00 79.07           O  
ATOM   2551  N   VAL A 165     -18.758  19.643  20.748  1.00 73.36           N  
ATOM   2552  H   VAL A 165     -18.231  19.757  21.602  1.00 73.36           H  
ATOM   2553  CA  VAL A 165     -18.126  19.076  19.549  1.00 73.36           C  
ATOM   2554  HA  VAL A 165     -18.318  19.756  18.719  1.00 73.36           H  
ATOM   2555  C   VAL A 165     -18.761  17.742  19.172  1.00 73.36           C  
ATOM   2556  CB  VAL A 165     -16.601  18.932  19.700  1.00 73.36           C  
ATOM   2557  HB  VAL A 165     -16.372  18.245  20.514  1.00 73.36           H  
ATOM   2558  O   VAL A 165     -18.991  17.520  17.988  1.00 73.36           O  
ATOM   2559  CG1 VAL A 165     -15.949  18.402  18.413  1.00 73.36           C  
ATOM   2560 HG11 VAL A 165     -16.230  19.027  17.565  1.00 73.36           H  
ATOM   2561 HG12 VAL A 165     -14.864  18.399  18.521  1.00 73.36           H  
ATOM   2562 HG13 VAL A 165     -16.272  17.377  18.234  1.00 73.36           H  
ATOM   2563  CG2 VAL A 165     -15.967  20.291  20.011  1.00 73.36           C  
ATOM   2564 HG21 VAL A 165     -14.880  20.226  19.980  1.00 73.36           H  
ATOM   2565 HG22 VAL A 165     -16.255  20.612  21.012  1.00 73.36           H  
ATOM   2566 HG23 VAL A 165     -16.323  21.032  19.294  1.00 73.36           H  
ATOM   2567  N   ILE A 166     -19.065  16.869  20.138  1.00 71.73           N  
ATOM   2568  H   ILE A 166     -18.891  17.130  21.098  1.00 71.73           H  
ATOM   2569  CA  ILE A 166     -19.726  15.584  19.862  1.00 71.73           C  
ATOM   2570  HA  ILE A 166     -19.204  15.091  19.041  1.00 71.73           H  
ATOM   2571  C   ILE A 166     -21.161  15.798  19.401  1.00 71.73           C  
ATOM   2572  CB  ILE A 166     -19.696  14.645  21.084  1.00 71.73           C  
ATOM   2573  HB  ILE A 166     -20.038  15.190  21.964  1.00 71.73           H  
ATOM   2574  O   ILE A 166     -21.564  15.204  18.403  1.00 71.73           O  
ATOM   2575  CG1 ILE A 166     -18.253  14.165  21.308  1.00 71.73           C  
ATOM   2576 HG12 ILE A 166     -17.968  13.498  20.494  1.00 71.73           H  
ATOM   2577 HG13 ILE A 166     -17.565  15.010  21.306  1.00 71.73           H  
ATOM   2578  CG2 ILE A 166     -20.622  13.422  20.860  1.00 71.73           C  
ATOM   2579 HG21 ILE A 166     -21.662  13.737  20.778  1.00 71.73           H  
ATOM   2580 HG22 ILE A 166     -20.336  12.893  19.951  1.00 71.73           H  
ATOM   2581 HG23 ILE A 166     -20.598  12.729  21.701  1.00 71.73           H  
ATOM   2582  CD1 ILE A 166     -18.082  13.429  22.634  1.00 71.73           C  
ATOM   2583 HD11 ILE A 166     -18.854  12.681  22.811  1.00 71.73           H  
ATOM   2584 HD12 ILE A 166     -18.089  14.149  23.452  1.00 71.73           H  
ATOM   2585 HD13 ILE A 166     -17.137  12.888  22.584  1.00 71.73           H  
ATOM   2586  N   GLU A 167     -21.932  16.618  20.112  1.00 75.66           N  
ATOM   2587  H   GLU A 167     -21.555  17.078  20.928  1.00 75.66           H  
ATOM   2588  CA  GLU A 167     -23.329  16.874  19.772  1.00 75.66           C  
ATOM   2589  HA  GLU A 167     -23.861  15.924  19.715  1.00 75.66           H  
ATOM   2590  C   GLU A 167     -23.431  17.553  18.405  1.00 75.66           C  
ATOM   2591  CB  GLU A 167     -23.972  17.716  20.879  1.00 75.66           C  
ATOM   2592  HB2 GLU A 167     -23.517  18.707  20.896  1.00 75.66           H  
ATOM   2593  HB3 GLU A 167     -23.792  17.225  21.835  1.00 75.66           H  
ATOM   2594  O   GLU A 167     -24.209  17.128  17.548  1.00 75.66           O  
ATOM   2595  CG  GLU A 167     -25.486  17.837  20.659  1.00 75.66           C  
ATOM   2596  HG2 GLU A 167     -25.666  18.331  19.704  1.00 75.66           H  
ATOM   2597  HG3 GLU A 167     -25.909  16.834  20.602  1.00 75.66           H  
ATOM   2598  CD  GLU A 167     -26.203  18.624  21.764  1.00 75.66           C  
ATOM   2599  OE1 GLU A 167     -27.422  18.841  21.583  1.00 75.66           O  
ATOM   2600  OE2 GLU A 167     -25.545  19.002  22.756  1.00 75.66           O  
ATOM   2601  N   ASP A 168     -22.570  18.538  18.148  1.00 78.16           N  
ATOM   2602  H   ASP A 168     -21.970  18.855  18.896  1.00 78.16           H  
ATOM   2603  CA  ASP A 168     -22.475  19.228  16.869  1.00 78.16           C  
ATOM   2604  HA  ASP A 168     -23.479  19.538  16.582  1.00 78.16           H  
ATOM   2605  C   ASP A 168     -21.950  18.286  15.784  1.00 78.16           C  
ATOM   2606  CB  ASP A 168     -21.616  20.493  17.034  1.00 78.16           C  
ATOM   2607  HB2 ASP A 168     -20.565  20.211  17.109  1.00 78.16           H  
ATOM   2608  HB3 ASP A 168     -21.920  20.980  17.960  1.00 78.16           H  
ATOM   2609  O   ASP A 168     -22.452  18.368  14.675  1.00 78.16           O  
ATOM   2610  CG  ASP A 168     -21.785  21.583  15.979  1.00 78.16           C  
ATOM   2611  OD1 ASP A 168     -22.943  21.928  15.639  1.00 78.16           O  
ATOM   2612  OD2 ASP A 168     -20.756  22.216  15.631  1.00 78.16           O  
ATOM   2613  N   LEU A 169     -21.035  17.339  16.053  1.00 72.06           N  
ATOM   2614  H   LEU A 169     -20.625  17.306  16.976  1.00 72.06           H  
ATOM   2615  CA  LEU A 169     -20.631  16.340  15.050  1.00 72.06           C  
ATOM   2616  HA  LEU A 169     -20.448  16.903  14.136  1.00 72.06           H  
ATOM   2617  C   LEU A 169     -21.734  15.320  14.740  1.00 72.06           C  
ATOM   2618  CB  LEU A 169     -19.343  15.572  15.421  1.00 72.06           C  
ATOM   2619  HB2 LEU A 169     -19.532  14.511  15.262  1.00 72.06           H  
ATOM   2620  HB3 LEU A 169     -19.115  15.658  16.483  1.00 72.06           H  
ATOM   2621  O   LEU A 169     -21.916  14.948  13.580  1.00 72.06           O  
ATOM   2622  CG  LEU A 169     -18.130  15.967  14.554  1.00 72.06           C  
ATOM   2623  HG  LEU A 169     -18.455  16.437  13.626  1.00 72.06           H  
ATOM   2624  CD1 LEU A 169     -17.190  16.917  15.288  1.00 72.06           C  
ATOM   2625 HD11 LEU A 169     -17.757  17.774  15.653  1.00 72.06           H  
ATOM   2626 HD12 LEU A 169     -16.755  16.410  16.149  1.00 72.06           H  
ATOM   2627 HD13 LEU A 169     -16.397  17.255  14.622  1.00 72.06           H  
ATOM   2628  CD2 LEU A 169     -17.321  14.731  14.184  1.00 72.06           C  
ATOM   2629 HD21 LEU A 169     -17.014  14.239  15.107  1.00 72.06           H  
ATOM   2630 HD22 LEU A 169     -17.933  14.052  13.590  1.00 72.06           H  
ATOM   2631 HD23 LEU A 169     -16.440  15.018  13.611  1.00 72.06           H  
ATOM   2632  N   SER A 170     -22.443  14.866  15.770  1.00 69.57           N  
ATOM   2633  H   SER A 170     -22.203  15.210  16.688  1.00 69.57           H  
ATOM   2634  CA  SER A 170     -23.521  13.881  15.675  1.00 69.57           C  
ATOM   2635  HA  SER A 170     -23.162  12.989  15.161  1.00 69.57           H  
ATOM   2636  C   SER A 170     -24.705  14.440  14.886  1.00 69.57           C  
ATOM   2637  CB  SER A 170     -23.952  13.491  17.093  1.00 69.57           C  
ATOM   2638  HB2 SER A 170     -24.234  14.387  17.646  1.00 69.57           H  
ATOM   2639  HB3 SER A 170     -23.118  13.012  17.607  1.00 69.57           H  
ATOM   2640  O   SER A 170     -25.188  13.810  13.946  1.00 69.57           O  
ATOM   2641  OG  SER A 170     -25.053  12.608  17.057  1.00 69.57           O  
ATOM   2642  HG  SER A 170     -25.397  12.509  17.948  1.00 69.57           H  
ATOM   2643  N   THR A 171     -25.129  15.661  15.218  1.00 76.44           N  
ATOM   2644  H   THR A 171     -24.681  16.124  15.996  1.00 76.44           H  
ATOM   2645  CA  THR A 171     -26.322  16.287  14.634  1.00 76.44           C  
ATOM   2646  HA  THR A 171     -27.025  15.505  14.346  1.00 76.44           H  
ATOM   2647  C   THR A 171     -26.006  17.082  13.371  1.00 76.44           C  
ATOM   2648  CB  THR A 171     -27.032  17.188  15.655  1.00 76.44           C  
ATOM   2649  HB  THR A 171     -27.898  17.639  15.170  1.00 76.44           H  
ATOM   2650  O   THR A 171     -26.683  16.932  12.352  1.00 76.44           O  
ATOM   2651  CG2 THR A 171     -27.518  16.415  16.880  1.00 76.44           C  
ATOM   2652 HG21 THR A 171     -28.054  17.092  17.545  1.00 76.44           H  
ATOM   2653 HG22 THR A 171     -28.195  15.619  16.569  1.00 76.44           H  
ATOM   2654 HG23 THR A 171     -26.680  15.980  17.425  1.00 76.44           H  
ATOM   2655  OG1 THR A 171     -26.180  18.220  16.099  1.00 76.44           O  
ATOM   2656  HG1 THR A 171     -25.612  17.858  16.783  1.00 76.44           H  
ATOM   2657  N   LYS A 172     -24.963  17.920  13.409  1.00 78.53           N  
ATOM   2658  H   LYS A 172     -24.462  18.008  14.281  1.00 78.53           H  
ATOM   2659  CA  LYS A 172     -24.593  18.815  12.305  1.00 78.53           C  
ATOM   2660  HA  LYS A 172     -25.414  18.843  11.588  1.00 78.53           H  
ATOM   2661  C   LYS A 172     -23.384  18.332  11.535  1.00 78.53           C  
ATOM   2662  CB  LYS A 172     -24.357  20.253  12.785  1.00 78.53           C  
ATOM   2663  HB2 LYS A 172     -23.433  20.315  13.359  1.00 78.53           H  
ATOM   2664  HB3 LYS A 172     -24.242  20.883  11.902  1.00 78.53           H  
ATOM   2665  O   LYS A 172     -23.303  18.640  10.361  1.00 78.53           O  
ATOM   2666  CG  LYS A 172     -25.507  20.794  13.638  1.00 78.53           C  
ATOM   2667  HG2 LYS A 172     -26.464  20.492  13.214  1.00 78.53           H  
ATOM   2668  HG3 LYS A 172     -25.416  20.376  14.640  1.00 78.53           H  
ATOM   2669  CD  LYS A 172     -25.461  22.324  13.710  1.00 78.53           C  
ATOM   2670  HD2 LYS A 172     -24.426  22.665  13.732  1.00 78.53           H  
ATOM   2671  HD3 LYS A 172     -25.930  22.731  12.814  1.00 78.53           H  
ATOM   2672  CE  LYS A 172     -26.222  22.808  14.948  1.00 78.53           C  
ATOM   2673  HE2 LYS A 172     -26.975  23.542  14.662  1.00 78.53           H  
ATOM   2674  HE3 LYS A 172     -26.732  21.953  15.392  1.00 78.53           H  
ATOM   2675  NZ  LYS A 172     -25.278  23.380  15.931  1.00 78.53           N  
ATOM   2676  HZ1 LYS A 172     -24.932  24.285  15.645  1.00 78.53           H  
ATOM   2677  HZ2 LYS A 172     -24.471  22.774  15.984  1.00 78.53           H  
ATOM   2678  HZ3 LYS A 172     -25.678  23.423  16.857  1.00 78.53           H  
ATOM   2679  N   GLY A 173     -22.472  17.576  12.133  1.00 69.98           N  
ATOM   2680  H   GLY A 173     -22.588  17.425  13.125  1.00 69.98           H  
ATOM   2681  CA  GLY A 173     -21.221  17.162  11.512  1.00 69.98           C  
ATOM   2682  HA2 GLY A 173     -20.579  16.639  12.220  1.00 69.98           H  
ATOM   2683  HA3 GLY A 173     -20.690  18.037  11.138  1.00 69.98           H  
ATOM   2684  C   GLY A 173     -21.473  16.208  10.371  1.00 69.98           C  
ATOM   2685  O   GLY A 173     -20.971  16.459   9.291  1.00 69.98           O  
ATOM   2686  N   ALA A 174     -22.306  15.181  10.547  1.00 67.39           N  
ATOM   2687  H   ALA A 174     -22.646  14.985  11.477  1.00 67.39           H  
ATOM   2688  CA  ALA A 174     -22.660  14.288   9.442  1.00 67.39           C  
ATOM   2689  HA  ALA A 174     -21.753  13.801   9.084  1.00 67.39           H  
ATOM   2690  C   ALA A 174     -23.261  15.064   8.255  1.00 67.39           C  
ATOM   2691  CB  ALA A 174     -23.611  13.206   9.963  1.00 67.39           C  
ATOM   2692  HB1 ALA A 174     -23.129  12.643  10.762  1.00 67.39           H  
ATOM   2693  HB2 ALA A 174     -24.523  13.658  10.353  1.00 67.39           H  
ATOM   2694  HB3 ALA A 174     -23.867  12.522   9.154  1.00 67.39           H  
ATOM   2695  O   ALA A 174     -22.809  14.904   7.123  1.00 67.39           O  
ATOM   2696  N   LYS A 175     -24.213  15.970   8.520  1.00 73.39           N  
ATOM   2697  H   LYS A 175     -24.518  16.073   9.477  1.00 73.39           H  
ATOM   2698  CA  LYS A 175     -24.827  16.810   7.483  1.00 73.39           C  
ATOM   2699  HA  LYS A 175     -25.141  16.167   6.661  1.00 73.39           H  
ATOM   2700  C   LYS A 175     -23.833  17.802   6.875  1.00 73.39           C  
ATOM   2701  CB  LYS A 175     -26.068  17.513   8.049  1.00 73.39           C  
ATOM   2702  HB2 LYS A 175     -25.775  18.216   8.828  1.00 73.39           H  
ATOM   2703  HB3 LYS A 175     -26.736  16.767   8.480  1.00 73.39           H  
ATOM   2704  O   LYS A 175     -23.745  17.890   5.665  1.00 73.39           O  
ATOM   2705  CG  LYS A 175     -26.806  18.258   6.929  1.00 73.39           C  
ATOM   2706  HG2 LYS A 175     -26.155  19.032   6.523  1.00 73.39           H  
ATOM   2707  HG3 LYS A 175     -27.055  17.557   6.133  1.00 73.39           H  
ATOM   2708  CD  LYS A 175     -28.087  18.926   7.429  1.00 73.39           C  
ATOM   2709  HD2 LYS A 175     -28.772  18.167   7.805  1.00 73.39           H  
ATOM   2710  HD3 LYS A 175     -27.841  19.631   8.223  1.00 73.39           H  
ATOM   2711  CE  LYS A 175     -28.707  19.665   6.241  1.00 73.39           C  
ATOM   2712  HE2 LYS A 175     -27.977  20.377   5.856  1.00 73.39           H  
ATOM   2713  HE3 LYS A 175     -28.885  18.947   5.440  1.00 73.39           H  
ATOM   2714  NZ  LYS A 175     -29.967  20.348   6.617  1.00 73.39           N  
ATOM   2715  HZ1 LYS A 175     -30.648  19.679   6.947  1.00 73.39           H  
ATOM   2716  HZ2 LYS A 175     -29.788  21.035   7.335  1.00 73.39           H  
ATOM   2717  HZ3 LYS A 175     -30.340  20.822   5.806  1.00 73.39           H  
ATOM   2718  N   TRP A 176     -23.050  18.499   7.691  1.00 73.59           N  
ATOM   2719  H   TRP A 176     -23.177  18.361   8.684  1.00 73.59           H  
ATOM   2720  CA  TRP A 176     -22.026  19.453   7.267  1.00 73.59           C  
ATOM   2721  HA  TRP A 176     -22.486  20.211   6.633  1.00 73.59           H  
ATOM   2722  C   TRP A 176     -20.944  18.767   6.445  1.00 73.59           C  
ATOM   2723  CB  TRP A 176     -21.396  20.139   8.490  1.00 73.59           C  
ATOM   2724  HB2 TRP A 176     -22.180  20.663   9.037  1.00 73.59           H  
ATOM   2725  HB3 TRP A 176     -20.982  19.378   9.151  1.00 73.59           H  
ATOM   2726  O   TRP A 176     -20.531  19.309   5.433  1.00 73.59           O  
ATOM   2727  CG  TRP A 176     -20.306  21.119   8.172  1.00 73.59           C  
ATOM   2728  CD1 TRP A 176     -20.482  22.444   7.973  1.00 73.59           C  
ATOM   2729  HD1 TRP A 176     -21.435  22.947   8.038  1.00 73.59           H  
ATOM   2730  CD2 TRP A 176     -18.880  20.873   7.961  1.00 73.59           C  
ATOM   2731  CE2 TRP A 176     -18.254  22.107   7.614  1.00 73.59           C  
ATOM   2732  CE3 TRP A 176     -18.053  19.733   8.010  1.00 73.59           C  
ATOM   2733  HE3 TRP A 176     -18.497  18.789   8.289  1.00 73.59           H  
ATOM   2734  NE1 TRP A 176     -19.273  23.034   7.662  1.00 73.59           N  
ATOM   2735  HE1 TRP A 176     -19.179  24.025   7.488  1.00 73.59           H  
ATOM   2736  CH2 TRP A 176     -16.097  21.036   7.349  1.00 73.59           C  
ATOM   2737  HH2 TRP A 176     -15.041  21.080   7.128  1.00 73.59           H  
ATOM   2738  CZ2 TRP A 176     -16.884  22.202   7.319  1.00 73.59           C  
ATOM   2739  HZ2 TRP A 176     -16.446  23.159   7.078  1.00 73.59           H  
ATOM   2740  CZ3 TRP A 176     -16.684  19.805   7.694  1.00 73.59           C  
ATOM   2741  HZ3 TRP A 176     -16.080  18.910   7.729  1.00 73.59           H  
ATOM   2742  N   ILE A 177     -20.501  17.574   6.846  1.00 65.03           N  
ATOM   2743  H   ILE A 177     -20.893  17.187   7.692  1.00 65.03           H  
ATOM   2744  CA  ILE A 177     -19.537  16.760   6.107  1.00 65.03           C  
ATOM   2745  HA  ILE A 177     -18.634  17.345   5.936  1.00 65.03           H  
ATOM   2746  C   ILE A 177     -20.126  16.431   4.742  1.00 65.03           C  
ATOM   2747  CB  ILE A 177     -19.162  15.481   6.893  1.00 65.03           C  
ATOM   2748  HB  ILE A 177     -20.082  14.994   7.218  1.00 65.03           H  
ATOM   2749  O   ILE A 177     -19.474  16.717   3.748  1.00 65.03           O  
ATOM   2750  CG1 ILE A 177     -18.287  15.806   8.125  1.00 65.03           C  
ATOM   2751 HG12 ILE A 177     -18.675  16.683   8.644  1.00 65.03           H  
ATOM   2752 HG13 ILE A 177     -17.275  16.053   7.805  1.00 65.03           H  
ATOM   2753  CG2 ILE A 177     -18.382  14.490   6.018  1.00 65.03           C  
ATOM   2754 HG21 ILE A 177     -18.994  14.145   5.185  1.00 65.03           H  
ATOM   2755 HG22 ILE A 177     -17.493  14.990   5.633  1.00 65.03           H  
ATOM   2756 HG23 ILE A 177     -18.093  13.608   6.589  1.00 65.03           H  
ATOM   2757  CD1 ILE A 177     -18.248  14.650   9.137  1.00 65.03           C  
ATOM   2758 HD11 ILE A 177     -17.566  13.870   8.799  1.00 65.03           H  
ATOM   2759 HD12 ILE A 177     -19.244  14.227   9.264  1.00 65.03           H  
ATOM   2760 HD13 ILE A 177     -17.919  15.021  10.108  1.00 65.03           H  
ATOM   2761  N   VAL A 178     -21.354  15.906   4.685  1.00 66.46           N  
ATOM   2762  H   VAL A 178     -21.844  15.722   5.549  1.00 66.46           H  
ATOM   2763  CA  VAL A 178     -22.032  15.572   3.423  1.00 66.46           C  
ATOM   2764  HA  VAL A 178     -21.389  14.901   2.854  1.00 66.46           H  
ATOM   2765  C   VAL A 178     -22.231  16.818   2.551  1.00 66.46           C  
ATOM   2766  CB  VAL A 178     -23.354  14.830   3.702  1.00 66.46           C  
ATOM   2767  HB  VAL A 178     -23.942  15.394   4.426  1.00 66.46           H  
ATOM   2768  O   VAL A 178     -21.806  16.817   1.400  1.00 66.46           O  
ATOM   2769  CG1 VAL A 178     -24.198  14.630   2.439  1.00 66.46           C  
ATOM   2770 HG11 VAL A 178     -23.610  14.131   1.669  1.00 66.46           H  
ATOM   2771 HG12 VAL A 178     -24.537  15.595   2.060  1.00 66.46           H  
ATOM   2772 HG13 VAL A 178     -25.081  14.034   2.671  1.00 66.46           H  
ATOM   2773  CG2 VAL A 178     -23.078  13.428   4.272  1.00 66.46           C  
ATOM   2774 HG21 VAL A 178     -24.015  12.970   4.590  1.00 66.46           H  
ATOM   2775 HG22 VAL A 178     -22.406  13.481   5.128  1.00 66.46           H  
ATOM   2776 HG23 VAL A 178     -22.610  12.805   3.510  1.00 66.46           H  
ATOM   2777  N   ASP A 179     -22.774  17.908   3.093  1.00 70.13           N  
ATOM   2778  H   ASP A 179     -23.155  17.835   4.025  1.00 70.13           H  
ATOM   2779  CA  ASP A 179     -23.016  19.168   2.375  1.00 70.13           C  
ATOM   2780  HA  ASP A 179     -23.641  18.970   1.504  1.00 70.13           H  
ATOM   2781  C   ASP A 179     -21.697  19.793   1.883  1.00 70.13           C  
ATOM   2782  CB  ASP A 179     -23.751  20.175   3.292  1.00 70.13           C  
ATOM   2783  HB2 ASP A 179     -23.219  20.245   4.241  1.00 70.13           H  
ATOM   2784  HB3 ASP A 179     -23.698  21.157   2.822  1.00 70.13           H  
ATOM   2785  O   ASP A 179     -21.594  20.291   0.759  1.00 70.13           O  
ATOM   2786  CG  ASP A 179     -25.240  19.886   3.567  1.00 70.13           C  
ATOM   2787  OD1 ASP A 179     -25.804  18.954   2.958  1.00 70.13           O  
ATOM   2788  OD2 ASP A 179     -25.830  20.622   4.398  1.00 70.13           O  
ATOM   2789  N   ARG A 180     -20.637  19.759   2.701  1.00 65.85           N  
ATOM   2790  H   ARG A 180     -20.762  19.342   3.612  1.00 65.85           H  
ATOM   2791  CA  ARG A 180     -19.320  20.305   2.343  1.00 65.85           C  
ATOM   2792  HA  ARG A 180     -19.500  21.276   1.880  1.00 65.85           H  
ATOM   2793  C   ARG A 180     -18.629  19.441   1.295  1.00 65.85           C  
ATOM   2794  CB  ARG A 180     -18.463  20.494   3.607  1.00 65.85           C  
ATOM   2795  HB2 ARG A 180     -19.085  20.932   4.387  1.00 65.85           H  
ATOM   2796  HB3 ARG A 180     -18.111  19.524   3.958  1.00 65.85           H  
ATOM   2797  O   ARG A 180     -18.016  19.967   0.372  1.00 65.85           O  
ATOM   2798  CG  ARG A 180     -17.271  21.442   3.436  1.00 65.85           C  
ATOM   2799  HG2 ARG A 180     -16.589  21.059   2.677  1.00 65.85           H  
ATOM   2800  HG3 ARG A 180     -16.739  21.486   4.387  1.00 65.85           H  
ATOM   2801  CD  ARG A 180     -17.769  22.847   3.068  1.00 65.85           C  
ATOM   2802  HD2 ARG A 180     -18.110  22.827   2.033  1.00 65.85           H  
ATOM   2803  HD3 ARG A 180     -18.615  23.099   3.707  1.00 65.85           H  
ATOM   2804  NE  ARG A 180     -16.731  23.884   3.221  1.00 65.85           N  
ATOM   2805  HE  ARG A 180     -15.932  23.644   3.790  1.00 65.85           H  
ATOM   2806  NH1 ARG A 180     -17.823  25.490   1.995  1.00 65.85           N  
ATOM   2807 HH11 ARG A 180     -18.561  24.830   1.796  1.00 65.85           H  
ATOM   2808 HH12 ARG A 180     -17.875  26.411   1.585  1.00 65.85           H  
ATOM   2809  NH2 ARG A 180     -15.844  25.961   2.902  1.00 65.85           N  
ATOM   2810 HH21 ARG A 180     -15.934  26.889   2.513  1.00 65.85           H  
ATOM   2811 HH22 ARG A 180     -15.076  25.747   3.522  1.00 65.85           H  
ATOM   2812  CZ  ARG A 180     -16.810  25.105   2.718  1.00 65.85           C  
ATOM   2813  N   MET A 181     -18.762  18.130   1.403  1.00 62.32           N  
ATOM   2814  H   MET A 181     -19.273  17.763   2.193  1.00 62.32           H  
ATOM   2815  CA  MET A 181     -18.251  17.180   0.425  1.00 62.32           C  
ATOM   2816  HA  MET A 181     -17.192  17.373   0.253  1.00 62.32           H  
ATOM   2817  C   MET A 181     -18.951  17.336  -0.931  1.00 62.32           C  
ATOM   2818  CB  MET A 181     -18.406  15.781   1.023  1.00 62.32           C  
ATOM   2819  HB2 MET A 181     -18.402  15.032   0.232  1.00 62.32           H  
ATOM   2820  HB3 MET A 181     -19.365  15.674   1.530  1.00 62.32           H  
ATOM   2821  O   MET A 181     -18.274  17.474  -1.951  1.00 62.32           O  
ATOM   2822  CG  MET A 181     -17.245  15.484   1.971  1.00 62.32           C  
ATOM   2823  HG2 MET A 181     -17.247  16.219   2.776  1.00 62.32           H  
ATOM   2824  HG3 MET A 181     -16.310  15.591   1.422  1.00 62.32           H  
ATOM   2825  SD  MET A 181     -17.288  13.828   2.690  1.00 62.32           S  
ATOM   2826  CE  MET A 181     -15.870  14.008   3.792  1.00 62.32           C  
ATOM   2827  HE1 MET A 181     -15.975  13.331   4.639  1.00 62.32           H  
ATOM   2828  HE2 MET A 181     -15.818  15.032   4.161  1.00 62.32           H  
ATOM   2829  HE3 MET A 181     -14.960  13.783   3.236  1.00 62.32           H  
ATOM   2830  N   GLN A 182     -20.280  17.468  -0.933  1.00 66.39           N  
ATOM   2831  H   GLN A 182     -20.778  17.324  -0.067  1.00 66.39           H  
ATOM   2832  CA  GLN A 182     -21.070  17.709  -2.142  1.00 66.39           C  
ATOM   2833  HA  GLN A 182     -20.835  16.939  -2.877  1.00 66.39           H  
ATOM   2834  C   GLN A 182     -20.756  19.062  -2.790  1.00 66.39           C  
ATOM   2835  CB  GLN A 182     -22.563  17.624  -1.801  1.00 66.39           C  
ATOM   2836  HB2 GLN A 182     -22.772  18.224  -0.915  1.00 66.39           H  
ATOM   2837  HB3 GLN A 182     -23.140  18.027  -2.633  1.00 66.39           H  
ATOM   2838  O   GLN A 182     -20.591  19.139  -4.006  1.00 66.39           O  
ATOM   2839  CG  GLN A 182     -23.008  16.174  -1.569  1.00 66.39           C  
ATOM   2840  HG2 GLN A 182     -22.849  15.604  -2.484  1.00 66.39           H  
ATOM   2841  HG3 GLN A 182     -22.410  15.711  -0.784  1.00 66.39           H  
ATOM   2842  CD  GLN A 182     -24.479  16.062  -1.186  1.00 66.39           C  
ATOM   2843  NE2 GLN A 182     -24.974  14.860  -0.991  1.00 66.39           N  
ATOM   2844 HE21 GLN A 182     -25.952  14.837  -0.742  1.00 66.39           H  
ATOM   2845 HE22 GLN A 182     -24.375  14.050  -1.057  1.00 66.39           H  
ATOM   2846  OE1 GLN A 182     -25.222  17.022  -1.085  1.00 66.39           O  
ATOM   2847  N   THR A 183     -20.608  20.128  -2.000  1.00 65.60           N  
ATOM   2848  H   THR A 183     -20.810  20.023  -1.016  1.00 65.60           H  
ATOM   2849  CA  THR A 183     -20.285  21.462  -2.539  1.00 65.60           C  
ATOM   2850  HA  THR A 183     -20.956  21.656  -3.377  1.00 65.60           H  
ATOM   2851  C   THR A 183     -18.870  21.549  -3.120  1.00 65.60           C  
ATOM   2852  CB  THR A 183     -20.515  22.580  -1.510  1.00 65.60           C  
ATOM   2853  HB  THR A 183     -20.083  23.506  -1.888  1.00 65.60           H  
ATOM   2854  O   THR A 183     -18.660  22.263  -4.098  1.00 65.60           O  
ATOM   2855  CG2 THR A 183     -22.004  22.812  -1.255  1.00 65.60           C  
ATOM   2856 HG21 THR A 183     -22.508  21.881  -0.998  1.00 65.60           H  
ATOM   2857 HG22 THR A 183     -22.137  23.531  -0.447  1.00 65.60           H  
ATOM   2858 HG23 THR A 183     -22.464  23.213  -2.159  1.00 65.60           H  
ATOM   2859  OG1 THR A 183     -19.940  22.288  -0.259  1.00 65.60           O  
ATOM   2860  HG1 THR A 183     -20.517  21.621   0.121  1.00 65.60           H  
ATOM   2861  N   HIS A 184     -17.903  20.789  -2.592  1.00 58.97           N  
ATOM   2862  H   HIS A 184     -18.123  20.240  -1.773  1.00 58.97           H  
ATOM   2863  CA  HIS A 184     -16.529  20.747  -3.125  1.00 58.97           C  
ATOM   2864  HA  HIS A 184     -16.283  21.726  -3.534  1.00 58.97           H  
ATOM   2865  C   HIS A 184     -16.336  19.778  -4.297  1.00 58.97           C  
ATOM   2866  CB  HIS A 184     -15.533  20.477  -1.989  1.00 58.97           C  
ATOM   2867  HB2 HIS A 184     -14.604  20.095  -2.413  1.00 58.97           H  
ATOM   2868  HB3 HIS A 184     -15.931  19.721  -1.313  1.00 58.97           H  
ATOM   2869  O   HIS A 184     -15.347  19.894  -5.018  1.00 58.97           O  
ATOM   2870  CG  HIS A 184     -15.193  21.736  -1.234  1.00 58.97           C  
ATOM   2871  CD2 HIS A 184     -15.706  22.140  -0.038  1.00 58.97           C  
ATOM   2872  HD2 HIS A 184     -16.435  21.600   0.548  1.00 58.97           H  
ATOM   2873  ND1 HIS A 184     -14.367  22.746  -1.718  1.00 58.97           N  
ATOM   2874  CE1 HIS A 184     -14.426  23.745  -0.836  1.00 58.97           C  
ATOM   2875  HE1 HIS A 184     -13.939  24.700  -0.973  1.00 58.97           H  
ATOM   2876  NE2 HIS A 184     -15.212  23.403   0.198  1.00 58.97           N  
ATOM   2877  HE2 HIS A 184     -15.506  24.030   0.933  1.00 58.97           H  
ATOM   2878  N   SER A 185     -17.287  18.874  -4.551  1.00 53.58           N  
ATOM   2879  H   SER A 185     -18.050  18.791  -3.894  1.00 53.58           H  
ATOM   2880  CA  SER A 185     -17.281  17.978  -5.720  1.00 53.58           C  
ATOM   2881  HA  SER A 185     -16.403  17.336  -5.665  1.00 53.58           H  
ATOM   2882  C   SER A 185     -17.216  18.735  -7.063  1.00 53.58           C  
ATOM   2883  CB  SER A 185     -18.531  17.088  -5.648  1.00 53.58           C  
ATOM   2884  HB2 SER A 185     -18.466  16.445  -4.771  1.00 53.58           H  
ATOM   2885  HB3 SER A 185     -19.411  17.723  -5.550  1.00 53.58           H  
ATOM   2886  O   SER A 185     -16.754  18.179  -8.062  1.00 53.58           O  
ATOM   2887  OG  SER A 185     -18.707  16.297  -6.805  1.00 53.58           O  
ATOM   2888  HG  SER A 185     -19.512  16.597  -7.235  1.00 53.58           H  
ATOM   2889  N   HIS A 186     -17.621  20.012  -7.095  1.00 52.39           N  
ATOM   2890  H   HIS A 186     -17.993  20.410  -6.244  1.00 52.39           H  
ATOM   2891  CA  HIS A 186     -17.749  20.793  -8.332  1.00 52.39           C  
ATOM   2892  HA  HIS A 186     -17.336  20.210  -9.155  1.00 52.39           H  
ATOM   2893  C   HIS A 186     -16.940  22.102  -8.386  1.00 52.39           C  
ATOM   2894  CB  HIS A 186     -19.247  20.976  -8.631  1.00 52.39           C  
ATOM   2895  HB2 HIS A 186     -19.366  21.607  -9.512  1.00 52.39           H  
ATOM   2896  HB3 HIS A 186     -19.728  21.473  -7.789  1.00 52.39           H  
ATOM   2897  O   HIS A 186     -17.063  22.841  -9.360  1.00 52.39           O  
ATOM   2898  CG  HIS A 186     -19.936  19.661  -8.909  1.00 52.39           C  
ATOM   2899  CD2 HIS A 186     -21.132  19.225  -8.405  1.00 52.39           C  
ATOM   2900  HD2 HIS A 186     -21.776  19.771  -7.732  1.00 52.39           H  
ATOM   2901  ND1 HIS A 186     -19.438  18.646  -9.697  1.00 52.39           N  
ATOM   2902  HD1 HIS A 186     -18.530  18.632 -10.140  1.00 52.39           H  
ATOM   2903  CE1 HIS A 186     -20.313  17.631  -9.680  1.00 52.39           C  
ATOM   2904  HE1 HIS A 186     -20.185  16.690 -10.194  1.00 52.39           H  
ATOM   2905  NE2 HIS A 186     -21.353  17.929  -8.890  1.00 52.39           N  
ATOM   2906  N   GLY A 187     -16.070  22.388  -7.409  1.00 45.62           N  
ATOM   2907  H   GLY A 187     -15.949  21.725  -6.656  1.00 45.62           H  
ATOM   2908  CA  GLY A 187     -15.313  23.645  -7.356  1.00 45.62           C  
ATOM   2909  HA2 GLY A 187     -15.763  24.292  -6.603  1.00 45.62           H  
ATOM   2910  HA3 GLY A 187     -15.368  24.169  -8.310  1.00 45.62           H  
ATOM   2911  C   GLY A 187     -13.846  23.445  -6.985  1.00 45.62           C  
ATOM   2912  O   GLY A 187     -13.526  23.026  -5.880  1.00 45.62           O  
ATOM   2913  N   HIS A 188     -12.936  23.792  -7.895  1.00 48.92           N  
ATOM   2914  H   HIS A 188     -13.290  24.148  -8.772  1.00 48.92           H  
ATOM   2915  CA  HIS A 188     -11.479  23.636  -7.776  1.00 48.92           C  
ATOM   2916  HA  HIS A 188     -11.304  22.618  -7.428  1.00 48.92           H  
ATOM   2917  C   HIS A 188     -10.797  24.556  -6.732  1.00 48.92           C  
ATOM   2918  CB  HIS A 188     -10.866  23.784  -9.191  1.00 48.92           C  
ATOM   2919  HB2 HIS A 188     -10.069  24.528  -9.191  1.00 48.92           H  
ATOM   2920  HB3 HIS A 188     -11.617  24.152  -9.890  1.00 48.92           H  
ATOM   2921  O   HIS A 188      -9.582  24.777  -6.797  1.00 48.92           O  
ATOM   2922  CG  HIS A 188     -10.298  22.502  -9.738  1.00 48.92           C  
ATOM   2923  CD2 HIS A 188     -10.607  21.905 -10.931  1.00 48.92           C  
ATOM   2924  HD2 HIS A 188     -11.319  22.266 -11.659  1.00 48.92           H  
ATOM   2925  ND1 HIS A 188      -9.350  21.718  -9.125  1.00 48.92           N  
ATOM   2926  HD1 HIS A 188      -8.948  21.897  -8.216  1.00 48.92           H  
ATOM   2927  CE1 HIS A 188      -9.099  20.668  -9.924  1.00 48.92           C  
ATOM   2928  HE1 HIS A 188      -8.409  19.866  -9.707  1.00 48.92           H  
ATOM   2929  NE2 HIS A 188      -9.833  20.745 -11.041  1.00 48.92           N  
ATOM   2930  N   GLU A 189     -11.533  25.113  -5.769  1.00 49.14           N  
ATOM   2931  H   GLU A 189     -12.481  24.793  -5.629  1.00 49.14           H  
ATOM   2932  CA  GLU A 189     -11.022  26.190  -4.926  1.00 49.14           C  
ATOM   2933  HA  GLU A 189     -10.266  26.683  -5.537  1.00 49.14           H  
ATOM   2934  C   GLU A 189     -10.283  25.692  -3.675  1.00 49.14           C  
ATOM   2935  CB  GLU A 189     -12.078  27.270  -4.659  1.00 49.14           C  
ATOM   2936  HB2 GLU A 189     -12.347  27.271  -3.602  1.00 49.14           H  
ATOM   2937  HB3 GLU A 189     -12.969  27.075  -5.255  1.00 49.14           H  
ATOM   2938  O   GLU A 189     -10.783  24.973  -2.809  1.00 49.14           O  
ATOM   2939  CG  GLU A 189     -11.491  28.634  -5.062  1.00 49.14           C  
ATOM   2940  HG2 GLU A 189     -10.582  28.801  -4.485  1.00 49.14           H  
ATOM   2941  HG3 GLU A 189     -11.216  28.597  -6.116  1.00 49.14           H  
ATOM   2942  CD  GLU A 189     -12.447  29.811  -4.846  1.00 49.14           C  
ATOM   2943  OE1 GLU A 189     -11.993  30.940  -5.129  1.00 49.14           O  
ATOM   2944  OE2 GLU A 189     -13.579  29.572  -4.375  1.00 49.14           O  
ATOM   2945  N   ARG A 190      -9.009  26.085  -3.624  1.00 44.72           N  
ATOM   2946  H   ARG A 190      -8.737  26.728  -4.354  1.00 44.72           H  
ATOM   2947  CA  ARG A 190      -7.972  25.653  -2.691  1.00 44.72           C  
ATOM   2948  HA  ARG A 190      -7.885  24.568  -2.729  1.00 44.72           H  
ATOM   2949  C   ARG A 190      -8.286  26.060  -1.253  1.00 44.72           C  
ATOM   2950  CB  ARG A 190      -6.651  26.308  -3.131  1.00 44.72           C  
ATOM   2951  HB2 ARG A 190      -5.899  26.125  -2.363  1.00 44.72           H  
ATOM   2952  HB3 ARG A 190      -6.803  27.386  -3.198  1.00 44.72           H  
ATOM   2953  O   ARG A 190      -7.884  27.131  -0.806  1.00 44.72           O  
ATOM   2954  CG  ARG A 190      -6.096  25.802  -4.467  1.00 44.72           C  
ATOM   2955  HG2 ARG A 190      -6.859  25.843  -5.244  1.00 44.72           H  
ATOM   2956  HG3 ARG A 190      -5.761  24.772  -4.345  1.00 44.72           H  
ATOM   2957  CD  ARG A 190      -4.921  26.701  -4.868  1.00 44.72           C  
ATOM   2958  HD2 ARG A 190      -4.275  26.847  -4.002  1.00 44.72           H  
ATOM   2959  HD3 ARG A 190      -5.319  27.669  -5.173  1.00 44.72           H  
ATOM   2960  NE  ARG A 190      -4.125  26.116  -5.960  1.00 44.72           N  
ATOM   2961  HE  ARG A 190      -4.395  25.196  -6.278  1.00 44.72           H  
ATOM   2962  NH1 ARG A 190      -2.764  27.932  -6.323  1.00 44.72           N  
ATOM   2963 HH11 ARG A 190      -3.321  28.471  -5.675  1.00 44.72           H  
ATOM   2964 HH12 ARG A 190      -2.034  28.388  -6.852  1.00 44.72           H  
ATOM   2965  NH2 ARG A 190      -2.441  26.058  -7.491  1.00 44.72           N  
ATOM   2966 HH21 ARG A 190      -2.717  25.126  -7.763  1.00 44.72           H  
ATOM   2967 HH22 ARG A 190      -1.706  26.530  -7.998  1.00 44.72           H  
ATOM   2968  CZ  ARG A 190      -3.118  26.703  -6.582  1.00 44.72           C  
ATOM   2969  N   ALA A 191      -8.812  25.141  -0.452  1.00 48.37           N  
ATOM   2970  H   ALA A 191      -9.280  24.349  -0.869  1.00 48.37           H  
ATOM   2971  CA  ALA A 191      -8.594  25.210   0.988  1.00 48.37           C  
ATOM   2972  HA  ALA A 191      -8.654  26.252   1.299  1.00 48.37           H  
ATOM   2973  C   ALA A 191      -7.164  24.716   1.300  1.00 48.37           C  
ATOM   2974  CB  ALA A 191      -9.731  24.484   1.716  1.00 48.37           C  
ATOM   2975  HB1 ALA A 191      -9.685  23.413   1.518  1.00 48.37           H  
ATOM   2976  HB2 ALA A 191     -10.687  24.863   1.355  1.00 48.37           H  
ATOM   2977  HB3 ALA A 191      -9.673  24.681   2.787  1.00 48.37           H  
ATOM   2978  O   ALA A 191      -6.947  23.569   1.691  1.00 48.37           O  
ATOM   2979  N   SER A 192      -6.172  25.591   1.128  1.00 40.36           N  
ATOM   2980  H   SER A 192      -6.430  26.495   0.758  1.00 40.36           H  
ATOM   2981  CA  SER A 192      -4.827  25.449   1.702  1.00 40.36           C  
ATOM   2982  HA  SER A 192      -4.396  24.491   1.412  1.00 40.36           H  
ATOM   2983  C   SER A 192      -4.934  25.535   3.229  1.00 40.36           C  
ATOM   2984  CB  SER A 192      -3.938  26.577   1.168  1.00 40.36           C  
ATOM   2985  HB2 SER A 192      -3.825  26.477   0.089  1.00 40.36           H  
ATOM   2986  HB3 SER A 192      -4.409  27.536   1.386  1.00 40.36           H  
ATOM   2987  O   SER A 192      -5.470  26.502   3.757  1.00 40.36           O  
ATOM   2988  OG  SER A 192      -2.669  26.539   1.784  1.00 40.36           O  
ATOM   2989  HG  SER A 192      -2.266  27.407   1.702  1.00 40.36           H  
ATOM   2990  N   GLY A 193      -4.521  24.496   3.954  1.00 44.68           N  
ATOM   2991  H   GLY A 193      -4.097  23.715   3.474  1.00 44.68           H  
ATOM   2992  CA  GLY A 193      -4.596  24.464   5.419  1.00 44.68           C  
ATOM   2993  HA2 GLY A 193      -5.637  24.506   5.741  1.00 44.68           H  
ATOM   2994  HA3 GLY A 193      -4.085  25.334   5.831  1.00 44.68           H  
ATOM   2995  C   GLY A 193      -3.960  23.198   5.980  1.00 44.68           C  
ATOM   2996  O   GLY A 193      -4.650  22.211   6.199  1.00 44.68           O  
ATOM   2997  N   THR A 194      -2.631  23.249   6.092  1.00 40.73           N  
ATOM   2998  H   THR A 194      -2.233  24.124   5.782  1.00 40.73           H  
ATOM   2999  CA  THR A 194      -1.733  22.466   6.962  1.00 40.73           C  
ATOM   3000  HA  THR A 194      -0.768  22.447   6.456  1.00 40.73           H  
ATOM   3001  C   THR A 194      -2.046  20.987   7.225  1.00 40.73           C  
ATOM   3002  CB  THR A 194      -1.484  23.219   8.282  1.00 40.73           C  
ATOM   3003  HB  THR A 194      -0.855  22.610   8.930  1.00 40.73           H  
ATOM   3004  O   THR A 194      -2.438  20.620   8.325  1.00 40.73           O  
ATOM   3005  CG2 THR A 194      -0.777  24.559   8.040  1.00 40.73           C  
ATOM   3006 HG21 THR A 194      -0.199  24.541   7.116  1.00 40.73           H  
ATOM   3007 HG22 THR A 194      -0.098  24.754   8.869  1.00 40.73           H  
ATOM   3008 HG23 THR A 194      -1.505  25.369   7.992  1.00 40.73           H  
ATOM   3009  OG1 THR A 194      -2.708  23.484   8.920  1.00 40.73           O  
ATOM   3010  HG1 THR A 194      -3.074  22.636   9.181  1.00 40.73           H  
ATOM   3011  N   TYR A 195      -1.696  20.142   6.251  1.00 42.67           N  
ATOM   3012  H   TYR A 195      -1.740  20.504   5.309  1.00 42.67           H  
ATOM   3013  CA  TYR A 195      -0.713  19.060   6.428  1.00 42.67           C  
ATOM   3014  HA  TYR A 195      -0.086  19.274   7.293  1.00 42.67           H  
ATOM   3015  C   TYR A 195       0.183  19.046   5.174  1.00 42.67           C  
ATOM   3016  CB  TYR A 195      -1.382  17.690   6.664  1.00 42.67           C  
ATOM   3017  HB2 TYR A 195      -2.251  17.593   6.013  1.00 42.67           H  
ATOM   3018  HB3 TYR A 195      -0.680  16.908   6.373  1.00 42.67           H  
ATOM   3019  O   TYR A 195      -0.239  18.621   4.104  1.00 42.67           O  
ATOM   3020  CG  TYR A 195      -1.789  17.417   8.105  1.00 42.67           C  
ATOM   3021  CD1 TYR A 195      -0.856  16.886   9.020  1.00 42.67           C  
ATOM   3022  HD1 TYR A 195       0.148  16.655   8.696  1.00 42.67           H  
ATOM   3023  CD2 TYR A 195      -3.102  17.696   8.533  1.00 42.67           C  
ATOM   3024  HD2 TYR A 195      -3.815  18.114   7.838  1.00 42.67           H  
ATOM   3025  CE1 TYR A 195      -1.230  16.657  10.359  1.00 42.67           C  
ATOM   3026  HE1 TYR A 195      -0.524  16.254  11.071  1.00 42.67           H  
ATOM   3027  CE2 TYR A 195      -3.477  17.476   9.872  1.00 42.67           C  
ATOM   3028  HE2 TYR A 195      -4.479  17.716  10.197  1.00 42.67           H  
ATOM   3029  OH  TYR A 195      -2.888  16.750  12.086  1.00 42.67           O  
ATOM   3030  HH  TYR A 195      -3.796  17.010  12.260  1.00 42.67           H  
ATOM   3031  CZ  TYR A 195      -2.539  16.958  10.789  1.00 42.67           C  
ATOM   3032  N   SER A 196       1.409  19.574   5.274  1.00 38.81           N  
ATOM   3033  H   SER A 196       1.704  19.889   6.187  1.00 38.81           H  
ATOM   3034  CA  SER A 196       2.479  19.271   4.309  1.00 38.81           C  
ATOM   3035  HA  SER A 196       2.053  19.125   3.316  1.00 38.81           H  
ATOM   3036  C   SER A 196       3.125  17.966   4.781  1.00 38.81           C  
ATOM   3037  CB  SER A 196       3.495  20.418   4.240  1.00 38.81           C  
ATOM   3038  HB2 SER A 196       2.980  21.339   3.969  1.00 38.81           H  
ATOM   3039  HB3 SER A 196       3.961  20.546   5.217  1.00 38.81           H  
ATOM   3040  O   SER A 196       3.570  17.898   5.926  1.00 38.81           O  
ATOM   3041  OG  SER A 196       4.495  20.145   3.274  1.00 38.81           O  
ATOM   3042  HG  SER A 196       5.191  20.799   3.373  1.00 38.81           H  
ATOM   3043  N   PRO A 197       3.100  16.915   3.951  1.00 54.38           N  
ATOM   3044  CA  PRO A 197       4.082  16.822   2.886  1.00 54.38           C  
ATOM   3045  HA  PRO A 197       4.875  17.557   3.025  1.00 54.38           H  
ATOM   3046  C   PRO A 197       3.396  17.073   1.547  1.00 54.38           C  
ATOM   3047  CB  PRO A 197       4.691  15.421   3.025  1.00 54.38           C  
ATOM   3048  HB2 PRO A 197       5.062  15.036   2.075  1.00 54.38           H  
ATOM   3049  HB3 PRO A 197       5.495  15.450   3.760  1.00 54.38           H  
ATOM   3050  O   PRO A 197       2.720  16.197   1.011  1.00 54.38           O  
ATOM   3051  CG  PRO A 197       3.540  14.578   3.570  1.00 54.38           C  
ATOM   3052  HG2 PRO A 197       2.937  14.196   2.746  1.00 54.38           H  
ATOM   3053  HG3 PRO A 197       3.901  13.755   4.187  1.00 54.38           H  
ATOM   3054  CD  PRO A 197       2.718  15.575   4.384  1.00 54.38           C  
ATOM   3055  HD2 PRO A 197       2.943  15.448   5.443  1.00 54.38           H  
ATOM   3056  HD3 PRO A 197       1.653  15.411   4.217  1.00 54.38           H  
ATOM   3057  N   SER A 198       3.597  18.272   0.995  1.00 70.58           N  
ATOM   3058  H   SER A 198       4.163  18.930   1.512  1.00 70.58           H  
ATOM   3059  CA  SER A 198       3.072  18.739  -0.303  1.00 70.58           C  
ATOM   3060  HA  SER A 198       2.014  18.976  -0.188  1.00 70.58           H  
ATOM   3061  C   SER A 198       3.189  17.730  -1.457  1.00 70.58           C  
ATOM   3062  CB  SER A 198       3.821  20.017  -0.699  1.00 70.58           C  
ATOM   3063  HB2 SER A 198       3.512  20.325  -1.697  1.00 70.58           H  
ATOM   3064  HB3 SER A 198       3.571  20.811   0.006  1.00 70.58           H  
ATOM   3065  O   SER A 198       2.440  17.815  -2.425  1.00 70.58           O  
ATOM   3066  OG  SER A 198       5.223  19.799  -0.673  1.00 70.58           O  
ATOM   3067  HG  SER A 198       5.662  20.564  -1.052  1.00 70.58           H  
ATOM   3068  N   ALA A 199       4.087  16.751  -1.349  1.00 83.24           N  
ATOM   3069  H   ALA A 199       4.668  16.746  -0.522  1.00 83.24           H  
ATOM   3070  CA  ALA A 199       4.286  15.699  -2.333  1.00 83.24           C  
ATOM   3071  HA  ALA A 199       4.374  16.161  -3.316  1.00 83.24           H  
ATOM   3072  C   ALA A 199       3.141  14.668  -2.424  1.00 83.24           C  
ATOM   3073  CB  ALA A 199       5.617  15.017  -2.003  1.00 83.24           C  
ATOM   3074  HB1 ALA A 199       5.834  14.274  -2.770  1.00 83.24           H  
ATOM   3075  HB2 ALA A 199       6.421  15.752  -1.991  1.00 83.24           H  
ATOM   3076  HB3 ALA A 199       5.557  14.523  -1.033  1.00 83.24           H  
ATOM   3077  O   ALA A 199       2.944  14.109  -3.498  1.00 83.24           O  
ATOM   3078  N   LEU A 200       2.397  14.396  -1.342  1.00 90.37           N  
ATOM   3079  H   LEU A 200       2.560  14.924  -0.497  1.00 90.37           H  
ATOM   3080  CA  LEU A 200       1.350  13.356  -1.327  1.00 90.37           C  
ATOM   3081  HA  LEU A 200       1.546  12.644  -2.129  1.00 90.37           H  
ATOM   3082  C   LEU A 200      -0.062  13.871  -1.617  1.00 90.37           C  
ATOM   3083  CB  LEU A 200       1.364  12.597   0.011  1.00 90.37           C  
ATOM   3084  HB2 LEU A 200       0.443  12.021   0.096  1.00 90.37           H  
ATOM   3085  HB3 LEU A 200       1.359  13.326   0.821  1.00 90.37           H  
ATOM   3086  O   LEU A 200      -0.987  13.061  -1.655  1.00 90.37           O  
ATOM   3087  CG  LEU A 200       2.527  11.617   0.216  1.00 90.37           C  
ATOM   3088  HG  LEU A 200       3.474  12.156   0.208  1.00 90.37           H  
ATOM   3089  CD1 LEU A 200       2.317  10.983   1.592  1.00 90.37           C  
ATOM   3090 HD11 LEU A 200       1.335  10.512   1.643  1.00 90.37           H  
ATOM   3091 HD12 LEU A 200       2.376  11.755   2.359  1.00 90.37           H  
ATOM   3092 HD13 LEU A 200       3.069  10.222   1.800  1.00 90.37           H  
ATOM   3093  CD2 LEU A 200       2.570  10.504  -0.835  1.00 90.37           C  
ATOM   3094 HD21 LEU A 200       2.758  10.920  -1.825  1.00 90.37           H  
ATOM   3095 HD22 LEU A 200       3.378   9.809  -0.608  1.00 90.37           H  
ATOM   3096 HD23 LEU A 200       1.620   9.969  -0.837  1.00 90.37           H  
ATOM   3097  N   GLY A 201      -0.225  15.181  -1.837  1.00 90.86           N  
ATOM   3098  H   GLY A 201       0.598  15.767  -1.818  1.00 90.86           H  
ATOM   3099  CA  GLY A 201      -1.525  15.824  -2.059  1.00 90.86           C  
ATOM   3100  HA2 GLY A 201      -2.025  15.961  -1.100  1.00 90.86           H  
ATOM   3101  HA3 GLY A 201      -1.373  16.804  -2.512  1.00 90.86           H  
ATOM   3102  C   GLY A 201      -2.453  15.011  -2.967  1.00 90.86           C  
ATOM   3103  O   GLY A 201      -3.485  14.558  -2.483  1.00 90.86           O  
ATOM   3104  N   PRO A 202      -2.045  14.676  -4.209  1.00 93.67           N  
ATOM   3105  CA  PRO A 202      -2.908  13.951  -5.140  1.00 93.67           C  
ATOM   3106  HA  PRO A 202      -3.796  14.556  -5.326  1.00 93.67           H  
ATOM   3107  C   PRO A 202      -3.360  12.566  -4.658  1.00 93.67           C  
ATOM   3108  CB  PRO A 202      -2.100  13.831  -6.434  1.00 93.67           C  
ATOM   3109  HB2 PRO A 202      -2.748  13.948  -7.302  1.00 93.67           H  
ATOM   3110  HB3 PRO A 202      -1.574  12.876  -6.466  1.00 93.67           H  
ATOM   3111  O   PRO A 202      -4.462  12.136  -4.990  1.00 93.67           O  
ATOM   3112  CG  PRO A 202      -1.079  14.961  -6.353  1.00 93.67           C  
ATOM   3113  HG2 PRO A 202      -1.535  15.882  -6.715  1.00 93.67           H  
ATOM   3114  HG3 PRO A 202      -0.173  14.726  -6.912  1.00 93.67           H  
ATOM   3115  CD  PRO A 202      -0.806  15.081  -4.860  1.00 93.67           C  
ATOM   3116  HD2 PRO A 202      -0.005  14.397  -4.577  1.00 93.67           H  
ATOM   3117  HD3 PRO A 202      -0.533  16.107  -4.614  1.00 93.67           H  
ATOM   3118  N   ILE A 203      -2.535  11.859  -3.875  1.00 95.32           N  
ATOM   3119  H   ILE A 203      -1.699  12.308  -3.529  1.00 95.32           H  
ATOM   3120  CA  ILE A 203      -2.931  10.572  -3.287  1.00 95.32           C  
ATOM   3121  HA  ILE A 203      -3.443   9.984  -4.049  1.00 95.32           H  
ATOM   3122  C   ILE A 203      -3.936  10.796  -2.157  1.00 95.32           C  
ATOM   3123  CB  ILE A 203      -1.720   9.749  -2.789  1.00 95.32           C  
ATOM   3124  HB  ILE A 203      -1.156  10.341  -2.068  1.00 95.32           H  
ATOM   3125  O   ILE A 203      -4.905  10.047  -2.067  1.00 95.32           O  
ATOM   3126  CG1 ILE A 203      -0.794   9.373  -3.968  1.00 95.32           C  
ATOM   3127 HG12 ILE A 203      -1.369   8.832  -4.719  1.00 95.32           H  
ATOM   3128 HG13 ILE A 203      -0.426  10.289  -4.431  1.00 95.32           H  
ATOM   3129  CG2 ILE A 203      -2.216   8.466  -2.089  1.00 95.32           C  
ATOM   3130 HG21 ILE A 203      -1.395   7.908  -1.638  1.00 95.32           H  
ATOM   3131 HG22 ILE A 203      -2.758   7.846  -2.802  1.00 95.32           H  
ATOM   3132 HG23 ILE A 203      -2.913   8.688  -1.281  1.00 95.32           H  
ATOM   3133  CD1 ILE A 203       0.417   8.517  -3.558  1.00 95.32           C  
ATOM   3134 HD11 ILE A 203       0.108   7.585  -3.085  1.00 95.32           H  
ATOM   3135 HD12 ILE A 203       1.058   9.079  -2.879  1.00 95.32           H  
ATOM   3136 HD13 ILE A 203       0.990   8.227  -4.438  1.00 95.32           H  
ATOM   3137  N   GLN A 204      -3.728  11.807  -1.309  1.00 93.75           N  
ATOM   3138  H   GLN A 204      -2.937  12.418  -1.453  1.00 93.75           H  
ATOM   3139  CA  GLN A 204      -4.687  12.138  -0.254  1.00 93.75           C  
ATOM   3140  HA  GLN A 204      -4.863  11.244   0.344  1.00 93.75           H  
ATOM   3141  C   GLN A 204      -6.032  12.557  -0.857  1.00 93.75           C  
ATOM   3142  CB  GLN A 204      -4.120  13.232   0.663  1.00 93.75           C  
ATOM   3143  HB2 GLN A 204      -3.986  14.151   0.092  1.00 93.75           H  
ATOM   3144  HB3 GLN A 204      -3.145  12.919   1.036  1.00 93.75           H  
ATOM   3145  O   GLN A 204      -7.063  12.073  -0.412  1.00 93.75           O  
ATOM   3146  CG  GLN A 204      -5.047  13.529   1.859  1.00 93.75           C  
ATOM   3147  HG2 GLN A 204      -6.031  13.832   1.504  1.00 93.75           H  
ATOM   3148  HG3 GLN A 204      -4.635  14.367   2.421  1.00 93.75           H  
ATOM   3149  CD  GLN A 204      -5.191  12.350   2.823  1.00 93.75           C  
ATOM   3150  NE2 GLN A 204      -6.386  11.991   3.235  1.00 93.75           N  
ATOM   3151 HE21 GLN A 204      -6.468  11.193   3.850  1.00 93.75           H  
ATOM   3152 HE22 GLN A 204      -7.233  12.367   2.834  1.00 93.75           H  
ATOM   3153  OE1 GLN A 204      -4.213  11.739   3.234  1.00 93.75           O  
ATOM   3154  N   ASP A 205      -6.030  13.373  -1.912  1.00 93.25           N  
ATOM   3155  H   ASP A 205      -5.150  13.770  -2.207  1.00 93.25           H  
ATOM   3156  CA  ASP A 205      -7.252  13.772  -2.617  1.00 93.25           C  
ATOM   3157  HA  ASP A 205      -7.932  14.260  -1.920  1.00 93.25           H  
ATOM   3158  C   ASP A 205      -7.981  12.569  -3.240  1.00 93.25           C  
ATOM   3159  CB  ASP A 205      -6.888  14.755  -3.729  1.00 93.25           C  
ATOM   3160  HB2 ASP A 205      -6.200  14.273  -4.424  1.00 93.25           H  
ATOM   3161  HB3 ASP A 205      -7.793  15.002  -4.285  1.00 93.25           H  
ATOM   3162  O   ASP A 205      -9.208  12.477  -3.192  1.00 93.25           O  
ATOM   3163  CG  ASP A 205      -6.266  16.057  -3.229  1.00 93.25           C  
ATOM   3164  OD1 ASP A 205      -6.981  16.887  -2.637  1.00 93.25           O  
ATOM   3165  OD2 ASP A 205      -5.160  16.408  -3.700  1.00 93.25           O  
ATOM   3166  N   ALA A 206      -7.230  11.619  -3.805  1.00 96.37           N  
ATOM   3167  H   ALA A 206      -6.234  11.770  -3.881  1.00 96.37           H  
ATOM   3168  CA  ALA A 206      -7.784  10.366  -4.302  1.00 96.37           C  
ATOM   3169  HA  ALA A 206      -8.604  10.590  -4.984  1.00 96.37           H  
ATOM   3170  C   ALA A 206      -8.361   9.508  -3.163  1.00 96.37           C  
ATOM   3171  CB  ALA A 206      -6.694   9.635  -5.088  1.00 96.37           C  
ATOM   3172  HB1 ALA A 206      -6.465  10.206  -5.987  1.00 96.37           H  
ATOM   3173  HB2 ALA A 206      -5.792   9.540  -4.483  1.00 96.37           H  
ATOM   3174  HB3 ALA A 206      -7.043   8.640  -5.366  1.00 96.37           H  
ATOM   3175  O   ALA A 206      -9.466   8.992  -3.303  1.00 96.37           O  
ATOM   3176  N   CYS A 207      -7.670   9.406  -2.025  1.00 95.71           N  
ATOM   3177  H   CYS A 207      -6.773   9.867  -1.966  1.00 95.71           H  
ATOM   3178  CA  CYS A 207      -8.169   8.713  -0.836  1.00 95.71           C  
ATOM   3179  HA  CYS A 207      -8.391   7.679  -1.100  1.00 95.71           H  
ATOM   3180  C   CYS A 207      -9.469   9.354  -0.326  1.00 95.71           C  
ATOM   3181  CB  CYS A 207      -7.073   8.726   0.240  1.00 95.71           C  
ATOM   3182  HB2 CYS A 207      -6.134   8.380  -0.192  1.00 95.71           H  
ATOM   3183  HB3 CYS A 207      -6.933   9.741   0.614  1.00 95.71           H  
ATOM   3184  O   CYS A 207     -10.450   8.651  -0.098  1.00 95.71           O  
ATOM   3185  SG  CYS A 207      -7.534   7.635   1.617  1.00 95.71           S  
ATOM   3186  HG  CYS A 207      -8.610   8.330   1.999  1.00 95.71           H  
ATOM   3187  N   ASP A 208      -9.512  10.683  -0.223  1.00 93.15           N  
ATOM   3188  H   ASP A 208      -8.656  11.203  -0.356  1.00 93.15           H  
ATOM   3189  CA  ASP A 208     -10.700  11.445   0.173  1.00 93.15           C  
ATOM   3190  HA  ASP A 208     -11.032  11.097   1.151  1.00 93.15           H  
ATOM   3191  C   ASP A 208     -11.858  11.214  -0.819  1.00 93.15           C  
ATOM   3192  CB  ASP A 208     -10.345  12.947   0.291  1.00 93.15           C  
ATOM   3193  HB2 ASP A 208     -11.278  13.504   0.377  1.00 93.15           H  
ATOM   3194  HB3 ASP A 208      -9.851  13.273  -0.624  1.00 93.15           H  
ATOM   3195  O   ASP A 208     -13.008  11.060  -0.406  1.00 93.15           O  
ATOM   3196  CG  ASP A 208      -9.466  13.328   1.501  1.00 93.15           C  
ATOM   3197  OD1 ASP A 208      -9.007  12.435   2.246  1.00 93.15           O  
ATOM   3198  OD2 ASP A 208      -9.283  14.542   1.754  1.00 93.15           O  
ATOM   3199  N   THR A 209     -11.558  11.090  -2.119  1.00 95.13           N  
ATOM   3200  H   THR A 209     -10.596  11.247  -2.387  1.00 95.13           H  
ATOM   3201  CA  THR A 209     -12.540  10.743  -3.164  1.00 95.13           C  
ATOM   3202  HA  THR A 209     -13.368  11.449  -3.102  1.00 95.13           H  
ATOM   3203  C   THR A 209     -13.122   9.339  -2.963  1.00 95.13           C  
ATOM   3204  CB  THR A 209     -11.930  10.851  -4.574  1.00 95.13           C  
ATOM   3205  HB  THR A 209     -11.124  10.126  -4.686  1.00 95.13           H  
ATOM   3206  O   THR A 209     -14.335   9.164  -3.083  1.00 95.13           O  
ATOM   3207  CG2 THR A 209     -12.954  10.600  -5.683  1.00 95.13           C  
ATOM   3208 HG21 THR A 209     -12.491  10.795  -6.651  1.00 95.13           H  
ATOM   3209 HG22 THR A 209     -13.287   9.562  -5.663  1.00 95.13           H  
ATOM   3210 HG23 THR A 209     -13.810  11.262  -5.554  1.00 95.13           H  
ATOM   3211  OG1 THR A 209     -11.408  12.141  -4.801  1.00 95.13           O  
ATOM   3212  HG1 THR A 209     -10.700  12.291  -4.170  1.00 95.13           H  
ATOM   3213  N   VAL A 210     -12.295   8.339  -2.628  1.00 96.40           N  
ATOM   3214  H   VAL A 210     -11.308   8.537  -2.548  1.00 96.40           H  
ATOM   3215  CA  VAL A 210     -12.775   6.982  -2.295  1.00 96.40           C  
ATOM   3216  HA  VAL A 210     -13.356   6.596  -3.132  1.00 96.40           H  
ATOM   3217  C   VAL A 210     -13.691   7.034  -1.078  1.00 96.40           C  
ATOM   3218  CB  VAL A 210     -11.622   5.999  -2.010  1.00 96.40           C  
ATOM   3219  HB  VAL A 210     -11.008   6.382  -1.195  1.00 96.40           H  
ATOM   3220  O   VAL A 210     -14.795   6.497  -1.123  1.00 96.40           O  
ATOM   3221  CG1 VAL A 210     -12.116   4.603  -1.606  1.00 96.40           C  
ATOM   3222 HG11 VAL A 210     -12.677   4.150  -2.424  1.00 96.40           H  
ATOM   3223 HG12 VAL A 210     -12.750   4.651  -0.721  1.00 96.40           H  
ATOM   3224 HG13 VAL A 210     -11.262   3.969  -1.366  1.00 96.40           H  
ATOM   3225  CG2 VAL A 210     -10.731   5.802  -3.232  1.00 96.40           C  
ATOM   3226 HG21 VAL A 210     -11.327   5.498  -4.092  1.00 96.40           H  
ATOM   3227 HG22 VAL A 210      -9.997   5.025  -3.015  1.00 96.40           H  
ATOM   3228 HG23 VAL A 210     -10.202   6.725  -3.467  1.00 96.40           H  
ATOM   3229  N   MET A 211     -13.264   7.715  -0.011  1.00 93.61           N  
ATOM   3230  H   MET A 211     -12.351   8.147  -0.051  1.00 93.61           H  
ATOM   3231  CA  MET A 211     -14.050   7.844   1.218  1.00 93.61           C  
ATOM   3232  HA  MET A 211     -14.234   6.851   1.628  1.00 93.61           H  
ATOM   3233  C   MET A 211     -15.417   8.473   0.935  1.00 93.61           C  
ATOM   3234  CB  MET A 211     -13.287   8.677   2.259  1.00 93.61           C  
ATOM   3235  HB2 MET A 211     -13.020   9.643   1.830  1.00 93.61           H  
ATOM   3236  HB3 MET A 211     -13.937   8.857   3.115  1.00 93.61           H  
ATOM   3237  O   MET A 211     -16.432   7.955   1.391  1.00 93.61           O  
ATOM   3238  CG  MET A 211     -12.013   7.993   2.763  1.00 93.61           C  
ATOM   3239  HG2 MET A 211     -11.491   8.689   3.419  1.00 93.61           H  
ATOM   3240  HG3 MET A 211     -11.358   7.774   1.919  1.00 93.61           H  
ATOM   3241  SD  MET A 211     -12.282   6.453   3.671  1.00 93.61           S  
ATOM   3242  CE  MET A 211     -10.563   6.077   4.095  1.00 93.61           C  
ATOM   3243  HE1 MET A 211     -10.147   6.893   4.685  1.00 93.61           H  
ATOM   3244  HE2 MET A 211     -10.524   5.157   4.679  1.00 93.61           H  
ATOM   3245  HE3 MET A 211      -9.979   5.952   3.183  1.00 93.61           H  
ATOM   3246  N   HIS A 212     -15.459   9.532   0.126  1.00 91.35           N  
ATOM   3247  H   HIS A 212     -14.587   9.928  -0.196  1.00 91.35           H  
ATOM   3248  CA  HIS A 212     -16.700  10.174  -0.305  1.00 91.35           C  
ATOM   3249  HA  HIS A 212     -17.234  10.552   0.567  1.00 91.35           H  
ATOM   3250  C   HIS A 212     -17.629   9.199  -1.039  1.00 91.35           C  
ATOM   3251  CB  HIS A 212     -16.325  11.356  -1.199  1.00 91.35           C  
ATOM   3252  HB2 HIS A 212     -15.836  10.996  -2.104  1.00 91.35           H  
ATOM   3253  HB3 HIS A 212     -15.605  11.975  -0.662  1.00 91.35           H  
ATOM   3254  O   HIS A 212     -18.795   9.063  -0.677  1.00 91.35           O  
ATOM   3255  CG  HIS A 212     -17.473  12.237  -1.608  1.00 91.35           C  
ATOM   3256  CD2 HIS A 212     -17.488  13.592  -1.483  1.00 91.35           C  
ATOM   3257  HD2 HIS A 212     -16.700  14.192  -1.053  1.00 91.35           H  
ATOM   3258  ND1 HIS A 212     -18.638  11.896  -2.257  1.00 91.35           N  
ATOM   3259  HD1 HIS A 212     -19.119  11.007  -2.273  1.00 91.35           H  
ATOM   3260  CE1 HIS A 212     -19.341  13.017  -2.476  1.00 91.35           C  
ATOM   3261  HE1 HIS A 212     -20.347  13.048  -2.869  1.00 91.35           H  
ATOM   3262  NE2 HIS A 212     -18.674  14.082  -2.030  1.00 91.35           N  
ATOM   3263  N   CYS A 213     -17.110   8.462  -2.026  1.00 94.63           N  
ATOM   3264  H   CYS A 213     -16.137   8.589  -2.263  1.00 94.63           H  
ATOM   3265  CA  CYS A 213     -17.904   7.486  -2.780  1.00 94.63           C  
ATOM   3266  HA  CYS A 213     -18.756   7.988  -3.239  1.00 94.63           H  
ATOM   3267  C   CYS A 213     -18.459   6.374  -1.880  1.00 94.63           C  
ATOM   3268  CB  CYS A 213     -17.028   6.856  -3.869  1.00 94.63           C  
ATOM   3269  HB2 CYS A 213     -16.146   6.413  -3.405  1.00 94.63           H  
ATOM   3270  HB3 CYS A 213     -17.595   6.073  -4.373  1.00 94.63           H  
ATOM   3271  O   CYS A 213     -19.576   5.900  -2.082  1.00 94.63           O  
ATOM   3272  SG  CYS A 213     -16.511   8.089  -5.088  1.00 94.63           S  
ATOM   3273  HG  CYS A 213     -15.734   8.790  -4.257  1.00 94.63           H  
ATOM   3274  N   VAL A 214     -17.675   5.953  -0.885  1.00 94.33           N  
ATOM   3275  H   VAL A 214     -16.754   6.358  -0.796  1.00 94.33           H  
ATOM   3276  CA  VAL A 214     -18.084   4.927   0.073  1.00 94.33           C  
ATOM   3277  HA  VAL A 214     -18.553   4.110  -0.475  1.00 94.33           H  
ATOM   3278  C   VAL A 214     -19.145   5.459   1.032  1.00 94.33           C  
ATOM   3279  CB  VAL A 214     -16.863   4.348   0.807  1.00 94.33           C  
ATOM   3280  HB  VAL A 214     -16.282   5.158   1.249  1.00 94.33           H  
ATOM   3281  O   VAL A 214     -20.087   4.727   1.303  1.00 94.33           O  
ATOM   3282  CG1 VAL A 214     -17.256   3.364   1.914  1.00 94.33           C  
ATOM   3283 HG11 VAL A 214     -17.872   2.564   1.505  1.00 94.33           H  
ATOM   3284 HG12 VAL A 214     -17.800   3.879   2.706  1.00 94.33           H  
ATOM   3285 HG13 VAL A 214     -16.352   2.935   2.346  1.00 94.33           H  
ATOM   3286  CG2 VAL A 214     -15.976   3.566  -0.171  1.00 94.33           C  
ATOM   3287 HG21 VAL A 214     -15.076   3.223   0.340  1.00 94.33           H  
ATOM   3288 HG22 VAL A 214     -15.673   4.192  -1.010  1.00 94.33           H  
ATOM   3289 HG23 VAL A 214     -16.525   2.711  -0.567  1.00 94.33           H  
ATOM   3290  N   MET A 215     -19.050   6.700   1.517  1.00 89.33           N  
ATOM   3291  H   MET A 215     -18.252   7.259   1.249  1.00 89.33           H  
ATOM   3292  CA  MET A 215     -20.033   7.299   2.439  1.00 89.33           C  
ATOM   3293  HA  MET A 215     -20.279   6.574   3.216  1.00 89.33           H  
ATOM   3294  C   MET A 215     -21.360   7.680   1.765  1.00 89.33           C  
ATOM   3295  CB  MET A 215     -19.425   8.539   3.105  1.00 89.33           C  
ATOM   3296  HB2 MET A 215     -19.044   9.211   2.336  1.00 89.33           H  
ATOM   3297  HB3 MET A 215     -20.203   9.059   3.663  1.00 89.33           H  
ATOM   3298  O   MET A 215     -22.415   7.680   2.407  1.00 89.33           O  
ATOM   3299  CG  MET A 215     -18.307   8.169   4.087  1.00 89.33           C  
ATOM   3300  HG2 MET A 215     -18.701   7.436   4.791  1.00 89.33           H  
ATOM   3301  HG3 MET A 215     -17.489   7.688   3.550  1.00 89.33           H  
ATOM   3302  SD  MET A 215     -17.636   9.558   5.040  1.00 89.33           S  
ATOM   3303  CE  MET A 215     -16.967  10.557   3.690  1.00 89.33           C  
ATOM   3304  HE1 MET A 215     -16.344   9.936   3.046  1.00 89.33           H  
ATOM   3305  HE2 MET A 215     -17.780  10.991   3.107  1.00 89.33           H  
ATOM   3306  HE3 MET A 215     -16.352  11.353   4.111  1.00 89.33           H  
ATOM   3307  N   ASP A 216     -21.332   7.972   0.466  1.00 89.94           N  
ATOM   3308  H   ASP A 216     -20.439   8.099   0.012  1.00 89.94           H  
ATOM   3309  CA  ASP A 216     -22.544   8.260  -0.301  1.00 89.94           C  
ATOM   3310  HA  ASP A 216     -23.174   8.944   0.267  1.00 89.94           H  
ATOM   3311  C   ASP A 216     -23.390   7.025  -0.585  1.00 89.94           C  
ATOM   3312  CB  ASP A 216     -22.177   8.921  -1.625  1.00 89.94           C  
ATOM   3313  HB2 ASP A 216     -21.361   8.371  -2.093  1.00 89.94           H  
ATOM   3314  HB3 ASP A 216     -23.036   8.878  -2.295  1.00 89.94           H  
ATOM   3315  O   ASP A 216     -24.585   7.155  -0.853  1.00 89.94           O  
ATOM   3316  CG  ASP A 216     -21.803  10.383  -1.465  1.00 89.94           C  
ATOM   3317  OD1 ASP A 216     -22.210  11.015  -0.460  1.00 89.94           O  
ATOM   3318  OD2 ASP A 216     -21.147  10.855  -2.413  1.00 89.94           O  
ATOM   3319  N   ASN A 217     -22.807   5.828  -0.508  1.00 91.31           N  
ATOM   3320  H   ASN A 217     -21.835   5.771  -0.240  1.00 91.31           H  
ATOM   3321  CA  ASN A 217     -23.561   4.613  -0.754  1.00 91.31           C  
ATOM   3322  HA  ASN A 217     -24.082   4.763  -1.699  1.00 91.31           H  
ATOM   3323  C   ASN A 217     -24.593   4.393   0.374  1.00 91.31           C  
ATOM   3324  CB  ASN A 217     -22.599   3.435  -0.945  1.00 91.31           C  
ATOM   3325  HB2 ASN A 217     -21.822   3.727  -1.651  1.00 91.31           H  
ATOM   3326  HB3 ASN A 217     -22.124   3.180   0.002  1.00 91.31           H  
ATOM   3327  O   ASN A 217     -24.211   4.241   1.535  1.00 91.31           O  
ATOM   3328  CG  ASN A 217     -23.323   2.212  -1.479  1.00 91.31           C  
ATOM   3329  ND2 ASN A 217     -22.732   1.496  -2.396  1.00 91.31           N  
ATOM   3330 HD21 ASN A 217     -21.824   1.783  -2.734  1.00 91.31           H  
ATOM   3331 HD22 ASN A 217     -23.263   0.738  -2.800  1.00 91.31           H  
ATOM   3332  OD1 ASN A 217     -24.434   1.874  -1.112  1.00 91.31           O  
ATOM   3333  N   PRO A 218     -25.902   4.318   0.079  1.00 87.91           N  
ATOM   3334  CA  PRO A 218     -26.917   4.107   1.112  1.00 87.91           C  
ATOM   3335  HA  PRO A 218     -26.899   4.939   1.816  1.00 87.91           H  
ATOM   3336  C   PRO A 218     -26.699   2.810   1.910  1.00 87.91           C  
ATOM   3337  CB  PRO A 218     -28.255   4.111   0.364  1.00 87.91           C  
ATOM   3338  HB2 PRO A 218     -28.970   3.408   0.792  1.00 87.91           H  
ATOM   3339  HB3 PRO A 218     -28.669   5.120   0.377  1.00 87.91           H  
ATOM   3340  O   PRO A 218     -27.029   2.759   3.092  1.00 87.91           O  
ATOM   3341  CG  PRO A 218     -27.884   3.736  -1.070  1.00 87.91           C  
ATOM   3342  HG2 PRO A 218     -27.796   2.653  -1.156  1.00 87.91           H  
ATOM   3343  HG3 PRO A 218     -28.604   4.123  -1.791  1.00 87.91           H  
ATOM   3344  CD  PRO A 218     -26.512   4.375  -1.241  1.00 87.91           C  
ATOM   3345  HD2 PRO A 218     -25.944   3.819  -1.987  1.00 87.91           H  
ATOM   3346  HD3 PRO A 218     -26.621   5.416  -1.546  1.00 87.91           H  
ATOM   3347  N   ASN A 219     -26.069   1.794   1.310  1.00 87.05           N  
ATOM   3348  H   ASN A 219     -25.766   1.917   0.354  1.00 87.05           H  
ATOM   3349  CA  ASN A 219     -25.826   0.498   1.947  1.00 87.05           C  
ATOM   3350  HA  ASN A 219     -26.732   0.195   2.470  1.00 87.05           H  
ATOM   3351  C   ASN A 219     -24.699   0.523   2.994  1.00 87.05           C  
ATOM   3352  CB  ASN A 219     -25.524  -0.539   0.852  1.00 87.05           C  
ATOM   3353  HB2 ASN A 219     -25.342  -1.506   1.322  1.00 87.05           H  
ATOM   3354  HB3 ASN A 219     -24.622  -0.249   0.314  1.00 87.05           H  
ATOM   3355  O   ASN A 219     -24.614  -0.383   3.818  1.00 87.05           O  
ATOM   3356  CG  ASN A 219     -26.670  -0.722  -0.127  1.00 87.05           C  
ATOM   3357  ND2 ASN A 219     -26.382  -1.010  -1.373  1.00 87.05           N  
ATOM   3358 HD21 ASN A 219     -27.179  -1.097  -1.988  1.00 87.05           H  
ATOM   3359 HD22 ASN A 219     -25.422  -1.019  -1.685  1.00 87.05           H  
ATOM   3360  OD1 ASN A 219     -27.835  -0.618   0.203  1.00 87.05           O  
ATOM   3361  N   THR A 220     -23.814   1.524   2.974  1.00 82.37           N  
ATOM   3362  H   THR A 220     -23.915   2.263   2.293  1.00 82.37           H  
ATOM   3363  CA  THR A 220     -22.694   1.646   3.930  1.00 82.37           C  
ATOM   3364  HA  THR A 220     -22.467   0.671   4.363  1.00 82.37           H  
ATOM   3365  C   THR A 220     -23.019   2.587   5.090  1.00 82.37           C  
ATOM   3366  CB  THR A 220     -21.430   2.156   3.232  1.00 82.37           C  
ATOM   3367  HB  THR A 220     -20.645   2.334   3.967  1.00 82.37           H  
ATOM   3368  O   THR A 220     -22.424   2.458   6.162  1.00 82.37           O  
ATOM   3369  CG2 THR A 220     -20.912   1.196   2.164  1.00 82.37           C  
ATOM   3370 HG21 THR A 220     -20.629   0.262   2.649  1.00 82.37           H  
ATOM   3371 HG22 THR A 220     -20.036   1.629   1.681  1.00 82.37           H  
ATOM   3372 HG23 THR A 220     -21.678   1.005   1.413  1.00 82.37           H  
ATOM   3373  OG1 THR A 220     -21.792   3.358   2.628  1.00 82.37           O  
ATOM   3374  HG1 THR A 220     -21.052   3.771   2.176  1.00 82.37           H  
ATOM   3375  N   ARG A 221     -23.987   3.503   4.916  1.00 73.86           N  
ATOM   3376  H   ARG A 221     -24.384   3.574   3.990  1.00 73.86           H  
ATOM   3377  CA  ARG A 221     -24.361   4.516   5.921  1.00 73.86           C  
ATOM   3378  HA  ARG A 221     -23.491   5.140   6.128  1.00 73.86           H  
ATOM   3379  C   ARG A 221     -24.756   3.914   7.269  1.00 73.86           C  
ATOM   3380  CB  ARG A 221     -25.489   5.410   5.378  1.00 73.86           C  
ATOM   3381  HB2 ARG A 221     -26.286   4.792   4.965  1.00 73.86           H  
ATOM   3382  HB3 ARG A 221     -25.898   5.996   6.201  1.00 73.86           H  
ATOM   3383  O   ARG A 221     -24.392   4.469   8.302  1.00 73.86           O  
ATOM   3384  CG  ARG A 221     -24.970   6.382   4.309  1.00 73.86           C  
ATOM   3385  HG2 ARG A 221     -24.579   5.824   3.458  1.00 73.86           H  
ATOM   3386  HG3 ARG A 221     -24.161   6.978   4.732  1.00 73.86           H  
ATOM   3387  CD  ARG A 221     -26.081   7.319   3.832  1.00 73.86           C  
ATOM   3388  HD2 ARG A 221     -26.875   6.726   3.378  1.00 73.86           H  
ATOM   3389  HD3 ARG A 221     -26.481   7.851   4.696  1.00 73.86           H  
ATOM   3390  NE  ARG A 221     -25.563   8.288   2.850  1.00 73.86           N  
ATOM   3391  HE  ARG A 221     -24.629   8.123   2.504  1.00 73.86           H  
ATOM   3392  NH1 ARG A 221     -27.402   9.665   2.791  1.00 73.86           N  
ATOM   3393 HH11 ARG A 221     -27.863  10.485   2.423  1.00 73.86           H  
ATOM   3394 HH12 ARG A 221     -27.863   9.057   3.452  1.00 73.86           H  
ATOM   3395  NH2 ARG A 221     -25.617  10.151   1.538  1.00 73.86           N  
ATOM   3396 HH21 ARG A 221     -24.673   9.966   1.232  1.00 73.86           H  
ATOM   3397 HH22 ARG A 221     -26.090  10.964   1.170  1.00 73.86           H  
ATOM   3398  CZ  ARG A 221     -26.194   9.357   2.396  1.00 73.86           C  
ATOM   3399  N   ALA A 222     -25.421   2.759   7.269  1.00 72.65           N  
ATOM   3400  H   ALA A 222     -25.694   2.364   6.380  1.00 72.65           H  
ATOM   3401  CA  ALA A 222     -25.845   2.086   8.497  1.00 72.65           C  
ATOM   3402  HA  ALA A 222     -26.384   2.803   9.117  1.00 72.65           H  
ATOM   3403  C   ALA A 222     -24.672   1.555   9.351  1.00 72.65           C  
ATOM   3404  CB  ALA A 222     -26.822   0.969   8.110  1.00 72.65           C  
ATOM   3405  HB1 ALA A 222     -26.321   0.228   7.488  1.00 72.65           H  
ATOM   3406  HB2 ALA A 222     -27.670   1.385   7.567  1.00 72.65           H  
ATOM   3407  HB3 ALA A 222     -27.191   0.481   9.012  1.00 72.65           H  
ATOM   3408  O   ALA A 222     -24.813   1.424  10.562  1.00 72.65           O  
ATOM   3409  N   GLY A 223     -23.508   1.274   8.749  1.00 73.05           N  
ATOM   3410  H   GLY A 223     -23.424   1.451   7.758  1.00 73.05           H  
ATOM   3411  CA  GLY A 223     -22.350   0.707   9.454  1.00 73.05           C  
ATOM   3412  HA2 GLY A 223     -21.877  -0.027   8.801  1.00 73.05           H  
ATOM   3413  HA3 GLY A 223     -22.677   0.188  10.355  1.00 73.05           H  
ATOM   3414  C   GLY A 223     -21.275   1.720   9.858  1.00 73.05           C  
ATOM   3415  O   GLY A 223     -20.454   1.427  10.722  1.00 73.05           O  
ATOM   3416  N   LEU A 224     -21.253   2.913   9.254  1.00 72.89           N  
ATOM   3417  H   LEU A 224     -21.942   3.100   8.539  1.00 72.89           H  
ATOM   3418  CA  LEU A 224     -20.163   3.875   9.460  1.00 72.89           C  
ATOM   3419  HA  LEU A 224     -19.220   3.328   9.465  1.00 72.89           H  
ATOM   3420  C   LEU A 224     -20.270   4.630  10.795  1.00 72.89           C  
ATOM   3421  CB  LEU A 224     -20.158   4.863   8.284  1.00 72.89           C  
ATOM   3422  HB2 LEU A 224     -20.380   4.337   7.355  1.00 72.89           H  
ATOM   3423  HB3 LEU A 224     -20.956   5.588   8.442  1.00 72.89           H  
ATOM   3424  O   LEU A 224     -19.263   4.896  11.450  1.00 72.89           O  
ATOM   3425  CG  LEU A 224     -18.805   5.587   8.148  1.00 72.89           C  
ATOM   3426  HG  LEU A 224     -18.285   5.620   9.105  1.00 72.89           H  
ATOM   3427  CD1 LEU A 224     -17.920   4.860   7.135  1.00 72.89           C  
ATOM   3428 HD11 LEU A 224     -17.751   3.836   7.465  1.00 72.89           H  
ATOM   3429 HD12 LEU A 224     -18.397   4.852   6.155  1.00 72.89           H  
ATOM   3430 HD13 LEU A 224     -16.961   5.372   7.059  1.00 72.89           H  
ATOM   3431  CD2 LEU A 224     -19.022   7.023   7.685  1.00 72.89           C  
ATOM   3432 HD21 LEU A 224     -19.586   7.031   6.752  1.00 72.89           H  
ATOM   3433 HD22 LEU A 224     -18.063   7.519   7.537  1.00 72.89           H  
ATOM   3434 HD23 LEU A 224     -19.593   7.567   8.438  1.00 72.89           H  
ATOM   3435  N   LEU A 225     -21.495   4.971  11.198  1.00 74.47           N  
ATOM   3436  H   LEU A 225     -22.273   4.691  10.619  1.00 74.47           H  
ATOM   3437  CA  LEU A 225     -21.781   5.760  12.397  1.00 74.47           C  
ATOM   3438  HA  LEU A 225     -21.247   6.703  12.279  1.00 74.47           H  
ATOM   3439  C   LEU A 225     -21.226   5.123  13.691  1.00 74.47           C  
ATOM   3440  CB  LEU A 225     -23.296   6.064  12.434  1.00 74.47           C  
ATOM   3441  HB2 LEU A 225     -23.719   5.834  11.456  1.00 74.47           H  
ATOM   3442  HB3 LEU A 225     -23.799   5.417  13.153  1.00 74.47           H  
ATOM   3443  O   LEU A 225     -20.493   5.817  14.400  1.00 74.47           O  
ATOM   3444  CG  LEU A 225     -23.617   7.540  12.739  1.00 74.47           C  
ATOM   3445  HG  LEU A 225     -22.863   8.181  12.282  1.00 74.47           H  
ATOM   3446  CD1 LEU A 225     -24.967   7.919  12.132  1.00 74.47           C  
ATOM   3447 HD11 LEU A 225     -25.754   7.292  12.551  1.00 74.47           H  
ATOM   3448 HD12 LEU A 225     -25.189   8.963  12.354  1.00 74.47           H  
ATOM   3449 HD13 LEU A 225     -24.940   7.791  11.050  1.00 74.47           H  
ATOM   3450  CD2 LEU A 225     -23.658   7.815  14.242  1.00 74.47           C  
ATOM   3451 HD21 LEU A 225     -22.690   7.586  14.687  1.00 74.47           H  
ATOM   3452 HD22 LEU A 225     -23.881   8.867  14.418  1.00 74.47           H  
ATOM   3453 HD23 LEU A 225     -24.427   7.206  14.717  1.00 74.47           H  
ATOM   3454  N   PRO A 226     -21.440   3.819  13.978  1.00 73.14           N  
ATOM   3455  CA  PRO A 226     -20.869   3.190  15.172  1.00 73.14           C  
ATOM   3456  HA  PRO A 226     -21.157   3.758  16.056  1.00 73.14           H  
ATOM   3457  C   PRO A 226     -19.335   3.114  15.149  1.00 73.14           C  
ATOM   3458  CB  PRO A 226     -21.506   1.798  15.254  1.00 73.14           C  
ATOM   3459  HB2 PRO A 226     -20.824   1.052  15.663  1.00 73.14           H  
ATOM   3460  HB3 PRO A 226     -22.411   1.850  15.859  1.00 73.14           H  
ATOM   3461  O   PRO A 226     -18.722   3.100  16.210  1.00 73.14           O  
ATOM   3462  CG  PRO A 226     -21.883   1.485  13.809  1.00 73.14           C  
ATOM   3463  HG2 PRO A 226     -22.705   0.773  13.747  1.00 73.14           H  
ATOM   3464  HG3 PRO A 226     -21.008   1.112  13.278  1.00 73.14           H  
ATOM   3465  CD  PRO A 226     -22.278   2.855  13.269  1.00 73.14           C  
ATOM   3466  HD2 PRO A 226     -23.326   3.048  13.500  1.00 73.14           H  
ATOM   3467  HD3 PRO A 226     -22.133   2.861  12.189  1.00 73.14           H  
ATOM   3468  N   PHE A 227     -18.697   3.117  13.972  1.00 75.33           N  
ATOM   3469  H   PHE A 227     -19.245   3.141  13.124  1.00 75.33           H  
ATOM   3470  CA  PHE A 227     -17.232   3.125  13.855  1.00 75.33           C  
ATOM   3471  HA  PHE A 227     -16.814   2.506  14.649  1.00 75.33           H  
ATOM   3472  C   PHE A 227     -16.612   4.516  14.031  1.00 75.33           C  
ATOM   3473  CB  PHE A 227     -16.816   2.519  12.507  1.00 75.33           C  
ATOM   3474  HB2 PHE A 227     -17.599   2.676  11.765  1.00 75.33           H  
ATOM   3475  HB3 PHE A 227     -15.928   3.033  12.142  1.00 75.33           H  
ATOM   3476  O   PHE A 227     -15.470   4.630  14.483  1.00 75.33           O  
ATOM   3477  CG  PHE A 227     -16.479   1.047  12.597  1.00 75.33           C  
ATOM   3478  CD1 PHE A 227     -15.212   0.653  13.071  1.00 75.33           C  
ATOM   3479  HD1 PHE A 227     -14.495   1.397  13.383  1.00 75.33           H  
ATOM   3480  CD2 PHE A 227     -17.418   0.073  12.216  1.00 75.33           C  
ATOM   3481  HD2 PHE A 227     -18.395   0.366  11.860  1.00 75.33           H  
ATOM   3482  CE1 PHE A 227     -14.880  -0.711  13.145  1.00 75.33           C  
ATOM   3483  HE1 PHE A 227     -13.909  -1.017  13.507  1.00 75.33           H  
ATOM   3484  CE2 PHE A 227     -17.084  -1.291  12.290  1.00 75.33           C  
ATOM   3485  HE2 PHE A 227     -17.799  -2.042  11.985  1.00 75.33           H  
ATOM   3486  CZ  PHE A 227     -15.816  -1.683  12.750  1.00 75.33           C  
ATOM   3487  HZ  PHE A 227     -15.564  -2.732  12.797  1.00 75.33           H  
ATOM   3488  N   LEU A 228     -17.342   5.580  13.687  1.00 73.75           N  
ATOM   3489  H   LEU A 228     -18.257   5.428  13.286  1.00 73.75           H  
ATOM   3490  CA  LEU A 228     -16.865   6.951  13.869  1.00 73.75           C  
ATOM   3491  HA  LEU A 228     -15.825   7.005  13.549  1.00 73.75           H  
ATOM   3492  C   LEU A 228     -16.863   7.374  15.339  1.00 73.75           C  
ATOM   3493  CB  LEU A 228     -17.708   7.912  13.017  1.00 73.75           C  
ATOM   3494  HB2 LEU A 228     -18.760   7.647  13.122  1.00 73.75           H  
ATOM   3495  HB3 LEU A 228     -17.585   8.923  13.406  1.00 73.75           H  
ATOM   3496  O   LEU A 228     -15.956   8.097  15.743  1.00 73.75           O  
ATOM   3497  CG  LEU A 228     -17.327   7.924  11.527  1.00 73.75           C  
ATOM   3498  HG  LEU A 228     -17.381   6.916  11.115  1.00 73.75           H  
ATOM   3499  CD1 LEU A 228     -18.312   8.817  10.774  1.00 73.75           C  
ATOM   3500 HD11 LEU A 228     -18.300   9.825  11.191  1.00 73.75           H  
ATOM   3501 HD12 LEU A 228     -19.317   8.405  10.862  1.00 73.75           H  
ATOM   3502 HD13 LEU A 228     -18.041   8.866   9.719  1.00 73.75           H  
ATOM   3503  CD2 LEU A 228     -15.919   8.485  11.301  1.00 73.75           C  
ATOM   3504 HD21 LEU A 228     -15.774   8.686  10.240  1.00 73.75           H  
ATOM   3505 HD22 LEU A 228     -15.170   7.763  11.626  1.00 73.75           H  
ATOM   3506 HD23 LEU A 228     -15.795   9.417  11.853  1.00 73.75           H  
ATOM   3507  N   LEU A 229     -17.819   6.900  16.144  1.00 76.05           N  
ATOM   3508  H   LEU A 229     -18.535   6.316  15.737  1.00 76.05           H  
ATOM   3509  CA  LEU A 229     -17.915   7.228  17.571  1.00 76.05           C  
ATOM   3510  HA  LEU A 229     -18.064   8.304  17.660  1.00 76.05           H  
ATOM   3511  C   LEU A 229     -16.601   6.940  18.332  1.00 76.05           C  
ATOM   3512  CB  LEU A 229     -19.151   6.522  18.169  1.00 76.05           C  
ATOM   3513  HB2 LEU A 229     -18.937   6.233  19.198  1.00 76.05           H  
ATOM   3514  HB3 LEU A 229     -19.343   5.603  17.615  1.00 76.05           H  
ATOM   3515  O   LEU A 229     -16.037   7.884  18.888  1.00 76.05           O  
ATOM   3516  CG  LEU A 229     -20.422   7.395  18.141  1.00 76.05           C  
ATOM   3517  HG  LEU A 229     -20.279   8.246  17.475  1.00 76.05           H  
ATOM   3518  CD1 LEU A 229     -21.631   6.607  17.641  1.00 76.05           C  
ATOM   3519 HD11 LEU A 229     -22.510   7.251  17.629  1.00 76.05           H  
ATOM   3520 HD12 LEU A 229     -21.448   6.253  16.626  1.00 76.05           H  
ATOM   3521 HD13 LEU A 229     -21.819   5.753  18.292  1.00 76.05           H  
ATOM   3522  CD2 LEU A 229     -20.749   7.909  19.544  1.00 76.05           C  
ATOM   3523 HD21 LEU A 229     -20.955   7.075  20.215  1.00 76.05           H  
ATOM   3524 HD22 LEU A 229     -21.624   8.557  19.504  1.00 76.05           H  
ATOM   3525 HD23 LEU A 229     -19.907   8.483  19.930  1.00 76.05           H  
ATOM   3526  N   PRO A 230     -16.020   5.721  18.290  1.00 71.47           N  
ATOM   3527  CA  PRO A 230     -14.739   5.442  18.935  1.00 71.47           C  
ATOM   3528  HA  PRO A 230     -14.854   5.599  20.007  1.00 71.47           H  
ATOM   3529  C   PRO A 230     -13.594   6.312  18.410  1.00 71.47           C  
ATOM   3530  CB  PRO A 230     -14.456   3.957  18.688  1.00 71.47           C  
ATOM   3531  HB2 PRO A 230     -13.882   3.824  17.771  1.00 71.47           H  
ATOM   3532  HB3 PRO A 230     -13.935   3.504  19.531  1.00 71.47           H  
ATOM   3533  O   PRO A 230     -12.800   6.827  19.196  1.00 71.47           O  
ATOM   3534  CG  PRO A 230     -15.843   3.359  18.496  1.00 71.47           C  
ATOM   3535  HG2 PRO A 230     -15.818   2.457  17.884  1.00 71.47           H  
ATOM   3536  HG3 PRO A 230     -16.291   3.152  19.468  1.00 71.47           H  
ATOM   3537  CD  PRO A 230     -16.608   4.483  17.811  1.00 71.47           C  
ATOM   3538  HD2 PRO A 230     -16.488   4.410  16.730  1.00 71.47           H  
ATOM   3539  HD3 PRO A 230     -17.659   4.396  18.087  1.00 71.47           H  
ATOM   3540  N   LEU A 231     -13.519   6.535  17.093  1.00 71.65           N  
ATOM   3541  H   LEU A 231     -14.227   6.136  16.493  1.00 71.65           H  
ATOM   3542  CA  LEU A 231     -12.446   7.333  16.495  1.00 71.65           C  
ATOM   3543  HA  LEU A 231     -11.493   6.920  16.825  1.00 71.65           H  
ATOM   3544  C   LEU A 231     -12.506   8.799  16.953  1.00 71.65           C  
ATOM   3545  CB  LEU A 231     -12.536   7.235  14.964  1.00 71.65           C  
ATOM   3546  HB2 LEU A 231     -13.334   7.892  14.620  1.00 71.65           H  
ATOM   3547  HB3 LEU A 231     -12.807   6.220  14.673  1.00 71.65           H  
ATOM   3548  O   LEU A 231     -11.477   9.403  17.254  1.00 71.65           O  
ATOM   3549  CG  LEU A 231     -11.200   7.620  14.298  1.00 71.65           C  
ATOM   3550  HG  LEU A 231     -10.605   8.240  14.968  1.00 71.65           H  
ATOM   3551  CD1 LEU A 231     -10.391   6.371  13.943  1.00 71.65           C  
ATOM   3552 HD11 LEU A 231      -9.435   6.662  13.508  1.00 71.65           H  
ATOM   3553 HD12 LEU A 231     -10.943   5.755  13.233  1.00 71.65           H  
ATOM   3554 HD13 LEU A 231     -10.205   5.792  14.848  1.00 71.65           H  
ATOM   3555  CD2 LEU A 231     -11.442   8.421  13.024  1.00 71.65           C  
ATOM   3556 HD21 LEU A 231     -12.045   7.841  12.326  1.00 71.65           H  
ATOM   3557 HD22 LEU A 231     -10.489   8.680  12.563  1.00 71.65           H  
ATOM   3558 HD23 LEU A 231     -11.971   9.338  13.282  1.00 71.65           H  
ATOM   3559  N   LEU A 232     -13.714   9.352  17.049  1.00 68.13           N  
ATOM   3560  H   LEU A 232     -14.516   8.798  16.784  1.00 68.13           H  
ATOM   3561  CA  LEU A 232     -13.952  10.701  17.549  1.00 68.13           C  
ATOM   3562  HA  LEU A 232     -13.267  11.390  17.054  1.00 68.13           H  
ATOM   3563  C   LEU A 232     -13.647  10.808  19.046  1.00 68.13           C  
ATOM   3564  CB  LEU A 232     -15.398  11.105  17.226  1.00 68.13           C  
ATOM   3565  HB2 LEU A 232     -15.633  12.030  17.752  1.00 68.13           H  
ATOM   3566  HB3 LEU A 232     -16.069  10.332  17.601  1.00 68.13           H  
ATOM   3567  O   LEU A 232     -13.057  11.803  19.459  1.00 68.13           O  
ATOM   3568  CG  LEU A 232     -15.656  11.315  15.722  1.00 68.13           C  
ATOM   3569  HG  LEU A 232     -15.326  10.446  15.154  1.00 68.13           H  
ATOM   3570  CD1 LEU A 232     -17.159  11.478  15.493  1.00 68.13           C  
ATOM   3571 HD11 LEU A 232     -17.552  12.289  16.107  1.00 68.13           H  
ATOM   3572 HD12 LEU A 232     -17.359  11.676  14.440  1.00 68.13           H  
ATOM   3573 HD13 LEU A 232     -17.666  10.555  15.773  1.00 68.13           H  
ATOM   3574  CD2 LEU A 232     -14.888  12.525  15.180  1.00 68.13           C  
ATOM   3575 HD21 LEU A 232     -15.210  12.738  14.161  1.00 68.13           H  
ATOM   3576 HD22 LEU A 232     -15.060  13.394  15.815  1.00 68.13           H  
ATOM   3577 HD23 LEU A 232     -13.820  12.307  15.159  1.00 68.13           H  
ATOM   3578  N   THR A 233     -13.943   9.770  19.838  1.00 69.89           N  
ATOM   3579  H   THR A 233     -14.508   9.023  19.461  1.00 69.89           H  
ATOM   3580  CA  THR A 233     -13.567   9.734  21.265  1.00 69.89           C  
ATOM   3581  HA  THR A 233     -13.827  10.698  21.703  1.00 69.89           H  
ATOM   3582  C   THR A 233     -12.063   9.559  21.500  1.00 69.89           C  
ATOM   3583  CB  THR A 233     -14.325   8.657  22.054  1.00 69.89           C  
ATOM   3584  HB  THR A 233     -13.995   8.710  23.092  1.00 69.89           H  
ATOM   3585  O   THR A 233     -11.548  10.008  22.520  1.00 69.89           O  
ATOM   3586  CG2 THR A 233     -15.842   8.851  22.057  1.00 69.89           C  
ATOM   3587 HG21 THR A 233     -16.235   8.949  21.046  1.00 69.89           H  
ATOM   3588 HG22 THR A 233     -16.315   8.001  22.548  1.00 69.89           H  
ATOM   3589 HG23 THR A 233     -16.093   9.756  22.611  1.00 69.89           H  
ATOM   3590  OG1 THR A 233     -14.044   7.355  21.595  1.00 69.89           O  
ATOM   3591  HG1 THR A 233     -13.712   7.386  20.695  1.00 69.89           H  
ATOM   3592  N   ALA A 234     -11.333   8.956  20.554  1.00 67.13           N  
ATOM   3593  H   ALA A 234     -11.820   8.529  19.779  1.00 67.13           H  
ATOM   3594  CA  ALA A 234      -9.882   8.774  20.633  1.00 67.13           C  
ATOM   3595  HA  ALA A 234      -9.601   8.631  21.676  1.00 67.13           H  
ATOM   3596  C   ALA A 234      -9.086   9.984  20.108  1.00 67.13           C  
ATOM   3597  CB  ALA A 234      -9.523   7.496  19.868  1.00 67.13           C  
ATOM   3598  HB1 ALA A 234      -9.788   7.604  18.816  1.00 67.13           H  
ATOM   3599  HB2 ALA A 234      -8.453   7.305  19.952  1.00 67.13           H  
ATOM   3600  HB3 ALA A 234     -10.068   6.651  20.289  1.00 67.13           H  
ATOM   3601  O   ALA A 234      -7.912  10.159  20.452  1.00 67.13           O  
ATOM   3602  N   LEU A 235      -9.707  10.840  19.289  1.00 62.62           N  
ATOM   3603  H   LEU A 235     -10.655  10.632  19.012  1.00 62.62           H  
ATOM   3604  CA  LEU A 235      -9.051  12.012  18.711  1.00 62.62           C  
ATOM   3605  HA  LEU A 235      -8.201  11.629  18.146  1.00 62.62           H  
ATOM   3606  C   LEU A 235      -8.467  12.988  19.751  1.00 62.62           C  
ATOM   3607  CB  LEU A 235      -9.998  12.749  17.741  1.00 62.62           C  
ATOM   3608  HB2 LEU A 235     -10.940  12.210  17.632  1.00 62.62           H  
ATOM   3609  HB3 LEU A 235     -10.240  13.726  18.159  1.00 62.62           H  
ATOM   3610  O   LEU A 235      -7.353  13.449  19.523  1.00 62.62           O  
ATOM   3611  CG  LEU A 235      -9.345  12.931  16.360  1.00 62.62           C  
ATOM   3612  HG  LEU A 235      -8.264  13.016  16.467  1.00 62.62           H  
ATOM   3613  CD1 LEU A 235      -9.668  11.741  15.457  1.00 62.62           C  
ATOM   3614 HD11 LEU A 235     -10.740  11.694  15.264  1.00 62.62           H  
ATOM   3615 HD12 LEU A 235      -9.121  11.832  14.519  1.00 62.62           H  
ATOM   3616 HD13 LEU A 235      -9.367  10.818  15.951  1.00 62.62           H  
ATOM   3617  CD2 LEU A 235      -9.831  14.200  15.674  1.00 62.62           C  
ATOM   3618 HD21 LEU A 235      -9.356  14.301  14.699  1.00 62.62           H  
ATOM   3619 HD22 LEU A 235      -9.567  15.062  16.287  1.00 62.62           H  
ATOM   3620 HD23 LEU A 235     -10.913  14.149  15.548  1.00 62.62           H  
ATOM   3621  N   PRO A 236      -9.115  13.289  20.895  1.00 54.97           N  
ATOM   3622  CA  PRO A 236      -8.547  14.163  21.921  1.00 54.97           C  
ATOM   3623  HA  PRO A 236      -8.380  15.151  21.491  1.00 54.97           H  
ATOM   3624  C   PRO A 236      -7.228  13.634  22.485  1.00 54.97           C  
ATOM   3625  CB  PRO A 236      -9.605  14.266  23.025  1.00 54.97           C  
ATOM   3626  HB2 PRO A 236      -9.639  15.267  23.457  1.00 54.97           H  
ATOM   3627  HB3 PRO A 236      -9.417  13.528  23.805  1.00 54.97           H  
ATOM   3628  O   PRO A 236      -6.289  14.405  22.667  1.00 54.97           O  
ATOM   3629  CG  PRO A 236     -10.910  13.916  22.322  1.00 54.97           C  
ATOM   3630  HG2 PRO A 236     -11.619  13.457  23.011  1.00 54.97           H  
ATOM   3631  HG3 PRO A 236     -11.332  14.809  21.862  1.00 54.97           H  
ATOM   3632  CD  PRO A 236     -10.478  12.938  21.239  1.00 54.97           C  
ATOM   3633  HD2 PRO A 236     -10.487  11.926  21.644  1.00 54.97           H  
ATOM   3634  HD3 PRO A 236     -11.144  13.020  20.380  1.00 54.97           H  
ATOM   3635  N   ALA A 237      -7.115  12.318  22.692  1.00 53.13           N  
ATOM   3636  H   ALA A 237      -7.903  11.720  22.486  1.00 53.13           H  
ATOM   3637  CA  ALA A 237      -5.880  11.703  23.173  1.00 53.13           C  
ATOM   3638  HA  ALA A 237      -5.549  12.234  24.065  1.00 53.13           H  
ATOM   3639  C   ALA A 237      -4.756  11.811  22.125  1.00 53.13           C  
ATOM   3640  CB  ALA A 237      -6.178  10.250  23.562  1.00 53.13           C  
ATOM   3641  HB1 ALA A 237      -6.489   9.678  22.687  1.00 53.13           H  
ATOM   3642  HB2 ALA A 237      -6.971  10.221  24.309  1.00 53.13           H  
ATOM   3643  HB3 ALA A 237      -5.282   9.795  23.983  1.00 53.13           H  
ATOM   3644  O   ALA A 237      -3.610  12.116  22.461  1.00 53.13           O  
ATOM   3645  N   ALA A 238      -5.090  11.642  20.842  1.00 53.12           N  
ATOM   3646  H   ALA A 238      -6.042  11.382  20.626  1.00 53.12           H  
ATOM   3647  CA  ALA A 238      -4.138  11.799  19.745  1.00 53.12           C  
ATOM   3648  HA  ALA A 238      -3.229  11.253  19.996  1.00 53.12           H  
ATOM   3649  C   ALA A 238      -3.737  13.270  19.517  1.00 53.12           C  
ATOM   3650  CB  ALA A 238      -4.743  11.164  18.488  1.00 53.12           C  
ATOM   3651  HB1 ALA A 238      -4.982  10.118  18.681  1.00 53.12           H  
ATOM   3652  HB2 ALA A 238      -5.655  11.690  18.204  1.00 53.12           H  
ATOM   3653  HB3 ALA A 238      -4.027  11.221  17.669  1.00 53.12           H  
ATOM   3654  O   ALA A 238      -2.562  13.565  19.305  1.00 53.12           O  
ATOM   3655  N   VAL A 239      -4.684  14.208  19.598  1.00 52.48           N  
ATOM   3656  H   VAL A 239      -5.633  13.908  19.767  1.00 52.48           H  
ATOM   3657  CA  VAL A 239      -4.438  15.641  19.382  1.00 52.48           C  
ATOM   3658  HA  VAL A 239      -3.783  15.745  18.517  1.00 52.48           H  
ATOM   3659  C   VAL A 239      -3.693  16.264  20.562  1.00 52.48           C  
ATOM   3660  CB  VAL A 239      -5.741  16.396  19.057  1.00 52.48           C  
ATOM   3661  HB  VAL A 239      -6.474  16.220  19.844  1.00 52.48           H  
ATOM   3662  O   VAL A 239      -2.782  17.051  20.323  1.00 52.48           O  
ATOM   3663  CG1 VAL A 239      -5.489  17.905  18.935  1.00 52.48           C  
ATOM   3664 HG11 VAL A 239      -4.661  18.098  18.253  1.00 52.48           H  
ATOM   3665 HG12 VAL A 239      -6.382  18.401  18.554  1.00 52.48           H  
ATOM   3666 HG13 VAL A 239      -5.261  18.331  19.912  1.00 52.48           H  
ATOM   3667  CG2 VAL A 239      -6.321  15.935  17.710  1.00 52.48           C  
ATOM   3668 HG21 VAL A 239      -7.296  16.398  17.553  1.00 52.48           H  
ATOM   3669 HG22 VAL A 239      -5.652  16.217  16.897  1.00 52.48           H  
ATOM   3670 HG23 VAL A 239      -6.452  14.853  17.691  1.00 52.48           H  
ATOM   3671  N   ALA A 240      -3.975  15.870  21.809  1.00 45.61           N  
ATOM   3672  H   ALA A 240      -4.757  15.252  21.972  1.00 45.61           H  
ATOM   3673  CA  ALA A 240      -3.177  16.286  22.965  1.00 45.61           C  
ATOM   3674  HA  ALA A 240      -3.167  17.375  23.013  1.00 45.61           H  
ATOM   3675  C   ALA A 240      -1.716  15.813  22.836  1.00 45.61           C  
ATOM   3676  CB  ALA A 240      -3.836  15.753  24.243  1.00 45.61           C  
ATOM   3677  HB1 ALA A 240      -3.260  16.071  25.113  1.00 45.61           H  
ATOM   3678  HB2 ALA A 240      -3.878  14.664  24.220  1.00 45.61           H  
ATOM   3679  HB3 ALA A 240      -4.848  16.147  24.329  1.00 45.61           H  
ATOM   3680  O   ALA A 240      -0.786  16.576  23.097  1.00 45.61           O  
ATOM   3681  N   GLY A 241      -1.501  14.589  22.338  1.00 44.88           N  
ATOM   3682  H   GLY A 241      -2.296  13.987  22.181  1.00 44.88           H  
ATOM   3683  CA  GLY A 241      -0.165  14.075  22.025  1.00 44.88           C  
ATOM   3684  HA2 GLY A 241       0.453  14.100  22.922  1.00 44.88           H  
ATOM   3685  HA3 GLY A 241      -0.259  13.040  21.696  1.00 44.88           H  
ATOM   3686  C   GLY A 241       0.547  14.864  20.918  1.00 44.88           C  
ATOM   3687  O   GLY A 241       1.726  15.189  21.053  1.00 44.88           O  
ATOM   3688  N   VAL A 242      -0.163  15.230  19.845  1.00 43.84           N  
ATOM   3689  H   VAL A 242      -1.117  14.906  19.776  1.00 43.84           H  
ATOM   3690  CA  VAL A 242       0.402  16.008  18.726  1.00 43.84           C  
ATOM   3691  HA  VAL A 242       1.374  15.583  18.474  1.00 43.84           H  
ATOM   3692  C   VAL A 242       0.660  17.465  19.119  1.00 43.84           C  
ATOM   3693  CB  VAL A 242      -0.488  15.896  17.471  1.00 43.84           C  
ATOM   3694  HB  VAL A 242      -1.511  16.168  17.730  1.00 43.84           H  
ATOM   3695  O   VAL A 242       1.702  18.006  18.759  1.00 43.84           O  
ATOM   3696  CG1 VAL A 242      -0.014  16.799  16.322  1.00 43.84           C  
ATOM   3697 HG11 VAL A 242       1.033  16.600  16.093  1.00 43.84           H  
ATOM   3698 HG12 VAL A 242      -0.128  17.848  16.597  1.00 43.84           H  
ATOM   3699 HG13 VAL A 242      -0.620  16.617  15.435  1.00 43.84           H  
ATOM   3700  CG2 VAL A 242      -0.473  14.462  16.921  1.00 43.84           C  
ATOM   3701 HG21 VAL A 242      -0.721  13.742  17.701  1.00 43.84           H  
ATOM   3702 HG22 VAL A 242      -1.207  14.369  16.121  1.00 43.84           H  
ATOM   3703 HG23 VAL A 242       0.517  14.218  16.535  1.00 43.84           H  
ATOM   3704  N   ALA A 243      -0.216  18.096  19.902  1.00 42.63           N  
ATOM   3705  H   ALA A 243      -1.065  17.617  20.167  1.00 42.63           H  
ATOM   3706  CA  ALA A 243      -0.010  19.450  20.413  1.00 42.63           C  
ATOM   3707  HA  ALA A 243       0.176  20.118  19.572  1.00 42.63           H  
ATOM   3708  C   ALA A 243       1.215  19.523  21.341  1.00 42.63           C  
ATOM   3709  CB  ALA A 243      -1.289  19.911  21.120  1.00 42.63           C  
ATOM   3710  HB1 ALA A 243      -2.128  19.885  20.424  1.00 42.63           H  
ATOM   3711  HB2 ALA A 243      -1.162  20.930  21.485  1.00 42.63           H  
ATOM   3712  HB3 ALA A 243      -1.508  19.257  21.964  1.00 42.63           H  
ATOM   3713  O   ALA A 243       2.020  20.443  21.205  1.00 42.63           O  
ATOM   3714  N   ASN A 244       1.407  18.516  22.202  1.00 41.49           N  
ATOM   3715  H   ASN A 244       0.676  17.827  22.305  1.00 41.49           H  
ATOM   3716  CA  ASN A 244       2.582  18.405  23.070  1.00 41.49           C  
ATOM   3717  HA  ASN A 244       2.744  19.363  23.564  1.00 41.49           H  
ATOM   3718  C   ASN A 244       3.871  18.103  22.290  1.00 41.49           C  
ATOM   3719  CB  ASN A 244       2.303  17.350  24.154  1.00 41.49           C  
ATOM   3720  HB2 ASN A 244       3.235  17.105  24.664  1.00 41.49           H  
ATOM   3721  HB3 ASN A 244       1.912  16.441  23.698  1.00 41.49           H  
ATOM   3722  O   ASN A 244       4.926  18.647  22.605  1.00 41.49           O  
ATOM   3723  CG  ASN A 244       1.334  17.848  25.215  1.00 41.49           C  
ATOM   3724  ND2 ASN A 244       0.724  16.959  25.962  1.00 41.49           N  
ATOM   3725 HD21 ASN A 244       0.832  15.971  25.782  1.00 41.49           H  
ATOM   3726 HD22 ASN A 244       0.084  17.328  26.650  1.00 41.49           H  
ATOM   3727  OD1 ASN A 244       1.136  19.035  25.411  1.00 41.49           O  
ATOM   3728  N   ALA A 245       3.805  17.290  21.233  1.00 40.44           N  
ATOM   3729  H   ALA A 245       2.942  16.797  21.051  1.00 40.44           H  
ATOM   3730  CA  ALA A 245       4.956  17.037  20.368  1.00 40.44           C  
ATOM   3731  HA  ALA A 245       5.813  16.783  20.992  1.00 40.44           H  
ATOM   3732  C   ALA A 245       5.341  18.279  19.544  1.00 40.44           C  
ATOM   3733  CB  ALA A 245       4.639  15.835  19.473  1.00 40.44           C  
ATOM   3734  HB1 ALA A 245       4.409  14.968  20.092  1.00 40.44           H  
ATOM   3735  HB2 ALA A 245       3.783  16.058  18.836  1.00 40.44           H  
ATOM   3736  HB3 ALA A 245       5.503  15.607  18.849  1.00 40.44           H  
ATOM   3737  O   ALA A 245       6.521  18.592  19.401  1.00 40.44           O  
ATOM   3738  N   VAL A 246       4.359  19.025  19.028  1.00 45.86           N  
ATOM   3739  H   VAL A 246       3.408  18.710  19.154  1.00 45.86           H  
ATOM   3740  CA  VAL A 246       4.594  20.261  18.269  1.00 45.86           C  
ATOM   3741  HA  VAL A 246       5.389  20.077  17.547  1.00 45.86           H  
ATOM   3742  C   VAL A 246       5.089  21.381  19.184  1.00 45.86           C  
ATOM   3743  CB  VAL A 246       3.332  20.674  17.486  1.00 45.86           C  
ATOM   3744  HB  VAL A 246       2.479  20.699  18.164  1.00 45.86           H  
ATOM   3745  O   VAL A 246       5.987  22.119  18.781  1.00 45.86           O  
ATOM   3746  CG1 VAL A 246       3.467  22.054  16.823  1.00 45.86           C  
ATOM   3747 HG11 VAL A 246       2.593  22.249  16.202  1.00 45.86           H  
ATOM   3748 HG12 VAL A 246       3.521  22.830  17.586  1.00 45.86           H  
ATOM   3749 HG13 VAL A 246       4.365  22.086  16.207  1.00 45.86           H  
ATOM   3750  CG2 VAL A 246       3.048  19.673  16.355  1.00 45.86           C  
ATOM   3751 HG21 VAL A 246       2.086  19.902  15.896  1.00 45.86           H  
ATOM   3752 HG22 VAL A 246       3.008  18.654  16.741  1.00 45.86           H  
ATOM   3753 HG23 VAL A 246       3.832  19.725  15.601  1.00 45.86           H  
ATOM   3754  N   SER A 247       4.573  21.505  20.411  1.00 47.71           N  
ATOM   3755  H   SER A 247       3.835  20.885  20.712  1.00 47.71           H  
ATOM   3756  CA  SER A 247       5.074  22.485  21.379  1.00 47.71           C  
ATOM   3757  HA  SER A 247       5.120  23.454  20.881  1.00 47.71           H  
ATOM   3758  C   SER A 247       6.497  22.151  21.824  1.00 47.71           C  
ATOM   3759  CB  SER A 247       4.123  22.643  22.569  1.00 47.71           C  
ATOM   3760  HB2 SER A 247       3.122  22.870  22.202  1.00 47.71           H  
ATOM   3761  HB3 SER A 247       4.465  23.467  23.196  1.00 47.71           H  
ATOM   3762  O   SER A 247       7.327  23.054  21.798  1.00 47.71           O  
ATOM   3763  OG  SER A 247       4.083  21.467  23.339  1.00 47.71           O  
ATOM   3764  HG  SER A 247       3.350  21.511  23.958  1.00 47.71           H  
ATOM   3765  N   ALA A 248       6.813  20.877  22.092  1.00 46.25           N  
ATOM   3766  H   ALA A 248       6.057  20.213  22.176  1.00 46.25           H  
ATOM   3767  CA  ALA A 248       8.163  20.409  22.422  1.00 46.25           C  
ATOM   3768  HA  ALA A 248       8.524  20.971  23.283  1.00 46.25           H  
ATOM   3769  C   ALA A 248       9.170  20.622  21.277  1.00 46.25           C  
ATOM   3770  CB  ALA A 248       8.086  18.931  22.822  1.00 46.25           C  
ATOM   3771  HB1 ALA A 248       7.424  18.816  23.680  1.00 46.25           H  
ATOM   3772  HB2 ALA A 248       7.707  18.334  21.993  1.00 46.25           H  
ATOM   3773  HB3 ALA A 248       9.080  18.575  23.095  1.00 46.25           H  
ATOM   3774  O   ALA A 248      10.296  21.052  21.511  1.00 46.25           O  
ATOM   3775  N   VAL A 249       8.769  20.389  20.021  1.00 47.19           N  
ATOM   3776  H   VAL A 249       7.867  19.957  19.881  1.00 47.19           H  
ATOM   3777  CA  VAL A 249       9.613  20.680  18.847  1.00 47.19           C  
ATOM   3778  HA  VAL A 249      10.610  20.279  19.028  1.00 47.19           H  
ATOM   3779  C   VAL A 249       9.779  22.190  18.645  1.00 47.19           C  
ATOM   3780  CB  VAL A 249       9.050  19.988  17.588  1.00 47.19           C  
ATOM   3781  HB  VAL A 249       7.987  20.214  17.501  1.00 47.19           H  
ATOM   3782  O   VAL A 249      10.848  22.642  18.243  1.00 47.19           O  
ATOM   3783  CG1 VAL A 249       9.743  20.425  16.289  1.00 47.19           C  
ATOM   3784 HG11 VAL A 249       9.371  19.833  15.453  1.00 47.19           H  
ATOM   3785 HG12 VAL A 249      10.821  20.288  16.376  1.00 47.19           H  
ATOM   3786 HG13 VAL A 249       9.532  21.474  16.082  1.00 47.19           H  
ATOM   3787  CG2 VAL A 249       9.234  18.467  17.689  1.00 47.19           C  
ATOM   3788 HG21 VAL A 249       8.830  18.089  18.628  1.00 47.19           H  
ATOM   3789 HG22 VAL A 249      10.294  18.215  17.651  1.00 47.19           H  
ATOM   3790 HG23 VAL A 249       8.714  17.976  16.866  1.00 47.19           H  
ATOM   3791  N   ARG A 250       8.759  22.999  18.950  1.00 48.70           N  
ATOM   3792  H   ARG A 250       7.902  22.571  19.270  1.00 48.70           H  
ATOM   3793  CA  ARG A 250       8.799  24.462  18.791  1.00 48.70           C  
ATOM   3794  HA  ARG A 250       9.344  24.679  17.872  1.00 48.70           H  
ATOM   3795  C   ARG A 250       9.573  25.164  19.911  1.00 48.70           C  
ATOM   3796  CB  ARG A 250       7.360  24.972  18.642  1.00 48.70           C  
ATOM   3797  HB2 ARG A 250       6.870  24.984  19.616  1.00 48.70           H  
ATOM   3798  HB3 ARG A 250       6.827  24.275  17.995  1.00 48.70           H  
ATOM   3799  O   ARG A 250      10.182  26.198  19.644  1.00 48.70           O  
ATOM   3800  CG  ARG A 250       7.247  26.345  17.971  1.00 48.70           C  
ATOM   3801  HG2 ARG A 250       7.748  26.309  17.004  1.00 48.70           H  
ATOM   3802  HG3 ARG A 250       7.712  27.110  18.593  1.00 48.70           H  
ATOM   3803  CD  ARG A 250       5.759  26.667  17.769  1.00 48.70           C  
ATOM   3804  HD2 ARG A 250       5.305  26.850  18.743  1.00 48.70           H  
ATOM   3805  HD3 ARG A 250       5.275  25.799  17.320  1.00 48.70           H  
ATOM   3806  NE  ARG A 250       5.554  27.831  16.885  1.00 48.70           N  
ATOM   3807  HE  ARG A 250       6.383  28.256  16.495  1.00 48.70           H  
ATOM   3808  NH1 ARG A 250       3.256  27.744  16.842  1.00 48.70           N  
ATOM   3809 HH11 ARG A 250       2.370  28.090  16.505  1.00 48.70           H  
ATOM   3810 HH12 ARG A 250       3.274  26.972  17.493  1.00 48.70           H  
ATOM   3811  NH2 ARG A 250       4.320  29.283  15.629  1.00 48.70           N  
ATOM   3812 HH21 ARG A 250       5.160  29.719  15.278  1.00 48.70           H  
ATOM   3813 HH22 ARG A 250       3.421  29.593  15.288  1.00 48.70           H  
ATOM   3814  CZ  ARG A 250       4.383  28.278  16.458  1.00 48.70           C  
ATOM   3815  N   THR A 251       9.585  24.623  21.130  1.00 55.05           N  
ATOM   3816  H   THR A 251       9.006  23.817  21.321  1.00 55.05           H  
ATOM   3817  CA  THR A 251      10.485  25.061  22.210  1.00 55.05           C  
ATOM   3818  HA  THR A 251      10.528  26.150  22.215  1.00 55.05           H  
ATOM   3819  C   THR A 251      11.914  24.584  21.965  1.00 55.05           C  
ATOM   3820  CB  THR A 251      10.007  24.616  23.602  1.00 55.05           C  
ATOM   3821  HB  THR A 251      10.834  24.697  24.308  1.00 55.05           H  
ATOM   3822  O   THR A 251      12.830  25.385  22.123  1.00 55.05           O  
ATOM   3823  CG2 THR A 251       8.855  25.480  24.109  1.00 55.05           C  
ATOM   3824 HG21 THR A 251       8.561  25.149  25.105  1.00 55.05           H  
ATOM   3825 HG22 THR A 251       9.174  26.520  24.167  1.00 55.05           H  
ATOM   3826 HG23 THR A 251       8.002  25.394  23.435  1.00 55.05           H  
ATOM   3827  OG1 THR A 251       9.550  23.291  23.576  1.00 55.05           O  
ATOM   3828  HG1 THR A 251       9.302  23.045  24.470  1.00 55.05           H  
ATOM   3829  N   ALA A 252      12.118  23.362  21.457  1.00 49.51           N  
ATOM   3830  H   ALA A 252      11.350  22.707  21.435  1.00 49.51           H  
ATOM   3831  CA  ALA A 252      13.440  22.885  21.040  1.00 49.51           C  
ATOM   3832  HA  ALA A 252      14.124  22.987  21.884  1.00 49.51           H  
ATOM   3833  C   ALA A 252      14.032  23.711  19.878  1.00 49.51           C  
ATOM   3834  CB  ALA A 252      13.346  21.396  20.687  1.00 49.51           C  
ATOM   3835  HB1 ALA A 252      12.661  21.249  19.852  1.00 49.51           H  
ATOM   3836  HB2 ALA A 252      14.333  21.027  20.408  1.00 49.51           H  
ATOM   3837  HB3 ALA A 252      12.992  20.833  21.550  1.00 49.51           H  
ATOM   3838  O   ALA A 252      15.203  24.073  19.917  1.00 49.51           O  
ATOM   3839  N   ALA A 253      13.219  24.095  18.887  1.00 48.35           N  
ATOM   3840  H   ALA A 253      12.292  23.695  18.854  1.00 48.35           H  
ATOM   3841  CA  ALA A 253      13.650  24.919  17.751  1.00 48.35           C  
ATOM   3842  HA  ALA A 253      14.585  24.512  17.367  1.00 48.35           H  
ATOM   3843  C   ALA A 253      13.924  26.394  18.109  1.00 48.35           C  
ATOM   3844  CB  ALA A 253      12.589  24.815  16.648  1.00 48.35           C  
ATOM   3845  HB1 ALA A 253      11.639  25.211  17.007  1.00 48.35           H  
ATOM   3846  HB2 ALA A 253      12.912  25.387  15.779  1.00 48.35           H  
ATOM   3847  HB3 ALA A 253      12.463  23.773  16.356  1.00 48.35           H  
ATOM   3848  O   ALA A 253      14.578  27.095  17.342  1.00 48.35           O  
ATOM   3849  N   ARG A 254      13.426  26.883  19.253  1.00 52.46           N  
ATOM   3850  H   ARG A 254      12.894  26.255  19.838  1.00 52.46           H  
ATOM   3851  CA  ARG A 254      13.720  28.236  19.763  1.00 52.46           C  
ATOM   3852  HA  ARG A 254      14.028  28.876  18.937  1.00 52.46           H  
ATOM   3853  C   ARG A 254      14.913  28.275  20.719  1.00 52.46           C  
ATOM   3854  CB  ARG A 254      12.466  28.839  20.409  1.00 52.46           C  
ATOM   3855  HB2 ARG A 254      12.758  29.677  21.042  1.00 52.46           H  
ATOM   3856  HB3 ARG A 254      11.978  28.092  21.036  1.00 52.46           H  
ATOM   3857  O   ARG A 254      15.431  29.357  20.962  1.00 52.46           O  
ATOM   3858  CG  ARG A 254      11.494  29.361  19.344  1.00 52.46           C  
ATOM   3859  HG2 ARG A 254      11.985  30.148  18.772  1.00 52.46           H  
ATOM   3860  HG3 ARG A 254      11.210  28.553  18.669  1.00 52.46           H  
ATOM   3861  CD  ARG A 254      10.244  29.925  20.021  1.00 52.46           C  
ATOM   3862  HD2 ARG A 254       9.728  29.097  20.506  1.00 52.46           H  
ATOM   3863  HD3 ARG A 254      10.550  30.641  20.784  1.00 52.46           H  
ATOM   3864  NE  ARG A 254       9.364  30.606  19.049  1.00 52.46           N  
ATOM   3865  HE  ARG A 254       9.837  31.109  18.312  1.00 52.46           H  
ATOM   3866  NH1 ARG A 254       7.361  30.111  20.055  1.00 52.46           N  
ATOM   3867 HH11 ARG A 254       7.875  29.602  20.760  1.00 52.46           H  
ATOM   3868 HH12 ARG A 254       6.382  30.313  20.200  1.00 52.46           H  
ATOM   3869  NH2 ARG A 254       7.401  31.453  18.269  1.00 52.46           N  
ATOM   3870 HH21 ARG A 254       6.431  31.673  18.445  1.00 52.46           H  
ATOM   3871 HH22 ARG A 254       7.927  32.032  17.631  1.00 52.46           H  
ATOM   3872  CZ  ARG A 254       8.051  30.715  19.126  1.00 52.46           C  
ATOM   3873  N   ALA A 255      15.346  27.124  21.233  1.00 51.68           N  
ATOM   3874  H   ALA A 255      14.849  26.275  21.004  1.00 51.68           H  
ATOM   3875  CA  ALA A 255      16.437  27.020  22.198  1.00 51.68           C  
ATOM   3876  HA  ALA A 255      16.545  27.975  22.712  1.00 51.68           H  
ATOM   3877  C   ALA A 255      17.814  26.717  21.572  1.00 51.68           C  
ATOM   3878  CB  ALA A 255      16.033  25.981  23.252  1.00 51.68           C  
ATOM   3879  HB1 ALA A 255      15.091  26.269  23.717  1.00 51.68           H  
ATOM   3880  HB2 ALA A 255      16.804  25.924  24.021  1.00 51.68           H  
ATOM   3881  HB3 ALA A 255      15.924  25.002  22.786  1.00 51.68           H  
ATOM   3882  O   ALA A 255      18.809  26.774  22.284  1.00 51.68           O  
ATOM   3883  N   SER A 256      17.914  26.421  20.268  1.00 43.09           N  
ATOM   3884  H   SER A 256      17.071  26.334  19.718  1.00 43.09           H  
ATOM   3885  CA  SER A 256      19.195  26.079  19.625  1.00 43.09           C  
ATOM   3886  HA  SER A 256      19.940  25.910  20.403  1.00 43.09           H  
ATOM   3887  C   SER A 256      19.751  27.226  18.773  1.00 43.09           C  
ATOM   3888  CB  SER A 256      19.099  24.743  18.880  1.00 43.09           C  
ATOM   3889  HB2 SER A 256      18.620  24.000  19.518  1.00 43.09           H  
ATOM   3890  HB3 SER A 256      20.107  24.400  18.645  1.00 43.09           H  
ATOM   3891  O   SER A 256      19.780  27.164  17.541  1.00 43.09           O  
ATOM   3892  OG  SER A 256      18.374  24.879  17.676  1.00 43.09           O  
ATOM   3893  HG  SER A 256      18.754  25.639  17.230  1.00 43.09           H  
ATOM   3894  N   GLY A 257      20.177  28.293  19.443  1.00 39.29           N  
ATOM   3895  H   GLY A 257      20.097  28.250  20.449  1.00 39.29           H  
ATOM   3896  CA  GLY A 257      21.221  29.179  18.939  1.00 39.29           C  
ATOM   3897  HA2 GLY A 257      21.065  30.190  19.317  1.00 39.29           H  
ATOM   3898  HA3 GLY A 257      21.212  29.203  17.849  1.00 39.29           H  
ATOM   3899  C   GLY A 257      22.576  28.679  19.442  1.00 39.29           C  
ATOM   3900  O   GLY A 257      22.675  28.264  20.588  1.00 39.29           O  
ATOM   3901  N   SER A 258      23.581  28.733  18.571  1.00 37.90           N  
ATOM   3902  H   SER A 258      23.343  29.068  17.648  1.00 37.90           H  
ATOM   3903  CA  SER A 258      25.010  28.480  18.811  1.00 37.90           C  
ATOM   3904  HA  SER A 258      25.482  28.719  17.859  1.00 37.90           H  
ATOM   3905  C   SER A 258      25.458  27.046  19.143  1.00 37.90           C  
ATOM   3906  CB  SER A 258      25.633  29.509  19.767  1.00 37.90           C  
ATOM   3907  HB2 SER A 258      26.719  29.430  19.710  1.00 37.90           H  
ATOM   3908  HB3 SER A 258      25.351  30.516  19.461  1.00 37.90           H  
ATOM   3909  O   SER A 258      25.275  26.543  20.242  1.00 37.90           O  
ATOM   3910  OG  SER A 258      25.257  29.308  21.107  1.00 37.90           O  
ATOM   3911  HG  SER A 258      25.033  28.382  21.221  1.00 37.90           H  
ATOM   3912  N   GLU A 259      26.177  26.501  18.157  1.00 35.79           N  
ATOM   3913  H   GLU A 259      26.139  27.017  17.290  1.00 35.79           H  
ATOM   3914  CA  GLU A 259      27.383  25.674  18.282  1.00 35.79           C  
ATOM   3915  HA  GLU A 259      27.735  25.594  17.254  1.00 35.79           H  
ATOM   3916  C   GLU A 259      27.293  24.202  18.742  1.00 35.79           C  
ATOM   3917  CB  GLU A 259      28.500  26.466  18.991  1.00 35.79           C  
ATOM   3918  HB2 GLU A 259      28.184  26.742  19.997  1.00 35.79           H  
ATOM   3919  HB3 GLU A 259      29.378  25.824  19.064  1.00 35.79           H  
ATOM   3920  O   GLU A 259      26.652  23.837  19.718  1.00 35.79           O  
ATOM   3921  CG  GLU A 259      28.894  27.724  18.194  1.00 35.79           C  
ATOM   3922  HG2 GLU A 259      28.082  28.449  18.232  1.00 35.79           H  
ATOM   3923  HG3 GLU A 259      29.023  27.438  17.150  1.00 35.79           H  
ATOM   3924  CD  GLU A 259      30.192  28.387  18.678  1.00 35.79           C  
ATOM   3925  OE1 GLU A 259      30.677  29.256  17.922  1.00 35.79           O  
ATOM   3926  OE2 GLU A 259      30.696  28.005  19.756  1.00 35.79           O  
ATOM   3927  N   LEU A 260      28.074  23.387  18.013  1.00 38.37           N  
ATOM   3928  H   LEU A 260      28.539  23.843  17.241  1.00 38.37           H  
ATOM   3929  CA  LEU A 260      28.604  22.050  18.332  1.00 38.37           C  
ATOM   3930  HA  LEU A 260      29.498  21.969  17.713  1.00 38.37           H  
ATOM   3931  C   LEU A 260      27.779  20.809  17.931  1.00 38.37           C  
ATOM   3932  CB  LEU A 260      29.168  22.006  19.767  1.00 38.37           C  
ATOM   3933  HB2 LEU A 260      28.376  22.245  20.477  1.00 38.37           H  
ATOM   3934  HB3 LEU A 260      29.488  20.989  19.994  1.00 38.37           H  
ATOM   3935  O   LEU A 260      26.940  20.289  18.658  1.00 38.37           O  
ATOM   3936  CG  LEU A 260      30.364  22.963  19.960  1.00 38.37           C  
ATOM   3937  HG  LEU A 260      30.252  23.843  19.328  1.00 38.37           H  
ATOM   3938  CD1 LEU A 260      30.466  23.441  21.404  1.00 38.37           C  
ATOM   3939 HD11 LEU A 260      30.595  22.594  22.079  1.00 38.37           H  
ATOM   3940 HD12 LEU A 260      31.308  24.126  21.506  1.00 38.37           H  
ATOM   3941 HD13 LEU A 260      29.557  23.981  21.669  1.00 38.37           H  
ATOM   3942  CD2 LEU A 260      31.673  22.277  19.565  1.00 38.37           C  
ATOM   3943 HD21 LEU A 260      31.628  21.944  18.528  1.00 38.37           H  
ATOM   3944 HD22 LEU A 260      32.495  22.985  19.671  1.00 38.37           H  
ATOM   3945 HD23 LEU A 260      31.856  21.419  20.212  1.00 38.37           H  
ATOM   3946  N   TYR A 261      28.179  20.233  16.789  1.00 39.51           N  
ATOM   3947  H   TYR A 261      28.845  20.771  16.253  1.00 39.51           H  
ATOM   3948  CA  TYR A 261      28.304  18.775  16.626  1.00 39.51           C  
ATOM   3949  HA  TYR A 261      27.386  18.282  16.946  1.00 39.51           H  
ATOM   3950  C   TYR A 261      29.468  18.264  17.500  1.00 39.51           C  
ATOM   3951  CB  TYR A 261      28.592  18.451  15.146  1.00 39.51           C  
ATOM   3952  HB2 TYR A 261      29.348  17.668  15.092  1.00 39.51           H  
ATOM   3953  HB3 TYR A 261      29.028  19.320  14.654  1.00 39.51           H  
ATOM   3954  O   TYR A 261      30.474  18.966  17.620  1.00 39.51           O  
ATOM   3955  CG  TYR A 261      27.397  17.973  14.349  1.00 39.51           C  
ATOM   3956  CD1 TYR A 261      27.096  16.598  14.313  1.00 39.51           C  
ATOM   3957  HD1 TYR A 261      27.698  15.903  14.880  1.00 39.51           H  
ATOM   3958  CD2 TYR A 261      26.606  18.888  13.629  1.00 39.51           C  
ATOM   3959  HD2 TYR A 261      26.829  19.943  13.670  1.00 39.51           H  
ATOM   3960  CE1 TYR A 261      26.007  16.132  13.553  1.00 39.51           C  
ATOM   3961  HE1 TYR A 261      25.772  15.078  13.536  1.00 39.51           H  
ATOM   3962  CE2 TYR A 261      25.517  18.426  12.864  1.00 39.51           C  
ATOM   3963  HE2 TYR A 261      24.899  19.120  12.315  1.00 39.51           H  
ATOM   3964  OH  TYR A 261      24.164  16.601  12.091  1.00 39.51           O  
ATOM   3965  HH  TYR A 261      24.038  15.656  12.201  1.00 39.51           H  
ATOM   3966  CZ  TYR A 261      25.216  17.049  12.826  1.00 39.51           C  
ATOM   3967  N   PRO A 262      29.381  17.046  18.071  1.00 48.48           N  
ATOM   3968  CA  PRO A 262      30.086  15.890  17.481  1.00 48.48           C  
ATOM   3969  HA  PRO A 262      30.326  16.091  16.436  1.00 48.48           H  
ATOM   3970  C   PRO A 262      29.249  14.587  17.543  1.00 48.48           C  
ATOM   3971  CB  PRO A 262      31.396  15.771  18.267  1.00 48.48           C  
ATOM   3972  HB2 PRO A 262      32.199  16.275  17.729  1.00 48.48           H  
ATOM   3973  HB3 PRO A 262      31.660  14.730  18.453  1.00 48.48           H  
ATOM   3974  O   PRO A 262      28.362  14.429  18.370  1.00 48.48           O  
ATOM   3975  CG  PRO A 262      31.138  16.491  19.592  1.00 48.48           C  
ATOM   3976  HG2 PRO A 262      31.814  17.341  19.687  1.00 48.48           H  
ATOM   3977  HG3 PRO A 262      31.256  15.817  20.440  1.00 48.48           H  
ATOM   3978  CD  PRO A 262      29.696  16.981  19.494  1.00 48.48           C  
ATOM   3979  HD2 PRO A 262      29.029  16.273  19.986  1.00 48.48           H  
ATOM   3980  HD3 PRO A 262      29.594  17.954  19.974  1.00 48.48           H  
ATOM   3981  N   TYR A 263      29.305  13.692  16.553  1.00 39.36           N  
ATOM   3982  H   TYR A 263      28.378  13.303  16.449  1.00 39.36           H  
ATOM   3983  CA  TYR A 263      30.325  12.654  16.307  1.00 39.36           C  
ATOM   3984  HA  TYR A 263      29.985  12.176  15.389  1.00 39.36           H  
ATOM   3985  C   TYR A 263      30.375  11.525  17.367  1.00 39.36           C  
ATOM   3986  CB  TYR A 263      31.712  13.209  15.938  1.00 39.36           C  
ATOM   3987  HB2 TYR A 263      31.597  14.207  15.516  1.00 39.36           H  
ATOM   3988  HB3 TYR A 263      32.321  13.304  16.838  1.00 39.36           H  
ATOM   3989  O   TYR A 263      30.812  11.725  18.490  1.00 39.36           O  
ATOM   3990  CG  TYR A 263      32.465  12.361  14.922  1.00 39.36           C  
ATOM   3991  CD1 TYR A 263      33.342  11.340  15.340  1.00 39.36           C  
ATOM   3992  HD1 TYR A 263      33.482  11.149  16.394  1.00 39.36           H  
ATOM   3993  CD2 TYR A 263      32.297  12.614  13.546  1.00 39.36           C  
ATOM   3994  HD2 TYR A 263      31.643  13.412  13.226  1.00 39.36           H  
ATOM   3995  CE1 TYR A 263      34.037  10.568  14.385  1.00 39.36           C  
ATOM   3996  HE1 TYR A 263      34.710   9.785  14.701  1.00 39.36           H  
ATOM   3997  CE2 TYR A 263      33.003  11.860  12.589  1.00 39.36           C  
ATOM   3998  HE2 TYR A 263      32.879  12.073  11.538  1.00 39.36           H  
ATOM   3999  OH  TYR A 263      34.534  10.082  12.085  1.00 39.36           O  
ATOM   4000  HH  TYR A 263      34.406  10.423  11.197  1.00 39.36           H  
ATOM   4001  CZ  TYR A 263      33.876  10.831  13.008  1.00 39.36           C  
ATOM   4002  N   ILE A 264      29.904  10.344  16.936  1.00 37.19           N  
ATOM   4003  H   ILE A 264      29.374  10.430  16.080  1.00 37.19           H  
ATOM   4004  CA  ILE A 264      30.363   8.955  17.174  1.00 37.19           C  
ATOM   4005  HA  ILE A 264      29.468   8.335  17.221  1.00 37.19           H  
ATOM   4006  C   ILE A 264      31.167   8.660  18.457  1.00 37.19           C  
ATOM   4007  CB  ILE A 264      31.169   8.500  15.924  1.00 37.19           C  
ATOM   4008  HB  ILE A 264      32.010   9.184  15.805  1.00 37.19           H  
ATOM   4009  O   ILE A 264      32.260   9.179  18.651  1.00 37.19           O  
ATOM   4010  CG1 ILE A 264      30.305   8.552  14.636  1.00 37.19           C  
ATOM   4011 HG12 ILE A 264      29.646   9.420  14.636  1.00 37.19           H  
ATOM   4012 HG13 ILE A 264      29.669   7.668  14.600  1.00 37.19           H  
ATOM   4013  CG2 ILE A 264      31.751   7.079  16.070  1.00 37.19           C  
ATOM   4014 HG21 ILE A 264      32.271   6.779  15.160  1.00 37.19           H  
ATOM   4015 HG22 ILE A 264      30.957   6.362  16.281  1.00 37.19           H  
ATOM   4016 HG23 ILE A 264      32.487   7.053  16.873  1.00 37.19           H  
ATOM   4017  CD1 ILE A 264      31.116   8.633  13.338  1.00 37.19           C  
ATOM   4018 HD11 ILE A 264      31.601   9.607  13.289  1.00 37.19           H  
ATOM   4019 HD12 ILE A 264      30.440   8.543  12.487  1.00 37.19           H  
ATOM   4020 HD13 ILE A 264      31.864   7.842  13.279  1.00 37.19           H  
ATOM   4021  N   GLY A 265      30.729   7.645  19.216  1.00 37.91           N  
ATOM   4022  H   GLY A 265      29.796   7.288  19.065  1.00 37.91           H  
ATOM   4023  CA  GLY A 265      31.566   6.997  20.230  1.00 37.91           C  
ATOM   4024  HA2 GLY A 265      32.529   6.735  19.792  1.00 37.91           H  
ATOM   4025  HA3 GLY A 265      31.754   7.709  21.033  1.00 37.91           H  
ATOM   4026  C   GLY A 265      30.943   5.748  20.851  1.00 37.91           C  
ATOM   4027  O   GLY A 265      30.199   5.821  21.819  1.00 37.91           O  
ATOM   4028  N   THR A 266      31.266   4.589  20.285  1.00 38.99           N  
ATOM   4029  H   THR A 266      31.894   4.628  19.495  1.00 38.99           H  
ATOM   4030  CA  THR A 266      31.092   3.252  20.872  1.00 38.99           C  
ATOM   4031  HA  THR A 266      30.038   3.059  21.067  1.00 38.99           H  
ATOM   4032  C   THR A 266      31.895   3.097  22.170  1.00 38.99           C  
ATOM   4033  CB  THR A 266      31.656   2.224  19.874  1.00 38.99           C  
ATOM   4034  HB  THR A 266      31.759   1.258  20.367  1.00 38.99           H  
ATOM   4035  O   THR A 266      33.075   3.439  22.180  1.00 38.99           O  
ATOM   4036  CG2 THR A 266      30.775   2.052  18.638  1.00 38.99           C  
ATOM   4037 HG21 THR A 266      31.215   1.298  17.985  1.00 38.99           H  
ATOM   4038 HG22 THR A 266      30.698   2.993  18.093  1.00 38.99           H  
ATOM   4039 HG23 THR A 266      29.779   1.725  18.939  1.00 38.99           H  
ATOM   4040  OG1 THR A 266      32.919   2.661  19.411  1.00 38.99           O  
ATOM   4041  HG1 THR A 266      33.436   2.903  20.183  1.00 38.99           H  
ATOM   4042  N   GLY A 267      31.334   2.485  23.218  1.00 34.99           N  
ATOM   4043  H   GLY A 267      30.335   2.332  23.238  1.00 34.99           H  
ATOM   4044  CA  GLY A 267      32.118   2.046  24.380  1.00 34.99           C  
ATOM   4045  HA2 GLY A 267      32.897   1.375  24.017  1.00 34.99           H  
ATOM   4046  HA3 GLY A 267      32.611   2.909  24.826  1.00 34.99           H  
ATOM   4047  C   GLY A 267      31.281   1.367  25.474  1.00 34.99           C  
ATOM   4048  O   GLY A 267      30.175   1.827  25.739  1.00 34.99           O  
ATOM   4049  N   PRO A 268      31.755   0.264  26.086  1.00 39.50           N  
ATOM   4050  CA  PRO A 268      30.924  -0.693  26.814  1.00 39.50           C  
ATOM   4051  HA  PRO A 268      29.939  -0.768  26.353  1.00 39.50           H  
ATOM   4052  C   PRO A 268      30.760  -0.312  28.290  1.00 39.50           C  
ATOM   4053  CB  PRO A 268      31.670  -2.022  26.656  1.00 39.50           C  
ATOM   4054  HB2 PRO A 268      31.436  -2.456  25.684  1.00 39.50           H  
ATOM   4055  HB3 PRO A 268      31.434  -2.727  27.453  1.00 39.50           H  
ATOM   4056  O   PRO A 268      31.726   0.090  28.939  1.00 39.50           O  
ATOM   4057  CG  PRO A 268      33.140  -1.597  26.687  1.00 39.50           C  
ATOM   4058  HG2 PRO A 268      33.769  -2.293  26.132  1.00 39.50           H  
ATOM   4059  HG3 PRO A 268      33.483  -1.519  27.718  1.00 39.50           H  
ATOM   4060  CD  PRO A 268      33.131  -0.213  26.041  1.00 39.50           C  
ATOM   4061  HD2 PRO A 268      33.463  -0.319  25.008  1.00 39.50           H  
ATOM   4062  HD3 PRO A 268      33.794   0.464  26.581  1.00 39.50           H  
ATOM   4063  N   GLN A 269      29.570  -0.522  28.859  1.00 48.58           N  
ATOM   4064  H   GLN A 269      28.802  -0.861  28.297  1.00 48.58           H  
ATOM   4065  CA  GLN A 269      29.396  -0.521  30.311  1.00 48.58           C  
ATOM   4066  HA  GLN A 269      30.366  -0.309  30.762  1.00 48.58           H  
ATOM   4067  C   GLN A 269      29.036  -1.906  30.838  1.00 48.58           C  
ATOM   4068  CB  GLN A 269      28.477   0.595  30.813  1.00 48.58           C  
ATOM   4069  HB2 GLN A 269      27.560   0.629  30.225  1.00 48.58           H  
ATOM   4070  HB3 GLN A 269      28.210   0.347  31.840  1.00 48.58           H  
ATOM   4071  O   GLN A 269      28.320  -2.693  30.223  1.00 48.58           O  
ATOM   4072  CG  GLN A 269      29.193   1.966  30.771  1.00 48.58           C  
ATOM   4073  HG2 GLN A 269      28.890   2.495  29.868  1.00 48.58           H  
ATOM   4074  HG3 GLN A 269      30.273   1.832  30.720  1.00 48.58           H  
ATOM   4075  CD  GLN A 269      28.915   2.858  31.982  1.00 48.58           C  
ATOM   4076  NE2 GLN A 269      29.524   4.020  32.058  1.00 48.58           N  
ATOM   4077 HE21 GLN A 269      29.287   4.583  32.862  1.00 48.58           H  
ATOM   4078 HE22 GLN A 269      30.110   4.358  31.308  1.00 48.58           H  
ATOM   4079  OE1 GLN A 269      28.185   2.527  32.898  1.00 48.58           O  
ATOM   4080  N   LYS A 270      29.695  -2.192  31.956  1.00 43.95           N  
ATOM   4081  H   LYS A 270      30.079  -1.394  32.443  1.00 43.95           H  
ATOM   4082  CA  LYS A 270      29.973  -3.489  32.547  1.00 43.95           C  
ATOM   4083  HA  LYS A 270      30.194  -4.198  31.749  1.00 43.95           H  
ATOM   4084  C   LYS A 270      28.777  -4.020  33.326  1.00 43.95           C  
ATOM   4085  CB  LYS A 270      31.197  -3.331  33.467  1.00 43.95           C  
ATOM   4086  HB2 LYS A 270      31.023  -2.490  34.139  1.00 43.95           H  
ATOM   4087  HB3 LYS A 270      31.299  -4.224  34.083  1.00 43.95           H  
ATOM   4088  O   LYS A 270      27.959  -3.275  33.850  1.00 43.95           O  
ATOM   4089  CG  LYS A 270      32.519  -3.123  32.707  1.00 43.95           C  
ATOM   4090  HG2 LYS A 270      32.397  -2.351  31.946  1.00 43.95           H  
ATOM   4091  HG3 LYS A 270      32.797  -4.057  32.219  1.00 43.95           H  
ATOM   4092  CD  LYS A 270      33.630  -2.689  33.676  1.00 43.95           C  
ATOM   4093  HD2 LYS A 270      33.667  -3.385  34.514  1.00 43.95           H  
ATOM   4094  HD3 LYS A 270      33.391  -1.696  34.056  1.00 43.95           H  
ATOM   4095  CE  LYS A 270      34.999  -2.662  32.982  1.00 43.95           C  
ATOM   4096  HE2 LYS A 270      35.252  -3.676  32.674  1.00 43.95           H  
ATOM   4097  HE3 LYS A 270      34.922  -2.049  32.084  1.00 43.95           H  
ATOM   4098  NZ  LYS A 270      36.054  -2.119  33.878  1.00 43.95           N  
ATOM   4099  HZ1 LYS A 270      36.129  -2.666  34.723  1.00 43.95           H  
ATOM   4100  HZ2 LYS A 270      35.842  -1.167  34.139  1.00 43.95           H  
ATOM   4101  HZ3 LYS A 270      36.953  -2.121  33.418  1.00 43.95           H  
ATOM   4102  N   ALA A 271      28.775  -5.342  33.423  1.00 36.86           N  
ATOM   4103  H   ALA A 271      29.523  -5.826  32.946  1.00 36.86           H  
ATOM   4104  CA  ALA A 271      27.888  -6.173  34.209  1.00 36.86           C  
ATOM   4105  HA  ALA A 271      26.909  -6.201  33.730  1.00 36.86           H  
ATOM   4106  C   ALA A 271      27.720  -5.705  35.663  1.00 36.86           C  
ATOM   4107  CB  ALA A 271      28.509  -7.578  34.185  1.00 36.86           C  
ATOM   4108  HB1 ALA A 271      27.882  -8.262  34.757  1.00 36.86           H  
ATOM   4109  HB2 ALA A 271      29.504  -7.559  34.630  1.00 36.86           H  
ATOM   4110  HB3 ALA A 271      28.575  -7.942  33.160  1.00 36.86           H  
ATOM   4111  O   ALA A 271      28.702  -5.522  36.383  1.00 36.86           O  
ATOM   4112  N   SER A 272      26.472  -5.686  36.126  1.00 46.44           N  
ATOM   4113  H   SER A 272      25.699  -5.700  35.476  1.00 46.44           H  
ATOM   4114  CA  SER A 272      26.135  -5.954  37.519  1.00 46.44           C  
ATOM   4115  HA  SER A 272      27.039  -6.296  38.024  1.00 46.44           H  
ATOM   4116  C   SER A 272      25.121  -7.098  37.576  1.00 46.44           C  
ATOM   4117  CB  SER A 272      25.702  -4.694  38.273  1.00 46.44           C  
ATOM   4118  HB2 SER A 272      26.555  -4.018  38.345  1.00 46.44           H  
ATOM   4119  HB3 SER A 272      25.379  -4.962  39.279  1.00 46.44           H  
ATOM   4120  O   SER A 272      24.098  -7.124  36.896  1.00 46.44           O  
ATOM   4121  OG  SER A 272      24.657  -4.032  37.600  1.00 46.44           O  
ATOM   4122  HG  SER A 272      24.423  -3.232  38.076  1.00 46.44           H  
ATOM   4123  N   LYS A 273      25.511  -8.116  38.345  1.00 38.99           N  
ATOM   4124  H   LYS A 273      26.361  -7.964  38.870  1.00 38.99           H  
ATOM   4125  CA  LYS A 273      24.775  -9.341  38.647  1.00 38.99           C  
ATOM   4126  HA  LYS A 273      24.518  -9.872  37.731  1.00 38.99           H  
ATOM   4127  C   LYS A 273      23.494  -9.011  39.412  1.00 38.99           C  
ATOM   4128  CB  LYS A 273      25.655 -10.210  39.567  1.00 38.99           C  
ATOM   4129  HB2 LYS A 273      26.055  -9.581  40.362  1.00 38.99           H  
ATOM   4130  HB3 LYS A 273      25.024 -10.961  40.042  1.00 38.99           H  
ATOM   4131  O   LYS A 273      23.576  -8.403  40.474  1.00 38.99           O  
ATOM   4132  CG  LYS A 273      26.809 -10.952  38.881  1.00 38.99           C  
ATOM   4133  HG2 LYS A 273      26.401 -11.765  38.281  1.00 38.99           H  
ATOM   4134  HG3 LYS A 273      27.358 -10.271  38.231  1.00 38.99           H  
ATOM   4135  CD  LYS A 273      27.768 -11.512  39.946  1.00 38.99           C  
ATOM   4136  HD2 LYS A 273      28.284 -10.679  40.423  1.00 38.99           H  
ATOM   4137  HD3 LYS A 273      27.191 -12.045  40.702  1.00 38.99           H  
ATOM   4138  CE  LYS A 273      28.791 -12.474  39.330  1.00 38.99           C  
ATOM   4139  HE2 LYS A 273      28.256 -13.335  38.928  1.00 38.99           H  
ATOM   4140  HE3 LYS A 273      29.286 -11.972  38.499  1.00 38.99           H  
ATOM   4141  NZ  LYS A 273      29.798 -12.917  40.329  1.00 38.99           N  
ATOM   4142  HZ1 LYS A 273      30.324 -12.129  40.683  1.00 38.99           H  
ATOM   4143  HZ2 LYS A 273      30.448 -13.572  39.919  1.00 38.99           H  
ATOM   4144  HZ3 LYS A 273      29.349 -13.371  41.112  1.00 38.99           H  
ATOM   4145  N   ILE A 274      22.362  -9.547  38.961  1.00 45.84           N  
ATOM   4146  H   ILE A 274      22.345  -9.940  38.031  1.00 45.84           H  
ATOM   4147  CA  ILE A 274      21.240  -9.877  39.843  1.00 45.84           C  
ATOM   4148  HA  ILE A 274      21.583  -9.813  40.876  1.00 45.84           H  
ATOM   4149  C   ILE A 274      20.866 -11.337  39.581  1.00 45.84           C  
ATOM   4150  CB  ILE A 274      20.064  -8.883  39.728  1.00 45.84           C  
ATOM   4151  HB  ILE A 274      19.709  -8.867  38.697  1.00 45.84           H  
ATOM   4152  O   ILE A 274      20.417 -11.717  38.504  1.00 45.84           O  
ATOM   4153  CG1 ILE A 274      20.539  -7.462  40.123  1.00 45.84           C  
ATOM   4154 HG12 ILE A 274      21.332  -7.151  39.443  1.00 45.84           H  
ATOM   4155 HG13 ILE A 274      20.948  -7.482  41.133  1.00 45.84           H  
ATOM   4156  CG2 ILE A 274      18.911  -9.341  40.644  1.00 45.84           C  
ATOM   4157 HG21 ILE A 274      19.228  -9.337  41.687  1.00 45.84           H  
ATOM   4158 HG22 ILE A 274      18.572 -10.341  40.373  1.00 45.84           H  
ATOM   4159 HG23 ILE A 274      18.053  -8.679  40.531  1.00 45.84           H  
ATOM   4160  CD1 ILE A 274      19.458  -6.378  40.060  1.00 45.84           C  
ATOM   4161 HD11 ILE A 274      18.714  -6.533  40.842  1.00 45.84           H  
ATOM   4162 HD12 ILE A 274      19.917  -5.401  40.212  1.00 45.84           H  
ATOM   4163 HD13 ILE A 274      18.973  -6.394  39.084  1.00 45.84           H  
ATOM   4164  N   THR A 275      21.158 -12.156  40.584  1.00 40.05           N  
ATOM   4165  H   THR A 275      21.560 -11.724  41.403  1.00 40.05           H  
ATOM   4166  CA  THR A 275      20.823 -13.575  40.730  1.00 40.05           C  
ATOM   4167  HA  THR A 275      20.607 -14.002  39.750  1.00 40.05           H  
ATOM   4168  C   THR A 275      19.590 -13.736  41.618  1.00 40.05           C  
ATOM   4169  CB  THR A 275      21.983 -14.351  41.401  1.00 40.05           C  
ATOM   4170  HB  THR A 275      21.575 -15.086  42.094  1.00 40.05           H  
ATOM   4171  O   THR A 275      19.424 -12.946  42.545  1.00 40.05           O  
ATOM   4172  CG2 THR A 275      22.836 -15.112  40.393  1.00 40.05           C  
ATOM   4173 HG21 THR A 275      23.270 -14.413  39.678  1.00 40.05           H  
ATOM   4174 HG22 THR A 275      22.222 -15.838  39.861  1.00 40.05           H  
ATOM   4175 HG23 THR A 275      23.635 -15.638  40.916  1.00 40.05           H  
ATOM   4176  OG1 THR A 275      22.858 -13.503  42.122  1.00 40.05           O  
ATOM   4177  HG1 THR A 275      22.381 -13.172  42.886  1.00 40.05           H  
ATOM   4178  N   ARG A 276      18.885 -14.866  41.418  1.00 41.50           N  
ATOM   4179  H   ARG A 276      19.136 -15.364  40.576  1.00 41.50           H  
ATOM   4180  CA  ARG A 276      17.756 -15.471  42.175  1.00 41.50           C  
ATOM   4181  HA  ARG A 276      17.879 -16.552  42.109  1.00 41.50           H  
ATOM   4182  C   ARG A 276      16.374 -15.182  41.584  1.00 41.50           C  
ATOM   4183  CB  ARG A 276      17.758 -15.115  43.677  1.00 41.50           C  
ATOM   4184  HB2 ARG A 276      16.861 -15.538  44.131  1.00 41.50           H  
ATOM   4185  HB3 ARG A 276      17.678 -14.037  43.816  1.00 41.50           H  
ATOM   4186  O   ARG A 276      16.095 -14.055  41.220  1.00 41.50           O  
ATOM   4187  CG  ARG A 276      18.969 -15.669  44.433  1.00 41.50           C  
ATOM   4188  HG2 ARG A 276      18.977 -16.755  44.338  1.00 41.50           H  
ATOM   4189  HG3 ARG A 276      19.895 -15.266  44.022  1.00 41.50           H  
ATOM   4190  CD  ARG A 276      18.867 -15.287  45.912  1.00 41.50           C  
ATOM   4191  HD2 ARG A 276      19.028 -14.213  46.010  1.00 41.50           H  
ATOM   4192  HD3 ARG A 276      17.864 -15.523  46.267  1.00 41.50           H  
ATOM   4193  NE  ARG A 276      19.849 -16.025  46.727  1.00 41.50           N  
ATOM   4194  HE  ARG A 276      20.442 -16.688  46.248  1.00 41.50           H  
ATOM   4195  NH1 ARG A 276      19.265 -15.127  48.759  1.00 41.50           N  
ATOM   4196 HH11 ARG A 276      19.363 -15.093  49.763  1.00 41.50           H  
ATOM   4197 HH12 ARG A 276      18.585 -14.535  48.303  1.00 41.50           H  
ATOM   4198  NH2 ARG A 276      20.837 -16.708  48.662  1.00 41.50           N  
ATOM   4199 HH21 ARG A 276      21.391 -17.385  48.157  1.00 41.50           H  
ATOM   4200 HH22 ARG A 276      20.914 -16.659  49.668  1.00 41.50           H  
ATOM   4201  CZ  ARG A 276      19.979 -15.949  48.040  1.00 41.50           C  
ATOM   4202  N   ALA A 277      15.439 -16.125  41.519  1.00 41.69           N  
ATOM   4203  H   ALA A 277      14.552 -15.766  41.198  1.00 41.69           H  
ATOM   4204  CA  ALA A 277      15.424 -17.578  41.717  1.00 41.69           C  
ATOM   4205  HA  ALA A 277      16.236 -18.042  41.156  1.00 41.69           H  
ATOM   4206  C   ALA A 277      14.080 -18.087  41.152  1.00 41.69           C  
ATOM   4207  CB  ALA A 277      15.541 -17.947  43.205  1.00 41.69           C  
ATOM   4208  HB1 ALA A 277      15.361 -19.013  43.339  1.00 41.69           H  
ATOM   4209  HB2 ALA A 277      16.538 -17.725  43.586  1.00 41.69           H  
ATOM   4210  HB3 ALA A 277      14.795 -17.399  43.781  1.00 41.69           H  
ATOM   4211  O   ALA A 277      13.159 -17.305  40.932  1.00 41.69           O  
ATOM   4212  N   ALA A 278      14.012 -19.390  40.896  1.00 38.92           N  
ATOM   4213  H   ALA A 278      14.789 -19.962  41.194  1.00 38.92           H  
ATOM   4214  CA  ALA A 278      12.912 -20.107  40.264  1.00 38.92           C  
ATOM   4215  HA  ALA A 278      12.747 -19.687  39.272  1.00 38.92           H  
ATOM   4216  C   ALA A 278      11.575 -20.073  41.032  1.00 38.92           C  
ATOM   4217  CB  ALA A 278      13.394 -21.557  40.123  1.00 38.92           C  
ATOM   4218  HB1 ALA A 278      13.544 -21.999  41.108  1.00 38.92           H  
ATOM   4219  HB2 ALA A 278      12.642 -22.141  39.592  1.00 38.92           H  
ATOM   4220  HB3 ALA A 278      14.325 -21.595  39.559  1.00 38.92           H  
ATOM   4221  O   ALA A 278      11.550 -20.044  42.259  1.00 38.92           O  
ATOM   4222  N   GLY A 279      10.480 -20.209  40.280  1.00 44.13           N  
ATOM   4223  H   GLY A 279      10.569 -20.115  39.279  1.00 44.13           H  
ATOM   4224  CA  GLY A 279       9.160 -20.603  40.774  1.00 44.13           C  
ATOM   4225  HA2 GLY A 279       8.740 -19.792  41.368  1.00 44.13           H  
ATOM   4226  HA3 GLY A 279       9.254 -21.475  41.421  1.00 44.13           H  
ATOM   4227  C   GLY A 279       8.209 -20.875  39.598  1.00 44.13           C  
ATOM   4228  O   GLY A 279       8.014 -19.967  38.789  1.00 44.13           O  
ATOM   4229  N   PRO A 280       7.661 -22.096  39.439  1.00 38.38           N  
ATOM   4230  CA  PRO A 280       6.737 -22.437  38.362  1.00 38.38           C  
ATOM   4231  HA  PRO A 280       6.992 -21.906  37.445  1.00 38.38           H  
ATOM   4232  C   PRO A 280       5.299 -22.093  38.770  1.00 38.38           C  
ATOM   4233  CB  PRO A 280       6.928 -23.943  38.161  1.00 38.38           C  
ATOM   4234  HB2 PRO A 280       7.805 -24.120  37.540  1.00 38.38           H  
ATOM   4235  HB3 PRO A 280       6.049 -24.416  37.723  1.00 38.38           H  
ATOM   4236  O   PRO A 280       4.941 -22.231  39.938  1.00 38.38           O  
ATOM   4237  CG  PRO A 280       7.196 -24.447  39.582  1.00 38.38           C  
ATOM   4238  HG2 PRO A 280       6.250 -24.665  40.079  1.00 38.38           H  
ATOM   4239  HG3 PRO A 280       7.830 -25.334  39.579  1.00 38.38           H  
ATOM   4240  CD  PRO A 280       7.880 -23.268  40.280  1.00 38.38           C  
ATOM   4241  HD2 PRO A 280       7.450 -23.118  41.270  1.00 38.38           H  
ATOM   4242  HD3 PRO A 280       8.949 -23.468  40.360  1.00 38.38           H  
ATOM   4243  N   LEU A 281       4.452 -21.705  37.815  1.00 42.82           N  
ATOM   4244  H   LEU A 281       4.779 -21.575  36.868  1.00 42.82           H  
ATOM   4245  CA  LEU A 281       3.010 -21.657  38.045  1.00 42.82           C  
ATOM   4246  HA  LEU A 281       2.807 -22.342  38.869  1.00 42.82           H  
ATOM   4247  C   LEU A 281       2.249 -22.230  36.851  1.00 42.82           C  
ATOM   4248  CB  LEU A 281       2.554 -20.260  38.509  1.00 42.82           C  
ATOM   4249  HB2 LEU A 281       3.402 -19.577  38.455  1.00 42.82           H  
ATOM   4250  HB3 LEU A 281       1.783 -19.871  37.843  1.00 42.82           H  
ATOM   4251  O   LEU A 281       2.426 -21.843  35.697  1.00 42.82           O  
ATOM   4252  CG  LEU A 281       2.025 -20.292  39.962  1.00 42.82           C  
ATOM   4253  HG  LEU A 281       2.559 -21.046  40.540  1.00 42.82           H  
ATOM   4254  CD1 LEU A 281       2.266 -18.954  40.656  1.00 42.82           C  
ATOM   4255 HD11 LEU A 281       1.753 -18.157  40.117  1.00 42.82           H  
ATOM   4256 HD12 LEU A 281       3.335 -18.746  40.687  1.00 42.82           H  
ATOM   4257 HD13 LEU A 281       1.889 -19.000  41.677  1.00 42.82           H  
ATOM   4258  CD2 LEU A 281       0.529 -20.610  40.007  1.00 42.82           C  
ATOM   4259 HD21 LEU A 281       0.331 -21.566  39.522  1.00 42.82           H  
ATOM   4260 HD22 LEU A 281       0.195 -20.672  41.043  1.00 42.82           H  
ATOM   4261 HD23 LEU A 281      -0.040 -19.834  39.496  1.00 42.82           H  
ATOM   4262  N   VAL A 282       1.472 -23.241  37.213  1.00 44.23           N  
ATOM   4263  H   VAL A 282       1.373 -23.361  38.211  1.00 44.23           H  
ATOM   4264  CA  VAL A 282       0.670 -24.169  36.431  1.00 44.23           C  
ATOM   4265  HA  VAL A 282       1.106 -24.290  35.440  1.00 44.23           H  
ATOM   4266  C   VAL A 282      -0.754 -23.617  36.293  1.00 44.23           C  
ATOM   4267  CB  VAL A 282       0.709 -25.521  37.188  1.00 44.23           C  
ATOM   4268  HB  VAL A 282       0.609 -25.318  38.254  1.00 44.23           H  
ATOM   4269  O   VAL A 282      -1.278 -23.020  37.224  1.00 44.23           O  
ATOM   4270  CG1 VAL A 282      -0.383 -26.531  36.838  1.00 44.23           C  
ATOM   4271 HG11 VAL A 282      -0.289 -27.405  37.482  1.00 44.23           H  
ATOM   4272 HG12 VAL A 282      -0.278 -26.853  35.802  1.00 44.23           H  
ATOM   4273 HG13 VAL A 282      -1.368 -26.100  37.014  1.00 44.23           H  
ATOM   4274  CG2 VAL A 282       2.063 -26.214  36.965  1.00 44.23           C  
ATOM   4275 HG21 VAL A 282       2.188 -26.466  35.912  1.00 44.23           H  
ATOM   4276 HG22 VAL A 282       2.110 -27.127  37.559  1.00 44.23           H  
ATOM   4277 HG23 VAL A 282       2.878 -25.561  37.277  1.00 44.23           H  
ATOM   4278  N   MET A 283      -1.310 -23.849  35.101  1.00 41.29           N  
ATOM   4279  H   MET A 283      -0.648 -24.208  34.429  1.00 41.29           H  
ATOM   4280  CA  MET A 283      -2.708 -23.980  34.646  1.00 41.29           C  
ATOM   4281  HA  MET A 283      -2.746 -23.497  33.669  1.00 41.29           H  
ATOM   4282  C   MET A 283      -3.898 -23.414  35.444  1.00 41.29           C  
ATOM   4283  CB  MET A 283      -3.015 -25.468  34.412  1.00 41.29           C  
ATOM   4284  HB2 MET A 283      -3.011 -26.013  35.357  1.00 41.29           H  
ATOM   4285  HB3 MET A 283      -4.019 -25.542  33.996  1.00 41.29           H  
ATOM   4286  O   MET A 283      -4.121 -23.773  36.591  1.00 41.29           O  
ATOM   4287  CG  MET A 283      -2.045 -26.138  33.434  1.00 41.29           C  
ATOM   4288  HG2 MET A 283      -1.253 -26.635  33.994  1.00 41.29           H  
ATOM   4289  HG3 MET A 283      -1.581 -25.381  32.801  1.00 41.29           H  
ATOM   4290  SD  MET A 283      -2.825 -27.363  32.361  1.00 41.29           S  
ATOM   4291  CE  MET A 283      -3.091 -26.333  30.896  1.00 41.29           C  
ATOM   4292  HE1 MET A 283      -3.593 -26.922  30.129  1.00 41.29           H  
ATOM   4293  HE2 MET A 283      -2.133 -25.984  30.511  1.00 41.29           H  
ATOM   4294  HE3 MET A 283      -3.717 -25.479  31.155  1.00 41.29           H  
ATOM   4295  N   GLN A 284      -4.786 -22.739  34.702  1.00 43.63           N  
ATOM   4296  H   GLN A 284      -4.407 -22.221  33.922  1.00 43.63           H  
ATOM   4297  CA  GLN A 284      -6.246 -22.967  34.589  1.00 43.63           C  
ATOM   4298  HA  GLN A 284      -6.437 -23.998  34.293  1.00 43.63           H  
ATOM   4299  C   GLN A 284      -6.728 -22.042  33.446  1.00 43.63           C  
ATOM   4300  CB  GLN A 284      -6.970 -22.664  35.916  1.00 43.63           C  
ATOM   4301  HB2 GLN A 284      -6.346 -22.023  36.538  1.00 43.63           H  
ATOM   4302  HB3 GLN A 284      -7.899 -22.132  35.712  1.00 43.63           H  
ATOM   4303  O   GLN A 284      -6.323 -20.888  33.396  1.00 43.63           O  
ATOM   4304  CG  GLN A 284      -7.325 -23.961  36.670  1.00 43.63           C  
ATOM   4305  HG2 GLN A 284      -8.121 -24.474  36.130  1.00 43.63           H  
ATOM   4306  HG3 GLN A 284      -6.463 -24.628  36.697  1.00 43.63           H  
ATOM   4307  CD  GLN A 284      -7.783 -23.733  38.109  1.00 43.63           C  
ATOM   4308  NE2 GLN A 284      -8.169 -24.775  38.814  1.00 43.63           N  
ATOM   4309 HE21 GLN A 284      -8.482 -24.569  39.752  1.00 43.63           H  
ATOM   4310 HE22 GLN A 284      -8.179 -25.702  38.413  1.00 43.63           H  
ATOM   4311  OE1 GLN A 284      -7.814 -22.636  38.638  1.00 43.63           O  
ATOM   4312  N   GLY A 285      -7.435 -22.467  32.397  1.00 39.22           N  
ATOM   4313  H   GLY A 285      -7.440 -21.778  31.658  1.00 39.22           H  
ATOM   4314  CA  GLY A 285      -8.590 -23.358  32.365  1.00 39.22           C  
ATOM   4315  HA2 GLY A 285      -8.544 -24.009  31.493  1.00 39.22           H  
ATOM   4316  HA3 GLY A 285      -8.637 -23.968  33.267  1.00 39.22           H  
ATOM   4317  C   GLY A 285      -9.853 -22.492  32.295  1.00 39.22           C  
ATOM   4318  O   GLY A 285     -10.319 -22.024  33.325  1.00 39.22           O  
ATOM   4319  N   SER A 286     -10.362 -22.216  31.093  1.00 47.26           N  
ATOM   4320  H   SER A 286      -9.886 -22.557  30.271  1.00 47.26           H  
ATOM   4321  CA  SER A 286     -11.760 -21.808  30.882  1.00 47.26           C  
ATOM   4322  HA  SER A 286     -12.387 -22.432  31.518  1.00 47.26           H  
ATOM   4323  C   SER A 286     -12.164 -22.088  29.438  1.00 47.26           C  
ATOM   4324  CB  SER A 286     -12.085 -20.355  31.270  1.00 47.26           C  
ATOM   4325  HB2 SER A 286     -12.424 -20.346  32.306  1.00 47.26           H  
ATOM   4326  HB3 SER A 286     -12.901 -19.984  30.650  1.00 47.26           H  
ATOM   4327  O   SER A 286     -11.717 -21.434  28.497  1.00 47.26           O  
ATOM   4328  OG  SER A 286     -10.978 -19.483  31.169  1.00 47.26           O  
ATOM   4329  HG  SER A 286     -10.359 -19.763  31.848  1.00 47.26           H  
ATOM   4330  N   ASP A 287     -12.990 -23.120  29.320  1.00 42.02           N  
ATOM   4331  H   ASP A 287     -13.222 -23.639  30.154  1.00 42.02           H  
ATOM   4332  CA  ASP A 287     -13.767 -23.500  28.154  1.00 42.02           C  
ATOM   4333  HA  ASP A 287     -13.123 -23.527  27.274  1.00 42.02           H  
ATOM   4334  C   ASP A 287     -14.913 -22.502  27.933  1.00 42.02           C  
ATOM   4335  CB  ASP A 287     -14.340 -24.908  28.407  1.00 42.02           C  
ATOM   4336  HB2 ASP A 287     -14.914 -25.216  27.533  1.00 42.02           H  
ATOM   4337  HB3 ASP A 287     -15.018 -24.872  29.259  1.00 42.02           H  
ATOM   4338  O   ASP A 287     -15.555 -22.058  28.888  1.00 42.02           O  
ATOM   4339  CG  ASP A 287     -13.246 -25.947  28.669  1.00 42.02           C  
ATOM   4340  OD1 ASP A 287     -12.354 -26.069  27.799  1.00 42.02           O  
ATOM   4341  OD2 ASP A 287     -13.261 -26.556  29.762  1.00 42.02           O  
ATOM   4342  N   SER A 288     -15.205 -22.184  26.674  1.00 50.09           N  
ATOM   4343  H   SER A 288     -14.571 -22.474  25.943  1.00 50.09           H  
ATOM   4344  CA  SER A 288     -16.567 -21.865  26.242  1.00 50.09           C  
ATOM   4345  HA  SER A 288     -17.225 -22.550  26.777  1.00 50.09           H  
ATOM   4346  C   SER A 288     -16.742 -22.156  24.751  1.00 50.09           C  
ATOM   4347  CB  SER A 288     -17.030 -20.456  26.631  1.00 50.09           C  
ATOM   4348  HB2 SER A 288     -17.116 -20.408  27.716  1.00 50.09           H  
ATOM   4349  HB3 SER A 288     -18.019 -20.275  26.209  1.00 50.09           H  
ATOM   4350  O   SER A 288     -15.873 -21.902  23.916  1.00 50.09           O  
ATOM   4351  OG  SER A 288     -16.148 -19.438  26.206  1.00 50.09           O  
ATOM   4352  HG  SER A 288     -16.204 -18.720  26.841  1.00 50.09           H  
ATOM   4353  N   GLU A 289     -17.867 -22.807  24.485  1.00 48.32           N  
ATOM   4354  H   GLU A 289     -18.508 -22.918  25.257  1.00 48.32           H  
ATOM   4355  CA  GLU A 289     -18.242 -23.570  23.301  1.00 48.32           C  
ATOM   4356  HA  GLU A 289     -17.366 -24.084  22.905  1.00 48.32           H  
ATOM   4357  C   GLU A 289     -18.878 -22.725  22.182  1.00 48.32           C  
ATOM   4358  CB  GLU A 289     -19.283 -24.609  23.772  1.00 48.32           C  
ATOM   4359  HB2 GLU A 289     -20.126 -24.067  24.201  1.00 48.32           H  
ATOM   4360  HB3 GLU A 289     -19.654 -25.164  22.911  1.00 48.32           H  
ATOM   4361  O   GLU A 289     -19.353 -21.612  22.412  1.00 48.32           O  
ATOM   4362  CG  GLU A 289     -18.769 -25.637  24.792  1.00 48.32           C  
ATOM   4363  HG2 GLU A 289     -18.205 -25.135  25.578  1.00 48.32           H  
ATOM   4364  HG3 GLU A 289     -18.092 -26.325  24.285  1.00 48.32           H  
ATOM   4365  CD  GLU A 289     -19.937 -26.393  25.441  1.00 48.32           C  
ATOM   4366  OE1 GLU A 289     -20.063 -27.610  25.183  1.00 48.32           O  
ATOM   4367  OE2 GLU A 289     -20.694 -25.728  26.184  1.00 48.32           O  
ATOM   4368  N   SER A 290     -19.041 -23.386  21.022  1.00 51.67           N  
ATOM   4369  H   SER A 290     -18.571 -24.278  20.966  1.00 51.67           H  
ATOM   4370  CA  SER A 290     -20.067 -23.151  19.981  1.00 51.67           C  
ATOM   4371  HA  SER A 290     -20.083 -24.054  19.371  1.00 51.67           H  
ATOM   4372  C   SER A 290     -19.771 -21.992  18.997  1.00 51.67           C  
ATOM   4373  CB  SER A 290     -21.438 -23.094  20.677  1.00 51.67           C  
ATOM   4374  HB2 SER A 290     -22.219 -23.442  20.002  1.00 51.67           H  
ATOM   4375  HB3 SER A 290     -21.443 -23.771  21.532  1.00 51.67           H  
ATOM   4376  O   SER A 290     -19.208 -20.978  19.382  1.00 51.67           O  
ATOM   4377  OG  SER A 290     -21.725 -21.788  21.124  1.00 51.67           O  
ATOM   4378  HG  SER A 290     -20.957 -21.492  21.619  1.00 51.67           H  
ATOM   4379  N   MET A 291     -20.028 -22.036  17.684  1.00 52.90           N  
ATOM   4380  H   MET A 291     -19.632 -21.247  17.194  1.00 52.90           H  
ATOM   4381  CA  MET A 291     -20.893 -22.858  16.832  1.00 52.90           C  
ATOM   4382  HA  MET A 291     -20.983 -23.872  17.222  1.00 52.90           H  
ATOM   4383  C   MET A 291     -20.357 -22.926  15.380  1.00 52.90           C  
ATOM   4384  CB  MET A 291     -22.287 -22.197  16.746  1.00 52.90           C  
ATOM   4385  HB2 MET A 291     -22.770 -22.513  15.821  1.00 52.90           H  
ATOM   4386  HB3 MET A 291     -22.191 -21.113  16.694  1.00 52.90           H  
ATOM   4387  O   MET A 291     -19.655 -22.027  14.917  1.00 52.90           O  
ATOM   4388  CG  MET A 291     -23.247 -22.571  17.870  1.00 52.90           C  
ATOM   4389  HG2 MET A 291     -23.102 -23.622  18.118  1.00 52.90           H  
ATOM   4390  HG3 MET A 291     -23.010 -21.953  18.737  1.00 52.90           H  
ATOM   4391  SD  MET A 291     -24.999 -22.332  17.476  1.00 52.90           S  
ATOM   4392  CE  MET A 291     -25.534 -24.061  17.378  1.00 52.90           C  
ATOM   4393  HE1 MET A 291     -26.595 -24.099  17.133  1.00 52.90           H  
ATOM   4394  HE2 MET A 291     -24.974 -24.566  16.591  1.00 52.90           H  
ATOM   4395  HE3 MET A 291     -25.360 -24.558  18.332  1.00 52.90           H  
ATOM   4396  N   ASP A 292     -20.809 -23.981  14.698  1.00 44.85           N  
ATOM   4397  H   ASP A 292     -21.372 -24.612  15.251  1.00 44.85           H  
ATOM   4398  CA  ASP A 292     -21.159 -24.123  13.277  1.00 44.85           C  
ATOM   4399  HA  ASP A 292     -21.567 -25.133  13.240  1.00 44.85           H  
ATOM   4400  C   ASP A 292     -20.084 -24.186  12.178  1.00 44.85           C  
ATOM   4401  CB  ASP A 292     -22.389 -23.273  12.930  1.00 44.85           C  
ATOM   4402  HB2 ASP A 292     -22.606 -23.389  11.868  1.00 44.85           H  
ATOM   4403  HB3 ASP A 292     -22.172 -22.222  13.122  1.00 44.85           H  
ATOM   4404  O   ASP A 292     -19.647 -23.209  11.568  1.00 44.85           O  
ATOM   4405  CG  ASP A 292     -23.635 -23.706  13.722  1.00 44.85           C  
ATOM   4406  OD1 ASP A 292     -23.623 -24.822  14.299  1.00 44.85           O  
ATOM   4407  OD2 ASP A 292     -24.579 -22.892  13.786  1.00 44.85           O  
ATOM   4408  N   GLU A 293     -19.796 -25.443  11.832  1.00 47.18           N  
ATOM   4409  H   GLU A 293     -20.188 -26.162  12.424  1.00 47.18           H  
ATOM   4410  CA  GLU A 293     -19.390 -25.908  10.513  1.00 47.18           C  
ATOM   4411  HA  GLU A 293     -18.564 -25.296  10.149  1.00 47.18           H  
ATOM   4412  C   GLU A 293     -20.570 -25.828   9.523  1.00 47.18           C  
ATOM   4413  CB  GLU A 293     -18.938 -27.381  10.618  1.00 47.18           C  
ATOM   4414  HB2 GLU A 293     -18.700 -27.736   9.615  1.00 47.18           H  
ATOM   4415  HB3 GLU A 293     -19.766 -27.977  11.001  1.00 47.18           H  
ATOM   4416  O   GLU A 293     -21.632 -26.400   9.760  1.00 47.18           O  
ATOM   4417  CG  GLU A 293     -17.707 -27.605  11.510  1.00 47.18           C  
ATOM   4418  HG2 GLU A 293     -16.896 -26.979  11.137  1.00 47.18           H  
ATOM   4419  HG3 GLU A 293     -17.934 -27.287  12.528  1.00 47.18           H  
ATOM   4420  CD  GLU A 293     -17.255 -29.077  11.540  1.00 47.18           C  
ATOM   4421  OE1 GLU A 293     -16.023 -29.301  11.478  1.00 47.18           O  
ATOM   4422  OE2 GLU A 293     -18.130 -29.968  11.610  1.00 47.18           O  
ATOM   4423  N   SER A 294     -20.364 -25.209   8.356  1.00 47.31           N  
ATOM   4424  H   SER A 294     -19.519 -24.668   8.242  1.00 47.31           H  
ATOM   4425  CA  SER A 294     -21.135 -25.543   7.152  1.00 47.31           C  
ATOM   4426  HA  SER A 294     -21.800 -26.373   7.395  1.00 47.31           H  
ATOM   4427  C   SER A 294     -20.173 -26.041   6.081  1.00 47.31           C  
ATOM   4428  CB  SER A 294     -22.066 -24.417   6.679  1.00 47.31           C  
ATOM   4429  HB2 SER A 294     -22.437 -23.858   7.538  1.00 47.31           H  
ATOM   4430  HB3 SER A 294     -22.922 -24.871   6.179  1.00 47.31           H  
ATOM   4431  O   SER A 294     -19.384 -25.279   5.513  1.00 47.31           O  
ATOM   4432  OG  SER A 294     -21.447 -23.537   5.758  1.00 47.31           O  
ATOM   4433  HG  SER A 294     -20.606 -23.926   5.507  1.00 47.31           H  
ATOM   4434  N   SER A 295     -20.229 -27.345   5.854  1.00 41.72           N  
ATOM   4435  H   SER A 295     -20.912 -27.883   6.367  1.00 41.72           H  
ATOM   4436  CA  SER A 295     -19.530 -28.086   4.819  1.00 41.72           C  
ATOM   4437  HA  SER A 295     -18.489 -27.762   4.798  1.00 41.72           H  
ATOM   4438  C   SER A 295     -20.156 -27.836   3.446  1.00 41.72           C  
ATOM   4439  CB  SER A 295     -19.567 -29.577   5.185  1.00 41.72           C  
ATOM   4440  HB2 SER A 295     -18.888 -29.748   6.020  1.00 41.72           H  
ATOM   4441  HB3 SER A 295     -19.241 -30.178   4.336  1.00 41.72           H  
ATOM   4442  O   SER A 295     -21.370 -27.803   3.270  1.00 41.72           O  
ATOM   4443  OG  SER A 295     -20.873 -29.959   5.578  1.00 41.72           O  
ATOM   4444  HG  SER A 295     -20.844 -30.817   6.007  1.00 41.72           H  
ATOM   4445  N   GLY A 296     -19.290 -27.694   2.448  1.00 39.29           N  
ATOM   4446  H   GLY A 296     -18.308 -27.653   2.679  1.00 39.29           H  
ATOM   4447  CA  GLY A 296     -19.648 -27.699   1.037  1.00 39.29           C  
ATOM   4448  HA2 GLY A 296     -19.800 -26.678   0.686  1.00 39.29           H  
ATOM   4449  HA3 GLY A 296     -20.561 -28.273   0.878  1.00 39.29           H  
ATOM   4450  C   GLY A 296     -18.514 -28.338   0.254  1.00 39.29           C  
ATOM   4451  O   GLY A 296     -17.764 -27.642  -0.423  1.00 39.29           O  
ATOM   4452  N   SER A 297     -18.333 -29.652   0.413  1.00 37.62           N  
ATOM   4453  H   SER A 297     -18.974 -30.162   1.005  1.00 37.62           H  
ATOM   4454  CA  SER A 297     -17.477 -30.441  -0.473  1.00 37.62           C  
ATOM   4455  HA  SER A 297     -16.692 -29.801  -0.874  1.00 37.62           H  
ATOM   4456  C   SER A 297     -18.314 -30.968  -1.630  1.00 37.62           C  
ATOM   4457  CB  SER A 297     -16.786 -31.601   0.252  1.00 37.62           C  
ATOM   4458  HB2 SER A 297     -16.195 -31.217   1.084  1.00 37.62           H  
ATOM   4459  HB3 SER A 297     -16.110 -32.092  -0.449  1.00 37.62           H  
ATOM   4460  O   SER A 297     -19.270 -31.712  -1.411  1.00 37.62           O  
ATOM   4461  OG  SER A 297     -17.724 -32.548   0.722  1.00 37.62           O  
ATOM   4462  HG  SER A 297     -18.404 -32.654   0.053  1.00 37.62           H  
ATOM   4463  N   PHE A 298     -17.927 -30.605  -2.846  1.00 38.00           N  
ATOM   4464  H   PHE A 298     -17.113 -30.014  -2.939  1.00 38.00           H  
ATOM   4465  CA  PHE A 298     -18.408 -31.220  -4.073  1.00 38.00           C  
ATOM   4466  HA  PHE A 298     -19.245 -31.877  -3.839  1.00 38.00           H  
ATOM   4467  C   PHE A 298     -17.274 -32.077  -4.647  1.00 38.00           C  
ATOM   4468  CB  PHE A 298     -18.922 -30.137  -5.031  1.00 38.00           C  
ATOM   4469  HB2 PHE A 298     -19.350 -29.321  -4.447  1.00 38.00           H  
ATOM   4470  HB3 PHE A 298     -18.086 -29.726  -5.597  1.00 38.00           H  
ATOM   4471  O   PHE A 298     -16.113 -31.662  -4.629  1.00 38.00           O  
ATOM   4472  CG  PHE A 298     -19.998 -30.628  -5.979  1.00 38.00           C  
ATOM   4473  CD1 PHE A 298     -19.666 -31.050  -7.279  1.00 38.00           C  
ATOM   4474  HD1 PHE A 298     -18.637 -31.042  -7.607  1.00 38.00           H  
ATOM   4475  CD2 PHE A 298     -21.339 -30.679  -5.549  1.00 38.00           C  
ATOM   4476  HD2 PHE A 298     -21.597 -30.368  -4.548  1.00 38.00           H  
ATOM   4477  CE1 PHE A 298     -20.670 -31.518  -8.145  1.00 38.00           C  
ATOM   4478  HE1 PHE A 298     -20.403 -31.868  -9.131  1.00 38.00           H  
ATOM   4479  CE2 PHE A 298     -22.342 -31.148  -6.416  1.00 38.00           C  
ATOM   4480  HE2 PHE A 298     -23.368 -31.198  -6.079  1.00 38.00           H  
ATOM   4481  CZ  PHE A 298     -22.007 -31.569  -7.714  1.00 38.00           C  
ATOM   4482  HZ  PHE A 298     -22.771 -31.953  -8.374  1.00 38.00           H  
ATOM   4483  N   SER A 299     -17.642 -33.286  -5.067  1.00 36.16           N  
ATOM   4484  H   SER A 299     -18.634 -33.466  -5.119  1.00 36.16           H  
ATOM   4485  CA  SER A 299     -16.833 -34.307  -5.739  1.00 36.16           C  
ATOM   4486  HA  SER A 299     -16.026 -34.628  -5.081  1.00 36.16           H  
ATOM   4487  C   SER A 299     -16.195 -33.743  -7.028  1.00 36.16           C  
ATOM   4488  CB  SER A 299     -17.781 -35.493  -5.981  1.00 36.16           C  
ATOM   4489  HB2 SER A 299     -18.141 -35.853  -5.017  1.00 36.16           H  
ATOM   4490  HB3 SER A 299     -17.246 -36.316  -6.454  1.00 36.16           H  
ATOM   4491  O   SER A 299     -16.584 -32.684  -7.509  1.00 36.16           O  
ATOM   4492  OG  SER A 299     -18.898 -35.114  -6.766  1.00 36.16           O  
ATOM   4493  HG  SER A 299     -18.901 -35.663  -7.554  1.00 36.16           H  
ATOM   4494  N   ASP A 300     -15.168 -34.327  -7.642  1.00 37.97           N  
ATOM   4495  H   ASP A 300     -14.656 -33.698  -8.243  1.00 37.97           H  
ATOM   4496  CA  ASP A 300     -15.155 -35.692  -8.149  1.00 37.97           C  
ATOM   4497  HA  ASP A 300     -15.314 -36.393  -7.329  1.00 37.97           H  
ATOM   4498  C   ASP A 300     -13.795 -36.004  -8.806  1.00 37.97           C  
ATOM   4499  CB  ASP A 300     -16.265 -35.831  -9.227  1.00 37.97           C  
ATOM   4500  HB2 ASP A 300     -16.861 -34.921  -9.298  1.00 37.97           H  
ATOM   4501  HB3 ASP A 300     -15.822 -35.980 -10.212  1.00 37.97           H  
ATOM   4502  O   ASP A 300     -13.131 -35.120  -9.344  1.00 37.97           O  
ATOM   4503  CG  ASP A 300     -17.196 -37.000  -8.938  1.00 37.97           C  
ATOM   4504  OD1 ASP A 300     -16.656 -38.069  -8.575  1.00 37.97           O  
ATOM   4505  OD2 ASP A 300     -18.427 -36.775  -8.970  1.00 37.97           O  
ATOM   4506  N   THR A 301     -13.470 -37.298  -8.849  1.00 40.72           N  
ATOM   4507  H   THR A 301     -14.177 -37.894  -8.441  1.00 40.72           H  
ATOM   4508  CA  THR A 301     -12.545 -37.984  -9.780  1.00 40.72           C  
ATOM   4509  HA  THR A 301     -12.676 -39.039  -9.537  1.00 40.72           H  
ATOM   4510  C   THR A 301     -11.013 -37.775  -9.699  1.00 40.72           C  
ATOM   4511  CB  THR A 301     -13.054 -37.891 -11.231  1.00 40.72           C  
ATOM   4512  HB  THR A 301     -12.332 -38.382 -11.883  1.00 40.72           H  
ATOM   4513  O   THR A 301     -10.452 -36.830 -10.232  1.00 40.72           O  
ATOM   4514  CG2 THR A 301     -14.400 -38.604 -11.393  1.00 40.72           C  
ATOM   4515 HG21 THR A 301     -14.711 -38.547 -12.437  1.00 40.72           H  
ATOM   4516 HG22 THR A 301     -14.308 -39.652 -11.109  1.00 40.72           H  
ATOM   4517 HG23 THR A 301     -15.169 -38.135 -10.778  1.00 40.72           H  
ATOM   4518  OG1 THR A 301     -13.229 -36.567 -11.676  1.00 40.72           O  
ATOM   4519  HG1 THR A 301     -12.955 -35.981 -10.968  1.00 40.72           H  
ATOM   4520  N   CYS A 302     -10.340 -38.789  -9.124  1.00 35.58           N  
ATOM   4521  H   CYS A 302     -10.913 -39.400  -8.559  1.00 35.58           H  
ATOM   4522  CA  CYS A 302      -9.066 -39.409  -9.546  1.00 35.58           C  
ATOM   4523  HA  CYS A 302      -8.650 -39.884  -8.658  1.00 35.58           H  
ATOM   4524  C   CYS A 302      -7.939 -38.496 -10.084  1.00 35.58           C  
ATOM   4525  CB  CYS A 302      -9.413 -40.539 -10.549  1.00 35.58           C  
ATOM   4526  HB2 CYS A 302     -10.492 -40.600 -10.692  1.00 35.58           H  
ATOM   4527  HB3 CYS A 302      -8.978 -40.342 -11.529  1.00 35.58           H  
ATOM   4528  O   CYS A 302      -7.798 -38.333 -11.293  1.00 35.58           O  
ATOM   4529  SG  CYS A 302      -8.824 -42.151  -9.959  1.00 35.58           S  
ATOM   4530  HG  CYS A 302      -7.515 -41.909 -10.078  1.00 35.58           H  
ATOM   4531  N   SER A 303      -7.042 -38.010  -9.222  1.00 49.78           N  
ATOM   4532  H   SER A 303      -7.202 -38.067  -8.226  1.00 49.78           H  
ATOM   4533  CA  SER A 303      -5.777 -37.413  -9.676  1.00 49.78           C  
ATOM   4534  HA  SER A 303      -5.342 -38.067 -10.431  1.00 49.78           H  
ATOM   4535  C   SER A 303      -4.763 -37.275  -8.541  1.00 49.78           C  
ATOM   4536  CB  SER A 303      -6.013 -36.046 -10.337  1.00 49.78           C  
ATOM   4537  HB2 SER A 303      -6.592 -36.169 -11.253  1.00 49.78           H  
ATOM   4538  HB3 SER A 303      -5.054 -35.601 -10.602  1.00 49.78           H  
ATOM   4539  O   SER A 303      -5.144 -37.139  -7.381  1.00 49.78           O  
ATOM   4540  OG  SER A 303      -6.709 -35.173  -9.475  1.00 49.78           O  
ATOM   4541  HG  SER A 303      -6.218 -35.093  -8.654  1.00 49.78           H  
ATOM   4542  N   GLU A 304      -3.483 -37.337  -8.910  1.00 63.43           N  
ATOM   4543  H   GLU A 304      -3.315 -37.443  -9.900  1.00 63.43           H  
ATOM   4544  CA  GLU A 304      -2.268 -37.073  -8.126  1.00 63.43           C  
ATOM   4545  HA  GLU A 304      -1.839 -38.022  -7.804  1.00 63.43           H  
ATOM   4546  C   GLU A 304      -2.494 -36.193  -6.879  1.00 63.43           C  
ATOM   4547  CB  GLU A 304      -1.266 -36.385  -9.077  1.00 63.43           C  
ATOM   4548  HB2 GLU A 304      -0.382 -36.090  -8.511  1.00 63.43           H  
ATOM   4549  HB3 GLU A 304      -1.737 -35.485  -9.472  1.00 63.43           H  
ATOM   4550  O   GLU A 304      -3.058 -35.102  -6.966  1.00 63.43           O  
ATOM   4551  CG  GLU A 304      -0.823 -37.297 -10.242  1.00 63.43           C  
ATOM   4552  HG2 GLU A 304      -1.702 -37.733 -10.717  1.00 63.43           H  
ATOM   4553  HG3 GLU A 304      -0.236 -38.117  -9.828  1.00 63.43           H  
ATOM   4554  CD  GLU A 304      -0.017 -36.576 -11.338  1.00 63.43           C  
ATOM   4555  OE1 GLU A 304       0.738 -37.276 -12.050  1.00 63.43           O  
ATOM   4556  OE2 GLU A 304      -0.191 -35.348 -11.505  1.00 63.43           O  
ATOM   4557  N   GLN A 305      -2.046 -36.655  -5.703  1.00 75.29           N  
ATOM   4558  H   GLN A 305      -1.555 -37.537  -5.676  1.00 75.29           H  
ATOM   4559  CA  GLN A 305      -2.100 -35.857  -4.474  1.00 75.29           C  
ATOM   4560  HA  GLN A 305      -3.116 -35.484  -4.340  1.00 75.29           H  
ATOM   4561  C   GLN A 305      -1.175 -34.638  -4.604  1.00 75.29           C  
ATOM   4562  CB  GLN A 305      -1.727 -36.707  -3.243  1.00 75.29           C  
ATOM   4563  HB2 GLN A 305      -1.458 -36.034  -2.429  1.00 75.29           H  
ATOM   4564  HB3 GLN A 305      -0.857 -37.321  -3.475  1.00 75.29           H  
ATOM   4565  O   GLN A 305       0.027 -34.714  -4.359  1.00 75.29           O  
ATOM   4566  CG  GLN A 305      -2.879 -37.595  -2.747  1.00 75.29           C  
ATOM   4567  HG2 GLN A 305      -3.739 -36.967  -2.518  1.00 75.29           H  
ATOM   4568  HG3 GLN A 305      -3.163 -38.292  -3.535  1.00 75.29           H  
ATOM   4569  CD  GLN A 305      -2.513 -38.396  -1.497  1.00 75.29           C  
ATOM   4570  NE2 GLN A 305      -3.461 -39.054  -0.867  1.00 75.29           N  
ATOM   4571 HE21 GLN A 305      -3.135 -39.616  -0.094  1.00 75.29           H  
ATOM   4572 HE22 GLN A 305      -4.400 -39.091  -1.239  1.00 75.29           H  
ATOM   4573  OE1 GLN A 305      -1.383 -38.463  -1.054  1.00 75.29           O  
ATOM   4574  N   GLU A 306      -1.735 -33.493  -4.992  1.00 85.92           N  
ATOM   4575  H   GLU A 306      -2.669 -33.528  -5.375  1.00 85.92           H  
ATOM   4576  CA  GLU A 306      -0.991 -32.239  -5.068  1.00 85.92           C  
ATOM   4577  HA  GLU A 306      -0.030 -32.460  -5.533  1.00 85.92           H  
ATOM   4578  C   GLU A 306      -0.729 -31.693  -3.652  1.00 85.92           C  
ATOM   4579  CB  GLU A 306      -1.713 -31.235  -5.986  1.00 85.92           C  
ATOM   4580  HB2 GLU A 306      -2.596 -30.845  -5.479  1.00 85.92           H  
ATOM   4581  HB3 GLU A 306      -2.028 -31.752  -6.893  1.00 85.92           H  
ATOM   4582  O   GLU A 306      -1.643 -31.322  -2.910  1.00 85.92           O  
ATOM   4583  CG  GLU A 306      -0.777 -30.080  -6.385  1.00 85.92           C  
ATOM   4584  HG2 GLU A 306      -0.444 -29.576  -5.477  1.00 85.92           H  
ATOM   4585  HG3 GLU A 306       0.105 -30.500  -6.867  1.00 85.92           H  
ATOM   4586  CD  GLU A 306      -1.408 -29.033  -7.324  1.00 85.92           C  
ATOM   4587  OE1 GLU A 306      -0.672 -28.076  -7.675  1.00 85.92           O  
ATOM   4588  OE2 GLU A 306      -2.612 -29.134  -7.640  1.00 85.92           O  
ATOM   4589  N   VAL A 307       0.544 -31.635  -3.250  1.00 91.22           N  
ATOM   4590  H   VAL A 307       1.248 -32.040  -3.851  1.00 91.22           H  
ATOM   4591  CA  VAL A 307       0.950 -31.060  -1.959  1.00 91.22           C  
ATOM   4592  HA  VAL A 307       0.208 -31.350  -1.215  1.00 91.22           H  
ATOM   4593  C   VAL A 307       0.956 -29.532  -2.052  1.00 91.22           C  
ATOM   4594  CB  VAL A 307       2.306 -31.618  -1.485  1.00 91.22           C  
ATOM   4595  HB  VAL A 307       3.067 -31.418  -2.238  1.00 91.22           H  
ATOM   4596  O   VAL A 307       1.789 -28.929  -2.731  1.00 91.22           O  
ATOM   4597  CG1 VAL A 307       2.744 -30.968  -0.163  1.00 91.22           C  
ATOM   4598 HG11 VAL A 307       2.971 -29.913  -0.316  1.00 91.22           H  
ATOM   4599 HG12 VAL A 307       1.950 -31.062   0.578  1.00 91.22           H  
ATOM   4600 HG13 VAL A 307       3.641 -31.463   0.209  1.00 91.22           H  
ATOM   4601  CG2 VAL A 307       2.216 -33.134  -1.267  1.00 91.22           C  
ATOM   4602 HG21 VAL A 307       3.176 -33.527  -0.930  1.00 91.22           H  
ATOM   4603 HG22 VAL A 307       1.455 -33.368  -0.523  1.00 91.22           H  
ATOM   4604 HG23 VAL A 307       1.959 -33.639  -2.198  1.00 91.22           H  
ATOM   4605  N   GLN A 308       0.050 -28.878  -1.320  1.00 93.42           N  
ATOM   4606  H   GLN A 308      -0.660 -29.425  -0.855  1.00 93.42           H  
ATOM   4607  CA  GLN A 308      -0.055 -27.419  -1.304  1.00 93.42           C  
ATOM   4608  HA  GLN A 308      -0.035 -27.086  -2.342  1.00 93.42           H  
ATOM   4609  C   GLN A 308       1.126 -26.768  -0.560  1.00 93.42           C  
ATOM   4610  CB  GLN A 308      -1.409 -27.002  -0.707  1.00 93.42           C  
ATOM   4611  HB2 GLN A 308      -1.417 -27.220   0.361  1.00 93.42           H  
ATOM   4612  HB3 GLN A 308      -2.201 -27.579  -1.183  1.00 93.42           H  
ATOM   4613  O   GLN A 308       1.268 -26.887   0.657  1.00 93.42           O  
ATOM   4614  CG  GLN A 308      -1.691 -25.508  -0.939  1.00 93.42           C  
ATOM   4615  HG2 GLN A 308      -1.705 -25.320  -2.013  1.00 93.42           H  
ATOM   4616  HG3 GLN A 308      -0.898 -24.907  -0.495  1.00 93.42           H  
ATOM   4617  CD  GLN A 308      -3.017 -25.051  -0.338  1.00 93.42           C  
ATOM   4618  NE2 GLN A 308      -3.674 -24.078  -0.931  1.00 93.42           N  
ATOM   4619 HE21 GLN A 308      -4.596 -23.911  -0.554  1.00 93.42           H  
ATOM   4620 HE22 GLN A 308      -3.413 -23.790  -1.863  1.00 93.42           H  
ATOM   4621  OE1 GLN A 308      -3.475 -25.513   0.691  1.00 93.42           O  
ATOM   4622  N   LEU A 309       1.943 -25.995  -1.283  1.00 95.37           N  
ATOM   4623  H   LEU A 309       1.811 -25.999  -2.285  1.00 95.37           H  
ATOM   4624  CA  LEU A 309       3.049 -25.215  -0.718  1.00 95.37           C  
ATOM   4625  HA  LEU A 309       3.211 -25.522   0.315  1.00 95.37           H  
ATOM   4626  C   LEU A 309       2.727 -23.714  -0.702  1.00 95.37           C  
ATOM   4627  CB  LEU A 309       4.343 -25.495  -1.506  1.00 95.37           C  
ATOM   4628  HB2 LEU A 309       5.131 -24.867  -1.091  1.00 95.37           H  
ATOM   4629  HB3 LEU A 309       4.182 -25.202  -2.543  1.00 95.37           H  
ATOM   4630  O   LEU A 309       2.555 -23.090  -1.750  1.00 95.37           O  
ATOM   4631  CG  LEU A 309       4.849 -26.949  -1.487  1.00 95.37           C  
ATOM   4632  HG  LEU A 309       4.100 -27.614  -1.917  1.00 95.37           H  
ATOM   4633  CD1 LEU A 309       6.125 -27.034  -2.327  1.00 95.37           C  
ATOM   4634 HD11 LEU A 309       5.902 -26.739  -3.352  1.00 95.37           H  
ATOM   4635 HD12 LEU A 309       6.901 -26.394  -1.906  1.00 95.37           H  
ATOM   4636 HD13 LEU A 309       6.469 -28.068  -2.343  1.00 95.37           H  
ATOM   4637  CD2 LEU A 309       5.186 -27.411  -0.071  1.00 95.37           C  
ATOM   4638 HD21 LEU A 309       4.257 -27.480   0.495  1.00 95.37           H  
ATOM   4639 HD22 LEU A 309       5.616 -28.412  -0.109  1.00 95.37           H  
ATOM   4640 HD23 LEU A 309       5.876 -26.722   0.416  1.00 95.37           H  
ATOM   4641  N   VAL A 310       2.750 -23.086   0.476  1.00 95.97           N  
ATOM   4642  H   VAL A 310       2.889 -23.653   1.300  1.00 95.97           H  
ATOM   4643  CA  VAL A 310       2.539 -21.635   0.641  1.00 95.97           C  
ATOM   4644  HA  VAL A 310       2.229 -21.229  -0.322  1.00 95.97           H  
ATOM   4645  C   VAL A 310       3.830 -20.901   1.016  1.00 95.97           C  
ATOM   4646  CB  VAL A 310       1.382 -21.320   1.607  1.00 95.97           C  
ATOM   4647  HB  VAL A 310       1.313 -20.236   1.701  1.00 95.97           H  
ATOM   4648  O   VAL A 310       4.719 -21.440   1.672  1.00 95.97           O  
ATOM   4649  CG1 VAL A 310       0.043 -21.826   1.063  1.00 95.97           C  
ATOM   4650 HG11 VAL A 310      -0.769 -21.513   1.720  1.00 95.97           H  
ATOM   4651 HG12 VAL A 310       0.042 -22.914   1.009  1.00 95.97           H  
ATOM   4652 HG13 VAL A 310      -0.138 -21.424   0.066  1.00 95.97           H  
ATOM   4653  CG2 VAL A 310       1.595 -21.901   3.000  1.00 95.97           C  
ATOM   4654 HG21 VAL A 310       0.795 -21.564   3.659  1.00 95.97           H  
ATOM   4655 HG22 VAL A 310       2.547 -21.550   3.400  1.00 95.97           H  
ATOM   4656 HG23 VAL A 310       1.591 -22.990   2.959  1.00 95.97           H  
ATOM   4657  N   LYS A 311       3.969 -19.637   0.590  1.00 96.54           N  
ATOM   4658  H   LYS A 311       3.214 -19.246   0.046  1.00 96.54           H  
ATOM   4659  CA  LYS A 311       5.178 -18.823   0.857  1.00 96.54           C  
ATOM   4660  HA  LYS A 311       6.061 -19.452   0.744  1.00 96.54           H  
ATOM   4661  C   LYS A 311       5.248 -18.272   2.284  1.00 96.54           C  
ATOM   4662  CB  LYS A 311       5.267 -17.655  -0.135  1.00 96.54           C  
ATOM   4663  HB2 LYS A 311       6.045 -16.971   0.203  1.00 96.54           H  
ATOM   4664  HB3 LYS A 311       4.320 -17.114  -0.136  1.00 96.54           H  
ATOM   4665  O   LYS A 311       6.336 -17.963   2.762  1.00 96.54           O  
ATOM   4666  CG  LYS A 311       5.614 -18.102  -1.560  1.00 96.54           C  
ATOM   4667  HG2 LYS A 311       4.852 -18.791  -1.924  1.00 96.54           H  
ATOM   4668  HG3 LYS A 311       6.582 -18.604  -1.560  1.00 96.54           H  
ATOM   4669  CD  LYS A 311       5.670 -16.874  -2.477  1.00 96.54           C  
ATOM   4670  HD2 LYS A 311       6.450 -16.195  -2.133  1.00 96.54           H  
ATOM   4671  HD3 LYS A 311       4.708 -16.364  -2.426  1.00 96.54           H  
ATOM   4672  CE  LYS A 311       5.943 -17.294  -3.923  1.00 96.54           C  
ATOM   4673  HE2 LYS A 311       5.257 -18.104  -4.174  1.00 96.54           H  
ATOM   4674  HE3 LYS A 311       6.959 -17.681  -3.995  1.00 96.54           H  
ATOM   4675  NZ  LYS A 311       5.730 -16.157  -4.854  1.00 96.54           N  
ATOM   4676  HZ1 LYS A 311       4.778 -15.832  -4.772  1.00 96.54           H  
ATOM   4677  HZ2 LYS A 311       5.855 -16.445  -5.815  1.00 96.54           H  
ATOM   4678  HZ3 LYS A 311       6.341 -15.382  -4.640  1.00 96.54           H  
ATOM   4679  N   GLN A 312       4.103 -18.105   2.939  1.00 95.10           N  
ATOM   4680  H   GLN A 312       3.257 -18.466   2.523  1.00 95.10           H  
ATOM   4681  CA  GLN A 312       3.987 -17.571   4.295  1.00 95.10           C  
ATOM   4682  HA  GLN A 312       4.975 -17.325   4.686  1.00 95.10           H  
ATOM   4683  C   GLN A 312       3.382 -18.628   5.211  1.00 95.10           C  
ATOM   4684  CB  GLN A 312       3.135 -16.294   4.301  1.00 95.10           C  
ATOM   4685  HB2 GLN A 312       2.890 -16.041   5.332  1.00 95.10           H  
ATOM   4686  HB3 GLN A 312       2.202 -16.481   3.768  1.00 95.10           H  
ATOM   4687  O   GLN A 312       2.508 -19.382   4.794  1.00 95.10           O  
ATOM   4688  CG  GLN A 312       3.863 -15.093   3.674  1.00 95.10           C  
ATOM   4689  HG2 GLN A 312       4.110 -15.312   2.635  1.00 95.10           H  
ATOM   4690  HG3 GLN A 312       4.790 -14.916   4.220  1.00 95.10           H  
ATOM   4691  CD  GLN A 312       3.021 -13.819   3.707  1.00 95.10           C  
ATOM   4692  NE2 GLN A 312       3.611 -12.659   3.526  1.00 95.10           N  
ATOM   4693 HE21 GLN A 312       2.989 -11.865   3.574  1.00 95.10           H  
ATOM   4694 HE22 GLN A 312       4.612 -12.578   3.421  1.00 95.10           H  
ATOM   4695  OE1 GLN A 312       1.819 -13.833   3.880  1.00 95.10           O  
ATOM   4696  N   ARG A 313       3.845 -18.670   6.461  1.00 96.11           N  
ATOM   4697  H   ARG A 313       4.541 -17.993   6.741  1.00 96.11           H  
ATOM   4698  CA  ARG A 313       3.305 -19.567   7.481  1.00 96.11           C  
ATOM   4699  HA  ARG A 313       3.317 -20.588   7.100  1.00 96.11           H  
ATOM   4700  C   ARG A 313       1.855 -19.182   7.778  1.00 96.11           C  
ATOM   4701  CB  ARG A 313       4.187 -19.478   8.733  1.00 96.11           C  
ATOM   4702  HB2 ARG A 313       4.081 -18.490   9.181  1.00 96.11           H  
ATOM   4703  HB3 ARG A 313       5.229 -19.611   8.441  1.00 96.11           H  
ATOM   4704  O   ARG A 313       1.595 -18.040   8.147  1.00 96.11           O  
ATOM   4705  CG  ARG A 313       3.831 -20.550   9.768  1.00 96.11           C  
ATOM   4706  HG2 ARG A 313       2.786 -20.454  10.064  1.00 96.11           H  
ATOM   4707  HG3 ARG A 313       3.991 -21.533   9.324  1.00 96.11           H  
ATOM   4708  CD  ARG A 313       4.723 -20.398  11.005  1.00 96.11           C  
ATOM   4709  HD2 ARG A 313       5.765 -20.480  10.697  1.00 96.11           H  
ATOM   4710  HD3 ARG A 313       4.553 -19.410  11.434  1.00 96.11           H  
ATOM   4711  NE  ARG A 313       4.430 -21.430  12.015  1.00 96.11           N  
ATOM   4712  HE  ARG A 313       3.784 -22.158  11.745  1.00 96.11           H  
ATOM   4713  NH1 ARG A 313       5.829 -20.661  13.668  1.00 96.11           N  
ATOM   4714 HH11 ARG A 313       6.179 -20.740  14.613  1.00 96.11           H  
ATOM   4715 HH12 ARG A 313       6.070 -19.870  13.089  1.00 96.11           H  
ATOM   4716  NH2 ARG A 313       4.605 -22.487  14.028  1.00 96.11           N  
ATOM   4717 HH21 ARG A 313       4.997 -22.562  14.956  1.00 96.11           H  
ATOM   4718 HH22 ARG A 313       3.958 -23.200  13.722  1.00 96.11           H  
ATOM   4719  CZ  ARG A 313       4.954 -21.522  13.226  1.00 96.11           C  
ATOM   4720  N   THR A 314       0.938 -20.133   7.664  1.00 95.09           N  
ATOM   4721  H   THR A 314       1.234 -21.058   7.386  1.00 95.09           H  
ATOM   4722  CA  THR A 314      -0.469 -19.970   8.064  1.00 95.09           C  
ATOM   4723  HA  THR A 314      -0.625 -18.963   8.450  1.00 95.09           H  
ATOM   4724  C   THR A 314      -0.796 -20.940   9.201  1.00 95.09           C  
ATOM   4725  CB  THR A 314      -1.424 -20.149   6.871  1.00 95.09           C  
ATOM   4726  HB  THR A 314      -2.446 -19.988   7.213  1.00 95.09           H  
ATOM   4727  O   THR A 314       0.016 -21.806   9.531  1.00 95.09           O  
ATOM   4728  CG2 THR A 314      -1.143 -19.165   5.736  1.00 95.09           C  
ATOM   4729 HG21 THR A 314      -1.921 -19.250   4.977  1.00 95.09           H  
ATOM   4730 HG22 THR A 314      -1.142 -18.146   6.123  1.00 95.09           H  
ATOM   4731 HG23 THR A 314      -0.176 -19.376   5.280  1.00 95.09           H  
ATOM   4732  OG1 THR A 314      -1.323 -21.454   6.359  1.00 95.09           O  
ATOM   4733  HG1 THR A 314      -1.704 -21.453   5.477  1.00 95.09           H  
ATOM   4734  N   ARG A 315      -1.979 -20.811   9.826  1.00 95.18           N  
ATOM   4735  H   ARG A 315      -2.607 -20.072   9.543  1.00 95.18           H  
ATOM   4736  CA  ARG A 315      -2.438 -21.793  10.829  1.00 95.18           C  
ATOM   4737  HA  ARG A 315      -1.682 -21.892  11.608  1.00 95.18           H  
ATOM   4738  C   ARG A 315      -2.557 -23.202  10.227  1.00 95.18           C  
ATOM   4739  CB  ARG A 315      -3.763 -21.359  11.486  1.00 95.18           C  
ATOM   4740  HB2 ARG A 315      -4.481 -21.076  10.716  1.00 95.18           H  
ATOM   4741  HB3 ARG A 315      -4.170 -22.217  12.021  1.00 95.18           H  
ATOM   4742  O   ARG A 315      -2.173 -24.158  10.885  1.00 95.18           O  
ATOM   4743  CG  ARG A 315      -3.602 -20.209  12.498  1.00 95.18           C  
ATOM   4744  HG2 ARG A 315      -3.283 -19.306  11.978  1.00 95.18           H  
ATOM   4745  HG3 ARG A 315      -2.845 -20.484  13.233  1.00 95.18           H  
ATOM   4746  CD  ARG A 315      -4.930 -19.943  13.227  1.00 95.18           C  
ATOM   4747  HD2 ARG A 315      -5.254 -20.866  13.708  1.00 95.18           H  
ATOM   4748  HD3 ARG A 315      -5.683 -19.657  12.492  1.00 95.18           H  
ATOM   4749  NE  ARG A 315      -4.816 -18.881  14.250  1.00 95.18           N  
ATOM   4750  HE  ARG A 315      -3.916 -18.437  14.365  1.00 95.18           H  
ATOM   4751  NH1 ARG A 315      -6.987 -18.982  15.022  1.00 95.18           N  
ATOM   4752 HH11 ARG A 315      -7.704 -18.679  15.665  1.00 95.18           H  
ATOM   4753 HH12 ARG A 315      -7.206 -19.722  14.370  1.00 95.18           H  
ATOM   4754  NH2 ARG A 315      -5.569 -17.535  15.937  1.00 95.18           N  
ATOM   4755 HH21 ARG A 315      -6.321 -17.253  16.550  1.00 95.18           H  
ATOM   4756 HH22 ARG A 315      -4.660 -17.105  16.037  1.00 95.18           H  
ATOM   4757  CZ  ARG A 315      -5.786 -18.474  15.059  1.00 95.18           C  
ATOM   4758  N   ALA A 316      -3.005 -23.308   8.972  1.00 95.20           N  
ATOM   4759  H   ALA A 316      -3.322 -22.473   8.502  1.00 95.20           H  
ATOM   4760  CA  ALA A 316      -3.126 -24.579   8.254  1.00 95.20           C  
ATOM   4761  HA  ALA A 316      -3.535 -25.328   8.931  1.00 95.20           H  
ATOM   4762  C   ALA A 316      -1.778 -25.127   7.737  1.00 95.20           C  
ATOM   4763  CB  ALA A 316      -4.125 -24.378   7.106  1.00 95.20           C  
ATOM   4764  HB1 ALA A 316      -3.753 -23.636   6.400  1.00 95.20           H  
ATOM   4765  HB2 ALA A 316      -4.267 -25.323   6.581  1.00 95.20           H  
ATOM   4766  HB3 ALA A 316      -5.088 -24.057   7.502  1.00 95.20           H  
ATOM   4767  O   ALA A 316      -1.595 -26.337   7.676  1.00 95.20           O  
ATOM   4768  N   CYS A 317      -0.827 -24.256   7.379  1.00 95.20           N  
ATOM   4769  H   CYS A 317      -1.038 -23.269   7.425  1.00 95.20           H  
ATOM   4770  CA  CYS A 317       0.484 -24.632   6.839  1.00 95.20           C  
ATOM   4771  HA  CYS A 317       0.558 -25.719   6.785  1.00 95.20           H  
ATOM   4772  C   CYS A 317       1.608 -24.135   7.755  1.00 95.20           C  
ATOM   4773  CB  CYS A 317       0.630 -24.085   5.417  1.00 95.20           C  
ATOM   4774  HB2 CYS A 317       0.506 -23.002   5.433  1.00 95.20           H  
ATOM   4775  HB3 CYS A 317       1.628 -24.312   5.042  1.00 95.20           H  
ATOM   4776  O   CYS A 317       2.188 -23.062   7.544  1.00 95.20           O  
ATOM   4777  SG  CYS A 317      -0.588 -24.826   4.298  1.00 95.20           S  
ATOM   4778  HG  CYS A 317      -1.649 -24.788   5.110  1.00 95.20           H  
ATOM   4779  N   SER A 318       1.889 -24.901   8.808  1.00 93.13           N  
ATOM   4780  H   SER A 318       1.371 -25.759   8.931  1.00 93.13           H  
ATOM   4781  CA  SER A 318       2.847 -24.531   9.853  1.00 93.13           C  
ATOM   4782  HA  SER A 318       2.992 -23.451   9.819  1.00 93.13           H  
ATOM   4783  C   SER A 318       4.231 -25.171   9.678  1.00 93.13           C  
ATOM   4784  CB  SER A 318       2.238 -24.852  11.220  1.00 93.13           C  
ATOM   4785  HB2 SER A 318       1.272 -24.354  11.307  1.00 93.13           H  
ATOM   4786  HB3 SER A 318       2.898 -24.495  12.010  1.00 93.13           H  
ATOM   4787  O   SER A 318       5.207 -24.644  10.221  1.00 93.13           O  
ATOM   4788  OG  SER A 318       2.064 -26.243  11.350  1.00 93.13           O  
ATOM   4789  HG  SER A 318       1.320 -26.439  11.925  1.00 93.13           H  
ATOM   4790  N   THR A 319       4.336 -26.243   8.888  1.00 95.50           N  
ATOM   4791  H   THR A 319       3.499 -26.613   8.462  1.00 95.50           H  
ATOM   4792  CA  THR A 319       5.565 -27.020   8.692  1.00 95.50           C  
ATOM   4793  HA  THR A 319       6.101 -27.071   9.640  1.00 95.50           H  
ATOM   4794  C   THR A 319       6.454 -26.368   7.643  1.00 95.50           C  
ATOM   4795  CB  THR A 319       5.236 -28.458   8.275  1.00 95.50           C  
ATOM   4796  HB  THR A 319       4.748 -28.463   7.300  1.00 95.50           H  
ATOM   4797  O   THR A 319       6.036 -26.169   6.506  1.00 95.50           O  
ATOM   4798  CG2 THR A 319       6.482 -29.334   8.227  1.00 95.50           C  
ATOM   4799 HG21 THR A 319       7.184 -28.969   7.477  1.00 95.50           H  
ATOM   4800 HG22 THR A 319       6.174 -30.340   7.944  1.00 95.50           H  
ATOM   4801 HG23 THR A 319       6.963 -29.367   9.204  1.00 95.50           H  
ATOM   4802  OG1 THR A 319       4.377 -29.029   9.229  1.00 95.50           O  
ATOM   4803  HG1 THR A 319       4.180 -29.925   8.946  1.00 95.50           H  
ATOM   4804  N   ARG A 320       7.694 -26.026   8.007  1.00 95.65           N  
ATOM   4805  H   ARG A 320       7.993 -26.293   8.933  1.00 95.65           H  
ATOM   4806  CA  ARG A 320       8.652 -25.336   7.129  1.00 95.65           C  
ATOM   4807  HA  ARG A 320       8.100 -24.664   6.472  1.00 95.65           H  
ATOM   4808  C   ARG A 320       9.415 -26.328   6.246  1.00 95.65           C  
ATOM   4809  CB  ARG A 320       9.603 -24.511   8.008  1.00 95.65           C  
ATOM   4810  HB2 ARG A 320      10.153 -25.188   8.661  1.00 95.65           H  
ATOM   4811  HB3 ARG A 320       9.014 -23.838   8.630  1.00 95.65           H  
ATOM   4812  O   ARG A 320      10.122 -27.182   6.767  1.00 95.65           O  
ATOM   4813  CG  ARG A 320      10.600 -23.683   7.187  1.00 95.65           C  
ATOM   4814  HG2 ARG A 320      11.159 -24.332   6.514  1.00 95.65           H  
ATOM   4815  HG3 ARG A 320      10.051 -22.945   6.603  1.00 95.65           H  
ATOM   4816  CD  ARG A 320      11.589 -22.981   8.122  1.00 95.65           C  
ATOM   4817  HD2 ARG A 320      11.041 -22.297   8.769  1.00 95.65           H  
ATOM   4818  HD3 ARG A 320      12.073 -23.739   8.738  1.00 95.65           H  
ATOM   4819  NE  ARG A 320      12.610 -22.241   7.361  1.00 95.65           N  
ATOM   4820  HE  ARG A 320      12.458 -22.168   6.365  1.00 95.65           H  
ATOM   4821  NH1 ARG A 320      13.993 -21.721   9.119  1.00 95.65           N  
ATOM   4822 HH11 ARG A 320      14.838 -21.307   9.484  1.00 95.65           H  
ATOM   4823 HH12 ARG A 320      13.386 -22.242   9.736  1.00 95.65           H  
ATOM   4824  NH2 ARG A 320      14.510 -21.044   7.047  1.00 95.65           N  
ATOM   4825 HH21 ARG A 320      15.338 -20.601   7.420  1.00 95.65           H  
ATOM   4826 HH22 ARG A 320      14.269 -20.956   6.070  1.00 95.65           H  
ATOM   4827  CZ  ARG A 320      13.698 -21.675   7.848  1.00 95.65           C  
ATOM   4828  N   ILE A 321       9.385 -26.121   4.931  1.00 94.54           N  
ATOM   4829  H   ILE A 321       8.785 -25.383   4.590  1.00 94.54           H  
ATOM   4830  CA  ILE A 321      10.176 -26.858   3.934  1.00 94.54           C  
ATOM   4831  HA  ILE A 321      10.705 -27.669   4.435  1.00 94.54           H  
ATOM   4832  C   ILE A 321      11.226 -25.927   3.318  1.00 94.54           C  
ATOM   4833  CB  ILE A 321       9.261 -27.508   2.869  1.00 94.54           C  
ATOM   4834  HB  ILE A 321       8.664 -26.727   2.398  1.00 94.54           H  
ATOM   4835  O   ILE A 321      10.960 -24.759   3.020  1.00 94.54           O  
ATOM   4836  CG1 ILE A 321       8.311 -28.528   3.537  1.00 94.54           C  
ATOM   4837 HG12 ILE A 321       8.900 -29.350   3.944  1.00 94.54           H  
ATOM   4838 HG13 ILE A 321       7.776 -28.060   4.363  1.00 94.54           H  
ATOM   4839  CG2 ILE A 321      10.107 -28.206   1.780  1.00 94.54           C  
ATOM   4840 HG21 ILE A 321       9.469 -28.623   1.001  1.00 94.54           H  
ATOM   4841 HG22 ILE A 321      10.692 -29.017   2.214  1.00 94.54           H  
ATOM   4842 HG23 ILE A 321      10.768 -27.500   1.275  1.00 94.54           H  
ATOM   4843  CD1 ILE A 321       7.256 -29.109   2.591  1.00 94.54           C  
ATOM   4844 HD11 ILE A 321       6.733 -29.915   3.107  1.00 94.54           H  
ATOM   4845 HD12 ILE A 321       6.550 -28.332   2.299  1.00 94.54           H  
ATOM   4846 HD13 ILE A 321       7.704 -29.552   1.702  1.00 94.54           H  
ATOM   4847  N   ILE A 322      12.441 -26.438   3.110  1.00 93.62           N  
ATOM   4848  H   ILE A 322      12.584 -27.414   3.327  1.00 93.62           H  
ATOM   4849  CA  ILE A 322      13.529 -25.722   2.438  1.00 93.62           C  
ATOM   4850  HA  ILE A 322      13.205 -24.710   2.193  1.00 93.62           H  
ATOM   4851  C   ILE A 322      13.846 -26.427   1.119  1.00 93.62           C  
ATOM   4852  CB  ILE A 322      14.756 -25.602   3.366  1.00 93.62           C  
ATOM   4853  HB  ILE A 322      15.056 -26.599   3.688  1.00 93.62           H  
ATOM   4854  O   ILE A 322      14.501 -27.463   1.102  1.00 93.62           O  
ATOM   4855  CG1 ILE A 322      14.411 -24.753   4.614  1.00 93.62           C  
ATOM   4856 HG12 ILE A 322      13.570 -25.212   5.132  1.00 93.62           H  
ATOM   4857 HG13 ILE A 322      14.104 -23.754   4.302  1.00 93.62           H  
ATOM   4858  CG2 ILE A 322      15.920 -24.966   2.592  1.00 93.62           C  
ATOM   4859 HG21 ILE A 322      15.619 -23.971   2.263  1.00 93.62           H  
ATOM   4860 HG22 ILE A 322      16.183 -25.569   1.723  1.00 93.62           H  
ATOM   4861 HG23 ILE A 322      16.808 -24.941   3.224  1.00 93.62           H  
ATOM   4862  CD1 ILE A 322      15.549 -24.627   5.635  1.00 93.62           C  
ATOM   4863 HD11 ILE A 322      16.360 -24.014   5.241  1.00 93.62           H  
ATOM   4864 HD12 ILE A 322      15.928 -25.617   5.891  1.00 93.62           H  
ATOM   4865 HD13 ILE A 322      15.168 -24.154   6.540  1.00 93.62           H  
ATOM   4866  N   LEU A 323      13.438 -25.820   0.007  1.00 92.26           N  
ATOM   4867  H   LEU A 323      12.942 -24.945   0.094  1.00 92.26           H  
ATOM   4868  CA  LEU A 323      13.744 -26.302  -1.336  1.00 92.26           C  
ATOM   4869  HA  LEU A 323      13.802 -27.391  -1.326  1.00 92.26           H  
ATOM   4870  C   LEU A 323      15.104 -25.752  -1.773  1.00 92.26           C  
ATOM   4871  CB  LEU A 323      12.623 -25.886  -2.305  1.00 92.26           C  
ATOM   4872  HB2 LEU A 323      12.589 -24.797  -2.341  1.00 92.26           H  
ATOM   4873  HB3 LEU A 323      12.875 -26.247  -3.301  1.00 92.26           H  
ATOM   4874  O   LEU A 323      15.273 -24.535  -1.907  1.00 92.26           O  
ATOM   4875  CG  LEU A 323      11.219 -26.402  -1.934  1.00 92.26           C  
ATOM   4876  HG  LEU A 323      10.952 -26.056  -0.936  1.00 92.26           H  
ATOM   4877  CD1 LEU A 323      10.203 -25.820  -2.916  1.00 92.26           C  
ATOM   4878 HD11 LEU A 323      10.424 -26.162  -3.927  1.00 92.26           H  
ATOM   4879 HD12 LEU A 323      10.218 -24.731  -2.875  1.00 92.26           H  
ATOM   4880 HD13 LEU A 323       9.206 -26.170  -2.649  1.00 92.26           H  
ATOM   4881  CD2 LEU A 323      11.131 -27.926  -1.972  1.00 92.26           C  
ATOM   4882 HD21 LEU A 323      11.769 -28.368  -1.206  1.00 92.26           H  
ATOM   4883 HD22 LEU A 323      11.425 -28.306  -2.950  1.00 92.26           H  
ATOM   4884 HD23 LEU A 323      10.108 -28.244  -1.772  1.00 92.26           H  
ATOM   4885  N   LYS A 324      16.080 -26.633  -2.006  1.00 92.29           N  
ATOM   4886  H   LYS A 324      15.871 -27.613  -1.876  1.00 92.29           H  
ATOM   4887  CA  LYS A 324      17.362 -26.285  -2.630  1.00 92.29           C  
ATOM   4888  HA  LYS A 324      17.545 -25.213  -2.547  1.00 92.29           H  
ATOM   4889  C   LYS A 324      17.285 -26.625  -4.115  1.00 92.29           C  
ATOM   4890  CB  LYS A 324      18.521 -27.027  -1.944  1.00 92.29           C  
ATOM   4891  HB2 LYS A 324      19.422 -26.886  -2.541  1.00 92.29           H  
ATOM   4892  HB3 LYS A 324      18.299 -28.094  -1.922  1.00 92.29           H  
ATOM   4893  O   LYS A 324      17.313 -27.787  -4.485  1.00 92.29           O  
ATOM   4894  CG  LYS A 324      18.796 -26.530  -0.516  1.00 92.29           C  
ATOM   4895  HG2 LYS A 324      17.912 -26.686   0.103  1.00 92.29           H  
ATOM   4896  HG3 LYS A 324      19.035 -25.467  -0.536  1.00 92.29           H  
ATOM   4897  CD  LYS A 324      19.975 -27.313   0.078  1.00 92.29           C  
ATOM   4898  HD2 LYS A 324      19.731 -28.375   0.049  1.00 92.29           H  
ATOM   4899  HD3 LYS A 324      20.862 -27.147  -0.535  1.00 92.29           H  
ATOM   4900  CE  LYS A 324      20.267 -26.904   1.526  1.00 92.29           C  
ATOM   4901  HE2 LYS A 324      19.344 -26.994   2.100  1.00 92.29           H  
ATOM   4902  HE3 LYS A 324      20.582 -25.861   1.545  1.00 92.29           H  
ATOM   4903  NZ  LYS A 324      21.313 -27.779   2.117  1.00 92.29           N  
ATOM   4904  HZ1 LYS A 324      21.507 -27.535   3.077  1.00 92.29           H  
ATOM   4905  HZ2 LYS A 324      21.006 -28.741   2.104  1.00 92.29           H  
ATOM   4906  HZ3 LYS A 324      22.170 -27.736   1.584  1.00 92.29           H  
ATOM   4907  N   ILE A 325      17.178 -25.603  -4.961  1.00 87.37           N  
ATOM   4908  H   ILE A 325      17.132 -24.667  -4.584  1.00 87.37           H  
ATOM   4909  CA  ILE A 325      17.183 -25.767  -6.416  1.00 87.37           C  
ATOM   4910  HA  ILE A 325      16.842 -26.772  -6.664  1.00 87.37           H  
ATOM   4911  C   ILE A 325      18.625 -25.622  -6.895  1.00 87.37           C  
ATOM   4912  CB  ILE A 325      16.224 -24.775  -7.109  1.00 87.37           C  
ATOM   4913  HB  ILE A 325      16.579 -23.762  -6.917  1.00 87.37           H  
ATOM   4914  O   ILE A 325      19.192 -24.520  -6.869  1.00 87.37           O  
ATOM   4915  CG1 ILE A 325      14.787 -24.899  -6.545  1.00 87.37           C  
ATOM   4916 HG12 ILE A 325      14.378 -25.876  -6.803  1.00 87.37           H  
ATOM   4917 HG13 ILE A 325      14.810 -24.826  -5.458  1.00 87.37           H  
ATOM   4918  CG2 ILE A 325      16.236 -25.017  -8.632  1.00 87.37           C  
ATOM   4919 HG21 ILE A 325      15.603 -24.297  -9.151  1.00 87.37           H  
ATOM   4920 HG22 ILE A 325      17.244 -24.928  -9.036  1.00 87.37           H  
ATOM   4921 HG23 ILE A 325      15.871 -26.021  -8.850  1.00 87.37           H  
ATOM   4922  CD1 ILE A 325      13.828 -23.807  -7.034  1.00 87.37           C  
ATOM   4923 HD11 ILE A 325      13.642 -23.912  -8.103  1.00 87.37           H  
ATOM   4924 HD12 ILE A 325      14.250 -22.823  -6.827  1.00 87.37           H  
ATOM   4925 HD13 ILE A 325      12.879 -23.906  -6.508  1.00 87.37           H  
ATOM   4926  N   GLU A 326      19.209 -26.731  -7.333  1.00 86.36           N  
ATOM   4927  H   GLU A 326      18.714 -27.608  -7.268  1.00 86.36           H  
ATOM   4928  CA  GLU A 326      20.483 -26.745  -8.040  1.00 86.36           C  
ATOM   4929  HA  GLU A 326      21.162 -26.021  -7.590  1.00 86.36           H  
ATOM   4930  C   GLU A 326      20.247 -26.342  -9.492  1.00 86.36           C  
ATOM   4931  CB  GLU A 326      21.149 -28.124  -7.950  1.00 86.36           C  
ATOM   4932  HB2 GLU A 326      22.042 -28.096  -8.574  1.00 86.36           H  
ATOM   4933  HB3 GLU A 326      20.475 -28.897  -8.318  1.00 86.36           H  
ATOM   4934  O   GLU A 326      19.681 -27.092 -10.280  1.00 86.36           O  
ATOM   4935  CG  GLU A 326      21.545 -28.425  -6.501  1.00 86.36           C  
ATOM   4936  HG2 GLU A 326      22.048 -27.536  -6.121  1.00 86.36           H  
ATOM   4937  HG3 GLU A 326      20.645 -28.578  -5.906  1.00 86.36           H  
ATOM   4938  CD  GLU A 326      22.484 -29.628  -6.342  1.00 86.36           C
[truncated: 47,232 more chars]
