# Supplementary material for: Novel Adomaviruses Associated with Blotchy Bass Syndrome in Black Basses (Micropterus spp.)
Source: bioRxiv. 2025 Jun 5:2025.06.01.657292. Preprint. [Version 2] doi: 10.1101/2025.06.01.657292 (PMC12478380; doi:10.1101/2025.06.01.657292)
Supplement: Supplement 15 [file media-15.zip › Bass PDB/Mda1_Penton+.pdb]

ATOM      1  N   MET A   1      41.941  21.623 -24.716  1.00 38.39           N  
ATOM      2  H   MET A   1      42.893  21.818 -24.440  1.00 38.39           H  
ATOM      3  H2  MET A   1      41.932  21.054 -25.550  1.00 38.39           H  
ATOM      4  H3  MET A   1      41.467  22.489 -24.930  1.00 38.39           H  
ATOM      5  CA  MET A   1      41.206  20.945 -23.631  1.00 38.39           C  
ATOM      6  HA  MET A   1      41.633  19.966 -23.414  1.00 38.39           H  
ATOM      7  C   MET A   1      39.799  20.747 -24.147  1.00 38.39           C  
ATOM      8  CB  MET A   1      41.169  21.792 -22.340  1.00 38.39           C  
ATOM      9  HB2 MET A   1      41.126  22.850 -22.595  1.00 38.39           H  
ATOM     10  HB3 MET A   1      40.263  21.549 -21.785  1.00 38.39           H  
ATOM     11  O   MET A   1      39.073  21.728 -24.191  1.00 38.39           O  
ATOM     12  CG  MET A   1      42.342  21.545 -21.389  1.00 38.39           C  
ATOM     13  HG2 MET A   1      43.281  21.704 -21.919  1.00 38.39           H  
ATOM     14  HG3 MET A   1      42.304  20.512 -21.043  1.00 38.39           H  
ATOM     15  SD  MET A   1      42.297  22.647 -19.950  1.00 38.39           S  
ATOM     16  CE  MET A   1      43.628  21.948 -18.938  1.00 38.39           C  
ATOM     17  HE1 MET A   1      43.747  22.547 -18.035  1.00 38.39           H  
ATOM     18  HE2 MET A   1      43.379  20.924 -18.658  1.00 38.39           H  
ATOM     19  HE3 MET A   1      44.562  21.956 -19.500  1.00 38.39           H  
ATOM     20  N   ASN A   2      39.452  19.545 -24.612  1.00 42.49           N  
ATOM     21  H   ASN A   2      40.079  18.755 -24.562  1.00 42.49           H  
ATOM     22  CA  ASN A   2      38.050  19.242 -24.892  1.00 42.49           C  
ATOM     23  HA  ASN A   2      37.610  20.023 -25.512  1.00 42.49           H  
ATOM     24  C   ASN A   2      37.349  19.249 -23.543  1.00 42.49           C  
ATOM     25  CB  ASN A   2      37.900  17.902 -25.629  1.00 42.49           C  
ATOM     26  HB2 ASN A   2      36.846  17.624 -25.633  1.00 42.49           H  
ATOM     27  HB3 ASN A   2      38.456  17.118 -25.116  1.00 42.49           H  
ATOM     28  O   ASN A   2      37.728  18.520 -22.624  1.00 42.49           O  
ATOM     29  CG  ASN A   2      38.342  17.986 -27.078  1.00 42.49           C  
ATOM     30  ND2 ASN A   2      38.442  16.871 -27.755  1.00 42.49           N  
ATOM     31 HD21 ASN A   2      38.604  16.986 -28.745  1.00 42.49           H  
ATOM     32 HD22 ASN A   2      38.021  16.029 -27.389  1.00 42.49           H  
ATOM     33  OD1 ASN A   2      38.670  19.034 -27.604  1.00 42.49           O  
ATOM     34  N   LEU A   3      36.430  20.184 -23.386  1.00 47.99           N  
ATOM     35  H   LEU A   3      36.135  20.713 -24.194  1.00 47.99           H  
ATOM     36  CA  LEU A   3      35.649  20.305 -22.180  1.00 47.99           C  
ATOM     37  HA  LEU A   3      36.297  20.377 -21.307  1.00 47.99           H  
ATOM     38  C   LEU A   3      34.813  19.028 -22.096  1.00 47.99           C  
ATOM     39  CB  LEU A   3      34.824  21.584 -22.334  1.00 47.99           C  
ATOM     40  HB2 LEU A   3      34.360  21.583 -23.320  1.00 47.99           H  
ATOM     41  HB3 LEU A   3      34.021  21.553 -21.597  1.00 47.99           H  
ATOM     42  O   LEU A   3      34.021  18.765 -22.991  1.00 47.99           O  
ATOM     43  CG  LEU A   3      35.668  22.866 -22.165  1.00 47.99           C  
ATOM     44  HG  LEU A   3      36.693  22.659 -22.472  1.00 47.99           H  
ATOM     45  CD1 LEU A   3      35.167  23.995 -23.064  1.00 47.99           C  
ATOM     46 HD11 LEU A   3      34.082  23.971 -23.162  1.00 47.99           H  
ATOM     47 HD12 LEU A   3      35.500  24.968 -22.703  1.00 47.99           H  
ATOM     48 HD13 LEU A   3      35.558  23.839 -24.070  1.00 47.99           H  
ATOM     49  CD2 LEU A   3      35.742  23.335 -20.707  1.00 47.99           C  
ATOM     50 HD21 LEU A   3      35.934  22.487 -20.050  1.00 47.99           H  
ATOM     51 HD22 LEU A   3      36.558  24.052 -20.611  1.00 47.99           H  
ATOM     52 HD23 LEU A   3      34.816  23.835 -20.426  1.00 47.99           H  
ATOM     53  N   HIS A   4      35.001  18.218 -21.051  1.00 56.75           N  
ATOM     54  H   HIS A   4      35.757  18.436 -20.418  1.00 56.75           H  
ATOM     55  CA  HIS A   4      34.331  16.912 -20.892  1.00 56.75           C  
ATOM     56  HA  HIS A   4      34.667  16.265 -21.701  1.00 56.75           H  
ATOM     57  C   HIS A   4      32.790  16.986 -21.023  1.00 56.75           C  
ATOM     58  CB  HIS A   4      34.792  16.284 -19.554  1.00 56.75           C  
ATOM     59  HB2 HIS A   4      35.347  15.376 -19.789  1.00 56.75           H  
ATOM     60  HB3 HIS A   4      35.484  16.949 -19.038  1.00 56.75           H  
ATOM     61  O   HIS A   4      32.121  15.971 -21.175  1.00 56.75           O  
ATOM     62  CG  HIS A   4      33.692  15.918 -18.582  1.00 56.75           C  
ATOM     63  CD2 HIS A   4      33.271  14.652 -18.272  1.00 56.75           C  
ATOM     64  HD2 HIS A   4      33.674  13.732 -18.669  1.00 56.75           H  
ATOM     65  ND1 HIS A   4      32.873  16.793 -17.899  1.00 56.75           N  
ATOM     66  HD1 HIS A   4      32.878  17.800 -17.974  1.00 56.75           H  
ATOM     67  CE1 HIS A   4      31.980  16.069 -17.204  1.00 56.75           C  
ATOM     68  HE1 HIS A   4      31.189  16.475 -16.591  1.00 56.75           H  
ATOM     69  NE2 HIS A   4      32.198  14.760 -17.381  1.00 56.75           N  
ATOM     70  N   TRP A   5      32.227  18.195 -20.964  1.00 61.32           N  
ATOM     71  H   TRP A   5      32.842  18.996 -20.953  1.00 61.32           H  
ATOM     72  CA  TRP A   5      30.807  18.472 -21.094  1.00 61.32           C  
ATOM     73  HA  TRP A   5      30.254  17.590 -20.772  1.00 61.32           H  
ATOM     74  C   TRP A   5      30.318  18.768 -22.522  1.00 61.32           C  
ATOM     75  CB  TRP A   5      30.467  19.611 -20.128  1.00 61.32           C  
ATOM     76  HB2 TRP A   5      29.422  19.887 -20.268  1.00 61.32           H  
ATOM     77  HB3 TRP A   5      30.554  19.224 -19.112  1.00 61.32           H  
ATOM     78  O   TRP A   5      29.108  18.726 -22.725  1.00 61.32           O  
ATOM     79  CG  TRP A   5      31.303  20.855 -20.229  1.00 61.32           C  
ATOM     80  CD1 TRP A   5      32.267  21.222 -19.354  1.00 61.32           C  
ATOM     81  HD1 TRP A   5      32.555  20.654 -18.482  1.00 61.32           H  
ATOM     82  CD2 TRP A   5      31.210  21.942 -21.204  1.00 61.32           C  
ATOM     83  CE2 TRP A   5      32.107  22.977 -20.805  1.00 61.32           C  
ATOM     84  CE3 TRP A   5      30.441  22.178 -22.363  1.00 61.32           C  
ATOM     85  HE3 TRP A   5      29.736  21.430 -22.696  1.00 61.32           H  
ATOM     86  NE1 TRP A   5      32.725  22.483 -19.675  1.00 61.32           N  
ATOM     87  HE1 TRP A   5      33.407  22.989 -19.128  1.00 61.32           H  
ATOM     88  CH2 TRP A   5      31.489  24.358 -22.692  1.00 61.32           C  
ATOM     89  HH2 TRP A   5      31.605  25.256 -23.282  1.00 61.32           H  
ATOM     90  CZ2 TRP A   5      32.233  24.179 -21.515  1.00 61.32           C  
ATOM     91  HZ2 TRP A   5      32.917  24.948 -21.185  1.00 61.32           H  
ATOM     92  CZ3 TRP A   5      30.595  23.360 -23.111  1.00 61.32           C  
ATOM     93  HZ3 TRP A   5      30.030  23.496 -24.021  1.00 61.32           H  
ATOM     94  N   GLU A   6      31.184  19.045 -23.510  1.00 62.52           N  
ATOM     95  H   GLU A   6      32.177  19.027 -23.330  1.00 62.52           H  
ATOM     96  CA  GLU A   6      30.741  19.288 -24.903  1.00 62.52           C  
ATOM     97  HA  GLU A   6      30.008  20.094 -24.913  1.00 62.52           H  
ATOM     98  C   GLU A   6      30.025  18.059 -25.486  1.00 62.52           C  
ATOM     99  CB  GLU A   6      31.926  19.704 -25.798  1.00 62.52           C  
ATOM    100  HB2 GLU A   6      32.787  19.075 -25.572  1.00 62.52           H  
ATOM    101  HB3 GLU A   6      31.651  19.555 -26.842  1.00 62.52           H  
ATOM    102  O   GLU A   6      29.021  18.194 -26.184  1.00 62.52           O  
ATOM    103  CG  GLU A   6      32.285  21.188 -25.609  1.00 62.52           C  
ATOM    104  HG2 GLU A   6      31.411  21.786 -25.870  1.00 62.52           H  
ATOM    105  HG3 GLU A   6      32.496  21.362 -24.554  1.00 62.52           H  
ATOM    106  CD  GLU A   6      33.488  21.665 -26.446  1.00 62.52           C  
ATOM    107  OE1 GLU A   6      33.676  22.902 -26.520  1.00 62.52           O  
ATOM    108  OE2 GLU A   6      34.263  20.819 -26.946  1.00 62.52           O  
ATOM    109  N   ASP A   7      30.469  16.866 -25.089  1.00 71.94           N  
ATOM    110  H   ASP A   7      31.321  16.844 -24.547  1.00 71.94           H  
ATOM    111  CA  ASP A   7      29.892  15.580 -25.480  1.00 71.94           C  
ATOM    112  HA  ASP A   7      29.245  15.740 -26.342  1.00 71.94           H  
ATOM    113  C   ASP A   7      28.981  14.964 -24.404  1.00 71.94           C  
ATOM    114  CB  ASP A   7      31.022  14.632 -25.920  1.00 71.94           C  
ATOM    115  HB2 ASP A   7      30.646  13.610 -25.975  1.00 71.94           H  
ATOM    116  HB3 ASP A   7      31.822  14.652 -25.180  1.00 71.94           H  
ATOM    117  O   ASP A   7      28.614  13.798 -24.509  1.00 71.94           O  
ATOM    118  CG  ASP A   7      31.573  14.976 -27.306  1.00 71.94           C  
ATOM    119  OD1 ASP A   7      30.743  15.292 -28.191  1.00 71.94           O  
ATOM    120  OD2 ASP A   7      32.801  14.847 -27.496  1.00 71.94           O  
ATOM    121  N   TYR A   8      28.544  15.718 -23.382  1.00 77.04           N  
ATOM    122  H   TYR A   8      28.836  16.684 -23.341  1.00 77.04           H  
ATOM    123  CA  TYR A   8      27.706  15.169 -22.296  1.00 77.04           C  
ATOM    124  HA  TYR A   8      28.298  14.437 -21.746  1.00 77.04           H  
ATOM    125  C   TYR A   8      26.446  14.456 -22.814  1.00 77.04           C  
ATOM    126  CB  TYR A   8      27.286  16.289 -21.334  1.00 77.04           C  
ATOM    127  HB2 TYR A   8      26.714  17.038 -21.882  1.00 77.04           H  
ATOM    128  HB3 TYR A   8      28.182  16.776 -20.950  1.00 77.04           H  
ATOM    129  O   TYR A   8      26.014  13.453 -22.242  1.00 77.04           O  
ATOM    130  CG  TYR A   8      26.467  15.798 -20.152  1.00 77.04           C  
ATOM    131  CD1 TYR A   8      25.059  15.891 -20.160  1.00 77.04           C  
ATOM    132  HD1 TYR A   8      24.553  16.326 -21.009  1.00 77.04           H  
ATOM    133  CD2 TYR A   8      27.124  15.222 -19.048  1.00 77.04           C  
ATOM    134  HD2 TYR A   8      28.201  15.143 -19.041  1.00 77.04           H  
ATOM    135  CE1 TYR A   8      24.309  15.405 -19.068  1.00 77.04           C  
ATOM    136  HE1 TYR A   8      23.232  15.476 -19.081  1.00 77.04           H  
ATOM    137  CE2 TYR A   8      26.379  14.752 -17.950  1.00 77.04           C  
ATOM    138  HE2 TYR A   8      26.878  14.314 -17.098  1.00 77.04           H  
ATOM    139  OH  TYR A   8      24.274  14.330 -16.904  1.00 77.04           O  
ATOM    140  HH  TYR A   8      23.325  14.453 -16.976  1.00 77.04           H  
ATOM    141  CZ  TYR A   8      24.971  14.828 -17.961  1.00 77.04           C  
ATOM    142  N   TYR A   9      25.887  14.981 -23.906  1.00 80.26           N  
ATOM    143  H   TYR A   9      26.343  15.789 -24.306  1.00 80.26           H  
ATOM    144  CA  TYR A   9      24.690  14.475 -24.567  1.00 80.26           C  
ATOM    145  HA  TYR A   9      23.980  14.157 -23.803  1.00 80.26           H  
ATOM    146  C   TYR A   9      24.944  13.275 -25.484  1.00 80.26           C  
ATOM    147  CB  TYR A   9      24.064  15.620 -25.361  1.00 80.26           C  
ATOM    148  HB2 TYR A   9      23.236  15.226 -25.951  1.00 80.26           H  
ATOM    149  HB3 TYR A   9      24.797  16.012 -26.066  1.00 80.26           H  
ATOM    150  O   TYR A   9      23.991  12.587 -25.833  1.00 80.26           O  
ATOM    151  CG  TYR A   9      23.545  16.741 -24.487  1.00 80.26           C  
ATOM    152  CD1 TYR A   9      22.374  16.554 -23.726  1.00 80.26           C  
ATOM    153  HD1 TYR A   9      21.847  15.612 -23.766  1.00 80.26           H  
ATOM    154  CD2 TYR A   9      24.238  17.966 -24.430  1.00 80.26           C  
ATOM    155  HD2 TYR A   9      25.144  18.107 -25.001  1.00 80.26           H  
ATOM    156  CE1 TYR A   9      21.889  17.598 -22.917  1.00 80.26           C  
ATOM    157  HE1 TYR A   9      20.985  17.477 -22.339  1.00 80.26           H  
ATOM    158  CE2 TYR A   9      23.742  19.017 -23.638  1.00 80.26           C  
ATOM    159  HE2 TYR A   9      24.266  19.962 -23.607  1.00 80.26           H  
ATOM    160  OH  TYR A   9      22.093  19.843 -22.103  1.00 80.26           O  
ATOM    161  HH  TYR A   9      22.595  20.650 -22.242  1.00 80.26           H  
ATOM    162  CZ  TYR A   9      22.566  18.834 -22.879  1.00 80.26           C  
ATOM    163  N   ASN A  10      26.186  13.012 -25.884  1.00 79.33           N  
ATOM    164  H   ASN A  10      26.955  13.505 -25.452  1.00 79.33           H  
ATOM    165  CA  ASN A  10      26.533  11.847 -26.687  1.00 79.33           C  
ATOM    166  HA  ASN A  10      25.697  11.576 -27.333  1.00 79.33           H  
ATOM    167  C   ASN A  10      26.792  10.672 -25.736  1.00 79.33           C  
ATOM    168  CB  ASN A  10      27.735  12.196 -27.583  1.00 79.33           C  
ATOM    169  HB2 ASN A  10      28.554  12.558 -26.962  1.00 79.33           H  
ATOM    170  HB3 ASN A  10      28.082  11.295 -28.089  1.00 79.33           H  
ATOM    171  O   ASN A  10      27.771  10.665 -24.999  1.00 79.33           O  
ATOM    172  CG  ASN A  10      27.407  13.234 -28.646  1.00 79.33           C  
ATOM    173  ND2 ASN A  10      28.321  14.116 -28.978  1.00 79.33           N  
ATOM    174 HD21 ASN A  10      29.218  14.192 -28.520  1.00 79.33           H  
ATOM    175 HD22 ASN A  10      28.097  14.822 -29.664  1.00 79.33           H  
ATOM    176  OD1 ASN A  10      26.322  13.274 -29.214  1.00 79.33           O  
ATOM    177  N   VAL A  11      25.886   9.695 -25.723  1.00 75.80           N  
ATOM    178  H   VAL A  11      25.108   9.754 -26.365  1.00 75.80           H  
ATOM    179  CA  VAL A  11      26.003   8.492 -24.893  1.00 75.80           C  
ATOM    180  HA  VAL A  11      26.603   8.723 -24.013  1.00 75.80           H  
ATOM    181  C   VAL A  11      26.732   7.421 -25.699  1.00 75.80           C  
ATOM    182  CB  VAL A  11      24.625   8.006 -24.404  1.00 75.80           C  
ATOM    183  HB  VAL A  11      24.020   7.706 -25.260  1.00 75.80           H  
ATOM    184  O   VAL A  11      26.206   6.940 -26.711  1.00 75.80           O  
ATOM    185  CG1 VAL A  11      24.768   6.806 -23.460  1.00 75.80           C  
ATOM    186 HG11 VAL A  11      25.351   7.084 -22.583  1.00 75.80           H  
ATOM    187 HG12 VAL A  11      23.784   6.460 -23.144  1.00 75.80           H  
ATOM    188 HG13 VAL A  11      25.275   5.988 -23.971  1.00 75.80           H  
ATOM    189  CG2 VAL A  11      23.871   9.109 -23.646  1.00 75.80           C  
ATOM    190 HG21 VAL A  11      23.669   9.948 -24.312  1.00 75.80           H  
ATOM    191 HG22 VAL A  11      24.471   9.460 -22.806  1.00 75.80           H  
ATOM    192 HG23 VAL A  11      22.921   8.724 -23.275  1.00 75.80           H  
ATOM    193  N   CYS A  12      27.935   7.060 -25.250  1.00 72.23           N  
ATOM    194  H   CYS A  12      28.312   7.534 -24.442  1.00 72.23           H  
ATOM    195  CA  CYS A  12      28.778   6.051 -25.891  1.00 72.23           C  
ATOM    196  HA  CYS A  12      28.361   5.835 -26.874  1.00 72.23           H  
ATOM    197  C   CYS A  12      28.817   4.726 -25.101  1.00 72.23           C  
ATOM    198  CB  CYS A  12      30.191   6.618 -26.112  1.00 72.23           C  
ATOM    199  HB2 CYS A  12      30.654   6.853 -25.154  1.00 72.23           H  
ATOM    200  HB3 CYS A  12      30.823   5.876 -26.598  1.00 72.23           H  
ATOM    201  O   CYS A  12      28.497   4.705 -23.908  1.00 72.23           O  
ATOM    202  SG  CYS A  12      30.139   8.114 -27.141  1.00 72.23           S  
ATOM    203  HG  CYS A  12      30.147   8.958 -26.105  1.00 72.23           H  
ATOM    204  N   PRO A  13      29.230   3.619 -25.753  1.00 68.63           N  
ATOM    205  CA  PRO A  13      29.588   2.377 -25.075  1.00 68.63           C  
ATOM    206  HA  PRO A  13      28.676   1.904 -24.710  1.00 68.63           H  
ATOM    207  C   PRO A  13      30.532   2.576 -23.888  1.00 68.63           C  
ATOM    208  CB  PRO A  13      30.191   1.457 -26.135  1.00 68.63           C  
ATOM    209  HB2 PRO A  13      29.918   0.416 -25.966  1.00 68.63           H  
ATOM    210  HB3 PRO A  13      31.276   1.562 -26.140  1.00 68.63           H  
ATOM    211  O   PRO A  13      31.441   3.396 -23.962  1.00 68.63           O  
ATOM    212  CG  PRO A  13      29.633   1.986 -27.453  1.00 68.63           C  
ATOM    213  HG2 PRO A  13      28.695   1.484 -27.688  1.00 68.63           H  
ATOM    214  HG3 PRO A  13      30.341   1.835 -28.268  1.00 68.63           H  
ATOM    215  CD  PRO A  13      29.403   3.473 -27.193  1.00 68.63           C  
ATOM    216  HD2 PRO A  13      30.283   4.029 -27.515  1.00 68.63           H  
ATOM    217  HD3 PRO A  13      28.520   3.812 -27.735  1.00 68.63           H  
ATOM    218  N   ASP A  14      30.314   1.807 -22.817  1.00 67.11           N  
ATOM    219  H   ASP A  14      29.602   1.093 -22.881  1.00 67.11           H  
ATOM    220  CA  ASP A  14      31.183   1.726 -21.630  1.00 67.11           C  
ATOM    221  HA  ASP A  14      30.689   1.035 -20.946  1.00 67.11           H  
ATOM    222  C   ASP A  14      31.347   3.026 -20.816  1.00 67.11           C  
ATOM    223  CB  ASP A  14      32.519   1.060 -22.004  1.00 67.11           C  
ATOM    224  HB2 ASP A  14      33.105   1.742 -22.620  1.00 67.11           H  
ATOM    225  HB3 ASP A  14      33.085   0.857 -21.095  1.00 67.11           H  
ATOM    226  O   ASP A  14      32.161   3.098 -19.892  1.00 67.11           O  
ATOM    227  CG  ASP A  14      32.307  -0.262 -22.749  1.00 67.11           C  
ATOM    228  OD1 ASP A  14      31.474  -1.069 -22.274  1.00 67.11           O  
ATOM    229  OD2 ASP A  14      32.955  -0.456 -23.802  1.00 67.11           O  
ATOM    230  N   GLU A  15      30.544   4.051 -21.103  1.00 69.99           N  
ATOM    231  H   GLU A  15      29.945   3.980 -21.913  1.00 69.99           H  
ATOM    232  CA  GLU A  15      30.518   5.278 -20.315  1.00 69.99           C  
ATOM    233  HA  GLU A  15      31.539   5.503 -20.006  1.00 69.99           H  
ATOM    234  C   GLU A  15      29.677   5.159 -19.039  1.00 69.99           C  
ATOM    235  CB  GLU A  15      30.018   6.457 -21.147  1.00 69.99           C  
ATOM    236  HB2 GLU A  15      29.877   7.300 -20.471  1.00 69.99           H  
ATOM    237  HB3 GLU A  15      29.056   6.208 -21.595  1.00 69.99           H  
ATOM    238  O   GLU A  15      28.747   4.357 -18.917  1.00 69.99           O  
ATOM    239  CG  GLU A  15      31.012   6.889 -22.232  1.00 69.99           C  
ATOM    240  HG2 GLU A  15      31.991   7.031 -21.774  1.00 69.99           H  
ATOM    241  HG3 GLU A  15      31.089   6.105 -22.986  1.00 69.99           H  
ATOM    242  CD  GLU A  15      30.575   8.200 -22.892  1.00 69.99           C  
ATOM    243  OE1 GLU A  15      31.352   8.748 -23.697  1.00 69.99           O  
ATOM    244  OE2 GLU A  15      29.461   8.684 -22.567  1.00 69.99           O  
ATOM    245  N   THR A  16      29.974   6.036 -18.079  1.00 71.47           N  
ATOM    246  H   THR A  16      30.693   6.725 -18.244  1.00 71.47           H  
ATOM    247  CA  THR A  16      29.148   6.197 -16.886  1.00 71.47           C  
ATOM    248  HA  THR A  16      29.002   5.209 -16.448  1.00 71.47           H  
ATOM    249  C   THR A  16      27.775   6.757 -17.241  1.00 71.47           C  
ATOM    250  CB  THR A  16      29.821   7.090 -15.836  1.00 71.47           C  
ATOM    251  HB  THR A  16      29.107   7.306 -15.041  1.00 71.47           H  
ATOM    252  O   THR A  16      27.625   7.659 -18.073  1.00 71.47           O  
ATOM    253  CG2 THR A  16      31.044   6.410 -15.224  1.00 71.47           C  
ATOM    254 HG21 THR A  16      31.478   7.050 -14.456  1.00 71.47           H  
ATOM    255 HG22 THR A  16      31.791   6.216 -15.993  1.00 71.47           H  
ATOM    256 HG23 THR A  16      30.749   5.463 -14.770  1.00 71.47           H  
ATOM    257  OG1 THR A  16      30.260   8.300 -16.408  1.00 71.47           O  
ATOM    258  HG1 THR A  16      30.583   8.870 -15.706  1.00 71.47           H  
ATOM    259  N   GLY A  17      26.754   6.242 -16.557  1.00 74.41           N  
ATOM    260  H   GLY A  17      26.924   5.471 -15.928  1.00 74.41           H  
ATOM    261  CA  GLY A  17      25.393   6.721 -16.735  1.00 74.41           C  
ATOM    262  HA2 GLY A  17      25.123   6.564 -17.779  1.00 74.41           H  
ATOM    263  HA3 GLY A  17      24.710   6.163 -16.094  1.00 74.41           H  
ATOM    264  C   GLY A  17      25.248   8.211 -16.448  1.00 74.41           C  
ATOM    265  O   GLY A  17      25.854   8.743 -15.518  1.00 74.41           O  
ATOM    266  N   ARG A  18      24.434   8.888 -17.262  1.00 77.83           N  
ATOM    267  H   ARG A  18      24.040   8.397 -18.053  1.00 77.83           H  
ATOM    268  CA  ARG A  18      24.097  10.303 -17.082  1.00 77.83           C  
ATOM    269  HA  ARG A  18      24.946  10.819 -16.634  1.00 77.83           H  
ATOM    270  C   ARG A  18      22.895  10.428 -16.153  1.00 77.83           C  
ATOM    271  CB  ARG A  18      23.792  10.958 -18.439  1.00 77.83           C  
ATOM    272  HB2 ARG A  18      23.560  12.011 -18.275  1.00 77.83           H  
ATOM    273  HB3 ARG A  18      22.915  10.493 -18.889  1.00 77.83           H  
ATOM    274  O   ARG A  18      21.819  10.047 -16.601  1.00 77.83           O  
ATOM    275  CG  ARG A  18      24.942  10.863 -19.445  1.00 77.83           C  
ATOM    276  HG2 ARG A  18      25.067   9.830 -19.771  1.00 77.83           H  
ATOM    277  HG3 ARG A  18      24.677  11.459 -20.318  1.00 77.83           H  
ATOM    278  CD  ARG A  18      26.269  11.371 -18.875  1.00 77.83           C  
ATOM    279  HD2 ARG A  18      26.088  12.297 -18.330  1.00 77.83           H  
ATOM    280  HD3 ARG A  18      26.676  10.639 -18.178  1.00 77.83           H  
ATOM    281  NE  ARG A  18      27.218  11.628 -19.964  1.00 77.83           N  
ATOM    282  HE  ARG A  18      27.046  12.447 -20.529  1.00 77.83           H  
ATOM    283  NH1 ARG A  18      28.374   9.607 -19.968  1.00 77.83           N  
ATOM    284 HH11 ARG A  18      28.905   9.007 -20.582  1.00 77.83           H  
ATOM    285 HH12 ARG A  18      27.932   9.213 -19.150  1.00 77.83           H  
ATOM    286  NH2 ARG A  18      28.713  11.069 -21.565  1.00 77.83           N  
ATOM    287 HH21 ARG A  18      28.447  11.854 -22.142  1.00 77.83           H  
ATOM    288 HH22 ARG A  18      29.186  10.317 -22.047  1.00 77.83           H  
ATOM    289  CZ  ARG A  18      28.096  10.777 -20.464  1.00 77.83           C  
ATOM    290  N   PRO A  19      23.050  10.942 -14.918  1.00 78.99           N  
ATOM    291  CA  PRO A  19      21.934  11.100 -14.000  1.00 78.99           C  
ATOM    292  HA  PRO A  19      21.412  10.153 -13.871  1.00 78.99           H  
ATOM    293  C   PRO A  19      20.969  12.167 -14.520  1.00 78.99           C  
ATOM    294  CB  PRO A  19      22.556  11.478 -12.656  1.00 78.99           C  
ATOM    295  HB2 PRO A  19      22.832  10.571 -12.118  1.00 78.99           H  
ATOM    296  HB3 PRO A  19      21.894  12.098 -12.051  1.00 78.99           H  
ATOM    297  O   PRO A  19      21.381  13.258 -14.920  1.00 78.99           O  
ATOM    298  CG  PRO A  19      23.828  12.216 -13.056  1.00 78.99           C  
ATOM    299  HG2 PRO A  19      23.595  13.253 -13.297  1.00 78.99           H  
ATOM    300  HG3 PRO A  19      24.588  12.167 -12.276  1.00 78.99           H  
ATOM    301  CD  PRO A  19      24.267  11.478 -14.320  1.00 78.99           C  
ATOM    302  HD2 PRO A  19      24.771  12.173 -14.992  1.00 78.99           H  
ATOM    303  HD3 PRO A  19      24.932  10.657 -14.053  1.00 78.99           H  
ATOM    304  N   ILE A  20      19.675  11.869 -14.475  1.00 76.09           N  
ATOM    305  H   ILE A  20      19.424  10.914 -14.263  1.00 76.09           H  
ATOM    306  CA  ILE A  20      18.610  12.841 -14.751  1.00 76.09           C  
ATOM    307  HA  ILE A  20      19.041  13.827 -14.928  1.00 76.09           H  
ATOM    308  C   ILE A  20      17.713  12.913 -13.540  1.00 76.09           C  
ATOM    309  CB  ILE A  20      17.778  12.459 -15.982  1.00 76.09           C  
ATOM    310  HB  ILE A  20      17.294  11.505 -15.775  1.00 76.09           H  
ATOM    311  O   ILE A  20      17.196  11.879 -13.128  1.00 76.09           O  
ATOM    312  CG1 ILE A  20      18.693  12.302 -17.208  1.00 76.09           C  
ATOM    313 HG12 ILE A  20      19.039  13.276 -17.554  1.00 76.09           H  
ATOM    314 HG13 ILE A  20      19.563  11.691 -16.969  1.00 76.09           H  
ATOM    315  CG2 ILE A  20      16.665  13.493 -16.250  1.00 76.09           C  
ATOM    316 HG21 ILE A  20      17.096  14.476 -16.439  1.00 76.09           H  
ATOM    317 HG22 ILE A  20      15.985  13.557 -15.400  1.00 76.09           H  
ATOM    318 HG23 ILE A  20      16.065  13.195 -17.110  1.00 76.09           H  
ATOM    319  CD1 ILE A  20      17.958  11.577 -18.318  1.00 76.09           C  
ATOM    320 HD11 ILE A  20      18.685  11.253 -19.063  1.00 76.09           H  
ATOM    321 HD12 ILE A  20      17.479  10.694 -17.897  1.00 76.09           H  
ATOM    322 HD13 ILE A  20      17.223  12.234 -18.783  1.00 76.09           H  
ATOM    323  N   TYR A  21      17.517  14.129 -13.032  1.00 77.91           N  
ATOM    324  H   TYR A  21      17.962  14.915 -13.483  1.00 77.91           H  
ATOM    325  CA  TYR A  21      16.610  14.412 -11.931  1.00 77.91           C  
ATOM    326  HA  TYR A  21      16.663  13.590 -11.217  1.00 77.91           H  
ATOM    327  C   TYR A  21      15.176  14.533 -12.430  1.00 77.91           C  
ATOM    328  CB  TYR A  21      17.072  15.645 -11.158  1.00 77.91           C  
ATOM    329  HB2 TYR A  21      17.183  16.488 -11.842  1.00 77.91           H  
ATOM    330  HB3 TYR A  21      16.310  15.909 -10.425  1.00 77.91           H  
ATOM    331  O   TYR A  21      14.878  15.399 -13.250  1.00 77.91           O  
ATOM    332  CG  TYR A  21      18.375  15.393 -10.428  1.00 77.91           C  
ATOM    333  CD1 TYR A  21      18.363  14.711  -9.197  1.00 77.91           C  
ATOM    334  HD1 TYR A  21      17.421  14.390  -8.777  1.00 77.91           H  
ATOM    335  CD2 TYR A  21      19.597  15.786 -11.004  1.00 77.91           C  
ATOM    336  HD2 TYR A  21      19.610  16.295 -11.956  1.00 77.91           H  
ATOM    337  CE1 TYR A  21      19.570  14.440  -8.524  1.00 77.91           C  
ATOM    338  HE1 TYR A  21      19.555  13.920  -7.578  1.00 77.91           H  
ATOM    339  CE2 TYR A  21      20.807  15.510 -10.341  1.00 77.91           C  
ATOM    340  HE2 TYR A  21      21.751  15.804 -10.775  1.00 77.91           H  
ATOM    341  OH  TYR A  21      21.967  14.595  -8.457  1.00 77.91           O  
ATOM    342  HH  TYR A  21      21.827  14.155  -7.616  1.00 77.91           H  
ATOM    343  CZ  TYR A  21      20.796  14.845  -9.098  1.00 77.91           C  
ATOM    344  N   VAL A  22      14.299  13.677 -11.908  1.00 76.03           N  
ATOM    345  H   VAL A  22      14.657  12.939 -11.318  1.00 76.03           H  
ATOM    346  CA  VAL A  22      12.859  13.714 -12.192  1.00 76.03           C  
ATOM    347  HA  VAL A  22      12.660  14.540 -12.874  1.00 76.03           H  
ATOM    348  C   VAL A  22      12.080  13.989 -10.908  1.00 76.03           C  
ATOM    349  CB  VAL A  22      12.381  12.431 -12.903  1.00 76.03           C  
ATOM    350  HB  VAL A  22      12.422  11.587 -12.214  1.00 76.03           H  
ATOM    351  O   VAL A  22      12.411  13.445  -9.847  1.00 76.03           O  
ATOM    352  CG1 VAL A  22      10.919  12.550 -13.317  1.00 76.03           C  
ATOM    353 HG11 VAL A  22      10.755  13.529 -13.766  1.00 76.03           H  
ATOM    354 HG12 VAL A  22      10.648  11.777 -14.036  1.00 76.03           H  
ATOM    355 HG13 VAL A  22      10.274  12.451 -12.444  1.00 76.03           H  
ATOM    356  CG2 VAL A  22      13.259  12.105 -14.122  1.00 76.03           C  
ATOM    357 HG21 VAL A  22      12.815  11.302 -14.710  1.00 76.03           H  
ATOM    358 HG22 VAL A  22      13.364  12.989 -14.751  1.00 76.03           H  
ATOM    359 HG23 VAL A  22      14.248  11.786 -13.794  1.00 76.03           H  
ATOM    360  N   THR A  23      11.057  14.837 -11.011  1.00 72.82           N  
ATOM    361  H   THR A  23      10.871  15.268 -11.906  1.00 72.82           H  
ATOM    362  CA  THR A  23      10.077  15.128  -9.956  1.00 72.82           C  
ATOM    363  HA  THR A  23      10.339  14.576  -9.053  1.00 72.82           H  
ATOM    364  C   THR A  23       8.694  14.662 -10.389  1.00 72.82           C  
ATOM    365  CB  THR A  23      10.035  16.622  -9.590  1.00 72.82           C  
ATOM    366  HB  THR A  23       9.260  16.786  -8.842  1.00 72.82           H  
ATOM    367  O   THR A  23       8.354  14.716 -11.571  1.00 72.82           O  
ATOM    368  CG2 THR A  23      11.376  17.086  -9.015  1.00 72.82           C  
ATOM    369 HG21 THR A  23      11.288  18.128  -8.709  1.00 72.82           H  
ATOM    370 HG22 THR A  23      12.159  17.001  -9.768  1.00 72.82           H  
ATOM    371 HG23 THR A  23      11.631  16.479  -8.147  1.00 72.82           H  
ATOM    372  OG1 THR A  23       9.764  17.423 -10.716  1.00 72.82           O  
ATOM    373  HG1 THR A  23       8.849  17.707 -10.654  1.00 72.82           H  
ATOM    374  N   PHE A  24       7.904  14.182  -9.435  1.00 72.15           N  
ATOM    375  H   PHE A  24       8.226  14.211  -8.478  1.00 72.15           H  
ATOM    376  CA  PHE A  24       6.520  13.767  -9.640  1.00 72.15           C  
ATOM    377  HA  PHE A  24       6.243  13.830 -10.692  1.00 72.15           H  
ATOM    378  C   PHE A  24       5.624  14.712  -8.835  1.00 72.15           C  
ATOM    379  CB  PHE A  24       6.375  12.314  -9.178  1.00 72.15           C  
ATOM    380  HB2 PHE A  24       5.323  12.036  -9.110  1.00 72.15           H  
ATOM    381  HB3 PHE A  24       6.713  12.261  -8.143  1.00 72.15           H  
ATOM    382  O   PHE A  24       5.768  14.795  -7.617  1.00 72.15           O  
ATOM    383  CG  PHE A  24       7.106  11.280 -10.018  1.00 72.15           C  
ATOM    384  CD1 PHE A  24       6.467  10.661 -11.108  1.00 72.15           C  
ATOM    385  HD1 PHE A  24       5.464  10.946 -11.388  1.00 72.15           H  
ATOM    386  CD2 PHE A  24       8.424  10.908  -9.694  1.00 72.15           C  
ATOM    387  HD2 PHE A  24       8.951  11.414  -8.899  1.00 72.15           H  
ATOM    388  CE1 PHE A  24       7.119   9.650 -11.833  1.00 72.15           C  
ATOM    389  HE1 PHE A  24       6.606   9.173 -12.655  1.00 72.15           H  
ATOM    390  CE2 PHE A  24       9.069   9.881 -10.401  1.00 72.15           C  
ATOM    391  HE2 PHE A  24      10.071   9.587 -10.124  1.00 72.15           H  
ATOM    392  CZ  PHE A  24       8.413   9.244 -11.466  1.00 72.15           C  
ATOM    393  HZ  PHE A  24       8.904   8.443 -11.999  1.00 72.15           H  
ATOM    394  N   ASP A  25       4.707  15.410  -9.505  1.00 60.31           N  
ATOM    395  H   ASP A  25       4.688  15.335 -10.512  1.00 60.31           H  
ATOM    396  CA  ASP A  25       4.026  16.578  -8.921  1.00 60.31           C  
ATOM    397  HA  ASP A  25       4.589  16.902  -8.046  1.00 60.31           H  
ATOM    398  C   ASP A  25       2.600  16.299  -8.382  1.00 60.31           C  
ATOM    399  CB  ASP A  25       4.075  17.759  -9.920  1.00 60.31           C  
ATOM    400  HB2 ASP A  25       3.680  17.424 -10.879  1.00 60.31           H  
ATOM    401  HB3 ASP A  25       3.432  18.562  -9.561  1.00 60.31           H  
ATOM    402  O   ASP A  25       1.852  17.243  -8.146  1.00 60.31           O  
ATOM    403  CG  ASP A  25       5.470  18.376 -10.128  1.00 60.31           C  
ATOM    404  OD1 ASP A  25       6.395  18.103  -9.326  1.00 60.31           O  
ATOM    405  OD2 ASP A  25       5.615  19.128 -11.116  1.00 60.31           O  
ATOM    406  N   TYR A  26       2.185  15.040  -8.158  1.00 57.02           N  
ATOM    407  H   TYR A  26       2.861  14.290  -8.175  1.00 57.02           H  
ATOM    408  CA  TYR A  26       0.787  14.729  -7.787  1.00 57.02           C  
ATOM    409  HA  TYR A  26       0.330  15.630  -7.380  1.00 57.02           H  
ATOM    410  C   TYR A  26       0.613  13.660  -6.697  1.00 57.02           C  
ATOM    411  CB  TYR A  26      -0.035  14.345  -9.030  1.00 57.02           C  
ATOM    412  HB2 TYR A  26       0.388  13.455  -9.494  1.00 57.02           H  
ATOM    413  HB3 TYR A  26      -1.040  14.068  -8.711  1.00 57.02           H  
ATOM    414  O   TYR A  26       1.475  12.810  -6.476  1.00 57.02           O  
ATOM    415  CG  TYR A  26      -0.172  15.433 -10.074  1.00 57.02           C  
ATOM    416  CD1 TYR A  26      -1.229  16.355  -9.965  1.00 57.02           C  
ATOM    417  HD1 TYR A  26      -1.922  16.286  -9.139  1.00 57.02           H  
ATOM    418  CD2 TYR A  26       0.741  15.529 -11.144  1.00 57.02           C  
ATOM    419  HD2 TYR A  26       1.568  14.839 -11.215  1.00 57.02           H  
ATOM    420  CE1 TYR A  26      -1.378  17.373 -10.923  1.00 57.02           C  
ATOM    421  HE1 TYR A  26      -2.181  18.091 -10.843  1.00 57.02           H  
ATOM    422  CE2 TYR A  26       0.597  16.548 -12.104  1.00 57.02           C  
ATOM    423  HE2 TYR A  26       1.307  16.627 -12.915  1.00 57.02           H  
ATOM    424  OH  TYR A  26      -0.608  18.459 -12.914  1.00 57.02           O  
ATOM    425  HH  TYR A  26       0.113  18.438 -13.547  1.00 57.02           H  
ATOM    426  CZ  TYR A  26      -0.465  17.472 -11.992  1.00 57.02           C  
ATOM    427  N   GLU A  27      -0.555  13.706  -6.047  1.00 54.53           N  
ATOM    428  H   GLU A  27      -1.207  14.428  -6.321  1.00 54.53           H  
ATOM    429  CA  GLU A  27      -1.074  12.702  -5.111  1.00 54.53           C  
ATOM    430  HA  GLU A  27      -0.271  12.403  -4.438  1.00 54.53           H  
ATOM    431  C   GLU A  27      -1.572  11.452  -5.871  1.00 54.53           C  
ATOM    432  CB  GLU A  27      -2.222  13.314  -4.273  1.00 54.53           C  
ATOM    433  HB2 GLU A  27      -2.489  12.597  -3.496  1.00 54.53           H  
ATOM    434  HB3 GLU A  27      -3.088  13.459  -4.918  1.00 54.53           H  
ATOM    435  O   GLU A  27      -2.214  11.591  -6.909  1.00 54.53           O  
ATOM    436  CG  GLU A  27      -1.872  14.661  -3.610  1.00 54.53           C  
ATOM    437  HG2 GLU A  27      -1.711  15.407  -4.389  1.00 54.53           H  
ATOM    438  HG3 GLU A  27      -0.934  14.546  -3.068  1.00 54.53           H  
ATOM    439  CD  GLU A  27      -2.965  15.188  -2.662  1.00 54.53           C  
ATOM    440  OE1 GLU A  27      -2.610  15.994  -1.773  1.00 54.53           O  
ATOM    441  OE2 GLU A  27      -4.136  14.776  -2.791  1.00 54.53           O  
ATOM    442  N   ASN A  28      -1.335  10.244  -5.330  1.00 53.72           N  
ATOM    443  H   ASN A  28      -0.855  10.217  -4.442  1.00 53.72           H  
ATOM    444  CA  ASN A  28      -1.777   8.933  -5.864  1.00 53.72           C  
ATOM    445  HA  ASN A  28      -1.533   8.212  -5.085  1.00 53.72           H  
ATOM    446  C   ASN A  28      -1.040   8.393  -7.100  1.00 53.72           C  
ATOM    447  CB  ASN A  28      -3.305   8.868  -6.020  1.00 53.72           C  
ATOM    448  HB2 ASN A  28      -3.615   9.513  -6.842  1.00 53.72           H  
ATOM    449  HB3 ASN A  28      -3.598   7.849  -6.275  1.00 53.72           H  
ATOM    450  O   ASN A  28      -1.616   7.687  -7.928  1.00 53.72           O  
ATOM    451  CG  ASN A  28      -4.044   9.245  -4.760  1.00 53.72           C  
ATOM    452  ND2 ASN A  28      -5.203   9.841  -4.905  1.00 53.72           N  
ATOM    453 HD21 ASN A  28      -5.496  10.105  -5.835  1.00 53.72           H  
ATOM    454 HD22 ASN A  28      -5.638  10.207  -4.070  1.00 53.72           H  
ATOM    455  OD1 ASN A  28      -3.606   9.015  -3.640  1.00 53.72           O  
ATOM    456  N   GLY A  29       0.259   8.665  -7.191  1.00 60.65           N  
ATOM    457  H   GLY A  29       0.661   9.310  -6.525  1.00 60.65           H  
ATOM    458  CA  GLY A  29       1.034   8.274  -8.358  1.00 60.65           C  
ATOM    459  HA2 GLY A  29       0.736   7.281  -8.695  1.00 60.65           H  
ATOM    460  HA3 GLY A  29       2.091   8.250  -8.093  1.00 60.65           H  
ATOM    461  C   GLY A  29       0.824   9.258  -9.502  1.00 60.65           C  
ATOM    462  O   GLY A  29      -0.210   9.911  -9.629  1.00 60.65           O  
ATOM    463  N   SER A  30       1.864   9.460 -10.296  1.00 70.60           N  
ATOM    464  H   SER A  30       2.664   8.846 -10.239  1.00 70.60           H  
ATOM    465  CA  SER A  30       1.829  10.500 -11.310  1.00 70.60           C  
ATOM    466  HA  SER A  30       0.817  10.543 -11.713  1.00 70.60           H  
ATOM    467  C   SER A  30       2.739  10.195 -12.475  1.00 70.60           C  
ATOM    468  CB  SER A  30       2.113  11.863 -10.676  1.00 70.60           C  
ATOM    469  HB2 SER A  30       1.675  11.875  -9.679  1.00 70.60           H  
ATOM    470  HB3 SER A  30       1.643  12.634 -11.286  1.00 70.60           H  
ATOM    471  O   SER A  30       3.624   9.335 -12.410  1.00 70.60           O  
ATOM    472  OG  SER A  30       3.479  12.153 -10.558  1.00 70.60           O  
ATOM    473  HG  SER A  30       3.578  12.740  -9.805  1.00 70.60           H  
ATOM    474  N   VAL A  31       2.472  10.911 -13.559  1.00 79.05           N  
ATOM    475  H   VAL A  31       1.742  11.606 -13.506  1.00 79.05           H  
ATOM    476  CA  VAL A  31       3.298  10.913 -14.753  1.00 79.05           C  
ATOM    477  HA  VAL A  31       3.926  10.023 -14.757  1.00 79.05           H  
ATOM    478  C   VAL A  31       4.178  12.149 -14.689  1.00 79.05           C  
ATOM    479  CB  VAL A  31       2.446  10.881 -16.030  1.00 79.05           C  
ATOM    480  HB  VAL A  31       1.870  11.803 -16.109  1.00 79.05           H  
ATOM    481  O   VAL A  31       3.692  13.266 -14.515  1.00 79.05           O  
ATOM    482  CG1 VAL A  31       3.346  10.749 -17.261  1.00 79.05           C  
ATOM    483 HG11 VAL A  31       2.734  10.697 -18.161  1.00 79.05           H  
ATOM    484 HG12 VAL A  31       4.000  11.617 -17.347  1.00 79.05           H  
ATOM    485 HG13 VAL A  31       3.947   9.843 -17.188  1.00 79.05           H  
ATOM    486  CG2 VAL A  31       1.470   9.697 -16.030  1.00 79.05           C  
ATOM    487 HG21 VAL A  31       2.023   8.762 -15.950  1.00 79.05           H  
ATOM    488 HG22 VAL A  31       0.766   9.776 -15.202  1.00 79.05           H  
ATOM    489 HG23 VAL A  31       0.903   9.689 -16.961  1.00 79.05           H  
ATOM    490  N   SER A  32       5.478  11.948 -14.837  1.00 81.07           N  
ATOM    491  H   SER A  32       5.794  11.000 -14.980  1.00 81.07           H  
ATOM    492  CA  SER A  32       6.438  13.022 -15.006  1.00 81.07           C  
ATOM    493  HA  SER A  32       5.954  13.981 -14.819  1.00 81.07           H  
ATOM    494  C   SER A  32       6.972  13.016 -16.426  1.00 81.07           C  
ATOM    495  CB  SER A  32       7.574  12.893 -14.009  1.00 81.07           C  
ATOM    496  HB2 SER A  32       8.163  12.000 -14.221  1.00 81.07           H  
ATOM    497  HB3 SER A  32       7.169  12.831 -12.999  1.00 81.07           H  
ATOM    498  O   SER A  32       7.496  12.006 -16.899  1.00 81.07           O  
ATOM    499  OG  SER A  32       8.365  14.053 -14.139  1.00 81.07           O  
ATOM    500  HG  SER A  32       8.391  14.450 -13.266  1.00 81.07           H  
ATOM    501  N   HIS A  33       6.873  14.166 -17.088  1.00 82.38           N  
ATOM    502  H   HIS A  33       6.449  14.948 -16.611  1.00 82.38           H  
ATOM    503  CA  HIS A  33       7.464  14.403 -18.398  1.00 82.38           C  
ATOM    504  HA  HIS A  33       7.765  13.456 -18.846  1.00 82.38           H  
ATOM    505  C   HIS A  33       8.711  15.265 -18.229  1.00 82.38           C  
ATOM    506  CB  HIS A  33       6.436  15.047 -19.330  1.00 82.38           C  
ATOM    507  HB2 HIS A  33       6.109  15.998 -18.908  1.00 82.38           H  
ATOM    508  HB3 HIS A  33       6.911  15.251 -20.290  1.00 82.38           H  
ATOM    509  O   HIS A  33       8.643  16.492 -18.162  1.00 82.38           O  
ATOM    510  CG  HIS A  33       5.230  14.181 -19.573  1.00 82.38           C  
ATOM    511  CD2 HIS A  33       3.975  14.388 -19.068  1.00 82.38           C  
ATOM    512  HD2 HIS A  33       3.675  15.196 -18.417  1.00 82.38           H  
ATOM    513  ND1 HIS A  33       5.176  13.040 -20.344  1.00 82.38           N  
ATOM    514  HD1 HIS A  33       5.948  12.534 -20.756  1.00 82.38           H  
ATOM    515  CE1 HIS A  33       3.914  12.584 -20.313  1.00 82.38           C  
ATOM    516  HE1 HIS A  33       3.570  11.678 -20.791  1.00 82.38           H  
ATOM    517  NE2 HIS A  33       3.145  13.378 -19.555  1.00 82.38           N  
ATOM    518  N   THR A  34       9.871  14.622 -18.161  1.00 80.82           N  
ATOM    519  H   THR A  34       9.881  13.618 -18.274  1.00 80.82           H  
ATOM    520  CA  THR A  34      11.145  15.330 -18.043  1.00 80.82           C  
ATOM    521  HA  THR A  34      10.981  16.284 -17.543  1.00 80.82           H  
ATOM    522  C   THR A  34      11.711  15.604 -19.423  1.00 80.82           C  
ATOM    523  CB  THR A  34      12.132  14.558 -17.175  1.00 80.82           C  
ATOM    524  HB  THR A  34      12.305  13.563 -17.584  1.00 80.82           H  
ATOM    525  O   THR A  34      12.137  14.688 -20.128  1.00 80.82           O  
ATOM    526  CG2 THR A  34      13.458  15.302 -17.009  1.00 80.82           C  
ATOM    527 HG21 THR A  34      14.058  14.802 -16.249  1.00 80.82           H  
ATOM    528 HG22 THR A  34      14.011  15.305 -17.948  1.00 80.82           H  
ATOM    529 HG23 THR A  34      13.274  16.326 -16.685  1.00 80.82           H  
ATOM    530  OG1 THR A  34      11.574  14.459 -15.893  1.00 80.82           O  
ATOM    531  HG1 THR A  34      10.660  14.177 -15.969  1.00 80.82           H  
ATOM    532  N   LYS A  35      11.733  16.883 -19.802  1.00 83.40           N  
ATOM    533  H   LYS A  35      11.339  17.568 -19.172  1.00 83.40           H  
ATOM    534  CA  LYS A  35      12.369  17.344 -21.035  1.00 83.40           C  
ATOM    535  HA  LYS A  35      12.246  16.572 -21.796  1.00 83.40           H  
ATOM    536  C   LYS A  35      13.865  17.544 -20.811  1.00 83.40           C  
ATOM    537  CB  LYS A  35      11.668  18.609 -21.537  1.00 83.40           C  
ATOM    538  HB2 LYS A  35      11.860  19.435 -20.852  1.00 83.40           H  
ATOM    539  HB3 LYS A  35      10.595  18.421 -21.567  1.00 83.40           H  
ATOM    540  O   LYS A  35      14.277  18.345 -19.973  1.00 83.40           O  
ATOM    541  CG  LYS A  35      12.147  18.973 -22.948  1.00 83.40           C  
ATOM    542  HG2 LYS A  35      12.002  18.115 -23.605  1.00 83.40           H  
ATOM    543  HG3 LYS A  35      13.206  19.228 -22.926  1.00 83.40           H  
ATOM    544  CD  LYS A  35      11.349  20.159 -23.492  1.00 83.40           C  
ATOM    545  HD2 LYS A  35      10.288  19.909 -23.471  1.00 83.40           H  
ATOM    546  HD3 LYS A  35      11.528  21.035 -22.868  1.00 83.40           H  
ATOM    547  CE  LYS A  35      11.781  20.436 -24.932  1.00 83.40           C  
ATOM    548  HE2 LYS A  35      12.836  20.711 -24.936  1.00 83.40           H  
ATOM    549  HE3 LYS A  35      11.682  19.511 -25.500  1.00 83.40           H  
ATOM    550  NZ  LYS A  35      10.952  21.501 -25.544  1.00 83.40           N  
ATOM    551  HZ1 LYS A  35      11.230  21.650 -26.504  1.00 83.40           H  
ATOM    552  HZ2 LYS A  35       9.984  21.213 -25.543  1.00 83.40           H  
ATOM    553  HZ3 LYS A  35      11.038  22.364 -25.027  1.00 83.40           H  
ATOM    554  N   ILE A  36      14.674  16.852 -21.597  1.00 80.09           N  
ATOM    555  H   ILE A  36      14.251  16.283 -22.316  1.00 80.09           H  
ATOM    556  CA  ILE A  36      16.124  17.006 -21.636  1.00 80.09           C  
ATOM    557  HA  ILE A  36      16.486  17.258 -20.640  1.00 80.09           H  
ATOM    558  C   ILE A  36      16.424  18.164 -22.586  1.00 80.09           C  
ATOM    559  CB  ILE A  36      16.789  15.687 -22.067  1.00 80.09           C  
ATOM    560  HB  ILE A  36      16.433  15.439 -23.067  1.00 80.09           H  
ATOM    561  O   ILE A  36      16.047  18.150 -23.760  1.00 80.09           O  
ATOM    562  CG1 ILE A  36      16.429  14.533 -21.098  1.00 80.09           C  
ATOM    563 HG12 ILE A  36      15.430  14.649 -20.677  1.00 80.09           H  
ATOM    564 HG13 ILE A  36      17.132  14.518 -20.265  1.00 80.09           H  
ATOM    565  CG2 ILE A  36      18.321  15.851 -22.111  1.00 80.09           C  
ATOM    566 HG21 ILE A  36      18.705  16.098 -21.122  1.00 80.09           H  
ATOM    567 HG22 ILE A  36      18.604  16.642 -22.806  1.00 80.09           H  
ATOM    568 HG23 ILE A  36      18.789  14.925 -22.447  1.00 80.09           H  
ATOM    569  CD1 ILE A  36      16.456  13.185 -21.813  1.00 80.09           C  
ATOM    570 HD11 ILE A  36      15.550  13.071 -22.408  1.00 80.09           H  
ATOM    571 HD12 ILE A  36      17.316  13.141 -22.481  1.00 80.09           H  
ATOM    572 HD13 ILE A  36      16.513  12.379 -21.081  1.00 80.09           H  
ATOM    573  N   GLN A  37      17.056  19.213 -22.066  1.00 77.02           N  
ATOM    574  H   GLN A  37      17.370  19.173 -21.107  1.00 77.02           H  
ATOM    575  CA  GLN A  37      17.355  20.397 -22.866  1.00 77.02           C  
ATOM    576  HA  GLN A  37      16.440  20.666 -23.393  1.00 77.02           H  
ATOM    577  C   GLN A  37      18.392  20.095 -23.964  1.00 77.02           C  
ATOM    578  CB  GLN A  37      17.715  21.586 -21.966  1.00 77.02           C  
ATOM    579  HB2 GLN A  37      18.553  21.322 -21.320  1.00 77.02           H  
ATOM    580  HB3 GLN A  37      18.014  22.423 -22.597  1.00 77.02           H  
ATOM    581  O   GLN A  37      19.104  19.093 -23.931  1.00 77.02           O  
ATOM    582  CG  GLN A  37      16.507  22.020 -21.111  1.00 77.02           C  
ATOM    583  HG2 GLN A  37      16.258  21.231 -20.402  1.00 77.02           H  
ATOM    584  HG3 GLN A  37      15.646  22.178 -21.761  1.00 77.02           H  
ATOM    585  CD  GLN A  37      16.751  23.308 -20.330  1.00 77.02           C  
ATOM    586  NE2 GLN A  37      15.770  23.796 -19.603  1.00 77.02           N  
ATOM    587 HE21 GLN A  37      15.997  24.625 -19.073  1.00 77.02           H  
ATOM    588 HE22 GLN A  37      14.909  23.283 -19.477  1.00 77.02           H  
ATOM    589  OE1 GLN A  37      17.806  23.913 -20.366  1.00 77.02           O  
ATOM    590  N   HIS A  38      18.378  20.939 -24.999  1.00 72.84           N  
ATOM    591  H   HIS A  38      17.841  21.788 -24.895  1.00 72.84           H  
ATOM    592  CA  HIS A  38      18.963  20.681 -26.316  1.00 72.84           C  
ATOM    593  HA  HIS A  38      18.366  19.883 -26.758  1.00 72.84           H  
ATOM    594  C   HIS A  38      20.439  20.231 -26.270  1.00 72.84           C  
ATOM    595  CB  HIS A  38      18.823  21.957 -27.175  1.00 72.84           C  
ATOM    596  HB2 HIS A  38      18.323  22.741 -26.607  1.00 72.84           H  
ATOM    597  HB3 HIS A  38      19.813  22.341 -27.421  1.00 72.84           H  
ATOM    598  O   HIS A  38      21.226  20.848 -25.552  1.00 72.84           O  
ATOM    599  CG  HIS A  38      18.053  21.765 -28.454  1.00 72.84           C  
ATOM    600  CD2 HIS A  38      18.439  22.171 -29.703  1.00 72.84           C  
ATOM    601  HD2 HIS A  38      19.362  22.675 -29.951  1.00 72.84           H  
ATOM    602  ND1 HIS A  38      16.805  21.194 -28.581  1.00 72.84           N  
ATOM    603  HD1 HIS A  38      16.274  20.739 -27.853  1.00 72.84           H  
ATOM    604  CE1 HIS A  38      16.453  21.250 -29.877  1.00 72.84           C  
ATOM    605  HE1 HIS A  38      15.540  20.850 -30.293  1.00 72.84           H  
ATOM    606  NE2 HIS A  38      17.419  21.838 -30.597  1.00 72.84           N  
ATOM    607  N   PRO A  39      20.844  19.239 -27.092  1.00 71.33           N  
ATOM    608  CA  PRO A  39      20.068  18.564 -28.140  1.00 71.33           C  
ATOM    609  HA  PRO A  39      19.310  19.233 -28.546  1.00 71.33           H  
ATOM    610  C   PRO A  39      19.343  17.271 -27.698  1.00 71.33           C  
ATOM    611  CB  PRO A  39      21.098  18.310 -29.247  1.00 71.33           C  
ATOM    612  HB2 PRO A  39      20.809  17.506 -29.924  1.00 71.33           H  
ATOM    613  HB3 PRO A  39      21.260  19.229 -29.811  1.00 71.33           H  
ATOM    614  O   PRO A  39      18.923  16.515 -28.570  1.00 71.33           O  
ATOM    615  CG  PRO A  39      22.357  17.973 -28.452  1.00 71.33           C  
ATOM    616  HG2 PRO A  39      23.265  18.169 -29.022  1.00 71.33           H  
ATOM    617  HG3 PRO A  39      22.323  16.932 -28.130  1.00 71.33           H  
ATOM    618  CD  PRO A  39      22.251  18.889 -27.233  1.00 71.33           C  
ATOM    619  HD2 PRO A  39      22.598  18.372 -26.338  1.00 71.33           H  
ATOM    620  HD3 PRO A  39      22.841  19.791 -27.392  1.00 71.33           H  
ATOM    621  N   GLY A  40      19.189  17.001 -26.394  1.00 82.13           N  
ATOM    622  H   GLY A  40      19.547  17.651 -25.709  1.00 82.13           H  
ATOM    623  CA  GLY A  40      18.745  15.685 -25.900  1.00 82.13           C  
ATOM    624  HA2 GLY A  40      17.921  15.316 -26.510  1.00 82.13           H  
ATOM    625  HA3 GLY A  40      18.382  15.784 -24.877  1.00 82.13           H  
ATOM    626  C   GLY A  40      19.873  14.644 -25.930  1.00 82.13           C  
ATOM    627  O   GLY A  40      20.917  14.885 -26.536  1.00 82.13           O  
ATOM    628  N   PHE A  41      19.697  13.485 -25.283  1.00 80.97           N  
ATOM    629  H   PHE A  41      18.799  13.286 -24.866  1.00 80.97           H  
ATOM    630  CA  PHE A  41      20.718  12.429 -25.320  1.00 80.97           C  
ATOM    631  HA  PHE A  41      21.690  12.908 -25.199  1.00 80.97           H  
ATOM    632  C   PHE A  41      20.718  11.721 -26.673  1.00 80.97           C  
ATOM    633  CB  PHE A  41      20.580  11.414 -24.176  1.00 80.97           C  
ATOM    634  HB2 PHE A  41      19.581  10.979 -24.193  1.00 80.97           H  
ATOM    635  HB3 PHE A  41      21.290  10.604 -24.343  1.00 80.97           H  
ATOM    636  O   PHE A  41      19.708  11.159 -27.094  1.00 80.97           O  
ATOM    637  CG  PHE A  41      20.856  11.999 -22.812  1.00 80.97           C  
ATOM    638  CD1 PHE A  41      22.149  12.441 -22.480  1.00 80.97           C  
ATOM    639  HD1 PHE A  41      22.965  12.289 -23.170  1.00 80.97           H  
ATOM    640  CD2 PHE A  41      19.811  12.150 -21.891  1.00 80.97           C  
ATOM    641  HD2 PHE A  41      18.832  11.756 -22.123  1.00 80.97           H  
ATOM    642  CE1 PHE A  41      22.385  13.073 -21.247  1.00 80.97           C  
ATOM    643  HE1 PHE A  41      23.380  13.412 -21.002  1.00 80.97           H  
ATOM    644  CE2 PHE A  41      20.033  12.841 -20.689  1.00 80.97           C  
ATOM    645  HE2 PHE A  41      19.207  13.067 -20.032  1.00 80.97           H  
ATOM    646  CZ  PHE A  41      21.322  13.281 -20.353  1.00 80.97           C  
ATOM    647  HZ  PHE A  41      21.489  13.791 -19.415  1.00 80.97           H  
ATOM    648  N   LYS A  42      21.862  11.724 -27.346  1.00 80.69           N  
ATOM    649  H   LYS A  42      22.655  12.164 -26.900  1.00 80.69           H  
ATOM    650  CA  LYS A  42      22.109  11.017 -28.597  1.00 80.69           C  
ATOM    651  HA  LYS A  42      21.167  10.829 -29.111  1.00 80.69           H  
ATOM    652  C   LYS A  42      22.763   9.686 -28.278  1.00 80.69           C  
ATOM    653  CB  LYS A  42      23.010  11.861 -29.502  1.00 80.69           C  
ATOM    654  HB2 LYS A  42      23.246  11.289 -30.399  1.00 80.69           H  
ATOM    655  HB3 LYS A  42      23.939  12.078 -28.976  1.00 80.69           H  
ATOM    656  O   LYS A  42      23.827   9.646 -27.668  1.00 80.69           O  
ATOM    657  CG  LYS A  42      22.334  13.175 -29.905  1.00 80.69           C  
ATOM    658  HG2 LYS A  42      21.429  12.957 -30.472  1.00 80.69           H  
ATOM    659  HG3 LYS A  42      22.072  13.752 -29.018  1.00 80.69           H  
ATOM    660  CD  LYS A  42      23.285  14.001 -30.765  1.00 80.69           C  
ATOM    661  HD2 LYS A  42      23.546  13.442 -31.664  1.00 80.69           H  
ATOM    662  HD3 LYS A  42      24.190  14.198 -30.189  1.00 80.69           H  
ATOM    663  CE  LYS A  42      22.629  15.327 -31.136  1.00 80.69           C  
ATOM    664  HE2 LYS A  42      21.757  15.130 -31.760  1.00 80.69           H  
ATOM    665  HE3 LYS A  42      22.284  15.803 -30.219  1.00 80.69           H  
ATOM    666  NZ  LYS A  42      23.602  16.197 -31.837  1.00 80.69           N  
ATOM    667  HZ1 LYS A  42      24.403  16.350 -31.240  1.00 80.69           H  
ATOM    668  HZ2 LYS A  42      23.930  15.746 -32.679  1.00 80.69           H  
ATOM    669  HZ3 LYS A  42      23.190  17.089 -32.067  1.00 80.69           H  
ATOM    670  N   ILE A  43      22.141   8.600 -28.710  1.00 73.34           N  
ATOM    671  H   ILE A  43      21.291   8.713 -29.244  1.00 73.34           H  
ATOM    672  CA  ILE A  43      22.737   7.270 -28.599  1.00 73.34           C  
ATOM    673  HA  ILE A  43      23.342   7.212 -27.694  1.00 73.34           H  
ATOM    674  C   ILE A  43      23.670   7.081 -29.794  1.00 73.34           C  
ATOM    675  CB  ILE A  43      21.630   6.206 -28.492  1.00 73.34           C  
ATOM    676  HB  ILE A  43      20.943   6.327 -29.329  1.00 73.34           H  
ATOM    677  O   ILE A  43      23.220   7.088 -30.942  1.00 73.34           O  
ATOM    678  CG1 ILE A  43      20.852   6.420 -27.174  1.00 73.34           C  
ATOM    679 HG12 ILE A  43      21.553   6.506 -26.343  1.00 73.34           H  
ATOM    680 HG13 ILE A  43      20.281   7.347 -27.237  1.00 73.34           H  
ATOM    681  CG2 ILE A  43      22.218   4.789 -28.566  1.00 73.34           C  
ATOM    682 HG21 ILE A  43      22.795   4.580 -27.665  1.00 73.34           H  
ATOM    683 HG22 ILE A  43      21.425   4.048 -28.663  1.00 73.34           H  
ATOM    684 HG23 ILE A  43      22.851   4.676 -29.446  1.00 73.34           H  
ATOM    685  CD1 ILE A  43      19.885   5.277 -26.864  1.00 73.34           C  
ATOM    686 HD11 ILE A  43      20.446   4.362 -26.675  1.00 73.34           H  
ATOM    687 HD12 ILE A  43      19.305   5.513 -25.972  1.00 73.34           H  
ATOM    688 HD13 ILE A  43      19.238   5.086 -27.721  1.00 73.34           H  
ATOM    689  N   GLY A  44      24.971   6.938 -29.537  1.00 64.97           N  
ATOM    690  H   GLY A  44      25.288   6.947 -28.578  1.00 64.97           H  
ATOM    691  CA  GLY A  44      25.968   6.788 -30.592  1.00 64.97           C  
ATOM    692  HA2 GLY A  44      26.958   6.731 -30.140  1.00 64.97           H  
ATOM    693  HA3 GLY A  44      25.936   7.662 -31.243  1.00 64.97           H  
ATOM    694  C   GLY A  44      25.743   5.520 -31.421  1.00 64.97           C  
ATOM    695  O   GLY A  44      25.871   4.404 -30.925  1.00 64.97           O  
ATOM    696  N   SER A  45      25.477   5.663 -32.721  1.00 57.45           N  
ATOM    697  H   SER A  45      25.316   6.591 -33.085  1.00 57.45           H  
ATOM    698  CA  SER A  45      25.462   4.540 -33.667  1.00 57.45           C  
ATOM    699  HA  SER A  45      24.975   3.689 -33.191  1.00 57.45           H  
ATOM    700  C   SER A  45      26.893   4.112 -34.019  1.00 57.45           C  
ATOM    701  CB  SER A  45      24.644   4.906 -34.913  1.00 57.45           C  
ATOM    702  HB2 SER A  45      24.577   4.037 -35.568  1.00 57.45           H  
ATOM    703  HB3 SER A  45      23.638   5.197 -34.612  1.00 57.45           H  
ATOM    704  O   SER A  45      27.320   4.236 -35.166  1.00 57.45           O  
ATOM    705  OG  SER A  45      25.252   5.973 -35.612  1.00 57.45           O  
ATOM    706  HG  SER A  45      26.136   5.676 -35.843  1.00 57.45           H  
ATOM    707  N   GLN A  46      27.692   3.690 -33.042  1.00 51.18           N  
ATOM    708  H   GLN A  46      27.329   3.610 -32.102  1.00 51.18           H  
ATOM    709  CA  GLN A  46      29.048   3.236 -33.331  1.00 51.18           C  
ATOM    710  HA  GLN A  46      29.443   3.812 -34.167  1.00 51.18           H  
ATOM    711  C   GLN A  46      29.040   1.773 -33.784  1.00 51.18           C  
ATOM    712  CB  GLN A  46      30.005   3.505 -32.164  1.00 51.18           C  
ATOM    713  HB2 GLN A  46      29.596   3.110 -31.234  1.00 51.18           H  
ATOM    714  HB3 GLN A  46      30.923   2.960 -32.384  1.00 51.18           H  
ATOM    715  O   GLN A  46      28.752   0.883 -32.995  1.00 51.18           O  
ATOM    716  CG  GLN A  46      30.308   5.014 -32.012  1.00 51.18           C  
ATOM    717  HG2 GLN A  46      30.081   5.536 -32.942  1.00 51.18           H  
ATOM    718  HG3 GLN A  46      29.663   5.428 -31.238  1.00 51.18           H  
ATOM    719  CD  GLN A  46      31.766   5.333 -31.668  1.00 51.18           C  
ATOM    720  NE2 GLN A  46      32.113   6.590 -31.507  1.00 51.18           N  
ATOM    721 HE21 GLN A  46      33.067   6.734 -31.210  1.00 51.18           H  
ATOM    722 HE22 GLN A  46      31.423   7.328 -31.475  1.00 51.18           H  
ATOM    723  OE1 GLN A  46      32.630   4.482 -31.573  1.00 51.18           O  
ATOM    724  N   GLY A  47      29.351   1.579 -35.072  1.00 49.09           N  
ATOM    725  H   GLY A  47      29.384   2.419 -35.632  1.00 49.09           H  
ATOM    726  CA  GLY A  47      30.012   0.405 -35.657  1.00 49.09           C  
ATOM    727  HA2 GLY A  47      30.183   0.598 -36.716  1.00 49.09           H  
ATOM    728  HA3 GLY A  47      30.990   0.302 -35.189  1.00 49.09           H  
ATOM    729  C   GLY A  47      29.316  -0.950 -35.517  1.00 49.09           C  
ATOM    730  O   GLY A  47      29.289  -1.505 -34.434  1.00 49.09           O  
ATOM    731  N   ASN A  48      28.849  -1.519 -36.640  1.00 48.75           N  
ATOM    732  H   ASN A  48      28.901  -0.960 -37.479  1.00 48.75           H  
ATOM    733  CA  ASN A  48      28.510  -2.941 -36.877  1.00 48.75           C  
ATOM    734  HA  ASN A  48      27.824  -2.946 -37.723  1.00 48.75           H  
ATOM    735  C   ASN A  48      27.714  -3.718 -35.807  1.00 48.75           C  
ATOM    736  CB  ASN A  48      29.774  -3.699 -37.330  1.00 48.75           C  
ATOM    737  HB2 ASN A  48      30.592  -3.495 -36.640  1.00 48.75           H  
ATOM    738  HB3 ASN A  48      29.588  -4.773 -37.315  1.00 48.75           H  
ATOM    739  O   ASN A  48      27.545  -4.930 -35.930  1.00 48.75           O  
ATOM    740  CG  ASN A  48      30.201  -3.358 -38.744  1.00 48.75           C  
ATOM    741  ND2 ASN A  48      31.313  -3.893 -39.186  1.00 48.75           N  
ATOM    742 HD21 ASN A  48      31.840  -4.530 -38.604  1.00 48.75           H  
ATOM    743 HD22 ASN A  48      31.567  -3.677 -40.139  1.00 48.75           H  
ATOM    744  OD1 ASN A  48      29.561  -2.614 -39.469  1.00 48.75           O  
ATOM    745  N   LEU A  49      27.173  -3.049 -34.797  1.00 49.62           N  
ATOM    746  H   LEU A  49      27.495  -2.105 -34.636  1.00 49.62           H  
ATOM    747  CA  LEU A  49      26.178  -3.588 -33.897  1.00 49.62           C  
ATOM    748  HA  LEU A  49      26.566  -4.490 -33.424  1.00 49.62           H  
ATOM    749  C   LEU A  49      24.980  -3.971 -34.767  1.00 49.62           C  
ATOM    750  CB  LEU A  49      25.885  -2.519 -32.827  1.00 49.62           C  
ATOM    751  HB2 LEU A  49      24.891  -2.667 -32.405  1.00 49.62           H  
ATOM    752  HB3 LEU A  49      25.867  -1.541 -33.310  1.00 49.62           H  
ATOM    753  O   LEU A  49      24.398  -3.120 -35.447  1.00 49.62           O  
ATOM    754  CG  LEU A  49      26.923  -2.497 -31.686  1.00 49.62           C  
ATOM    755  HG  LEU A  49      27.929  -2.481 -32.105  1.00 49.62           H  
ATOM    756  CD1 LEU A  49      26.732  -1.236 -30.843  1.00 49.62           C  
ATOM    757 HD11 LEU A  49      26.869  -0.356 -31.472  1.00 49.62           H  
ATOM    758 HD12 LEU A  49      25.736  -1.223 -30.401  1.00 49.62           H  
ATOM    759 HD13 LEU A  49      27.483  -1.209 -30.054  1.00 49.62           H  
ATOM    760  CD2 LEU A  49      26.794  -3.705 -30.751  1.00 49.62           C  
ATOM    761 HD21 LEU A  49      25.788  -3.754 -30.336  1.00 49.62           H  
ATOM    762 HD22 LEU A  49      27.013  -4.628 -31.289  1.00 49.62           H  
ATOM    763 HD23 LEU A  49      27.506  -3.609 -29.931  1.00 49.62           H  
ATOM    764  N   SER A  50      24.696  -5.277 -34.823  1.00 49.50           N  
ATOM    765  H   SER A  50      25.309  -5.907 -34.325  1.00 49.50           H  
ATOM    766  CA  SER A  50      23.586  -5.842 -35.590  1.00 49.50           C  
ATOM    767  HA  SER A  50      23.844  -5.810 -36.649  1.00 49.50           H  
ATOM    768  C   SER A  50      22.324  -5.008 -35.364  1.00 49.50           C  
ATOM    769  CB  SER A  50      23.347  -7.300 -35.182  1.00 49.50           C  
ATOM    770  HB2 SER A  50      24.289  -7.848 -35.214  1.00 49.50           H  
ATOM    771  HB3 SER A  50      22.651  -7.761 -35.882  1.00 49.50           H  
ATOM    772  O   SER A  50      22.129  -4.450 -34.282  1.00 49.50           O  
ATOM    773  OG  SER A  50      22.796  -7.362 -33.880  1.00 49.50           O  
ATOM    774  HG  SER A  50      23.244  -6.725 -33.319  1.00 49.50           H  
ATOM    775  N   SER A  51      21.438  -4.927 -36.353  1.00 53.37           N  
ATOM    776  H   SER A  51      21.590  -5.461 -37.197  1.00 53.37           H  
ATOM    777  CA  SER A  51      20.210  -4.122 -36.278  1.00 53.37           C  
ATOM    778  HA  SER A  51      20.502  -3.072 -36.264  1.00 53.37           H  
ATOM    779  C   SER A  51      19.348  -4.366 -35.023  1.00 53.37           C  
ATOM    780  CB  SER A  51      19.375  -4.380 -37.535  1.00 53.37           C  
ATOM    781  HB2 SER A  51      18.410  -3.880 -37.458  1.00 53.37           H  
ATOM    782  HB3 SER A  51      19.906  -3.979 -38.399  1.00 53.37           H  
ATOM    783  O   SER A  51      18.501  -3.523 -34.725  1.00 53.37           O  
ATOM    784  OG  SER A  51      19.185  -5.769 -37.719  1.00 53.37           O  
ATOM    785  HG  SER A  51      18.475  -6.075 -37.150  1.00 53.37           H  
ATOM    786  N   ASN A  52      19.592  -5.460 -34.290  1.00 50.49           N  
ATOM    787  H   ASN A  52      20.369  -6.038 -34.579  1.00 50.49           H  
ATOM    788  CA  ASN A  52      18.841  -5.919 -33.125  1.00 50.49           C  
ATOM    789  HA  ASN A  52      17.903  -5.368 -33.067  1.00 50.49           H  
ATOM    790  C   ASN A  52      19.536  -5.709 -31.764  1.00 50.49           C  
ATOM    791  CB  ASN A  52      18.501  -7.404 -33.350  1.00 50.49           C  
ATOM    792  HB2 ASN A  52      19.416  -7.972 -33.522  1.00 50.49           H  
ATOM    793  HB3 ASN A  52      18.025  -7.800 -32.453  1.00 50.49           H  
ATOM    794  O   ASN A  52      18.925  -6.001 -30.740  1.00 50.49           O  
ATOM    795  CG  ASN A  52      17.545  -7.641 -34.506  1.00 50.49           C  
ATOM    796  ND2 ASN A  52      17.274  -8.884 -34.820  1.00 50.49           N  
ATOM    797 HD21 ASN A  52      17.673  -9.648 -34.294  1.00 50.49           H  
ATOM    798 HD22 ASN A  52      16.603  -9.032 -35.560  1.00 50.49           H  
ATOM    799  OD1 ASN A  52      17.051  -6.733 -35.158  1.00 50.49           O  
ATOM    800  N   SER A  53      20.780  -5.221 -31.689  1.00 53.74           N  
ATOM    801  H   SER A  53      21.278  -4.970 -32.531  1.00 53.74           H  
ATOM    802  CA  SER A  53      21.430  -5.003 -30.384  1.00 53.74           C  
ATOM    803  HA  SER A  53      21.099  -5.782 -29.698  1.00 53.74           H  
ATOM    804  C   SER A  53      21.013  -3.659 -29.778  1.00 53.74           C  
ATOM    805  CB  SER A  53      22.949  -5.162 -30.465  1.00 53.74           C  
ATOM    806  HB2 SER A  53      23.404  -4.837 -29.529  1.00 53.74           H  
ATOM    807  HB3 SER A  53      23.193  -6.212 -30.626  1.00 53.74           H  
ATOM    808  O   SER A  53      21.435  -2.597 -30.241  1.00 53.74           O  
ATOM    809  OG  SER A  53      23.459  -4.407 -31.535  1.00 53.74           O  
ATOM    810  HG  SER A  53      23.061  -3.535 -31.486  1.00 53.74           H  
ATOM    811  N   HIS A  54      20.171  -3.712 -28.743  1.00 55.91           N  
ATOM    812  H   HIS A  54      19.815  -4.617 -28.468  1.00 55.91           H  
ATOM    813  CA  HIS A  54      19.784  -2.554 -27.939  1.00 55.91           C  
ATOM    814  HA  HIS A  54      19.502  -1.743 -28.611  1.00 55.91           H  
ATOM    815  C   HIS A  54      20.954  -2.099 -27.084  1.00 55.91           C  
ATOM    816  CB  HIS A  54      18.587  -2.879 -27.043  1.00 55.91           C  
ATOM    817  HB2 HIS A  54      18.387  -2.028 -26.392  1.00 55.91           H  
ATOM    818  HB3 HIS A  54      18.818  -3.739 -26.416  1.00 55.91           H  
ATOM    819  O   HIS A  54      21.489  -2.860 -26.284  1.00 55.91           O  
ATOM    820  CG  HIS A  54      17.357  -3.161 -27.848  1.00 55.91           C  
ATOM    821  CD2 HIS A  54      16.854  -4.393 -28.166  1.00 55.91           C  
ATOM    822  HD2 HIS A  54      17.259  -5.348 -27.868  1.00 55.91           H  
ATOM    823  ND1 HIS A  54      16.566  -2.217 -28.459  1.00 55.91           N  
ATOM    824  HD1 HIS A  54      16.604  -1.222 -28.290  1.00 55.91           H  
ATOM    825  CE1 HIS A  54      15.610  -2.869 -29.141  1.00 55.91           C  
ATOM    826  HE1 HIS A  54      14.807  -2.403 -29.692  1.00 55.91           H  
ATOM    827  NE2 HIS A  54      15.739  -4.192 -28.983  1.00 55.91           N  
ATOM    828  N   SER A  55      21.342  -0.848 -27.268  1.00 65.13           N  
ATOM    829  H   SER A  55      20.898  -0.292 -27.984  1.00 65.13           H  
ATOM    830  CA  SER A  55      22.618  -0.367 -26.781  1.00 65.13           C  
ATOM    831  HA  SER A  55      23.206  -1.201 -26.399  1.00 65.13           H  
ATOM    832  C   SER A  55      22.492   0.622 -25.632  1.00 65.13           C  
ATOM    833  CB  SER A  55      23.361   0.173 -27.988  1.00 65.13           C  
ATOM    834  HB2 SER A  55      23.302  -0.557 -28.795  1.00 65.13           H  
ATOM    835  HB3 SER A  55      24.415   0.259 -27.724  1.00 65.13           H  
ATOM    836  O   SER A  55      23.498   1.070 -25.130  1.00 65.13           O  
ATOM    837  OG  SER A  55      22.794   1.393 -28.433  1.00 65.13           O  
ATOM    838  HG  SER A  55      23.449   2.087 -28.326  1.00 65.13           H  
ATOM    839  N   ALA A  56      21.289   0.939 -25.160  1.00 75.90           N  
ATOM    840  H   ALA A  56      20.474   0.494 -25.556  1.00 75.90           H  
ATOM    841  CA  ALA A  56      21.116   1.726 -23.946  1.00 75.90           C  
ATOM    842  HA  ALA A  56      22.041   1.716 -23.370  1.00 75.90           H  
ATOM    843  C   ALA A  56      20.035   1.119 -23.062  1.00 75.90           C  
ATOM    844  CB  ALA A  56      20.815   3.179 -24.307  1.00 75.90           C  
ATOM    845  HB1 ALA A  56      19.888   3.227 -24.878  1.00 75.90           H  
ATOM    846  HB2 ALA A  56      20.710   3.767 -23.395  1.00 75.90           H  
ATOM    847  HB3 ALA A  56      21.643   3.585 -24.889  1.00 75.90           H  
ATOM    848  O   ALA A  56      19.072   0.513 -23.544  1.00 75.90           O  
ATOM    849  N   GLY A  57      20.188   1.321 -21.761  1.00 83.26           N  
ATOM    850  H   GLY A  57      21.045   1.742 -21.431  1.00 83.26           H  
ATOM    851  CA  GLY A  57      19.175   0.991 -20.778  1.00 83.26           C  
ATOM    852  HA2 GLY A  57      18.225   0.833 -21.287  1.00 83.26           H  
ATOM    853  HA3 GLY A  57      19.447   0.075 -20.252  1.00 83.26           H  
ATOM    854  C   GLY A  57      18.985   2.109 -19.772  1.00 83.26           C  
ATOM    855  O   GLY A  57      19.870   2.933 -19.578  1.00 83.26           O  
ATOM    856  N   ILE A  58      17.823   2.113 -19.138  1.00 85.76           N  
ATOM    857  H   ILE A  58      17.164   1.384 -19.370  1.00 85.76           H  
ATOM    858  CA  ILE A  58      17.423   3.049 -18.097  1.00 85.76           C  
ATOM    859  HA  ILE A  58      18.180   3.828 -18.013  1.00 85.76           H  
ATOM    860  C   ILE A  58      17.349   2.297 -16.762  1.00 85.76           C  
ATOM    861  CB  ILE A  58      16.090   3.703 -18.525  1.00 85.76           C  
ATOM    862  HB  ILE A  58      16.149   3.930 -19.590  1.00 85.76           H  
ATOM    863  O   ILE A  58      16.853   1.173 -16.721  1.00 85.76           O  
ATOM    864  CG1 ILE A  58      15.891   5.029 -17.804  1.00 85.76           C  
ATOM    865 HG12 ILE A  58      16.711   5.648 -18.169  1.00 85.76           H  
ATOM    866 HG13 ILE A  58      15.965   4.871 -16.728  1.00 85.76           H  
ATOM    867  CG2 ILE A  58      14.887   2.790 -18.311  1.00 85.76           C  
ATOM    868 HG21 ILE A  58      14.718   2.639 -17.245  1.00 85.76           H  
ATOM    869 HG22 ILE A  58      15.068   1.826 -18.786  1.00 85.76           H  
ATOM    870 HG23 ILE A  58      14.002   3.253 -18.749  1.00 85.76           H  
ATOM    871  CD1 ILE A  58      14.588   5.782 -18.095  1.00 85.76           C  
ATOM    872 HD11 ILE A  58      14.610   6.772 -17.639  1.00 85.76           H  
ATOM    873 HD12 ILE A  58      14.454   5.889 -19.172  1.00 85.76           H  
ATOM    874 HD13 ILE A  58      13.745   5.242 -17.665  1.00 85.76           H  
ATOM    875  N   SER A  59      17.825   2.889 -15.672  1.00 84.66           N  
ATOM    876  H   SER A  59      18.275   3.788 -15.765  1.00 84.66           H  
ATOM    877  CA  SER A  59      17.670   2.331 -14.318  1.00 84.66           C  
ATOM    878  HA  SER A  59      16.893   1.567 -14.317  1.00 84.66           H  
ATOM    879  C   SER A  59      17.269   3.426 -13.349  1.00 84.66           C  
ATOM    880  CB  SER A  59      18.969   1.672 -13.833  1.00 84.66           C  
ATOM    881  HB2 SER A  59      19.764   2.417 -13.798  1.00 84.66           H  
ATOM    882  HB3 SER A  59      19.254   0.898 -14.545  1.00 84.66           H  
ATOM    883  O   SER A  59      17.738   4.560 -13.466  1.00 84.66           O  
ATOM    884  OG  SER A  59      18.831   1.070 -12.551  1.00 84.66           O  
ATOM    885  HG  SER A  59      18.661   1.717 -11.863  1.00 84.66           H  
ATOM    886  N   LEU A  60      16.468   3.060 -12.350  1.00 86.37           N  
ATOM    887  H   LEU A  60      16.152   2.101 -12.317  1.00 86.37           H  
ATOM    888  CA  LEU A  60      16.309   3.854 -11.140  1.00 86.37           C  
ATOM    889  HA  LEU A  60      16.136   4.893 -11.421  1.00 86.37           H  
ATOM    890  C   LEU A  60      17.596   3.757 -10.311  1.00 86.37           C  
ATOM    891  CB  LEU A  60      15.097   3.312 -10.359  1.00 86.37           C  
ATOM    892  HB2 LEU A  60      14.205   3.390 -10.980  1.00 86.37           H  
ATOM    893  HB3 LEU A  60      15.268   2.256 -10.149  1.00 86.37           H  
ATOM    894  O   LEU A  60      18.015   2.658  -9.963  1.00 86.37           O  
ATOM    895  CG  LEU A  60      14.852   4.029  -9.020  1.00 86.37           C  
ATOM    896  HG  LEU A  60      15.749   3.991  -8.402  1.00 86.37           H  
ATOM    897  CD1 LEU A  60      14.489   5.474  -9.278  1.00 86.37           C  
ATOM    898 HD11 LEU A  60      15.357   5.990  -9.689  1.00 86.37           H  
ATOM    899 HD12 LEU A  60      14.205   5.967  -8.349  1.00 86.37           H  
ATOM    900 HD13 LEU A  60      13.651   5.504  -9.974  1.00 86.37           H  
ATOM    901  CD2 LEU A  60      13.712   3.400  -8.232  1.00 86.37           C  
ATOM    902 HD21 LEU A  60      12.774   3.489  -8.780  1.00 86.37           H  
ATOM    903 HD22 LEU A  60      13.945   2.350  -8.060  1.00 86.37           H  
ATOM    904 HD23 LEU A  60      13.614   3.882  -7.259  1.00 86.37           H  
ATOM    905  N   VAL A  61      18.228   4.886  -9.992  1.00 83.25           N  
ATOM    906  H   VAL A  61      17.953   5.734 -10.466  1.00 83.25           H  
ATOM    907  CA  VAL A  61      19.409   4.927  -9.105  1.00 83.25           C  
ATOM    908  HA  VAL A  61      19.907   3.957  -9.103  1.00 83.25           H  
ATOM    909  C   VAL A  61      19.000   5.227  -7.665  1.00 83.25           C  
ATOM    910  CB  VAL A  61      20.413   5.979  -9.606  1.00 83.25           C  
ATOM    911  HB  VAL A  61      19.902   6.941  -9.645  1.00 83.25           H  
ATOM    912  O   VAL A  61      19.481   4.610  -6.716  1.00 83.25           O  
ATOM    913  CG1 VAL A  61      21.623   6.144  -8.678  1.00 83.25           C  
ATOM    914 HG11 VAL A  61      22.329   6.852  -9.112  1.00 83.25           H  
ATOM    915 HG12 VAL A  61      21.310   6.524  -7.706  1.00 83.25           H  
ATOM    916 HG13 VAL A  61      22.117   5.181  -8.544  1.00 83.25           H  
ATOM    917  CG2 VAL A  61      20.930   5.654 -11.012  1.00 83.25           C  
ATOM    918 HG21 VAL A  61      21.477   4.711 -11.002  1.00 83.25           H  
ATOM    919 HG22 VAL A  61      20.103   5.576 -11.717  1.00 83.25           H  
ATOM    920 HG23 VAL A  61      21.582   6.459 -11.352  1.00 83.25           H  
ATOM    921  N   GLN A  62      18.106   6.194  -7.495  1.00 84.94           N  
ATOM    922  H   GLN A  62      17.700   6.625  -8.313  1.00 84.94           H  
ATOM    923  CA  GLN A  62      17.582   6.596  -6.199  1.00 84.94           C  
ATOM    924  HA  GLN A  62      17.565   5.724  -5.544  1.00 84.94           H  
ATOM    925  C   GLN A  62      16.158   7.099  -6.381  1.00 84.94           C  
ATOM    926  CB  GLN A  62      18.491   7.673  -5.574  1.00 84.94           C  
ATOM    927  HB2 GLN A  62      18.490   8.563  -6.203  1.00 84.94           H  
ATOM    928  HB3 GLN A  62      19.509   7.286  -5.522  1.00 84.94           H  
ATOM    929  O   GLN A  62      15.875   7.757  -7.377  1.00 84.94           O  
ATOM    930  CG  GLN A  62      18.036   8.055  -4.156  1.00 84.94           C  
ATOM    931  HG2 GLN A  62      17.041   8.496  -4.205  1.00 84.94           H  
ATOM    932  HG3 GLN A  62      17.978   7.159  -3.538  1.00 84.94           H  
ATOM    933  CD  GLN A  62      18.968   9.044  -3.466  1.00 84.94           C  
ATOM    934  NE2 GLN A  62      18.435  10.136  -2.959  1.00 84.94           N  
ATOM    935 HE21 GLN A  62      17.455  10.341  -3.096  1.00 84.94           H  
ATOM    936 HE22 GLN A  62      19.048  10.802  -2.511  1.00 84.94           H  
ATOM    937  OE1 GLN A  62      20.171   8.834  -3.320  1.00 84.94           O  
ATOM    938  N   LEU A  63      15.301   6.810  -5.409  1.00 83.35           N  
ATOM    939  H   LEU A  63      15.623   6.216  -4.658  1.00 83.35           H  
ATOM    940  CA  LEU A  63      13.995   7.419  -5.236  1.00 83.35           C  
ATOM    941  HA  LEU A  63      13.887   8.238  -5.947  1.00 83.35           H  
ATOM    942  C   LEU A  63      13.907   7.974  -3.820  1.00 83.35           C  
ATOM    943  CB  LEU A  63      12.914   6.357  -5.478  1.00 83.35           C  
ATOM    944  HB2 LEU A  63      12.963   5.609  -4.686  1.00 83.35           H  
ATOM    945  HB3 LEU A  63      13.107   5.855  -6.426  1.00 83.35           H  
ATOM    946  O   LEU A  63      14.210   7.265  -2.864  1.00 83.35           O  
ATOM    947  CG  LEU A  63      11.505   6.953  -5.520  1.00 83.35           C  
ATOM    948  HG  LEU A  63      11.316   7.509  -4.601  1.00 83.35           H  
ATOM    949  CD1 LEU A  63      11.365   7.856  -6.745  1.00 83.35           C  
ATOM    950 HD11 LEU A  63      11.811   7.368  -7.612  1.00 83.35           H  
ATOM    951 HD12 LEU A  63      11.850   8.817  -6.572  1.00 83.35           H  
ATOM    952 HD13 LEU A  63      10.312   8.029  -6.965  1.00 83.35           H  
ATOM    953  CD2 LEU A  63      10.475   5.844  -5.639  1.00 83.35           C  
ATOM    954 HD21 LEU A  63       9.466   6.257  -5.636  1.00 83.35           H  
ATOM    955 HD22 LEU A  63      10.577   5.165  -4.793  1.00 83.35           H  
ATOM    956 HD23 LEU A  63      10.626   5.314  -6.579  1.00 83.35           H  
ATOM    957  N   SER A  64      13.489   9.220  -3.665  1.00 80.21           N  
ATOM    958  H   SER A  64      13.239   9.774  -4.472  1.00 80.21           H  
ATOM    959  CA  SER A  64      13.326   9.832  -2.346  1.00 80.21           C  
ATOM    960  HA  SER A  64      13.345   9.050  -1.586  1.00 80.21           H  
ATOM    961  C   SER A  64      11.960  10.478  -2.254  1.00 80.21           C  
ATOM    962  CB  SER A  64      14.444  10.837  -2.011  1.00 80.21           C  
ATOM    963  HB2 SER A  64      14.012  11.829  -1.871  1.00 80.21           H  
ATOM    964  HB3 SER A  64      14.905  10.539  -1.069  1.00 80.21           H  
ATOM    965  O   SER A  64      11.450  10.969  -3.256  1.00 80.21           O  
ATOM    966  OG  SER A  64      15.452  10.923  -3.011  1.00 80.21           O  
ATOM    967  HG  SER A  64      15.030  11.355  -3.757  1.00 80.21           H  
ATOM    968  N   GLY A  65      11.370  10.502  -1.066  1.00 75.83           N  
ATOM    969  H   GLY A  65      11.808  10.062  -0.270  1.00 75.83           H  
ATOM    970  CA  GLY A  65      10.115  11.209  -0.881  1.00 75.83           C  
ATOM    971  HA2 GLY A  65       9.354  10.766  -1.523  1.00 75.83           H  
ATOM    972  HA3 GLY A  65      10.275  12.247  -1.174  1.00 75.83           H  
ATOM    973  C   GLY A  65       9.600  11.222   0.541  1.00 75.83           C  
ATOM    974  O   GLY A  65      10.264  10.732   1.448  1.00 75.83           O  
ATOM    975  N   LEU A  66       8.417  11.798   0.734  1.00 71.33           N  
ATOM    976  H   LEU A  66       7.943  12.180  -0.071  1.00 71.33           H  
ATOM    977  CA  LEU A  66       7.676  11.700   1.989  1.00 71.33           C  
ATOM    978  HA  LEU A  66       8.366  11.460   2.798  1.00 71.33           H  
ATOM    979  C   LEU A  66       6.661  10.567   1.865  1.00 71.33           C  
ATOM    980  CB  LEU A  66       7.003  13.050   2.293  1.00 71.33           C  
ATOM    981  HB2 LEU A  66       7.739  13.849   2.211  1.00 71.33           H  
ATOM    982  HB3 LEU A  66       6.237  13.223   1.537  1.00 71.33           H  
ATOM    983  O   LEU A  66       5.875  10.560   0.924  1.00 71.33           O  
ATOM    984  CG  LEU A  66       6.351  13.111   3.688  1.00 71.33           C  
ATOM    985  HG  LEU A  66       5.757  12.213   3.862  1.00 71.33           H  
ATOM    986  CD1 LEU A  66       7.399  13.240   4.797  1.00 71.33           C  
ATOM    987 HD11 LEU A  66       8.068  12.381   4.778  1.00 71.33           H  
ATOM    988 HD12 LEU A  66       6.904  13.275   5.768  1.00 71.33           H  
ATOM    989 HD13 LEU A  66       7.982  14.151   4.657  1.00 71.33           H  
ATOM    990  CD2 LEU A  66       5.423  14.320   3.778  1.00 71.33           C  
ATOM    991 HD21 LEU A  66       5.980  15.239   3.592  1.00 71.33           H  
ATOM    992 HD22 LEU A  66       4.964  14.365   4.765  1.00 71.33           H  
ATOM    993 HD23 LEU A  66       4.632  14.227   3.034  1.00 71.33           H  
ATOM    994  N   VAL A  67       6.670   9.622   2.804  1.00 68.13           N  
ATOM    995  H   VAL A  67       7.364   9.661   3.537  1.00 68.13           H  
ATOM    996  CA  VAL A  67       5.635   8.587   2.868  1.00 68.13           C  
ATOM    997  HA  VAL A  67       5.192   8.455   1.880  1.00 68.13           H  
ATOM    998  C   VAL A  67       4.537   9.022   3.828  1.00 68.13           C  
ATOM    999  CB  VAL A  67       6.211   7.229   3.300  1.00 68.13           C  
ATOM   1000  HB  VAL A  67       6.595   7.285   4.319  1.00 68.13           H  
ATOM   1001  O   VAL A  67       4.797   9.188   5.017  1.00 68.13           O  
ATOM   1002  CG1 VAL A  67       5.126   6.180   3.243  1.00 68.13           C  
ATOM   1003 HG11 VAL A  67       4.730   6.135   2.229  1.00 68.13           H  
ATOM   1004 HG12 VAL A  67       4.339   6.410   3.961  1.00 68.13           H  
ATOM   1005 HG13 VAL A  67       5.552   5.212   3.509  1.00 68.13           H  
ATOM   1006  CG2 VAL A  67       7.318   6.733   2.381  1.00 68.13           C  
ATOM   1007 HG21 VAL A  67       7.405   5.647   2.400  1.00 68.13           H  
ATOM   1008 HG22 VAL A  67       8.251   7.133   2.779  1.00 68.13           H  
ATOM   1009 HG23 VAL A  67       7.132   7.051   1.355  1.00 68.13           H  
ATOM   1010  N   SER A  68       3.298   9.151   3.360  1.00 66.11           N  
ATOM   1011  H   SER A  68       3.156   9.183   2.360  1.00 66.11           H  
ATOM   1012  CA  SER A  68       2.124   9.385   4.217  1.00 66.11           C  
ATOM   1013  HA  SER A  68       2.378   9.114   5.242  1.00 66.11           H  
ATOM   1014  C   SER A  68       0.938   8.488   3.846  1.00 66.11           C  
ATOM   1015  CB  SER A  68       1.746  10.870   4.227  1.00 66.11           C  
ATOM   1016  HB2 SER A  68       2.590  11.457   4.587  1.00 66.11           H  
ATOM   1017  HB3 SER A  68       0.892  11.031   4.886  1.00 66.11           H  
ATOM   1018  O   SER A  68      -0.204   8.936   3.846  1.00 66.11           O  
ATOM   1019  OG  SER A  68       1.420  11.271   2.922  1.00 66.11           O  
ATOM   1020  HG  SER A  68       1.095  12.175   2.919  1.00 66.11           H  
ATOM   1021  N   PHE A  69       1.189   7.210   3.536  1.00 70.53           N  
ATOM   1022  H   PHE A  69       2.132   6.852   3.572  1.00 70.53           H  
ATOM   1023  CA  PHE A  69       0.091   6.291   3.230  1.00 70.53           C  
ATOM   1024  HA  PHE A  69      -0.505   6.748   2.440  1.00 70.53           H  
ATOM   1025  C   PHE A  69      -0.840   6.090   4.427  1.00 70.53           C  
ATOM   1026  CB  PHE A  69       0.583   4.941   2.698  1.00 70.53           C  
ATOM   1027  HB2 PHE A  69       1.144   5.108   1.779  1.00 70.53           H  
ATOM   1028  HB3 PHE A  69      -0.307   4.370   2.432  1.00 70.53           H  
ATOM   1029  O   PHE A  69      -0.393   6.017   5.573  1.00 70.53           O  
ATOM   1030  CG  PHE A  69       1.409   4.088   3.643  1.00 70.53           C  
ATOM   1031  CD1 PHE A  69       2.805   4.135   3.568  1.00 70.53           C  
ATOM   1032  HD1 PHE A  69       3.243   4.723   2.775  1.00 70.53           H  
ATOM   1033  CD2 PHE A  69       0.802   3.140   4.482  1.00 70.53           C  
ATOM   1034  HD2 PHE A  69      -0.272   3.027   4.481  1.00 70.53           H  
ATOM   1035  CE1 PHE A  69       3.612   3.338   4.399  1.00 70.53           C  
ATOM   1036  HE1 PHE A  69       4.689   3.354   4.318  1.00 70.53           H  
ATOM   1037  CE2 PHE A  69       1.603   2.262   5.231  1.00 70.53           C  
ATOM   1038  HE2 PHE A  69       1.131   1.471   5.795  1.00 70.53           H  
ATOM   1039  CZ  PHE A  69       3.005   2.391   5.231  1.00 70.53           C  
ATOM   1040  HZ  PHE A  69       3.623   1.705   5.792  1.00 70.53           H  
ATOM   1041  N   LEU A  70      -2.131   5.959   4.137  1.00 77.18           N  
ATOM   1042  H   LEU A  70      -2.416   6.030   3.170  1.00 77.18           H  
ATOM   1043  CA  LEU A  70      -3.180   5.653   5.100  1.00 77.18           C  
ATOM   1044  HA  LEU A  70      -2.792   5.696   6.118  1.00 77.18           H  
ATOM   1045  C   LEU A  70      -3.656   4.230   4.819  1.00 77.18           C  
ATOM   1046  CB  LEU A  70      -4.320   6.681   4.959  1.00 77.18           C  
ATOM   1047  HB2 LEU A  70      -5.057   6.491   5.739  1.00 77.18           H  
ATOM   1048  HB3 LEU A  70      -4.807   6.524   3.997  1.00 77.18           H  
ATOM   1049  O   LEU A  70      -4.258   3.978   3.781  1.00 77.18           O  
ATOM   1050  CG  LEU A  70      -3.874   8.153   5.026  1.00 77.18           C  
ATOM   1051  HG  LEU A  70      -3.169   8.364   4.222  1.00 77.18           H  
ATOM   1052  CD1 LEU A  70      -5.081   9.062   4.841  1.00 77.18           C  
ATOM   1053 HD11 LEU A  70      -5.675   9.062   5.755  1.00 77.18           H  
ATOM   1054 HD12 LEU A  70      -5.700   8.704   4.018  1.00 77.18           H  
ATOM   1055 HD13 LEU A  70      -4.749  10.077   4.622  1.00 77.18           H  
ATOM   1056  CD2 LEU A  70      -3.233   8.508   6.371  1.00 77.18           C  
ATOM   1057 HD21 LEU A  70      -2.985   9.569   6.376  1.00 77.18           H  
ATOM   1058 HD22 LEU A  70      -2.316   7.934   6.500  1.00 77.18           H  
ATOM   1059 HD23 LEU A  70      -3.933   8.285   7.176  1.00 77.18           H  
ATOM   1060  N   ASN A  71      -3.358   3.289   5.715  1.00 81.45           N  
ATOM   1061  H   ASN A  71      -2.933   3.548   6.594  1.00 81.45           H  
ATOM   1062  CA  ASN A  71      -3.829   1.910   5.559  1.00 81.45           C  
ATOM   1063  HA  ASN A  71      -3.917   1.694   4.494  1.00 81.45           H  
ATOM   1064  C   ASN A  71      -5.242   1.707   6.120  1.00 81.45           C  
ATOM   1065  CB  ASN A  71      -2.804   0.907   6.114  1.00 81.45           C  
ATOM   1066  HB2 ASN A  71      -1.873   1.002   5.556  1.00 81.45           H  
ATOM   1067  HB3 ASN A  71      -3.183  -0.100   5.939  1.00 81.45           H  
ATOM   1068  O   ASN A  71      -5.879   0.721   5.770  1.00 81.45           O  
ATOM   1069  CG  ASN A  71      -2.488   1.047   7.589  1.00 81.45           C  
ATOM   1070  ND2 ASN A  71      -1.791   0.081   8.136  1.00 81.45           N  
ATOM   1071 HD21 ASN A  71      -1.408   0.202   9.062  1.00 81.45           H  
ATOM   1072 HD22 ASN A  71      -1.628  -0.766   7.611  1.00 81.45           H  
ATOM   1073  OD1 ASN A  71      -2.790   2.038   8.233  1.00 81.45           O  
ATOM   1074  N   ILE A  72      -5.755   2.638   6.926  1.00 87.60           N  
ATOM   1075  H   ILE A  72      -5.165   3.404   7.219  1.00 87.60           H  
ATOM   1076  CA  ILE A  72      -7.160   2.696   7.339  1.00 87.60           C  
ATOM   1077  HA  ILE A  72      -7.738   1.935   6.816  1.00 87.60           H  
ATOM   1078  C   ILE A  72      -7.711   4.067   6.957  1.00 87.60           C  
ATOM   1079  CB  ILE A  72      -7.287   2.442   8.849  1.00 87.60           C  
ATOM   1080  HB  ILE A  72      -6.684   3.213   9.330  1.00 87.60           H  
ATOM   1081  O   ILE A  72      -7.148   5.097   7.343  1.00 87.60           O  
ATOM   1082  CG1 ILE A  72      -6.727   1.073   9.296  1.00 87.60           C  
ATOM   1083 HG12 ILE A  72      -6.749   1.030  10.385  1.00 87.60           H  
ATOM   1084 HG13 ILE A  72      -5.684   0.985   8.993  1.00 87.60           H  
ATOM   1085  CG2 ILE A  72      -8.735   2.616   9.331  1.00 87.60           C  
ATOM   1086 HG21 ILE A  72      -9.037   3.661   9.265  1.00 87.60           H  
ATOM   1087 HG22 ILE A  72      -8.821   2.310  10.374  1.00 87.60           H  
ATOM   1088 HG23 ILE A  72      -9.401   2.008   8.719  1.00 87.60           H  
ATOM   1089  CD1 ILE A  72      -7.495  -0.140   8.765  1.00 87.60           C  
ATOM   1090 HD11 ILE A  72      -7.516  -0.141   7.676  1.00 87.60           H  
ATOM   1091 HD12 ILE A  72      -8.519  -0.125   9.138  1.00 87.60           H  
ATOM   1092 HD13 ILE A  72      -7.009  -1.048   9.122  1.00 87.60           H  
ATOM   1093  N   SER A  73      -8.788   4.097   6.176  1.00 86.99           N  
ATOM   1094  H   SER A  73      -9.228   3.230   5.903  1.00 86.99           H  
ATOM   1095  CA  SER A  73      -9.405   5.345   5.744  1.00 86.99           C  
ATOM   1096  HA  SER A  73      -9.368   6.036   6.586  1.00 86.99           H  
ATOM   1097  C   SER A  73     -10.868   5.207   5.339  1.00 86.99           C  
ATOM   1098  CB  SER A  73      -8.608   5.967   4.592  1.00 86.99           C  
ATOM   1099  HB2 SER A  73      -7.540   5.918   4.801  1.00 86.99           H  
ATOM   1100  HB3 SER A  73      -8.892   7.017   4.537  1.00 86.99           H  
ATOM   1101  O   SER A  73     -11.302   4.175   4.824  1.00 86.99           O  
ATOM   1102  OG  SER A  73      -8.882   5.358   3.344  1.00 86.99           O  
ATOM   1103  HG  SER A  73      -8.358   4.557   3.267  1.00 86.99           H  
ATOM   1104  N   HIS A  74     -11.595   6.315   5.485  1.00 87.62           N  
ATOM   1105  H   HIS A  74     -11.202   7.090   6.000  1.00 87.62           H  
ATOM   1106  CA  HIS A  74     -12.987   6.416   5.055  1.00 87.62           C  
ATOM   1107  HA  HIS A  74     -13.568   5.641   5.555  1.00 87.62           H  
ATOM   1108  C   HIS A  74     -13.165   6.211   3.545  1.00 87.62           C  
ATOM   1109  CB  HIS A  74     -13.525   7.784   5.482  1.00 87.62           C  
ATOM   1110  HB2 HIS A  74     -13.004   8.573   4.940  1.00 87.62           H  
ATOM   1111  HB3 HIS A  74     -13.347   7.919   6.549  1.00 87.62           H  
ATOM   1112  O   HIS A  74     -14.144   5.613   3.104  1.00 87.62           O  
ATOM   1113  CG  HIS A  74     -15.002   7.888   5.236  1.00 87.62           C  
ATOM   1114  CD2 HIS A  74     -15.644   8.683   4.326  1.00 87.62           C  
ATOM   1115  HD2 HIS A  74     -15.173   9.388   3.657  1.00 87.62           H  
ATOM   1116  ND1 HIS A  74     -15.949   7.103   5.842  1.00 87.62           N  
ATOM   1117  HD1 HIS A  74     -15.746   6.379   6.516  1.00 87.62           H  
ATOM   1118  CE1 HIS A  74     -17.142   7.420   5.312  1.00 87.62           C  
ATOM   1119  HE1 HIS A  74     -18.077   6.949   5.579  1.00 87.62           H  
ATOM   1120  NE2 HIS A  74     -17.013   8.395   4.394  1.00 87.62           N  
ATOM   1121  N   TRP A  75     -12.197   6.659   2.738  1.00 82.40           N  
ATOM   1122  H   TRP A  75     -11.396   7.119   3.147  1.00 82.40           H  
ATOM   1123  CA  TRP A  75     -12.240   6.505   1.279  1.00 82.40           C  
ATOM   1124  HA  TRP A  75     -13.178   6.917   0.907  1.00 82.40           H  
ATOM   1125  C   TRP A  75     -12.196   5.042   0.840  1.00 82.40           C  
ATOM   1126  CB  TRP A  75     -11.081   7.280   0.649  1.00 82.40           C  
ATOM   1127  HB2 TRP A  75     -10.135   6.863   0.992  1.00 82.40           H  
ATOM   1128  HB3 TRP A  75     -11.133   7.139  -0.431  1.00 82.40           H  
ATOM   1129  O   TRP A  75     -12.832   4.677  -0.147  1.00 82.40           O  
ATOM   1130  CG  TRP A  75     -11.104   8.748   0.932  1.00 82.40           C  
ATOM   1131  CD1 TRP A  75     -11.877   9.654   0.295  1.00 82.40           C  
ATOM   1132  HD1 TRP A  75     -12.552   9.415  -0.513  1.00 82.40           H  
ATOM   1133  CD2 TRP A  75     -10.357   9.498   1.934  1.00 82.40           C  
ATOM   1134  CE2 TRP A  75     -10.785  10.858   1.895  1.00 82.40           C  
ATOM   1135  CE3 TRP A  75      -9.331   9.176   2.842  1.00 82.40           C  
ATOM   1136  HE3 TRP A  75      -8.910   8.182   2.810  1.00 82.40           H  
ATOM   1137  NE1 TRP A  75     -11.691  10.901   0.858  1.00 82.40           N  
ATOM   1138  HE1 TRP A  75     -12.167  11.732   0.537  1.00 82.40           H  
ATOM   1139  CH2 TRP A  75      -9.277  11.474   3.680  1.00 82.40           C  
ATOM   1140  HH2 TRP A  75      -8.840  12.219   4.329  1.00 82.40           H  
ATOM   1141  CZ2 TRP A  75     -10.282  11.833   2.768  1.00 82.40           C  
ATOM   1142  HZ2 TRP A  75     -10.637  12.851   2.711  1.00 82.40           H  
ATOM   1143  CZ3 TRP A  75      -8.780  10.160   3.685  1.00 82.40           C  
ATOM   1144  HZ3 TRP A  75      -7.920   9.923   4.294  1.00 82.40           H  
ATOM   1145  N   ASN A  76     -11.503   4.203   1.612  1.00 81.26           N  
ATOM   1146  H   ASN A  76     -11.017   4.579   2.414  1.00 81.26           H  
ATOM   1147  CA  ASN A  76     -11.421   2.767   1.368  1.00 81.26           C  
ATOM   1148  HA  ASN A  76     -11.539   2.581   0.301  1.00 81.26           H  
ATOM   1149  C   ASN A  76     -12.536   1.986   2.061  1.00 81.26           C  
ATOM   1150  CB  ASN A  76     -10.029   2.272   1.791  1.00 81.26           C  
ATOM   1151  HB2 ASN A  76      -9.982   1.187   1.706  1.00 81.26           H  
ATOM   1152  HB3 ASN A  76      -9.845   2.545   2.831  1.00 81.26           H  
ATOM   1153  O   ASN A  76     -12.608   0.775   1.881  1.00 81.26           O  
ATOM   1154  CG  ASN A  76      -8.939   2.850   0.915  1.00 81.26           C  
ATOM   1155  ND2 ASN A  76      -7.703   2.809   1.350  1.00 81.26           N  
ATOM   1156 HD21 ASN A  76      -7.458   2.278   2.174  1.00 81.26           H  
ATOM   1157 HD22 ASN A  76      -7.013   3.179   0.711  1.00 81.26           H  
ATOM   1158  OD1 ASN A  76      -9.178   3.340  -0.169  1.00 81.26           O  
ATOM   1159  N   MET A  77     -13.385   2.647   2.858  1.00 88.60           N  
ATOM   1160  H   MET A  77     -13.283   3.649   2.936  1.00 88.60           H  
ATOM   1161  CA  MET A  77     -14.432   2.018   3.669  1.00 88.60           C  
ATOM   1162  HA  MET A  77     -14.820   2.786   4.338  1.00 88.60           H  
ATOM   1163  C   MET A  77     -13.918   0.894   4.582  1.00 88.60           C  
ATOM   1164  CB  MET A  77     -15.586   1.545   2.773  1.00 88.60           C  
ATOM   1165  HB2 MET A  77     -16.363   1.131   3.416  1.00 88.60           H  
ATOM   1166  HB3 MET A  77     -15.243   0.746   2.115  1.00 88.60           H  
ATOM   1167  O   MET A  77     -14.660  -0.026   4.929  1.00 88.60           O  
ATOM   1168  CG  MET A  77     -16.183   2.668   1.917  1.00 88.60           C  
ATOM   1169  HG2 MET A  77     -16.327   3.551   2.540  1.00 88.60           H  
ATOM   1170  HG3 MET A  77     -15.475   2.926   1.130  1.00 88.60           H  
ATOM   1171  SD  MET A  77     -17.771   2.230   1.155  1.00 88.60           S  
ATOM   1172  CE  MET A  77     -18.739   2.061   2.676  1.00 88.60           C  
ATOM   1173  HE1 MET A  77     -18.175   2.445   3.527  1.00 88.60           H  
ATOM   1174  HE2 MET A  77     -18.975   1.012   2.850  1.00 88.60           H  
ATOM   1175  HE3 MET A  77     -19.650   2.656   2.603  1.00 88.60           H  
ATOM   1176  N   ASN A  78     -12.639   0.942   4.956  1.00 91.36           N  
ATOM   1177  H   ASN A  78     -12.095   1.748   4.681  1.00 91.36           H  
ATOM   1178  CA  ASN A  78     -11.997  -0.046   5.821  1.00 91.36           C  
ATOM   1179  HA  ASN A  78     -12.680  -0.884   5.953  1.00 91.36           H  
ATOM   1180  C   ASN A  78     -11.742   0.488   7.239  1.00 91.36           C  
ATOM   1181  CB  ASN A  78     -10.746  -0.600   5.129  1.00 91.36           C  
ATOM   1182  HB2 ASN A  78     -10.419  -1.478   5.685  1.00 91.36           H  
ATOM   1183  HB3 ASN A  78     -10.997  -0.910   4.114  1.00 91.36           H  
ATOM   1184  O   ASN A  78     -11.037  -0.139   8.023  1.00 91.36           O  
ATOM   1185  CG  ASN A  78      -9.570   0.357   5.068  1.00 91.36           C  
ATOM   1186  ND2 ASN A  78      -8.432  -0.140   4.652  1.00 91.36           N  
ATOM   1187 HD21 ASN A  78      -7.581   0.393   4.762  1.00 91.36           H  
ATOM   1188 HD22 ASN A  78      -8.412  -1.103   4.349  1.00 91.36           H  
ATOM   1189  OD1 ASN A  78      -9.649   1.534   5.375  1.00 91.36           O  
ATOM   1190  N   ASP A  79     -12.327   1.636   7.565  1.00 94.37           N  
ATOM   1191  H   ASP A  79     -12.867   2.120   6.862  1.00 94.37           H  
ATOM   1192  CA  ASP A  79     -12.340   2.269   8.879  1.00 94.37           C  
ATOM   1193  HA  ASP A  79     -11.467   1.937   9.442  1.00 94.37           H  
ATOM   1194  C   ASP A  79     -13.561   1.876   9.723  1.00 94.37           C  
ATOM   1195  CB  ASP A  79     -12.238   3.795   8.690  1.00 94.37           C  
ATOM   1196  HB2 ASP A  79     -12.147   4.260   9.672  1.00 94.37           H  
ATOM   1197  HB3 ASP A  79     -11.324   4.019   8.139  1.00 94.37           H  
ATOM   1198  O   ASP A  79     -13.678   2.308  10.863  1.00 94.37           O  
ATOM   1199  CG  ASP A  79     -13.425   4.430   7.942  1.00 94.37           C  
ATOM   1200  OD1 ASP A  79     -14.023   3.756   7.070  1.00 94.37           O  
ATOM   1201  OD2 ASP A  79     -13.698   5.628   8.179  1.00 94.37           O  
ATOM   1202  N   ILE A  80     -14.476   1.058   9.199  1.00 94.62           N  
ATOM   1203  H   ILE A  80     -14.324   0.723   8.259  1.00 94.62           H  
ATOM   1204  CA  ILE A  80     -15.742   0.727   9.864  1.00 94.62           C  
ATOM   1205  HA  ILE A  80     -15.840   1.342  10.759  1.00 94.62           H  
ATOM   1206  C   ILE A  80     -15.755  -0.732  10.319  1.00 94.62           C  
ATOM   1207  CB  ILE A  80     -16.945   1.076   8.959  1.00 94.62           C  
ATOM   1208  HB  ILE A  80     -16.843   0.526   8.023  1.00 94.62           H  
ATOM   1209  O   ILE A  80     -15.371  -1.635   9.578  1.00 94.62           O  
ATOM   1210  CG1 ILE A  80     -16.968   2.591   8.647  1.00 94.62           C  
ATOM   1211 HG12 ILE A  80     -17.238   3.144   9.547  1.00 94.62           H  
ATOM   1212 HG13 ILE A  80     -15.973   2.923   8.351  1.00 94.62           H  
ATOM   1213  CG2 ILE A  80     -18.275   0.669   9.627  1.00 94.62           C  
ATOM   1214 HG21 ILE A  80     -19.125   0.971   9.015  1.00 94.62           H  
ATOM   1215 HG22 ILE A  80     -18.356   1.138  10.608  1.00 94.62           H  
ATOM   1216 HG23 ILE A  80     -18.333  -0.413   9.739  1.00 94.62           H  
ATOM   1217  CD1 ILE A  80     -17.915   2.988   7.508  1.00 94.62           C  
ATOM   1218 HD11 ILE A  80     -17.677   2.413   6.613  1.00 94.62           H  
ATOM   1219 HD12 ILE A  80     -17.784   4.048   7.290  1.00 94.62           H  
ATOM   1220 HD13 ILE A  80     -18.954   2.818   7.790  1.00 94.62           H  
ATOM   1221  N   PHE A  81     -16.288  -0.971  11.516  1.00 95.39           N  
ATOM   1222  H   PHE A  81     -16.569  -0.177  12.075  1.00 95.39           H  
ATOM   1223  CA  PHE A  81     -16.713  -2.292  11.979  1.00 95.39           C  
ATOM   1224  HA  PHE A  81     -16.951  -2.906  11.110  1.00 95.39           H  
ATOM   1225  C   PHE A  81     -17.990  -2.187  12.818  1.00 95.39           C  
ATOM   1226  CB  PHE A  81     -15.575  -2.981  12.746  1.00 95.39           C  
ATOM   1227  HB2 PHE A  81     -15.862  -4.018  12.922  1.00 95.39           H  
ATOM   1228  HB3 PHE A  81     -14.685  -3.003  12.116  1.00 95.39           H  
ATOM   1229  O   PHE A  81     -18.369  -1.099  13.252  1.00 95.39           O  
ATOM   1230  CG  PHE A  81     -15.217  -2.350  14.078  1.00 95.39           C  
ATOM   1231  CD1 PHE A  81     -14.328  -1.258  14.133  1.00 95.39           C  
ATOM   1232  HD1 PHE A  81     -13.912  -0.853  13.223  1.00 95.39           H  
ATOM   1233  CD2 PHE A  81     -15.763  -2.866  15.269  1.00 95.39           C  
ATOM   1234  HD2 PHE A  81     -16.459  -3.691  15.234  1.00 95.39           H  
ATOM   1235  CE1 PHE A  81     -13.977  -0.697  15.374  1.00 95.39           C  
ATOM   1236  HE1 PHE A  81     -13.296   0.140  15.409  1.00 95.39           H  
ATOM   1237  CE2 PHE A  81     -15.410  -2.305  16.508  1.00 95.39           C  
ATOM   1238  HE2 PHE A  81     -15.838  -2.692  17.421  1.00 95.39           H  
ATOM   1239  CZ  PHE A  81     -14.510  -1.229  16.562  1.00 95.39           C  
ATOM   1240  HZ  PHE A  81     -14.247  -0.802  17.519  1.00 95.39           H  
ATOM   1241  N   PHE A  82     -18.657  -3.316  13.063  1.00 94.34           N  
ATOM   1242  H   PHE A  82     -18.315  -4.183  12.673  1.00 94.34           H  
ATOM   1243  CA  PHE A  82     -19.816  -3.368  13.959  1.00 94.34           C  
ATOM   1244  HA  PHE A  82     -19.984  -2.371  14.366  1.00 94.34           H  
ATOM   1245  C   PHE A  82     -19.547  -4.294  15.141  1.00 94.34           C  
ATOM   1246  CB  PHE A  82     -21.096  -3.762  13.212  1.00 94.34           C  
ATOM   1247  HB2 PHE A  82     -21.098  -4.836  13.027  1.00 94.34           H  
ATOM   1248  HB3 PHE A  82     -21.944  -3.568  13.868  1.00 94.34           H  
ATOM   1249  O   PHE A  82     -18.909  -5.333  14.977  1.00 94.34           O  
ATOM   1250  CG  PHE A  82     -21.323  -3.029  11.906  1.00 94.34           C  
ATOM   1251  CD1 PHE A  82     -21.991  -1.793  11.920  1.00 94.34           C  
ATOM   1252  HD1 PHE A  82     -22.352  -1.391  12.855  1.00 94.34           H  
ATOM   1253  CD2 PHE A  82     -20.868  -3.566  10.685  1.00 94.34           C  
ATOM   1254  HD2 PHE A  82     -20.355  -4.516  10.669  1.00 94.34           H  
ATOM   1255  CE1 PHE A  82     -22.178  -1.078  10.726  1.00 94.34           C  
ATOM   1256  HE1 PHE A  82     -22.672  -0.117  10.735  1.00 94.34           H  
ATOM   1257  CE2 PHE A  82     -21.092  -2.865   9.485  1.00 94.34           C  
ATOM   1258  HE2 PHE A  82     -20.789  -3.284   8.537  1.00 94.34           H  
ATOM   1259  CZ  PHE A  82     -21.727  -1.613   9.509  1.00 94.34           C  
ATOM   1260  HZ  PHE A  82     -21.875  -1.066   8.590  1.00 94.34           H  
ATOM   1261  N   TYR A  83     -20.048  -3.945  16.325  1.00 93.72           N  
ATOM   1262  H   TYR A  83     -20.495  -3.043  16.415  1.00 93.72           H  
ATOM   1263  CA  TYR A  83     -19.864  -4.753  17.530  1.00 93.72           C  
ATOM   1264  HA  TYR A  83     -19.475  -5.731  17.244  1.00 93.72           H  
ATOM   1265  C   TYR A  83     -21.169  -5.011  18.288  1.00 93.72           C  
ATOM   1266  CB  TYR A  83     -18.813  -4.096  18.424  1.00 93.72           C  
ATOM   1267  HB2 TYR A  83     -17.888  -3.984  17.859  1.00 93.72           H  
ATOM   1268  HB3 TYR A  83     -19.155  -3.101  18.708  1.00 93.72           H  
ATOM   1269  O   TYR A  83     -21.844  -4.089  18.743  1.00 93.72           O  
ATOM   1270  CG  TYR A  83     -18.517  -4.909  19.664  1.00 93.72           C  
ATOM   1271  CD1 TYR A  83     -18.806  -4.392  20.939  1.00 93.72           C  
ATOM   1272  HD1 TYR A  83     -19.247  -3.411  21.038  1.00 93.72           H  
ATOM   1273  CD2 TYR A  83     -17.988  -6.207  19.539  1.00 93.72           C  
ATOM   1274  HD2 TYR A  83     -17.837  -6.635  18.559  1.00 93.72           H  
ATOM   1275  CE1 TYR A  83     -18.498  -5.141  22.087  1.00 93.72           C  
ATOM   1276  HE1 TYR A  83     -18.705  -4.730  23.064  1.00 93.72           H  
ATOM   1277  CE2 TYR A  83     -17.688  -6.965  20.683  1.00 93.72           C  
ATOM   1278  HE2 TYR A  83     -17.291  -7.964  20.579  1.00 93.72           H  
ATOM   1279  OH  TYR A  83     -17.605  -7.124  23.083  1.00 93.72           O  
ATOM   1280  HH  TYR A  83     -17.697  -6.541  23.841  1.00 93.72           H  
ATOM   1281  CZ  TYR A  83     -17.922  -6.423  21.964  1.00 93.72           C  
ATOM   1282  N   GLY A  84     -21.515  -6.288  18.442  1.00 89.27           N  
ATOM   1283  H   GLY A  84     -20.907  -6.999  18.061  1.00 89.27           H  
ATOM   1284  CA  GLY A  84     -22.750  -6.732  19.074  1.00 89.27           C  
ATOM   1285  HA2 GLY A  84     -22.916  -6.175  19.997  1.00 89.27           H  
ATOM   1286  HA3 GLY A  84     -22.631  -7.786  19.326  1.00 89.27           H  
ATOM   1287  C   GLY A  84     -23.989  -6.622  18.184  1.00 89.27           C  
ATOM   1288  O   GLY A  84     -23.913  -6.421  16.969  1.00 89.27           O  
ATOM   1289  N   LYS A  85     -25.167  -6.817  18.784  1.00 74.70           N  
ATOM   1290  H   LYS A  85     -25.148  -6.995  19.778  1.00 74.70           H  
ATOM   1291  CA  LYS A  85     -26.450  -6.877  18.061  1.00 74.70           C  
ATOM   1292  HA  LYS A  85     -26.253  -7.243  17.053  1.00 74.70           H  
ATOM   1293  C   LYS A  85     -27.102  -5.497  17.917  1.00 74.70           C  
ATOM   1294  CB  LYS A  85     -27.396  -7.875  18.749  1.00 74.70           C  
ATOM   1295  HB2 LYS A  85     -27.544  -7.572  19.786  1.00 74.70           H  
ATOM   1296  HB3 LYS A  85     -28.361  -7.855  18.242  1.00 74.70           H  
ATOM   1297  O   LYS A  85     -27.320  -4.807  18.908  1.00 74.70           O  
ATOM   1298  CG  LYS A  85     -26.842  -9.307  18.705  1.00 74.70           C  
ATOM   1299  HG2 LYS A  85     -25.876  -9.339  19.211  1.00 74.70           H  
ATOM   1300  HG3 LYS A  85     -26.701  -9.606  17.667  1.00 74.70           H  
ATOM   1301  CD  LYS A  85     -27.785 -10.296  19.395  1.00 74.70           C  
ATOM   1302  HD2 LYS A  85     -28.740 -10.321  18.869  1.00 74.70           H  
ATOM   1303  HD3 LYS A  85     -27.939  -9.978  20.426  1.00 74.70           H  
ATOM   1304  CE  LYS A  85     -27.125 -11.677  19.370  1.00 74.70           C  
ATOM   1305  HE2 LYS A  85     -26.990 -11.984  18.333  1.00 74.70           H  
ATOM   1306  HE3 LYS A  85     -26.132 -11.583  19.811  1.00 74.70           H  
ATOM   1307  NZ  LYS A  85     -27.917 -12.681  20.117  1.00 74.70           N  
ATOM   1308  HZ1 LYS A  85     -27.435 -13.568  20.094  1.00 74.70           H  
ATOM   1309  HZ2 LYS A  85     -27.993 -12.393  21.082  1.00 74.70           H  
ATOM   1310  HZ3 LYS A  85     -28.838 -12.783  19.715  1.00 74.70           H  
ATOM   1311  N   GLY A  86     -27.515  -5.143  16.697  1.00 65.74           N  
ATOM   1312  H   GLY A  86     -27.203  -5.699  15.914  1.00 65.74           H  
ATOM   1313  CA  GLY A  86     -28.350  -3.965  16.411  1.00 65.74           C  
ATOM   1314  HA2 GLY A  86     -28.556  -3.419  17.332  1.00 65.74           H  
ATOM   1315  HA3 GLY A  86     -29.305  -4.304  16.009  1.00 65.74           H  
ATOM   1316  C   GLY A  86     -27.738  -2.981  15.412  1.00 65.74           C  
ATOM   1317  O   GLY A  86     -26.674  -3.218  14.854  1.00 65.74           O  
ATOM   1318  N   THR A  87     -28.438  -1.873  15.150  1.00 58.22           N  
ATOM   1319  H   THR A  87     -29.345  -1.750  15.576  1.00 58.22           H  
ATOM   1320  CA  THR A  87     -28.001  -0.816  14.215  1.00 58.22           C  
ATOM   1321  HA  THR A  87     -27.405  -1.264  13.419  1.00 58.22           H  
ATOM   1322  C   THR A  87     -27.121   0.250  14.869  1.00 58.22           C  
ATOM   1323  CB  THR A  87     -29.213  -0.128  13.572  1.00 58.22           C  
ATOM   1324  HB  THR A  87     -28.882   0.738  12.998  1.00 58.22           H  
ATOM   1325  O   THR A  87     -26.388   0.938  14.170  1.00 58.22           O  
ATOM   1326  CG2 THR A  87     -29.969  -1.071  12.636  1.00 58.22           C  
ATOM   1327 HG21 THR A  87     -29.290  -1.491  11.893  1.00 58.22           H  
ATOM   1328 HG22 THR A  87     -30.421  -1.886  13.202  1.00 58.22           H  
ATOM   1329 HG23 THR A  87     -30.756  -0.518  12.123  1.00 58.22           H  
ATOM   1330  OG1 THR A  87     -30.115   0.285  14.578  1.00 58.22           O  
ATOM   1331  HG1 THR A  87     -29.846   1.153  14.888  1.00 58.22           H  
ATOM   1332  N   SER A  88     -27.173   0.388  16.198  1.00 60.62           N  
ATOM   1333  H   SER A  88     -27.830  -0.181  16.712  1.00 60.62           H  
ATOM   1334  CA  SER A  88     -26.391   1.375  16.964  1.00 60.62           C  
ATOM   1335  HA  SER A  88     -26.256   2.260  16.341  1.00 60.62           H  
ATOM   1336  C   SER A  88     -24.982   0.889  17.335  1.00 60.62           C  
ATOM   1337  CB  SER A  88     -27.157   1.820  18.216  1.00 60.62           C  
ATOM   1338  HB2 SER A  88     -26.637   2.662  18.673  1.00 60.62           H  
ATOM   1339  HB3 SER A  88     -27.190   0.998  18.931  1.00 60.62           H  
ATOM   1340  O   SER A  88     -24.349   1.462  18.213  1.00 60.62           O  
ATOM   1341  OG  SER A  88     -28.480   2.208  17.884  1.00 60.62           O  
ATOM   1342  HG  SER A  88     -28.858   2.649  18.649  1.00 60.62           H  
ATOM   1343  N   SER A  89     -24.503  -0.177  16.690  1.00 84.97           N  
ATOM   1344  H   SER A  89     -25.070  -0.601  15.970  1.00 84.97           H  
ATOM   1345  CA  SER A  89     -23.232  -0.860  16.964  1.00 84.97           C  
ATOM   1346  HA  SER A  89     -22.906  -0.636  17.979  1.00 84.97           H  
ATOM   1347  C   SER A  89     -22.087  -0.461  16.028  1.00 84.97           C  
ATOM   1348  CB  SER A  89     -23.457  -2.368  16.859  1.00 84.97           C  
ATOM   1349  HB2 SER A  89     -24.100  -2.706  17.672  1.00 84.97           H  
ATOM   1350  HB3 SER A  89     -22.496  -2.879  16.913  1.00 84.97           H  
ATOM   1351  O   SER A  89     -21.042  -1.107  16.041  1.00 84.97           O  
ATOM   1352  OG  SER A  89     -24.044  -2.689  15.617  1.00 84.97           O  
ATOM   1353  HG  SER A  89     -24.193  -3.638  15.606  1.00 84.97           H  
ATOM   1354  N   MET A  90     -22.285   0.551  15.177  1.00 92.07           N  
ATOM   1355  H   MET A  90     -23.147   1.073  15.244  1.00 92.07           H  
ATOM   1356  CA  MET A  90     -21.275   0.983  14.211  1.00 92.07           C  
ATOM   1357  HA  MET A  90     -20.838   0.097  13.751  1.00 92.07           H  
ATOM   1358  C   MET A  90     -20.151   1.754  14.901  1.00 92.07           C  
ATOM   1359  CB  MET A  90     -21.924   1.820  13.101  1.00 92.07           C  
ATOM   1360  HB2 MET A  90     -22.289   2.758  13.518  1.00 92.07           H  
ATOM   1361  HB3 MET A  90     -22.773   1.272  12.691  1.00 92.07           H  
ATOM   1362  O   MET A  90     -20.379   2.802  15.504  1.00 92.07           O  
ATOM   1363  CG  MET A  90     -20.933   2.110  11.966  1.00 92.07           C  
ATOM   1364  HG2 MET A  90     -20.556   1.158  11.592  1.00 92.07           H  
ATOM   1365  HG3 MET A  90     -20.085   2.676  12.352  1.00 92.07           H  
ATOM   1366  SD  MET A  90     -21.645   3.020  10.567  1.00 92.07           S  
ATOM   1367  CE  MET A  90     -21.794   4.671  11.300  1.00 92.07           C  
ATOM   1368  HE1 MET A  90     -22.484   4.642  12.143  1.00 92.07           H  
ATOM   1369  HE2 MET A  90     -20.815   5.006  11.642  1.00 92.07           H  
ATOM   1370  HE3 MET A  90     -22.169   5.367  10.550  1.00 92.07           H  
ATOM   1371  N   CYS A  91     -18.932   1.260  14.740  1.00 94.06           N  
ATOM   1372  H   CYS A  91     -18.825   0.393  14.232  1.00 94.06           H  
ATOM   1373  CA  CYS A  91     -17.708   1.882  15.211  1.00 94.06           C  
ATOM   1374  HA  CYS A  91     -17.943   2.734  15.850  1.00 94.06           H  
ATOM   1375  C   CYS A  91     -16.907   2.374  14.003  1.00 94.06           C  
ATOM   1376  CB  CYS A  91     -16.928   0.854  16.032  1.00 94.06           C  
ATOM   1377  HB2 CYS A  91     -16.751  -0.021  15.407  1.00 94.06           H  
ATOM   1378  HB3 CYS A  91     -15.964   1.266  16.330  1.00 94.06           H  
ATOM   1379  O   CYS A  91     -16.752   1.650  13.018  1.00 94.06           O  
ATOM   1380  SG  CYS A  91     -17.858   0.343  17.509  1.00 94.06           S  
ATOM   1381  HG  CYS A  91     -17.675   1.433  18.260  1.00 94.06           H  
ATOM   1382  N   VAL A  92     -16.396   3.603  14.087  1.00 95.44           N  
ATOM   1383  H   VAL A  92     -16.526   4.131  14.938  1.00 95.44           H  
ATOM   1384  CA  VAL A  92     -15.604   4.232  13.023  1.00 95.44           C  
ATOM   1385  HA  VAL A  92     -15.472   3.524  12.205  1.00 95.44           H  
ATOM   1386  C   VAL A  92     -14.227   4.574  13.575  1.00 95.44           C  
ATOM   1387  CB  VAL A  92     -16.300   5.474  12.433  1.00 95.44           C  
ATOM   1388  HB  VAL A  92     -16.315   6.271  13.176  1.00 95.44           H  
ATOM   1389  O   VAL A  92     -14.097   5.370  14.505  1.00 95.44           O  
ATOM   1390  CG1 VAL A  92     -15.551   5.973  11.193  1.00 95.44           C  
ATOM   1391 HG11 VAL A  92     -16.060   6.835  10.762  1.00 95.44           H  
ATOM   1392 HG12 VAL A  92     -14.537   6.275  11.455  1.00 95.44           H  
ATOM   1393 HG13 VAL A  92     -15.492   5.186  10.441  1.00 95.44           H  
ATOM   1394  CG2 VAL A  92     -17.754   5.181  12.029  1.00 95.44           C  
ATOM   1395 HG21 VAL A  92     -18.176   6.041  11.509  1.00 95.44           H  
ATOM   1396 HG22 VAL A  92     -17.787   4.311  11.373  1.00 95.44           H  
ATOM   1397 HG23 VAL A  92     -18.356   4.981  12.914  1.00 95.44           H  
ATOM   1398  N   MET A  93     -13.209   3.938  13.015  1.00 96.09           N  
ATOM   1399  H   MET A  93     -13.419   3.325  12.240  1.00 96.09           H  
ATOM   1400  CA  MET A  93     -11.801   4.180  13.291  1.00 96.09           C  
ATOM   1401  HA  MET A  93     -11.650   4.260  14.367  1.00 96.09           H  
ATOM   1402  C   MET A  93     -11.344   5.494  12.662  1.00 96.09           C  
ATOM   1403  CB  MET A  93     -10.953   3.014  12.768  1.00 96.09           C  
ATOM   1404  HB2 MET A  93      -9.906   3.238  12.971  1.00 96.09           H  
ATOM   1405  HB3 MET A  93     -11.080   2.926  11.689  1.00 96.09           H  
ATOM   1406  O   MET A  93     -11.918   6.001  11.698  1.00 96.09           O  
ATOM   1407  CG  MET A  93     -11.320   1.679  13.429  1.00 96.09           C  
ATOM   1408  HG2 MET A  93     -12.364   1.454  13.211  1.00 96.09           H  
ATOM   1409  HG3 MET A  93     -11.212   1.781  14.509  1.00 96.09           H  
ATOM   1410  SD  MET A  93     -10.329   0.261  12.883  1.00 96.09           S  
ATOM   1411  CE  MET A  93      -8.688   0.792  13.440  1.00 96.09           C  
ATOM   1412  HE1 MET A  93      -8.350   1.646  12.853  1.00 96.09           H  
ATOM   1413  HE2 MET A  93      -7.973  -0.022  13.317  1.00 96.09           H  
ATOM   1414  HE3 MET A  93      -8.735   1.066  14.494  1.00 96.09           H  
ATOM   1415  N   ARG A  94     -10.267   6.064  13.196  1.00 94.39           N  
ATOM   1416  H   ARG A  94      -9.813   5.613  13.977  1.00 94.39           H  
ATOM   1417  CA  ARG A  94      -9.647   7.243  12.605  1.00 94.39           C  
ATOM   1418  HA  ARG A  94     -10.436   7.962  12.386  1.00 94.39           H  
ATOM   1419  C   ARG A  94      -8.979   6.872  11.290  1.00 94.39           C  
ATOM   1420  CB  ARG A  94      -8.648   7.870  13.577  1.00 94.39           C  
ATOM   1421  HB2 ARG A  94      -7.926   7.106  13.866  1.00 94.39           H  
ATOM   1422  HB3 ARG A  94      -8.111   8.676  13.077  1.00 94.39           H  
ATOM   1423  O   ARG A  94      -8.316   5.851  11.148  1.00 94.39           O  
ATOM   1424  CG  ARG A  94      -9.371   8.441  14.808  1.00 94.39           C  
ATOM   1425  HG2 ARG A  94     -10.035   7.694  15.245  1.00 94.39           H  
ATOM   1426  HG3 ARG A  94      -9.974   9.296  14.504  1.00 94.39           H  
ATOM   1427  CD  ARG A  94      -8.374   8.883  15.878  1.00 94.39           C  
ATOM   1428  HD2 ARG A  94      -7.701   9.625  15.448  1.00 94.39           H  
ATOM   1429  HD3 ARG A  94      -8.931   9.332  16.700  1.00 94.39           H  
ATOM   1430  NE  ARG A  94      -7.607   7.733  16.377  1.00 94.39           N  
ATOM   1431  HE  ARG A  94      -7.894   6.824  16.042  1.00 94.39           H  
ATOM   1432  NH1 ARG A  94      -6.197   8.861  17.785  1.00 94.39           N  
ATOM   1433 HH11 ARG A  94      -6.739   9.695  17.609  1.00 94.39           H  
ATOM   1434 HH12 ARG A  94      -5.452   8.829  18.466  1.00 94.39           H  
ATOM   1435  NH2 ARG A  94      -5.964   6.655  17.491  1.00 94.39           N  
ATOM   1436 HH21 ARG A  94      -5.192   6.593  18.140  1.00 94.39           H  
ATOM   1437 HH22 ARG A  94      -6.263   5.828  16.995  1.00 94.39           H  
ATOM   1438  CZ  ARG A  94      -6.595   7.755  17.215  1.00 94.39           C  
ATOM   1439  N   THR A  95      -9.089   7.785  10.337  1.00 88.30           N  
ATOM   1440  H   THR A  95      -9.662   8.598  10.510  1.00 88.30           H  
ATOM   1441  CA  THR A  95      -8.318   7.701   9.103  1.00 88.30           C  
ATOM   1442  HA  THR A  95      -8.382   6.685   8.715  1.00 88.30           H  
ATOM   1443  C   THR A  95      -6.852   8.016   9.404  1.00 88.30           C  
ATOM   1444  CB  THR A  95      -8.930   8.636   8.070  1.00 88.30           C  
ATOM   1445  HB  THR A  95      -9.053   9.633   8.496  1.00 88.30           H  
ATOM   1446  O   THR A  95      -6.504   9.151   9.743  1.00 88.30           O  
ATOM   1447  CG2 THR A  95      -8.086   8.733   6.817  1.00 88.30           C  
ATOM   1448 HG21 THR A  95      -7.379   9.553   6.946  1.00 88.30           H  
ATOM   1449 HG22 THR A  95      -8.749   8.955   5.980  1.00 88.30           H  
ATOM   1450 HG23 THR A  95      -7.563   7.797   6.624  1.00 88.30           H  
ATOM   1451  OG1 THR A  95     -10.196   8.151   7.676  1.00 88.30           O  
ATOM   1452  HG1 THR A  95     -10.662   7.804   8.441  1.00 88.30           H  
ATOM   1453  N   ALA A  96      -5.998   6.997   9.346  1.00 84.39           N  
ATOM   1454  H   ALA A  96      -6.335   6.101   9.024  1.00 84.39           H  
ATOM   1455  CA  ALA A  96      -4.609   7.089   9.768  1.00 84.39           C  
ATOM   1456  HA  ALA A  96      -4.199   8.033   9.408  1.00 84.39           H  
ATOM   1457  C   ALA A  96      -3.743   5.957   9.195  1.00 84.39           C  
ATOM   1458  CB  ALA A  96      -4.556   7.102  11.307  1.00 84.39           C  
ATOM   1459  HB1 ALA A  96      -5.125   7.946  11.697  1.00 84.39           H  
ATOM   1460  HB2 ALA A  96      -4.992   6.184  11.701  1.00 84.39           H  
ATOM   1461  HB3 ALA A  96      -3.527   7.181  11.659  1.00 84.39           H  
ATOM   1462  O   ALA A  96      -4.215   4.990   8.598  1.00 84.39           O  
ATOM   1463  N   HIS A  97      -2.438   6.104   9.410  1.00 82.30           N  
ATOM   1464  H   HIS A  97      -2.141   6.902   9.954  1.00 82.30           H  
ATOM   1465  CA  HIS A  97      -1.485   5.018   9.279  1.00 82.30           C  
ATOM   1466  HA  HIS A  97      -1.816   4.320   8.509  1.00 82.30           H  
ATOM   1467  C   HIS A  97      -1.344   4.279  10.609  1.00 82.30           C  
ATOM   1468  CB  HIS A  97      -0.128   5.578   8.872  1.00 82.30           C  
ATOM   1469  HB2 HIS A  97      -0.209   6.089   7.912  1.00 82.30           H  
ATOM   1470  HB3 HIS A  97       0.196   6.313   9.608  1.00 82.30           H  
ATOM   1471  O   HIS A  97      -0.926   4.875  11.604  1.00 82.30           O  
ATOM   1472  CG  HIS A  97       0.900   4.486   8.800  1.00 82.30           C  
ATOM   1473  CD2 HIS A  97       1.812   4.180   9.772  1.00 82.30           C  
ATOM   1474  HD2 HIS A  97       1.928   4.697  10.713  1.00 82.30           H  
ATOM   1475  ND1 HIS A  97       1.030   3.543   7.815  1.00 82.30           N  
ATOM   1476  HD1 HIS A  97       0.526   3.506   6.941  1.00 82.30           H  
ATOM   1477  CE1 HIS A  97       2.007   2.697   8.188  1.00 82.30           C  
ATOM   1478  HE1 HIS A  97       2.333   1.826   7.639  1.00 82.30           H  
ATOM   1479  NE2 HIS A  97       2.550   3.078   9.350  1.00 82.30           N  
ATOM   1480  N   TYR A  98      -1.601   2.980  10.588  1.00 85.85           N  
ATOM   1481  H   TYR A  98      -1.975   2.586   9.737  1.00 85.85           H  
ATOM   1482  CA  TYR A  98      -1.375   2.063  11.694  1.00 85.85           C  
ATOM   1483  HA  TYR A  98      -1.221   2.623  12.617  1.00 85.85           H  
ATOM   1484  C   TYR A  98      -0.125   1.244  11.400  1.00 85.85           C  
ATOM   1485  CB  TYR A  98      -2.613   1.186  11.881  1.00 85.85           C  
ATOM   1486  HB2 TYR A  98      -2.834   0.654  10.956  1.00 85.85           H  
ATOM   1487  HB3 TYR A  98      -2.389   0.446  12.649  1.00 85.85           H  
ATOM   1488  O   TYR A  98      -0.088   0.495  10.423  1.00 85.85           O  
ATOM   1489  CG  TYR A  98      -3.830   1.982  12.298  1.00 85.85           C  
ATOM   1490  CD1 TYR A  98      -4.190   2.045  13.655  1.00 85.85           C  
ATOM   1491  HD1 TYR A  98      -3.628   1.489  14.391  1.00 85.85           H  
ATOM   1492  CD2 TYR A  98      -4.561   2.713  11.343  1.00 85.85           C  
ATOM   1493  HD2 TYR A  98      -4.294   2.677  10.297  1.00 85.85           H  
ATOM   1494  CE1 TYR A  98      -5.274   2.834  14.068  1.00 85.85           C  
ATOM   1495  HE1 TYR A  98      -5.547   2.874  15.112  1.00 85.85           H  
ATOM   1496  CE2 TYR A  98      -5.625   3.528  11.760  1.00 85.85           C  
ATOM   1497  HE2 TYR A  98      -6.169   4.155  11.068  1.00 85.85           H  
ATOM   1498  OH  TYR A  98      -6.975   4.429  13.455  1.00 85.85           O  
ATOM   1499  HH  TYR A  98      -7.039   4.509  14.409  1.00 85.85           H  
ATOM   1500  CZ  TYR A  98      -5.983   3.587  13.110  1.00 85.85           C  
ATOM   1501  N   ALA A  99       0.904   1.406  12.231  1.00 81.46           N  
ATOM   1502  H   ALA A  99       0.780   1.955  13.069  1.00 81.46           H  
ATOM   1503  CA  ALA A  99       2.218   0.809  12.000  1.00 81.46           C  
ATOM   1504  HA  ALA A  99       2.457   0.876  10.939  1.00 81.46           H  
ATOM   1505  C   ALA A  99       2.272  -0.676  12.382  1.00 81.46           C  
ATOM   1506  CB  ALA A  99       3.249   1.624  12.787  1.00 81.46           C  
ATOM   1507  HB1 ALA A  99       4.245   1.219  12.605  1.00 81.46           H  
ATOM   1508  HB2 ALA A  99       3.223   2.663  12.458  1.00 81.46           H  
ATOM   1509  HB3 ALA A  99       3.028   1.572  13.853  1.00 81.46           H  
ATOM   1510  O   ALA A  99       3.191  -1.391  11.985  1.00 81.46           O  
ATOM   1511  N   SER A 100       1.311  -1.140  13.179  1.00 86.65           N  
ATOM   1512  H   SER A 100       0.656  -0.475  13.565  1.00 86.65           H  
ATOM   1513  CA  SER A 100       1.250  -2.508  13.666  1.00 86.65           C  
ATOM   1514  HA  SER A 100       1.731  -3.165  12.940  1.00 86.65           H  
ATOM   1515  C   SER A 100      -0.186  -2.986  13.859  1.00 86.65           C  
ATOM   1516  CB  SER A 100       2.033  -2.604  14.978  1.00 86.65           C  
ATOM   1517  HB2 SER A 100       3.029  -2.184  14.840  1.00 86.65           H  
ATOM   1518  HB3 SER A 100       2.137  -3.653  15.254  1.00 86.65           H  
ATOM   1519  O   SER A 100      -1.113  -2.195  14.042  1.00 86.65           O  
ATOM   1520  OG  SER A 100       1.368  -1.919  16.020  1.00 86.65           O  
ATOM   1521  HG  SER A 100       1.328  -0.985  15.805  1.00 86.65           H  
ATOM   1522  N   MET A 101      -0.356  -4.310  13.916  1.00 89.36           N  
ATOM   1523  H   MET A 101       0.421  -4.913  13.683  1.00 89.36           H  
ATOM   1524  CA  MET A 101      -1.636  -4.933  14.276  1.00 89.36           C  
ATOM   1525  HA  MET A 101      -2.375  -4.652  13.526  1.00 89.36           H  
ATOM   1526  C   MET A 101      -2.141  -4.470  15.644  1.00 89.36           C  
ATOM   1527  CB  MET A 101      -1.455  -6.459  14.329  1.00 89.36           C  
ATOM   1528  HB2 MET A 101      -1.003  -6.751  15.276  1.00 89.36           H  
ATOM   1529  HB3 MET A 101      -0.778  -6.778  13.536  1.00 89.36           H  
ATOM   1530  O   MET A 101      -3.341  -4.338  15.883  1.00 89.36           O  
ATOM   1531  CG  MET A 101      -2.801  -7.171  14.177  1.00 89.36           C  
ATOM   1532  HG2 MET A 101      -2.650  -8.247  14.252  1.00 89.36           H  
ATOM   1533  HG3 MET A 101      -3.470  -6.864  14.981  1.00 89.36           H  
ATOM   1534  SD  MET A 101      -3.582  -6.796  12.593  1.00 89.36           S  
ATOM   1535  CE  MET A 101      -2.493  -7.747  11.504  1.00 89.36           C  
ATOM   1536  HE1 MET A 101      -2.752  -8.803  11.576  1.00 89.36           H  
ATOM   1537  HE2 MET A 101      -1.444  -7.625  11.775  1.00 89.36           H  
ATOM   1538  HE3 MET A 101      -2.598  -7.411  10.473  1.00 89.36           H  
ATOM   1539  N   LYS A 102      -1.199  -4.207  16.552  1.00 90.56           N  
ATOM   1540  H   LYS A 102      -0.235  -4.260  16.255  1.00 90.56           H  
ATOM   1541  CA  LYS A 102      -1.482  -3.718  17.894  1.00 90.56           C  
ATOM   1542  HA  LYS A 102      -2.179  -4.399  18.383  1.00 90.56           H  
ATOM   1543  C   LYS A 102      -2.160  -2.351  17.850  1.00 90.56           C  
ATOM   1544  CB  LYS A 102      -0.175  -3.699  18.685  1.00 90.56           C  
ATOM   1545  HB2 LYS A 102       0.264  -4.697  18.669  1.00 90.56           H  
ATOM   1546  HB3 LYS A 102       0.522  -3.000  18.223  1.00 90.56           H  
ATOM   1547  O   LYS A 102      -3.110  -2.146  18.590  1.00 90.56           O  
ATOM   1548  CG  LYS A 102      -0.411  -3.279  20.136  1.00 90.56           C  
ATOM   1549  HG2 LYS A 102      -0.811  -2.266  20.161  1.00 90.56           H  
ATOM   1550  HG3 LYS A 102      -1.121  -3.959  20.607  1.00 90.56           H  
ATOM   1551  CD  LYS A 102       0.912  -3.303  20.897  1.00 90.56           C  
ATOM   1552  HD2 LYS A 102       1.289  -4.325  20.941  1.00 90.56           H  
ATOM   1553  HD3 LYS A 102       1.632  -2.668  20.381  1.00 90.56           H  
ATOM   1554  CE  LYS A 102       0.665  -2.765  22.302  1.00 90.56           C  
ATOM   1555  HE2 LYS A 102      -0.079  -3.393  22.792  1.00 90.56           H  
ATOM   1556  HE3 LYS A 102       0.244  -1.764  22.203  1.00 90.56           H  
ATOM   1557  NZ  LYS A 102       1.918  -2.718  23.087  1.00 90.56           N  
ATOM   1558  HZ1 LYS A 102       2.313  -3.645  23.163  1.00 90.56           H  
ATOM   1559  HZ2 LYS A 102       1.737  -2.357  24.013  1.00 90.56           H  
ATOM   1560  HZ3 LYS A 102       2.583  -2.115  22.624  1.00 90.56           H  
ATOM   1561  N   ASP A 103      -1.727  -1.454  16.968  1.00 91.72           N  
ATOM   1562  H   ASP A 103      -0.947  -1.688  16.370  1.00 91.72           H  
ATOM   1563  CA  ASP A 103      -2.324  -0.120  16.857  1.00 91.72           C  
ATOM   1564  HA  ASP A 103      -2.322   0.349  17.841  1.00 91.72           H  
ATOM   1565  C   ASP A 103      -3.783  -0.209  16.382  1.00 91.72           C  
ATOM   1566  CB  ASP A 103      -1.496   0.763  15.907  1.00 91.72           C  
ATOM   1567  HB2 ASP A 103      -1.577   0.367  14.895  1.00 91.72           H  
ATOM   1568  HB3 ASP A 103      -1.915   1.769  15.912  1.00 91.72           H  
ATOM   1569  O   ASP A 103      -4.657   0.452  16.941  1.00 91.72           O  
ATOM   1570  CG  ASP A 103      -0.018   0.860  16.283  1.00 91.72           C  
ATOM   1571  OD1 ASP A 103       0.299   1.011  17.481  1.00 91.72           O  
ATOM   1572  OD2 ASP A 103       0.816   0.716  15.356  1.00 91.72           O  
ATOM   1573  N   ILE A 104      -4.055  -1.069  15.388  1.00 93.59           N  
ATOM   1574  H   ILE A 104      -3.279  -1.566  14.974  1.00 93.59           H  
ATOM   1575  CA  ILE A 104      -5.411  -1.322  14.868  1.00 93.59           C  
ATOM   1576  HA  ILE A 104      -5.851  -0.378  14.547  1.00 93.59           H  
ATOM   1577  C   ILE A 104      -6.301  -1.879  15.981  1.00 93.59           C  
ATOM   1578  CB  ILE A 104      -5.361  -2.287  13.651  1.00 93.59           C  
ATOM   1579  HB  ILE A 104      -4.816  -3.183  13.948  1.00 93.59           H  
ATOM   1580  O   ILE A 104      -7.354  -1.325  16.289  1.00 93.59           O  
ATOM   1581  CG1 ILE A 104      -4.588  -1.627  12.487  1.00 93.59           C  
ATOM   1582 HG12 ILE A 104      -5.056  -0.675  12.236  1.00 93.59           H  
ATOM   1583 HG13 ILE A 104      -3.568  -1.436  12.820  1.00 93.59           H  
ATOM   1584  CG2 ILE A 104      -6.759  -2.741  13.184  1.00 93.59           C  
ATOM   1585 HG21 ILE A 104      -7.294  -1.918  12.709  1.00 93.59           H  
ATOM   1586 HG22 ILE A 104      -6.665  -3.551  12.461  1.00 93.59           H  
ATOM   1587 HG23 ILE A 104      -7.357  -3.127  14.010  1.00 93.59           H  
ATOM   1588  CD1 ILE A 104      -4.486  -2.470  11.209  1.00 93.59           C  
ATOM   1589 HD11 ILE A 104      -3.790  -1.995  10.518  1.00 93.59           H  
ATOM   1590 HD12 ILE A 104      -5.459  -2.541  10.723  1.00 93.59           H  
ATOM   1591 HD13 ILE A 104      -4.122  -3.469  11.449  1.00 93.59           H  
ATOM   1592  N   THR A 105      -5.860  -2.961  16.619  1.00 94.38           N  
ATOM   1593  H   THR A 105      -4.967  -3.345  16.342  1.00 94.38           H  
ATOM   1594  CA  THR A 105      -6.657  -3.670  17.629  1.00 94.38           C  
ATOM   1595  HA  THR A 105      -7.642  -3.874  17.209  1.00 94.38           H  
ATOM   1596  C   THR A 105      -6.888  -2.844  18.893  1.00 94.38           C  
ATOM   1597  CB  THR A 105      -6.017  -5.013  17.993  1.00 94.38           C  
ATOM   1598  HB  THR A 105      -6.517  -5.404  18.879  1.00 94.38           H  
ATOM   1599  O   THR A 105      -7.978  -2.895  19.460  1.00 94.38           O  
ATOM   1600  CG2 THR A 105      -6.137  -6.017  16.843  1.00 94.38           C  
ATOM   1601 HG21 THR A 105      -5.646  -6.952  17.114  1.00 94.38           H  
ATOM   1602 HG22 THR A 105      -7.189  -6.221  16.645  1.00 94.38           H  
ATOM   1603 HG23 THR A 105      -5.688  -5.624  15.931  1.00 94.38           H  
ATOM   1604  OG1 THR A 105      -4.649  -4.874  18.287  1.00 94.38           O  
ATOM   1605  HG1 THR A 105      -4.205  -4.725  17.449  1.00 94.38           H  
ATOM   1606  N   GLN A 106      -5.913  -2.030  19.311  1.00 94.60           N  
ATOM   1607  H   GLN A 106      -5.026  -2.050  18.827  1.00 94.60           H  
ATOM   1608  CA  GLN A 106      -6.078  -1.091  20.422  1.00 94.60           C  
ATOM   1609  HA  GLN A 106      -6.449  -1.632  21.293  1.00 94.60           H  
ATOM   1610  C   GLN A 106      -7.098   0.003  20.115  1.00 94.60           C  
ATOM   1611  CB  GLN A 106      -4.734  -0.437  20.766  1.00 94.60           C  
ATOM   1612  HB2 GLN A 106      -4.233  -0.112  19.854  1.00 94.60           H  
ATOM   1613  HB3 GLN A 106      -4.917   0.442  21.384  1.00 94.60           H  
ATOM   1614  O   GLN A 106      -7.875   0.375  20.993  1.00 94.60           O  
ATOM   1615  CG  GLN A 106      -3.840  -1.392  21.561  1.00 94.60           C  
ATOM   1616  HG2 GLN A 106      -4.371  -1.674  22.470  1.00 94.60           H  
ATOM   1617  HG3 GLN A 106      -3.648  -2.307  21.000  1.00 94.60           H  
ATOM   1618  CD  GLN A 106      -2.512  -0.760  21.953  1.00 94.60           C  
ATOM   1619  NE2 GLN A 106      -1.942  -1.171  23.065  1.00 94.60           N  
ATOM   1620 HE21 GLN A 106      -2.481  -1.788  23.656  1.00 94.60           H  
ATOM   1621 HE22 GLN A 106      -1.268  -0.508  23.420  1.00 94.60           H  
ATOM   1622  OE1 GLN A 106      -1.958   0.137  21.346  1.00 94.60           O  
ATOM   1623  N   GLU A 107      -7.123   0.515  18.884  1.00 96.14           N  
ATOM   1624  H   GLU A 107      -6.457   0.205  18.191  1.00 96.14           H  
ATOM   1625  CA  GLU A 107      -8.126   1.502  18.506  1.00 96.14           C  
ATOM   1626  HA  GLU A 107      -8.146   2.278  19.271  1.00 96.14           H  
ATOM   1627  C   GLU A 107      -9.528   0.894  18.461  1.00 96.14           C  
ATOM   1628  CB  GLU A 107      -7.738   2.172  17.191  1.00 96.14           C  
ATOM   1629  HB2 GLU A 107      -6.766   2.638  17.355  1.00 96.14           H  
ATOM   1630  HB3 GLU A 107      -7.641   1.433  16.396  1.00 96.14           H  
ATOM   1631  O   GLU A 107     -10.454   1.475  19.028  1.00 96.14           O  
ATOM   1632  CG  GLU A 107      -8.799   3.221  16.812  1.00 96.14           C  
ATOM   1633  HG2 GLU A 107      -9.245   3.626  17.721  1.00 96.14           H  
ATOM   1634  HG3 GLU A 107      -9.587   2.737  16.236  1.00 96.14           H  
ATOM   1635  CD  GLU A 107      -8.239   4.405  16.037  1.00 96.14           C  
ATOM   1636  OE1 GLU A 107      -9.012   5.242  15.540  1.00 96.14           O  
ATOM   1637  OE2 GLU A 107      -7.007   4.616  15.998  1.00 96.14           O  
ATOM   1638  N   MET A 108      -9.684  -0.303  17.893  1.00 96.31           N  
ATOM   1639  H   MET A 108      -8.892  -0.728  17.431  1.00 96.31           H  
ATOM   1640  CA  MET A 108     -10.965  -1.015  17.923  1.00 96.31           C  
ATOM   1641  HA  MET A 108     -11.714  -0.414  17.408  1.00 96.31           H  
ATOM   1642  C   MET A 108     -11.462  -1.225  19.362  1.00 96.31           C  
ATOM   1643  CB  MET A 108     -10.845  -2.365  17.209  1.00 96.31           C  
ATOM   1644  HB2 MET A 108     -10.048  -2.951  17.668  1.00 96.31           H  
ATOM   1645  HB3 MET A 108     -11.783  -2.904  17.340  1.00 96.31           H  
ATOM   1646  O   MET A 108     -12.619  -0.930  19.659  1.00 96.31           O  
ATOM   1647  CG  MET A 108     -10.570  -2.239  15.708  1.00 96.31           C  
ATOM   1648  HG2 MET A 108      -9.652  -1.672  15.554  1.00 96.31           H  
ATOM   1649  HG3 MET A 108     -11.382  -1.690  15.231  1.00 96.31           H  
ATOM   1650  SD  MET A 108     -10.384  -3.844  14.891  1.00 96.31           S  
ATOM   1651  CE  MET A 108     -12.126  -4.329  14.753  1.00 96.31           C  
ATOM   1652  HE1 MET A 108     -12.611  -4.298  15.728  1.00 96.31           H  
ATOM   1653  HE2 MET A 108     -12.640  -3.645  14.077  1.00 96.31           H  
ATOM   1654  HE3 MET A 108     -12.185  -5.341  14.350  1.00 96.31           H  
ATOM   1655  N   ALA A 109     -10.578  -1.645  20.273  1.00 94.70           N  
ATOM   1656  H   ALA A 109      -9.648  -1.896  19.968  1.00 94.70           H  
ATOM   1657  CA  ALA A 109     -10.897  -1.808  21.692  1.00 94.70           C  
ATOM   1658  HA  ALA A 109     -11.737  -2.497  21.790  1.00 94.70           H  
ATOM   1659  C   ALA A 109     -11.311  -0.489  22.373  1.00 94.70           C  
ATOM   1660  CB  ALA A 109      -9.673  -2.423  22.382  1.00 94.70           C  
ATOM   1661  HB1 ALA A 109      -9.908  -2.614  23.429  1.00 94.70           H  
ATOM   1662  HB2 ALA A 109      -8.822  -1.745  22.320  1.00 94.70           H  
ATOM   1663  HB3 ALA A 109      -9.420  -3.369  21.903  1.00 94.70           H  
ATOM   1664  O   ALA A 109     -12.153  -0.487  23.267  1.00 94.70           O  
ATOM   1665  N   SER A 110     -10.753   0.649  21.945  1.00 95.47           N  
ATOM   1666  H   SER A 110     -10.035   0.595  21.237  1.00 95.47           H  
ATOM   1667  CA  SER A 110     -11.134   1.965  22.479  1.00 95.47           C  
ATOM   1668  HA  SER A 110     -11.172   1.883  23.566  1.00 95.47           H  
ATOM   1669  C   SER A 110     -12.522   2.439  22.030  1.00 95.47           C  
ATOM   1670  CB  SER A 110     -10.068   3.009  22.135  1.00 95.47           C  
ATOM   1671  HB2 SER A 110     -10.212   3.877  22.779  1.00 95.47           H  
ATOM   1672  HB3 SER A 110      -9.081   2.593  22.339  1.00 95.47           H  
ATOM   1673  O   SER A 110     -13.114   3.295  22.683  1.00 95.47           O  
ATOM   1674  OG  SER A 110     -10.124   3.445  20.790  1.00 95.47           O  
ATOM   1675  HG  SER A 110     -10.311   2.703  20.211  1.00 95.47           H  
ATOM   1676  N   LEU A 111     -13.038   1.888  20.925  1.00 94.82           N  
ATOM   1677  H   LEU A 111     -12.490   1.187  20.447  1.00 94.82           H  
ATOM   1678  CA  LEU A 111     -14.328   2.256  20.335  1.00 94.82           C  
ATOM   1679  HA  LEU A 111     -14.603   3.260  20.656  1.00 94.82           H  
ATOM   1680  C   LEU A 111     -15.476   1.339  20.770  1.00 94.82           C  
ATOM   1681  CB  LEU A 111     -14.183   2.235  18.804  1.00 94.82           C  
ATOM   1682  HB2 LEU A 111     -15.170   2.346  18.353  1.00 94.82           H  
ATOM   1683  HB3 LEU A 111     -13.794   1.259  18.512  1.00 94.82           H  
ATOM   1684  O   LEU A 111     -16.638   1.720  20.639  1.00 94.82           O  
ATOM   1685  CG  LEU A 111     -13.261   3.327  18.238  1.00 94.82           C  
ATOM   1686  HG  LEU A 111     -12.301   3.314  18.753  1.00 94.82           H  
ATOM   1687  CD1 LEU A 111     -13.016   3.054  16.757  1.00 94.82           C  
ATOM   1688 HD11 LEU A 111     -13.958   3.043  16.210  1.00 94.82           H  
ATOM   1689 HD12 LEU A 111     -12.376   3.842  16.357  1.00 94.82           H  
ATOM   1690 HD13 LEU A 111     -12.505   2.099  16.641  1.00 94.82           H  
ATOM   1691  CD2 LEU A 111     -13.867   4.724  18.375  1.00 94.82           C  
ATOM   1692 HD21 LEU A 111     -13.984   4.981  19.428  1.00 94.82           H  
ATOM   1693 HD22 LEU A 111     -13.203   5.454  17.911  1.00 94.82           H  
ATOM   1694 HD23 LEU A 111     -14.836   4.761  17.877  1.00 94.82           H  
ATOM   1695  N   ALA A 112     -15.165   0.142  21.269  1.00 92.93           N  
ATOM   1696  H   ALA A 112     -14.189  -0.111  21.329  1.00 92.93           H  
ATOM   1697  CA  ALA A 112     -16.141  -0.875  21.629  1.00 92.93           C  
ATOM   1698  HA  ALA A 112     -17.128  -0.425  21.728  1.00 92.93           H  
ATOM   1699  C   ALA A 112     -15.779  -1.523  22.973  1.00 92.93           C  
ATOM   1700  CB  ALA A 112     -16.196  -1.888  20.482  1.00 92.93           C  
ATOM   1701  HB1 ALA A 112     -16.813  -2.738  20.772  1.00 92.93           H  
ATOM   1702  HB2 ALA A 112     -16.615  -1.419  19.592  1.00 92.93           H  
ATOM   1703  HB3 ALA A 112     -15.190  -2.244  20.258  1.00 92.93           H  
ATOM   1704  O   ALA A 112     -14.828  -2.297  23.078  1.00 92.93           O  
ATOM   1705  N   GLU A 113     -16.553  -1.221  24.017  1.00 90.29           N  
ATOM   1706  H   GLU A 113     -17.331  -0.590  23.891  1.00 90.29           H  
ATOM   1707  CA  GLU A 113     -16.298  -1.753  25.357  1.00 90.29           C  
ATOM   1708  HA  GLU A 113     -15.281  -1.470  25.630  1.00 90.29           H  
ATOM   1709  C   GLU A 113     -16.388  -3.288  25.384  1.00 90.29           C  
ATOM   1710  CB  GLU A 113     -17.246  -1.110  26.380  1.00 90.29           C  
ATOM   1711  HB2 GLU A 113     -17.182  -0.027  26.279  1.00 90.29           H  
ATOM   1712  HB3 GLU A 113     -18.269  -1.423  26.170  1.00 90.29           H  
ATOM   1713  O   GLU A 113     -17.354  -3.896  24.919  1.00 90.29           O  
ATOM   1714  CG  GLU A 113     -16.866  -1.501  27.818  1.00 90.29           C  
ATOM   1715  HG2 GLU A 113     -15.832  -1.207  27.994  1.00 90.29           H  
ATOM   1716  HG3 GLU A 113     -16.927  -2.584  27.920  1.00 90.29           H  
ATOM   1717  CD  GLU A 113     -17.761  -0.864  28.894  1.00 90.29           C  
ATOM   1718  OE1 GLU A 113     -17.524  -1.184  30.081  1.00 90.29           O  
ATOM   1719  OE2 GLU A 113     -18.664  -0.074  28.541  1.00 90.29           O  
ATOM   1720  N   GLY A 114     -15.362  -3.928  25.946  1.00 91.03           N  
ATOM   1721  H   GLY A 114     -14.588  -3.380  26.293  1.00 91.03           H  
ATOM   1722  CA  GLY A 114     -15.262  -5.386  25.997  1.00 91.03           C  
ATOM   1723  HA2 GLY A 114     -14.539  -5.661  26.765  1.00 91.03           H  
ATOM   1724  HA3 GLY A 114     -16.230  -5.807  26.271  1.00 91.03           H  
ATOM   1725  C   GLY A 114     -14.816  -6.033  24.685  1.00 91.03           C  
ATOM   1726  O   GLY A 114     -14.793  -7.257  24.620  1.00 91.03           O  
ATOM   1727  N   LEU A 115     -14.455  -5.256  23.659  1.00 93.69           N  
ATOM   1728  H   LEU A 115     -14.547  -4.253  23.737  1.00 93.69           H  
ATOM   1729  CA  LEU A 115     -13.753  -5.769  22.489  1.00 93.69           C  
ATOM   1730  HA  LEU A 115     -14.107  -6.780  22.289  1.00 93.69           H  
ATOM   1731  C   LEU A 115     -12.252  -5.818  22.771  1.00 93.69           C  
ATOM   1732  CB  LEU A 115     -14.073  -4.896  21.264  1.00 93.69           C  
ATOM   1733  HB2 LEU A 115     -15.149  -4.921  21.091  1.00 93.69           H  
ATOM   1734  HB3 LEU A 115     -13.782  -3.868  21.475  1.00 93.69           H  
ATOM   1735  O   LEU A 115     -11.606  -4.784  22.919  1.00 93.69           O  
ATOM   1736  CG  LEU A 115     -13.339  -5.324  19.984  1.00 93.69           C  
ATOM   1737  HG  LEU A 115     -12.267  -5.159  20.096  1.00 93.69           H  
ATOM   1738  CD1 LEU A 115     -13.575  -6.800  19.678  1.00 93.69           C  
ATOM   1739 HD11 LEU A 115     -14.635  -7.035  19.770  1.00 93.69           H  
ATOM   1740 HD12 LEU A 115     -13.000  -7.424  20.362  1.00 93.69           H  
ATOM   1741 HD13 LEU A 115     -13.224  -7.021  18.670  1.00 93.69           H  
ATOM   1742  CD2 LEU A 115     -13.829  -4.484  18.807  1.00 93.69           C  
ATOM   1743 HD21 LEU A 115     -13.614  -3.433  18.997  1.00 93.69           H  
ATOM   1744 HD22 LEU A 115     -13.320  -4.789  17.892  1.00 93.69           H  
ATOM   1745 HD23 LEU A 115     -14.903  -4.616  18.681  1.00 93.69           H  
ATOM   1746  N   VAL A 116     -11.680  -7.019  22.804  1.00 95.21           N  
ATOM   1747  H   VAL A 116     -12.259  -7.846  22.770  1.00 95.21           H  
ATOM   1748  CA  VAL A 116     -10.231  -7.210  22.893  1.00 95.21           C  
ATOM   1749  HA  VAL A 116      -9.734  -6.256  22.716  1.00 95.21           H  
ATOM   1750  C   VAL A 116      -9.792  -8.165  21.796  1.00 95.21           C  
ATOM   1751  CB  VAL A 116      -9.804  -7.696  24.293  1.00 95.21           C  
ATOM   1752  HB  VAL A 116     -10.224  -8.685  24.480  1.00 95.21           H  
ATOM   1753  O   VAL A 116     -10.429  -9.186  21.550  1.00 95.21           O  
ATOM   1754  CG1 VAL A 116      -8.278  -7.798  24.413  1.00 95.21           C  
ATOM   1755 HG11 VAL A 116      -7.893  -8.538  23.711  1.00 95.21           H  
ATOM   1756 HG12 VAL A 116      -8.014  -8.134  25.416  1.00 95.21           H  
ATOM   1757 HG13 VAL A 116      -7.817  -6.830  24.219  1.00 95.21           H  
ATOM   1758  CG2 VAL A 116     -10.294  -6.741  25.391  1.00 95.21           C  
ATOM   1759 HG21 VAL A 116      -9.951  -5.726  25.189  1.00 95.21           H  
ATOM   1760 HG22 VAL A 116     -11.384  -6.751  25.431  1.00 95.21           H  
ATOM   1761 HG23 VAL A 116      -9.922  -7.070  26.361  1.00 95.21           H  
ATOM   1762  N   PHE A 117      -8.686  -7.833  21.141  1.00 95.64           N  
ATOM   1763  H   PHE A 117      -8.211  -6.979  21.396  1.00 95.64           H  
ATOM   1764  CA  PHE A 117      -7.974  -8.747  20.262  1.00 95.64           C  
ATOM   1765  HA  PHE A 117      -8.488  -9.708  20.231  1.00 95.64           H  
ATOM   1766  C   PHE A 117      -6.573  -8.971  20.818  1.00 95.64           C  
ATOM   1767  CB  PHE A 117      -7.919  -8.189  18.844  1.00 95.64           C  
ATOM   1768  HB2 PHE A 117      -7.191  -8.761  18.269  1.00 95.64           H  
ATOM   1769  HB3 PHE A 117      -7.556  -7.163  18.908  1.00 95.64           H  
ATOM   1770  O   PHE A 117      -5.875  -8.021  21.179  1.00 95.64           O  
ATOM   1771  CG  PHE A 117      -9.230  -8.197  18.090  1.00 95.64           C  
ATOM   1772  CD1 PHE A 117      -9.738  -9.406  17.583  1.00 95.64           C  
ATOM   1773  HD1 PHE A 117      -9.208 -10.329  17.762  1.00 95.64           H  
ATOM   1774  CD2 PHE A 117      -9.919  -6.993  17.854  1.00 95.64           C  
ATOM   1775  HD2 PHE A 117      -9.536  -6.059  18.239  1.00 95.64           H  
ATOM   1776  CE1 PHE A 117     -10.927  -9.412  16.835  1.00 95.64           C  
ATOM   1777  HE1 PHE A 117     -11.307 -10.338  16.431  1.00 95.64           H  
ATOM   1778  CE2 PHE A 117     -11.103  -7.001  17.101  1.00 95.64           C  
ATOM   1779  HE2 PHE A 117     -11.622  -6.073  16.911  1.00 95.64           H  
ATOM   1780  CZ  PHE A 117     -11.612  -8.209  16.594  1.00 95.64           C  
ATOM   1781  HZ  PHE A 117     -12.521  -8.212  16.011  1.00 95.64           H  
ATOM   1782  N   THR A 118      -6.153 -10.228  20.867  1.00 94.18           N  
ATOM   1783  H   THR A 118      -6.779 -10.961  20.564  1.00 94.18           H  
ATOM   1784  CA  THR A 118      -4.811 -10.634  21.283  1.00 94.18           C  
ATOM   1785  HA  THR A 118      -4.233  -9.745  21.534  1.00 94.18           H  
ATOM   1786  C   THR A 118      -4.098 -11.301  20.114  1.00 94.18           C  
ATOM   1787  CB  THR A 118      -4.850 -11.514  22.547  1.00 94.18           C  
ATOM   1788  HB  THR A 118      -3.832 -11.812  22.798  1.00 94.18           H  
ATOM   1789  O   THR A 118      -4.731 -11.835  19.208  1.00 94.18           O  
ATOM   1790  CG2 THR A 118      -5.430 -10.740  23.730  1.00 94.18           C  
ATOM   1791 HG21 THR A 118      -6.490 -10.542  23.570  1.00 94.18           H  
ATOM   1792 HG22 THR A 118      -5.327 -11.333  24.639  1.00 94.18           H  
ATOM   1793 HG23 THR A 118      -4.902  -9.795  23.860  1.00 94.18           H  
ATOM   1794  OG1 THR A 118      -5.632 -12.672  22.366  1.00 94.18           O  
ATOM   1795  HG1 THR A 118      -6.000 -12.932  23.214  1.00 94.18           H  
ATOM   1796  N   CYS A 119      -2.770 -11.223  20.082  1.00 91.48           N  
ATOM   1797  H   CYS A 119      -2.285 -10.815  20.869  1.00 91.48           H  
ATOM   1798  CA  CYS A 119      -1.961 -11.968  19.119  1.00 91.48           C  
ATOM   1799  HA  CYS A 119      -2.591 -12.379  18.331  1.00 91.48           H  
ATOM   1800  C   CYS A 119      -1.300 -13.132  19.850  1.00 91.48           C  
ATOM   1801  CB  CYS A 119      -0.932 -11.046  18.455  1.00 91.48           C  
ATOM   1802  HB2 CYS A 119      -0.326 -10.565  19.223  1.00 91.48           H  
ATOM   1803  HB3 CYS A 119      -0.277 -11.641  17.818  1.00 91.48           H  
ATOM   1804  O   CYS A 119      -0.723 -12.935  20.923  1.00 91.48           O  
ATOM   1805  SG  CYS A 119      -1.771  -9.794  17.440  1.00 91.48           S  
ATOM   1806  HG  CYS A 119      -2.846  -9.659  18.221  1.00 91.48           H  
ATOM   1807  N   ASP A 120      -1.380 -14.334  19.285  1.00 89.16           N  
ATOM   1808  H   ASP A 120      -1.862 -14.430  18.403  1.00 89.16           H  
ATOM   1809  CA  ASP A 120      -0.645 -15.477  19.817  1.00 89.16           C  
ATOM   1810  HA  ASP A 120      -0.724 -15.434  20.904  1.00 89.16           H  
ATOM   1811  C   ASP A 120       0.861 -15.392  19.495  1.00 89.16           C  
ATOM   1812  CB  ASP A 120      -1.319 -16.797  19.396  1.00 89.16           C  
ATOM   1813  HB2 ASP A 120      -0.954 -17.581  20.059  1.00 89.16           H  
ATOM   1814  HB3 ASP A 120      -2.393 -16.713  19.562  1.00 89.16           H  
ATOM   1815  O   ASP A 120       1.341 -14.457  18.851  1.00 89.16           O  
ATOM   1816  CG  ASP A 120      -1.073 -17.255  17.955  1.00 89.16           C  
ATOM   1817  OD1 ASP A 120      -0.337 -16.585  17.203  1.00 89.16           O  
ATOM   1818  OD2 ASP A 120      -1.561 -18.357  17.621  1.00 89.16           O  
ATOM   1819  N   PHE A 121       1.632 -16.385  19.947  1.00 89.36           N  
ATOM   1820  H   PHE A 121       1.191 -17.154  20.432  1.00 89.36           H  
ATOM   1821  CA  PHE A 121       3.083 -16.436  19.730  1.00 89.36           C  
ATOM   1822  HA  PHE A 121       3.511 -15.496  20.078  1.00 89.36           H  
ATOM   1823  C   PHE A 121       3.490 -16.580  18.253  1.00 89.36           C  
ATOM   1824  CB  PHE A 121       3.677 -17.579  20.565  1.00 89.36           C  
ATOM   1825  HB2 PHE A 121       3.382 -17.448  21.606  1.00 89.36           H  
ATOM   1826  HB3 PHE A 121       4.764 -17.500  20.530  1.00 89.36           H  
ATOM   1827  O   PHE A 121       4.657 -16.376  17.927  1.00 89.36           O  
ATOM   1828  CG  PHE A 121       3.276 -18.970  20.105  1.00 89.36           C  
ATOM   1829  CD1 PHE A 121       2.087 -19.560  20.576  1.00 89.36           C  
ATOM   1830  HD1 PHE A 121       1.459 -19.031  21.277  1.00 89.36           H  
ATOM   1831  CD2 PHE A 121       4.091 -19.678  19.201  1.00 89.36           C  
ATOM   1832  HD2 PHE A 121       4.999 -19.228  18.827  1.00 89.36           H  
ATOM   1833  CE1 PHE A 121       1.704 -20.837  20.129  1.00 89.36           C  
ATOM   1834  HE1 PHE A 121       0.782 -21.277  20.478  1.00 89.36           H  
ATOM   1835  CE2 PHE A 121       3.723 -20.968  18.778  1.00 89.36           C  
ATOM   1836  HE2 PHE A 121       4.354 -21.509  18.088  1.00 89.36           H  
ATOM   1837  CZ  PHE A 121       2.521 -21.540  19.227  1.00 89.36           C  
ATOM   1838  HZ  PHE A 121       2.229 -22.521  18.883  1.00 89.36           H  
ATOM   1839  N   LEU A 122       2.552 -16.942  17.373  1.00 90.62           N  
ATOM   1840  H   LEU A 122       1.595 -17.006  17.688  1.00 90.62           H  
ATOM   1841  CA  LEU A 122       2.754 -17.025  15.928  1.00 90.62           C  
ATOM   1842  HA  LEU A 122       3.818 -17.110  15.709  1.00 90.62           H  
ATOM   1843  C   LEU A 122       2.280 -15.754  15.206  1.00 90.62           C  
ATOM   1844  CB  LEU A 122       2.033 -18.276  15.396  1.00 90.62           C  
ATOM   1845  HB2 LEU A 122       2.075 -18.268  14.306  1.00 90.62           H  
ATOM   1846  HB3 LEU A 122       0.991 -18.220  15.710  1.00 90.62           H  
ATOM   1847  O   LEU A 122       2.524 -15.624  14.012  1.00 90.62           O  
ATOM   1848  CG  LEU A 122       2.568 -19.619  15.898  1.00 90.62           C  
ATOM   1849  HG  LEU A 122       2.466 -19.641  16.983  1.00 90.62           H  
ATOM   1850  CD1 LEU A 122       1.725 -20.761  15.328  1.00 90.62           C  
ATOM   1851 HD11 LEU A 122       2.073 -21.712  15.732  1.00 90.62           H  
ATOM   1852 HD12 LEU A 122       1.803 -20.776  14.241  1.00 90.62           H  
ATOM   1853 HD13 LEU A 122       0.682 -20.618  15.611  1.00 90.62           H  
ATOM   1854  CD2 LEU A 122       4.031 -19.850  15.509  1.00 90.62           C  
ATOM   1855 HD21 LEU A 122       4.154 -19.712  14.435  1.00 90.62           H  
ATOM   1856 HD22 LEU A 122       4.668 -19.142  16.039  1.00 90.62           H  
ATOM   1857 HD23 LEU A 122       4.334 -20.861  15.779  1.00 90.62           H  
ATOM   1858  N   GLY A 123       1.635 -14.816  15.908  1.00 88.40           N  
ATOM   1859  H   GLY A 123       1.436 -15.007  16.879  1.00 88.40           H  
ATOM   1860  CA  GLY A 123       1.100 -13.576  15.346  1.00 88.40           C  
ATOM   1861  HA2 GLY A 123       1.733 -13.245  14.522  1.00 88.40           H  
ATOM   1862  HA3 GLY A 123       1.118 -12.811  16.122  1.00 88.40           H  
ATOM   1863  C   GLY A 123      -0.335 -13.679  14.826  1.00 88.40           C  
ATOM   1864  O   GLY A 123      -0.818 -12.727  14.218  1.00 88.40           O  
ATOM   1865  N   PHE A 124      -1.036 -14.793  15.062  1.00 93.47           N  
ATOM   1866  H   PHE A 124      -0.636 -15.495  15.668  1.00 93.47           H  
ATOM   1867  CA  PHE A 124      -2.449 -14.905  14.704  1.00 93.47           C  
ATOM   1868  HA  PHE A 124      -2.593 -14.489  13.707  1.00 93.47           H  
ATOM   1869  C   PHE A 124      -3.300 -14.109  15.682  1.00 93.47           C  
ATOM   1870  CB  PHE A 124      -2.925 -16.359  14.675  1.00 93.47           C  
ATOM   1871  HB2 PHE A 124      -2.665 -16.843  15.616  1.00 93.47           H  
ATOM   1872  HB3 PHE A 124      -4.013 -16.365  14.599  1.00 93.47           H  
ATOM   1873  O   PHE A 124      -3.138 -14.221  16.900  1.00 93.47           O  
ATOM   1874  CG  PHE A 124      -2.367 -17.159  13.523  1.00 93.47           C  
ATOM   1875  CD1 PHE A 124      -3.134 -17.382  12.368  1.00 93.47           C  
ATOM   1876  HD1 PHE A 124      -4.126 -16.964  12.276  1.00 93.47           H  
ATOM   1877  CD2 PHE A 124      -1.068 -17.681  13.607  1.00 93.47           C  
ATOM   1878  HD2 PHE A 124      -0.473 -17.453  14.479  1.00 93.47           H  
ATOM   1879  CE1 PHE A 124      -2.611 -18.159  11.322  1.00 93.47           C  
ATOM   1880  HE1 PHE A 124      -3.221 -18.368  10.456  1.00 93.47           H  
ATOM   1881  CE2 PHE A 124      -0.534 -18.439  12.552  1.00 93.47           C  
ATOM   1882  HE2 PHE A 124       0.476 -18.818  12.610  1.00 93.47           H  
ATOM   1883  CZ  PHE A 124      -1.311 -18.682  11.407  1.00 93.47           C  
ATOM   1884  HZ  PHE A 124      -0.912 -19.268  10.592  1.00 93.47           H  
ATOM   1885  N   VAL A 125      -4.241 -13.343  15.137  1.00 94.78           N  
ATOM   1886  H   VAL A 125      -4.323 -13.306  14.131  1.00 94.78           H  
ATOM   1887  CA  VAL A 125      -5.201 -12.587  15.933  1.00 94.78           C  
ATOM   1888  HA  VAL A 125      -4.663 -12.123  16.760  1.00 94.78           H  
ATOM   1889  C   VAL A 125      -6.244 -13.538  16.519  1.00 94.78           C  
ATOM   1890  CB  VAL A 125      -5.838 -11.456  15.106  1.00 94.78           C  
ATOM   1891  HB  VAL A 125      -6.347 -11.881  14.241  1.00 94.78           H  
ATOM   1892  O   VAL A 125      -6.757 -14.427  15.841  1.00 94.78           O  
ATOM   1893  CG1 VAL A 125      -6.860 -10.672  15.934  1.00 94.78           C  
ATOM   1894 HG11 VAL A 125      -7.226  -9.819  15.363  1.00 94.78           H  
ATOM   1895 HG12 VAL A 125      -6.396 -10.322  16.856  1.00 94.78           H  
ATOM   1896 HG13 VAL A 125      -7.715 -11.307  16.167  1.00 94.78           H  
ATOM   1897  CG2 VAL A 125      -4.766 -10.466  14.623  1.00 94.78           C  
ATOM   1898 HG21 VAL A 125      -4.233 -10.039  15.473  1.00 94.78           H  
ATOM   1899 HG22 VAL A 125      -4.056 -10.970  13.966  1.00 94.78           H  
ATOM   1900 HG23 VAL A 125      -5.236  -9.668  14.049  1.00 94.78           H  
ATOM   1901  N   LYS A 126      -6.579 -13.343  17.789  1.00 95.47           N  
ATOM   1902  H   LYS A 126      -6.063 -12.643  18.303  1.00 95.47           H  
ATOM   1903  CA  LYS A 126      -7.660 -14.020  18.498  1.00 95.47           C  
ATOM   1904  HA  LYS A 126      -8.245 -14.611  17.793  1.00 95.47           H  
ATOM   1905  C   LYS A 126      -8.583 -12.975  19.114  1.00 95.47           C  
ATOM   1906  CB  LYS A 126      -7.050 -14.953  19.549  1.00 95.47           C  
ATOM   1907  HB2 LYS A 126      -6.540 -14.350  20.300  1.00 95.47           H  
ATOM   1908  HB3 LYS A 126      -6.318 -15.607  19.073  1.00 95.47           H  
ATOM   1909  O   LYS A 126      -8.106 -11.992  19.677  1.00 95.47           O  
ATOM   1910  CG  LYS A 126      -8.128 -15.814  20.215  1.00 95.47           C  
ATOM   1911  HG2 LYS A 126      -8.935 -15.175  20.573  1.00 95.47           H  
ATOM   1912  HG3 LYS A 126      -8.532 -16.522  19.492  1.00 95.47           H  
ATOM   1913  CD  LYS A 126      -7.558 -16.566  21.414  1.00 95.47           C  
ATOM   1914  HD2 LYS A 126      -6.822 -17.301  21.088  1.00 95.47           H  
ATOM   1915  HD3 LYS A 126      -7.085 -15.843  22.079  1.00 95.47           H  
ATOM   1916  CE  LYS A 126      -8.724 -17.240  22.136  1.00 95.47           C  
ATOM   1917  HE2 LYS A 126      -9.045 -18.120  21.578  1.00 95.47           H  
ATOM   1918  HE3 LYS A 126      -9.557 -16.538  22.151  1.00 95.47           H  
ATOM   1919  NZ  LYS A 126      -8.356 -17.570  23.529  1.00 95.47           N  
ATOM   1920  HZ1 LYS A 126      -8.045 -16.722  23.982  1.00 95.47           H  
ATOM   1921  HZ2 LYS A 126      -7.613 -18.253  23.566  1.00 95.47           H  
ATOM   1922  HZ3 LYS A 126      -9.172 -17.887  24.032  1.00 95.47           H  
ATOM   1923  N   SER A 127      -9.891 -13.176  19.008  1.00 94.41           N  
ATOM   1924  H   SER A 127     -10.224 -14.020  18.563  1.00 94.41           H  
ATOM   1925  CA  SER A 127     -10.885 -12.334  19.668  1.00 94.41           C  
ATOM   1926  HA  SER A 127     -10.518 -11.308  19.691  1.00 94.41           H  
ATOM   1927  C   SER A 127     -11.103 -12.785  21.115  1.00 94.41           C  
ATOM   1928  CB  SER A 127     -12.197 -12.319  18.877  1.00 94.41           C  
ATOM   1929  HB2 SER A 127     -12.876 -11.595  19.328  1.00 94.41           H  
ATOM   1930  HB3 SER A 127     -11.997 -12.019  17.848  1.00 94.41           H  
ATOM   1931  O   SER A 127     -11.273 -13.964  21.415  1.00 94.41           O  
ATOM   1932  OG  SER A 127     -12.787 -13.601  18.887  1.00 94.41           O  
ATOM   1933  HG  SER A 127     -13.675 -13.574  18.523  1.00 94.41           H  
ATOM   1934  N   GLU A 128     -11.120 -11.834  22.034  1.00 92.78           N  
ATOM   1935  H   GLU A 128     -10.917 -10.889  21.740  1.00 92.78           H  
ATOM   1936  CA  GLU A 128     -11.446 -12.011  23.448  1.00 92.78           C  
ATOM   1937  HA  GLU A 128     -11.860 -13.005  23.619  1.00 92.78           H  
ATOM   1938  C   GLU A 128     -12.544 -11.005  23.794  1.00 92.78           C  
ATOM   1939  CB  GLU A 128     -10.188 -11.868  24.320  1.00 92.78           C  
ATOM   1940  HB2 GLU A 128      -9.677 -10.938  24.074  1.00 92.78           H  
ATOM   1941  HB3 GLU A 128     -10.489 -11.846  25.367  1.00 92.78           H  
ATOM   1942  O   GLU A 128     -12.337 -10.034  24.516  1.00 92.78           O  
ATOM   1943  CG  GLU A 128      -9.224 -13.047  24.114  1.00 92.78           C  
ATOM   1944  HG2 GLU A 128      -8.945 -13.101  23.061  1.00 92.78           H  
ATOM   1945  HG3 GLU A 128      -9.741 -13.972  24.367  1.00 92.78           H  
ATOM   1946  CD  GLU A 128      -7.939 -12.953  24.947  1.00 92.78           C  
ATOM   1947  OE1 GLU A 128      -7.026 -13.763  24.647  1.00 92.78           O  
ATOM   1948  OE2 GLU A 128      -7.850 -12.108  25.864  1.00 92.78           O  
ATOM   1949  N   CYS A 129     -13.708 -11.194  23.177  1.00 90.67           N  
ATOM   1950  H   CYS A 129     -13.812 -11.987  22.560  1.00 90.67           H  
ATOM   1951  CA  CYS A 129     -14.821 -10.257  23.237  1.00 90.67           C  
ATOM   1952  HA  CYS A 129     -14.538  -9.436  23.897  1.00 90.67           H  
ATOM   1953  C   CYS A 129     -16.077 -10.866  23.866  1.00 90.67           C  
ATOM   1954  CB  CYS A 129     -15.037  -9.661  21.839  1.00 90.67           C  
ATOM   1955  HB2 CYS A 129     -14.164  -9.057  21.591  1.00 90.67           H  
ATOM   1956  HB3 CYS A 129     -15.913  -9.013  21.848  1.00 90.67           H  
ATOM   1957  O   CYS A 129     -16.252 -12.084  23.889  1.00 90.67           O  
ATOM   1958  SG  CYS A 129     -15.216 -10.947  20.566  1.00 90.67           S  
ATOM   1959  HG  CYS A 129     -16.551 -10.952  20.517  1.00 90.67           H  
ATOM   1960  N   ASN A 130     -16.959 -10.006  24.380  1.00 90.21           N  
ATOM   1961  H   ASN A 130     -16.737  -9.021  24.340  1.00 90.21           H  
ATOM   1962  CA  ASN A 130     -18.223 -10.426  24.998  1.00 90.21           C  
ATOM   1963  HA  ASN A 130     -18.055 -11.336  25.575  1.00 90.21           H  
ATOM   1964  C   ASN A 130     -19.311 -10.752  23.964  1.00 90.21           C  
ATOM   1965  CB  ASN A 130     -18.708  -9.318  25.947  1.00 90.21           C  
ATOM   1966  HB2 ASN A 130     -18.759  -8.374  25.405  1.00 90.21           H  
ATOM   1967  HB3 ASN A 130     -19.713  -9.563  26.292  1.00 90.21           H  
ATOM   1968  O   ASN A 130     -20.229 -11.517  24.255  1.00 90.21           O  
ATOM   1969  CG  ASN A 130     -17.840  -9.150  27.179  1.00 90.21           C  
ATOM   1970  ND2 ASN A 130     -17.877  -7.993  27.797  1.00 90.21           N  
ATOM   1971 HD21 ASN A 130     -18.436  -7.231  27.441  1.00 90.21           H  
ATOM   1972 HD22 ASN A 130     -17.268  -7.902  28.597  1.00 90.21           H  
ATOM   1973  OD1 ASN A 130     -17.146 -10.045  27.628  1.00 90.21           O  
ATOM   1974  N   ASP A 131     -19.222 -10.159  22.775  1.00 92.76           N  
ATOM   1975  H   ASP A 131     -18.427  -9.563  22.592  1.00 92.76           H  
ATOM   1976  CA  ASP A 131     -20.187 -10.327  21.689  1.00 92.76           C  
ATOM   1977  HA  ASP A 131     -20.734 -11.256  21.850  1.00 92.76           H  
ATOM   1978  C   ASP A 131     -19.464 -10.454  20.337  1.00 92.76           C  
ATOM   1979  CB  ASP A 131     -21.203  -9.163  21.725  1.00 92.76           C  
ATOM   1980  HB2 ASP A 131     -20.796  -8.311  21.180  1.00 92.76           H  
ATOM   1981  HB3 ASP A 131     -21.347  -8.854  22.760  1.00 92.76           H  
ATOM   1982  O   ASP A 131     -18.239 -10.364  20.253  1.00 92.76           O  
ATOM   1983  CG  ASP A 131     -22.592  -9.522  21.160  1.00 92.76           C  
ATOM   1984  OD1 ASP A 131     -22.713 -10.518  20.407  1.00 92.76           O  
ATOM   1985  OD2 ASP A 131     -23.557  -8.771  21.432  1.00 92.76           O  
ATOM   1986  N   THR A 132     -20.224 -10.695  19.274  1.00 92.98           N  
ATOM   1987  H   THR A 132     -21.223 -10.678  19.420  1.00 92.98           H  
ATOM   1988  CA  THR A 132     -19.715 -10.871  17.910  1.00 92.98           C  
ATOM   1989  HA  THR A 132     -18.854 -11.540  17.937  1.00 92.98           H  
ATOM   1990  C   THR A 132     -19.278  -9.534  17.315  1.00 92.98           C  
ATOM   1991  CB  THR A 132     -20.788 -11.503  17.015  1.00 92.98           C  
ATOM   1992  HB  THR A 132     -21.588 -10.778  16.863  1.00 92.98           H  
ATOM   1993  O   THR A 132     -20.009  -8.541  17.387  1.00 92.98           O  
ATOM   1994  CG2 THR A 132     -20.263 -11.951  15.652  1.00 92.98           C  
ATOM   1995 HG21 THR A 132     -19.437 -12.650  15.785  1.00 92.98           H  
ATOM   1996 HG22 THR A 132     -19.932 -11.091  15.069  1.00 92.98           H  
ATOM   1997 HG23 THR A 132     -21.061 -12.457  15.109  1.00 92.98           H  
ATOM   1998  OG1 THR A 132     -21.339 -12.628  17.659  1.00 92.98           O  
ATOM   1999  HG1 THR A 132     -21.376 -12.427  18.597  1.00 92.98           H  
ATOM   2000  N   VAL A 133     -18.112  -9.516  16.674  1.00 94.30           N  
ATOM   2001  H   VAL A 133     -17.571 -10.368  16.655  1.00 94.30           H  
ATOM   2002  CA  VAL A 133     -17.653  -8.395  15.841  1.00 94.30           C  
ATOM   2003  HA  VAL A 133     -18.168  -7.481  16.136  1.00 94.30           H  
ATOM   2004  C   VAL A 133     -17.988  -8.707  14.389  1.00 94.30           C  
ATOM   2005  CB  VAL A 133     -16.140  -8.163  15.983  1.00 94.30           C  
ATOM   2006  HB  VAL A 133     -15.617  -9.031  15.583  1.00 94.30           H  
ATOM   2007  O   VAL A 133     -17.764  -9.819  13.931  1.00 94.30           O  
ATOM   2008  CG1 VAL A 133     -15.670  -6.928  15.203  1.00 94.30           C  
ATOM   2009 HG11 VAL A 133     -16.221  -6.047  15.532  1.00 94.30           H  
ATOM   2010 HG12 VAL A 133     -15.828  -7.074  14.134  1.00 94.30           H  
ATOM   2011 HG13 VAL A 133     -14.605  -6.767  15.372  1.00 94.30           H  
ATOM   2012  CG2 VAL A 133     -15.685  -7.986  17.430  1.00 94.30           C  
ATOM   2013 HG21 VAL A 133     -16.171  -8.697  18.099  1.00 94.30           H  
ATOM   2014 HG22 VAL A 133     -14.615  -8.188  17.465  1.00 94.30           H  
ATOM   2015 HG23 VAL A 133     -15.869  -6.965  17.766  1.00 94.30           H  
ATOM   2016  N   TYR A 134     -18.483  -7.736  13.637  1.00 94.60           N  
ATOM   2017  H   TYR A 134     -18.632  -6.831  14.058  1.00 94.60           H  
ATOM   2018  CA  TYR A 134     -18.760  -7.886  12.213  1.00 94.60           C  
ATOM   2019  HA  TYR A 134     -18.578  -8.916  11.906  1.00 94.60           H  
ATOM   2020  C   TYR A 134     -17.820  -6.984  11.422  1.00 94.60           C  
ATOM   2021  CB  TYR A 134     -20.232  -7.592  11.928  1.00 94.60           C  
ATOM   2022  HB2 TYR A 134     -20.433  -6.549  12.174  1.00 94.60           H  
ATOM   2023  HB3 TYR A 134     -20.422  -7.700  10.860  1.00 94.60           H  
ATOM   2024  O   TYR A 134     -17.853  -5.760  11.562  1.00 94.60           O  
ATOM   2025  CG  TYR A 134     -21.205  -8.476  12.677  1.00 94.60           C  
ATOM   2026  CD1 TYR A 134     -21.684  -9.656  12.076  1.00 94.60           C  
ATOM   2027  HD1 TYR A 134     -21.351  -9.933  11.086  1.00 94.60           H  
ATOM   2028  CD2 TYR A 134     -21.626  -8.120  13.973  1.00 94.60           C  
ATOM   2029  HD2 TYR A 134     -21.250  -7.221  14.437  1.00 94.60           H  
ATOM   2030  CE1 TYR A 134     -22.598 -10.473  12.767  1.00 94.60           C  
ATOM   2031  HE1 TYR A 134     -22.982 -11.378  12.319  1.00 94.60           H  
ATOM   2032  CE2 TYR A 134     -22.520  -8.946  14.676  1.00 94.60           C  
ATOM   2033  HE2 TYR A 134     -22.823  -8.671  15.675  1.00 94.60           H  
ATOM   2034  OH  TYR A 134     -23.864 -10.929  14.751  1.00 94.60           O  
ATOM   2035  HH  TYR A 134     -23.931 -10.636  15.663  1.00 94.60           H  
ATOM   2036  CZ  TYR A 134     -23.010 -10.122  14.069  1.00 94.60           C  
ATOM   2037  N   LEU A 135     -16.986  -7.601  10.587  1.00 95.11           N  
ATOM   2038  H   LEU A 135     -16.996  -8.611  10.572  1.00 95.11           H  
ATOM   2039  CA  LEU A 135     -15.976  -6.925   9.777  1.00 95.11           C  
ATOM   2040  HA  LEU A 135     -15.785  -5.933  10.185  1.00 95.11           H  
ATOM   2041  C   LEU A 135     -16.468  -6.797   8.326  1.00 95.11           C  
ATOM   2042  CB  LEU A 135     -14.653  -7.700   9.869  1.00 95.11           C  
ATOM   2043  HB2 LEU A 135     -13.905  -7.179   9.270  1.00 95.11           H  
ATOM   2044  HB3 LEU A 135     -14.804  -8.690   9.438  1.00 95.11           H  
ATOM   2045  O   LEU A 135     -16.607  -7.821   7.650  1.00 95.11           O  
ATOM   2046  CG  LEU A 135     -14.109  -7.885  11.297  1.00 95.11           C  
ATOM   2047  HG  LEU A 135     -14.818  -8.464  11.889  1.00 95.11           H  
ATOM   2048  CD1 LEU A 135     -12.797  -8.660  11.237  1.00 95.11           C  
ATOM   2049 HD11 LEU A 135     -12.441  -8.856  12.248  1.00 95.11           H  
ATOM   2050 HD12 LEU A 135     -12.952  -9.614  10.733  1.00 95.11           H  
ATOM   2051 HD13 LEU A 135     -12.049  -8.075  10.701  1.00 95.11           H  
ATOM   2052  CD2 LEU A 135     -13.844  -6.556  12.005  1.00 95.11           C  
ATOM   2053 HD21 LEU A 135     -13.171  -5.937  11.412  1.00 95.11           H  
ATOM   2054 HD22 LEU A 135     -13.391  -6.749  12.977  1.00 95.11           H  
ATOM   2055 HD23 LEU A 135     -14.782  -6.023  12.166  1.00 95.11           H  
ATOM   2056  N   PRO A 136     -16.762  -5.585   7.829  1.00 94.49           N  
ATOM   2057  CA  PRO A 136     -17.284  -5.376   6.481  1.00 94.49           C  
ATOM   2058  HA  PRO A 136     -18.239  -5.893   6.389  1.00 94.49           H  
ATOM   2059  C   PRO A 136     -16.327  -5.852   5.388  1.00 94.49           C  
ATOM   2060  CB  PRO A 136     -17.514  -3.868   6.360  1.00 94.49           C  
ATOM   2061  HB2 PRO A 136     -16.626  -3.375   5.963  1.00 94.49           H  
ATOM   2062  HB3 PRO A 136     -18.379  -3.648   5.734  1.00 94.49           H  
ATOM   2063  O   PRO A 136     -15.138  -5.587   5.444  1.00 94.49           O  
ATOM   2064  CG  PRO A 136     -17.720  -3.421   7.800  1.00 94.49           C  
ATOM   2065  HG2 PRO A 136     -18.739  -3.650   8.109  1.00 94.49           H  
ATOM   2066  HG3 PRO A 136     -17.492  -2.364   7.940  1.00 94.49           H  
ATOM   2067  CD  PRO A 136     -16.757  -4.324   8.555  1.00 94.49           C  
ATOM   2068  HD2 PRO A 136     -15.752  -3.902   8.536  1.00 94.49           H  
ATOM   2069  HD3 PRO A 136     -17.109  -4.437   9.580  1.00 94.49           H  
ATOM   2070  N   THR A 137     -16.857  -6.496   4.352  1.00 93.65           N  
ATOM   2071  H   THR A 137     -17.835  -6.735   4.427  1.00 93.65           H  
ATOM   2072  CA  THR A 137     -16.123  -6.913   3.138  1.00 93.65           C  
ATOM   2073  HA  THR A 137     -15.110  -6.512   3.164  1.00 93.65           H  
ATOM   2074  C   THR A 137     -16.776  -6.396   1.857  1.00 93.65           C  
ATOM   2075  CB  THR A 137     -16.019  -8.441   3.037  1.00 93.65           C  
ATOM   2076  HB  THR A 137     -15.461  -8.692   2.134  1.00 93.65           H  
ATOM   2077  O   THR A 137     -16.131  -6.332   0.806  1.00 93.65           O  
ATOM   2078  CG2 THR A 137     -15.301  -9.066   4.225  1.00 93.65           C  
ATOM   2079 HG21 THR A 137     -15.853  -8.882   5.147  1.00 93.65           H  
ATOM   2080 HG22 THR A 137     -14.304  -8.638   4.322  1.00 93.65           H  
ATOM   2081 HG23 THR A 137     -15.203 -10.139   4.061  1.00 93.65           H  
ATOM   2082  OG1 THR A 137     -17.307  -9.012   2.942  1.00 93.65           O  
ATOM   2083  HG1 THR A 137     -17.811  -8.725   3.707  1.00 93.65           H  
ATOM   2084  N   LYS A 138     -18.061  -6.022   1.933  1.00 93.18           N  
ATOM   2085  H   LYS A 138     -18.529  -6.143   2.820  1.00 93.18           H  
ATOM   2086  CA  LYS A 138     -18.803  -5.313   0.887  1.00 93.18           C  
ATOM   2087  HA  LYS A 138     -18.088  -4.718   0.317  1.00 93.18           H  
ATOM   2088  C   LYS A 138     -19.820  -4.351   1.497  1.00 93.18           C  
ATOM   2089  CB  LYS A 138     -19.538  -6.276  -0.068  1.00 93.18           C  
ATOM   2090  HB2 LYS A 138     -19.939  -5.683  -0.890  1.00 93.18           H  
ATOM   2091  HB3 LYS A 138     -20.387  -6.723   0.448  1.00 93.18           H  
ATOM   2092  O   LYS A 138     -20.363  -4.637   2.564  1.00 93.18           O  
ATOM   2093  CG  LYS A 138     -18.664  -7.392  -0.658  1.00 93.18           C  
ATOM   2094  HG2 LYS A 138     -17.741  -6.970  -1.054  1.00 93.18           H  
ATOM   2095  HG3 LYS A 138     -18.409  -8.105   0.126  1.00 93.18           H  
ATOM   2096  CD  LYS A 138     -19.373  -8.127  -1.795  1.00 93.18           C  
ATOM   2097  HD2 LYS A 138     -19.669  -7.410  -2.561  1.00 93.18           H  
ATOM   2098  HD3 LYS A 138     -20.260  -8.625  -1.404  1.00 93.18           H  
ATOM   2099  CE  LYS A 138     -18.403  -9.149  -2.394  1.00 93.18           C  
ATOM   2100  HE2 LYS A 138     -18.050  -9.799  -1.594  1.00 93.18           H  
ATOM   2101  HE3 LYS A 138     -17.540  -8.618  -2.795  1.00 93.18           H  
ATOM   2102  NZ  LYS A 138     -19.051  -9.956  -3.454  1.00 93.18           N  
ATOM   2103  HZ1 LYS A 138     -18.393 -10.619  -3.838  1.00 93.18           H  
ATOM   2104  HZ2 LYS A 138     -19.384  -9.358  -4.197  1.00 93.18           H  
ATOM   2105  HZ3 LYS A 138     -19.833 -10.470  -3.072  1.00 93.18           H  
ATOM   2106  N   HIS A 139     -20.132  -3.283   0.771  1.00 92.19           N  
ATOM   2107  H   HIS A 139     -19.626  -3.137  -0.091  1.00 92.19           H  
ATOM   2108  CA  HIS A 139     -21.196  -2.331   1.086  1.00 92.19           C  
ATOM   2109  HA  HIS A 139     -21.851  -2.740   1.856  1.00 92.19           H  
ATOM   2110  C   HIS A 139     -22.023  -2.037  -0.165  1.00 92.19           C  
ATOM   2111  CB  HIS A 139     -20.571  -1.041   1.610  1.00 92.19           C  
ATOM   2112  HB2 HIS A 139     -19.980  -1.270   2.497  1.00 92.19           H  
ATOM   2113  HB3 HIS A 139     -19.887  -0.646   0.859  1.00 92.19           H  
ATOM   2114  O   HIS A 139     -21.463  -1.658  -1.192  1.00 92.19           O  
ATOM   2115  CG  HIS A 139     -21.585   0.026   1.942  1.00 92.19           C  
ATOM   2116  CD2 HIS A 139     -22.733  -0.105   2.680  1.00 92.19           C  
ATOM   2117  HD2 HIS A 139     -23.095  -1.013   3.139  1.00 92.19           H  
ATOM   2118  ND1 HIS A 139     -21.508   1.339   1.549  1.00 92.19           N  
ATOM   2119  HD1 HIS A 139     -20.745   1.749   1.031  1.00 92.19           H  
ATOM   2120  CE1 HIS A 139     -22.546   1.998   2.085  1.00 92.19           C  
ATOM   2121  HE1 HIS A 139     -22.723   3.060   1.989  1.00 92.19           H  
ATOM   2122  NE2 HIS A 139     -23.340   1.155   2.759  1.00 92.19           N  
ATOM   2123  N   ASN A 140     -23.344  -2.229  -0.102  1.00 90.03           N  
ATOM   2124  H   ASN A 140     -23.745  -2.519   0.778  1.00 90.03           H  
ATOM   2125  CA  ASN A 140     -24.272  -2.009  -1.220  1.00 90.03           C  
ATOM   2126  HA  ASN A 140     -25.201  -2.524  -0.973  1.00 90.03           H  
ATOM   2127  C   ASN A 140     -23.786  -2.646  -2.541  1.00 90.03           C  
ATOM   2128  CB  ASN A 140     -24.599  -0.509  -1.326  1.00 90.03           C  
ATOM   2129  HB2 ASN A 140     -25.262  -0.341  -2.175  1.00 90.03           H  
ATOM   2130  HB3 ASN A 140     -23.677   0.047  -1.499  1.00 90.03           H  
ATOM   2131  O   ASN A 140     -23.827  -2.038  -3.608  1.00 90.03           O  
ATOM   2132  CG  ASN A 140     -25.295   0.033  -0.091  1.00 90.03           C  
ATOM   2133  ND2 ASN A 140     -25.174   1.314   0.158  1.00 90.03           N  
ATOM   2134 HD21 ASN A 140     -24.575   1.885  -0.421  1.00 90.03           H  
ATOM   2135 HD22 ASN A 140     -25.487   1.603   1.073  1.00 90.03           H  
ATOM   2136  OD1 ASN A 140     -25.955  -0.670   0.660  1.00 90.03           O  
ATOM   2137  N   GLY A 141     -23.257  -3.872  -2.452  1.00 87.22           N  
ATOM   2138  H   GLY A 141     -23.253  -4.302  -1.539  1.00 87.22           H  
ATOM   2139  CA  GLY A 141     -22.719  -4.630  -3.588  1.00 87.22           C  
ATOM   2140  HA2 GLY A 141     -23.355  -4.457  -4.456  1.00 87.22           H  
ATOM   2141  HA3 GLY A 141     -22.757  -5.693  -3.350  1.00 87.22           H  
ATOM   2142  C   GLY A 141     -21.280  -4.286  -3.998  1.00 87.22           C  
ATOM   2143  O   GLY A 141     -20.667  -5.067  -4.727  1.00 87.22           O  
ATOM   2144  N   VAL A 142     -20.702  -3.190  -3.501  1.00 88.54           N  
ATOM   2145  H   VAL A 142     -21.235  -2.596  -2.882  1.00 88.54           H  
ATOM   2146  CA  VAL A 142     -19.320  -2.783  -3.796  1.00 88.54           C  
ATOM   2147  HA  VAL A 142     -19.086  -3.076  -4.819  1.00 88.54           H  
ATOM   2148  C   VAL A 142     -18.353  -3.500  -2.858  1.00 88.54           C  
ATOM   2149  CB  VAL A 142     -19.149  -1.254  -3.708  1.00 88.54           C  
ATOM   2150  HB  VAL A 142     -19.321  -0.923  -2.684  1.00 88.54           H  
ATOM   2151  O   VAL A 142     -18.545  -3.503  -1.644  1.00 88.54           O  
ATOM   2152  CG1 VAL A 142     -17.734  -0.832  -4.126  1.00 88.54           C  
ATOM   2153 HG11 VAL A 142     -17.653   0.254  -4.098  1.00 88.54           H  
ATOM   2154 HG12 VAL A 142     -16.995  -1.232  -3.432  1.00 88.54           H  
ATOM   2155 HG13 VAL A 142     -17.513  -1.179  -5.136  1.00 88.54           H  
ATOM   2156  CG2 VAL A 142     -20.145  -0.538  -4.632  1.00 88.54           C  
ATOM   2157 HG21 VAL A 142     -20.027  -0.886  -5.658  1.00 88.54           H  
ATOM   2158 HG22 VAL A 142     -21.166  -0.724  -4.301  1.00 88.54           H  
ATOM   2159 HG23 VAL A 142     -19.972   0.538  -4.594  1.00 88.54           H  
ATOM   2160  N   HIS A 143     -17.321  -4.134  -3.416  1.00 89.57           N  
ATOM   2161  H   HIS A 143     -17.168  -4.028  -4.408  1.00 89.57           H  
ATOM   2162  CA  HIS A 143     -16.302  -4.829  -2.631  1.00 89.57           C  
ATOM   2163  HA  HIS A 143     -16.805  -5.359  -1.822  1.00 89.57           H  
ATOM   2164  C   HIS A 143     -15.326  -3.858  -1.967  1.00 89.57           C  
ATOM   2165  CB  HIS A 143     -15.577  -5.857  -3.507  1.00 89.57           C  
ATOM   2166  HB2 HIS A 143     -16.310  -6.550  -3.920  1.00 89.57           H  
ATOM   2167  HB3 HIS A 143     -15.101  -5.333  -4.336  1.00 89.57           H  
ATOM   2168  O   HIS A 143     -14.900  -2.888  -2.585  1.00 89.57           O  
ATOM   2169  CG  HIS A 143     -14.526  -6.657  -2.776  1.00 89.57           C  
ATOM   2170  CD2 HIS A 143     -13.231  -6.835  -3.183  1.00 89.57           C  
ATOM   2171  HD2 HIS A 143     -12.780  -6.428  -4.076  1.00 89.57           H  
ATOM   2172  ND1 HIS A 143     -14.671  -7.329  -1.577  1.00 89.57           N  
ATOM   2173  HD1 HIS A 143     -15.399  -7.196  -0.890  1.00 89.57           H  
ATOM   2174  CE1 HIS A 143     -13.492  -7.904  -1.286  1.00 89.57           C  
ATOM   2175  HE1 HIS A 143     -13.262  -8.426  -0.368  1.00 89.57           H  
ATOM   2176  NE2 HIS A 143     -12.596  -7.648  -2.246  1.00 89.57           N  
ATOM   2177  N   ILE A 144     -14.962  -4.167  -0.723  1.00 88.78           N  
ATOM   2178  H   ILE A 144     -15.362  -4.987  -0.290  1.00 88.78           H  
ATOM   2179  CA  ILE A 144     -13.945  -3.467   0.057  1.00 88.78           C  
ATOM   2180  HA  ILE A 144     -13.786  -2.473  -0.360  1.00 88.78           H  
ATOM   2181  C   ILE A 144     -12.655  -4.302  -0.038  1.00 88.78           C  
ATOM   2182  CB  ILE A 144     -14.430  -3.276   1.512  1.00 88.78           C  
ATOM   2183  HB  ILE A 144     -14.568  -4.256   1.970  1.00 88.78           H  
ATOM   2184  O   ILE A 144     -12.548  -5.311   0.671  1.00 88.78           O  
ATOM   2185  CG1 ILE A 144     -15.782  -2.522   1.564  1.00 88.78           C  
ATOM   2186 HG12 ILE A 144     -16.496  -2.980   0.879  1.00 88.78           H  
ATOM   2187 HG13 ILE A 144     -15.636  -1.490   1.245  1.00 88.78           H  
ATOM   2188  CG2 ILE A 144     -13.355  -2.509   2.299  1.00 88.78           C  
ATOM   2189 HG21 ILE A 144     -13.649  -2.387   3.342  1.00 88.78           H  
ATOM   2190 HG22 ILE A 144     -13.225  -1.522   1.855  1.00 88.78           H  
ATOM   2191 HG23 ILE A 144     -12.397  -3.028   2.277  1.00 88.78           H  
ATOM   2192  CD1 ILE A 144     -16.443  -2.534   2.946  1.00 88.78           C  
ATOM   2193 HD11 ILE A 144     -16.573  -3.562   3.285  1.00 88.78           H  
ATOM   2194 HD12 ILE A 144     -17.421  -2.057   2.880  1.00 88.78           H  
ATOM   2195 HD13 ILE A 144     -15.839  -1.987   3.669  1.00 88.78           H  
ATOM   2196  N   PRO A 145     -11.707  -3.946  -0.928  1.00 79.93           N  
ATOM   2197  CA  PRO A 145     -10.555  -4.794  -1.241  1.00 79.93           C  
ATOM   2198  HA  PRO A 145     -10.892  -5.786  -1.542  1.00 79.93           H  
ATOM   2199  C   PRO A 145      -9.607  -4.970  -0.052  1.00 79.93           C  
ATOM   2200  CB  PRO A 145      -9.864  -4.118  -2.433  1.00 79.93           C  
ATOM   2201  HB2 PRO A 145     -10.257  -4.537  -3.359  1.00 79.93           H  
ATOM   2202  HB3 PRO A 145      -8.780  -4.231  -2.402  1.00 79.93           H  
ATOM   2203  O   PRO A 145      -9.141  -6.073   0.206  1.00 79.93           O  
ATOM   2204  CG  PRO A 145     -10.282  -2.652  -2.327  1.00 79.93           C  
ATOM   2205  HG2 PRO A 145     -10.273  -2.161  -3.300  1.00 79.93           H  
ATOM   2206  HG3 PRO A 145      -9.628  -2.130  -1.628  1.00 79.93           H  
ATOM   2207  CD  PRO A 145     -11.691  -2.742  -1.750  1.00 79.93           C  
ATOM   2208  HD2 PRO A 145     -11.907  -1.848  -1.166  1.00 79.93           H  
ATOM   2209  HD3 PRO A 145     -12.406  -2.847  -2.566  1.00 79.93           H  
ATOM   2210  N   ASP A 146      -9.370  -3.900   0.707  1.00 84.49           N  
ATOM   2211  H   ASP A 146      -9.799  -3.025   0.441  1.00 84.49           H  
ATOM   2212  CA  ASP A 146      -8.449  -3.876   1.845  1.00 84.49           C  
ATOM   2213  HA  ASP A 146      -7.904  -4.819   1.878  1.00 84.49           H  
ATOM   2214  C   ASP A 146      -9.200  -3.760   3.180  1.00 84.49           C  
ATOM   2215  CB  ASP A 146      -7.416  -2.765   1.630  1.00 84.49           C  
ATOM   2216  HB2 ASP A 146      -7.921  -1.799   1.603  1.00 84.49           H  
ATOM   2217  HB3 ASP A 146      -6.915  -2.921   0.675  1.00 84.49           H  
ATOM   2218  O   ASP A 146      -9.022  -2.821   3.956  1.00 84.49           O  
ATOM   2219  CG  ASP A 146      -6.371  -2.768   2.739  1.00 84.49           C  
ATOM   2220  OD1 ASP A 146      -6.165  -3.828   3.378  1.00 84.49           O  
ATOM   2221  OD2 ASP A 146      -5.756  -1.710   2.993  1.00 84.49           O  
ATOM   2222  N   ASN A 147     -10.129  -4.682   3.409  1.00 91.00           N  
ATOM   2223  H   ASN A 147     -10.210  -5.442   2.749  1.00 91.00           H  
ATOM   2224  CA  ASN A 147     -10.987  -4.659   4.588  1.00 91.00           C  
ATOM   2225  HA  ASN A 147     -11.291  -3.626   4.760  1.00 91.00           H  
ATOM   2226  C   ASN A 147     -10.287  -5.133   5.877  1.00 91.00           C  
ATOM   2227  CB  ASN A 147     -12.254  -5.463   4.307  1.00 91.00           C  
ATOM   2228  HB2 ASN A 147     -12.849  -5.443   5.220  1.00 91.00           H  
ATOM   2229  HB3 ASN A 147     -12.827  -5.007   3.500  1.00 91.00           H  
ATOM   2230  O   ASN A 147      -9.276  -5.835   5.853  1.00 91.00           O  
ATOM   2231  CG  ASN A 147     -11.978  -6.912   3.984  1.00 91.00           C  
ATOM   2232  ND2 ASN A 147     -12.116  -7.316   2.743  1.00 91.00           N  
ATOM   2233 HD21 ASN A 147     -11.800  -8.256   2.551  1.00 91.00           H  
ATOM   2234 HD22 ASN A 147     -12.282  -6.645   2.007  1.00 91.00           H  
ATOM   2235  OD1 ASN A 147     -11.614  -7.689   4.847  1.00 91.00           O  
ATOM   2236  N   LEU A 148     -10.885  -4.803   7.028  1.00 94.15           N  
ATOM   2237  H   LEU A 148     -11.707  -4.218   6.993  1.00 94.15           H  
ATOM   2238  CA  LEU A 148     -10.372  -5.192   8.346  1.00 94.15           C  
ATOM   2239  HA  LEU A 148      -9.356  -4.810   8.446  1.00 94.15           H  
ATOM   2240  C   LEU A 148     -10.282  -6.711   8.552  1.00 94.15           C  
ATOM   2241  CB  LEU A 148     -11.250  -4.577   9.452  1.00 94.15           C  
ATOM   2242  HB2 LEU A 148     -11.006  -5.056  10.400  1.00 94.15           H  
ATOM   2243  HB3 LEU A 148     -12.294  -4.798   9.230  1.00 94.15           H  
ATOM   2244  O   LEU A 148      -9.404  -7.153   9.286  1.00 94.15           O  
ATOM   2245  CG  LEU A 148     -11.081  -3.060   9.634  1.00 94.15           C  
ATOM   2246  HG  LEU A 148     -11.236  -2.573   8.671  1.00 94.15           H  
ATOM   2247  CD1 LEU A 148     -12.127  -2.546  10.621  1.00 94.15           C  
ATOM   2248 HD11 LEU A 148     -13.125  -2.788  10.256  1.00 94.15           H  
ATOM   2249 HD12 LEU A 148     -12.048  -1.461  10.697  1.00 94.15           H  
ATOM   2250 HD13 LEU A 148     -11.973  -2.988  11.605  1.00 94.15           H  
ATOM   2251  CD2 LEU A 148      -9.699  -2.699  10.183  1.00 94.15           C  
ATOM   2252 HD21 LEU A 148      -9.498  -3.254  11.099  1.00 94.15           H  
ATOM   2253 HD22 LEU A 148      -8.929  -2.910   9.441  1.00 94.15           H  
ATOM   2254 HD23 LEU A 148      -9.676  -1.632  10.407  1.00 94.15           H  
ATOM   2255  N   ALA A 149     -11.141  -7.518   7.919  1.00 94.37           N  
ATOM   2256  H   ALA A 149     -11.776  -7.132   7.234  1.00 94.37           H  
ATOM   2257  CA  ALA A 149     -11.058  -8.975   8.051  1.00 94.37           C  
ATOM   2258  HA  ALA A 149     -11.040  -9.231   9.110  1.00 94.37           H  
ATOM   2259  C   ALA A 149      -9.747  -9.500   7.458  1.00 94.37           C  
ATOM   2260  CB  ALA A 149     -12.290  -9.643   7.428  1.00 94.37           C  
ATOM   2261  HB1 ALA A 149     -13.202  -9.220   7.847  1.00 94.37           H  
ATOM   2262  HB2 ALA A 149     -12.300  -9.513   6.346  1.00 94.37           H  
ATOM   2263  HB3 ALA A 149     -12.263 -10.712   7.641  1.00 94.37           H  
ATOM   2264  O   ALA A 149      -9.024 -10.226   8.138  1.00 94.37           O  
ATOM   2265  N   TYR A 150      -9.390  -9.046   6.255  1.00 90.41           N  
ATOM   2266  H   TYR A 150     -10.033  -8.445   5.759  1.00 90.41           H  
ATOM   2267  CA  TYR A 150      -8.109  -9.364   5.627  1.00 90.41           C  
ATOM   2268  HA  TYR A 150      -8.014 -10.447   5.554  1.00 90.41           H  
ATOM   2269  C   TYR A 150      -6.926  -8.853   6.459  1.00 90.41           C  
ATOM   2270  CB  TYR A 150      -8.081  -8.773   4.214  1.00 90.41           C  
ATOM   2271  HB2 TYR A 150      -8.953  -9.128   3.664  1.00 90.41           H  
ATOM   2272  HB3 TYR A 150      -8.146  -7.686   4.267  1.00 90.41           H  
ATOM   2273  O   TYR A 150      -5.992  -9.605   6.744  1.00 90.41           O  
ATOM   2274  CG  TYR A 150      -6.837  -9.162   3.445  1.00 90.41           C  
ATOM   2275  CD1 TYR A 150      -5.753  -8.269   3.347  1.00 90.41           C  
ATOM   2276  HD1 TYR A 150      -5.807  -7.287   3.794  1.00 90.41           H  
ATOM   2277  CD2 TYR A 150      -6.752 -10.440   2.860  1.00 90.41           C  
ATOM   2278  HD2 TYR A 150      -7.579 -11.130   2.952  1.00 90.41           H  
ATOM   2279  CE1 TYR A 150      -4.586  -8.650   2.659  1.00 90.41           C  
ATOM   2280  HE1 TYR A 150      -3.762  -7.958   2.573  1.00 90.41           H  
ATOM   2281  CE2 TYR A 150      -5.581 -10.827   2.178  1.00 90.41           C  
ATOM   2282  HE2 TYR A 150      -5.493 -11.813   1.747  1.00 90.41           H  
ATOM   2283  OH  TYR A 150      -3.347 -10.307   1.455  1.00 90.41           O  
ATOM   2284  HH  TYR A 150      -2.678  -9.628   1.573  1.00 90.41           H  
ATOM   2285  CZ  TYR A 150      -4.492  -9.934   2.086  1.00 90.41           C  
ATOM   2286  N   LYS A 151      -7.004  -7.605   6.940  1.00 91.31           N  
ATOM   2287  H   LYS A 151      -7.781  -7.029   6.648  1.00 91.31           H  
ATOM   2288  CA  LYS A 151      -5.955  -7.030   7.790  1.00 91.31           C  
ATOM   2289  HA  LYS A 151      -5.011  -7.070   7.247  1.00 91.31           H  
ATOM   2290  C   LYS A 151      -5.732  -7.817   9.069  1.00 91.31           C  
ATOM   2291  CB  LYS A 151      -6.259  -5.575   8.142  1.00 91.31           C  
ATOM   2292  HB2 LYS A 151      -7.251  -5.498   8.588  1.00 91.31           H  
ATOM   2293  HB3 LYS A 151      -5.524  -5.240   8.875  1.00 91.31           H  
ATOM   2294  O   LYS A 151      -4.594  -7.947   9.483  1.00 91.31           O  
ATOM   2295  CG  LYS A 151      -6.159  -4.678   6.910  1.00 91.31           C  
ATOM   2296  HG2 LYS A 151      -5.198  -4.848   6.425  1.00 91.31           H  
ATOM   2297  HG3 LYS A 151      -6.954  -4.909   6.201  1.00 91.31           H  
ATOM   2298  CD  LYS A 151      -6.263  -3.217   7.340  1.00 91.31           C  
ATOM   2299  HD2 LYS A 151      -5.474  -2.984   8.056  1.00 91.31           H  
ATOM   2300  HD3 LYS A 151      -7.232  -3.055   7.812  1.00 91.31           H  
ATOM   2301  CE  LYS A 151      -6.145  -2.282   6.145  1.00 91.31           C  
ATOM   2302  HE2 LYS A 151      -6.985  -2.464   5.474  1.00 91.31           H  
ATOM   2303  HE3 LYS A 151      -6.219  -1.255   6.503  1.00 91.31           H  
ATOM   2304  NZ  LYS A 151      -4.888  -2.471   5.388  1.00 91.31           N  
ATOM   2305  HZ1 LYS A 151      -4.906  -1.852   4.590  1.00 91.31           H  
ATOM   2306  HZ2 LYS A 151      -4.937  -3.367   4.924  1.00 91.31           H  
ATOM   2307  HZ3 LYS A 151      -4.038  -2.377   5.924  1.00 91.31           H  
ATOM   2308  N   LEU A 152      -6.782  -8.356   9.682  1.00 94.32           N  
ATOM   2309  H   LEU A 152      -7.698  -8.166   9.301  1.00 94.32           H  
ATOM   2310  CA  LEU A 152      -6.692  -9.152  10.908  1.00 94.32           C  
ATOM   2311  HA  LEU A 152      -5.835  -8.813  11.490  1.00 94.32           H  
ATOM   2312  C   LEU A 152      -6.446 -10.653  10.643  1.00 94.32           C  
ATOM   2313  CB  LEU A 152      -7.964  -8.909  11.738  1.00 94.32           C  
ATOM   2314  HB2 LEU A 152      -7.958  -9.591  12.588  1.00 94.32           H  
ATOM   2315  HB3 LEU A 152      -8.816  -9.157  11.104  1.00 94.32           H  
ATOM   2316  O   LEU A 152      -6.193 -11.393  11.591  1.00 94.32           O  
ATOM   2317  CG  LEU A 152      -8.170  -7.475  12.268  1.00 94.32           C  
ATOM   2318  HG  LEU A 152      -8.108  -6.756  11.451  1.00 94.32           H  
ATOM   2319  CD1 LEU A 152      -9.548  -7.354  12.916  1.00 94.32           C  
ATOM   2320 HD11 LEU A 152      -9.703  -6.333  13.265  1.00 94.32           H  
ATOM   2321 HD12 LEU A 152      -9.635  -8.041  13.758  1.00 94.32           H  
ATOM   2322 HD13 LEU A 152     -10.312  -7.583  12.173  1.00 94.32           H  
ATOM   2323  CD2 LEU A 152      -7.144  -7.080  13.324  1.00 94.32           C  
ATOM   2324 HD21 LEU A 152      -7.369  -6.083  13.703  1.00 94.32           H  
ATOM   2325 HD22 LEU A 152      -6.160  -7.059  12.857  1.00 94.32           H  
ATOM   2326 HD23 LEU A 152      -7.148  -7.796  14.147  1.00 94.32           H  
ATOM   2327  N   GLY A 153      -6.491 -11.104   9.383  1.00 93.79           N  
ATOM   2328  H   GLY A 153      -6.700 -10.443   8.648  1.00 93.79           H  
ATOM   2329  CA  GLY A 153      -6.248 -12.495   8.983  1.00 93.79           C  
ATOM   2330  HA2 GLY A 153      -5.914 -12.497   7.945  1.00 93.79           H  
ATOM   2331  HA3 GLY A 153      -5.449 -12.912   9.596  1.00 93.79           H  
ATOM   2332  C   GLY A 153      -7.463 -13.429   9.079  1.00 93.79           C  
ATOM   2333  O   GLY A 153      -7.300 -14.647   9.130  1.00 93.79           O  
ATOM   2334  N   PHE A 154      -8.684 -12.895   9.132  1.00 94.21           N  
ATOM   2335  H   PHE A 154      -8.765 -11.897   8.999  1.00 94.21           H  
ATOM   2336  CA  PHE A 154      -9.916 -13.692   9.130  1.00 94.21           C  
ATOM   2337  HA  PHE A 154      -9.723 -14.648   9.618  1.00 94.21           H  
ATOM   2338  C   PHE A 154     -10.385 -13.999   7.704  1.00 94.21           C  
ATOM   2339  CB  PHE A 154     -11.017 -12.984   9.930  1.00 94.21           C  
ATOM   2340  HB2 PHE A 154     -11.948 -13.535   9.799  1.00 94.21           H  
ATOM   2341  HB3 PHE A 154     -11.170 -11.985   9.522  1.00 94.21           H  
ATOM   2342  O   PHE A 154     -10.369 -13.130   6.826  1.00 94.21           O  
ATOM   2343  CG  PHE A 154     -10.740 -12.891  11.418  1.00 94.21           C  
ATOM   2344  CD1 PHE A 154     -10.954 -14.007  12.247  1.00 94.21           C  
ATOM   2345  HD1 PHE A 154     -11.314 -14.934  11.826  1.00 94.21           H  
ATOM   2346  CD2 PHE A 154     -10.274 -11.689  11.978  1.00 94.21           C  
ATOM   2347  HD2 PHE A 154     -10.129 -10.830  11.339  1.00 94.21           H  
ATOM   2348  CE1 PHE A 154     -10.692 -13.920  13.626  1.00 94.21           C  
ATOM   2349  HE1 PHE A 154     -10.865 -14.779  14.259  1.00 94.21           H  
ATOM   2350  CE2 PHE A 154     -10.001 -11.604  13.356  1.00 94.21           C  
ATOM   2351  HE2 PHE A 154      -9.639 -10.680  13.782  1.00 94.21           H  
ATOM   2352  CZ  PHE A 154     -10.204 -12.725  14.179  1.00 94.21           C  
ATOM   2353  HZ  PHE A 154      -9.994 -12.666  15.237  1.00 94.21           H  
ATOM   2354  N   ASN A 155     -10.858 -15.226   7.469  1.00 89.77           N  
ATOM   2355  H   ASN A 155     -10.809 -15.934   8.188  1.00 89.77           H  
ATOM   2356  CA  ASN A 155     -11.343 -15.635   6.157  1.00 89.77           C  
ATOM   2357  HA  ASN A 155     -10.562 -15.398   5.434  1.00 89.77           H  
ATOM   2358  C   ASN A 155     -12.616 -14.869   5.736  1.00 89.77           C  
ATOM   2359  CB  ASN A 155     -11.532 -17.162   6.139  1.00 89.77           C  
ATOM   2360  HB2 ASN A 155     -10.596 -17.639   6.429  1.00 89.77           H  
ATOM   2361  HB3 ASN A 155     -12.298 -17.445   6.860  1.00 89.77           H  
ATOM   2362  O   ASN A 155     -13.658 -14.912   6.394  1.00 89.77           O  
ATOM   2363  CG  ASN A 155     -11.912 -17.699   4.772  1.00 89.77           C  
ATOM   2364  ND2 ASN A 155     -12.114 -18.987   4.644  1.00 89.77           N  
ATOM   2365 HD21 ASN A 155     -11.988 -19.599   5.437  1.00 89.77           H  
ATOM   2366 HD22 ASN A 155     -12.359 -19.327   3.725  1.00 89.77           H  
ATOM   2367  OD1 ASN A 155     -12.036 -16.966   3.803  1.00 89.77           O  
ATOM   2368  N   CYS A 156     -12.549 -14.213   4.575  1.00 82.42           N  
ATOM   2369  H   CYS A 156     -11.679 -14.266   4.065  1.00 82.42           H  
ATOM   2370  CA  CYS A 156     -13.650 -13.447   3.990  1.00 82.42           C  
ATOM   2371  HA  CYS A 156     -14.129 -12.871   4.781  1.00 82.42           H  
ATOM   2372  C   CYS A 156     -14.762 -14.310   3.360  1.00 82.42           C  
ATOM   2373  CB  CYS A 156     -13.062 -12.455   2.982  1.00 82.42           C  
ATOM   2374  HB2 CYS A 156     -12.464 -12.993   2.246  1.00 82.42           H  
ATOM   2375  HB3 CYS A 156     -13.873 -11.940   2.467  1.00 82.42           H  
ATOM   2376  O   CYS A 156     -15.861 -13.808   3.110  1.00 82.42           O  
ATOM   2377  SG  CYS A 156     -12.033 -11.223   3.837  1.00 82.42           S  
ATOM   2378  HG  CYS A 156     -11.401 -12.042   4.682  1.00 82.42           H  
ATOM   2379  N   GLU A 157     -14.517 -15.600   3.112  1.00 80.82           N  
ATOM   2380  H   GLU A 157     -13.600 -15.971   3.313  1.00 80.82           H  
ATOM   2381  CA  GLU A 157     -15.505 -16.517   2.521  1.00 80.82           C  
ATOM   2382  HA  GLU A 157     -15.918 -16.070   1.617  1.00 80.82           H  
ATOM   2383  C   GLU A 157     -16.689 -16.799   3.457  1.00 80.82           C  
ATOM   2384  CB  GLU A 157     -14.835 -17.842   2.137  1.00 80.82           C  
ATOM   2385  HB2 GLU A 157     -15.607 -18.532   1.795  1.00 80.82           H  
ATOM   2386  HB3 GLU A 157     -14.363 -18.268   3.022  1.00 80.82           H  
ATOM   2387  O   GLU A 157     -17.791 -17.080   2.993  1.00 80.82           O  
ATOM   2388  CG  GLU A 157     -13.803 -17.679   1.009  1.00 80.82           C  
ATOM   2389  HG2 GLU A 157     -14.305 -17.232   0.151  1.00 80.82           H  
ATOM   2390  HG3 GLU A 157     -13.017 -16.993   1.325  1.00 80.82           H  
ATOM   2391  CD  GLU A 157     -13.169 -19.013   0.588  1.00 80.82           C  
ATOM   2392  OE1 GLU A 157     -12.580 -19.037  -0.517  1.00 80.82           O  
ATOM   2393  OE2 GLU A 157     -13.272 -19.994   1.362  1.00 80.82           O  
ATOM   2394  N   ALA A 158     -16.498 -16.654   4.771  1.00 78.05           N  
ATOM   2395  H   ALA A 158     -15.574 -16.401   5.090  1.00 78.05           H  
ATOM   2396  CA  ALA A 158     -17.541 -16.844   5.781  1.00 78.05           C  
ATOM   2397  HA  ALA A 158     -18.170 -17.676   5.463  1.00 78.05           H  
ATOM   2398  C   ALA A 158     -18.472 -15.625   5.946  1.00 78.05           C  
ATOM   2399  CB  ALA A 158     -16.860 -17.245   7.094  1.00 78.05           C  
ATOM   2400  HB1 ALA A 158     -16.227 -16.431   7.448  1.00 78.05           H  
ATOM   2401  HB2 ALA A 158     -16.244 -18.131   6.938  1.00 78.05           H  
ATOM   2402  HB3 ALA A 158     -17.610 -17.467   7.853  1.00 78.05           H  
ATOM   2403  O   ALA A 158     -19.211 -15.524   6.932  1.00 78.05           O  
ATOM   2404  N   SER A 159     -18.420 -14.670   5.017  1.00 84.51           N  
ATOM   2405  H   SER A 159     -17.852 -14.830   4.197  1.00 84.51           H  
ATOM   2406  CA  SER A 159     -19.145 -13.414   5.135  1.00 84.51           C  
ATOM   2407  HA  SER A 159     -18.971 -13.064   6.153  1.00 84.51           H  
ATOM   2408  C   SER A 159     -20.661 -13.599   4.980  1.00 84.51           C  
ATOM   2409  CB  SER A 159     -18.538 -12.352   4.219  1.00 84.51           C  
ATOM   2410  HB2 SER A 159     -19.051 -11.406   4.393  1.00 84.51           H  
ATOM   2411  HB3 SER A 159     -17.495 -12.203   4.500  1.00 84.51           H  
ATOM   2412  O   SER A 159     -21.159 -14.302   4.102  1.00 84.51           O  
ATOM   2413  OG  SER A 159     -18.583 -12.732   2.859  1.00 84.51           O  
ATOM   2414  HG  SER A 159     -17.766 -13.206   2.685  1.00 84.51           H  
ATOM   2415  N   LYS A 160     -21.420 -12.979   5.886  1.00 87.52           N  
ATOM   2416  H   LYS A 160     -20.944 -12.390   6.554  1.00 87.52           H  
ATOM   2417  CA  LYS A 160     -22.883 -13.042   5.960  1.00 87.52           C  
ATOM   2418  HA  LYS A 160     -23.251 -13.701   5.174  1.00 87.52           H  
ATOM   2419  C   LYS A 160     -23.460 -11.661   5.711  1.00 87.52           C  
ATOM   2420  CB  LYS A 160     -23.337 -13.595   7.319  1.00 87.52           C  
ATOM   2421  HB2 LYS A 160     -24.424 -13.548   7.374  1.00 87.52           H  
ATOM   2422  HB3 LYS A 160     -22.924 -12.971   8.112  1.00 87.52           H  
ATOM   2423  O   LYS A 160     -22.897 -10.656   6.148  1.00 87.52           O  
ATOM   2424  CG  LYS A 160     -22.892 -15.050   7.529  1.00 87.52           C  
ATOM   2425  HG2 LYS A 160     -23.299 -15.674   6.734  1.00 87.52           H  
ATOM   2426  HG3 LYS A 160     -21.804 -15.100   7.493  1.00 87.52           H  
ATOM   2427  CD  LYS A 160     -23.362 -15.582   8.888  1.00 87.52           C  
ATOM   2428  HD2 LYS A 160     -24.450 -15.628   8.909  1.00 87.52           H  
ATOM   2429  HD3 LYS A 160     -23.018 -14.902   9.668  1.00 87.52           H  
ATOM   2430  CE  LYS A 160     -22.766 -16.976   9.118  1.00 87.52           C  
ATOM   2431  HE2 LYS A 160     -21.700 -16.926   8.901  1.00 87.52           H  
ATOM   2432  HE3 LYS A 160     -23.213 -17.673   8.409  1.00 87.52           H  
ATOM   2433  NZ  LYS A 160     -22.966 -17.440  10.515  1.00 87.52           N  
ATOM   2434  HZ1 LYS A 160     -22.542 -18.347  10.648  1.00 87.52           H  
ATOM   2435  HZ2 LYS A 160     -22.506 -16.812  11.159  1.00 87.52           H  
ATOM   2436  HZ3 LYS A 160     -23.946 -17.489  10.754  1.00 87.52           H  
ATOM   2437  N   GLN A 161     -24.595 -11.613   5.024  1.00 85.37           N  
ATOM   2438  H   GLN A 161     -25.017 -12.469   4.694  1.00 85.37           H  
ATOM   2439  CA  GLN A 161     -25.309 -10.359   4.824  1.00 85.37           C  
ATOM   2440  HA  GLN A 161     -24.604  -9.621   4.441  1.00 85.37           H  
ATOM   2441  C   GLN A 161     -25.844  -9.869   6.172  1.00 85.37           C  
ATOM   2442  CB  GLN A 161     -26.408 -10.546   3.772  1.00 85.37           C  
ATOM   2443  HB2 GLN A 161     -27.191 -11.187   4.176  1.00 85.37           H  
ATOM   2444  HB3 GLN A 161     -25.971 -11.039   2.903  1.00 85.37           H  
ATOM   2445  O   GLN A 161     -26.421 -10.642   6.936  1.00 85.37           O  
ATOM   2446  CG  GLN A 161     -27.020  -9.213   3.309  1.00 85.37           C  
ATOM   2447  HG2 GLN A 161     -26.226  -8.555   2.954  1.00 85.37           H  
ATOM   2448  HG3 GLN A 161     -27.522  -8.725   4.145  1.00 85.37           H  
ATOM   2449  CD  GLN A 161     -28.033  -9.402   2.181  1.00 85.37           C  
ATOM   2450  NE2 GLN A 161     -28.523  -8.339   1.587  1.00 85.37           N  
ATOM   2451 HE21 GLN A 161     -28.219  -7.395   1.781  1.00 85.37           H  
ATOM   2452 HE22 GLN A 161     -29.191  -8.464   0.839  1.00 85.37           H  
ATOM   2453  OE1 GLN A 161     -28.389 -10.511   1.810  1.00 85.37           O  
ATOM   2454  N   GLN A 162     -25.611  -8.597   6.463  1.00 82.87           N  
ATOM   2455  H   GLN A 162     -25.099  -8.039   5.794  1.00 82.87           H  
ATOM   2456  CA  GLN A 162     -26.071  -7.900   7.653  1.00 82.87           C  
ATOM   2457  HA  GLN A 162     -26.855  -8.479   8.140  1.00 82.87           H  
ATOM   2458  C   GLN A 162     -26.661  -6.554   7.234  1.00 82.87           C  
ATOM   2459  CB  GLN A 162     -24.917  -7.691   8.647  1.00 82.87           C  
ATOM   2460  HB2 GLN A 162     -25.293  -7.097   9.480  1.00 82.87           H  
ATOM   2461  HB3 GLN A 162     -24.124  -7.124   8.160  1.00 82.87           H  
ATOM   2462  O   GLN A 162     -26.131  -5.866   6.359  1.00 82.87           O  
ATOM   2463  CG  GLN A 162     -24.315  -8.985   9.217  1.00 82.87           C  
ATOM   2464  HG2 GLN A 162     -23.489  -8.721   9.878  1.00 82.87           H  
ATOM   2465  HG3 GLN A 162     -23.907  -9.584   8.403  1.00 82.87           H  
ATOM   2466  CD  GLN A 162     -25.314  -9.814  10.021  1.00 82.87           C  
ATOM   2467  NE2 GLN A 162     -25.308 -11.119   9.872  1.00 82.87           N  
ATOM   2468 HE21 GLN A 162     -24.777 -11.514   9.109  1.00 82.87           H  
ATOM   2469 HE22 GLN A 162     -26.048 -11.602  10.361  1.00 82.87           H  
ATOM   2470  OE1 GLN A 162     -26.133  -9.324  10.780  1.00 82.87           O  
ATOM   2471  N   THR A 163     -27.755  -6.162   7.875  1.00 79.20           N  
ATOM   2472  H   THR A 163     -28.146  -6.758   8.591  1.00 79.20           H  
ATOM   2473  CA  THR A 163     -28.346  -4.837   7.688  1.00 79.20           C  
ATOM   2474  HA  THR A 163     -27.935  -4.366   6.795  1.00 79.20           H  
ATOM   2475  C   THR A 163     -27.976  -3.984   8.889  1.00 79.20           C  
ATOM   2476  CB  THR A 163     -29.865  -4.914   7.492  1.00 79.20           C  
ATOM   2477  HB  THR A 163     -30.337  -5.238   8.420  1.00 79.20           H  
ATOM   2478  O   THR A 163     -28.466  -4.210   9.995  1.00 79.20           O  
ATOM   2479  CG2 THR A 163     -30.445  -3.566   7.068  1.00 79.20           C  
ATOM   2480 HG21 THR A 163     -29.958  -3.211   6.160  1.00 79.20           H  
ATOM   2481 HG22 THR A 163     -30.301  -2.831   7.860  1.00 79.20           H  
ATOM   2482 HG23 THR A 163     -31.515  -3.672   6.884  1.00 79.20           H  
ATOM   2483  OG1 THR A 163     -30.186  -5.839   6.478  1.00 79.20           O  
ATOM   2484  HG1 THR A 163     -30.012  -5.427   5.629  1.00 79.20           H  
ATOM   2485  N   HIS A 164     -27.112  -2.996   8.669  1.00 78.44           N  
ATOM   2486  H   HIS A 164     -26.795  -2.834   7.723  1.00 78.44           H  
ATOM   2487  CA  HIS A 164     -26.734  -2.013   9.679  1.00 78.44           C  
ATOM   2488  HA  HIS A 164     -27.347  -2.152  10.570  1.00 78.44           H  
ATOM   2489  C   HIS A 164     -27.005  -0.610   9.135  1.00 78.44           C  
ATOM   2490  CB  HIS A 164     -25.271  -2.182  10.107  1.00 78.44           C  
ATOM   2491  HB2 HIS A 164     -25.005  -1.347  10.756  1.00 78.44           H  
ATOM   2492  HB3 HIS A 164     -24.632  -2.130   9.225  1.00 78.44           H  
ATOM   2493  O   HIS A 164     -26.553  -0.249   8.047  1.00 78.44           O  
ATOM   2494  CG  HIS A 164     -24.973  -3.458  10.856  1.00 78.44           C  
ATOM   2495  CD2 HIS A 164     -24.359  -4.566  10.338  1.00 78.44           C  
ATOM   2496  HD2 HIS A 164     -24.024  -4.682   9.318  1.00 78.44           H  
ATOM   2497  ND1 HIS A 164     -25.178  -3.705  12.200  1.00 78.44           N  
ATOM   2498  HD1 HIS A 164     -25.558  -3.081  12.897  1.00 78.44           H  
ATOM   2499  CE1 HIS A 164     -24.709  -4.934  12.471  1.00 78.44           C  
ATOM   2500  HE1 HIS A 164     -24.713  -5.399  13.445  1.00 78.44           H  
ATOM   2501  NE2 HIS A 164     -24.203  -5.501  11.366  1.00 78.44           N  
ATOM   2502  N   GLY A 165     -27.756   0.188   9.897  1.00 73.97           N  
ATOM   2503  H   GLY A 165     -28.136  -0.182  10.757  1.00 73.97           H  
ATOM   2504  CA  GLY A 165     -28.140   1.537   9.490  1.00 73.97           C  
ATOM   2505  HA2 GLY A 165     -27.239   2.121   9.304  1.00 73.97           H  
ATOM   2506  HA3 GLY A 165     -28.699   2.018  10.293  1.00 73.97           H  
ATOM   2507  C   GLY A 165     -29.014   1.538   8.231  1.00 73.97           C  
ATOM   2508  O   GLY A 165     -30.070   0.912   8.206  1.00 73.97           O  
ATOM   2509  N   ASN A 166     -28.578   2.271   7.206  1.00 75.05           N  
ATOM   2510  H   ASN A 166     -27.667   2.702   7.274  1.00 75.05           H  
ATOM   2511  CA  ASN A 166     -29.289   2.479   5.940  1.00 75.05           C  
ATOM   2512  HA  ASN A 166     -30.319   2.143   6.059  1.00 75.05           H  
ATOM   2513  C   ASN A 166     -28.719   1.670   4.759  1.00 75.05           C  
ATOM   2514  CB  ASN A 166     -29.314   3.990   5.632  1.00 75.05           C  
ATOM   2515  HB2 ASN A 166     -29.764   4.527   6.468  1.00 75.05           H  
ATOM   2516  HB3 ASN A 166     -29.935   4.156   4.752  1.00 75.05           H  
ATOM   2517  O   ASN A 166     -29.100   1.935   3.620  1.00 75.05           O  
ATOM   2518  CG  ASN A 166     -27.935   4.580   5.366  1.00 75.05           C  
ATOM   2519  ND2 ASN A 166     -27.865   5.739   4.756  1.00 75.05           N  
ATOM   2520 HD21 ASN A 166     -26.930   6.081   4.584  1.00 75.05           H  
ATOM   2521 HD22 ASN A 166     -28.697   6.183   4.396  1.00 75.05           H  
ATOM   2522  OD1 ASN A 166     -26.906   4.046   5.741  1.00 75.05           O  
ATOM   2523  N   GLY A 167     -27.801   0.733   5.009  1.00 83.16           N  
ATOM   2524  H   GLY A 167     -27.559   0.524   5.967  1.00 83.16           H  
ATOM   2525  CA  GLY A 167     -27.090  -0.000   3.964  1.00 83.16           C  
ATOM   2526  HA2 GLY A 167     -27.532   0.202   2.988  1.00 83.16           H  
ATOM   2527  HA3 GLY A 167     -26.054   0.336   3.928  1.00 83.16           H  
ATOM   2528  C   GLY A 167     -27.086  -1.509   4.174  1.00 83.16           C  
ATOM   2529  O   GLY A 167     -27.239  -2.014   5.292  1.00 83.16           O  
ATOM   2530  N   GLU A 168     -26.880  -2.227   3.074  1.00 89.97           N  
ATOM   2531  H   GLU A 168     -26.718  -1.739   2.205  1.00 89.97           H  
ATOM   2532  CA  GLU A 168     -26.615  -3.660   3.096  1.00 89.97           C  
ATOM   2533  HA  GLU A 168     -27.053  -4.098   3.993  1.00 89.97           H  
ATOM   2534  C   GLU A 168     -25.110  -3.897   3.139  1.00 89.97           C  
ATOM   2535  CB  GLU A 168     -27.234  -4.369   1.890  1.00 89.97           C  
ATOM   2536  HB2 GLU A 168     -26.866  -3.913   0.971  1.00 89.97           H  
ATOM   2537  HB3 GLU A 168     -26.912  -5.410   1.919  1.00 89.97           H  
ATOM   2538  O   GLU A 168     -24.360  -3.473   2.255  1.00 89.97           O  
ATOM   2539  CG  GLU A 168     -28.768  -4.329   1.911  1.00 89.97           C  
ATOM   2540  HG2 GLU A 168     -29.109  -4.659   2.892  1.00 89.97           H  
ATOM   2541  HG3 GLU A 168     -29.105  -3.303   1.760  1.00 89.97           H  
ATOM   2542  CD  GLU A 168     -29.387  -5.234   0.836  1.00 89.97           C  
ATOM   2543  OE1 GLU A 168     -30.598  -5.516   0.954  1.00 89.97           O  
ATOM   2544  OE2 GLU A 168     -28.638  -5.712  -0.046  1.00 89.97           O  
ATOM   2545  N   TRP A 169     -24.672  -4.606   4.171  1.00 92.35           N  
ATOM   2546  H   TRP A 169     -25.329  -4.949   4.856  1.00 92.35           H  
ATOM   2547  CA  TRP A 169     -23.276  -4.945   4.379  1.00 92.35           C  
ATOM   2548  HA  TRP A 169     -22.661  -4.463   3.619  1.00 92.35           H  
ATOM   2549  C   TRP A 169     -23.093  -6.449   4.251  1.00 92.35           C  
ATOM   2550  CB  TRP A 169     -22.820  -4.413   5.736  1.00 92.35           C  
ATOM   2551  HB2 TRP A 169     -21.777  -4.695   5.878  1.00 92.35           H  
ATOM   2552  HB3 TRP A 169     -23.406  -4.882   6.526  1.00 92.35           H  
ATOM   2553  O   TRP A 169     -23.926  -7.234   4.700  1.00 92.35           O  
ATOM   2554  CG  TRP A 169     -22.912  -2.926   5.876  1.00 92.35           C  
ATOM   2555  CD1 TRP A 169     -23.996  -2.230   6.284  1.00 92.35           C  
ATOM   2556  HD1 TRP A 169     -24.947  -2.669   6.550  1.00 92.35           H  
ATOM   2557  CD2 TRP A 169     -21.887  -1.931   5.589  1.00 92.35           C  
ATOM   2558  CE2 TRP A 169     -22.412  -0.639   5.891  1.00 92.35           C  
ATOM   2559  CE3 TRP A 169     -20.565  -1.996   5.105  1.00 92.35           C  
ATOM   2560  HE3 TRP A 169     -20.167  -2.957   4.816  1.00 92.35           H  
ATOM   2561  NE1 TRP A 169     -23.709  -0.881   6.293  1.00 92.35           N  
ATOM   2562  HE1 TRP A 169     -24.379  -0.178   6.572  1.00 92.35           H  
ATOM   2563  CH2 TRP A 169     -20.312   0.422   5.329  1.00 92.35           C  
ATOM   2564  HH2 TRP A 169     -19.698   1.307   5.259  1.00 92.35           H  
ATOM   2565  CZ2 TRP A 169     -21.646   0.526   5.757  1.00 92.35           C  
ATOM   2566  HZ2 TRP A 169     -22.073   1.490   5.993  1.00 92.35           H  
ATOM   2567  CZ3 TRP A 169     -19.772  -0.836   5.007  1.00 92.35           C  
ATOM   2568  HZ3 TRP A 169     -18.745  -0.907   4.680  1.00 92.35           H  
ATOM   2569  N   LEU A 170     -21.986  -6.866   3.650  1.00 94.17           N  
ATOM   2570  H   LEU A 170     -21.341  -6.166   3.313  1.00 94.17           H  
ATOM   2571  CA  LEU A 170     -21.533  -8.247   3.736  1.00 94.17           C  
ATOM   2572  HA  LEU A 170     -22.331  -8.873   4.136  1.00 94.17           H  
ATOM   2573  C   LEU A 170     -20.373  -8.276   4.722  1.00 94.17           C  
ATOM   2574  CB  LEU A 170     -21.163  -8.754   2.334  1.00 94.17           C  
ATOM   2575  HB2 LEU A 170     -20.234  -8.271   2.032  1.00 94.17           H  
ATOM   2576  HB3 LEU A 170     -21.946  -8.479   1.628  1.00 94.17           H  
ATOM   2577  O   LEU A 170     -19.320  -7.707   4.435  1.00 94.17           O  
ATOM   2578  CG  LEU A 170     -20.962 -10.274   2.280  1.00 94.17           C  
ATOM   2579  HG  LEU A 170     -20.341 -10.568   3.127  1.00 94.17           H  
ATOM   2580  CD1 LEU A 170     -22.280 -11.039   2.359  1.00 94.17           C  
ATOM   2581 HD11 LEU A 170     -22.917 -10.787   1.511  1.00 94.17           H  
ATOM   2582 HD12 LEU A 170     -22.801 -10.780   3.281  1.00 94.17           H  
ATOM   2583 HD13 LEU A 170     -22.080 -12.110   2.360  1.00 94.17           H  
ATOM   2584  CD2 LEU A 170     -20.261 -10.670   0.983  1.00 94.17           C  
ATOM   2585 HD21 LEU A 170     -20.154 -11.754   0.953  1.00 94.17           H  
ATOM   2586 HD22 LEU A 170     -19.263 -10.233   0.973  1.00 94.17           H  
ATOM   2587 HD23 LEU A 170     -20.846 -10.337   0.125  1.00 94.17           H  
ATOM   2588  N   CYS A 171     -20.561  -8.903   5.878  1.00 94.43           N  
ATOM   2589  H   CYS A 171     -21.440  -9.371   6.048  1.00 94.43           H  
ATOM   2590  CA  CYS A 171     -19.596  -8.853   6.973  1.00 94.43           C  
ATOM   2591  HA  CYS A 171     -18.732  -8.261   6.673  1.00 94.43           H  
ATOM   2592  C   CYS A 171     -19.099 -10.244   7.349  1.00 94.43           C  
ATOM   2593  CB  CYS A 171     -20.221  -8.180   8.197  1.00 94.43           C  
ATOM   2594  HB2 CYS A 171     -19.473  -8.160   8.989  1.00 94.43           H  
ATOM   2595  HB3 CYS A 171     -21.082  -8.760   8.530  1.00 94.43           H  
ATOM   2596  O   CYS A 171     -19.878 -11.194   7.368  1.00 94.43           O  
ATOM   2597  SG  CYS A 171     -20.739  -6.481   7.834  1.00 94.43           S  
ATOM   2598  HG  CYS A 171     -21.274  -6.196   9.025  1.00 94.43           H  
ATOM   2599  N   VAL A 172     -17.829 -10.357   7.721  1.00 95.00           N  
ATOM   2600  H   VAL A 172     -17.245  -9.533   7.695  1.00 95.00           H  
ATOM   2601  CA  VAL A 172     -17.287 -11.544   8.390  1.00 95.00           C  
ATOM   2602  HA  VAL A 172     -17.728 -12.440   7.951  1.00 95.00           H  
ATOM   2603  C   VAL A 172     -17.639 -11.455   9.875  1.00 95.00           C  
ATOM   2604  CB  VAL A 172     -15.766 -11.652   8.199  1.00 95.00           C  
ATOM   2605  HB  VAL A 172     -15.283 -10.756   8.590  1.00 95.00           H  
ATOM   2606  O   VAL A 172     -17.188 -10.510  10.529  1.00 95.00           O  
ATOM   2607  CG1 VAL A 172     -15.186 -12.880   8.907  1.00 95.00           C  
ATOM   2608 HG11 VAL A 172     -15.680 -13.789   8.564  1.00 95.00           H  
ATOM   2609 HG12 VAL A 172     -15.303 -12.792   9.987  1.00 95.00           H  
ATOM   2610 HG13 VAL A 172     -14.121 -12.962   8.689  1.00 95.00           H  
ATOM   2611  CG2 VAL A 172     -15.429 -11.777   6.715  1.00 95.00           C  
ATOM   2612 HG21 VAL A 172     -14.345 -11.767   6.604  1.00 95.00           H  
ATOM   2613 HG22 VAL A 172     -15.830 -12.710   6.319  1.00 95.00           H  
ATOM   2614 HG23 VAL A 172     -15.842 -10.935   6.159  1.00 95.00           H  
ATOM   2615  N   PRO A 173     -18.454 -12.377  10.418  1.00 94.11           N  
ATOM   2616  CA  PRO A 173     -18.682 -12.452  11.852  1.00 94.11           C  
ATOM   2617  HA  PRO A 173     -18.866 -11.460  12.267  1.00 94.11           H  
ATOM   2618  C   PRO A 173     -17.463 -13.077  12.539  1.00 94.11           C  
ATOM   2619  CB  PRO A 173     -19.939 -13.305  12.015  1.00 94.11           C  
ATOM   2620  HB2 PRO A 173     -19.956 -13.833  12.969  1.00 94.11           H  
ATOM   2621  HB3 PRO A 173     -20.821 -12.674  11.912  1.00 94.11           H  
ATOM   2622  O   PRO A 173     -17.000 -14.149  12.154  1.00 94.11           O  
ATOM   2623  CG  PRO A 173     -19.856 -14.268  10.830  1.00 94.11           C  
ATOM   2624  HG2 PRO A 173     -20.844 -14.605  10.517  1.00 94.11           H  
ATOM   2625  HG3 PRO A 173     -19.233 -15.124  11.092  1.00 94.11           H  
ATOM   2626  CD  PRO A 173     -19.168 -13.451   9.736  1.00 94.11           C  
ATOM   2627  HD2 PRO A 173     -18.483 -14.088   9.178  1.00 94.11           H  
ATOM   2628  HD3 PRO A 173     -19.921 -13.029   9.070  1.00 94.11           H  
ATOM   2629  N   VAL A 174     -16.963 -12.412  13.570  1.00 94.54           N  
ATOM   2630  H   VAL A 174     -17.373 -11.516  13.791  1.00 94.54           H  
ATOM   2631  CA  VAL A 174     -15.899 -12.884  14.450  1.00 94.54           C  
ATOM   2632  HA  VAL A 174     -15.521 -13.841  14.090  1.00 94.54           H  
ATOM   2633  C   VAL A 174     -16.521 -13.096  15.821  1.00 94.54           C  
ATOM   2634  CB  VAL A 174     -14.717 -11.902  14.484  1.00 94.54           C  
ATOM   2635  HB  VAL A 174     -15.047 -10.951  14.903  1.00 94.54           H  
ATOM   2636  O   VAL A 174     -16.746 -12.150  16.580  1.00 94.54           O  
ATOM   2637  CG1 VAL A 174     -13.582 -12.447  15.353  1.00 94.54           C  
ATOM   2638 HG11 VAL A 174     -12.759 -11.733  15.365  1.00 94.54           H  
ATOM   2639 HG12 VAL A 174     -13.930 -12.599  16.375  1.00 94.54           H  
ATOM   2640 HG13 VAL A 174     -13.225 -13.390  14.940  1.00 94.54           H  
ATOM   2641  CG2 VAL A 174     -14.154 -11.635  13.082  1.00 94.54           C  
ATOM   2642 HG21 VAL A 174     -14.900 -11.129  12.468  1.00 94.54           H  
ATOM   2643 HG22 VAL A 174     -13.877 -12.576  12.606  1.00 94.54           H  
ATOM   2644 HG23 VAL A 174     -13.272 -10.999  13.151  1.00 94.54           H  
ATOM   2645  N   ASP A 175     -16.849 -14.352  16.101  1.00 93.78           N  
ATOM   2646  H   ASP A 175     -16.706 -15.060  15.395  1.00 93.78           H  
ATOM   2647  CA  ASP A 175     -17.454 -14.760  17.364  1.00 93.78           C  
ATOM   2648  HA  ASP A 175     -18.315 -14.118  17.549  1.00 93.78           H  
ATOM   2649  C   ASP A 175     -16.459 -14.602  18.533  1.00 93.78           C  
ATOM   2650  CB  ASP A 175     -17.954 -16.212  17.250  1.00 93.78           C  
ATOM   2651  HB2 ASP A 175     -17.121 -16.851  16.957  1.00 93.78           H  
ATOM   2652  HB3 ASP A 175     -18.299 -16.550  18.228  1.00 93.78           H  
ATOM   2653  O   ASP A 175     -15.240 -14.560  18.322  1.00 93.78           O  
ATOM   2654  CG  ASP A 175     -19.113 -16.389  16.257  1.00 93.78           C  
ATOM   2655  OD1 ASP A 175     -19.972 -15.486  16.173  1.00 93.78           O  
ATOM   2656  OD2 ASP A 175     -19.157 -17.452  15.597  1.00 93.78           O  
ATOM   2657  N   PRO A 176     -16.938 -14.547  19.786  1.00 94.65           N  
ATOM   2658  CA  PRO A 176     -16.082 -14.646  20.964  1.00 94.65           C  
ATOM   2659  HA  PRO A 176     -15.505 -13.726  21.062  1.00 94.65           H  
ATOM   2660  C   PRO A 176     -15.136 -15.852  20.910  1.00 94.65           C  
ATOM   2661  CB  PRO A 176     -17.059 -14.761  22.138  1.00 94.65           C  
ATOM   2662  HB2 PRO A 176     -16.633 -14.377  23.065  1.00 94.65           H  
ATOM   2663  HB3 PRO A 176     -17.366 -15.798  22.275  1.00 94.65           H  
ATOM   2664  O   PRO A 176     -15.574 -16.979  20.681  1.00 94.65           O  
ATOM   2665  CG  PRO A 176     -18.260 -13.949  21.657  1.00 94.65           C  
ATOM   2666  HG2 PRO A 176     -18.050 -12.885  21.760  1.00 94.65           H  
ATOM   2667  HG3 PRO A 176     -19.174 -14.217  22.186  1.00 94.65           H  
ATOM   2668  CD  PRO A 176     -18.324 -14.327  20.179  1.00 94.65           C  
ATOM   2669  HD2 PRO A 176     -18.894 -15.247  20.054  1.00 94.65           H  
ATOM   2670  HD3 PRO A 176     -18.778 -13.517  19.608  1.00 94.65           H  
ATOM   2671  N   ASN A 177     -13.848 -15.639  21.198  1.00 93.52           N  
ATOM   2672  H   ASN A 177     -13.535 -14.685  21.306  1.00 93.52           H  
ATOM   2673  CA  ASN A 177     -12.790 -16.661  21.155  1.00 93.52           C  
ATOM   2674  HA  ASN A 177     -11.870 -16.173  21.477  1.00 93.52           H  
ATOM   2675  C   ASN A 177     -12.446 -17.202  19.759  1.00 93.52           C  
ATOM   2676  CB  ASN A 177     -13.038 -17.773  22.188  1.00 93.52           C  
ATOM   2677  HB2 ASN A 177     -12.182 -18.448  22.200  1.00 93.52           H  
ATOM   2678  HB3 ASN A 177     -13.912 -18.362  21.910  1.00 93.52           H  
ATOM   2679  O   ASN A 177     -11.687 -18.173  19.664  1.00 93.52           O  
ATOM   2680  CG  ASN A 177     -13.201 -17.224  23.584  1.00 93.52           C  
ATOM   2681  ND2 ASN A 177     -14.403 -17.227  24.111  1.00 93.52           N  
ATOM   2682 HD21 ASN A 177     -15.187 -17.478  23.526  1.00 93.52           H  
ATOM   2683 HD22 ASN A 177     -14.506 -16.760  25.000  1.00 93.52           H  
ATOM   2684  OD1 ASN A 177     -12.243 -16.808  24.214  1.00 93.52           O  
ATOM   2685  N   ALA A 178     -12.949 -16.584  18.691  1.00 94.52           N  
ATOM   2686  H   ALA A 178     -13.535 -15.772  18.825  1.00 94.52           H  
ATOM   2687  CA  ALA A 178     -12.539 -16.898  17.332  1.00 94.52           C  
ATOM   2688  HA  ALA A 178     -12.666 -17.970  17.181  1.00 94.52           H  
ATOM   2689  C   ALA A 178     -11.058 -16.559  17.106  1.00 94.52           C  
ATOM   2690  CB  ALA A 178     -13.449 -16.174  16.337  1.00 94.52           C  
ATOM   2691  HB1 ALA A 178     -13.161 -16.421  15.315  1.00 94.52           H  
ATOM   2692  HB2 ALA A 178     -14.485 -16.473  16.496  1.00 94.52           H  
ATOM   2693  HB3 ALA A 178     -13.362 -15.097  16.484  1.00 94.52           H  
ATOM   2694  O   ALA A 178     -10.491 -15.645  17.709  1.00 94.52           O  
ATOM   2695  N   ARG A 179     -10.423 -17.309  16.208  1.00 95.10           N  
ATOM   2696  H   ARG A 179     -10.967 -17.971  15.673  1.00 95.10           H  
ATOM   2697  CA  ARG A 179      -9.022 -17.142  15.820  1.00 95.10           C  
ATOM   2698  HA  ARG A 179      -8.596 -16.272  16.321  1.00 95.10           H  
ATOM   2699  C   ARG A 179      -8.948 -16.885  14.319  1.00 95.10           C  
ATOM   2700  CB  ARG A 179      -8.241 -18.393  16.245  1.00 95.10           C  
ATOM   2701  HB2 ARG A 179      -8.636 -19.251  15.701  1.00 95.10           H  
ATOM   2702  HB3 ARG A 179      -8.386 -18.561  17.313  1.00 95.10           H  
ATOM   2703  O   ARG A 179      -9.702 -17.492  13.570  1.00 95.10           O  
ATOM   2704  CG  ARG A 179      -6.740 -18.263  15.965  1.00 95.10           C  
ATOM   2705  HG2 ARG A 179      -6.312 -17.475  16.584  1.00 95.10           H  
ATOM   2706  HG3 ARG A 179      -6.584 -18.007  14.917  1.00 95.10           H  
ATOM   2707  CD  ARG A 179      -6.024 -19.585  16.233  1.00 95.10           C  
ATOM   2708  HD2 ARG A 179      -6.569 -20.390  15.739  1.00 95.10           H  
ATOM   2709  HD3 ARG A 179      -6.011 -19.763  17.309  1.00 95.10           H  
ATOM   2710  NE  ARG A 179      -4.658 -19.538  15.689  1.00 95.10           N  
ATOM   2711  HE  ARG A 179      -4.507 -18.892  14.928  1.00 95.10           H  
ATOM   2712  NH1 ARG A 179      -3.694 -21.122  17.043  1.00 95.10           N  
ATOM   2713 HH11 ARG A 179      -4.601 -21.363  17.416  1.00 95.10           H  
ATOM   2714 HH12 ARG A 179      -2.832 -21.565  17.326  1.00 95.10           H  
ATOM   2715  NH2 ARG A 179      -2.428 -19.949  15.662  1.00 95.10           N  
ATOM   2716 HH21 ARG A 179      -1.822 -19.604  16.393  1.00 95.10           H  
ATOM   2717 HH22 ARG A 179      -2.364 -19.368  14.839  1.00 95.10           H  
ATOM   2718  CZ  ARG A 179      -3.610 -20.201  16.127  1.00 95.10           C  
ATOM   2719  N   ALA A 180      -8.039 -16.006  13.916  1.00 95.27           N  
ATOM   2720  H   ALA A 180      -7.509 -15.504  14.614  1.00 95.27           H  
ATOM   2721  CA  ALA A 180      -7.702 -15.751  12.525  1.00 95.27           C  
ATOM   2722  HA  ALA A 180      -8.593 -15.408  12.000  1.00 95.27           H  
ATOM   2723  C   ALA A 180      -7.197 -17.025  11.828  1.00 95.27           C  
ATOM   2724  CB  ALA A 180      -6.660 -14.629  12.499  1.00 95.27           C  
ATOM   2725  HB1 ALA A 180      -5.789 -14.912  13.091  1.00 95.27           H  
ATOM   2726  HB2 ALA A 180      -7.096 -13.714  12.900  1.00 95.27           H  
ATOM   2727  HB3 ALA A 180      -6.331 -14.440  11.477  1.00 95.27           H  
ATOM   2728  O   ALA A 180      -6.488 -17.842  12.426  1.00 95.27           O  
ATOM   2729  N   ASP A 181      -7.544 -17.165  10.553  1.00 93.42           N  
ATOM   2730  H   ASP A 181      -8.074 -16.424  10.117  1.00 93.42           H  
ATOM   2731  CA  ASP A 181      -7.173 -18.301   9.706  1.00 93.42           C  
ATOM   2732  HA  ASP A 181      -7.175 -19.214  10.302  1.00 93.42           H  
ATOM   2733  C   ASP A 181      -5.774 -18.126   9.097  1.00 93.42           C  
ATOM   2734  CB  ASP A 181      -8.218 -18.450   8.594  1.00 93.42           C  
ATOM   2735  HB2 ASP A 181      -7.966 -19.317   7.983  1.00 93.42           H  
ATOM   2736  HB3 ASP A 181      -8.186 -17.568   7.954  1.00 93.42           H  
ATOM   2737  O   ASP A 181      -5.104 -19.101   8.754  1.00 93.42           O  
ATOM   2738  CG  ASP A 181      -9.630 -18.630   9.149  1.00 93.42           C  
ATOM   2739  OD1 ASP A 181      -9.897 -19.714   9.712  1.00 93.42           O  
ATOM   2740  OD2 ASP A 181     -10.433 -17.680   8.979  1.00 93.42           O  
ATOM   2741  N   SER A 182      -5.310 -16.879   8.982  1.00 92.84           N  
ATOM   2742  H   SER A 182      -5.925 -16.121   9.240  1.00 92.84           H  
ATOM   2743  CA  SER A 182      -3.995 -16.518   8.456  1.00 92.84           C  
ATOM   2744  HA  SER A 182      -3.352 -17.398   8.477  1.00 92.84           H  
ATOM   2745  C   SER A 182      -3.318 -15.441   9.301  1.00 92.84           C  
ATOM   2746  CB  SER A 182      -4.116 -16.090   6.987  1.00 92.84           C  
ATOM   2747  HB2 SER A 182      -4.685 -16.847   6.447  1.00 92.84           H  
ATOM   2748  HB3 SER A 182      -3.121 -16.034   6.544  1.00 92.84           H  
ATOM   2749  O   SER A 182      -3.918 -14.832  10.189  1.00 92.84           O  
ATOM   2750  OG  SER A 182      -4.753 -14.837   6.832  1.00 92.84           O  
ATOM   2751  HG  SER A 182      -4.130 -14.129   7.011  1.00 92.84           H  
ATOM   2752  N   LEU A 183      -2.045 -15.179   9.000  1.00 91.42           N  
ATOM   2753  H   LEU A 183      -1.607 -15.693   8.249  1.00 91.42           H  
ATOM   2754  CA  LEU A 183      -1.409 -13.945   9.446  1.00 91.42           C  
ATOM   2755  HA  LEU A 183      -1.554 -13.840  10.521  1.00 91.42           H  
ATOM   2756  C   LEU A 183      -2.112 -12.769   8.767  1.00 91.42           C  
ATOM   2757  CB  LEU A 183       0.096 -13.964   9.138  1.00 91.42           C  
ATOM   2758  HB2 LEU A 183       0.523 -13.010   9.446  1.00 91.42           H  
ATOM   2759  HB3 LEU A 183       0.231 -14.059   8.061  1.00 91.42           H  
ATOM   2760  O   LEU A 183      -2.409 -12.826   7.572  1.00 91.42           O  
ATOM   2761  CG  LEU A 183       0.859 -15.100   9.841  1.00 91.42           C  
ATOM   2762  HG  LEU A 183       0.456 -16.061   9.520  1.00 91.42           H  
ATOM   2763  CD1 LEU A 183       2.334 -15.053   9.443  1.00 91.42           C  
ATOM   2764 HD11 LEU A 183       2.868 -15.876   9.918  1.00 91.42           H  
ATOM   2765 HD12 LEU A 183       2.773 -14.109   9.764  1.00 91.42           H  
ATOM   2766 HD13 LEU A 183       2.426 -15.146   8.361  1.00 91.42           H  
ATOM   2767  CD2 LEU A 183       0.762 -15.014  11.364  1.00 91.42           C  
ATOM   2768 HD21 LEU A 183       1.361 -15.811  11.804  1.00 91.42           H  
ATOM   2769 HD22 LEU A 183       1.127 -14.050  11.720  1.00 91.42           H  
ATOM   2770 HD23 LEU A 183      -0.267 -15.161  11.691  1.00 91.42           H  
ATOM   2771  N   GLY A 184      -2.407 -11.739   9.549  1.00 89.08           N  
ATOM   2772  H   GLY A 184      -2.159 -11.777  10.528  1.00 89.08           H  
ATOM   2773  CA  GLY A 184      -3.001 -10.519   9.032  1.00 89.08           C  
ATOM   2774  HA2 GLY A 184      -3.835 -10.766   8.375  1.00 89.08           H  
ATOM   2775  HA3 GLY A 184      -3.387  -9.937   9.869  1.00 89.08           H  
ATOM   2776  C   GLY A 184      -1.990  -9.678   8.255  1.00 89.08           C  
ATOM   2777  O   GLY A 184      -0.799  -9.667   8.575  1.00 89.08           O  
ATOM   2778  N   ASP A 185      -2.474  -8.957   7.250  1.00 86.65           N  
ATOM   2779  H   ASP A 185      -3.456  -9.036   7.030  1.00 86.65           H  
ATOM   2780  CA  ASP A 185      -1.668  -8.058   6.425  1.00 86.65           C  
ATOM   2781  HA  ASP A 185      -0.616  -8.145   6.697  1.00 86.65           H  
ATOM   2782  C   ASP A 185      -2.092  -6.604   6.654  1.00 86.65           C  
ATOM   2783  CB  ASP A 185      -1.776  -8.486   4.961  1.00 86.65           C  
ATOM   2784  HB2 ASP A 185      -1.433  -9.516   4.869  1.00 86.65           H  
ATOM   2785  HB3 ASP A 185      -2.825  -8.449   4.667  1.00 86.65           H  
ATOM   2786  O   ASP A 185      -3.083  -6.117   6.109  1.00 86.65           O  
ATOM   2787  CG  ASP A 185      -0.953  -7.607   4.015  1.00 86.65           C  
ATOM   2788  OD1 ASP A 185      -0.250  -6.679   4.496  1.00 86.65           O  
ATOM   2789  OD2 ASP A 185      -1.048  -7.871   2.798  1.00 86.65           O  
ATOM   2790  N   ILE A 186      -1.333  -5.890   7.488  1.00 82.69           N  
ATOM   2791  H   ILE A 186      -0.532  -6.341   7.906  1.00 82.69           H  
ATOM   2792  CA  ILE A 186      -1.645  -4.495   7.828  1.00 82.69           C  
ATOM   2793  HA  ILE A 186      -2.711  -4.440   8.047  1.00 82.69           H  
ATOM   2794  C   ILE A 186      -1.394  -3.525   6.670  1.00 82.69           C  
ATOM   2795  CB  ILE A 186      -0.884  -4.033   9.090  1.00 82.69           C  
ATOM   2796  HB  ILE A 186      -1.220  -3.021   9.315  1.00 82.69           H  
ATOM   2797  O   ILE A 186      -1.985  -2.439   6.657  1.00 82.69           O  
ATOM   2798  CG1 ILE A 186       0.646  -3.989   8.889  1.00 82.69           C  
ATOM   2799 HG12 ILE A 186       0.873  -3.316   8.062  1.00 82.69           H  
ATOM   2800 HG13 ILE A 186       1.022  -4.983   8.644  1.00 82.69           H  
ATOM   2801  CG2 ILE A 186      -1.272  -4.916  10.283  1.00 82.69           C  
ATOM   2802 HG21 ILE A 186      -2.352  -5.059  10.296  1.00 82.69           H  
ATOM   2803 HG22 ILE A 186      -0.779  -5.886  10.207  1.00 82.69           H  
ATOM   2804 HG23 ILE A 186      -0.990  -4.430  11.217  1.00 82.69           H  
ATOM   2805  CD1 ILE A 186       1.396  -3.463  10.115  1.00 82.69           C  
ATOM   2806 HD11 ILE A 186       2.466  -3.425   9.914  1.00 82.69           H  
ATOM   2807 HD12 ILE A 186       1.249  -4.133  10.962  1.00 82.69           H  
ATOM   2808 HD13 ILE A 186       1.039  -2.463  10.364  1.00 82.69           H  
ATOM   2809  N   PHE A 187      -0.513  -3.882   5.731  1.00 74.81           N  
ATOM   2810  H   PHE A 187      -0.207  -4.844   5.691  1.00 74.81           H  
ATOM   2811  CA  PHE A 187      -0.031  -2.977   4.689  1.00 74.81           C  
ATOM   2812  HA  PHE A 187      -0.203  -1.948   5.003  1.00 74.81           H  
ATOM   2813  C   PHE A 187      -0.814  -3.149   3.388  1.00 74.81           C  
ATOM   2814  CB  PHE A 187       1.482  -3.150   4.509  1.00 74.81           C  
ATOM   2815  HB2 PHE A 187       1.684  -4.175   4.199  1.00 74.81           H  
ATOM   2816  HB3 PHE A 187       1.805  -2.496   3.698  1.00 74.81           H  
ATOM   2817  O   PHE A 187      -1.166  -2.134   2.785  1.00 74.81           O  
ATOM   2818  CG  PHE A 187       2.301  -2.815   5.748  1.00 74.81           C  
ATOM   2819  CD1 PHE A 187       2.274  -1.514   6.288  1.00 74.81           C  
ATOM   2820  HD1 PHE A 187       1.676  -0.753   5.810  1.00 74.81           H  
ATOM   2821  CD2 PHE A 187       3.090  -3.804   6.367  1.00 74.81           C  
ATOM   2822  HD2 PHE A 187       3.112  -4.804   5.961  1.00 74.81           H  
ATOM   2823  CE1 PHE A 187       3.022  -1.206   7.440  1.00 74.81           C  
ATOM   2824  HE1 PHE A 187       2.999  -0.212   7.861  1.00 74.81           H  
ATOM   2825  CE2 PHE A 187       3.851  -3.492   7.509  1.00 74.81           C  
ATOM   2826  HE2 PHE A 187       4.458  -4.254   7.975  1.00 74.81           H  
ATOM   2827  CZ  PHE A 187       3.820  -2.191   8.043  1.00 74.81           C  
ATOM   2828  HZ  PHE A 187       4.398  -1.952   8.924  1.00 74.81           H  
ATOM   2829  N   SER A 188      -1.192  -4.388   3.043  1.00 68.48           N  
ATOM   2830  H   SER A 188      -0.809  -5.169   3.554  1.00 68.48           H  
ATOM   2831  CA  SER A 188      -2.127  -4.719   1.955  1.00 68.48           C  
ATOM   2832  HA  SER A 188      -2.032  -5.786   1.753  1.00 68.48           H  
ATOM   2833  C   SER A 188      -1.738  -3.999   0.637  1.00 68.48           C  
ATOM   2834  CB  SER A 188      -3.516  -4.506   2.532  1.00 68.48           C  
ATOM   2835  HB2 SER A 188      -3.510  -4.831   3.572  1.00 68.48           H  
ATOM   2836  HB3 SER A 188      -3.745  -3.440   2.522  1.00 68.48           H  
ATOM   2837  O   SER A 188      -0.540  -3.773   0.486  1.00 68.48           O  
ATOM   2838  OG  SER A 188      -4.520  -5.255   1.886  1.00 68.48           O  
ATOM   2839  HG  SER A 188      -5.319  -5.009   2.358  1.00 68.48           H  
ATOM   2840  N   PRO A 189      -2.595  -3.636  -0.354  1.00 58.43           N  
ATOM   2841  CA  PRO A 189      -2.126  -3.239  -1.698  1.00 58.43           C  
ATOM   2842  HA  PRO A 189      -1.593  -4.073  -2.155  1.00 58.43           H  
ATOM   2843  C   PRO A 189      -1.175  -2.029  -1.719  1.00 58.43           C  
ATOM   2844  CB  PRO A 189      -3.396  -2.966  -2.514  1.00 58.43           C  
ATOM   2845  HB2 PRO A 189      -3.690  -3.873  -3.042  1.00 58.43           H  
ATOM   2846  HB3 PRO A 189      -3.273  -2.137  -3.211  1.00 58.43           H  
ATOM   2847  O   PRO A 189      -0.504  -1.766  -2.706  1.00 58.43           O  
ATOM   2848  CG  PRO A 189      -4.451  -2.628  -1.479  1.00 58.43           C  
ATOM   2849  HG2 PRO A 189      -4.366  -1.579  -1.196  1.00 58.43           H  
ATOM   2850  HG3 PRO A 189      -5.457  -2.856  -1.831  1.00 58.43           H  
ATOM   2851  CD  PRO A 189      -4.045  -3.511  -0.313  1.00 58.43           C  
ATOM   2852  HD2 PRO A 189      -4.498  -4.494  -0.443  1.00 58.43           H  
ATOM   2853  HD3 PRO A 189      -4.389  -3.029   0.602  1.00 58.43           H  
ATOM   2854  N   ILE A 190      -1.032  -1.302  -0.613  1.00 63.04           N  
ATOM   2855  H   ILE A 190      -1.475  -1.648   0.226  1.00 63.04           H  
ATOM   2856  CA  ILE A 190      -0.100  -0.184  -0.477  1.00 63.04           C  
ATOM   2857  HA  ILE A 190      -0.048   0.296  -1.454  1.00 63.04           H  
ATOM   2858  C   ILE A 190       1.337  -0.673  -0.173  1.00 63.04           C  
ATOM   2859  CB  ILE A 190      -0.650   0.869   0.522  1.00 63.04           C  
ATOM   2860  HB  ILE A 190      -0.408   0.550   1.536  1.00 63.04           H  
ATOM   2861  O   ILE A 190       2.108   0.027   0.486  1.00 63.04           O  
ATOM   2862  CG1 ILE A 190      -2.193   1.042   0.433  1.00 63.04           C  
ATOM   2863 HG12 ILE A 190      -2.464   1.416  -0.554  1.00 63.04           H  
ATOM   2864 HG13 ILE A 190      -2.680   0.078   0.576  1.00 63.04           H  
ATOM   2865  CG2 ILE A 190       0.037   2.221   0.236  1.00 63.04           C  
ATOM   2866 HG21 ILE A 190       1.085   2.200   0.537  1.00 63.04           H  
ATOM   2867 HG22 ILE A 190      -0.025   2.450  -0.828  1.00 63.04           H  
ATOM   2868 HG23 ILE A 190      -0.450   3.027   0.786  1.00 63.04           H  
ATOM   2869  CD1 ILE A 190      -2.802   1.955   1.505  1.00 63.04           C  
ATOM   2870 HD11 ILE A 190      -2.440   1.664   2.491  1.00 63.04           H  
ATOM   2871 HD12 ILE A 190      -3.887   1.852   1.485  1.00 63.04           H  
ATOM   2872 HD13 ILE A 190      -2.559   3.000   1.315  1.00 63.04           H  
ATOM   2873  N   THR A 191       1.727  -1.878  -0.613  1.00 68.62           N  
ATOM   2874  H   THR A 191       1.073  -2.453  -1.124  1.00 68.62           H  
ATOM   2875  CA  THR A 191       3.074  -2.412  -0.350  1.00 68.62           C  
ATOM   2876  HA  THR A 191       3.316  -2.218   0.695  1.00 68.62           H  
ATOM   2877  C   THR A 191       4.139  -1.721  -1.181  1.00 68.62           C  
ATOM   2878  CB  THR A 191       3.202  -3.931  -0.553  1.00 68.62           C  
ATOM   2879  HB  THR A 191       4.248  -4.197  -0.399  1.00 68.62           H  
ATOM   2880  O   THR A 191       5.169  -1.312  -0.637  1.00 68.62           O  
ATOM   2881  CG2 THR A 191       2.373  -4.724   0.459  1.00 68.62           C  
ATOM   2882 HG21 THR A 191       2.122  -4.117   1.329  1.00 68.62           H  
ATOM   2883 HG22 THR A 191       1.458  -5.083  -0.011  1.00 68.62           H  
ATOM   2884 HG23 THR A 191       2.944  -5.593   0.784  1.00 68.62           H  
ATOM   2885  OG1 THR A 191       2.834  -4.322  -1.857  1.00 68.62           O  
ATOM   2886  HG1 THR A 191       3.632  -4.525  -2.350  1.00 68.62           H  
ATOM   2887  N   ASP A 192       3.880  -1.571  -2.480  1.00 77.91           N  
ATOM   2888  H   ASP A 192       2.996  -1.920  -2.820  1.00 77.91           H  
ATOM   2889  CA  ASP A 192       4.895  -1.234  -3.468  1.00 77.91           C  
ATOM   2890  HA  ASP A 192       5.799  -0.941  -2.936  1.00 77.91           H  
ATOM   2891  C   ASP A 192       4.477  -0.063  -4.365  1.00 77.91           C  
ATOM   2892  CB  ASP A 192       5.262  -2.473  -4.299  1.00 77.91           C  
ATOM   2893  HB2 ASP A 192       4.377  -2.828  -4.828  1.00 77.91           H  
ATOM   2894  HB3 ASP A 192       6.006  -2.188  -5.042  1.00 77.91           H  
ATOM   2895  O   ASP A 192       3.342   0.039  -4.835  1.00 77.91           O  
ATOM   2896  CG  ASP A 192       5.838  -3.596  -3.432  1.00 77.91           C  
ATOM   2897  OD1 ASP A 192       6.939  -3.392  -2.875  1.00 77.91           O  
ATOM   2898  OD2 ASP A 192       5.181  -4.653  -3.317  1.00 77.91           O  
ATOM   2899  N   ALA A 193       5.437   0.818  -4.640  1.00 80.54           N  
ATOM   2900  H   ALA A 193       6.341   0.661  -4.218  1.00 80.54           H  
ATOM   2901  CA  ALA A 193       5.360   1.786  -5.719  1.00 80.54           C  
ATOM   2902  HA  ALA A 193       4.316   1.916  -6.005  1.00 80.54           H  
ATOM   2903  C   ALA A 193       6.130   1.248  -6.927  1.00 80.54           C  
ATOM   2904  CB  ALA A 193       5.876   3.147  -5.245  1.00 80.54           C  
ATOM   2905  HB1 ALA A 193       5.322   3.460  -4.360  1.00 80.54           H  
ATOM   2906  HB2 ALA A 193       5.731   3.882  -6.037  1.00 80.54           H  
ATOM   2907  HB3 ALA A 193       6.937   3.091  -5.000  1.00 80.54           H  
ATOM   2908  O   ALA A 193       7.329   0.971  -6.851  1.00 80.54           O  
ATOM   2909  N   LEU A 194       5.446   1.116  -8.054  1.00 85.62           N  
ATOM   2910  H   LEU A 194       4.478   1.407  -8.050  1.00 85.62           H  
ATOM   2911  CA  LEU A 194       6.023   0.691  -9.317  1.00 85.62           C  
ATOM   2912  HA  LEU A 194       6.931   0.118  -9.128  1.00 85.62           H  
ATOM   2913  C   LEU A 194       6.400   1.918 -10.137  1.00 85.62           C  
ATOM   2914  CB  LEU A 194       5.033  -0.216 -10.064  1.00 85.62           C  
ATOM   2915  HB2 LEU A 194       4.145   0.366 -10.310  1.00 85.62           H  
ATOM   2916  HB3 LEU A 194       5.499  -0.532 -10.997  1.00 85.62           H  
ATOM   2917  O   LEU A 194       5.543   2.725 -10.497  1.00 85.62           O  
ATOM   2918  CG  LEU A 194       4.591  -1.466  -9.281  1.00 85.62           C  
ATOM   2919  HG  LEU A 194       4.038  -1.167  -8.391  1.00 85.62           H  
ATOM   2920  CD1 LEU A 194       3.663  -2.300 -10.163  1.00 85.62           C  
ATOM   2921 HD11 LEU A 194       3.308  -3.163  -9.598  1.00 85.62           H  
ATOM   2922 HD12 LEU A 194       2.800  -1.701 -10.454  1.00 85.62           H  
ATOM   2923 HD13 LEU A 194       4.190  -2.643 -11.054  1.00 85.62           H  
ATOM   2924  CD2 LEU A 194       5.775  -2.339  -8.860  1.00 85.62           C  
ATOM   2925 HD21 LEU A 194       6.368  -1.816  -8.110  1.00 85.62           H  
ATOM   2926 HD22 LEU A 194       5.409  -3.256  -8.398  1.00 85.62           H  
ATOM   2927 HD23 LEU A 194       6.396  -2.586  -9.720  1.00 85.62           H  
ATOM   2928  N   VAL A 195       7.680   2.042 -10.477  1.00 86.57           N  
ATOM   2929  H   VAL A 195       8.319   1.318 -10.184  1.00 86.57           H  
ATOM   2930  CA  VAL A 195       8.151   3.074 -11.403  1.00 86.57           C  
ATOM   2931  HA  VAL A 195       7.404   3.865 -11.459  1.00 86.57           H  
ATOM   2932  C   VAL A 195       8.293   2.451 -12.780  1.00 86.57           C  
ATOM   2933  CB  VAL A 195       9.459   3.739 -10.955  1.00 86.57           C  
ATOM   2934  HB  VAL A 195      10.279   3.029 -11.063  1.00 86.57           H  
ATOM   2935  O   VAL A 195       9.015   1.472 -12.958  1.00 86.57           O  
ATOM   2936  CG1 VAL A 195       9.767   4.950 -11.844  1.00 86.57           C  
ATOM   2937 HG11 VAL A 195      10.701   5.406 -11.518  1.00 86.57           H  
ATOM   2938 HG12 VAL A 195       9.881   4.643 -12.884  1.00 86.57           H  
ATOM   2939 HG13 VAL A 195       8.963   5.682 -11.771  1.00 86.57           H  
ATOM   2940  CG2 VAL A 195       9.397   4.217  -9.498  1.00 86.57           C  
ATOM   2941 HG21 VAL A 195       8.553   4.893  -9.362  1.00 86.57           H  
ATOM   2942 HG22 VAL A 195      10.320   4.735  -9.235  1.00 86.57           H  
ATOM   2943 HG23 VAL A 195       9.280   3.366  -8.828  1.00 86.57           H  
ATOM   2944  N   SER A 196       7.619   3.038 -13.758  1.00 89.70           N  
ATOM   2945  H   SER A 196       7.055   3.841 -13.520  1.00 89.70           H  
ATOM   2946  CA  SER A 196       7.645   2.636 -15.161  1.00 89.70           C  
ATOM   2947  HA  SER A 196       8.298   1.771 -15.273  1.00 89.70           H  
ATOM   2948  C   SER A 196       8.201   3.750 -16.036  1.00 89.70           C  
ATOM   2949  CB  SER A 196       6.246   2.240 -15.633  1.00 89.70           C  
ATOM   2950  HB2 SER A 196       6.294   1.905 -16.669  1.00 89.70           H  
ATOM   2951  HB3 SER A 196       5.577   3.098 -15.569  1.00 89.70           H  
ATOM   2952  O   SER A 196       8.130   4.923 -15.673  1.00 89.70           O  
ATOM   2953  OG  SER A 196       5.747   1.191 -14.830  1.00 89.70           O  
ATOM   2954  HG  SER A 196       5.556   1.548 -13.959  1.00 89.70           H  
ATOM   2955  N   CYS A 197       8.747   3.386 -17.194  1.00 89.15           N  
ATOM   2956  H   CYS A 197       8.768   2.403 -17.427  1.00 89.15           H  
ATOM   2957  CA  CYS A 197       9.240   4.344 -18.178  1.00 89.15           C  
ATOM   2958  HA  CYS A 197       8.873   5.341 -17.933  1.00 89.15           H  
ATOM   2959  C   CYS A 197       8.742   4.008 -19.583  1.00 89.15           C  
ATOM   2960  CB  CYS A 197      10.769   4.368 -18.118  1.00 89.15           C  
ATOM   2961  HB2 CYS A 197      11.089   4.701 -17.131  1.00 89.15           H  
ATOM   2962  HB3 CYS A 197      11.153   3.360 -18.276  1.00 89.15           H  
ATOM   2963  O   CYS A 197       9.052   2.943 -20.119  1.00 89.15           O  
ATOM   2964  SG  CYS A 197      11.408   5.493 -19.396  1.00 89.15           S  
ATOM   2965  HG  CYS A 197      10.592   6.520 -19.145  1.00 89.15           H  
ATOM   2966  N   ASP A 198       8.056   4.949 -20.224  1.00 90.84           N  
ATOM   2967  H   ASP A 198       7.786   5.778 -19.713  1.00 90.84           H  
ATOM   2968  CA  ASP A 198       7.423   4.738 -21.531  1.00 90.84           C  
ATOM   2969  HA  ASP A 198       6.738   3.893 -21.462  1.00 90.84           H  
ATOM   2970  C   ASP A 198       8.442   4.461 -22.643  1.00 90.84           C  
ATOM   2971  CB  ASP A 198       6.617   5.980 -21.917  1.00 90.84           C  
ATOM   2972  HB2 ASP A 198       6.255   5.852 -22.937  1.00 90.84           H  
ATOM   2973  HB3 ASP A 198       7.276   6.848 -21.906  1.00 90.84           H  
ATOM   2974  O   ASP A 198       8.148   3.762 -23.618  1.00 90.84           O  
ATOM   2975  CG  ASP A 198       5.408   6.253 -21.021  1.00 90.84           C  
ATOM   2976  OD1 ASP A 198       5.211   5.518 -20.028  1.00 90.84           O  
ATOM   2977  OD2 ASP A 198       4.716   7.238 -21.347  1.00 90.84           O  
ATOM   2978  N   GLN A 199       9.662   4.979 -22.491  1.00 88.42           N  
ATOM   2979  H   GLN A 199       9.822   5.560 -21.680  1.00 88.42           H  
ATOM   2980  CA  GLN A 199      10.757   4.777 -23.434  1.00 88.42           C  
ATOM   2981  HA  GLN A 199      10.350   4.840 -24.444  1.00 88.42           H  
ATOM   2982  C   GLN A 199      11.385   3.383 -23.317  1.00 88.42           C  
ATOM   2983  CB  GLN A 199      11.821   5.882 -23.286  1.00 88.42           C  
ATOM   2984  HB2 GLN A 199      12.164   5.935 -22.253  1.00 88.42           H  
ATOM   2985  HB3 GLN A 199      12.676   5.609 -23.904  1.00 88.42           H  
ATOM   2986  O   GLN A 199      12.239   3.053 -24.135  1.00 88.42           O  
ATOM   2987  CG  GLN A 199      11.356   7.271 -23.761  1.00 88.42           C  
ATOM   2988  HG2 GLN A 199      12.209   7.948 -23.761  1.00 88.42           H  
ATOM   2989  HG3 GLN A 199      10.992   7.192 -24.785  1.00 88.42           H  
ATOM   2990  CD  GLN A 199      10.275   7.885 -22.877  1.00 88.42           C  
ATOM   2991  NE2 GLN A 199       9.264   8.507 -23.441  1.00 88.42           N  
ATOM   2992 HE21 GLN A 199       8.491   8.771 -22.847  1.00 88.42           H  
ATOM   2993 HE22 GLN A 199       9.220   8.618 -24.444  1.00 88.42           H  
ATOM   2994  OE1 GLN A 199      10.306   7.793 -21.661  1.00 88.42           O  
ATOM   2995  N   THR A 200      10.990   2.547 -22.355  1.00 88.43           N  
ATOM   2996  H   THR A 200      10.265   2.847 -21.718  1.00 88.43           H  
ATOM   2997  CA  THR A 200      11.511   1.175 -22.231  1.00 88.43           C  
ATOM   2998  HA  THR A 200      12.547   1.176 -22.569  1.00 88.43           H  
ATOM   2999  C   THR A 200      10.781   0.174 -23.110  1.00 88.43           C  
ATOM   3000  CB  THR A 200      11.563   0.662 -20.793  1.00 88.43           C  
ATOM   3001  HB  THR A 200      11.977  -0.346 -20.797  1.00 88.43           H  
ATOM   3002  O   THR A 200       9.644   0.386 -23.552  1.00 88.43           O  
ATOM   3003  CG2 THR A 200      12.492   1.533 -19.976  1.00 88.43           C  
ATOM   3004 HG21 THR A 200      12.508   1.168 -18.949  1.00 88.43           H  
ATOM   3005 HG22 THR A 200      12.163   2.572 -20.002  1.00 88.43           H  
ATOM   3006 HG23 THR A 200      13.493   1.461 -20.400  1.00 88.43           H  
ATOM   3007  OG1 THR A 200      10.297   0.604 -20.197  1.00 88.43           O  
ATOM   3008  HG1 THR A 200       9.931   1.487 -20.108  1.00 88.43           H  
ATOM   3009  N   ILE A 201      11.454  -0.939 -23.387  1.00 86.72           N  
ATOM   3010  H   ILE A 201      12.386  -1.044 -23.012  1.00 86.72           H  
ATOM   3011  CA  ILE A 201      10.826  -2.110 -23.992  1.00 86.72           C  
ATOM   3012  HA  ILE A 201      10.263  -1.790 -24.868  1.00 86.72           H  
ATOM   3013  C   ILE A 201       9.844  -2.712 -22.983  1.00 86.72           C  
ATOM   3014  CB  ILE A 201      11.887  -3.128 -24.454  1.00 86.72           C  
ATOM   3015  HB  ILE A 201      12.479  -3.435 -23.592  1.00 86.72           H  
ATOM   3016  O   ILE A 201      10.203  -2.965 -21.835  1.00 86.72           O  
ATOM   3017  CG1 ILE A 201      12.828  -2.461 -25.485  1.00 86.72           C  
ATOM   3018 HG12 ILE A 201      12.244  -2.062 -26.314  1.00 86.72           H  
ATOM   3019 HG13 ILE A 201      13.348  -1.629 -25.011  1.00 86.72           H  
ATOM   3020  CG2 ILE A 201      11.209  -4.379 -25.045  1.00 86.72           C  
ATOM   3021 HG21 ILE A 201      10.591  -4.113 -25.903  1.00 86.72           H  
ATOM   3022 HG22 ILE A 201      10.592  -4.875 -24.296  1.00 86.72           H  
ATOM   3023 HG23 ILE A 201      11.957  -5.107 -25.360  1.00 86.72           H  
ATOM   3024  CD1 ILE A 201      13.901  -3.395 -26.048  1.00 86.72           C  
ATOM   3025 HD11 ILE A 201      14.713  -2.794 -26.458  1.00 86.72           H  
ATOM   3026 HD12 ILE A 201      13.481  -4.015 -26.840  1.00 86.72           H  
ATOM   3027 HD13 ILE A 201      14.298  -4.042 -25.265  1.00 86.72           H  
ATOM   3028  N   SER A 202       8.609  -2.942 -23.430  1.00 87.92           N  
ATOM   3029  H   SER A 202       8.415  -2.793 -24.410  1.00 87.92           H  
ATOM   3030  CA  SER A 202       7.602  -3.638 -22.633  1.00 87.92           C  
ATOM   3031  HA  SER A 202       7.694  -3.314 -21.596  1.00 87.92           H  
ATOM   3032  C   SER A 202       7.830  -5.147 -22.705  1.00 87.92           C  
ATOM   3033  CB  SER A 202       6.194  -3.288 -23.115  1.00 87.92           C  
ATOM   3034  HB2 SER A 202       5.999  -3.781 -24.067  1.00 87.92           H  
ATOM   3035  HB3 SER A 202       6.107  -2.209 -23.243  1.00 87.92           H  
ATOM   3036  O   SER A 202       8.021  -5.686 -23.794  1.00 87.92           O  
ATOM   3037  OG  SER A 202       5.259  -3.711 -22.149  1.00 87.92           O  
ATOM   3038  HG  SER A 202       4.399  -3.831 -22.559  1.00 87.92           H  
ATOM   3039  N   THR A 203       7.794  -5.823 -21.561  1.00 85.21           N  
ATOM   3040  H   THR A 203       7.580  -5.303 -20.723  1.00 85.21           H  
ATOM   3041  CA  THR A 203       7.843  -7.294 -21.460  1.00 85.21           C  
ATOM   3042  HA  THR A 203       7.993  -7.725 -22.451  1.00 85.21           H  
ATOM   3043  C   THR A 203       6.510  -7.829 -20.942  1.00 85.21           C  
ATOM   3044  CB  THR A 203       9.008  -7.768 -20.581  1.00 85.21           C  
ATOM   3045  HB  THR A 203       9.010  -8.857 -20.541  1.00 85.21           H  
ATOM   3046  O   THR A 203       5.751  -7.080 -20.328  1.00 85.21           O  
ATOM   3047  CG2 THR A 203      10.364  -7.289 -21.104  1.00 85.21           C  
ATOM   3048 HG21 THR A 203      10.436  -6.203 -21.052  1.00 85.21           H  
ATOM   3049 HG22 THR A 203      11.156  -7.740 -20.507  1.00 85.21           H  
ATOM   3050 HG23 THR A 203      10.484  -7.608 -22.140  1.00 85.21           H  
ATOM   3051  OG1 THR A 203       8.874  -7.253 -19.282  1.00 85.21           O  
ATOM   3052  HG1 THR A 203       8.750  -6.304 -19.354  1.00 85.21           H  
ATOM   3053  N   GLN A 204       6.195  -9.102 -21.183  1.00 85.09           N  
ATOM   3054  H   GLN A 204       6.894  -9.736 -21.544  1.00 85.09           H  
ATOM   3055  CA  GLN A 204       4.917  -9.672 -20.734  1.00 85.09           C  
ATOM   3056  HA  GLN A 204       4.098  -9.034 -21.066  1.00 85.09           H  
ATOM   3057  C   GLN A 204       4.832  -9.746 -19.205  1.00 85.09           C  
ATOM   3058  CB  GLN A 204       4.726 -11.073 -21.334  1.00 85.09           C  
ATOM   3059  HB2 GLN A 204       5.597 -11.690 -21.113  1.00 85.09           H  
ATOM   3060  HB3 GLN A 204       3.856 -11.530 -20.862  1.00 85.09           H  
ATOM   3061  O   GLN A 204       3.767  -9.554 -18.627  1.00 85.09           O  
ATOM   3062  CG  GLN A 204       4.486 -11.037 -22.851  1.00 85.09           C  
ATOM   3063  HG2 GLN A 204       5.376 -10.656 -23.352  1.00 85.09           H  
ATOM   3064  HG3 GLN A 204       3.655 -10.366 -23.066  1.00 85.09           H  
ATOM   3065  CD  GLN A 204       4.154 -12.411 -23.430  1.00 85.09           C  
ATOM   3066  NE2 GLN A 204       3.848 -12.495 -24.706  1.00 85.09           N  
ATOM   3067 HE21 GLN A 204       3.838 -11.680 -25.303  1.00 85.09           H  
ATOM   3068 HE22 GLN A 204       3.640 -13.427 -25.037  1.00 85.09           H  
ATOM   3069  OE1 GLN A 204       4.145 -13.432 -22.768  1.00 85.09           O  
ATOM   3070  N   GLU A 205       5.963  -9.989 -18.550  1.00 84.66           N  
ATOM   3071  H   GLU A 205       6.785 -10.195 -19.099  1.00 84.66           H  
ATOM   3072  CA  GLU A 205       6.049 -10.269 -17.123  1.00 84.66           C  
ATOM   3073  HA  GLU A 205       5.199 -10.882 -16.824  1.00 84.66           H  
ATOM   3074  C   GLU A 205       6.015  -8.999 -16.273  1.00 84.66           C  
ATOM   3075  CB  GLU A 205       7.344 -11.048 -16.830  1.00 84.66           C  
ATOM   3076  HB2 GLU A 205       8.212 -10.423 -17.045  1.00 84.66           H  
ATOM   3077  HB3 GLU A 205       7.360 -11.263 -15.762  1.00 84.66           H  
ATOM   3078  O   GLU A 205       5.480  -9.009 -15.167  1.00 84.66           O  
ATOM   3079  CG  GLU A 205       7.474 -12.389 -17.576  1.00 84.66           C  
ATOM   3080  HG2 GLU A 205       6.515 -12.906 -17.534  1.00 84.66           H  
ATOM   3081  HG3 GLU A 205       8.192 -12.997 -17.025  1.00 84.66           H  
ATOM   3082  CD  GLU A 205       7.954 -12.297 -19.040  1.00 84.66           C  
ATOM   3083  OE1 GLU A 205       8.081 -13.372 -19.658  1.00 84.66           O  
ATOM   3084  OE2 GLU A 205       8.194 -11.171 -19.548  1.00 84.66           O  
ATOM   3085  N   THR A 206       6.598  -7.901 -16.765  1.00 84.98           N  
ATOM   3086  H   THR A 206       7.066  -7.976 -17.656  1.00 84.98           H  
ATOM   3087  CA  THR A 206       6.758  -6.670 -15.972  1.00 84.98           C  
ATOM   3088  HA  THR A 206       6.161  -6.743 -15.062  1.00 84.98           H  
ATOM   3089  C   THR A 206       6.281  -5.411 -16.683  1.00 84.98           C  
ATOM   3090  CB  THR A 206       8.216  -6.471 -15.549  1.00 84.98           C  
ATOM   3091  HB  THR A 206       8.266  -5.649 -14.835  1.00 84.98           H  
ATOM   3092  O   THR A 206       6.478  -4.312 -16.166  1.00 84.98           O  
ATOM   3093  CG2 THR A 206       8.852  -7.705 -14.902  1.00 84.98           C  
ATOM   3094 HG21 THR A 206       9.049  -8.470 -15.654  1.00 84.98           H  
ATOM   3095 HG22 THR A 206       9.782  -7.431 -14.404  1.00 84.98           H  
ATOM   3096 HG23 THR A 206       8.172  -8.112 -14.155  1.00 84.98           H  
ATOM   3097  OG1 THR A 206       8.967  -6.129 -16.689  1.00 84.98           O  
ATOM   3098  HG1 THR A 206       8.595  -5.316 -17.040  1.00 84.98           H  
ATOM   3099  N   GLY A 207       5.762  -5.519 -17.907  1.00 89.36           N  
ATOM   3100  H   GLY A 207       5.628  -6.433 -18.315  1.00 89.36           H  
ATOM   3101  CA  GLY A 207       5.478  -4.357 -18.742  1.00 89.36           C  
ATOM   3102  HA2 GLY A 207       4.671  -3.782 -18.289  1.00 89.36           H  
ATOM   3103  HA3 GLY A 207       5.153  -4.682 -19.731  1.00 89.36           H  
ATOM   3104  C   GLY A 207       6.718  -3.474 -18.895  1.00 89.36           C  
ATOM   3105  O   GLY A 207       7.802  -3.964 -19.224  1.00 89.36           O  
ATOM   3106  N   GLN A 208       6.551  -2.187 -18.595  1.00 90.85           N  
ATOM   3107  H   GLN A 208       5.633  -1.899 -18.287  1.00 90.85           H  
ATOM   3108  CA  GLN A 208       7.581  -1.143 -18.664  1.00 90.85           C  
ATOM   3109  HA  GLN A 208       8.431  -1.520 -19.233  1.00 90.85           H  
ATOM   3110  C   GLN A 208       8.141  -0.741 -17.288  1.00 90.85           C  
ATOM   3111  CB  GLN A 208       7.004   0.060 -19.422  1.00 90.85           C  
ATOM   3112  HB2 GLN A 208       7.751   0.853 -19.459  1.00 90.85           H  
ATOM   3113  HB3 GLN A 208       6.127   0.442 -18.900  1.00 90.85           H  
ATOM   3114  O   GLN A 208       8.721   0.338 -17.144  1.00 90.85           O  
ATOM   3115  CG  GLN A 208       6.626  -0.319 -20.857  1.00 90.85           C  
ATOM   3116  HG2 GLN A 208       5.766  -0.989 -20.856  1.00 90.85           H  
ATOM   3117  HG3 GLN A 208       7.467  -0.831 -21.324  1.00 90.85           H  
ATOM   3118  CD  GLN A 208       6.275   0.911 -21.668  1.00 90.85           C  
ATOM   3119  NE2 GLN A 208       7.124   1.302 -22.591  1.00 90.85           N  
ATOM   3120 HE21 GLN A 208       7.016   2.263 -22.883  1.00 90.85           H  
ATOM   3121 HE22 GLN A 208       8.051   0.903 -22.590  1.00 90.85           H  
ATOM   3122  OE1 GLN A 208       5.242   1.528 -21.513  1.00 90.85           O  
ATOM   3123  N   VAL A 209       7.948  -1.585 -16.267  1.00 89.35           N  
ATOM   3124  H   VAL A 209       7.440  -2.443 -16.433  1.00 89.35           H  
ATOM   3125  CA  VAL A 209       8.429  -1.336 -14.904  1.00 89.35           C  
ATOM   3126  HA  VAL A 209       8.132  -0.327 -14.620  1.00 89.35           H  
ATOM   3127  C   VAL A 209       9.957  -1.420 -14.857  1.00 89.35           C  
ATOM   3128  CB  VAL A 209       7.778  -2.294 -13.887  1.00 89.35           C  
ATOM   3129  HB  VAL A 209       7.984  -3.323 -14.180  1.00 89.35           H  
ATOM   3130  O   VAL A 209      10.563  -2.439 -15.205  1.00 89.35           O  
ATOM   3131  CG1 VAL A 209       8.318  -2.079 -12.468  1.00 89.35           C  
ATOM   3132 HG11 VAL A 209       9.380  -2.318 -12.419  1.00 89.35           H  
ATOM   3133 HG12 VAL A 209       8.159  -1.045 -12.162  1.00 89.35           H  
ATOM   3134 HG13 VAL A 209       7.796  -2.735 -11.772  1.00 89.35           H  
ATOM   3135  CG2 VAL A 209       6.258  -2.086 -13.817  1.00 89.35           C  
ATOM   3136 HG21 VAL A 209       6.033  -1.088 -13.440  1.00 89.35           H  
ATOM   3137 HG22 VAL A 209       5.805  -2.199 -14.802  1.00 89.35           H  
ATOM   3138 HG23 VAL A 209       5.816  -2.826 -13.150  1.00 89.35           H  
ATOM   3139  N   ILE A 210      10.574  -0.338 -14.385  1.00 88.29           N  
ATOM   3140  H   ILE A 210       9.987   0.435 -14.105  1.00 88.29           H  
ATOM   3141  CA  ILE A 210      12.020  -0.199 -14.172  1.00 88.29           C  
ATOM   3142  HA  ILE A 210      12.529  -1.006 -14.700  1.00 88.29           H  
ATOM   3143  C   ILE A 210      12.404  -0.361 -12.699  1.00 88.29           C  
ATOM   3144  CB  ILE A 210      12.546   1.133 -14.755  1.00 88.29           C  
ATOM   3145  HB  ILE A 210      13.634   1.102 -14.699  1.00 88.29           H  
ATOM   3146  O   ILE A 210      13.567  -0.619 -12.403  1.00 88.29           O  
ATOM   3147  CG1 ILE A 210      12.061   2.384 -13.984  1.00 88.29           C  
ATOM   3148 HG12 ILE A 210      12.213   2.240 -12.915  1.00 88.29           H  
ATOM   3149 HG13 ILE A 210      10.996   2.532 -14.162  1.00 88.29           H  
ATOM   3150  CG2 ILE A 210      12.150   1.249 -16.237  1.00 88.29           C  
ATOM   3151 HG21 ILE A 210      11.072   1.376 -16.338  1.00 88.29           H  
ATOM   3152 HG22 ILE A 210      12.640   2.106 -16.698  1.00 88.29           H  
ATOM   3153 HG23 ILE A 210      12.443   0.345 -16.772  1.00 88.29           H  
ATOM   3154  CD1 ILE A 210      12.798   3.672 -14.372  1.00 88.29           C  
ATOM   3155 HD11 ILE A 210      13.873   3.536 -14.252  1.00 88.29           H  
ATOM   3156 HD12 ILE A 210      12.577   3.948 -15.403  1.00 88.29           H  
ATOM   3157 HD13 ILE A 210      12.471   4.482 -13.721  1.00 88.29           H  
ATOM   3158  N   ALA A 211      11.445  -0.222 -11.780  1.00 87.44           N  
ATOM   3159  H   ALA A 211      10.512   0.027 -12.078  1.00 87.44           H  
ATOM   3160  CA  ALA A 211      11.670  -0.380 -10.350  1.00 87.44           C  
ATOM   3161  HA  ALA A 211      12.426  -1.147 -10.183  1.00 87.44           H  
ATOM   3162  C   ALA A 211      10.396  -0.770  -9.598  1.00 87.44           C  
ATOM   3163  CB  ALA A 211      12.181   0.940  -9.785  1.00 87.44           C  
ATOM   3164  HB1 ALA A 211      12.435   0.796  -8.735  1.00 87.44           H  
ATOM   3165  HB2 ALA A 211      11.404   1.703  -9.844  1.00 87.44           H  
ATOM   3166  HB3 ALA A 211      13.064   1.264 -10.336  1.00 87.44           H  
ATOM   3167  O   ALA A 211       9.311  -0.291  -9.926  1.00 87.44           O  
ATOM   3168  N   SER A 212      10.565  -1.563  -8.540  1.00 86.69           N  
ATOM   3169  H   SER A 212      11.504  -1.861  -8.316  1.00 86.69           H  
ATOM   3170  CA  SER A 212       9.554  -1.798  -7.507  1.00 86.69           C  
ATOM   3171  HA  SER A 212       8.646  -1.241  -7.736  1.00 86.69           H  
ATOM   3172  C   SER A 212      10.111  -1.312  -6.178  1.00 86.69           C  
ATOM   3173  CB  SER A 212       9.192  -3.281  -7.421  1.00 86.69           C  
ATOM   3174  HB2 SER A 212       8.925  -3.635  -8.416  1.00 86.69           H  
ATOM   3175  HB3 SER A 212      10.040  -3.860  -7.055  1.00 86.69           H  
ATOM   3176  O   SER A 212      11.166  -1.770  -5.741  1.00 86.69           O  
ATOM   3177  OG  SER A 212       8.079  -3.458  -6.572  1.00 86.69           O  
ATOM   3178  HG  SER A 212       8.337  -3.548  -5.651  1.00 86.69           H  
ATOM   3179  N   VAL A 213       9.432  -0.356  -5.559  1.00 84.51           N  
ATOM   3180  H   VAL A 213       8.571  -0.034  -5.977  1.00 84.51           H  
ATOM   3181  CA  VAL A 213       9.887   0.315  -4.343  1.00 84.51           C  
ATOM   3182  HA  VAL A 213      10.919   0.033  -4.136  1.00 84.51           H  
ATOM   3183  C   VAL A 213       8.968  -0.105  -3.202  1.00 84.51           C  
ATOM   3184  CB  VAL A 213       9.858   1.839  -4.515  1.00 84.51           C  
ATOM   3185  HB  VAL A 213       8.831   2.147  -4.712  1.00 84.51           H  
ATOM   3186  O   VAL A 213       7.795   0.258  -3.244  1.00 84.51           O  
ATOM   3187  CG1 VAL A 213      10.331   2.529  -3.224  1.00 84.51           C  
ATOM   3188 HG11 VAL A 213       9.645   2.304  -2.406  1.00 84.51           H  
ATOM   3189 HG12 VAL A 213      11.331   2.185  -2.961  1.00 84.51           H  
ATOM   3190 HG13 VAL A 213      10.335   3.611  -3.356  1.00 84.51           H  
ATOM   3191  CG2 VAL A 213      10.710   2.307  -5.705  1.00 84.51           C  
ATOM   3192 HG21 VAL A 213      11.750   2.444  -5.409  1.00 84.51           H  
ATOM   3193 HG22 VAL A 213      10.669   1.601  -6.535  1.00 84.51           H  
ATOM   3194 HG23 VAL A 213      10.294   3.243  -6.077  1.00 84.51           H  
ATOM   3195  N   PRO A 214       9.472  -0.790  -2.164  1.00 81.99           N  
ATOM   3196  CA  PRO A 214       8.647  -1.289  -1.067  1.00 81.99           C  
ATOM   3197  HA  PRO A 214       7.720  -1.716  -1.450  1.00 81.99           H  
ATOM   3198  C   PRO A 214       8.268  -0.159  -0.111  1.00 81.99           C  
ATOM   3199  CB  PRO A 214       9.484  -2.403  -0.431  1.00 81.99           C  
ATOM   3200  HB2 PRO A 214       9.325  -3.329  -0.984  1.00 81.99           H  
ATOM   3201  HB3 PRO A 214       9.252  -2.555   0.624  1.00 81.99           H  
ATOM   3202  O   PRO A 214       8.848  -0.004   0.965  1.00 81.99           O  
ATOM   3203  CG  PRO A 214      10.918  -1.920  -0.646  1.00 81.99           C  
ATOM   3204  HG2 PRO A 214      11.185  -1.189   0.117  1.00 81.99           H  
ATOM   3205  HG3 PRO A 214      11.626  -2.749  -0.647  1.00 81.99           H  
ATOM   3206  CD  PRO A 214      10.849  -1.237  -2.009  1.00 81.99           C  
ATOM   3207  HD2 PRO A 214      11.085  -1.956  -2.794  1.00 81.99           H  
ATOM   3208  HD3 PRO A 214      11.543  -0.397  -2.041  1.00 81.99           H  
ATOM   3209  N   ILE A 215       7.315   0.678  -0.512  1.00 78.06           N  
ATOM   3210  H   ILE A 215       6.855   0.465  -1.386  1.00 78.06           H  
ATOM   3211  CA  ILE A 215       6.906   1.871   0.233  1.00 78.06           C  
ATOM   3212  HA  ILE A 215       7.799   2.483   0.353  1.00 78.06           H  
ATOM   3213  C   ILE A 215       6.400   1.547   1.643  1.00 78.06           C  
ATOM   3214  CB  ILE A 215       5.894   2.728  -0.550  1.00 78.06           C  
ATOM   3215  HB  ILE A 215       5.536   3.507   0.122  1.00 78.06           H  
ATOM   3216  O   ILE A 215       6.674   2.311   2.569  1.00 78.06           O  
ATOM   3217  CG1 ILE A 215       4.680   1.900  -1.012  1.00 78.06           C  
ATOM   3218 HG12 ILE A 215       4.984   1.190  -1.781  1.00 78.06           H  
ATOM   3219 HG13 ILE A 215       4.287   1.337  -0.165  1.00 78.06           H  
ATOM   3220  CG2 ILE A 215       6.611   3.430  -1.717  1.00 78.06           C  
ATOM   3221 HG21 ILE A 215       7.491   3.959  -1.352  1.00 78.06           H  
ATOM   3222 HG22 ILE A 215       6.917   2.701  -2.467  1.00 78.06           H  
ATOM   3223 HG23 ILE A 215       5.944   4.160  -2.177  1.00 78.06           H  
ATOM   3224  CD1 ILE A 215       3.525   2.735  -1.557  1.00 78.06           C  
ATOM   3225 HD11 ILE A 215       2.684   2.066  -1.738  1.00 78.06           H  
ATOM   3226 HD12 ILE A 215       3.224   3.487  -0.827  1.00 78.06           H  
ATOM   3227 HD13 ILE A 215       3.808   3.219  -2.492  1.00 78.06           H  
ATOM   3228  N   ALA A 216       5.761   0.389   1.836  1.00 73.69           N  
ATOM   3229  H   ALA A 216       5.541  -0.177   1.029  1.00 73.69           H  
ATOM   3230  CA  ALA A 216       5.301  -0.070   3.147  1.00 73.69           C  
ATOM   3231  HA  ALA A 216       4.704   0.717   3.606  1.00 73.69           H  
ATOM   3232  C   ALA A 216       6.442  -0.394   4.124  1.00 73.69           C  
ATOM   3233  CB  ALA A 216       4.406  -1.292   2.946  1.00 73.69           C  
ATOM   3234  HB1 ALA A 216       3.489  -0.983   2.445  1.00 73.69           H  
ATOM   3235  HB2 ALA A 216       4.921  -2.051   2.358  1.00 73.69           H  
ATOM   3236  HB3 ALA A 216       4.144  -1.712   3.917  1.00 73.69           H  
ATOM   3237  O   ALA A 216       6.229  -0.414   5.335  1.00 73.69           O  
ATOM   3238  N   SER A 217       7.665  -0.617   3.625  1.00 75.74           N  
ATOM   3239  H   SER A 217       7.795  -0.555   2.626  1.00 75.74           H  
ATOM   3240  CA  SER A 217       8.833  -0.850   4.483  1.00 75.74           C  
ATOM   3241  HA  SER A 217       8.533  -1.537   5.274  1.00 75.74           H  
ATOM   3242  C   SER A 217       9.338   0.425   5.168  1.00 75.74           C  
ATOM   3243  CB  SER A 217       9.960  -1.521   3.693  1.00 75.74           C  
ATOM   3244  HB2 SER A 217       9.556  -2.368   3.138  1.00 75.74           H  
ATOM   3245  HB3 SER A 217      10.703  -1.896   4.397  1.00 75.74           H  
ATOM   3246  O   SER A 217      10.097   0.352   6.139  1.00 75.74           O  
ATOM   3247  OG  SER A 217      10.603  -0.628   2.805  1.00 75.74           O  
ATOM   3248  HG  SER A 217       9.980  -0.360   2.125  1.00 75.74           H  
ATOM   3249  N   PHE A 218       8.918   1.601   4.690  1.00 78.09           N  
ATOM   3250  H   PHE A 218       8.244   1.606   3.938  1.00 78.09           H  
ATOM   3251  CA  PHE A 218       9.298   2.879   5.277  1.00 78.09           C  
ATOM   3252  HA  PHE A 218      10.265   2.749   5.763  1.00 78.09           H  
ATOM   3253  C   PHE A 218       8.300   3.320   6.344  1.00 78.09           C  
ATOM   3254  CB  PHE A 218       9.481   3.946   4.196  1.00 78.09           C  
ATOM   3255  HB2 PHE A 218       8.516   4.126   3.722  1.00 78.09           H  
ATOM   3256  HB3 PHE A 218       9.798   4.877   4.666  1.00 78.09           H  
ATOM   3257  O   PHE A 218       7.093   3.103   6.249  1.00 78.09           O  
ATOM   3258  CG  PHE A 218      10.504   3.562   3.148  1.00 78.09           C  
ATOM   3259  CD1 PHE A 218      11.871   3.485   3.470  1.00 78.09           C  
ATOM   3260  HD1 PHE A 218      12.205   3.725   4.468  1.00 78.09           H  
ATOM   3261  CD2 PHE A 218      10.077   3.233   1.855  1.00 78.09           C  
ATOM   3262  HD2 PHE A 218       9.025   3.317   1.624  1.00 78.09           H  
ATOM   3263  CE1 PHE A 218      12.800   3.081   2.495  1.00 78.09           C  
ATOM   3264  HE1 PHE A 218      13.849   3.004   2.744  1.00 78.09           H  
ATOM   3265  CE2 PHE A 218      10.994   2.795   0.886  1.00 78.09           C  
ATOM   3266  HE2 PHE A 218      10.647   2.509  -0.096  1.00 78.09           H  
ATOM   3267  CZ  PHE A 218      12.359   2.720   1.211  1.00 78.09           C  
ATOM   3268  HZ  PHE A 218      13.070   2.363   0.481  1.00 78.09           H  
ATOM   3269  N   ARG A 219       8.809   4.001   7.374  1.00 72.10           N  
ATOM   3270  H   ARG A 219       9.792   4.230   7.353  1.00 72.10           H  
ATOM   3271  CA  ARG A 219       7.959   4.551   8.434  1.00 72.10           C  
ATOM   3272  HA  ARG A 219       7.304   3.755   8.789  1.00 72.10           H  
ATOM   3273  C   ARG A 219       7.061   5.650   7.871  1.00 72.10           C  
ATOM   3274  CB  ARG A 219       8.803   5.077   9.599  1.00 72.10           C  
ATOM   3275  HB2 ARG A 219       8.145   5.592  10.299  1.00 72.10           H  
ATOM   3276  HB3 ARG A 219       9.531   5.795   9.220  1.00 72.10           H  
ATOM   3277  O   ARG A 219       7.527   6.540   7.158  1.00 72.10           O  
ATOM   3278  CG  ARG A 219       9.536   3.955  10.340  1.00 72.10           C  
ATOM   3279  HG2 ARG A 219      10.267   3.498   9.674  1.00 72.10           H  
ATOM   3280  HG3 ARG A 219       8.820   3.197  10.660  1.00 72.10           H  
ATOM   3281  CD  ARG A 219      10.250   4.532  11.565  1.00 72.10           C  
ATOM   3282  HD2 ARG A 219       9.497   4.913  12.254  1.00 72.10           H  
ATOM   3283  HD3 ARG A 219      10.885   5.358  11.244  1.00 72.10           H  
ATOM   3284  NE  ARG A 219      11.081   3.515  12.232  1.00 72.10           N  
ATOM   3285  HE  ARG A 219      11.253   2.666  11.712  1.00 72.10           H  
ATOM   3286  NH1 ARG A 219      11.422   4.648  14.199  1.00 72.10           N  
ATOM   3287 HH11 ARG A 219      11.821   4.696  15.126  1.00 72.10           H  
ATOM   3288 HH12 ARG A 219      10.833   5.392  13.852  1.00 72.10           H  
ATOM   3289  NH2 ARG A 219      12.363   2.646  13.901  1.00 72.10           N  
ATOM   3290 HH21 ARG A 219      12.760   2.708  14.828  1.00 72.10           H  
ATOM   3291 HH22 ARG A 219      12.518   1.818  13.343  1.00 72.10           H  
ATOM   3292  CZ  ARG A 219      11.616   3.607  13.436  1.00 72.10           C  
ATOM   3293  N   SER A 220       5.792   5.645   8.259  1.00 70.92           N  
ATOM   3294  H   SER A 220       5.441   4.859   8.787  1.00 70.92           H  
ATOM   3295  CA  SER A 220       4.874   6.724   7.894  1.00 70.92           C  
ATOM   3296  HA  SER A 220       4.859   6.800   6.807  1.00 70.92           H  
ATOM   3297  C   SER A 220       5.315   8.074   8.460  1.00 70.92           C  
ATOM   3298  CB  SER A 220       3.467   6.377   8.351  1.00 70.92           C  
ATOM   3299  HB2 SER A 220       3.446   6.300   9.438  1.00 70.92           H  
ATOM   3300  HB3 SER A 220       3.209   5.417   7.906  1.00 70.92           H  
ATOM   3301  O   SER A 220       5.939   8.157   9.521  1.00 70.92           O  
ATOM   3302  OG  SER A 220       2.528   7.344   7.922  1.00 70.92           O  
ATOM   3303  HG  SER A 220       1.806   6.869   7.504  1.00 70.92           H  
ATOM   3304  N   ARG A 221       4.978   9.138   7.728  1.00 70.58           N  
ATOM   3305  H   ARG A 221       4.518   8.940   6.851  1.00 70.58           H  
ATOM   3306  CA  ARG A 221       5.342  10.541   7.969  1.00 70.58           C  
ATOM   3307  HA  ARG A 221       5.025  11.105   7.092  1.00 70.58           H  
ATOM   3308  C   ARG A 221       6.849  10.776   8.051  1.00 70.58           C  
ATOM   3309  CB  ARG A 221       4.585  11.100   9.183  1.00 70.58           C  
ATOM   3310  HB2 ARG A 221       4.799  12.165   9.269  1.00 70.58           H  
ATOM   3311  HB3 ARG A 221       4.941  10.606  10.087  1.00 70.58           H  
ATOM   3312  O   ARG A 221       7.289  11.729   8.691  1.00 70.58           O  
ATOM   3313  CG  ARG A 221       3.069  10.916   9.070  1.00 70.58           C  
ATOM   3314  HG2 ARG A 221       2.708  11.392   8.158  1.00 70.58           H  
ATOM   3315  HG3 ARG A 221       2.817   9.855   9.048  1.00 70.58           H  
ATOM   3316  CD  ARG A 221       2.400  11.555  10.284  1.00 70.58           C  
ATOM   3317  HD2 ARG A 221       2.655  12.615  10.300  1.00 70.58           H  
ATOM   3318  HD3 ARG A 221       2.784  11.081  11.187  1.00 70.58           H  
ATOM   3319  NE  ARG A 221       0.940  11.391  10.227  1.00 70.58           N  
ATOM   3320  HE  ARG A 221       0.584  10.748   9.534  1.00 70.58           H  
ATOM   3321  NH1 ARG A 221       0.420  12.845  11.924  1.00 70.58           N  
ATOM   3322 HH11 ARG A 221      -0.273  13.313  12.490  1.00 70.58           H  
ATOM   3323 HH12 ARG A 221       1.406  13.015  12.059  1.00 70.58           H  
ATOM   3324  NH2 ARG A 221      -1.217  11.788  10.829  1.00 70.58           N  
ATOM   3325 HH21 ARG A 221      -1.535  11.165  10.100  1.00 70.58           H  
ATOM   3326 HH22 ARG A 221      -1.902  12.260  11.401  1.00 70.58           H  
ATOM   3327  CZ  ARG A 221       0.057  12.006  10.992  1.00 70.58           C  
ATOM   3328  N   THR A 222       7.641   9.922   7.404  1.00 72.85           N  
ATOM   3329  H   THR A 222       7.214   9.175   6.876  1.00 72.85           H  
ATOM   3330  CA  THR A 222       9.091  10.099   7.309  1.00 72.85           C  
ATOM   3331  HA  THR A 222       9.361  11.008   7.847  1.00 72.85           H  
ATOM   3332  C   THR A 222       9.529  10.326   5.875  1.00 72.85           C  
ATOM   3333  CB  THR A 222       9.900   8.977   7.976  1.00 72.85           C  
ATOM   3334  HB  THR A 222      10.943   9.297   7.989  1.00 72.85           H  
ATOM   3335  O   THR A 222       8.884   9.881   4.920  1.00 72.85           O  
ATOM   3336  CG2 THR A 222       9.483   8.734   9.424  1.00 72.85           C  
ATOM   3337 HG21 THR A 222       9.462   9.680   9.965  1.00 72.85           H  
ATOM   3338 HG22 THR A 222       8.493   8.279   9.457  1.00 72.85           H  
ATOM   3339 HG23 THR A 222      10.202   8.066   9.898  1.00 72.85           H  
ATOM   3340  OG1 THR A 222       9.850   7.755   7.286  1.00 72.85           O  
ATOM   3341  HG1 THR A 222       8.940   7.460   7.203  1.00 72.85           H  
ATOM   3342  N   VAL A 223      10.632  11.060   5.738  1.00 79.80           N  
ATOM   3343  H   VAL A 223      11.111  11.382   6.567  1.00 79.80           H  
ATOM   3344  CA  VAL A 223      11.355  11.134   4.475  1.00 79.80           C  
ATOM   3345  HA  VAL A 223      10.625  11.244   3.672  1.00 79.80           H  
ATOM   3346  C   VAL A 223      12.102   9.821   4.300  1.00 79.80           C  
ATOM   3347  CB  VAL A 223      12.308  12.339   4.414  1.00 79.80           C  
ATOM   3348  HB  VAL A 223      13.031  12.271   5.227  1.00 79.80           H  
ATOM   3349  O   VAL A 223      12.843   9.406   5.192  1.00 79.80           O  
ATOM   3350  CG1 VAL A 223      13.068  12.391   3.082  1.00 79.80           C  
ATOM   3351 HG11 VAL A 223      12.365  12.414   2.249  1.00 79.80           H  
ATOM   3352 HG12 VAL A 223      13.691  13.285   3.046  1.00 79.80           H  
ATOM   3353 HG13 VAL A 223      13.715  11.520   2.978  1.00 79.80           H  
ATOM   3354  CG2 VAL A 223      11.526  13.651   4.565  1.00 79.80           C  
ATOM   3355 HG21 VAL A 223      11.029  13.689   5.535  1.00 79.80           H  
ATOM   3356 HG22 VAL A 223      10.777  13.730   3.777  1.00 79.80           H  
ATOM   3357 HG23 VAL A 223      12.208  14.498   4.495  1.00 79.80           H  
ATOM   3358  N   PHE A 224      11.921   9.182   3.153  1.00 80.84           N  
ATOM   3359  H   PHE A 224      11.315   9.601   2.462  1.00 80.84           H  
ATOM   3360  CA  PHE A 224      12.642   7.975   2.786  1.00 80.84           C  
ATOM   3361  HA  PHE A 224      13.261   7.666   3.628  1.00 80.84           H  
ATOM   3362  C   PHE A 224      13.578   8.231   1.610  1.00 80.84           C  
ATOM   3363  CB  PHE A 224      11.677   6.822   2.509  1.00 80.84           C  
ATOM   3364  HB2 PHE A 224      12.259   5.901   2.549  1.00 80.84           H  
ATOM   3365  HB3 PHE A 224      10.931   6.772   3.302  1.00 80.84           H  
ATOM   3366  O   PHE A 224      13.386   9.148   0.809  1.00 80.84           O  
ATOM   3367  CG  PHE A 224      10.977   6.872   1.165  1.00 80.84           C  
ATOM   3368  CD1 PHE A 224       9.886   7.731   0.970  1.00 80.84           C  
ATOM   3369  HD1 PHE A 224       9.576   8.391   1.767  1.00 80.84           H  
ATOM   3370  CD2 PHE A 224      11.414   6.062   0.101  1.00 80.84           C  
ATOM   3371  HD2 PHE A 224      12.259   5.402   0.232  1.00 80.84           H  
ATOM   3372  CE1 PHE A 224       9.178   7.728  -0.242  1.00 80.84           C  
ATOM   3373  HE1 PHE A 224       8.321   8.372  -0.370  1.00 80.84           H  
ATOM   3374  CE2 PHE A 224      10.728   6.078  -1.126  1.00 80.84           C  
ATOM   3375  HE2 PHE A 224      11.056   5.443  -1.935  1.00 80.84           H  
ATOM   3376  CZ  PHE A 224       9.595   6.894  -1.291  1.00 80.84           C  
ATOM   3377  HZ  PHE A 224       9.055   6.889  -2.226  1.00 80.84           H  
ATOM   3378  N   SER A 225      14.592   7.378   1.507  1.00 84.73           N  
ATOM   3379  H   SER A 225      14.670   6.644   2.197  1.00 84.73           H  
ATOM   3380  CA  SER A 225      15.451   7.270   0.338  1.00 84.73           C  
ATOM   3381  HA  SER A 225      14.961   7.740  -0.514  1.00 84.73           H  
ATOM   3382  C   SER A 225      15.649   5.793   0.040  1.00 84.73           C  
ATOM   3383  CB  SER A 225      16.785   7.977   0.573  1.00 84.73           C  
ATOM   3384  HB2 SER A 225      17.348   7.456   1.347  1.00 84.73           H  
ATOM   3385  HB3 SER A 225      16.598   9.000   0.901  1.00 84.73           H  
ATOM   3386  O   SER A 225      16.223   5.053   0.837  1.00 84.73           O  
ATOM   3387  OG  SER A 225      17.534   8.006  -0.626  1.00 84.73           O  
ATOM   3388  HG  SER A 225      17.051   8.539  -1.263  1.00 84.73           H  
ATOM   3389  N   TYR A 226      15.128   5.367  -1.100  1.00 85.31           N  
ATOM   3390  H   TYR A 226      14.672   6.044  -1.694  1.00 85.31           H  
ATOM   3391  CA  TYR A 226      15.309   4.041  -1.648  1.00 85.31           C  
ATOM   3392  HA  TYR A 226      15.611   3.354  -0.859  1.00 85.31           H  
ATOM   3393  C   TYR A 226      16.399   4.080  -2.713  1.00 85.31           C  
ATOM   3394  CB  TYR A 226      13.983   3.551  -2.226  1.00 85.31           C  
ATOM   3395  HB2 TYR A 226      13.636   4.264  -2.974  1.00 85.31           H  
ATOM   3396  HB3 TYR A 226      13.230   3.520  -1.438  1.00 85.31           H  
ATOM   3397  O   TYR A 226      16.395   4.941  -3.594  1.00 85.31           O  
ATOM   3398  CG  TYR A 226      14.100   2.183  -2.857  1.00 85.31           C  
ATOM   3399  CD1 TYR A 226      14.105   2.061  -4.258  1.00 85.31           C  
ATOM   3400  HD1 TYR A 226      14.017   2.937  -4.884  1.00 85.31           H  
ATOM   3401  CD2 TYR A 226      14.229   1.038  -2.047  1.00 85.31           C  
ATOM   3402  HD2 TYR A 226      14.237   1.124  -0.970  1.00 85.31           H  
ATOM   3403  CE1 TYR A 226      14.196   0.789  -4.850  1.00 85.31           C  
ATOM   3404  HE1 TYR A 226      14.149   0.672  -5.923  1.00 85.31           H  
ATOM   3405  CE2 TYR A 226      14.344  -0.234  -2.638  1.00 85.31           C  
ATOM   3406  HE2 TYR A 226      14.443  -1.114  -2.021  1.00 85.31           H  
ATOM   3407  OH  TYR A 226      14.430  -1.578  -4.628  1.00 85.31           O  
ATOM   3408  HH  TYR A 226      14.371  -2.298  -3.996  1.00 85.31           H  
ATOM   3409  CZ  TYR A 226      14.322  -0.359  -4.044  1.00 85.31           C  
ATOM   3410  N   ARG A 227      17.330   3.132  -2.646  1.00 85.52           N  
ATOM   3411  H   ARG A 227      17.237   2.422  -1.934  1.00 85.52           H  
ATOM   3412  CA  ARG A 227      18.352   2.920  -3.670  1.00 85.52           C  
ATOM   3413  HA  ARG A 227      18.187   3.578  -4.523  1.00 85.52           H  
ATOM   3414  C   ARG A 227      18.223   1.497  -4.163  1.00 85.52           C  
ATOM   3415  CB  ARG A 227      19.751   3.193  -3.116  1.00 85.52           C  
ATOM   3416  HB2 ARG A 227      20.485   2.873  -3.856  1.00 85.52           H  
ATOM   3417  HB3 ARG A 227      19.905   2.621  -2.201  1.00 85.52           H  
ATOM   3418  O   ARG A 227      18.365   0.562  -3.379  1.00 85.52           O  
ATOM   3419  CG  ARG A 227      19.941   4.686  -2.841  1.00 85.52           C  
ATOM   3420  HG2 ARG A 227      19.236   5.020  -2.080  1.00 85.52           H  
ATOM   3421  HG3 ARG A 227      19.769   5.245  -3.760  1.00 85.52           H  
ATOM   3422  CD  ARG A 227      21.365   4.940  -2.355  1.00 85.52           C  
ATOM   3423  HD2 ARG A 227      22.064   4.584  -3.111  1.00 85.52           H  
ATOM   3424  HD3 ARG A 227      21.523   4.388  -1.428  1.00 85.52           H  
ATOM   3425  NE  ARG A 227      21.577   6.375  -2.125  1.00 85.52           N  
ATOM   3426  HE  ARG A 227      20.830   6.999  -2.395  1.00 85.52           H  
ATOM   3427  NH1 ARG A 227      23.745   6.257  -1.387  1.00 85.52           N  
ATOM   3428 HH11 ARG A 227      24.581   6.715  -1.053  1.00 85.52           H  
ATOM   3429 HH12 ARG A 227      23.714   5.256  -1.519  1.00 85.52           H  
ATOM   3430  NH2 ARG A 227      22.691   8.236  -1.538  1.00 85.52           N  
ATOM   3431 HH21 ARG A 227      23.514   8.722  -1.209  1.00 85.52           H  
ATOM   3432 HH22 ARG A 227      21.889   8.744  -1.883  1.00 85.52           H  
ATOM   3433  CZ  ARG A 227      22.673   6.944  -1.677  1.00 85.52           C  
ATOM   3434  N   GLN A 228      17.936   1.360  -5.447  1.00 80.59           N  
ATOM   3435  H   GLN A 228      17.913   2.178  -6.039  1.00 80.59           H  
ATOM   3436  CA  GLN A 228      17.888   0.060  -6.087  1.00 80.59           C  
ATOM   3437  HA  GLN A 228      17.492  -0.669  -5.379  1.00 80.59           H  
ATOM   3438  C   GLN A 228      19.301  -0.355  -6.489  1.00 80.59           C  
ATOM   3439  CB  GLN A 228      16.945   0.124  -7.289  1.00 80.59           C  
ATOM   3440  HB2 GLN A 228      16.081   0.737  -7.032  1.00 80.59           H  
ATOM   3441  HB3 GLN A 228      17.455   0.598  -8.127  1.00 80.59           H  
ATOM   3442  O   GLN A 228      20.120   0.485  -6.870  1.00 80.59           O  
ATOM   3443  CG  GLN A 228      16.456  -1.270  -7.704  1.00 80.59           C  
ATOM   3444  HG2 GLN A 228      15.923  -1.737  -6.876  1.00 80.59           H  
ATOM   3445  HG3 GLN A 228      17.299  -1.912  -7.961  1.00 80.59           H  
ATOM   3446  CD  GLN A 228      15.510  -1.192  -8.889  1.00 80.59           C  
ATOM   3447  NE2 GLN A 228      15.462  -2.184  -9.747  1.00 80.59           N  
ATOM   3448 HE21 GLN A 228      14.880  -2.026 -10.558  1.00 80.59           H  
ATOM   3449 HE22 GLN A 228      16.114  -2.951  -9.675  1.00 80.59           H  
ATOM   3450  OE1 GLN A 228      14.779  -0.234  -9.057  1.00 80.59           O  
ATOM   3451  N   GLU A 229      19.581  -1.654  -6.439  1.00 79.35           N  
ATOM   3452  H   GLU A 229      18.875  -2.305  -6.125  1.00 79.35           H  
ATOM   3453  CA  GLU A 229      20.710  -2.193  -7.188  1.00 79.35           C  
ATOM   3454  HA  GLU A 229      21.616  -1.685  -6.856  1.00 79.35           H  
ATOM   3455  C   GLU A 229      20.498  -1.897  -8.678  1.00 79.35           C  
ATOM   3456  CB  GLU A 229      20.867  -3.689  -6.902  1.00 79.35           C  
ATOM   3457  HB2 GLU A 229      20.011  -4.230  -7.305  1.00 79.35           H  
ATOM   3458  HB3 GLU A 229      20.895  -3.828  -5.821  1.00 79.35           H  
ATOM   3459  O   GLU A 229      19.388  -2.037  -9.194  1.00 79.35           O  
ATOM   3460  CG  GLU A 229      22.168  -4.239  -7.507  1.00 79.35           C  
ATOM   3461  HG2 GLU A 229      22.998  -3.624  -7.159  1.00 79.35           H  
ATOM   3462  HG3 GLU A 229      22.119  -4.152  -8.592  1.00 79.35           H  
ATOM   3463  CD  GLU A 229      22.443  -5.706  -7.135  1.00 79.35           C  
ATOM   3464  OE1 GLU A 229      23.499  -6.214  -7.578  1.00 79.35           O  
ATOM   3465  OE2 GLU A 229      21.622  -6.304  -6.405  1.00 79.35           O  
ATOM   3466  N   ALA A 230      21.545  -1.425  -9.355  1.00 70.61           N  
ATOM   3467  H   ALA A 230      22.444  -1.372  -8.897  1.00 70.61           H  
ATOM   3468  CA  ALA A 230      21.425  -0.928 -10.716  1.00 70.61           C  
ATOM   3469  HA  ALA A 230      20.685  -0.127 -10.721  1.00 70.61           H  
ATOM   3470  C   ALA A 230      20.937  -2.037 -11.659  1.00 70.61           C  
ATOM   3471  CB  ALA A 230      22.769  -0.335 -11.146  1.00 70.61           C  
ATOM   3472  HB1 ALA A 230      23.069   0.447 -10.448  1.00 70.61           H  
ATOM   3473  HB2 ALA A 230      23.530  -1.114 -11.174  1.00 70.61           H  
ATOM   3474  HB3 ALA A 230      22.654   0.101 -12.138  1.00 70.61           H  
ATOM   3475  O   ALA A 230      21.672  -2.968 -11.988  1.00 70.61           O  
ATOM   3476  N   TRP A 231      19.692  -1.908 -12.109  1.00 77.43           N  
ATOM   3477  H   TRP A 231      19.151  -1.113 -11.803  1.00 77.43           H  
ATOM   3478  CA  TRP A 231      19.047  -2.846 -13.010  1.00 77.43           C  
ATOM   3479  HA  TRP A 231      19.770  -3.587 -13.351  1.00 77.43           H  
ATOM   3480  C   TRP A 231      18.522  -2.093 -14.221  1.00 77.43           C  
ATOM   3481  CB  TRP A 231      17.942  -3.594 -12.284  1.00 77.43           C  
ATOM   3482  HB2 TRP A 231      17.272  -2.868 -11.824  1.00 77.43           H  
ATOM   3483  HB3 TRP A 231      18.384  -4.192 -11.487  1.00 77.43           H  
ATOM   3484  O   TRP A 231      17.571  -1.316 -14.149  1.00 77.43           O  
ATOM   3485  CG  TRP A 231      17.141  -4.489 -13.173  1.00 77.43           C  
ATOM   3486  CD1 TRP A 231      17.600  -5.562 -13.857  1.00 77.43           C  
ATOM   3487  HD1 TRP A 231      18.625  -5.899 -13.856  1.00 77.43           H  
ATOM   3488  CD2 TRP A 231      15.711  -4.437 -13.419  1.00 77.43           C  
ATOM   3489  CE2 TRP A 231      15.342  -5.615 -14.123  1.00 77.43           C  
ATOM   3490  CE3 TRP A 231      14.685  -3.559 -13.025  1.00 77.43           C  
ATOM   3491  HE3 TRP A 231      14.958  -2.630 -12.545  1.00 77.43           H  
ATOM   3492  NE1 TRP A 231      16.539  -6.205 -14.467  1.00 77.43           N  
ATOM   3493  HE1 TRP A 231      16.634  -7.084 -14.955  1.00 77.43           H  
ATOM   3494  CH2 TRP A 231      13.006  -5.170 -13.693  1.00 77.43           C  
ATOM   3495  HH2 TRP A 231      11.982  -5.506 -13.619  1.00 77.43           H  
ATOM   3496  CZ2 TRP A 231      14.003  -6.000 -14.245  1.00 77.43           C  
ATOM   3497  HZ2 TRP A 231      13.756  -6.965 -14.664  1.00 77.43           H  
ATOM   3498  CZ3 TRP A 231      13.335  -3.915 -13.169  1.00 77.43           C  
ATOM   3499  HZ3 TRP A 231      12.564  -3.268 -12.780  1.00 77.43           H  
ATOM   3500  N   TYR A 232      19.186  -2.315 -15.350  1.00 79.70           N  
ATOM   3501  H   TYR A 232      19.949  -2.977 -15.342  1.00 79.70           H  
ATOM   3502  CA  TYR A 232      18.945  -1.557 -16.565  1.00 79.70           C  
ATOM   3503  HA  TYR A 232      18.591  -0.565 -16.285  1.00 79.70           H  
ATOM   3504  C   TYR A 232      17.867  -2.215 -17.414  1.00 79.70           C  
ATOM   3505  CB  TYR A 232      20.255  -1.361 -17.332  1.00 79.70           C  
ATOM   3506  HB2 TYR A 232      20.688  -2.331 -17.576  1.00 79.70           H  
ATOM   3507  HB3 TYR A 232      20.045  -0.845 -18.269  1.00 79.70           H  
ATOM   3508  O   TYR A 232      17.998  -3.358 -17.853  1.00 79.70           O  
ATOM   3509  CG  TYR A 232      21.250  -0.541 -16.540  1.00 79.70           C  
ATOM   3510  CD1 TYR A 232      21.167   0.864 -16.560  1.00 79.70           C  
ATOM   3511  HD1 TYR A 232      20.445   1.362 -17.191  1.00 79.70           H  
ATOM   3512  CD2 TYR A 232      22.192  -1.184 -15.713  1.00 79.70           C  
ATOM   3513  HD2 TYR A 232      22.255  -2.262 -15.695  1.00 79.70           H  
ATOM   3514  CE1 TYR A 232      21.995   1.626 -15.719  1.00 79.70           C  
ATOM   3515  HE1 TYR A 232      21.915   2.703 -15.707  1.00 79.70           H  
ATOM   3516  CE2 TYR A 232      23.026  -0.424 -14.875  1.00 79.70           C  
ATOM   3517  HE2 TYR A 232      23.726  -0.923 -14.221  1.00 79.70           H  
ATOM   3518  OH  TYR A 232      23.652   1.723 -13.998  1.00 79.70           O  
ATOM   3519  HH  TYR A 232      24.235   1.164 -13.479  1.00 79.70           H  
ATOM   3520  CZ  TYR A 232      22.907   0.983 -14.859  1.00 79.70           C  
ATOM   3521  N   ARG A 233      16.818  -1.449 -17.705  1.00 83.91           N  
ATOM   3522  H   ARG A 233      16.763  -0.542 -17.264  1.00 83.91           H  
ATOM   3523  CA  ARG A 233      15.800  -1.808 -18.684  1.00 83.91           C  
ATOM   3524  HA  ARG A 233      15.786  -2.894 -18.765  1.00 83.91           H  
ATOM   3525  C   ARG A 233      16.157  -1.249 -20.052  1.00 83.91           C  
ATOM   3526  CB  ARG A 233      14.424  -1.326 -18.211  1.00 83.91           C  
ATOM   3527  HB2 ARG A 233      13.727  -1.354 -19.048  1.00 83.91           H  
ATOM   3528  HB3 ARG A 233      14.496  -0.295 -17.865  1.00 83.91           H  
ATOM   3529  O   ARG A 233      16.322  -0.035 -20.164  1.00 83.91           O  
ATOM   3530  CG  ARG A 233      13.861  -2.201 -17.084  1.00 83.91           C  
ATOM   3531  HG2 ARG A 233      12.869  -1.831 -16.825  1.00 83.91           H  
ATOM   3532  HG3 ARG A 233      14.499  -2.147 -16.202  1.00 83.91           H  
ATOM   3533  CD  ARG A 233      13.725  -3.653 -17.545  1.00 83.91           C  
ATOM   3534  HD2 ARG A 233      13.291  -3.663 -18.545  1.00 83.91           H  
ATOM   3535  HD3 ARG A 233      14.707  -4.126 -17.565  1.00 83.91           H  
ATOM   3536  NE  ARG A 233      12.874  -4.415 -16.641  1.00 83.91           N  
ATOM   3537  HE  ARG A 233      12.737  -4.035 -15.715  1.00 83.91           H  
ATOM   3538  NH1 ARG A 233      12.384  -6.181 -18.048  1.00 83.91           N  
ATOM   3539 HH11 ARG A 233      12.924  -5.764 -18.792  1.00 83.91           H  
ATOM   3540 HH12 ARG A 233      11.835  -7.015 -18.199  1.00 83.91           H  
ATOM   3541  NH2 ARG A 233      11.532  -6.110 -16.024  1.00 83.91           N  
ATOM   3542 HH21 ARG A 233      11.337  -5.557 -15.202  1.00 83.91           H  
ATOM   3543 HH22 ARG A 233      10.781  -6.702 -16.350  1.00 83.91           H  
ATOM   3544  CZ  ARG A 233      12.282  -5.559 -16.911  1.00 83.91           C  
ATOM   3545  N   PRO A 234      16.256  -2.089 -21.097  1.00 83.98           N  
ATOM   3546  CA  PRO A 234      16.544  -1.613 -22.441  1.00 83.98           C  
ATOM   3547  HA  PRO A 234      17.549  -1.191 -22.452  1.00 83.98           H  
ATOM   3548  C   PRO A 234      15.530  -0.563 -22.896  1.00 83.98           C  
ATOM   3549  CB  PRO A 234      16.511  -2.847 -23.341  1.00 83.98           C  
ATOM   3550  HB2 PRO A 234      17.230  -2.775 -24.157  1.00 83.98           H  
ATOM   3551  HB3 PRO A 234      15.502  -2.990 -23.728  1.00 83.98           H  
ATOM   3552  O   PRO A 234      14.319  -0.721 -22.702  1.00 83.98           O  
ATOM   3553  CG  PRO A 234      16.840  -3.993 -22.389  1.00 83.98           C  
ATOM   3554  HG2 PRO A 234      17.920  -4.061 -22.258  1.00 83.98           H  
ATOM   3555  HG3 PRO A 234      16.434  -4.942 -22.739  1.00 83.98           H  
ATOM   3556  CD  PRO A 234      16.194  -3.545 -21.083  1.00 83.98           C  
ATOM   3557  HD2 PRO A 234      15.152  -3.864 -21.054  1.00 83.98           H  
ATOM   3558  HD3 PRO A 234      16.750  -3.969 -20.248  1.00 83.98           H  
ATOM   3559  N   VAL A 235      16.026   0.500 -23.523  1.00 84.39           N  
ATOM   3560  H   VAL A 235      17.025   0.559 -23.658  1.00 84.39           H  
ATOM   3561  CA  VAL A 235      15.175   1.532 -24.121  1.00 84.39           C  
ATOM   3562  HA  VAL A 235      14.219   1.521 -23.598  1.00 84.39           H  
ATOM   3563  C   VAL A 235      14.852   1.215 -25.580  1.00 84.39           C  
ATOM   3564  CB  VAL A 235      15.718   2.956 -23.923  1.00 84.39           C  
ATOM   3565  HB  VAL A 235      15.037   3.641 -24.428  1.00 84.39           H  
ATOM   3566  O   VAL A 235      15.616   0.561 -26.297  1.00 84.39           O  
ATOM   3567  CG1 VAL A 235      15.744   3.331 -22.436  1.00 84.39           C  
ATOM   3568 HG11 VAL A 235      16.421   2.675 -21.888  1.00 84.39           H  
ATOM   3569 HG12 VAL A 235      14.743   3.239 -22.014  1.00 84.39           H  
ATOM   3570 HG13 VAL A 235      16.078   4.362 -22.320  1.00 84.39           H  
ATOM   3571  CG2 VAL A 235      17.116   3.153 -24.505  1.00 84.39           C  
ATOM   3572 HG21 VAL A 235      17.831   2.551 -23.945  1.00 84.39           H  
ATOM   3573 HG22 VAL A 235      17.137   2.868 -25.557  1.00 84.39           H  
ATOM   3574 HG23 VAL A 235      17.414   4.197 -24.406  1.00 84.39           H  
ATOM   3575  N   ARG A 236      13.692   1.692 -26.034  1.00 83.62           N  
ATOM   3576  H   ARG A 236      13.139   2.241 -25.391  1.00 83.62           H  
ATOM   3577  CA  ARG A 236      13.269   1.642 -27.433  1.00 83.62           C  
ATOM   3578  HA  ARG A 236      13.265   0.600 -27.755  1.00 83.62           H  
ATOM   3579  C   ARG A 236      14.277   2.404 -28.282  1.00 83.62           C  
ATOM   3580  CB  ARG A 236      11.865   2.238 -27.598  1.00 83.62           C  
ATOM   3581  HB2 ARG A 236      11.612   2.260 -28.658  1.00 83.62           H  
ATOM   3582  HB3 ARG A 236      11.871   3.263 -27.228  1.00 83.62           H  
ATOM   3583  O   ARG A 236      14.802   3.440 -27.880  1.00 83.62           O  
ATOM   3584  CG  ARG A 236      10.789   1.436 -26.852  1.00 83.62           C  
ATOM   3585  HG2 ARG A 236      10.750   0.416 -27.236  1.00 83.62           H  
ATOM   3586  HG3 ARG A 236      11.026   1.402 -25.788  1.00 83.62           H  
ATOM   3587  CD  ARG A 236       9.426   2.107 -27.035  1.00 83.62           C  
ATOM   3588  HD2 ARG A 236       9.124   2.013 -28.078  1.00 83.62           H  
ATOM   3589  HD3 ARG A 236       9.523   3.164 -26.787  1.00 83.62           H  
ATOM   3590  NE  ARG A 236       8.402   1.516 -26.157  1.00 83.62           N  
ATOM   3591  HE  ARG A 236       8.722   0.949 -25.385  1.00 83.62           H  
ATOM   3592  NH1 ARG A 236       6.622   2.724 -26.968  1.00 83.62           N  
ATOM   3593 HH11 ARG A 236       7.254   3.240 -27.564  1.00 83.62           H  
ATOM   3594 HH12 ARG A 236       5.654   2.997 -26.885  1.00 83.62           H  
ATOM   3595  NH2 ARG A 236       6.291   1.269 -25.326  1.00 83.62           N  
ATOM   3596 HH21 ARG A 236       5.329   1.574 -25.282  1.00 83.62           H  
ATOM   3597 HH22 ARG A 236       6.667   0.824 -24.501  1.00 83.62           H  
ATOM   3598  CZ  ARG A 236       7.118   1.832 -26.156  1.00 83.62           C  
ATOM   3599  N   ARG A 237      14.547   1.887 -29.477  1.00 75.37           N  
ATOM   3600  H   ARG A 237      14.041   1.065 -29.773  1.00 75.37           H  
ATOM   3601  CA  ARG A 237      15.525   2.490 -30.378  1.00 75.37           C  
ATOM   3602  HA  ARG A 237      16.437   2.678 -29.810  1.00 75.37           H  
ATOM   3603  C   ARG A 237      15.001   3.833 -30.886  1.00 75.37           C  
ATOM   3604  CB  ARG A 237      15.845   1.502 -31.505  1.00 75.37           C  
ATOM   3605  HB2 ARG A 237      14.975   1.382 -32.152  1.00 75.37           H  
ATOM   3606  HB3 ARG A 237      16.082   0.534 -31.064  1.00 75.37           H  
ATOM   3607  O   ARG A 237      14.057   3.870 -31.667  1.00 75.37           O  
ATOM   3608  CG  ARG A 237      17.047   1.965 -32.333  1.00 75.37           C  
ATOM   3609  HG2 ARG A 237      16.812   2.901 -32.839  1.00 75.37           H  
ATOM   3610  HG3 ARG A 237      17.903   2.116 -31.675  1.00 75.37           H  
ATOM   3611  CD  ARG A 237      17.393   0.896 -33.372  1.00 75.37           C  
ATOM   3612  HD2 ARG A 237      17.563  -0.051 -32.860  1.00 75.37           H  
ATOM   3613  HD3 ARG A 237      16.551   0.779 -34.054  1.00 75.37           H  
ATOM   3614  NE  ARG A 237      18.599   1.260 -34.131  1.00 75.37           N  
ATOM   3615  HE  ARG A 237      19.029   2.149 -33.916  1.00 75.37           H  
ATOM   3616  NH1 ARG A 237      18.744  -0.669 -35.376  1.00 75.37           N  
ATOM   3617 HH11 ARG A 237      18.020  -1.112 -34.828  1.00 75.37           H  
ATOM   3618 HH12 ARG A 237      19.256  -1.259 -36.016  1.00 75.37           H  
ATOM   3619  NH2 ARG A 237      20.263   0.936 -35.648  1.00 75.37           N  
ATOM   3620 HH21 ARG A 237      20.668   1.827 -35.397  1.00 75.37           H  
ATOM   3621 HH22 ARG A 237      20.742   0.333 -36.301  1.00 75.37           H  
ATOM   3622  CZ  ARG A 237      19.189   0.510 -35.046  1.00 75.37           C  
ATOM   3623  N   GLN A 238      15.651   4.913 -30.474  1.00 76.59           N  
ATOM   3624  H   GLN A 238      16.359   4.814 -29.761  1.00 76.59           H  
ATOM   3625  CA  GLN A 238      15.441   6.251 -31.016  1.00 76.59           C  
ATOM   3626  HA  GLN A 238      15.060   6.139 -32.031  1.00 76.59           H  
ATOM   3627  C   GLN A 238      16.784   6.989 -31.091  1.00 76.59           C  
ATOM   3628  CB  GLN A 238      14.369   7.012 -30.220  1.00 76.59           C  
ATOM   3629  HB2 GLN A 238      14.221   7.993 -30.670  1.00 76.59           H  
ATOM   3630  HB3 GLN A 238      13.432   6.462 -30.310  1.00 76.59           H  
ATOM   3631  O   GLN A 238      17.652   6.756 -30.247  1.00 76.59           O  
ATOM   3632  CG  GLN A 238      14.685   7.203 -28.734  1.00 76.59           C  
ATOM   3633  HG2 GLN A 238      15.575   7.824 -28.638  1.00 76.59           H  
ATOM   3634  HG3 GLN A 238      14.859   6.226 -28.283  1.00 76.59           H  
ATOM   3635  CD  GLN A 238      13.547   7.877 -27.975  1.00 76.59           C  
ATOM   3636  NE2 GLN A 238      13.648   8.043 -26.686  1.00 76.59           N  
ATOM   3637 HE21 GLN A 238      12.916   8.589 -26.254  1.00 76.59           H  
ATOM   3638 HE22 GLN A 238      14.507   7.780 -26.224  1.00 76.59           H  
ATOM   3639  OE1 GLN A 238      12.521   8.247 -28.507  1.00 76.59           O  
ATOM   3640  N   PRO A 239      16.997   7.835 -32.115  1.00 74.60           N  
ATOM   3641  CA  PRO A 239      18.281   8.508 -32.314  1.00 74.60           C  
ATOM   3642  HA  PRO A 239      19.095   7.783 -32.324  1.00 74.60           H  
ATOM   3643  C   PRO A 239      18.569   9.536 -31.216  1.00 74.60           C  
ATOM   3644  CB  PRO A 239      18.162   9.173 -33.690  1.00 74.60           C  
ATOM   3645  HB2 PRO A 239      18.502   8.476 -34.456  1.00 74.60           H  
ATOM   3646  HB3 PRO A 239      18.731  10.101 -33.752  1.00 74.60           H  
ATOM   3647  O   PRO A 239      19.726   9.778 -30.878  1.00 74.60           O  
ATOM   3648  CG  PRO A 239      16.660   9.414 -33.857  1.00 74.60           C  
ATOM   3649  HG2 PRO A 239      16.371   9.458 -34.907  1.00 74.60           H  
ATOM   3650  HG3 PRO A 239      16.372  10.331 -33.343  1.00 74.60           H  
ATOM   3651  CD  PRO A 239      16.043   8.211 -33.150  1.00 74.60           C  
ATOM   3652  HD2 PRO A 239      15.075   8.485 -32.731  1.00 74.60           H  
ATOM   3653  HD3 PRO A 239      15.930   7.389 -33.857  1.00 74.60           H  
ATOM   3654  N   VAL A 240      17.510  10.138 -30.673  1.00 83.48           N  
ATOM   3655  H   VAL A 240      16.586   9.847 -30.957  1.00 83.48           H  
ATOM   3656  CA  VAL A 240      17.574  11.204 -29.679  1.00 83.48           C  
ATOM   3657  HA  VAL A 240      18.557  11.193 -29.209  1.00 83.48           H  
ATOM   3658  C   VAL A 240      16.515  10.948 -28.614  1.00 83.48           C  
ATOM   3659  CB  VAL A 240      17.371  12.587 -30.329  1.00 83.48           C  
ATOM   3660  HB  VAL A 240      16.356  12.658 -30.721  1.00 83.48           H  
ATOM   3661  O   VAL A 240      15.360  10.682 -28.937  1.00 83.48           O  
ATOM   3662  CG1 VAL A 240      17.577  13.706 -29.304  1.00 83.48           C  
ATOM   3663 HG11 VAL A 240      18.578  13.652 -28.875  1.00 83.48           H  
ATOM   3664 HG12 VAL A 240      16.838  13.635 -28.505  1.00 83.48           H  
ATOM   3665 HG13 VAL A 240      17.445  14.675 -29.784  1.00 83.48           H  
ATOM   3666  CG2 VAL A 240      18.348  12.828 -31.490  1.00 83.48           C  
ATOM   3667 HG21 VAL A 240      18.268  13.859 -31.835  1.00 83.48           H  
ATOM   3668 HG22 VAL A 240      19.367  12.630 -31.159  1.00 83.48           H  
ATOM   3669 HG23 VAL A 240      18.106  12.170 -32.325  1.00 83.48           H  
ATOM   3670  N   PHE A 241      16.920  11.042 -27.353  1.00 83.69           N  
ATOM   3671  H   PHE A 241      17.904  11.205 -27.194  1.00 83.69           H  
ATOM   3672  CA  PHE A 241      16.054  11.082 -26.182  1.00 83.69           C  
ATOM   3673  HA  PHE A 241      15.045  10.761 -26.441  1.00 83.69           H  
ATOM   3674  C   PHE A 241      16.002  12.535 -25.718  1.00 83.69           C  
ATOM   3675  CB  PHE A 241      16.599  10.160 -25.075  1.00 83.69           C  
ATOM   3676  HB2 PHE A 241      16.048  10.366 -24.157  1.00 83.69           H  
ATOM   3677  HB3 PHE A 241      17.643  10.411 -24.889  1.00 83.69           H  
ATOM   3678  O   PHE A 241      16.870  12.988 -24.972  1.00 83.69           O  
ATOM   3679  CG  PHE A 241      16.518   8.678 -25.366  1.00 83.69           C  
ATOM   3680  CD1 PHE A 241      15.637   7.859 -24.635  1.00 83.69           C  
ATOM   3681  HD1 PHE A 241      15.055   8.275 -23.826  1.00 83.69           H  
ATOM   3682  CD2 PHE A 241      17.303   8.116 -26.385  1.00 83.69           C  
ATOM   3683  HD2 PHE A 241      18.007   8.724 -26.935  1.00 83.69           H  
ATOM   3684  CE1 PHE A 241      15.486   6.504 -24.981  1.00 83.69           C  
ATOM   3685  HE1 PHE A 241      14.801   5.880 -24.426  1.00 83.69           H  
ATOM   3686  CE2 PHE A 241      17.116   6.779 -26.753  1.00 83.69           C  
ATOM   3687  HE2 PHE A 241      17.626   6.398 -27.625  1.00 83.69           H  
ATOM   3688  CZ  PHE A 241      16.209   5.970 -26.057  1.00 83.69           C  
ATOM   3689  HZ  PHE A 241      16.062   4.943 -26.358  1.00 83.69           H  
ATOM   3690  N   ASP A 242      15.021  13.292 -26.197  1.00 87.25           N  
ATOM   3691  H   ASP A 242      14.351  12.900 -26.844  1.00 87.25           H  
ATOM   3692  CA  ASP A 242      14.771  14.665 -25.745  1.00 87.25           C  
ATOM   3693  HA  ASP A 242      15.701  15.099 -25.377  1.00 87.25           H  
ATOM   3694  C   ASP A 242      13.772  14.724 -24.579  1.00 87.25           C  
ATOM   3695  CB  ASP A 242      14.320  15.520 -26.937  1.00 87.25           C  
ATOM   3696  HB2 ASP A 242      14.306  16.563 -26.621  1.00 87.25           H  
ATOM   3697  HB3 ASP A 242      15.058  15.430 -27.733  1.00 87.25           H  
ATOM   3698  O   ASP A 242      13.644  15.750 -23.914  1.00 87.25           O  
ATOM   3699  CG  ASP A 242      12.937  15.163 -27.497  1.00 87.25           C  
ATOM   3700  OD1 ASP A 242      12.331  14.166 -27.035  1.00 87.25           O  
ATOM   3701  OD2 ASP A 242      12.486  15.927 -28.375  1.00 87.25           O  
ATOM   3702  N   THR A 243      13.083  13.614 -24.311  1.00 86.80           N  
ATOM   3703  H   THR A 243      13.167  12.854 -24.971  1.00 86.80           H  
ATOM   3704  CA  THR A 243      12.060  13.494 -23.279  1.00 86.80           C  
ATOM   3705  HA  THR A 243      12.251  14.240 -22.507  1.00 86.80           H  
ATOM   3706  C   THR A 243      12.112  12.107 -22.651  1.00 86.80           C  
ATOM   3707  CB  THR A 243      10.657  13.751 -23.855  1.00 86.80           C  
ATOM   3708  HB  THR A 243      10.369  12.919 -24.497  1.00 86.80           H  
ATOM   3709  O   THR A 243      12.227  11.097 -23.348  1.00 86.80           O  
ATOM   3710  CG2 THR A 243       9.611  13.915 -22.748  1.00 86.80           C  
ATOM   3711 HG21 THR A 243       8.653  14.177 -23.198  1.00 86.80           H  
ATOM   3712 HG22 THR A 243       9.913  14.708 -22.065  1.00 86.80           H  
ATOM   3713 HG23 THR A 243       9.490  12.982 -22.197  1.00 86.80           H  
ATOM   3714  OG1 THR A 243      10.637  14.933 -24.625  1.00 86.80           O  
ATOM   3715  HG1 THR A 243      11.120  14.740 -25.432  1.00 86.80           H  
ATOM   3716  N   ILE A 244      11.981  12.056 -21.328  1.00 85.53           N  
ATOM   3717  H   ILE A 244      11.923  12.929 -20.822  1.00 85.53           H  
ATOM   3718  CA  ILE A 244      11.743  10.828 -20.571  1.00 85.53           C  
ATOM   3719  HA  ILE A 244      11.658   9.986 -21.258  1.00 85.53           H  
ATOM   3720  C   ILE A 244      10.418  10.982 -19.849  1.00 85.53           C  
ATOM   3721  CB  ILE A 244      12.896  10.519 -19.602  1.00 85.53           C  
ATOM   3722  HB  ILE A 244      13.024  11.366 -18.927  1.00 85.53           H  
ATOM   3723  O   ILE A 244      10.201  11.958 -19.132  1.00 85.53           O  
ATOM   3724  CG1 ILE A 244      14.186  10.325 -20.419  1.00 85.53           C  
ATOM   3725 HG12 ILE A 244      14.070   9.497 -21.119  1.00 85.53           H  
ATOM   3726 HG13 ILE A 244      14.393  11.230 -20.989  1.00 85.53           H  
ATOM   3727  CG2 ILE A 244      12.592   9.262 -18.763  1.00 85.53           C  
ATOM   3728 HG21 ILE A 244      12.511   8.389 -19.411  1.00 85.53           H  
ATOM   3729 HG22 ILE A 244      13.374   9.093 -18.023  1.00 85.53           H  
ATOM   3730 HG23 ILE A 244      11.656   9.385 -18.218  1.00 85.53           H  
ATOM   3731  CD1 ILE A 244      15.390  10.066 -19.528  1.00 85.53           C  
ATOM   3732 HD11 ILE A 244      16.291  10.256 -20.112  1.00 85.53           H  
ATOM   3733 HD12 ILE A 244      15.354  10.741 -18.673  1.00 85.53           H  
ATOM   3734 HD13 ILE A 244      15.394   9.033 -19.181  1.00 85.53           H  
ATOM   3735  N   THR A 245       9.534  10.015 -20.062  1.00 89.09           N  
ATOM   3736  H   THR A 245       9.822   9.208 -20.597  1.00 89.09           H  
ATOM   3737  CA  THR A 245       8.254   9.931 -19.370  1.00 89.09           C  
ATOM   3738  HA  THR A 245       8.078  10.858 -18.824  1.00 89.09           H  
ATOM   3739  C   THR A 245       8.326   8.796 -18.369  1.00 89.09           C  
ATOM   3740  CB  THR A 245       7.090   9.785 -20.346  1.00 89.09           C  
ATOM   3741  HB  THR A 245       7.200   8.869 -20.927  1.00 89.09           H  
ATOM   3742  O   THR A 245       8.543   7.640 -18.741  1.00 89.09           O  
ATOM   3743  CG2 THR A 245       5.751   9.784 -19.621  1.00 89.09           C  
ATOM   3744 HG21 THR A 245       5.648   8.874 -19.031  1.00 89.09           H  
ATOM   3745 HG22 THR A 245       4.942   9.793 -20.352  1.00 89.09           H  
ATOM   3746 HG23 THR A 245       5.674  10.651 -18.965  1.00 89.09           H  
ATOM   3747  OG1 THR A 245       7.133  10.903 -21.216  1.00 89.09           O  
ATOM   3748  HG1 THR A 245       8.049  10.987 -21.492  1.00 89.09           H  
ATOM   3749  N   LEU A 246       8.203   9.150 -17.094  1.00 88.17           N  
ATOM   3750  H   LEU A 246       7.977  10.112 -16.886  1.00 88.17           H  
ATOM   3751  CA  LEU A 246       8.142   8.195 -16.002  1.00 88.17           C  
ATOM   3752  HA  LEU A 246       8.317   7.191 -16.389  1.00 88.17           H  
ATOM   3753  C   LEU A 246       6.751   8.211 -15.405  1.00 88.17           C  
ATOM   3754  CB  LEU A 246       9.195   8.494 -14.927  1.00 88.17           C  
ATOM   3755  HB2 LEU A 246       8.998   9.481 -14.508  1.00 88.17           H  
ATOM   3756  HB3 LEU A 246       9.083   7.753 -14.136  1.00 88.17           H  
ATOM   3757  O   LEU A 246       6.186   9.278 -15.187  1.00 88.17           O  
ATOM   3758  CG  LEU A 246      10.642   8.449 -15.428  1.00 88.17           C  
ATOM   3759  HG  LEU A 246      10.788   9.224 -16.180  1.00 88.17           H  
ATOM   3760  CD1 LEU A 246      11.600   8.715 -14.281  1.00 88.17           C  
ATOM   3761 HD11 LEU A 246      11.598   7.863 -13.600  1.00 88.17           H  
ATOM   3762 HD12 LEU A 246      11.299   9.611 -13.739  1.00 88.17           H  
ATOM   3763 HD13 LEU A 246      12.600   8.855 -14.691  1.00 88.17           H  
ATOM   3764  CD2 LEU A 246      11.020   7.087 -16.004  1.00 88.17           C  
ATOM   3765 HD21 LEU A 246      10.460   6.931 -16.926  1.00 88.17           H  
ATOM   3766 HD22 LEU A 246      10.780   6.297 -15.293  1.00 88.17           H  
ATOM   3767 HD23 LEU A 246      12.084   7.063 -16.241  1.00 88.17           H  
ATOM   3768  N   THR A 247       6.248   7.034 -15.075  1.00 86.24           N  
ATOM   3769  H   THR A 247       6.795   6.208 -15.270  1.00 86.24           H  
ATOM   3770  CA  THR A 247       4.999   6.879 -14.340  1.00 86.24           C  
ATOM   3771  HA  THR A 247       4.577   7.857 -14.111  1.00 86.24           H  
ATOM   3772  C   THR A 247       5.311   6.167 -13.040  1.00 86.24           C  
ATOM   3773  CB  THR A 247       3.954   6.123 -15.168  1.00 86.24           C  
ATOM   3774  HB  THR A 247       4.289   5.104 -15.362  1.00 86.24           H  
ATOM   3775  O   THR A 247       5.863   5.070 -13.061  1.00 86.24           O  
ATOM   3776  CG2 THR A 247       2.609   6.098 -14.446  1.00 86.24           C  
ATOM   3777 HG21 THR A 247       2.716   5.643 -13.461  1.00 86.24           H  
ATOM   3778 HG22 THR A 247       1.892   5.523 -15.031  1.00 86.24           H  
ATOM   3779 HG23 THR A 247       2.235   7.113 -14.315  1.00 86.24           H  
ATOM   3780  OG1 THR A 247       3.742   6.795 -16.389  1.00 86.24           O  
ATOM   3781  HG1 THR A 247       4.155   6.311 -17.108  1.00 86.24           H  
ATOM   3782  N   CYS A 248       4.979   6.778 -11.909  1.00 83.43           N  
ATOM   3783  H   CYS A 248       4.516   7.675 -11.963  1.00 83.43           H  
ATOM   3784  CA  CYS A 248       5.010   6.100 -10.622  1.00 83.43           C  
ATOM   3785  HA  CYS A 248       5.597   5.184 -10.688  1.00 83.43           H  
ATOM   3786  C   CYS A 248       3.581   5.725 -10.249  1.00 83.43           C  
ATOM   3787  CB  CYS A 248       5.677   6.995  -9.576  1.00 83.43           C  
ATOM   3788  HB2 CYS A 248       6.666   7.296  -9.921  1.00 83.43           H  
ATOM   3789  HB3 CYS A 248       5.074   7.887  -9.404  1.00 83.43           H  
ATOM   3790  O   CYS A 248       2.762   6.612 -10.033  1.00 83.43           O  
ATOM   3791  SG  CYS A 248       5.832   6.035  -8.044  1.00 83.43           S  
ATOM   3792  HG  CYS A 248       4.529   5.831  -7.832  1.00 83.43           H  
ATOM   3793  N   LEU A 249       3.289   4.431 -10.171  1.00 78.65           N  
ATOM   3794  H   LEU A 249       4.032   3.762 -10.312  1.00 78.65           H  
ATOM   3795  CA  LEU A 249       2.004   3.912  -9.717  1.00 78.65           C  
ATOM   3796  HA  LEU A 249       1.277   4.721  -9.644  1.00 78.65           H  
ATOM   3797  C   LEU A 249       2.172   3.322  -8.328  1.00 78.65           C  
ATOM   3798  CB  LEU A 249       1.466   2.858 -10.697  1.00 78.65           C  
ATOM   3799  HB2 LEU A 249       0.551   2.433 -10.283  1.00 78.65           H  
ATOM   3800  HB3 LEU A 249       2.199   2.055 -10.777  1.00 78.65           H  
ATOM   3801  O   LEU A 249       3.109   2.574  -8.076  1.00 78.65           O  
ATOM   3802  CG  LEU A 249       1.165   3.397 -12.103  1.00 78.65           C  
ATOM   3803  HG  LEU A 249       2.081   3.813 -12.523  1.00 78.65           H  
ATOM   3804  CD1 LEU A 249       0.724   2.254 -13.014  1.00 78.65           C  
ATOM   3805 HD11 LEU A 249       0.556   2.632 -14.022  1.00 78.65           H  
ATOM   3806 HD12 LEU A 249       1.502   1.491 -13.049  1.00 78.65           H  
ATOM   3807 HD13 LEU A 249      -0.198   1.813 -12.635  1.00 78.65           H  
ATOM   3808  CD2 LEU A 249       0.071   4.469 -12.100  1.00 78.65           C  
ATOM   3809 HD21 LEU A 249      -0.165   4.759 -13.124  1.00 78.65           H  
ATOM   3810 HD22 LEU A 249       0.415   5.357 -11.571  1.00 78.65           H  
ATOM   3811 HD23 LEU A 249      -0.829   4.088 -11.618  1.00 78.65           H  
ATOM   3812  N   ILE A 250       1.250   3.644  -7.438  1.00 71.66           N  
ATOM   3813  H   ILE A 250       0.462   4.201  -7.736  1.00 71.66           H  
ATOM   3814  CA  ILE A 250       1.109   2.995  -6.138  1.00 71.66           C  
ATOM   3815  HA  ILE A 250       1.930   2.302  -5.951  1.00 71.66           H  
ATOM   3816  C   ILE A 250      -0.181   2.204  -6.270  1.00 71.66           C  
ATOM   3817  CB  ILE A 250       1.090   4.064  -5.033  1.00 71.66           C  
ATOM   3818  HB  ILE A 250       0.277   4.765  -5.220  1.00 71.66           H  
ATOM   3819  O   ILE A 250      -1.171   2.824  -6.637  1.00 71.66           O  
ATOM   3820  CG1 ILE A 250       2.431   4.833  -5.080  1.00 71.66           C  
ATOM   3821 HG12 ILE A 250       2.607   5.224  -6.082  1.00 71.66           H  
ATOM   3822 HG13 ILE A 250       3.241   4.142  -4.845  1.00 71.66           H  
ATOM   3823  CG2 ILE A 250       0.847   3.374  -3.686  1.00 71.66           C  
ATOM   3824 HG21 ILE A 250       1.554   2.554  -3.564  1.00 71.66           H  
ATOM   3825 HG22 ILE A 250      -0.162   2.962  -3.657  1.00 71.66           H  
ATOM   3826 HG23 ILE A 250       0.950   4.080  -2.862  1.00 71.66           H  
ATOM   3827  CD1 ILE A 250       2.519   6.027  -4.146  1.00 71.66           C  
ATOM   3828 HD11 ILE A 250       2.692   5.653  -3.137  1.00 71.66           H  
ATOM   3829 HD12 ILE A 250       1.606   6.620  -4.204  1.00 71.66           H  
ATOM   3830 HD13 ILE A 250       3.368   6.644  -4.440  1.00 71.66           H  
ATOM   3831  N   ASP A 251      -0.099   0.874  -6.137  1.00 62.37           N  
ATOM   3832  H   ASP A 251       0.759   0.509  -5.751  1.00 62.37           H  
ATOM   3833  CA  ASP A 251      -1.064  -0.145  -6.606  1.00 62.37           C  
ATOM   3834  HA  ASP A 251      -0.532  -0.715  -7.368  1.00 62.37           H  
ATOM   3835  C   ASP A 251      -2.385   0.398  -7.197  1.00 62.37           C  
ATOM   3836  CB  ASP A 251      -1.360  -1.142  -5.479  1.00 62.37           C  
ATOM   3837  HB2 ASP A 251      -0.394  -1.509  -5.135  1.00 62.37           H  
ATOM   3838  HB3 ASP A 251      -1.857  -0.618  -4.663  1.00 62.37           H  
ATOM   3839  O   ASP A 251      -3.187   0.991  -6.474  1.00 62.37           O  
ATOM   3840  CG  ASP A 251      -2.205  -2.372  -5.876  1.00 62.37           C  
ATOM   3841  OD1 ASP A 251      -2.890  -2.368  -6.928  1.00 62.37           O  
ATOM   3842  OD2 ASP A 251      -2.189  -3.374  -5.140  1.00 62.37           O  
ATOM   3843  N   PRO A 252      -2.681   0.140  -8.487  1.00 49.51           N  
ATOM   3844  CA  PRO A 252      -3.905   0.619  -9.134  1.00 49.51           C  
ATOM   3845  HA  PRO A 252      -3.902   1.709  -9.149  1.00 49.51           H  
ATOM   3846  C   PRO A 252      -5.213   0.167  -8.459  1.00 49.51           C  
ATOM   3847  CB  PRO A 252      -3.820   0.085 -10.569  1.00 49.51           C  
ATOM   3848  HB2 PRO A 252      -3.314   0.818 -11.197  1.00 49.51           H  
ATOM   3849  HB3 PRO A 252      -4.801  -0.150 -10.984  1.00 49.51           H  
ATOM   3850  O   PRO A 252      -6.260   0.751  -8.733  1.00 49.51           O  
ATOM   3851  CG  PRO A 252      -2.948  -1.162 -10.442  1.00 49.51           C  
ATOM   3852  HG2 PRO A 252      -2.461  -1.418 -11.383  1.00 49.51           H  
ATOM   3853  HG3 PRO A 252      -3.544  -1.996 -10.071  1.00 49.51           H  
ATOM   3854  CD  PRO A 252      -1.943  -0.738  -9.383  1.00 49.51           C  
ATOM   3855  HD2 PRO A 252      -1.126  -0.182  -9.842  1.00 49.51           H  
ATOM   3856  HD3 PRO A 252      -1.562  -1.628  -8.882  1.00 49.51           H  
ATOM   3857  N   ASN A 253      -5.184  -0.866  -7.610  1.00 48.23           N  
ATOM   3858  H   ASN A 253      -4.293  -1.300  -7.417  1.00 48.23           H  
ATOM   3859  CA  ASN A 253      -6.347  -1.338  -6.858  1.00 48.23           C  
ATOM   3860  HA  ASN A 253      -7.246  -1.146  -7.443  1.00 48.23           H  
ATOM   3861  C   ASN A 253      -6.533  -0.633  -5.510  1.00 48.23           C  
ATOM   3862  CB  ASN A 253      -6.242  -2.847  -6.624  1.00 48.23           C  
ATOM   3863  HB2 ASN A 253      -5.414  -3.044  -5.942  1.00 48.23           H  
ATOM   3864  HB3 ASN A 253      -7.157  -3.207  -6.153  1.00 48.23           H  
ATOM   3865  O   ASN A 253      -7.578  -0.817  -4.880  1.00 48.23           O  
ATOM   3866  CG  ASN A 253      -6.035  -3.625  -7.900  1.00 48.23           C  
ATOM   3867  ND2 ASN A 253      -4.881  -4.226  -8.040  1.00 48.23           N  
ATOM   3868 HD21 ASN A 253      -4.680  -4.645  -8.937  1.00 48.23           H  
ATOM   3869 HD22 ASN A 253      -4.137  -3.930  -7.425  1.00 48.23           H  
ATOM   3870  OD1 ASN A 253      -6.882  -3.700  -8.779  1.00 48.23           O  
ATOM   3871  N   ALA A 254      -5.552   0.151  -5.050  1.00 50.72           N  
ATOM   3872  H   ALA A 254      -4.729   0.298  -5.616  1.00 50.72           H  
ATOM   3873  CA  ALA A 254      -5.745   1.033  -3.913  1.00 50.72           C  
ATOM   3874  HA  ALA A 254      -6.159   0.458  -3.085  1.00 50.72           H  
ATOM   3875  C   ALA A 254      -6.768   2.096  -4.333  1.00 50.72           C  
ATOM   3876  CB  ALA A 254      -4.396   1.605  -3.457  1.00 50.72           C  
ATOM   3877  HB1 ALA A 254      -4.544   2.237  -2.581  1.00 50.72           H  
ATOM   3878  HB2 ALA A 254      -3.715   0.793  -3.204  1.00 50.72           H  
ATOM   3879  HB3 ALA A 254      -3.956   2.204  -4.254  1.00 50.72           H  
ATOM   3880  O   ALA A 254      -6.457   3.056  -5.040  1.00 50.72           O  
ATOM   3881  N   VAL A 255      -8.028   1.862  -3.953  1.00 42.96           N  
ATOM   3882  H   VAL A 255      -8.215   0.988  -3.483  1.00 42.96           H  
ATOM   3883  CA  VAL A 255      -9.132   2.802  -4.146  1.00 42.96           C  
ATOM   3884  HA  VAL A 255      -9.338   2.869  -5.214  1.00 42.96           H  
ATOM   3885  C   VAL A 255      -8.659   4.168  -3.650  1.00 42.96           C  
ATOM   3886  CB  VAL A 255     -10.407   2.319  -3.425  1.00 42.96           C  
ATOM   3887  HB  VAL A 255     -10.203   2.207  -2.360  1.00 42.96           H  
ATOM   3888  O   VAL A 255      -8.028   4.277  -2.605  1.00 42.96           O  
ATOM   3889  CG1 VAL A 255     -11.578   3.293  -3.602  1.00 42.96           C  
ATOM   3890 HG11 VAL A 255     -11.341   4.246  -3.129  1.00 42.96           H  
ATOM   3891 HG12 VAL A 255     -12.465   2.895  -3.108  1.00 42.96           H  
ATOM   3892 HG13 VAL A 255     -11.788   3.451  -4.660  1.00 42.96           H  
ATOM   3893  CG2 VAL A 255     -10.853   0.954  -3.975  1.00 42.96           C  
ATOM   3894 HG21 VAL A 255     -11.757   0.628  -3.460  1.00 42.96           H  
ATOM   3895 HG22 VAL A 255     -11.051   1.028  -5.045  1.00 42.96           H  
ATOM   3896 HG23 VAL A 255     -10.077   0.208  -3.809  1.00 42.96           H  
ATOM   3897  N   SER A 256      -8.878   5.187  -4.478  1.00 36.53           N  
ATOM   3898  H   SER A 256      -9.406   4.983  -5.315  1.00 36.53           H  
ATOM   3899  CA  SER A 256      -8.431   6.570  -4.309  1.00 36.53           C  
ATOM   3900  HA  SER A 256      -7.422   6.664  -4.712  1.00 36.53           H  
ATOM   3901  C   SER A 256      -8.423   7.028  -2.843  1.00 36.53           C  
ATOM   3902  CB  SER A 256      -9.374   7.458  -5.129  1.00 36.53           C  
ATOM   3903  HB2 SER A 256      -9.099   8.503  -4.989  1.00 36.53           H  
ATOM   3904  HB3 SER A 256      -9.281   7.210  -6.187  1.00 36.53           H  
ATOM   3905  O   SER A 256      -9.458   7.411  -2.302  1.00 36.53           O  
ATOM   3906  OG  SER A 256     -10.715   7.262  -4.719  1.00 36.53           O  
ATOM   3907  HG  SER A 256     -10.702   7.256  -3.759  1.00 36.53           H  
ATOM   3908  N   GLY A 257      -7.254   6.995  -2.206  1.00 39.96           N  
ATOM   3909  H   GLY A 257      -6.496   6.519  -2.674  1.00 39.96           H  
ATOM   3910  CA  GLY A 257      -7.112   7.209  -0.769  1.00 39.96           C  
ATOM   3911  HA2 GLY A 257      -7.803   7.980  -0.429  1.00 39.96           H  
ATOM   3912  HA3 GLY A 257      -7.344   6.281  -0.247  1.00 39.96           H  
ATOM   3913  C   GLY A 257      -5.691   7.628  -0.421  1.00 39.96           C  
ATOM   3914  O   GLY A 257      -4.932   6.862   0.161  1.00 39.96           O  
ATOM   3915  N   SER A 258      -5.344   8.847  -0.843  1.00 41.54           N  
ATOM   3916  H   SER A 258      -6.052   9.324  -1.383  1.00 41.54           H  
ATOM   3917  CA  SER A 258      -4.222   9.681  -0.390  1.00 41.54           C  
ATOM   3918  HA  SER A 258      -3.945  10.319  -1.229  1.00 41.54           H  
ATOM   3919  C   SER A 258      -2.948   8.932   0.001  1.00 41.54           C  
ATOM   3920  CB  SER A 258      -4.690  10.618   0.729  1.00 41.54           C  
ATOM   3921  HB2 SER A 258      -5.483  11.265   0.355  1.00 41.54           H  
ATOM   3922  HB3 SER A 258      -3.859  11.239   1.063  1.00 41.54           H  
ATOM   3923  O   SER A 258      -2.538   8.922   1.165  1.00 41.54           O  
ATOM   3924  OG  SER A 258      -5.182   9.859   1.808  1.00 41.54           O  
ATOM   3925  HG  SER A 258      -4.505   9.209   2.012  1.00 41.54           H  
ATOM   3926  N   VAL A 259      -2.263   8.370  -0.988  1.00 40.85           N  
ATOM   3927  H   VAL A 259      -2.671   8.371  -1.911  1.00 40.85           H  
ATOM   3928  CA  VAL A 259      -0.822   8.188  -0.858  1.00 40.85           C  
ATOM   3929  HA  VAL A 259      -0.558   8.130   0.198  1.00 40.85           H  
ATOM   3930  C   VAL A 259      -0.178   9.455  -1.420  1.00 40.85           C  
ATOM   3931  CB  VAL A 259      -0.351   6.868  -1.488  1.00 40.85           C  
ATOM   3932  HB  VAL A 259      -0.533   6.870  -2.562  1.00 40.85           H  
ATOM   3933  O   VAL A 259       0.049   9.581  -2.624  1.00 40.85           O  
ATOM   3934  CG1 VAL A 259       1.139   6.726  -1.217  1.00 40.85           C  
ATOM   3935 HG11 VAL A 259       1.455   5.691  -1.348  1.00 40.85           H  
ATOM   3936 HG12 VAL A 259       1.387   7.035  -0.202  1.00 40.85           H  
ATOM   3937 HG13 VAL A 259       1.633   7.359  -1.954  1.00 40.85           H  
ATOM   3938  CG2 VAL A 259      -1.047   5.654  -0.867  1.00 40.85           C  
ATOM   3939 HG21 VAL A 259      -0.689   4.736  -1.333  1.00 40.85           H  
ATOM   3940 HG22 VAL A 259      -2.122   5.711  -1.040  1.00 40.85           H  
ATOM   3941 HG23 VAL A 259      -0.866   5.615   0.208  1.00 40.85           H  
ATOM   3942  N   GLN A 260       0.069  10.445  -0.553  1.00 41.24           N  
ATOM   3943  H   GLN A 260      -0.180  10.324   0.418  1.00 41.24           H  
ATOM   3944  CA  GLN A 260       0.878  11.605  -0.934  1.00 41.24           C  
ATOM   3945  HA  GLN A 260       0.635  11.902  -1.954  1.00 41.24           H  
ATOM   3946  C   GLN A 260       2.343  11.182  -0.894  1.00 41.24           C  
ATOM   3947  CB  GLN A 260       0.659  12.830  -0.038  1.00 41.24           C  
ATOM   3948  HB2 GLN A 260       0.956  12.584   0.981  1.00 41.24           H  
ATOM   3949  HB3 GLN A 260       1.329  13.614  -0.391  1.00 41.24           H  
ATOM   3950  O   GLN A 260       3.031  11.339   0.113  1.00 41.24           O  
ATOM   3951  CG  GLN A 260      -0.754  13.413   0.003  1.00 41.24           C  
ATOM   3952  HG2 GLN A 260      -1.051  13.718  -1.000  1.00 41.24           H  
ATOM   3953  HG3 GLN A 260      -1.461  12.663   0.358  1.00 41.24           H  
ATOM   3954  CD  GLN A 260      -0.810  14.620   0.942  1.00 41.24           C  
ATOM   3955  NE2 GLN A 260      -1.695  15.559   0.729  1.00 41.24           N  
ATOM   3956 HE21 GLN A 260      -1.676  16.370   1.331  1.00 41.24           H  
ATOM   3957 HE22 GLN A 260      -2.192  15.601  -0.150  1.00 41.24           H  
ATOM   3958  OE1 GLN A 260      -0.058  14.739   1.902  1.00 41.24           O  
ATOM   3959  N   VAL A 261       2.822  10.599  -1.985  1.00 41.74           N  
ATOM   3960  H   VAL A 261       2.200  10.431  -2.764  1.00 41.74           H  
ATOM   3961  CA  VAL A 261       4.251  10.367  -2.152  1.00 41.74           C  
ATOM   3962  HA  VAL A 261       4.744  10.394  -1.181  1.00 41.74           H  
ATOM   3963  C   VAL A 261       4.802  11.537  -2.949  1.00 41.74           C  
ATOM   3964  CB  VAL A 261       4.540   8.968  -2.708  1.00 41.74           C  
ATOM   3965  HB  VAL A 261       3.945   8.798  -3.606  1.00 41.74           H  
ATOM   3966  O   VAL A 261       4.723  11.587  -4.171  1.00 41.74           O  
ATOM   3967  CG1 VAL A 261       6.019   8.749  -2.999  1.00 41.74           C  
ATOM   3968 HG11 VAL A 261       6.133   7.900  -3.673  1.00 41.74           H  
ATOM   3969 HG12 VAL A 261       6.593   8.577  -2.089  1.00 41.74           H  
ATOM   3970 HG13 VAL A 261       6.422   9.656  -3.448  1.00 41.74           H  
ATOM   3971  CG2 VAL A 261       4.220   7.932  -1.625  1.00 41.74           C  
ATOM   3972 HG21 VAL A 261       3.295   8.196  -1.112  1.00 41.74           H  
ATOM   3973 HG22 VAL A 261       4.977   7.940  -0.841  1.00 41.74           H  
ATOM   3974 HG23 VAL A 261       4.174   6.930  -2.052  1.00 41.74           H  
ATOM   3975  N   PHE A 262       5.373  12.494  -2.224  1.00 40.89           N  
ATOM   3976  H   PHE A 262       5.325  12.418  -1.218  1.00 40.89           H  
ATOM   3977  CA  PHE A 262       6.162  13.564  -2.822  1.00 40.89           C  
ATOM   3978  HA  PHE A 262       5.653  13.952  -3.704  1.00 40.89           H  
ATOM   3979  C   PHE A 262       7.503  12.983  -3.248  1.00 40.89           C  
ATOM   3980  CB  PHE A 262       6.343  14.706  -1.814  1.00 40.89           C  
ATOM   3981  HB2 PHE A 262       7.092  15.398  -2.201  1.00 40.89           H  
ATOM   3982  HB3 PHE A 262       6.720  14.310  -0.871  1.00 40.89           H  
ATOM   3983  O   PHE A 262       8.409  12.898  -2.424  1.00 40.89           O  
ATOM   3984  CG  PHE A 262       5.074  15.483  -1.562  1.00 40.89           C  
ATOM   3985  CD1 PHE A 262       4.707  16.516  -2.443  1.00 40.89           C  
ATOM   3986  HD1 PHE A 262       5.327  16.754  -3.295  1.00 40.89           H  
ATOM   3987  CD2 PHE A 262       4.241  15.153  -0.476  1.00 40.89           C  
ATOM   3988  HD2 PHE A 262       4.499  14.341   0.187  1.00 40.89           H  
ATOM   3989  CE1 PHE A 262       3.510  17.223  -2.237  1.00 40.89           C  
ATOM   3990  HE1 PHE A 262       3.214  17.997  -2.929  1.00 40.89           H  
ATOM   3991  CE2 PHE A 262       3.047  15.865  -0.268  1.00 40.89           C  
ATOM   3992  HE2 PHE A 262       2.397  15.607   0.554  1.00 40.89           H  
ATOM   3993  CZ  PHE A 262       2.681  16.896  -1.150  1.00 40.89           C  
ATOM   3994  HZ  PHE A 262       1.748  17.422  -1.007  1.00 40.89           H  
ATOM   3995  N   LEU A 263       7.631  12.538  -4.498  1.00 44.87           N  
ATOM   3996  H   LEU A 263       6.834  12.587  -5.115  1.00 44.87           H  
ATOM   3997  CA  LEU A 263       8.894  12.002  -4.999  1.00 44.87           C  
ATOM   3998  HA  LEU A 263       9.380  11.464  -4.184  1.00 44.87           H  
ATOM   3999  C   LEU A 263       9.815  13.139  -5.427  1.00 44.87           C  
ATOM   4000  CB  LEU A 263       8.678  11.009  -6.141  1.00 44.87           C  
ATOM   4001  HB2 LEU A 263       8.129  11.534  -6.922  1.00 44.87           H  
ATOM   4002  HB3 LEU A 263       9.646  10.714  -6.547  1.00 44.87           H  
ATOM   4003  O   LEU A 263       9.590  13.804  -6.440  1.00 44.87           O  
ATOM   4004  CG  LEU A 263       7.893   9.759  -5.755  1.00 44.87           C  
ATOM   4005  HG  LEU A 263       6.931  10.076  -5.351  1.00 44.87           H  
ATOM   4006  CD1 LEU A 263       7.556   8.919  -6.978  1.00 44.87           C  
ATOM   4007 HD11 LEU A 263       8.431   8.746  -7.605  1.00 44.87           H  
ATOM   4008 HD12 LEU A 263       6.803   9.435  -7.573  1.00 44.87           H  
ATOM   4009 HD13 LEU A 263       7.140   7.967  -6.648  1.00 44.87           H  
ATOM   4010  CD2 LEU A 263       8.686   8.953  -4.718  1.00 44.87           C  
ATOM   4011 HD21 LEU A 263       8.624   9.436  -3.743  1.00 44.87           H  
ATOM   4012 HD22 LEU A 263       8.293   7.940  -4.635  1.00 44.87           H  
ATOM   4013 HD23 LEU A 263       9.740   8.940  -4.994  1.00 44.87           H  
ATOM   4014  N   GLN A 264      10.882  13.331  -4.662  1.00 42.89           N  
ATOM   4015  H   GLN A 264      11.021  12.692  -3.893  1.00 42.89           H  
ATOM   4016  CA  GLN A 264      11.969  14.230  -5.004  1.00 42.89           C  
ATOM   4017  HA  GLN A 264      11.688  14.808  -5.884  1.00 42.89           H  
ATOM   4018  C   GLN A 264      13.210  13.418  -5.376  1.00 42.89           C  
ATOM   4019  CB  GLN A 264      12.221  15.238  -3.875  1.00 42.89           C  
ATOM   4020  HB2 GLN A 264      13.133  15.790  -4.101  1.00 42.89           H  
ATOM   4021  HB3 GLN A 264      12.358  14.711  -2.931  1.00 42.89           H  
ATOM   4022  O   GLN A 264      13.696  12.578  -4.613  1.00 42.89           O  
ATOM   4023  CG  GLN A 264      11.059  16.239  -3.757  1.00 42.89           C  
ATOM   4024  HG2 GLN A 264      10.868  16.679  -4.735  1.00 42.89           H  
ATOM   4025  HG3 GLN A 264      10.155  15.719  -3.438  1.00 42.89           H  
ATOM   4026  CD  GLN A 264      11.339  17.367  -2.769  1.00 42.89           C  
ATOM   4027  NE2 GLN A 264      10.623  18.466  -2.862  1.00 42.89           N  
ATOM   4028 HE21 GLN A 264       9.890  18.545  -3.552  1.00 42.89           H  
ATOM   4029 HE22 GLN A 264      10.823  19.188  -2.184  1.00 42.89           H  
ATOM   4030  OE1 GLN A 264      12.198  17.297  -1.906  1.00 42.89           O  
ATOM   4031  N   ALA A 265      13.736  13.732  -6.559  1.00 45.05           N  
ATOM   4032  H   ALA A 265      13.214  14.376  -7.136  1.00 45.05           H  
ATOM   4033  CA  ALA A 265      14.971  13.207  -7.122  1.00 45.05           C  
ATOM   4034  HA  ALA A 265      15.104  13.701  -8.085  1.00 45.05           H  
ATOM   4035  C   ALA A 265      14.930  11.706  -7.427  1.00 45.05           C  
ATOM   4036  CB  ALA A 265      16.162  13.637  -6.252  1.00 45.05           C  
ATOM   4037  HB1 ALA A 265      16.096  13.189  -5.261  1.00 45.05           H  
ATOM   4038  HB2 ALA A 265      17.090  13.300  -6.714  1.00 45.05           H  
ATOM   4039  HB3 ALA A 265      16.181  14.723  -6.156  1.00 45.05           H  
ATOM   4040  O   ALA A 265      15.441  10.873  -6.678  1.00 45.05           O  
ATOM   4041  N   LEU A 266      14.386  11.386  -8.597  1.00 49.13           N  
ATOM   4042  H   LEU A 266      13.881  12.096  -9.109  1.00 49.13           H  
ATOM   4043  CA  LEU A 266      14.785  10.187  -9.316  1.00 49.13           C  
ATOM   4044  HA  LEU A 266      14.908   9.378  -8.596  1.00 49.13           H  
ATOM   4045  C   LEU A 266      16.108  10.472 -10.031  1.00 49.13           C  
ATOM   4046  CB  LEU A 266      13.658   9.822 -10.281  1.00 49.13           C  
ATOM   4047  HB2 LEU A 266      12.704   9.984  -9.779  1.00 49.13           H  
ATOM   4048  HB3 LEU A 266      13.726  10.489 -11.141  1.00 49.13           H  
ATOM   4049  O   LEU A 266      16.183  11.509 -10.665  1.00 49.13           O  
ATOM   4050  CG  LEU A 266      13.737   8.371 -10.750  1.00 49.13           C  
ATOM   4051  HG  LEU A 266      14.359   7.828 -10.039  1.00 49.13           H  
ATOM   4052  CD1 LEU A 266      12.354   7.735 -10.804  1.00 49.13           C  
ATOM   4053 HD11 LEU A 266      11.679   8.370 -11.377  1.00 49.13           H  
ATOM   4054 HD12 LEU A 266      11.957   7.619  -9.796  1.00 49.13           H  
ATOM   4055 HD13 LEU A 266      12.412   6.758 -11.285  1.00 49.13           H  
ATOM   4056  CD2 LEU A 266      14.357   8.250 -12.125  1.00 49.13           C  
ATOM   4057 HD21 LEU A 266      14.352   7.210 -12.451  1.00 49.13           H  
ATOM   4058 HD22 LEU A 266      15.389   8.600 -12.081  1.00 49.13           H  
ATOM   4059 HD23 LEU A 266      13.798   8.873 -12.823  1.00 49.13           H  
ATOM   4060  N   SER A 267      17.124   9.613  -9.942  1.00 47.49           N  
ATOM   4061  H   SER A 267      16.991   8.790  -9.371  1.00 47.49           H  
ATOM   4062  CA  SER A 267      18.283   9.670 -10.851  1.00 47.49           C  
ATOM   4063  HA  SER A 267      18.258  10.599 -11.420  1.00 47.49           H  
ATOM   4064  C   SER A 267      18.168   8.520 -11.844  1.00 47.49           C  
ATOM   4065  CB  SER A 267      19.611   9.703 -10.089  1.00 47.49           C  
ATOM   4066  HB2 SER A 267      19.713  10.675  -9.608  1.00 47.49           H  
ATOM   4067  HB3 SER A 267      19.609   8.941  -9.310  1.00 47.49           H  
ATOM   4068  O   SER A 267      18.171   7.355 -11.449  1.00 47.49           O  
ATOM   4069  OG  SER A 267      20.699   9.502 -10.971  1.00 47.49           O  
ATOM   4070  HG  SER A 267      21.505   9.390 -10.461  1.00 47.49           H  
ATOM   4071  N   VAL A 268      17.972   8.854 -13.117  1.00 50.67           N  
ATOM   4072  H   VAL A 268      17.846   9.833 -13.330  1.00 50.67           H  
ATOM   4073  CA  VAL A 268      18.002   7.896 -14.226  1.00 50.67           C  
ATOM   4074  HA  VAL A 268      17.664   6.917 -13.887  1.00 50.67           H  
ATOM   4075  C   VAL A 268      19.425   7.792 -14.747  1.00 50.67           C  
ATOM   4076  CB  VAL A 268      17.101   8.367 -15.377  1.00 50.67           C  
ATOM   4077  HB  VAL A 268      17.359   9.394 -15.638  1.00 50.67           H  
ATOM   4078  O   VAL A 268      19.963   8.826 -15.106  1.00 50.67           O  
ATOM   4079  CG1 VAL A 268      17.345   7.520 -16.611  1.00 50.67           C  
ATOM   4080 HG11 VAL A 268      17.381   6.476 -16.301  1.00 50.67           H  
ATOM   4081 HG12 VAL A 268      16.579   7.724 -17.359  1.00 50.67           H  
ATOM   4082 HG13 VAL A 268      18.299   7.783 -17.068  1.00 50.67           H  
ATOM   4083  CG2 VAL A 268      15.618   8.333 -15.026  1.00 50.67           C  
ATOM   4084 HG21 VAL A 268      15.425   9.142 -14.321  1.00 50.67           H  
ATOM   4085 HG22 VAL A 268      15.348   7.362 -14.611  1.00 50.67           H  
ATOM   4086 HG23 VAL A 268      15.015   8.530 -15.912  1.00 50.67           H  
ATOM   4087  N   SER A 269      19.991   6.592 -14.884  1.00 51.65           N  
ATOM   4088  H   SER A 269      19.484   5.786 -14.545  1.00 51.65           H  
ATOM   4089  CA  SER A 269      21.279   6.384 -15.568  1.00 51.65           C  
ATOM   4090  HA  SER A 269      21.744   7.349 -15.773  1.00 51.65           H  
ATOM   4091  C   SER A 269      21.104   5.658 -16.901  1.00 51.65           C  
ATOM   4092  CB  SER A 269      22.238   5.598 -14.671  1.00 51.65           C  
ATOM   4093  HB2 SER A 269      21.697   4.794 -14.172  1.00 51.65           H  
ATOM   4094  HB3 SER A 269      23.030   5.155 -15.275  1.00 51.65           H  
ATOM   4095  O   SER A 269      20.459   4.611 -16.942  1.00 51.65           O  
ATOM   4096  OG  SER A 269      22.813   6.463 -13.715  1.00 51.65           O  
ATOM   4097  HG  SER A 269      23.269   5.931 -13.059  1.00 51.65           H  
ATOM   4098  N   PHE A 270      21.728   6.184 -17.961  1.00 50.02           N  
ATOM   4099  H   PHE A 270      22.166   7.087 -17.852  1.00 50.02           H  
ATOM   4100  CA  PHE A 270      21.863   5.517 -19.262  1.00 50.02           C  
ATOM   4101  HA  PHE A 270      21.028   4.828 -19.395  1.00 50.02           H  
ATOM   4102  C   PHE A 270      23.167   4.729 -19.337  1.00 50.02           C  
ATOM   4103  CB  PHE A 270      21.792   6.530 -20.413  1.00 50.02           C  
ATOM   4104  HB2 PHE A 270      22.460   7.368 -20.211  1.00 50.02           H  
ATOM   4105  HB3 PHE A 270      22.143   6.046 -21.324  1.00 50.02           H  
ATOM   4106  O   PHE A 270      24.220   5.346 -19.438  1.00 50.02           O  
ATOM   4107  CG  PHE A 270      20.396   7.044 -20.663  1.00 50.02           C  
ATOM   4108  CD1 PHE A 270      19.583   6.437 -21.639  1.00 50.02           C  
ATOM   4109  HD1 PHE A 270      19.970   5.625 -22.236  1.00 50.02           H  
ATOM   4110  CD2 PHE A 270      19.888   8.092 -19.880  1.00 50.02           C  
ATOM   4111  HD2 PHE A 270      20.492   8.553 -19.113  1.00 50.02           H  
ATOM   4112  CE1 PHE A 270      18.267   6.884 -21.845  1.00 50.02           C  
ATOM   4113  HE1 PHE A 270      17.651   6.426 -22.605  1.00 50.02           H  
ATOM   4114  CE2 PHE A 270      18.562   8.503 -20.064  1.00 50.02           C  
ATOM   4115  HE2 PHE A 270      18.142   9.250 -19.406  1.00 50.02           H  
ATOM   4116  CZ  PHE A 270      17.755   7.920 -21.052  1.00 50.02           C  
ATOM   4117  HZ  PHE A 270      16.735   8.245 -21.193  1.00 50.02           H  
ATOM   4118  N   ILE A 271      23.122   3.396 -19.309  1.00 49.59           N  
ATOM   4119  H   ILE A 271      22.225   2.938 -19.236  1.00 49.59           H  
ATOM   4120  CA  ILE A 271      24.324   2.575 -19.538  1.00 49.59           C  
ATOM   4121  HA  ILE A 271      25.173   3.238 -19.707  1.00 49.59           H  
ATOM   4122  C   ILE A 271      24.187   1.775 -20.828  1.00 49.59           C  
ATOM   4123  CB  ILE A 271      24.711   1.726 -18.302  1.00 49.59           C  
ATOM   4124  HB  ILE A 271      23.853   1.125 -17.997  1.00 49.59           H  
ATOM   4125  O   ILE A 271      23.143   1.179 -21.109  1.00 49.59           O  
ATOM   4126  CG1 ILE A 271      25.085   2.689 -17.149  1.00 49.59           C  
ATOM   4127 HG12 ILE A 271      25.697   3.501 -17.541  1.00 49.59           H  
ATOM   4128 HG13 ILE A 271      24.170   3.131 -16.753  1.00 49.59           H  
ATOM   4129  CG2 ILE A 271      25.868   0.760 -18.627  1.00 49.59           C  
ATOM   4130 HG21 ILE A 271      26.146   0.168 -17.755  1.00 49.59           H  
ATOM   4131 HG22 ILE A 271      26.742   1.310 -18.977  1.00 49.59           H  
ATOM   4132 HG23 ILE A 271      25.558   0.041 -19.386  1.00 49.59           H  
ATOM   4133  CD1 ILE A 271      25.865   2.059 -15.990  1.00 49.59           C  
ATOM   4134 HD11 ILE A 271      25.445   1.091 -15.718  1.00 49.59           H  
ATOM   4135 HD12 ILE A 271      25.852   2.733 -15.133  1.00 49.59           H  
ATOM   4136 HD13 ILE A 271      26.903   1.914 -16.288  1.00 49.59           H  
ATOM   4137  N   TYR A 272      25.275   1.765 -21.595  1.00 45.10           N  
ATOM   4138  H   TYR A 272      26.075   2.297 -21.285  1.00 45.10           H  
ATOM   4139  CA  TYR A 272      25.505   0.830 -22.683  1.00 45.10           C  
ATOM   4140  HA  TYR A 272      24.577   0.688 -23.236  1.00 45.10           H  
ATOM   4141  C   TYR A 272      25.914  -0.525 -22.110  1.00 45.10           C  
ATOM   4142  CB  TYR A 272      26.610   1.376 -23.599  1.00 45.10           C  
ATOM   4143  HB2 TYR A 272      27.321   0.570 -23.776  1.00 45.10           H  
ATOM   4144  HB3 TYR A 272      27.163   2.158 -23.078  1.00 45.10           H  
ATOM   4145  O   TYR A 272      26.958  -0.631 -21.476  1.00 45.10           O  
ATOM   4146  CG  TYR A 272      26.186   1.908 -24.954  1.00 45.10           C  
ATOM   4147  CD1 TYR A 272      26.494   1.177 -26.119  1.00 45.10           C  
ATOM   4148  HD1 TYR A 272      27.023   0.239 -26.042  1.00 45.10           H  
ATOM   4149  CD2 TYR A 272      25.533   3.149 -25.057  1.00 45.10           C  
ATOM   4150  HD2 TYR A 272      25.330   3.717 -24.160  1.00 45.10           H  
ATOM   4151  CE1 TYR A 272      26.150   1.689 -27.383  1.00 45.10           C  
ATOM   4152  HE1 TYR A 272      26.397   1.136 -28.277  1.00 45.10           H  
ATOM   4153  CE2 TYR A 272      25.103   3.616 -26.311  1.00 45.10           C  
ATOM   4154  HE2 TYR A 272      24.581   4.558 -26.386  1.00 45.10           H  
ATOM   4155  OH  TYR A 272      24.892   3.270 -28.663  1.00 45.10           O  
ATOM   4156  HH  TYR A 272      25.440   3.040 -29.416  1.00 45.10           H  
ATOM   4157  CZ  TYR A 272      25.392   2.871 -27.470  1.00 45.10           C  
ATOM   4158  N   SER A 273      25.114  -1.568 -22.332  1.00 40.15           N  
ATOM   4159  H   SER A 273      24.299  -1.437 -22.914  1.00 40.15           H  
ATOM   4160  CA  SER A 273      25.520  -2.937 -21.996  1.00 40.15           C  
ATOM   4161  HA  SER A 273      26.530  -2.916 -21.588  1.00 40.15           H  
ATOM   4162  C   SER A 273      25.591  -3.786 -23.261  1.00 40.15           C  
ATOM   4163  CB  SER A 273      24.658  -3.546 -20.882  1.00 40.15           C  
ATOM   4164  HB2 SER A 273      25.062  -4.522 -20.614  1.00 40.15           H  
ATOM   4165  HB3 SER A 273      24.712  -2.900 -20.006  1.00 40.15           H  
ATOM   4166  O   SER A 273      24.631  -3.878 -24.025  1.00 40.15           O  
ATOM   4167  OG  SER A 273      23.305  -3.701 -21.256  1.00 40.15           O  
ATOM   4168  HG  SER A 273      23.011  -2.893 -21.683  1.00 40.15           H  
ATOM   4169  N   PHE A 274      26.759  -4.382 -23.498  1.00 36.26           N  
ATOM   4170  H   PHE A 274      27.525  -4.213 -22.861  1.00 36.26           H  
ATOM   4171  CA  PHE A 274      26.978  -5.356 -24.561  1.00 36.26           C  
ATOM   4172  HA  PHE A 274      26.496  -5.006 -25.474  1.00 36.26           H  
ATOM   4173  C   PHE A 274      26.329  -6.686 -24.154  1.00 36.26           C  
ATOM   4174  CB  PHE A 274      28.494  -5.497 -24.837  1.00 36.26           C  
ATOM   4175  HB2 PHE A 274      29.064  -5.001 -24.051  1.00 36.26           H  
ATOM   4176  HB3 PHE A 274      28.782  -6.547 -24.797  1.00 36.26           H  
ATOM   4177  O   PHE A 274      26.917  -7.483 -23.428  1.00 36.26           O  
ATOM   4178  CG  PHE A 274      28.951  -4.962 -26.180  1.00 36.26           C  
ATOM   4179  CD1 PHE A 274      29.012  -5.822 -27.295  1.00 36.26           C  
ATOM   4180  HD1 PHE A 274      28.718  -6.856 -27.197  1.00 36.26           H  
ATOM   4181  CD2 PHE A 274      29.367  -3.623 -26.308  1.00 36.26           C  
ATOM   4182  HD2 PHE A 274      29.358  -2.967 -25.450  1.00 36.26           H  
ATOM   4183  CE1 PHE A 274      29.487  -5.345 -28.530  1.00 36.26           C  
ATOM   4184  HE1 PHE A 274      29.547  -6.009 -29.379  1.00 36.26           H  
ATOM   4185  CE2 PHE A 274      29.841  -3.147 -27.543  1.00 36.26           C  
ATOM   4186  HE2 PHE A 274      30.184  -2.126 -27.628  1.00 36.26           H  
ATOM   4187  CZ  PHE A 274      29.905  -4.008 -28.653  1.00 36.26           C  
ATOM   4188  HZ  PHE A 274      30.283  -3.642 -29.596  1.00 36.26           H  
ATOM   4189  N   LEU A 275      25.114  -6.954 -24.633  1.00 33.54           N  
ATOM   4190  H   LEU A 275      24.606  -6.210 -25.090  1.00 33.54           H  
ATOM   4191  CA  LEU A 275      24.591  -8.319 -24.718  1.00 33.54           C  
ATOM   4192  HA  LEU A 275      25.182  -8.980 -24.083  1.00 33.54           H  
ATOM   4193  C   LEU A 275      24.796  -8.823 -26.146  1.00 33.54           C  
ATOM   4194  CB  LEU A 275      23.132  -8.392 -24.225  1.00 33.54           C  
ATOM   4195  HB2 LEU A 275      22.643  -9.261 -24.663  1.00 33.54           H  
ATOM   4196  HB3 LEU A 275      22.603  -7.506 -24.576  1.00 33.54           H  
ATOM   4197  O   LEU A 275      23.861  -8.923 -26.934  1.00 33.54           O  
ATOM   4198  CG  LEU A 275      23.013  -8.501 -22.692  1.00 33.54           C  
ATOM   4199  HG  LEU A 275      23.691  -7.789 -22.221  1.00 33.54           H  
ATOM   4200  CD1 LEU A 275      21.586  -8.166 -22.262  1.00 33.54           C  
ATOM   4201 HD11 LEU A 275      21.347  -7.146 -22.563  1.00 33.54           H  
ATOM   4202 HD12 LEU A 275      21.503  -8.233 -21.177  1.00 33.54           H  
ATOM   4203 HD13 LEU A 275      20.880  -8.855 -22.726  1.00 33.54           H  
ATOM   4204  CD2 LEU A 275      23.330  -9.915 -22.186  1.00 33.54           C  
ATOM   4205 HD21 LEU A 275      24.359 -10.179 -22.429  1.00 33.54           H  
ATOM   4206 HD22 LEU A 275      22.652 -10.639 -22.639  1.00 33.54           H  
ATOM   4207 HD23 LEU A 275      23.219  -9.946 -21.102  1.00 33.54           H  
ATOM   4208  N   SER A 276      26.039  -9.146 -26.499  1.00 29.74           N  
ATOM   4209  H   SER A 276      26.791  -8.998 -25.840  1.00 29.74           H  
ATOM   4210  CA  SER A 276      26.289 -10.035 -27.632  1.00 29.74           C  
ATOM   4211  HA  SER A 276      25.567  -9.833 -28.423  1.00 29.74           H  
ATOM   4212  C   SER A 276      26.065 -11.469 -27.155  1.00 29.74           C  
ATOM   4213  CB  SER A 276      27.681  -9.809 -28.226  1.00 29.74           C  
ATOM   4214  HB2 SER A 276      27.739  -8.797 -28.625  1.00 29.74           H  
ATOM   4215  HB3 SER A 276      27.852 -10.515 -29.039  1.00 29.74           H  
ATOM   4216  O   SER A 276      27.010 -12.192 -26.847  1.00 29.74           O  
ATOM   4217  OG  SER A 276      28.660  -9.990 -27.229  1.00 29.74           O  
ATOM   4218  HG  SER A 276      28.458 -10.815 -26.781  1.00 29.74           H  
ATOM   4219  N   VAL A 277      24.802 -11.875 -27.029  1.00 28.89           N  
ATOM   4220  H   VAL A 277      24.068 -11.216 -27.248  1.00 28.89           H  
ATOM   4221  CA  VAL A 277      24.472 -13.301 -27.029  1.00 28.89           C  
ATOM   4222  HA  VAL A 277      25.201 -13.852 -26.435  1.00 28.89           H  
ATOM   4223  C   VAL A 277      24.600 -13.724 -28.486  1.00 28.89           C  
ATOM   4224  CB  VAL A 277      23.076 -13.585 -26.441  1.00 28.89           C  
ATOM   4225  HB  VAL A 277      22.318 -13.057 -27.021  1.00 28.89           H  
ATOM   4226  O   VAL A 277      23.828 -13.265 -29.325  1.00 28.89           O  
ATOM   4227  CG1 VAL A 277      22.762 -15.086 -26.460  1.00 28.89           C  
ATOM   4228 HG11 VAL A 277      23.511 -15.641 -25.895  1.00 28.89           H  
ATOM   4229 HG12 VAL A 277      22.741 -15.454 -27.486  1.00 28.89           H  
ATOM   4230 HG13 VAL A 277      21.779 -15.263 -26.022  1.00 28.89           H  
ATOM   4231  CG2 VAL A 277      22.998 -13.106 -24.983  1.00 28.89           C  
ATOM   4232 HG21 VAL A 277      22.016 -13.343 -24.572  1.00 28.89           H  
ATOM   4233 HG22 VAL A 277      23.765 -13.597 -24.385  1.00 28.89           H  
ATOM   4234 HG23 VAL A 277      23.137 -12.026 -24.935  1.00 28.89           H  
ATOM   4235  N   GLN A 278      25.638 -14.503 -28.800  1.00 29.40           N  
ATOM   4236  H   GLN A 278      26.266 -14.790 -28.063  1.00 29.40           H  
ATOM   4237  CA  GLN A 278      25.812 -15.104 -30.120  1.00 29.40           C  
ATOM   4238  HA  GLN A 278      25.983 -14.317 -30.855  1.00 29.40           H  
ATOM   4239  C   GLN A 278      24.518 -15.836 -30.492  1.00 29.40           C  
ATOM   4240  CB  GLN A 278      27.012 -16.062 -30.130  1.00 29.40           C  
ATOM   4241  HB2 GLN A 278      26.977 -16.717 -29.259  1.00 29.40           H  
ATOM   4242  HB3 GLN A 278      26.939 -16.684 -31.022  1.00 29.40           H  
ATOM   4243  O   GLN A 278      24.149 -16.836 -29.881  1.00 29.40           O  
ATOM   4244  CG  GLN A 278      28.358 -15.325 -30.181  1.00 29.40           C  
ATOM   4245  HG2 GLN A 278      28.548 -14.827 -29.230  1.00 29.40           H  
ATOM   4246  HG3 GLN A 278      28.320 -14.570 -30.966  1.00 29.40           H  
ATOM   4247  CD  GLN A 278      29.508 -16.285 -30.479  1.00 29.40           C  
ATOM   4248  NE2 GLN A 278      30.448 -15.912 -31.319  1.00 29.40           N  
ATOM   4249 HE21 GLN A 278      31.122 -16.630 -31.543  1.00 29.40           H  
ATOM   4250 HE22 GLN A 278      30.373 -15.046 -31.833  1.00 29.40           H  
ATOM   4251  OE1 GLN A 278      29.593 -17.383 -29.961  1.00 29.40           O  
ATOM   4252  N   ALA A 279      23.798 -15.263 -31.449  1.00 28.54           N  
ATOM   4253  H   ALA A 279      24.159 -14.417 -31.867  1.00 28.54           H  
ATOM   4254  CA  ALA A 279      22.434 -15.619 -31.801  1.00 28.54           C  
ATOM   4255  HA  ALA A 279      21.916 -15.932 -30.894  1.00 28.54           H  
ATOM   4256  C   ALA A 279      22.366 -16.800 -32.780  1.00 28.54           C  
ATOM   4257  CB  ALA A 279      21.745 -14.351 -32.329  1.00 28.54           C  
ATOM   4258  HB1 ALA A 279      20.692 -14.559 -32.518  1.00 28.54           H  
ATOM   4259  HB2 ALA A 279      21.818 -13.554 -31.589  1.00 28.54           H  
ATOM   4260  HB3 ALA A 279      22.214 -14.033 -33.260  1.00 28.54           H  
ATOM   4261  O   ALA A 279      21.559 -16.762 -33.702  1.00 28.54           O  
ATOM   4262  N   GLU A 280      23.203 -17.829 -32.614  1.00 32.06           N  
ATOM   4263  H   GLU A 280      23.847 -17.836 -31.836  1.00 32.06           H  
ATOM   4264  CA  GLU A 280      23.216 -18.941 -33.575  1.00 32.06           C  
ATOM   4265  HA  GLU A 280      22.566 -18.676 -34.408  1.00 32.06           H  
ATOM   4266  C   GLU A 280      22.526 -20.234 -33.134  1.00 32.06           C  
ATOM   4267  CB  GLU A 280      24.596 -19.126 -34.241  1.00 32.06           C  
ATOM   4268  HB2 GLU A 280      24.676 -20.138 -34.639  1.00 32.06           H  
ATOM   4269  HB3 GLU A 280      25.390 -18.972 -33.510  1.00 32.06           H  
ATOM   4270  O   GLU A 280      22.326 -21.057 -34.008  1.00 32.06           O  
ATOM   4271  CG  GLU A 280      24.736 -18.132 -35.414  1.00 32.06           C  
ATOM   4272  HG2 GLU A 280      23.843 -18.192 -36.036  1.00 32.06           H  
ATOM   4273  HG3 GLU A 280      24.786 -17.122 -35.007  1.00 32.06           H  
ATOM   4274  CD  GLU A 280      25.954 -18.367 -36.322  1.00 32.06           C  
ATOM   4275  OE1 GLU A 280      25.942 -17.806 -37.444  1.00 32.06           O  
ATOM   4276  OE2 GLU A 280      26.918 -19.034 -35.884  1.00 32.06           O  
ATOM   4277  N   ASP A 281      22.036 -20.422 -31.895  1.00 33.17           N  
ATOM   4278  H   ASP A 281      22.232 -19.748 -31.169  1.00 33.17           H  
ATOM   4279  CA  ASP A 281      21.435 -21.742 -31.567  1.00 33.17           C  
ATOM   4280  HA  ASP A 281      20.865 -22.055 -32.442  1.00 33.17           H  
ATOM   4281  C   ASP A 281      20.359 -21.810 -30.456  1.00 33.17           C  
ATOM   4282  CB  ASP A 281      22.579 -22.769 -31.369  1.00 33.17           C  
ATOM   4283  HB2 ASP A 281      23.498 -22.243 -31.111  1.00 33.17           H  
ATOM   4284  HB3 ASP A 281      22.374 -23.435 -30.531  1.00 33.17           H  
ATOM   4285  O   ASP A 281      20.174 -22.841 -29.809  1.00 33.17           O  
ATOM   4286  CG  ASP A 281      22.833 -23.662 -32.595  1.00 33.17           C  
ATOM   4287  OD1 ASP A 281      21.870 -23.958 -33.339  1.00 33.17           O  
ATOM   4288  OD2 ASP A 281      23.983 -24.148 -32.695  1.00 33.17           O  
ATOM   4289  N   ALA A 282      19.588 -20.747 -30.206  1.00 33.90           N  
ATOM   4290  H   ALA A 282      19.709 -19.916 -30.769  1.00 33.90           H  
ATOM   4291  CA  ALA A 282      18.588 -20.763 -29.125  1.00 33.90           C  
ATOM   4292  HA  ALA A 282      18.422 -21.789 -28.796  1.00 33.90           H  
ATOM   4293  C   ALA A 282      17.195 -20.286 -29.560  1.00 33.90           C  
ATOM   4294  CB  ALA A 282      19.158 -20.021 -27.909  1.00 33.90           C  
ATOM   4295  HB1 ALA A 282      20.101 -20.478 -27.609  1.00 33.90           H  
ATOM   4296  HB2 ALA A 282      18.452 -20.077 -27.081  1.00 33.90           H  
ATOM   4297  HB3 ALA A 282      19.328 -18.975 -28.161  1.00 33.90           H  
ATOM   4298  O   ALA A 282      16.700 -19.276 -29.070  1.00 33.90           O  
ATOM   4299  N   ALA A 283      16.539 -21.030 -30.455  1.00 37.99           N  
ATOM   4300  H   ALA A 283      17.009 -21.813 -30.886  1.00 37.99           H  
ATOM   4301  CA  ALA A 283      15.124 -20.803 -30.766  1.00 37.99           C  
ATOM   4302  HA  ALA A 283      14.962 -19.729 -30.858  1.00 37.99           H  
ATOM   4303  C   ALA A 283      14.162 -21.289 -29.656  1.00 37.99           C  
ATOM   4304  CB  ALA A 283      14.806 -21.424 -32.130  1.00 37.99           C  
ATOM   4305  HB1 ALA A 283      13.771 -21.206 -32.393  1.00 37.99           H  
ATOM   4306  HB2 ALA A 283      15.463 -21.009 -32.894  1.00 37.99           H  
ATOM   4307  HB3 ALA A 283      14.933 -22.506 -32.086  1.00 37.99           H  
ATOM   4308  O   ALA A 283      13.038 -20.810 -29.601  1.00 37.99           O  
ATOM   4309  N   ASP A 284      14.595 -22.157 -28.730  1.00 34.56           N  
ATOM   4310  H   ASP A 284      15.518 -22.548 -28.858  1.00 34.56           H  
ATOM   4311  CA  ASP A 284      13.680 -22.836 -27.789  1.00 34.56           C  
ATOM   4312  HA  ASP A 284      12.718 -22.325 -27.803  1.00 34.56           H  
ATOM   4313  C   ASP A 284      14.102 -22.783 -26.307  1.00 34.56           C  
ATOM   4314  CB  ASP A 284      13.427 -24.278 -28.273  1.00 34.56           C  
ATOM   4315  HB2 ASP A 284      14.375 -24.732 -28.562  1.00 34.56           H  
ATOM   4316  HB3 ASP A 284      13.008 -24.881 -27.467  1.00 34.56           H  
ATOM   4317  O   ASP A 284      13.821 -23.703 -25.533  1.00 34.56           O  
ATOM   4318  CG  ASP A 284      12.421 -24.372 -29.421  1.00 34.56           C  
ATOM   4319  OD1 ASP A 284      11.454 -23.582 -29.428  1.00 34.56           O  
ATOM   4320  OD2 ASP A 284      12.602 -25.297 -30.242  1.00 34.56           O  
ATOM   4321  N   ARG A 285      14.784 -21.722 -25.848  1.00 26.55           N  
ATOM   4322  H   ARG A 285      14.963 -20.956 -26.481  1.00 26.55           H  
ATOM   4323  CA  ARG A 285      15.049 -21.553 -24.403  1.00 26.55           C  
ATOM   4324  HA  ARG A 285      14.403 -22.255 -23.876  1.00 26.55           H  
ATOM   4325  C   ARG A 285      14.664 -20.163 -23.893  1.00 26.55           C  
ATOM   4326  CB  ARG A 285      16.491 -21.931 -24.040  1.00 26.55           C  
ATOM   4327  HB2 ARG A 285      17.189 -21.355 -24.647  1.00 26.55           H  
ATOM   4328  HB3 ARG A 285      16.658 -21.687 -22.991  1.00 26.55           H  
ATOM   4329  O   ARG A 285      15.092 -19.175 -24.485  1.00 26.55           O  
ATOM   4330  CG  ARG A 285      16.730 -23.435 -24.245  1.00 26.55           C  
ATOM   4331  HG2 ARG A 285      15.936 -23.999 -23.756  1.00 26.55           H  
ATOM   4332  HG3 ARG A 285      16.718 -23.660 -25.312  1.00 26.55           H  
ATOM   4333  CD  ARG A 285      18.071 -23.872 -23.656  1.00 26.55           C  
ATOM   4334  HD2 ARG A 285      18.862 -23.277 -24.112  1.00 26.55           H  
ATOM   4335  HD3 ARG A 285      18.056 -23.685 -22.582  1.00 26.55           H  
ATOM   4336  NE  ARG A 285      18.315 -25.301 -23.920  1.00 26.55           N  
ATOM   4337  HE  ARG A 285      17.694 -25.738 -24.584  1.00 26.55           H  
ATOM   4338  NH1 ARG A 285      20.163 -25.544 -22.584  1.00 26.55           N  
ATOM   4339 HH11 ARG A 285      20.083 -24.568 -22.339  1.00 26.55           H  
ATOM   4340 HH12 ARG A 285      20.943 -26.099 -22.261  1.00 26.55           H  
ATOM   4341  NH2 ARG A 285      19.444 -27.273 -23.804  1.00 26.55           N  
ATOM   4342 HH21 ARG A 285      18.823 -27.651 -24.506  1.00 26.55           H  
ATOM   4343 HH22 ARG A 285      20.226 -27.821 -23.477  1.00 26.55           H  
ATOM   4344  CZ  ARG A 285      19.301 -26.032 -23.434  1.00 26.55           C  
ATOM   4345  N   PRO A 286      13.899 -20.065 -22.786  1.00 30.73           N  
ATOM   4346  CA  PRO A 286      13.554 -18.784 -22.188  1.00 30.73           C  
ATOM   4347  HA  PRO A 286      13.058 -18.162 -22.934  1.00 30.73           H  
ATOM   4348  C   PRO A 286      14.820 -18.069 -21.708  1.00 30.73           C  
ATOM   4349  CB  PRO A 286      12.562 -19.088 -21.061  1.00 30.73           C  
ATOM   4350  HB2 PRO A 286      11.546 -19.046 -21.455  1.00 30.73           H  
ATOM   4351  HB3 PRO A 286      12.670 -18.404 -20.219  1.00 30.73           H  
ATOM   4352  O   PRO A 286      15.712 -18.671 -21.107  1.00 30.73           O  
ATOM   4353  CG  PRO A 286      12.894 -20.526 -20.671  1.00 30.73           C  
ATOM   4354  HG2 PRO A 286      12.027 -21.045 -20.262  1.00 30.73           H  
ATOM   4355  HG3 PRO A 286      13.714 -20.527 -19.953  1.00 30.73           H  
ATOM   4356  CD  PRO A 286      13.364 -21.154 -21.980  1.00 30.73           C  
ATOM   4357  HD2 PRO A 286      12.516 -21.602 -22.498  1.00 30.73           H  
ATOM   4358  HD3 PRO A 286      14.122 -21.908 -21.770  1.00 30.73           H  
ATOM   4359  N   TRP A 287      14.883 -16.780 -22.024  1.00 29.72           N  
ATOM   4360  H   TRP A 287      14.116 -16.407 -22.566  1.00 29.72           H  
ATOM   4361  CA  TRP A 287      15.996 -15.865 -21.807  1.00 29.72           C  
ATOM   4362  HA  TRP A 287      16.829 -16.165 -22.442  1.00 29.72           H  
ATOM   4363  C   TRP A 287      16.458 -15.860 -20.343  1.00 29.72           C  
ATOM   4364  CB  TRP A 287      15.522 -14.469 -22.252  1.00 29.72           C  
ATOM   4365  HB2 TRP A 287      14.716 -14.140 -21.596  1.00 29.72           H  
ATOM   4366  HB3 TRP A 287      16.348 -13.768 -22.128  1.00 29.72           H  
ATOM   4367  O   TRP A 287      15.835 -15.238 -19.486  1.00 29.72           O  
ATOM   4368  CG  TRP A 287      15.032 -14.375 -23.669  1.00 29.72           C  
ATOM   4369  CD1 TRP A 287      13.791 -14.699 -24.109  1.00 29.72           C  
ATOM   4370  HD1 TRP A 287      12.979 -15.046 -23.487  1.00 29.72           H  
ATOM   4371  CD2 TRP A 287      15.759 -13.911 -24.848  1.00 29.72           C  
ATOM   4372  CE2 TRP A 287      14.901 -14.024 -25.983  1.00 29.72           C  
ATOM   4373  CE3 TRP A 287      17.055 -13.393 -25.069  1.00 29.72           C  
ATOM   4374  HE3 TRP A 287      17.732 -13.292 -24.234  1.00 29.72           H  
ATOM   4375  NE1 TRP A 287      13.722 -14.526 -25.477  1.00 29.72           N  
ATOM   4376  HE1 TRP A 287      12.904 -14.743 -26.028  1.00 29.72           H  
ATOM   4377  CH2 TRP A 287      16.604 -13.148 -27.459  1.00 29.72           C  
ATOM   4378  HH2 TRP A 287      16.937 -12.868 -28.448  1.00 29.72           H  
ATOM   4379  CZ2 TRP A 287      15.308 -13.657 -27.273  1.00 29.72           C  
ATOM   4380  HZ2 TRP A 287      14.637 -13.771 -28.111  1.00 29.72           H  
ATOM   4381  CZ3 TRP A 287      17.472 -13.013 -26.360  1.00 29.72           C  
ATOM   4382  HZ3 TRP A 287      18.469 -12.627 -26.513  1.00 29.72           H  
ATOM   4383  N   ILE A 288      17.578 -16.522 -20.047  1.00 27.30           N  
ATOM   4384  H   ILE A 288      18.004 -17.089 -20.766  1.00 27.30           H  
ATOM   4385  CA  ILE A 288      18.299 -16.333 -18.784  1.00 27.30           C  
ATOM   4386  HA  ILE A 288      17.628 -15.890 -18.049  1.00 27.30           H  
ATOM   4387  C   ILE A 288      19.415 -15.329 -19.060  1.00 27.30           C  
ATOM   4388  CB  ILE A 288      18.790 -17.667 -18.177  1.00 27.30           C  
ATOM   4389  HB  ILE A 288      19.450 -18.157 -18.893  1.00 27.30           H  
ATOM   4390  O   ILE A 288      20.402 -15.642 -19.724  1.00 27.30           O  
ATOM   4391  CG1 ILE A 288      17.585 -18.595 -17.887  1.00 27.30           C  
ATOM   4392 HG12 ILE A 288      16.921 -18.114 -17.169  1.00 27.30           H  
ATOM   4393 HG13 ILE A 288      17.023 -18.749 -18.808  1.00 27.30           H  
ATOM   4394  CG2 ILE A 288      19.581 -17.390 -16.882  1.00 27.30           C  
ATOM   4395 HG21 ILE A 288      18.936 -16.920 -16.140  1.00 27.30           H  
ATOM   4396 HG22 ILE A 288      20.429 -16.735 -17.082  1.00 27.30           H  
ATOM   4397 HG23 ILE A 288      19.982 -18.319 -16.475  1.00 27.30           H  
ATOM   4398  CD1 ILE A 288      17.963 -19.984 -17.359  1.00 27.30           C  
ATOM   4399 HD11 ILE A 288      18.688 -20.450 -18.026  1.00 27.30           H  
ATOM   4400 HD12 ILE A 288      18.378 -19.913 -16.354  1.00 27.30           H  
ATOM   4401 HD13 ILE A 288      17.069 -20.606 -17.319  1.00 27.30           H  
ATOM   4402  N   ILE A 289      19.228 -14.103 -18.573  1.00 28.27           N  
ATOM   4403  H   ILE A 289      18.372 -13.928 -18.067  1.00 28.27           H  
ATOM   4404  CA  ILE A 289      20.201 -13.012 -18.664  1.00 28.27           C  
ATOM   4405  HA  ILE A 289      20.530 -12.923 -19.699  1.00 28.27           H  
ATOM   4406  C   ILE A 289      21.391 -13.366 -17.753  1.00 28.27           C  
ATOM   4407  CB  ILE A 289      19.539 -11.672 -18.262  1.00 28.27           C  
ATOM   4408  HB  ILE A 289      19.173 -11.762 -17.239  1.00 28.27           H  
ATOM   4409  O   ILE A 289      21.198 -13.489 -16.540  1.00 28.27           O  
ATOM   4410  CG1 ILE A 289      18.333 -11.357 -19.184  1.00 28.27           C  
ATOM   4411 HG12 ILE A 289      18.690 -11.166 -20.196  1.00 28.27           H  
ATOM   4412 HG13 ILE A 289      17.664 -12.216 -19.226  1.00 28.27           H  
ATOM   4413  CG2 ILE A 289      20.568 -10.525 -18.308  1.00 28.27           C  
ATOM   4414 HG21 ILE A 289      20.111  -9.590 -17.984  1.00 28.27           H  
ATOM   4415 HG22 ILE A 289      20.955 -10.403 -19.320  1.00 28.27           H  
ATOM   4416 HG23 ILE A 289      21.398 -10.727 -17.629  1.00 28.27           H  
ATOM   4417  CD1 ILE A 289      17.483 -10.167 -18.721  1.00 28.27           C  
ATOM   4418 HD11 ILE A 289      18.046  -9.237 -18.802  1.00 28.27           H  
ATOM   4419 HD12 ILE A 289      17.166 -10.316 -17.689  1.00 28.27           H  
ATOM   4420 HD13 ILE A 289      16.600 -10.090 -19.354  1.00 28.27           H  
ATOM   4421  N   PRO A 290      22.620 -13.531 -18.276  1.00 26.30           N  
ATOM   4422  CA  PRO A 290      23.781 -13.770 -17.440  1.00 26.30           C  
ATOM   4423  HA  PRO A 290      23.535 -14.470 -16.642  1.00 26.30           H  
ATOM   4424  C   PRO A 290      24.215 -12.440 -16.819  1.00 26.30           C  
ATOM   4425  CB  PRO A 290      24.840 -14.413 -18.345  1.00 26.30           C  
ATOM   4426  HB2 PRO A 290      25.818 -13.951 -18.212  1.00 26.30           H  
ATOM   4427  HB3 PRO A 290      24.909 -15.478 -18.122  1.00 26.30           H  
ATOM   4428  O   PRO A 290      24.916 -11.643 -17.441  1.00 26.30           O  
ATOM   4429  CG  PRO A 290      24.336 -14.227 -19.779  1.00 26.30           C  
ATOM   4430  HG2 PRO A 290      24.159 -15.202 -20.233  1.00 26.30           H  
ATOM   4431  HG3 PRO A 290      25.053 -13.663 -20.375  1.00 26.30           H  
ATOM   4432  CD  PRO A 290      23.015 -13.466 -19.672  1.00 26.30           C  
ATOM   4433  HD2 PRO A 290      23.166 -12.424 -19.957  1.00 26.30           H  
ATOM   4434  HD3 PRO A 290      22.277 -13.931 -20.326  1.00 26.30           H  
ATOM   4435  N   CYS A 291      23.794 -12.190 -15.579  1.00 27.00           N  
ATOM   4436  H   CYS A 291      23.101 -12.800 -15.170  1.00 27.00           H  
ATOM   4437  CA  CYS A 291      24.453 -11.202 -14.733  1.00 27.00           C  
ATOM   4438  HA  CYS A 291      24.441 -10.242 -15.249  1.00 27.00           H  
ATOM   4439  C   CYS A 291      25.917 -11.617 -14.538  1.00 27.00           C  
ATOM   4440  CB  CYS A 291      23.710 -11.048 -13.399  1.00 27.00           C  
ATOM   4441  HB2 CYS A 291      23.508 -12.032 -12.974  1.00 27.00           H  
ATOM   4442  HB3 CYS A 291      24.326 -10.486 -12.697  1.00 27.00           H  
ATOM   4443  O   CYS A 291      26.229 -12.794 -14.332  1.00 27.00           O  
ATOM   4444  SG  CYS A 291      22.152 -10.152 -13.661  1.00 27.00           S  
ATOM   4445  HG  CYS A 291      22.675  -8.947 -13.906  1.00 27.00           H  
ATOM   4446  N   THR A 292      26.810 -10.636 -14.640  1.00 27.73           N  
ATOM   4447  H   THR A 292      26.463  -9.691 -14.726  1.00 27.73           H  
ATOM   4448  CA  THR A 292      28.262 -10.764 -14.501  1.00 27.73           C  
ATOM   4449  HA  THR A 292      28.644 -11.248 -15.400  1.00 27.73           H  
ATOM   4450  C   THR A 292      28.644 -11.637 -13.298  1.00 27.73           C  
ATOM   4451  CB  THR A 292      28.888  -9.361 -14.398  1.00 27.73           C  
ATOM   4452  HB  THR A 292      29.894  -9.435 -13.986  1.00 27.73           H  
ATOM   4453  O   THR A 292      28.035 -11.569 -12.231  1.00 27.73           O  
ATOM   4454  CG2 THR A 292      28.958  -8.680 -15.765  1.00 27.73           C  
ATOM   4455 HG21 THR A 292      29.564  -9.279 -16.445  1.00 27.73           H  
ATOM   4456 HG22 THR A 292      27.959  -8.568 -16.186  1.00 27.73           H  
ATOM   4457 HG23 THR A 292      29.417  -7.697 -15.666  1.00 27.73           H  
ATOM   4458  OG1 THR A 292      28.095  -8.526 -13.584  1.00 27.73           O  
ATOM   4459  HG1 THR A 292      28.508  -7.661 -13.530  1.00 27.73           H  
ATOM   4460  N   GLN A 293      29.663 -12.485 -13.491  1.00 29.47           N  
ATOM   4461  H   GLN A 293      30.114 -12.442 -14.394  1.00 29.47           H  
ATOM   4462  CA  GLN A 293      30.053 -13.626 -12.642  1.00 29.47           C  
ATOM   4463  HA  GLN A 293      29.289 -14.397 -12.739  1.00 29.47           H  
ATOM   4464  C   GLN A 293      30.194 -13.362 -11.127  1.00 29.47           C  
ATOM   4465  CB  GLN A 293      31.387 -14.184 -13.177  1.00 29.47           C  
ATOM   4466  HB2 GLN A 293      32.067 -13.356 -13.381  1.00 29.47           H  
ATOM   4467  HB3 GLN A 293      31.847 -14.804 -12.407  1.00 29.47           H  
ATOM   4468  O   GLN A 293      30.245 -14.321 -10.358  1.00 29.47           O  
ATOM   4469  CG  GLN A 293      31.237 -15.062 -14.429  1.00 29.47           C  
ATOM   4470  HG2 GLN A 293      30.789 -14.484 -15.237  1.00 29.47           H  
ATOM   4471  HG3 GLN A 293      30.576 -15.898 -14.197  1.00 29.47           H  
ATOM   4472  CD  GLN A 293      32.580 -15.611 -14.913  1.00 29.47           C  
ATOM   4473  NE2 GLN A 293      32.601 -16.735 -15.595  1.00 29.47           N  
ATOM   4474 HE21 GLN A 293      31.749 -17.224 -15.828  1.00 29.47           H  
ATOM   4475 HE22 GLN A 293      33.514 -17.029 -15.913  1.00 29.47           H  
ATOM   4476  OE1 GLN A 293      33.635 -15.041 -14.702  1.00 29.47           O  
ATOM   4477  N   ALA A 294      30.224 -12.109 -10.672  1.00 30.16           N  
ATOM   4478  H   ALA A 294      30.053 -11.360 -11.328  1.00 30.16           H  
ATOM   4479  CA  ALA A 294      30.288 -11.777  -9.254  1.00 30.16           C  
ATOM   4480  HA  ALA A 294      31.010 -12.440  -8.775  1.00 30.16           H  
ATOM   4481  C   ALA A 294      28.947 -11.975  -8.514  1.00 30.16           C  
ATOM   4482  CB  ALA A 294      30.820 -10.347  -9.130  1.00 30.16           C  
ATOM   4483  HB1 ALA A 294      30.928 -10.091  -8.076  1.00 30.16           H  
ATOM   4484  HB2 ALA A 294      31.793 -10.266  -9.614  1.00 30.16           H  
ATOM   4485  HB3 ALA A 294      30.123  -9.647  -9.591  1.00 30.16           H  
ATOM   4486  O   ALA A 294      28.952 -12.389  -7.356  1.00 30.16           O  
ATOM   4487  N   THR A 295      27.795 -11.753  -9.157  1.00 30.78           N  
ATOM   4488  H   THR A 295      27.817 -11.369 -10.092  1.00 30.78           H  
ATOM   4489  CA  THR A 295      26.508 -11.718  -8.430  1.00 30.78           C  
ATOM   4490  HA  THR A 295      26.707 -11.356  -7.421  1.00 30.78           H  
ATOM   4491  C   THR A 295      25.873 -13.105  -8.270  1.00 30.78           C  
ATOM   4492  CB  THR A 295      25.533 -10.708  -9.060  1.00 30.78           C  
ATOM   4493  HB  THR A 295      25.027 -11.164  -9.910  1.00 30.78           H  
ATOM   4494  O   THR A 295      25.239 -13.391  -7.254  1.00 30.78           O  
ATOM   4495  CG2 THR A 295      24.501 -10.205  -8.053  1.00 30.78           C  
ATOM   4496 HG21 THR A 295      23.898 -11.035  -7.687  1.00 30.78           H  
ATOM   4497 HG22 THR A 295      24.994  -9.722  -7.210  1.00 30.78           H  
ATOM   4498 HG23 THR A 295      23.837  -9.483  -8.529  1.00 30.78           H  
ATOM   4499  OG1 THR A 295      26.234  -9.569  -9.504  1.00 30.78           O  
ATOM   4500  HG1 THR A 295      25.669  -8.810  -9.337  1.00 30.78           H  
ATOM   4501  N   VAL A 296      26.116 -14.033  -9.205  1.00 28.87           N  
ATOM   4502  H   VAL A 296      26.646 -13.763 -10.020  1.00 28.87           H  
ATOM   4503  CA  VAL A 296      25.580 -15.406  -9.101  1.00 28.87           C  
ATOM   4504  HA  VAL A 296      24.528 -15.336  -8.821  1.00 28.87           H  
ATOM   4505  C   VAL A 296      26.266 -16.200  -7.985  1.00 28.87           C  
ATOM   4506  CB  VAL A 296      25.641 -16.145 -10.452  1.00 28.87           C  
ATOM   4507  HB  VAL A 296      26.678 -16.198 -10.784  1.00 28.87           H  
ATOM   4508  O   VAL A 296      25.612 -16.998  -7.313  1.00 28.87           O  
ATOM   4509  CG1 VAL A 296      25.081 -17.572 -10.363  1.00 28.87           C  
ATOM   4510 HG11 VAL A 296      25.076 -18.030 -11.352  1.00 28.87           H  
ATOM   4511 HG12 VAL A 296      25.703 -18.186  -9.711  1.00 28.87           H  
ATOM   4512 HG13 VAL A 296      24.063 -17.550  -9.975  1.00 28.87           H  
ATOM   4513  CG2 VAL A 296      24.820 -15.395 -11.510  1.00 28.87           C  
ATOM   4514 HG21 VAL A 296      25.238 -14.404 -11.689  1.00 28.87           H  
ATOM   4515 HG22 VAL A 296      23.785 -15.292 -11.184  1.00 28.87           H  
ATOM   4516 HG23 VAL A 296      24.843 -15.938 -12.455  1.00 28.87           H  
ATOM   4517  N   TRP A 297      27.549 -15.949  -7.706  1.00 24.06           N  
ATOM   4518  H   TRP A 297      28.051 -15.253  -8.238  1.00 24.06           H  
ATOM   4519  CA  TRP A 297      28.226 -16.626  -6.596  1.00 24.06           C  
ATOM   4520  HA  TRP A 297      28.034 -17.696  -6.678  1.00 24.06           H  
ATOM   4521  C   TRP A 297      27.661 -16.222  -5.230  1.00 24.06           C  
ATOM   4522  CB  TRP A 297      29.743 -16.433  -6.695  1.00 24.06           C  
ATOM   4523  HB2 TRP A 297      29.974 -15.472  -7.154  1.00 24.06           H  
ATOM   4524  HB3 TRP A 297      30.161 -16.420  -5.688  1.00 24.06           H  
ATOM   4525  O   TRP A 297      27.531 -17.083  -4.362  1.00 24.06           O  
ATOM   4526  CG  TRP A 297      30.424 -17.532  -7.451  1.00 24.06           C  
ATOM   4527  CD1 TRP A 297      30.362 -17.731  -8.787  1.00 24.06           C  
ATOM   4528  HD1 TRP A 297      29.838 -17.087  -9.478  1.00 24.06           H  
ATOM   4529  CD2 TRP A 297      31.254 -18.613  -6.924  1.00 24.06           C  
ATOM   4530  CE2 TRP A 297      31.658 -19.444  -8.012  1.00 24.06           C  
ATOM   4531  CE3 TRP A 297      31.712 -18.970  -5.637  1.00 24.06           C  
ATOM   4532  HE3 TRP A 297      31.425 -18.367  -4.788  1.00 24.06           H  
ATOM   4533  NE1 TRP A 297      31.080 -18.863  -9.121  1.00 24.06           N  
ATOM   4534  HE1 TRP A 297      31.198 -19.186 -10.071  1.00 24.06           H  
ATOM   4535  CH2 TRP A 297      32.920 -20.892  -6.541  1.00 24.06           C  
ATOM   4536  HH2 TRP A 297      33.553 -21.753  -6.384  1.00 24.06           H  
ATOM   4537  CZ2 TRP A 297      32.478 -20.568  -7.835  1.00 24.06           C  
ATOM   4538  HZ2 TRP A 297      32.769 -21.170  -8.683  1.00 24.06           H  
ATOM   4539  CZ3 TRP A 297      32.536 -20.096  -5.447  1.00 24.06           C  
ATOM   4540  HZ3 TRP A 297      32.870 -20.354  -4.453  1.00 24.06           H  
ATOM   4541  N   ALA A 298      27.238 -14.967  -5.052  1.00 28.99           N  
ATOM   4542  H   ALA A 298      27.346 -14.297  -5.800  1.00 28.99           H  
ATOM   4543  CA  ALA A 298      26.616 -14.525  -3.804  1.00 28.99           C  
ATOM   4544  HA  ALA A 298      27.216 -14.887  -2.970  1.00 28.99           H  
ATOM   4545  C   ALA A 298      25.199 -15.102  -3.621  1.00 28.99           C  
ATOM   4546  CB  ALA A 298      26.638 -12.994  -3.763  1.00 28.99           C  
ATOM   4547  HB1 ALA A 298      26.058 -12.586  -4.591  1.00 28.99           H  
ATOM   4548  HB2 ALA A 298      26.207 -12.647  -2.824  1.00 28.99           H  
ATOM   4549  HB3 ALA A 298      27.665 -12.634  -3.836  1.00 28.99           H  
ATOM   4550  O   ALA A 298      24.874 -15.604  -2.544  1.00 28.99           O  
ATOM   4551  N   ALA A 299      24.378 -15.118  -4.677  1.00 28.65           N  
ATOM   4552  H   ALA A 299      24.674 -14.668  -5.532  1.00 28.65           H  
ATOM   4553  CA  ALA A 299      23.010 -15.628  -4.589  1.00 28.65           C  
ATOM   4554  HA  ALA A 299      22.537 -15.197  -3.706  1.00 28.65           H  
ATOM   4555  C   ALA A 299      22.954 -17.160  -4.425  1.00 28.65           C  
ATOM   4556  CB  ALA A 299      22.232 -15.142  -5.815  1.00 28.65           C  
ATOM   4557  HB1 ALA A 299      22.676 -15.542  -6.726  1.00 28.65           H  
ATOM   4558  HB2 ALA A 299      22.250 -14.053  -5.857  1.00 28.65           H  
ATOM   4559  HB3 ALA A 299      21.195 -15.473  -5.746  1.00 28.65           H  
ATOM   4560  O   ALA A 299      22.181 -17.670  -3.615  1.00 28.65           O  
ATOM   4561  N   VAL A 300      23.813 -17.916  -5.122  1.00 28.14           N  
ATOM   4562  H   VAL A 300      24.434 -17.469  -5.782  1.00 28.14           H  
ATOM   4563  CA  VAL A 300      23.812 -19.387  -5.017  1.00 28.14           C  
ATOM   4564  HA  VAL A 300      22.775 -19.721  -5.034  1.00 28.14           H  
ATOM   4565  C   VAL A 300      24.381 -19.864  -3.675  1.00 28.14           C  
ATOM   4566  CB  VAL A 300      24.513 -20.034  -6.228  1.00 28.14           C  
ATOM   4567  HB  VAL A 300      25.524 -19.635  -6.316  1.00 28.14           H  
ATOM   4568  O   VAL A 300      23.900 -20.866  -3.143  1.00 28.14           O  
ATOM   4569  CG1 VAL A 300      24.602 -21.564  -6.114  1.00 28.14           C  
ATOM   4570 HG11 VAL A 300      25.254 -21.839  -5.286  1.00 28.14           H  
ATOM   4571 HG12 VAL A 300      23.609 -21.983  -5.950  1.00 28.14           H  
ATOM   4572 HG13 VAL A 300      25.025 -21.977  -7.030  1.00 28.14           H  
ATOM   4573  CG2 VAL A 300      23.737 -19.732  -7.520  1.00 28.14           C  
ATOM   4574 HG21 VAL A 300      23.649 -18.656  -7.669  1.00 28.14           H  
ATOM   4575 HG22 VAL A 300      24.265 -20.150  -8.377  1.00 28.14           H  
ATOM   4576 HG23 VAL A 300      22.736 -20.160  -7.467  1.00 28.14           H  
ATOM   4577  N   HIS A 301      25.339 -19.147  -3.073  1.00 25.77           N  
ATOM   4578  H   HIS A 301      25.723 -18.334  -3.533  1.00 25.77           H  
ATOM   4579  CA  HIS A 301      25.840 -19.515  -1.743  1.00 25.77           C  
ATOM   4580  HA  HIS A 301      25.849 -20.604  -1.688  1.00 25.77           H  
ATOM   4581  C   HIS A 301      24.930 -19.085  -0.590  1.00 25.77           C  
ATOM   4582  CB  HIS A 301      27.290 -19.059  -1.533  1.00 25.77           C  
ATOM   4583  HB2 HIS A 301      27.412 -18.704  -0.510  1.00 25.77           H  
ATOM   4584  HB3 HIS A 301      27.540 -18.228  -2.193  1.00 25.77           H  
ATOM   4585  O   HIS A 301      24.862 -19.818   0.397  1.00 25.77           O  
ATOM   4586  CG  HIS A 301      28.253 -20.198  -1.735  1.00 25.77           C  
ATOM   4587  CD2 HIS A 301      29.030 -20.450  -2.834  1.00 25.77           C  
ATOM   4588  HD2 HIS A 301      29.086 -19.841  -3.725  1.00 25.77           H  
ATOM   4589  ND1 HIS A 301      28.458 -21.227  -0.845  1.00 25.77           N  
ATOM   4590  HD1 HIS A 301      28.031 -21.310   0.067  1.00 25.77           H  
ATOM   4591  CE1 HIS A 301      29.348 -22.074  -1.385  1.00 25.77           C  
ATOM   4592  HE1 HIS A 301      29.720 -22.971  -0.913  1.00 25.77           H  
ATOM   4593  NE2 HIS A 301      29.718 -21.648  -2.601  1.00 25.77           N  
ATOM   4594  N   MET A 302      24.188 -17.976  -0.704  1.00 30.49           N  
ATOM   4595  H   MET A 302      24.304 -17.365  -1.500  1.00 30.49           H  
ATOM   4596  CA  MET A 302      23.211 -17.617   0.335  1.00 30.49           C  
ATOM   4597  HA  MET A 302      23.679 -17.751   1.311  1.00 30.49           H  
ATOM   4598  C   MET A 302      21.991 -18.542   0.345  1.00 30.49           C  
ATOM   4599  CB  MET A 302      22.784 -16.149   0.227  1.00 30.49           C  
ATOM   4600  HB2 MET A 302      21.890 -16.005   0.834  1.00 30.49           H  
ATOM   4601  HB3 MET A 302      22.543 -15.894  -0.805  1.00 30.49           H  
ATOM   4602  O   MET A 302      21.438 -18.796   1.409  1.00 30.49           O  
ATOM   4603  CG  MET A 302      23.870 -15.214   0.768  1.00 30.49           C  
ATOM   4604  HG2 MET A 302      24.693 -15.181   0.054  1.00 30.49           H  
ATOM   4605  HG3 MET A 302      24.247 -15.606   1.712  1.00 30.49           H  
ATOM   4606  SD  MET A 302      23.273 -13.531   1.064  1.00 30.49           S  
ATOM   4607  CE  MET A 302      24.850 -12.683   1.324  1.00 30.49           C  
ATOM   4608  HE1 MET A 302      25.468 -12.777   0.431  1.00 30.49           H  
ATOM   4609  HE2 MET A 302      24.663 -11.627   1.521  1.00 30.49           H  
ATOM   4610  HE3 MET A 302      25.368 -13.124   2.176  1.00 30.49           H  
ATOM   4611  N   VAL A 303      21.608 -19.115  -0.798  1.00 30.49           N  
ATOM   4612  H   VAL A 303      22.033 -18.803  -1.660  1.00 30.49           H  
ATOM   4613  CA  VAL A 303      20.443 -20.013  -0.865  1.00 30.49           C  
ATOM   4614  HA  VAL A 303      19.736 -19.718  -0.089  1.00 30.49           H  
ATOM   4615  C   VAL A 303      20.800 -21.472  -0.545  1.00 30.49           C  
ATOM   4616  CB  VAL A 303      19.707 -19.826  -2.206  1.00 30.49           C  
ATOM   4617  HB  VAL A 303      20.397 -20.030  -3.025  1.00 30.49           H  
ATOM   4618  O   VAL A 303      19.938 -22.239  -0.132  1.00 30.49           O  
ATOM   4619  CG1 VAL A 303      18.485 -20.739  -2.356  1.00 30.49           C  
ATOM   4620 HG11 VAL A 303      17.819 -20.617  -1.502  1.00 30.49           H  
ATOM   4621 HG12 VAL A 303      18.796 -21.782  -2.417  1.00 30.49           H  
ATOM   4622 HG13 VAL A 303      17.943 -20.493  -3.270  1.00 30.49           H  
ATOM   4623  CG2 VAL A 303      19.192 -18.382  -2.330  1.00 30.49           C  
ATOM   4624 HG21 VAL A 303      18.476 -18.171  -1.536  1.00 30.49           H  
ATOM   4625 HG22 VAL A 303      20.010 -17.664  -2.262  1.00 30.49           H  
ATOM   4626 HG23 VAL A 303      18.704 -18.244  -3.295  1.00 30.49           H  
ATOM   4627  N   ARG A 304      22.073 -21.884  -0.649  1.00 26.69           N  
ATOM   4628  H   ARG A 304      22.758 -21.231  -1.001  1.00 26.69           H  
ATOM   4629  CA  ARG A 304      22.479 -23.263  -0.307  1.00 26.69           C  
ATOM   4630  HA  ARG A 304      21.617 -23.913  -0.460  1.00 26.69           H  
ATOM   4631  C   ARG A 304      22.813 -23.511   1.162  1.00 26.69           C  
ATOM   4632  CB  ARG A 304      23.602 -23.753  -1.234  1.00 26.69           C  
ATOM   4633  HB2 ARG A 304      24.268 -22.930  -1.492  1.00 26.69           H  
ATOM   4634  HB3 ARG A 304      24.190 -24.513  -0.719  1.00 26.69           H  
ATOM   4635  O   ARG A 304      22.929 -24.678   1.529  1.00 26.69           O  
ATOM   4636  CG  ARG A 304      23.011 -24.391  -2.496  1.00 26.69           C  
ATOM   4637  HG2 ARG A 304      22.485 -23.635  -3.079  1.00 26.69           H  
ATOM   4638  HG3 ARG A 304      22.309 -25.173  -2.206  1.00 26.69           H  
ATOM   4639  CD  ARG A 304      24.124 -25.013  -3.340  1.00 26.69           C  
ATOM   4640  HD2 ARG A 304      24.760 -24.212  -3.717  1.00 26.69           H  
ATOM   4641  HD3 ARG A 304      24.718 -25.670  -2.705  1.00 26.69           H  
ATOM   4642  NE  ARG A 304      23.572 -25.791  -4.464  1.00 26.69           N  
ATOM   4643  HE  ARG A 304      22.568 -25.777  -4.568  1.00 26.69           H  
ATOM   4644  NH1 ARG A 304      25.571 -26.556  -5.290  1.00 26.69           N  
ATOM   4645 HH11 ARG A 304      26.094 -27.085  -5.972  1.00 26.69           H  
ATOM   4646 HH12 ARG A 304      26.048 -26.024  -4.576  1.00 26.69           H  
ATOM   4647  NH2 ARG A 304      23.663 -27.162  -6.280  1.00 26.69           N  
ATOM   4648 HH21 ARG A 304      22.655 -27.139  -6.343  1.00 26.69           H  
ATOM   4649 HH22 ARG A 304      24.196 -27.700  -6.948  1.00 26.69           H  
ATOM   4650  CZ  ARG A 304      24.268 -26.498  -5.336  1.00 26.69           C  
ATOM   4651  N   SER A 305      22.974 -22.488   2.003  1.00 32.17           N  
ATOM   4652  H   SER A 305      22.856 -21.539   1.679  1.00 32.17           H  
ATOM   4653  CA  SER A 305      23.365 -22.726   3.403  1.00 32.17           C  
ATOM   4654  HA  SER A 305      23.904 -23.673   3.444  1.00 32.17           H  
ATOM   4655  C   SER A 305      22.198 -22.903   4.377  1.00 32.17           C  
ATOM   4656  CB  SER A 305      24.370 -21.690   3.903  1.00 32.17           C  
ATOM   4657  HB2 SER A 305      25.122 -21.506   3.136  1.00 32.17           H  
ATOM   4658  HB3 SER A 305      24.862 -22.078   4.795  1.00 32.17           H  
ATOM   4659  O   SER A 305      22.435 -23.279   5.522  1.00 32.17           O  
ATOM   4660  OG  SER A 305      23.719 -20.488   4.235  1.00 32.17           O  
ATOM   4661  HG  SER A 305      24.359 -19.845   4.549  1.00 32.17           H  
ATOM   4662  N   VAL A 306      20.947 -22.718   3.948  1.00 34.11           N  
ATOM   4663  H   VAL A 306      20.785 -22.411   2.999  1.00 34.11           H  
ATOM   4664  CA  VAL A 306      19.793 -22.836   4.847  1.00 34.11           C  
ATOM   4665  HA  VAL A 306      20.124 -23.241   5.804  1.00 34.11           H  
ATOM   4666  C   VAL A 306      18.791 -23.836   4.282  1.00 34.11           C  
ATOM   4667  CB  VAL A 306      19.191 -21.458   5.181  1.00 34.11           C  
ATOM   4668  HB  VAL A 306      18.718 -21.033   4.296  1.00 34.11           H  
ATOM   4669  O   VAL A 306      17.952 -23.504   3.460  1.00 34.11           O  
ATOM   4670  CG1 VAL A 306      18.150 -21.596   6.300  1.00 34.11           C  
ATOM   4671 HG11 VAL A 306      17.734 -20.616   6.536  1.00 34.11           H  
ATOM   4672 HG12 VAL A 306      17.332 -22.237   5.969  1.00 34.11           H  
ATOM   4673 HG13 VAL A 306      18.605 -22.018   7.195  1.00 34.11           H  
ATOM   4674  CG2 VAL A 306      20.269 -20.481   5.681  1.00 34.11           C  
ATOM   4675 HG21 VAL A 306      20.823 -20.920   6.511  1.00 34.11           H  
ATOM   4676 HG22 VAL A 306      20.959 -20.239   4.873  1.00 34.11           H  
ATOM   4677 HG23 VAL A 306      19.803 -19.551   6.008  1.00 34.11           H  
ATOM   4678  N   HIS A 307      18.932 -25.075   4.754  1.00 32.00           N  
ATOM   4679  H   HIS A 307      19.710 -25.202   5.386  1.00 32.00           H  
ATOM   4680  CA  HIS A 307      17.968 -26.176   4.698  1.00 32.00           C  
ATOM   4681  HA  HIS A 307      18.516 -27.058   5.029  1.00 32.00           H  
ATOM   4682  C   HIS A 307      17.406 -26.562   3.323  1.00 32.00           C  
ATOM   4683  CB  HIS A 307      16.881 -25.946   5.753  1.00 32.00           C  
ATOM   4684  HB2 HIS A 307      16.086 -26.677   5.612  1.00 32.00           H  
ATOM   4685  HB3 HIS A 307      16.447 -24.953   5.632  1.00 32.00           H  
ATOM   4686  O   HIS A 307      16.479 -25.965   2.789  1.00 32.00           O  
ATOM   4687  CG  HIS A 307      17.427 -26.114   7.148  1.00 32.00           C  
ATOM   4688  CD2 HIS A 307      17.397 -25.202   8.168  1.00 32.00           C  
ATOM   4689  HD2 HIS A 307      16.960 -24.215   8.126  1.00 32.00           H  
ATOM   4690  ND1 HIS A 307      18.077 -27.232   7.622  1.00 32.00           N  
ATOM   4691  HD1 HIS A 307      18.183 -28.111   7.136  1.00 32.00           H  
ATOM   4692  CE1 HIS A 307      18.434 -27.000   8.894  1.00 32.00           C  
ATOM   4693  HE1 HIS A 307      18.937 -27.703   9.541  1.00 32.00           H  
ATOM   4694  NE2 HIS A 307      18.043 -25.775   9.270  1.00 32.00           N  
ATOM   4695  N   GLY A 308      17.917 -27.681   2.802  1.00 28.47           N  
ATOM   4696  H   GLY A 308      18.671 -28.143   3.289  1.00 28.47           H  
ATOM   4697  CA  GLY A 308      17.335 -28.355   1.652  1.00 28.47           C  
ATOM   4698  HA2 GLY A 308      17.945 -29.218   1.385  1.00 28.47           H  
ATOM   4699  HA3 GLY A 308      17.312 -27.670   0.805  1.00 28.47           H  
ATOM   4700  C   GLY A 308      15.918 -28.841   1.937  1.00 28.47           C  
ATOM   4701  O   GLY A 308      15.767 -29.880   2.560  1.00 28.47           O  
ATOM   4702  N   GLN A 309      14.925 -28.106   1.443  1.00 31.22           N  
ATOM   4703  H   GLN A 309      15.132 -27.138   1.242  1.00 31.22           H  
ATOM   4704  CA  GLN A 309      13.662 -28.591   0.883  1.00 31.22           C  
ATOM   4705  HA  GLN A 309      13.861 -29.491   0.303  1.00 31.22           H  
ATOM   4706  C   GLN A 309      13.135 -27.514  -0.082  1.00 31.22           C  
ATOM   4707  CB  GLN A 309      12.606 -28.936   1.953  1.00 31.22           C  
ATOM   4708  HB2 GLN A 309      12.493 -28.110   2.655  1.00 31.22           H  
ATOM   4709  HB3 GLN A 309      11.655 -29.076   1.439  1.00 31.22           H  
ATOM   4710  O   GLN A 309      13.102 -26.342   0.266  1.00 31.22           O  
ATOM   4711  CG  GLN A 309      12.929 -30.235   2.713  1.00 31.22           C  
ATOM   4712  HG2 GLN A 309      13.581 -30.001   3.555  1.00 31.22           H  
ATOM   4713  HG3 GLN A 309      13.439 -30.926   2.042  1.00 31.22           H  
ATOM   4714  CD  GLN A 309      11.721 -30.951   3.290  1.00 31.22           C  
ATOM   4715  NE2 GLN A 309      11.765 -32.263   3.392  1.00 31.22           N  
ATOM   4716 HE21 GLN A 309      10.924 -32.693   3.750  1.00 31.22           H  
ATOM   4717 HE22 GLN A 309      12.564 -32.776   3.047  1.00 31.22           H  
ATOM   4718  OE1 GLN A 309      10.731 -30.369   3.689  1.00 31.22           O  
ATOM   4719  N   ASP A 310      12.829 -27.962  -1.299  1.00 31.07           N  
ATOM   4720  H   ASP A 310      12.921 -28.962  -1.411  1.00 31.07           H  
ATOM   4721  CA  ASP A 310      12.169 -27.346  -2.460  1.00 31.07           C  
ATOM   4722  HA  ASP A 310      12.728 -27.798  -3.280  1.00 31.07           H  
ATOM   4723  C   ASP A 310      12.216 -25.818  -2.745  1.00 31.07           C  
ATOM   4724  CB  ASP A 310      10.741 -27.898  -2.576  1.00 31.07           C  
ATOM   4725  HB2 ASP A 310      10.209 -27.346  -3.351  1.00 31.07           H  
ATOM   4726  HB3 ASP A 310      10.216 -27.753  -1.632  1.00 31.07           H  
ATOM   4727  O   ASP A 310      11.912 -24.977  -1.901  1.00 31.07           O  
ATOM   4728  CG  ASP A 310      10.742 -29.380  -2.971  1.00 31.07           C  
ATOM   4729  OD1 ASP A 310      11.601 -29.756  -3.804  1.00 31.07           O  
ATOM   4730  OD2 ASP A 310       9.904 -30.132  -2.434  1.00 31.07           O  
ATOM   4731  N   PRO A 311      12.510 -25.426  -4.007  1.00 31.22           N  
ATOM   4732  CA  PRO A 311      12.584 -24.030  -4.429  1.00 31.22           C  
ATOM   4733  HA  PRO A 311      13.206 -23.473  -3.727  1.00 31.22           H  
ATOM   4734  C   PRO A 311      11.196 -23.376  -4.491  1.00 31.22           C  
ATOM   4735  CB  PRO A 311      13.280 -24.057  -5.795  1.00 31.22           C  
ATOM   4736  HB2 PRO A 311      12.961 -23.236  -6.438  1.00 31.22           H  
ATOM   4737  HB3 PRO A 311      14.360 -24.025  -5.649  1.00 31.22           H  
ATOM   4738  O   PRO A 311      10.337 -23.754  -5.291  1.00 31.22           O  
ATOM   4739  CG  PRO A 311      12.887 -25.416  -6.370  1.00 31.22           C  
ATOM   4740  HG2 PRO A 311      11.908 -25.347  -6.844  1.00 31.22           H  
ATOM   4741  HG3 PRO A 311      13.629 -25.786  -7.078  1.00 31.22           H  
ATOM   4742  CD  PRO A 311      12.794 -26.303  -5.135  1.00 31.22           C  
ATOM   4743  HD2 PRO A 311      13.750 -26.800  -4.974  1.00 31.22           H  
ATOM   4744  HD3 PRO A 311      12.005 -27.043  -5.269  1.00 31.22           H  
ATOM   4745  N   TYR A 312      11.009 -22.334  -3.680  1.00 26.30           N  
ATOM   4746  H   TYR A 312      11.709 -22.164  -2.971  1.00 26.30           H  
ATOM   4747  CA  TYR A 312       9.851 -21.444  -3.709  1.00 26.30           C  
ATOM   4748  HA  TYR A 312       8.965 -22.014  -3.432  1.00 26.30           H  
ATOM   4749  C   TYR A 312       9.643 -20.862  -5.118  1.00 26.30           C  
ATOM   4750  CB  TYR A 312      10.048 -20.324  -2.672  1.00 26.30           C  
ATOM   4751  HB2 TYR A 312       9.289 -19.560  -2.841  1.00 26.30           H  
ATOM   4752  HB3 TYR A 312      11.017 -19.851  -2.827  1.00 26.30           H  
ATOM   4753  O   TYR A 312      10.425 -20.041  -5.598  1.00 26.30           O  
ATOM   4754  CG  TYR A 312       9.939 -20.787  -1.229  1.00 26.30           C  
ATOM   4755  CD1 TYR A 312       8.695 -20.729  -0.571  1.00 26.30           C  
ATOM   4756  HD1 TYR A 312       7.827 -20.340  -1.082  1.00 26.30           H  
ATOM   4757  CD2 TYR A 312      11.067 -21.291  -0.550  1.00 26.30           C  
ATOM   4758  HD2 TYR A 312      12.026 -21.345  -1.044  1.00 26.30           H  
ATOM   4759  CE1 TYR A 312       8.576 -21.178   0.758  1.00 26.30           C  
ATOM   4760  HE1 TYR A 312       7.627 -21.140   1.273  1.00 26.30           H  
ATOM   4761  CE2 TYR A 312      10.949 -21.753   0.775  1.00 26.30           C  
ATOM   4762  HE2 TYR A 312      11.809 -22.166   1.281  1.00 26.30           H  
ATOM   4763  OH  TYR A 312       9.576 -22.146   2.707  1.00 26.30           O  
ATOM   4764  HH  TYR A 312      10.395 -22.534   3.024  1.00 26.30           H  
ATOM   4765  CZ  TYR A 312       9.700 -21.698   1.431  1.00 26.30           C  
ATOM   4766  N   ARG A 313       8.563 -21.280  -5.788  1.00 24.24           N  
ATOM   4767  H   ARG A 313       8.003 -22.001  -5.355  1.00 24.24           H  
ATOM   4768  CA  ARG A 313       8.051 -20.617  -6.993  1.00 24.24           C  
ATOM   4769  HA  ARG A 313       8.887 -20.344  -7.638  1.00 24.24           H  
ATOM   4770  C   ARG A 313       7.349 -19.329  -6.572  1.00 24.24           C  
ATOM   4771  CB  ARG A 313       7.095 -21.537  -7.768  1.00 24.24           C  
ATOM   4772  HB2 ARG A 313       6.403 -22.010  -7.071  1.00 24.24           H  
ATOM   4773  HB3 ARG A 313       6.514 -20.926  -8.458  1.00 24.24           H  
ATOM   4774  O   ARG A 313       6.323 -19.375  -5.898  1.00 24.24           O  
ATOM   4775  CG  ARG A 313       7.828 -22.612  -8.580  1.00 24.24           C  
ATOM   4776  HG2 ARG A 313       8.511 -22.131  -9.281  1.00 24.24           H  
ATOM   4777  HG3 ARG A 313       8.396 -23.257  -7.910  1.00 24.24           H  
ATOM   4778  CD  ARG A 313       6.805 -23.448  -9.357  1.00 24.24           C  
ATOM   4779  HD2 ARG A 313       6.198 -22.778  -9.966  1.00 24.24           H  
ATOM   4780  HD3 ARG A 313       6.156 -23.953  -8.641  1.00 24.24           H  
ATOM   4781  NE  ARG A 313       7.451 -24.450 -10.226  1.00 24.24           N  
ATOM   4782  HE  ARG A 313       8.458 -24.508 -10.180  1.00 24.24           H  
ATOM   4783  NH1 ARG A 313       5.522 -25.288 -11.145  1.00 24.24           N  
ATOM   4784 HH11 ARG A 313       4.987 -24.628 -10.599  1.00 24.24           H  
ATOM   4785 HH12 ARG A 313       5.050 -25.916 -11.780  1.00 24.24           H  
ATOM   4786  NH2 ARG A 313       7.499 -26.120 -11.775  1.00 24.24           N  
ATOM   4787 HH21 ARG A 313       8.507 -26.145 -11.715  1.00 24.24           H  
ATOM   4788 HH22 ARG A 313       7.013 -26.748 -12.400  1.00 24.24           H  
ATOM   4789  CZ  ARG A 313       6.823 -25.279 -11.042  1.00 24.24           C  
ATOM   4790  N   ILE A 314       7.899 -18.189  -6.979  1.00 23.64           N  
ATOM   4791  H   ILE A 314       8.778 -18.233  -7.474  1.00 23.64           H  
ATOM   4792  CA  ILE A 314       7.251 -16.883  -6.845  1.00 23.64           C  
ATOM   4793  HA  ILE A 314       6.850 -16.781  -5.836  1.00 23.64           H  
ATOM   4794  C   ILE A 314       6.085 -16.853  -7.841  1.00 23.64           C  
ATOM   4795  CB  ILE A 314       8.275 -15.741  -7.074  1.00 23.64           C  
ATOM   4796  HB  ILE A 314       8.696 -15.849  -8.074  1.00 23.64           H  
ATOM   4797  O   ILE A 314       6.293 -16.706  -9.042  1.00 23.64           O  
ATOM   4798  CG1 ILE A 314       9.431 -15.829  -6.046  1.00 23.64           C  
ATOM   4799 HG12 ILE A 314       9.869 -16.827  -6.072  1.00 23.64           H  
ATOM   4800 HG13 ILE A 314       9.037 -15.666  -5.043  1.00 23.64           H  
ATOM   4801  CG2 ILE A 314       7.577 -14.370  -6.990  1.00 23.64           C  
ATOM   4802 HG21 ILE A 314       6.781 -14.296  -7.731  1.00 23.64           H  
ATOM   4803 HG22 ILE A 314       7.157 -14.218  -5.996  1.00 23.64           H  
ATOM   4804 HG23 ILE A 314       8.284 -13.568  -7.204  1.00 23.64           H  
ATOM   4805  CD1 ILE A 314      10.577 -14.840  -6.296  1.00 23.64           C  
ATOM   4806 HD11 ILE A 314      11.394 -15.058  -5.609  1.00 23.64           H  
ATOM   4807 HD12 ILE A 314      10.245 -13.816  -6.121  1.00 23.64           H  
ATOM   4808 HD13 ILE A 314      10.938 -14.939  -7.319  1.00 23.64           H  
ATOM   4809  N   TYR A 315       4.860 -17.045  -7.351  1.00 24.72           N  
ATOM   4810  H   TYR A 315       4.765 -17.246  -6.366  1.00 24.72           H  
ATOM   4811  CA  TYR A 315       3.643 -16.829  -8.129  1.00 24.72           C  
ATOM   4812  HA  TYR A 315       3.840 -17.003  -9.187  1.00 24.72           H  
ATOM   4813  C   TYR A 315       3.211 -15.372  -7.956  1.00 24.72           C  
ATOM   4814  CB  TYR A 315       2.531 -17.800  -7.691  1.00 24.72           C  
ATOM   4815  HB2 TYR A 315       2.366 -17.693  -6.619  1.00 24.72           H  
ATOM   4816  HB3 TYR A 315       1.607 -17.504  -8.187  1.00 24.72           H  
ATOM   4817  O   TYR A 315       2.593 -15.017  -6.953  1.00 24.72           O  
ATOM   4818  CG  TYR A 315       2.785 -19.263  -8.009  1.00 24.72           C  
ATOM   4819  CD1 TYR A 315       2.468 -19.779  -9.281  1.00 24.72           C  
ATOM   4820  HD1 TYR A 315       2.058 -19.128 -10.038  1.00 24.72           H  
ATOM   4821  CD2 TYR A 315       3.318 -20.115  -7.023  1.00 24.72           C  
ATOM   4822  HD2 TYR A 315       3.572 -19.719  -6.050  1.00 24.72           H  
ATOM   4823  CE1 TYR A 315       2.695 -21.140  -9.571  1.00 24.72           C  
ATOM   4824  HE1 TYR A 315       2.455 -21.537 -10.546  1.00 24.72           H  
ATOM   4825  CE2 TYR A 315       3.528 -21.478  -7.300  1.00 24.72           C  
ATOM   4826  HE2 TYR A 315       3.932 -22.118  -6.529  1.00 24.72           H  
ATOM   4827  OH  TYR A 315       3.449 -23.309  -8.845  1.00 24.72           O  
ATOM   4828  HH  TYR A 315       3.603 -23.781  -8.023  1.00 24.72           H  
ATOM   4829  CZ  TYR A 315       3.224 -21.993  -8.578  1.00 24.72           C  
ATOM   4830  N   THR A 316       3.509 -14.513  -8.926  1.00 27.07           N  
ATOM   4831  H   THR A 316       4.076 -14.801  -9.711  1.00 27.07           H  
ATOM   4832  CA  THR A 316       2.810 -13.232  -9.053  1.00 27.07           C  
ATOM   4833  HA  THR A 316       2.776 -12.749  -8.077  1.00 27.07           H  
ATOM   4834  C   THR A 316       1.369 -13.520  -9.484  1.00 27.07           C  
ATOM   4835  CB  THR A 316       3.529 -12.277 -10.027  1.00 27.07           C  
ATOM   4836  HB  THR A 316       2.795 -11.650 -10.534  1.00 27.07           H  
ATOM   4837  O   THR A 316       1.116 -14.030 -10.575  1.00 27.07           O  
ATOM   4838  CG2 THR A 316       4.506 -11.375  -9.274  1.00 27.07           C  
ATOM   4839 HG21 THR A 316       3.966 -10.766  -8.549  1.00 27.07           H  
ATOM   4840 HG22 THR A 316       5.248 -11.981  -8.754  1.00 27.07           H  
ATOM   4841 HG23 THR A 316       5.012 -10.711  -9.976  1.00 27.07           H  
ATOM   4842  OG1 THR A 316       4.291 -12.983 -10.983  1.00 27.07           O  
ATOM   4843  HG1 THR A 316       4.607 -12.351 -11.633  1.00 27.07           H  
ATOM   4844  N   ARG A 317       0.401 -13.245  -8.597  1.00 25.63           N  
ATOM   4845  H   ARG A 317       0.686 -12.888  -7.696  1.00 25.63           H  
ATOM   4846  CA  ARG A 317      -1.040 -13.327  -8.888  1.00 25.63           C  
ATOM   4847  HA  ARG A 317      -1.273 -14.293  -9.337  1.00 25.63           H  
ATOM   4848  C   ARG A 317      -1.412 -12.253  -9.917  1.00 25.63           C  
ATOM   4849  CB  ARG A 317      -1.873 -13.147  -7.598  1.00 25.63           C  
ATOM   4850  HB2 ARG A 317      -1.414 -12.380  -6.974  1.00 25.63           H  
ATOM   4851  HB3 ARG A 317      -2.860 -12.785  -7.884  1.00 25.63           H  
ATOM   4852  O   ARG A 317      -1.766 -11.138  -9.554  1.00 25.63           O  
ATOM   4853  CG  ARG A 317      -2.097 -14.423  -6.771  1.00 25.63           C  
ATOM   4854  HG2 ARG A 317      -1.140 -14.812  -6.424  1.00 25.63           H  
ATOM   4855  HG3 ARG A 317      -2.587 -15.171  -7.395  1.00 25.63           H  
ATOM   4856  CD  ARG A 317      -2.994 -14.086  -5.567  1.00 25.63           C  
ATOM   4857  HD2 ARG A 317      -2.445 -13.420  -4.902  1.00 25.63           H  
ATOM   4858  HD3 ARG A 317      -3.877 -13.559  -5.928  1.00 25.63           H  
ATOM   4859  NE  ARG A 317      -3.431 -15.284  -4.819  1.00 25.63           N  
ATOM   4860  HE  ARG A 317      -3.094 -16.178  -5.146  1.00 25.63           H  
ATOM   4861  NH1 ARG A 317      -4.678 -14.185  -3.224  1.00 25.63           N  
ATOM   4862 HH11 ARG A 317      -5.241 -14.201  -2.386  1.00 25.63           H  
ATOM   4863 HH12 ARG A 317      -4.391 -13.295  -3.607  1.00 25.63           H  
ATOM   4864  NH2 ARG A 317      -4.570 -16.409  -3.190  1.00 25.63           N  
ATOM   4865 HH21 ARG A 317      -4.243 -17.294  -3.551  1.00 25.63           H  
ATOM   4866 HH22 ARG A 317      -5.166 -16.392  -2.375  1.00 25.63           H  
ATOM   4867  CZ  ARG A 317      -4.220 -15.287  -3.754  1.00 25.63           C  
ATOM   4868  N   LEU A 318      -1.347 -12.581 -11.203  1.00 28.24           N  
ATOM   4869  H   LEU A 318      -0.931 -13.468 -11.450  1.00 28.24           H  
ATOM   4870  CA  LEU A 318      -1.991 -11.782 -12.245  1.00 28.24           C  
ATOM   4871  HA  LEU A 318      -1.831 -10.727 -12.023  1.00 28.24           H  
ATOM   4872  C   LEU A 318      -3.505 -12.036 -12.200  1.00 28.24           C  
ATOM   4873  CB  LEU A 318      -1.361 -12.088 -13.615  1.00 28.24           C  
ATOM   4874  HB2 LEU A 318      -1.222 -13.166 -13.702  1.00 28.24           H  
ATOM   4875  HB3 LEU A 318      -2.048 -11.783 -14.405  1.00 28.24           H  
ATOM   4876  O   LEU A 318      -3.961 -13.178 -12.231  1.00 28.24           O  
ATOM   4877  CG  LEU A 318      -0.013 -11.369 -13.827  1.00 28.24           C  
ATOM   4878  HG  LEU A 318       0.588 -11.441 -12.920  1.00 28.24           H  
ATOM   4879  CD1 LEU A 318       0.765 -12.024 -14.966  1.00 28.24           C  
ATOM   4880 HD11 LEU A 318       0.192 -11.976 -15.892  1.00 28.24           H  
ATOM   4881 HD12 LEU A 318       1.715 -11.509 -15.109  1.00 28.24           H  
ATOM   4882 HD13 LEU A 318       0.971 -13.066 -14.721  1.00 28.24           H  
ATOM   4883  CD2 LEU A 318      -0.216  -9.891 -14.179  1.00 28.24           C  
ATOM   4884 HD21 LEU A 318      -0.811  -9.798 -15.088  1.00 28.24           H  
ATOM   4885 HD22 LEU A 318      -0.708  -9.367 -13.360  1.00 28.24           H  
ATOM   4886 HD23 LEU A 318       0.754  -9.423 -14.347  1.00 28.24           H  
ATOM   4887  N   ASN A 319      -4.280 -10.957 -12.084  1.00 33.55           N  
ATOM   4888  H   ASN A 319      -3.823 -10.059 -12.019  1.00 33.55           H  
ATOM   4889  CA  ASN A 319      -5.742 -10.983 -12.047  1.00 33.55           C  
ATOM   4890  HA  ASN A 319      -6.047 -11.621 -11.217  1.00 33.55           H  
ATOM   4891  C   ASN A 319      -6.314 -11.590 -13.348  1.00 33.55           C  
ATOM   4892  CB  ASN A 319      -6.222  -9.543 -11.763  1.00 33.55           C  
ATOM   4893  HB2 ASN A 319      -6.018  -8.912 -12.627  1.00 33.55           H  
ATOM   4894  HB3 ASN A 319      -5.664  -9.150 -10.913  1.00 33.55           H  
ATOM   4895  O   ASN A 319      -5.826 -11.303 -14.445  1.00 33.55           O  
ATOM   4896  CG  ASN A 319      -7.700  -9.416 -11.429  1.00 33.55           C  
ATOM   4897  ND2 ASN A 319      -8.103  -8.314 -10.842  1.00 33.55           N  
ATOM   4898 HD21 ASN A 319      -9.081  -8.258 -10.598  1.00 33.55           H  
ATOM   4899 HD22 ASN A 319      -7.454  -7.580 -10.596  1.00 33.55           H  
ATOM   4900  OD1 ASN A 319      -8.506 -10.296 -11.684  1.00 33.55           O  
ATOM   4901  N   ALA A 320      -7.366 -12.405 -13.229  1.00 37.87           N  
ATOM   4902  H   ALA A 320      -7.775 -12.504 -12.311  1.00 37.87           H  
ATOM   4903  CA  ALA A 320      -8.003 -13.130 -14.331  1.00 37.87           C  
ATOM   4904  HA  ALA A 320      -7.275 -13.822 -14.755  1.00 37.87           H  
ATOM   4905  C   ALA A 320      -8.493 -12.216 -15.472  1.00 37.87           C  
ATOM   4906  CB  ALA A 320      -9.162 -13.945 -13.742  1.00 37.87           C  
ATOM   4907  HB1 ALA A 320      -9.638 -14.524 -14.534  1.00 37.87           H  
ATOM   4908  HB2 ALA A 320      -9.901 -13.279 -13.297  1.00 37.87           H  
ATOM   4909  HB3 ALA A 320      -8.787 -14.631 -12.983  1.00 37.87           H  
ATOM   4910  O   ALA A 320      -8.510 -12.638 -16.628  1.00 37.87           O  
ATOM   4911  N   SER A 321      -8.827 -10.953 -15.181  1.00 35.97           N  
ATOM   4912  H   SER A 321      -8.777 -10.642 -14.221  1.00 35.97           H  
ATOM   4913  CA  SER A 321      -9.201  -9.971 -16.208  1.00 35.97           C  
ATOM   4914  HA  SER A 321      -9.988 -10.399 -16.829  1.00 35.97           H  
ATOM   4915  C   SER A 321      -8.036  -9.611 -17.140  1.00 35.97           C  
ATOM   4916  CB  SER A 321      -9.760  -8.707 -15.549  1.00 35.97           C  
ATOM   4917  HB2 SER A 321     -10.656  -8.963 -14.984  1.00 35.97           H  
ATOM   4918  HB3 SER A 321     -10.026  -7.987 -16.323  1.00 35.97           H  
ATOM   4919  O   SER A 321      -8.232  -9.474 -18.349  1.00 35.97           O  
ATOM   4920  OG  SER A 321      -8.803  -8.133 -14.676  1.00 35.97           O  
ATOM   4921  HG  SER A 321      -9.146  -7.298 -14.349  1.00 35.97           H  
ATOM   4922  N   HIS A 322      -6.806  -9.533 -16.618  1.00 35.93           N  
ATOM   4923  H   HIS A 322      -6.691  -9.696 -15.628  1.00 35.93           H  
ATOM   4924  CA  HIS A 322      -5.613  -9.349 -17.447  1.00 35.93           C  
ATOM   4925  HA  HIS A 322      -5.840  -8.598 -18.204  1.00 35.93           H  
ATOM   4926  C   HIS A 322      -5.266 -10.620 -18.223  1.00 35.93           C  
ATOM   4927  CB  HIS A 322      -4.421  -8.854 -16.608  1.00 35.93           C  
ATOM   4928  HB2 HIS A 322      -4.497  -9.229 -15.587  1.00 35.93           H  
ATOM   4929  HB3 HIS A 322      -3.502  -9.254 -17.035  1.00 35.93           H  
ATOM   4930  O   HIS A 322      -4.903 -10.523 -19.394  1.00 35.93           O  
ATOM   4931  CG  HIS A 322      -4.275  -7.352 -16.593  1.00 35.93           C  
ATOM   4932  CD2 HIS A 322      -4.367  -6.513 -17.674  1.00 35.93           C  
ATOM   4933  HD2 HIS A 322      -4.581  -6.805 -18.691  1.00 35.93           H  
ATOM   4934  ND1 HIS A 322      -3.926  -6.573 -15.513  1.00 35.93           N  
ATOM   4935  HD1 HIS A 322      -3.736  -6.896 -14.575  1.00 35.93           H  
ATOM   4936  CE1 HIS A 322      -3.829  -5.299 -15.931  1.00 35.93           C  
ATOM   4937  HE1 HIS A 322      -3.565  -4.457 -15.307  1.00 35.93           H  
ATOM   4938  NE2 HIS A 322      -4.098  -5.214 -17.241  1.00 35.93           N
[truncated: 14,346 more chars]
