# Supplementary material for: Novel Adomaviruses Associated with Blotchy Bass Syndrome in Black Basses (Micropterus spp.)
Source: bioRxiv. 2025 Jun 5:2025.06.01.657292. Preprint. [Version 2] doi: 10.1101/2025.06.01.657292 (PMC12478380; doi:10.1101/2025.06.01.657292)
Supplement: Supplement 15 [file media-15.zip › Bass PDB/Mda1_Penton.pdb]

ATOM      1  N   MET A   1      16.555   8.776 -48.780  1.00 44.74           N  
ATOM      2  H   MET A   1      16.718   8.998 -49.751  1.00 44.74           H  
ATOM      3  H2  MET A   1      17.239   8.106 -48.459  1.00 44.74           H  
ATOM      4  H3  MET A   1      15.643   8.354 -48.677  1.00 44.74           H  
ATOM      5  CA  MET A   1      16.606   9.991 -47.945  1.00 44.74           C  
ATOM      6  HA  MET A   1      17.598  10.441 -47.991  1.00 44.74           H  
ATOM      7  C   MET A   1      16.351   9.492 -46.535  1.00 44.74           C  
ATOM      8  CB  MET A   1      15.557  11.011 -48.453  1.00 44.74           C  
ATOM      9  HB2 MET A   1      15.638  11.051 -49.540  1.00 44.74           H  
ATOM     10  HB3 MET A   1      14.549  10.667 -48.221  1.00 44.74           H  
ATOM     11  O   MET A   1      15.196   9.243 -46.231  1.00 44.74           O  
ATOM     12  CG  MET A   1      15.722  12.452 -47.955  1.00 44.74           C  
ATOM     13  HG2 MET A   1      15.568  12.486 -46.877  1.00 44.74           H  
ATOM     14  HG3 MET A   1      16.736  12.788 -48.176  1.00 44.74           H  
ATOM     15  SD  MET A   1      14.546  13.580 -48.763  1.00 44.74           S  
ATOM     16  CE  MET A   1      15.188  15.199 -48.257  1.00 44.74           C  
ATOM     17  HE1 MET A   1      14.565  15.985 -48.685  1.00 44.74           H  
ATOM     18  HE2 MET A   1      15.167  15.278 -47.170  1.00 44.74           H  
ATOM     19  HE3 MET A   1      16.211  15.318 -48.611  1.00 44.74           H  
ATOM     20  N   ASN A   2      17.403   9.174 -45.767  1.00 49.23           N  
ATOM     21  H   ASN A   2      18.351   9.382 -46.048  1.00 49.23           H  
ATOM     22  CA  ASN A   2      17.223   8.703 -44.387  1.00 49.23           C  
ATOM     23  HA  ASN A   2      16.591   7.814 -44.369  1.00 49.23           H  
ATOM     24  C   ASN A   2      16.501   9.809 -43.633  1.00 49.23           C  
ATOM     25  CB  ASN A   2      18.564   8.359 -43.713  1.00 49.23           C  
ATOM     26  HB2 ASN A   2      19.297   9.145 -43.890  1.00 49.23           H  
ATOM     27  HB3 ASN A   2      18.396   8.294 -42.638  1.00 49.23           H  
ATOM     28  O   ASN A   2      16.934  10.966 -43.653  1.00 49.23           O  
ATOM     29  CG  ASN A   2      19.129   7.020 -44.143  1.00 49.23           C  
ATOM     30  ND2 ASN A   2      20.274   6.646 -43.629  1.00 49.23           N  
ATOM     31 HD21 ASN A   2      20.633   7.137 -42.823  1.00 49.23           H  
ATOM     32 HD22 ASN A   2      20.562   5.702 -43.843  1.00 49.23           H  
ATOM     33  OD1 ASN A   2      18.598   6.328 -44.994  1.00 49.23           O  
ATOM     34  N   LEU A   3      15.347   9.479 -43.079  1.00 57.05           N  
ATOM     35  H   LEU A   3      15.105   8.501 -42.997  1.00 57.05           H  
ATOM     36  CA  LEU A   3      14.559  10.453 -42.358  1.00 57.05           C  
ATOM     37  HA  LEU A   3      14.572  11.406 -42.888  1.00 57.05           H  
ATOM     38  C   LEU A   3      15.247  10.634 -41.004  1.00 57.05           C  
ATOM     39  CB  LEU A   3      13.113   9.952 -42.264  1.00 57.05           C  
ATOM     40  HB2 LEU A   3      12.587  10.651 -41.613  1.00 57.05           H  
ATOM     41  HB3 LEU A   3      13.113   8.970 -41.792  1.00 57.05           H  
ATOM     42  O   LEU A   3      15.456   9.661 -40.296  1.00 57.05           O  
ATOM     43  CG  LEU A   3      12.373   9.870 -43.616  1.00 57.05           C  
ATOM     44  HG  LEU A   3      13.051   9.493 -44.382  1.00 57.05           H  
ATOM     45  CD1 LEU A   3      11.169   8.929 -43.575  1.00 57.05           C  
ATOM     46 HD11 LEU A   3      11.473   7.969 -43.158  1.00 57.05           H  
ATOM     47 HD12 LEU A   3      10.361   9.352 -42.978  1.00 57.05           H  
ATOM     48 HD13 LEU A   3      10.808   8.759 -44.589  1.00 57.05           H  
ATOM     49  CD2 LEU A   3      11.867  11.251 -44.045  1.00 57.05           C  
ATOM     50 HD21 LEU A   3      12.712  11.929 -44.169  1.00 57.05           H  
ATOM     51 HD22 LEU A   3      11.183  11.655 -43.298  1.00 57.05           H  
ATOM     52 HD23 LEU A   3      11.348  11.166 -45.000  1.00 57.05           H  
ATOM     53  N   HIS A   4      15.595  11.867 -40.630  1.00 61.53           N  
ATOM     54  H   HIS A   4      15.484  12.613 -41.302  1.00 61.53           H  
ATOM     55  CA  HIS A   4      16.262  12.190 -39.354  1.00 61.53           C  
ATOM     56  HA  HIS A   4      17.280  11.800 -39.370  1.00 61.53           H  
ATOM     57  C   HIS A   4      15.557  11.576 -38.122  1.00 61.53           C  
ATOM     58  CB  HIS A   4      16.310  13.729 -39.264  1.00 61.53           C  
ATOM     59  HB2 HIS A   4      15.292  14.114 -39.321  1.00 61.53           H  
ATOM     60  HB3 HIS A   4      16.854  14.106 -40.130  1.00 61.53           H  
ATOM     61  O   HIS A   4      16.155  11.419 -37.063  1.00 61.53           O  
ATOM     62  CG  HIS A   4      16.946  14.311 -38.022  1.00 61.53           C  
ATOM     63  CD2 HIS A   4      18.051  15.117 -37.972  1.00 61.53           C  
ATOM     64  HD2 HIS A   4      18.649  15.430 -38.815  1.00 61.53           H  
ATOM     65  ND1 HIS A   4      16.493  14.176 -36.728  1.00 61.53           N  
ATOM     66  HD1 HIS A   4      15.903  13.422 -36.407  1.00 61.53           H  
ATOM     67  CE1 HIS A   4      17.313  14.868 -35.923  1.00 61.53           C  
ATOM     68  HE1 HIS A   4      17.272  14.866 -34.844  1.00 61.53           H  
ATOM     69  NE2 HIS A   4      18.266  15.479 -36.640  1.00 61.53           N  
ATOM     70  N   TRP A   5      14.270  11.237 -38.227  1.00 69.88           N  
ATOM     71  H   TRP A   5      13.827  11.291 -39.133  1.00 69.88           H  
ATOM     72  CA  TRP A   5      13.529  10.596 -37.144  1.00 69.88           C  
ATOM     73  HA  TRP A   5      13.860  11.021 -36.197  1.00 69.88           H  
ATOM     74  C   TRP A   5      13.774   9.084 -37.022  1.00 69.88           C  
ATOM     75  CB  TRP A   5      12.041  10.926 -37.291  1.00 69.88           C  
ATOM     76  HB2 TRP A   5      11.518  10.534 -36.419  1.00 69.88           H  
ATOM     77  HB3 TRP A   5      11.920  12.009 -37.274  1.00 69.88           H  
ATOM     78  O   TRP A   5      13.465   8.533 -35.973  1.00 69.88           O  
ATOM     79  CG  TRP A   5      11.368  10.382 -38.513  1.00 69.88           C  
ATOM     80  CD1 TRP A   5      11.030  11.092 -39.612  1.00 69.88           C  
ATOM     81  HD1 TRP A   5      11.209  12.149 -39.741  1.00 69.88           H  
ATOM     82  CD2 TRP A   5      10.893   9.020 -38.753  1.00 69.88           C  
ATOM     83  CE2 TRP A   5      10.309   8.968 -40.052  1.00 69.88           C  
ATOM     84  CE3 TRP A   5      10.878   7.827 -38.001  1.00 69.88           C  
ATOM     85  HE3 TRP A   5      11.292   7.826 -37.003  1.00 69.88           H  
ATOM     86  NE1 TRP A   5      10.385  10.265 -40.510  1.00 69.88           N  
ATOM     87  HE1 TRP A   5      10.015  10.576 -41.397  1.00 69.88           H  
ATOM     88  CH2 TRP A   5       9.807   6.615 -39.830  1.00 69.88           C  
ATOM     89  HH2 TRP A   5       9.418   5.692 -40.234  1.00 69.88           H  
ATOM     90  CZ2 TRP A   5       9.775   7.791 -40.594  1.00 69.88           C  
ATOM     91  HZ2 TRP A   5       9.343   7.780 -41.584  1.00 69.88           H  
ATOM     92  CZ3 TRP A   5      10.348   6.637 -38.535  1.00 69.88           C  
ATOM     93  HZ3 TRP A   5      10.371   5.724 -37.957  1.00 69.88           H  
ATOM     94  N   GLU A   6      14.331   8.394 -38.021  1.00 63.73           N  
ATOM     95  H   GLU A   6      14.627   8.871 -38.860  1.00 63.73           H  
ATOM     96  CA  GLU A   6      14.606   6.947 -37.929  1.00 63.73           C  
ATOM     97  HA  GLU A   6      13.689   6.428 -37.648  1.00 63.73           H  
ATOM     98  C   GLU A   6      15.637   6.640 -36.832  1.00 63.73           C  
ATOM     99  CB  GLU A   6      15.070   6.397 -39.290  1.00 63.73           C  
ATOM    100  HB2 GLU A   6      15.470   5.393 -39.150  1.00 63.73           H  
ATOM    101  HB3 GLU A   6      15.864   7.034 -39.679  1.00 63.73           H  
ATOM    102  O   GLU A   6      15.493   5.653 -36.107  1.00 63.73           O  
ATOM    103  CG  GLU A   6      13.905   6.315 -40.291  1.00 63.73           C  
ATOM    104  HG2 GLU A   6      13.171   5.611 -39.900  1.00 63.73           H  
ATOM    105  HG3 GLU A   6      13.421   7.290 -40.351  1.00 63.73           H  
ATOM    106  CD  GLU A   6      14.320   5.882 -41.709  1.00 63.73           C  
ATOM    107  OE1 GLU A   6      13.439   5.370 -42.436  1.00 63.73           O  
ATOM    108  OE2 GLU A   6      15.479   6.135 -42.115  1.00 63.73           O  
ATOM    109  N   ASP A   7      16.599   7.544 -36.628  1.00 73.31           N  
ATOM    110  H   ASP A   7      16.686   8.308 -37.282  1.00 73.31           H  
ATOM    111  CA  ASP A   7      17.589   7.454 -35.551  1.00 73.31           C  
ATOM    112  HA  ASP A   7      18.004   6.446 -35.549  1.00 73.31           H  
ATOM    113  C   ASP A   7      16.978   7.674 -34.157  1.00 73.31           C  
ATOM    114  CB  ASP A   7      18.739   8.441 -35.819  1.00 73.31           C  
ATOM    115  HB2 ASP A   7      18.328   9.441 -35.954  1.00 73.31           H  
ATOM    116  HB3 ASP A   7      19.395   8.460 -34.948  1.00 73.31           H  
ATOM    117  O   ASP A   7      17.555   7.249 -33.159  1.00 73.31           O  
ATOM    118  CG  ASP A   7      19.586   8.055 -37.039  1.00 73.31           C  
ATOM    119  OD1 ASP A   7      19.716   6.834 -37.299  1.00 73.31           O  
ATOM    120  OD2 ASP A   7      20.098   8.980 -37.708  1.00 73.31           O  
ATOM    121  N   TYR A   8      15.772   8.250 -34.057  1.00 80.60           N  
ATOM    122  H   TYR A   8      15.288   8.495 -34.909  1.00 80.60           H  
ATOM    123  CA  TYR A   8      15.088   8.444 -32.772  1.00 80.60           C  
ATOM    124  HA  TYR A   8      15.728   9.045 -32.127  1.00 80.60           H  
ATOM    125  C   TYR A   8      14.814   7.116 -32.057  1.00 80.60           C  
ATOM    126  CB  TYR A   8      13.766   9.189 -32.994  1.00 80.60           C  
ATOM    127  HB2 TYR A   8      13.107   8.562 -33.594  1.00 80.60           H  
ATOM    128  HB3 TYR A   8      13.960  10.109 -33.545  1.00 80.60           H  
ATOM    129  O   TYR A   8      14.867   7.055 -30.826  1.00 80.60           O  
ATOM    130  CG  TYR A   8      13.026   9.525 -31.718  1.00 80.60           C  
ATOM    131  CD1 TYR A   8      11.985   8.687 -31.271  1.00 80.60           C  
ATOM    132  HD1 TYR A   8      11.716   7.807 -31.837  1.00 80.60           H  
ATOM    133  CD2 TYR A   8      13.384  10.668 -30.979  1.00 80.60           C  
ATOM    134  HD2 TYR A   8      14.191  11.298 -31.322  1.00 80.60           H  
ATOM    135  CE1 TYR A   8      11.301   8.994 -30.082  1.00 80.60           C  
ATOM    136  HE1 TYR A   8      10.498   8.363 -29.730  1.00 80.60           H  
ATOM    137  CE2 TYR A   8      12.691  10.986 -29.795  1.00 80.60           C  
ATOM    138  HE2 TYR A   8      12.968  11.862 -29.228  1.00 80.60           H  
ATOM    139  OH  TYR A   8      10.990  10.423 -28.197  1.00 80.60           O  
ATOM    140  HH  TYR A   8      11.250  11.269 -27.824  1.00 80.60           H  
ATOM    141  CZ  TYR A   8      11.651  10.142 -29.346  1.00 80.60           C  
ATOM    142  N   TYR A   9      14.549   6.051 -32.819  1.00 83.23           N  
ATOM    143  H   TYR A   9      14.572   6.166 -33.822  1.00 83.23           H  
ATOM    144  CA  TYR A   9      14.290   4.716 -32.282  1.00 83.23           C  
ATOM    145  HA  TYR A   9      13.660   4.818 -31.399  1.00 83.23           H  
ATOM    146  C   TYR A   9      15.560   3.987 -31.835  1.00 83.23           C  
ATOM    147  CB  TYR A   9      13.518   3.894 -33.314  1.00 83.23           C  
ATOM    148  HB2 TYR A   9      14.063   3.890 -34.257  1.00 83.23           H  
ATOM    149  HB3 TYR A   9      13.461   2.861 -32.969  1.00 83.23           H  
ATOM    150  O   TYR A   9      15.461   2.989 -31.124  1.00 83.23           O  
ATOM    151  CG  TYR A   9      12.107   4.396 -33.533  1.00 83.23           C  
ATOM    152  CD1 TYR A   9      11.115   4.142 -32.565  1.00 83.23           C  
ATOM    153  HD1 TYR A   9      11.362   3.577 -31.679  1.00 83.23           H  
ATOM    154  CD2 TYR A   9      11.797   5.141 -34.686  1.00 83.23           C  
ATOM    155  HD2 TYR A   9      12.563   5.357 -35.416  1.00 83.23           H  
ATOM    156  CE1 TYR A   9       9.805   4.622 -32.755  1.00 83.23           C  
ATOM    157  HE1 TYR A   9       9.044   4.420 -32.016  1.00 83.23           H  
ATOM    158  CE2 TYR A   9      10.489   5.623 -34.874  1.00 83.23           C  
ATOM    159  HE2 TYR A   9      10.230   6.207 -35.745  1.00 83.23           H  
ATOM    160  OH  TYR A   9       8.233   5.833 -34.110  1.00 83.23           O  
ATOM    161  HH  TYR A   9       7.638   5.547 -33.413  1.00 83.23           H  
ATOM    162  CZ  TYR A   9       9.492   5.361 -33.916  1.00 83.23           C  
ATOM    163  N   ASN A  10      16.743   4.476 -32.202  1.00 83.34           N  
ATOM    164  H   ASN A  10      16.779   5.349 -32.708  1.00 83.34           H  
ATOM    165  CA  ASN A  10      18.000   3.976 -31.666  1.00 83.34           C  
ATOM    166  HA  ASN A  10      17.898   2.922 -31.408  1.00 83.34           H  
ATOM    167  C   ASN A  10      18.316   4.762 -30.388  1.00 83.34           C  
ATOM    168  CB  ASN A  10      19.090   4.088 -32.741  1.00 83.34           C  
ATOM    169  HB2 ASN A  10      19.213   5.136 -33.013  1.00 83.34           H  
ATOM    170  HB3 ASN A  10      20.039   3.738 -32.336  1.00 83.34           H  
ATOM    171  O   ASN A  10      18.497   5.975 -30.423  1.00 83.34           O  
ATOM    172  CG  ASN A  10      18.773   3.274 -33.986  1.00 83.34           C  
ATOM    173  ND2 ASN A  10      19.012   3.830 -35.152  1.00 83.34           N  
ATOM    174 HD21 ASN A  10      18.719   3.346 -35.989  1.00 83.34           H  
ATOM    175 HD22 ASN A  10      19.360   4.777 -35.212  1.00 83.34           H  
ATOM    176  OD1 ASN A  10      18.323   2.134 -33.937  1.00 83.34           O  
ATOM    177  N   VAL A  11      18.336   4.082 -29.246  1.00 84.45           N  
ATOM    178  H   VAL A  11      18.166   3.087 -29.283  1.00 84.45           H  
ATOM    179  CA  VAL A  11      18.709   4.674 -27.958  1.00 84.45           C  
ATOM    180  HA  VAL A  11      18.525   5.748 -27.984  1.00 84.45           H  
ATOM    181  C   VAL A  11      20.203   4.449 -27.773  1.00 84.45           C  
ATOM    182  CB  VAL A  11      17.884   4.086 -26.800  1.00 84.45           C  
ATOM    183  HB  VAL A  11      18.141   3.035 -26.671  1.00 84.45           H  
ATOM    184  O   VAL A  11      20.632   3.329 -27.478  1.00 84.45           O  
ATOM    185  CG1 VAL A  11      18.167   4.828 -25.492  1.00 84.45           C  
ATOM    186 HG11 VAL A  11      17.609   4.364 -24.678  1.00 84.45           H  
ATOM    187 HG12 VAL A  11      19.231   4.775 -25.261  1.00 84.45           H  
ATOM    188 HG13 VAL A  11      17.877   5.875 -25.578  1.00 84.45           H  
ATOM    189  CG2 VAL A  11      16.376   4.186 -27.065  1.00 84.45           C  
ATOM    190 HG21 VAL A  11      16.104   5.221 -27.271  1.00 84.45           H  
ATOM    191 HG22 VAL A  11      16.108   3.569 -27.924  1.00 84.45           H  
ATOM    192 HG23 VAL A  11      15.820   3.829 -26.198  1.00 84.45           H  
ATOM    193  N   CYS A  12      20.994   5.493 -28.007  1.00 81.65           N  
ATOM    194  H   CYS A  12      20.589   6.373 -28.289  1.00 81.65           H  
ATOM    195  CA  CYS A  12      22.448   5.422 -27.932  1.00 81.65           C  
ATOM    196  HA  CYS A  12      22.739   4.381 -28.072  1.00 81.65           H  
ATOM    197  C   CYS A  12      22.968   5.889 -26.561  1.00 81.65           C  
ATOM    198  CB  CYS A  12      23.061   6.223 -29.087  1.00 81.65           C  
ATOM    199  HB2 CYS A  12      22.721   7.256 -29.024  1.00 81.65           H  
ATOM    200  HB3 CYS A  12      24.148   6.235 -29.015  1.00 81.65           H  
ATOM    201  O   CYS A  12      22.288   6.642 -25.858  1.00 81.65           O  
ATOM    202  SG  CYS A  12      22.562   5.526 -30.688  1.00 81.65           S  
ATOM    203  HG  CYS A  12      22.358   6.714 -31.265  1.00 81.65           H  
ATOM    204  N   PRO A  13      24.177   5.454 -26.176  1.00 82.46           N  
ATOM    205  CA  PRO A  13      24.879   6.008 -25.023  1.00 82.46           C  
ATOM    206  HA  PRO A  13      24.339   5.758 -24.110  1.00 82.46           H  
ATOM    207  C   PRO A  13      25.050   7.526 -25.126  1.00 82.46           C  
ATOM    208  CB  PRO A  13      26.244   5.339 -25.006  1.00 82.46           C  
ATOM    209  HB2 PRO A  13      26.978   6.008 -25.455  1.00 82.46           H  
ATOM    210  HB3 PRO A  13      26.532   5.073 -23.989  1.00 82.46           H  
ATOM    211  O   PRO A  13      25.162   8.059 -26.229  1.00 82.46           O  
ATOM    212  CG  PRO A  13      26.090   4.106 -25.887  1.00 82.46           C  
ATOM    213  HG2 PRO A  13      25.801   3.253 -25.273  1.00 82.46           H  
ATOM    214  HG3 PRO A  13      27.000   3.896 -26.449  1.00 82.46           H  
ATOM    215  CD  PRO A  13      24.979   4.454 -26.854  1.00 82.46           C  
ATOM    216  HD2 PRO A  13      25.407   4.879 -27.762  1.00 82.46           H  
ATOM    217  HD3 PRO A  13      24.403   3.556 -27.080  1.00 82.46           H  
ATOM    218  N   ASP A  14      25.106   8.199 -23.977  1.00 82.12           N  
ATOM    219  H   ASP A  14      25.098   7.669 -23.117  1.00 82.12           H  
ATOM    220  CA  ASP A  14      25.328   9.649 -23.845  1.00 82.12           C  
ATOM    221  HA  ASP A  14      25.288   9.862 -22.776  1.00 82.12           H  
ATOM    222  C   ASP A  14      24.238  10.548 -24.466  1.00 82.12           C  
ATOM    223  CB  ASP A  14      26.754  10.017 -24.296  1.00 82.12           C  
ATOM    224  HB2 ASP A  14      26.832   9.918 -25.379  1.00 82.12           H  
ATOM    225  HB3 ASP A  14      26.950  11.059 -24.043  1.00 82.12           H  
ATOM    226  O   ASP A  14      24.364  11.774 -24.489  1.00 82.12           O  
ATOM    227  CG  ASP A  14      27.819   9.148 -23.619  1.00 82.12           C  
ATOM    228  OD1 ASP A  14      27.765   9.039 -22.374  1.00 82.12           O  
ATOM    229  OD2 ASP A  14      28.680   8.591 -24.341  1.00 82.12           O  
ATOM    230  N   GLU A  15      23.128   9.966 -24.926  1.00 84.74           N  
ATOM    231  H   GLU A  15      23.087   8.957 -24.929  1.00 84.74           H  
ATOM    232  CA  GLU A  15      21.969  10.710 -25.407  1.00 84.74           C  
ATOM    233  HA  GLU A  15      22.308  11.682 -25.765  1.00 84.74           H  
ATOM    234  C   GLU A  15      20.926  10.961 -24.314  1.00 84.74           C  
ATOM    235  CB  GLU A  15      21.312   9.995 -26.584  1.00 84.74           C  
ATOM    236  HB2 GLU A  15      21.049   8.980 -26.285  1.00 84.74           H  
ATOM    237  HB3 GLU A  15      20.393  10.529 -26.827  1.00 84.74           H  
ATOM    238  O   GLU A  15      20.816  10.253 -23.312  1.00 84.74           O  
ATOM    239  CG  GLU A  15      22.186   9.964 -27.846  1.00 84.74           C  
ATOM    240  HG2 GLU A  15      22.487  10.982 -28.091  1.00 84.74           H  
ATOM    241  HG3 GLU A  15      23.079   9.368 -27.657  1.00 84.74           H  
ATOM    242  CD  GLU A  15      21.414   9.364 -29.025  1.00 84.74           C  
ATOM    243  OE1 GLU A  15      21.920   9.406 -30.163  1.00 84.74           O  
ATOM    244  OE2 GLU A  15      20.292   8.856 -28.788  1.00 84.74           O  
ATOM    245  N   THR A  16      20.079  11.965 -24.548  1.00 86.32           N  
ATOM    246  H   THR A  16      20.197  12.493 -25.400  1.00 86.32           H  
ATOM    247  CA  THR A  16      18.904  12.193 -23.701  1.00 86.32           C  
ATOM    248  HA  THR A  16      19.247  12.182 -22.666  1.00 86.32           H  
ATOM    249  C   THR A  16      17.882  11.065 -23.846  1.00 86.32           C  
ATOM    250  CB  THR A  16      18.242  13.556 -23.945  1.00 86.32           C  
ATOM    251  HB  THR A  16      17.375  13.641 -23.290  1.00 86.32           H  
ATOM    252  O   THR A  16      17.681  10.502 -24.928  1.00 86.32           O  
ATOM    253  CG2 THR A  16      19.191  14.711 -23.629  1.00 86.32           C  
ATOM    254 HG21 THR A  16      18.668  15.657 -23.775  1.00 86.32           H  
ATOM    255 HG22 THR A  16      20.065  14.681 -24.279  1.00 86.32           H  
ATOM    256 HG23 THR A  16      19.516  14.643 -22.591  1.00 86.32           H  
ATOM    257  OG1 THR A  16      17.810  13.714 -25.276  1.00 86.32           O  
ATOM    258  HG1 THR A  16      18.549  13.536 -25.862  1.00 86.32           H  
ATOM    259  N   GLY A  17      17.210  10.749 -22.737  1.00 88.18           N  
ATOM    260  H   GLY A  17      17.441  11.220 -21.873  1.00 88.18           H  
ATOM    261  CA  GLY A  17      16.169   9.731 -22.719  1.00 88.18           C  
ATOM    262  HA2 GLY A  17      15.779   9.614 -21.708  1.00 88.18           H  
ATOM    263  HA3 GLY A  17      16.614   8.783 -23.023  1.00 88.18           H  
ATOM    264  C   GLY A  17      15.012  10.060 -23.665  1.00 88.18           C  
ATOM    265  O   GLY A  17      14.675  11.222 -23.897  1.00 88.18           O  
ATOM    266  N   ARG A  18      14.398   9.020 -24.225  1.00 90.17           N  
ATOM    267  H   ARG A  18      14.734   8.100 -23.977  1.00 90.17           H  
ATOM    268  CA  ARG A  18      13.246   9.113 -25.119  1.00 90.17           C  
ATOM    269  HA  ARG A  18      13.356  10.010 -25.728  1.00 90.17           H  
ATOM    270  C   ARG A  18      11.968   9.233 -24.292  1.00 90.17           C  
ATOM    271  CB  ARG A  18      13.207   7.897 -26.060  1.00 90.17           C  
ATOM    272  HB2 ARG A  18      12.355   8.000 -26.732  1.00 90.17           H  
ATOM    273  HB3 ARG A  18      13.066   6.986 -25.478  1.00 90.17           H  
ATOM    274  O   ARG A  18      11.629   8.274 -23.591  1.00 90.17           O  
ATOM    275  CG  ARG A  18      14.483   7.739 -26.901  1.00 90.17           C  
ATOM    276  HG2 ARG A  18      14.334   6.914 -27.597  1.00 90.17           H  
ATOM    277  HG3 ARG A  18      15.328   7.490 -26.260  1.00 90.17           H  
ATOM    278  CD  ARG A  18      14.806   9.009 -27.692  1.00 90.17           C  
ATOM    279  HD2 ARG A  18      13.893   9.349 -28.181  1.00 90.17           H  
ATOM    280  HD3 ARG A  18      15.153   9.791 -27.017  1.00 90.17           H  
ATOM    281  NE  ARG A  18      15.809   8.743 -28.722  1.00 90.17           N  
ATOM    282  HE  ARG A  18      15.497   8.227 -29.532  1.00 90.17           H  
ATOM    283  NH1 ARG A  18      17.741   9.574 -27.713  1.00 90.17           N  
ATOM    284 HH11 ARG A  18      18.746   9.534 -27.807  1.00 90.17           H  
ATOM    285 HH12 ARG A  18      17.325   9.820 -26.826  1.00 90.17           H  
ATOM    286  NH2 ARG A  18      17.821   8.680 -29.719  1.00 90.17           N  
ATOM    287 HH21 ARG A  18      18.823   8.773 -29.626  1.00 90.17           H  
ATOM    288 HH22 ARG A  18      17.526   7.984 -30.388  1.00 90.17           H  
ATOM    289  CZ  ARG A  18      17.100   9.012 -28.699  1.00 90.17           C  
ATOM    290  N   PRO A  19      11.261  10.378 -24.338  1.00 92.27           N  
ATOM    291  CA  PRO A  19       9.981  10.508 -23.666  1.00 92.27           C  
ATOM    292  HA  PRO A  19      10.070  10.170 -22.634  1.00 92.27           H  
ATOM    293  C   PRO A  19       8.927   9.679 -24.400  1.00 92.27           C  
ATOM    294  CB  PRO A  19       9.655  12.002 -23.672  1.00 92.27           C  
ATOM    295  HB2 PRO A  19      10.105  12.473 -22.798  1.00 92.27           H  
ATOM    296  HB3 PRO A  19       8.582  12.191 -23.696  1.00 92.27           H  
ATOM    297  O   PRO A  19       8.735   9.825 -25.606  1.00 92.27           O  
ATOM    298  CG  PRO A  19      10.351  12.503 -24.936  1.00 92.27           C  
ATOM    299  HG2 PRO A  19      10.599  13.562 -24.870  1.00 92.27           H  
ATOM    300  HG3 PRO A  19       9.724  12.311 -25.807  1.00 92.27           H  
ATOM    301  CD  PRO A  19      11.605  11.633 -25.000  1.00 92.27           C  
ATOM    302  HD2 PRO A  19      11.901  11.483 -26.038  1.00 92.27           H  
ATOM    303  HD3 PRO A  19      12.409  12.123 -24.449  1.00 92.27           H  
ATOM    304  N   ILE A  20       8.213   8.835 -23.667  1.00 92.11           N  
ATOM    305  H   ILE A  20       8.450   8.736 -22.690  1.00 92.11           H  
ATOM    306  CA  ILE A  20       7.109   8.036 -24.196  1.00 92.11           C  
ATOM    307  HA  ILE A  20       6.933   8.301 -25.238  1.00 92.11           H  
ATOM    308  C   ILE A  20       5.866   8.403 -23.396  1.00 92.11           C  
ATOM    309  CB  ILE A  20       7.434   6.529 -24.159  1.00 92.11           C  
ATOM    310  HB  ILE A  20       7.548   6.241 -23.113  1.00 92.11           H  
ATOM    311  O   ILE A  20       5.849   8.302 -22.168  1.00 92.11           O  
ATOM    312  CG1 ILE A  20       8.759   6.200 -24.886  1.00 92.11           C  
ATOM    313 HG12 ILE A  20       9.541   6.889 -24.568  1.00 92.11           H  
ATOM    314 HG13 ILE A  20       8.629   6.319 -25.961  1.00 92.11           H  
ATOM    315  CG2 ILE A  20       6.265   5.710 -24.730  1.00 92.11           C  
ATOM    316 HG21 ILE A  20       6.097   5.969 -25.775  1.00 92.11           H  
ATOM    317 HG22 ILE A  20       6.476   4.643 -24.655  1.00 92.11           H  
ATOM    318 HG23 ILE A  20       5.358   5.906 -24.159  1.00 92.11           H  
ATOM    319  CD1 ILE A  20       9.288   4.796 -24.581  1.00 92.11           C  
ATOM    320 HD11 ILE A  20      10.296   4.694 -24.985  1.00 92.11           H  
ATOM    321 HD12 ILE A  20       8.648   4.043 -25.041  1.00 92.11           H  
ATOM    322 HD13 ILE A  20       9.333   4.640 -23.503  1.00 92.11           H  
ATOM    323  N   TYR A  21       4.833   8.858 -24.099  1.00 94.03           N  
ATOM    324  H   TYR A  21       4.907   8.891 -25.106  1.00 94.03           H  
ATOM    325  CA  TYR A  21       3.537   9.136 -23.497  1.00 94.03           C  
ATOM    326  HA  TYR A  21       3.696   9.641 -22.544  1.00 94.03           H  
ATOM    327  C   TYR A  21       2.800   7.823 -23.227  1.00 94.03           C  
ATOM    328  CB  TYR A  21       2.737  10.074 -24.401  1.00 94.03           C  
ATOM    329  HB2 TYR A  21       3.330  10.968 -24.593  1.00 94.03           H  
ATOM    330  HB3 TYR A  21       2.561   9.581 -25.357  1.00 94.03           H  
ATOM    331  O   TYR A  21       2.767   6.932 -24.079  1.00 94.03           O  
ATOM    332  CG  TYR A  21       1.414  10.507 -23.804  1.00 94.03           C  
ATOM    333  CD1 TYR A  21       0.206  10.010 -24.327  1.00 94.03           C  
ATOM    334  HD1 TYR A  21       0.215   9.306 -25.147  1.00 94.03           H  
ATOM    335  CD2 TYR A  21       1.394  11.409 -22.722  1.00 94.03           C  
ATOM    336  HD2 TYR A  21       2.322  11.768 -22.302  1.00 94.03           H  
ATOM    337  CE1 TYR A  21      -1.020  10.448 -23.794  1.00 94.03           C  
ATOM    338  HE1 TYR A  21      -1.954  10.099 -24.209  1.00 94.03           H  
ATOM    339  CE2 TYR A  21       0.169  11.822 -22.165  1.00 94.03           C  
ATOM    340  HE2 TYR A  21       0.161  12.498 -21.323  1.00 94.03           H  
ATOM    341  OH  TYR A  21      -2.232  11.748 -22.192  1.00 94.03           O  
ATOM    342  HH  TYR A  21      -2.114  12.322 -21.432  1.00 94.03           H  
ATOM    343  CZ  TYR A  21      -1.042  11.342 -22.706  1.00 94.03           C  
ATOM    344  N   VAL A  22       2.224   7.700 -22.037  1.00 94.27           N  
ATOM    345  H   VAL A  22       2.264   8.484 -21.401  1.00 94.27           H  
ATOM    346  CA  VAL A  22       1.519   6.498 -21.583  1.00 94.27           C  
ATOM    347  HA  VAL A  22       1.364   5.837 -22.436  1.00 94.27           H  
ATOM    348  C   VAL A  22       0.134   6.875 -21.071  1.00 94.27           C  
ATOM    349  CB  VAL A  22       2.338   5.708 -20.539  1.00 94.27           C  
ATOM    350  HB  VAL A  22       1.798   4.792 -20.301  1.00 94.27           H  
ATOM    351  O   VAL A  22      -0.035   7.907 -20.419  1.00 94.27           O  
ATOM    352  CG1 VAL A  22       3.719   5.318 -21.089  1.00 94.27           C  
ATOM    353 HG11 VAL A  22       4.202   4.615 -20.410  1.00 94.27           H  
ATOM    354 HG12 VAL A  22       4.345   6.205 -21.185  1.00 94.27           H  
ATOM    355 HG13 VAL A  22       3.631   4.856 -22.072  1.00 94.27           H  
ATOM    356  CG2 VAL A  22       2.569   6.481 -19.233  1.00 94.27           C  
ATOM    357 HG21 VAL A  22       3.100   7.411 -19.438  1.00 94.27           H  
ATOM    358 HG22 VAL A  22       3.177   5.889 -18.549  1.00 94.27           H  
ATOM    359 HG23 VAL A  22       1.618   6.697 -18.746  1.00 94.27           H  
ATOM    360  N   THR A  23      -0.855   6.037 -21.365  1.00 93.11           N  
ATOM    361  H   THR A  23      -0.641   5.183 -21.860  1.00 93.11           H  
ATOM    362  CA  THR A  23      -2.252   6.216 -20.952  1.00 93.11           C  
ATOM    363  HA  THR A  23      -2.322   6.977 -20.175  1.00 93.11           H  
ATOM    364  C   THR A  23      -2.769   4.908 -20.389  1.00 93.11           C  
ATOM    365  CB  THR A  23      -3.169   6.629 -22.112  1.00 93.11           C  
ATOM    366  HB  THR A  23      -4.200   6.640 -21.758  1.00 93.11           H  
ATOM    367  O   THR A  23      -2.699   3.879 -21.063  1.00 93.11           O  
ATOM    368  CG2 THR A  23      -2.825   8.010 -22.649  1.00 93.11           C  
ATOM    369 HG21 THR A  23      -1.823   7.987 -23.079  1.00 93.11           H  
ATOM    370 HG22 THR A  23      -3.545   8.287 -23.419  1.00 93.11           H  
ATOM    371 HG23 THR A  23      -2.862   8.742 -21.843  1.00 93.11           H  
ATOM    372  OG1 THR A  23      -3.062   5.722 -23.187  1.00 93.11           O  
ATOM    373  HG1 THR A  23      -3.124   4.843 -22.805  1.00 93.11           H  
ATOM    374  N   PHE A  24      -3.309   4.955 -19.178  1.00 92.82           N  
ATOM    375  H   PHE A  24      -3.410   5.843 -18.707  1.00 92.82           H  
ATOM    376  CA  PHE A  24      -3.888   3.783 -18.536  1.00 92.82           C  
ATOM    377  HA  PHE A  24      -3.256   2.919 -18.740  1.00 92.82           H  
ATOM    378  C   PHE A  24      -5.263   3.448 -19.131  1.00 92.82           C  
ATOM    379  CB  PHE A  24      -3.875   4.004 -17.020  1.00 92.82           C  
ATOM    380  HB2 PHE A  24      -4.461   3.218 -16.545  1.00 92.82           H  
ATOM    381  HB3 PHE A  24      -4.352   4.955 -16.784  1.00 92.82           H  
ATOM    382  O   PHE A  24      -5.886   4.266 -19.810  1.00 92.82           O  
ATOM    383  CG  PHE A  24      -2.466   3.977 -16.442  1.00 92.82           C  
ATOM    384  CD1 PHE A  24      -1.955   2.775 -15.929  1.00 92.82           C  
ATOM    385  HD1 PHE A  24      -2.575   1.890 -15.941  1.00 92.82           H  
ATOM    386  CD2 PHE A  24      -1.634   5.113 -16.460  1.00 92.82           C  
ATOM    387  HD2 PHE A  24      -1.988   6.039 -16.890  1.00 92.82           H  
ATOM    388  CE1 PHE A  24      -0.659   2.713 -15.391  1.00 92.82           C  
ATOM    389  HE1 PHE A  24      -0.293   1.780 -14.989  1.00 92.82           H  
ATOM    390  CE2 PHE A  24      -0.330   5.056 -15.940  1.00 92.82           C  
ATOM    391  HE2 PHE A  24       0.303   5.930 -15.972  1.00 92.82           H  
ATOM    392  CZ  PHE A  24       0.154   3.859 -15.388  1.00 92.82           C  
ATOM    393  HZ  PHE A  24       1.153   3.811 -14.979  1.00 92.82           H  
ATOM    394  N   ASP A  25      -5.719   2.218 -18.937  1.00 86.28           N  
ATOM    395  H   ASP A  25      -5.175   1.562 -18.396  1.00 86.28           H  
ATOM    396  CA  ASP A  25      -7.006   1.749 -19.432  1.00 86.28           C  
ATOM    397  HA  ASP A  25      -7.115   2.125 -20.449  1.00 86.28           H  
ATOM    398  C   ASP A  25      -8.183   2.313 -18.623  1.00 86.28           C  
ATOM    399  CB  ASP A  25      -7.008   0.214 -19.532  1.00 86.28           C  
ATOM    400  HB2 ASP A  25      -6.173  -0.091 -20.163  1.00 86.28           H  
ATOM    401  HB3 ASP A  25      -7.922  -0.082 -20.046  1.00 86.28           H  
ATOM    402  O   ASP A  25      -8.059   2.665 -17.455  1.00 86.28           O  
ATOM    403  CG  ASP A  25      -6.927  -0.571 -18.209  1.00 86.28           C  
ATOM    404  OD1 ASP A  25      -6.648   0.004 -17.132  1.00 86.28           O  
ATOM    405  OD2 ASP A  25      -7.215  -1.787 -18.266  1.00 86.28           O  
ATOM    406  N   TYR A  26      -9.357   2.423 -19.250  1.00 69.67           N  
ATOM    407  H   TYR A  26      -9.421   2.149 -20.220  1.00 69.67           H  
ATOM    408  CA  TYR A  26     -10.561   2.907 -18.563  1.00 69.67           C  
ATOM    409  HA  TYR A  26     -10.284   3.723 -17.895  1.00 69.67           H  
ATOM    410  C   TYR A  26     -11.209   1.819 -17.697  1.00 69.67           C  
ATOM    411  CB  TYR A  26     -11.552   3.454 -19.599  1.00 69.67           C  
ATOM    412  HB2 TYR A  26     -11.878   2.640 -20.247  1.00 69.67           H  
ATOM    413  HB3 TYR A  26     -11.037   4.184 -20.224  1.00 69.67           H  
ATOM    414  O   TYR A  26     -11.696   2.104 -16.608  1.00 69.67           O  
ATOM    415  CG  TYR A  26     -12.770   4.125 -18.990  1.00 69.67           C  
ATOM    416  CD1 TYR A  26     -13.980   3.417 -18.851  1.00 69.67           C  
ATOM    417  HD1 TYR A  26     -14.045   2.387 -19.171  1.00 69.67           H  
ATOM    418  CD2 TYR A  26     -12.683   5.457 -18.542  1.00 69.67           C  
ATOM    419  HD2 TYR A  26     -11.745   5.985 -18.627  1.00 69.67           H  
ATOM    420  CE1 TYR A  26     -15.101   4.044 -18.274  1.00 69.67           C  
ATOM    421  HE1 TYR A  26     -16.027   3.502 -18.152  1.00 69.67           H  
ATOM    422  CE2 TYR A  26     -13.800   6.087 -17.961  1.00 69.67           C  
ATOM    423  HE2 TYR A  26     -13.725   7.106 -17.611  1.00 69.67           H  
ATOM    424  OH  TYR A  26     -16.095   5.977 -17.263  1.00 69.67           O  
ATOM    425  HH  TYR A  26     -15.878   6.837 -16.897  1.00 69.67           H  
ATOM    426  CZ  TYR A  26     -15.013   5.377 -17.826  1.00 69.67           C  
ATOM    427  N   GLU A  27     -11.218   0.571 -18.176  1.00 66.52           N  
ATOM    428  H   GLU A  27     -10.780   0.384 -19.067  1.00 66.52           H  
ATOM    429  CA  GLU A  27     -11.969  -0.521 -17.543  1.00 66.52           C  
ATOM    430  HA  GLU A  27     -12.951  -0.151 -17.250  1.00 66.52           H  
ATOM    431  C   GLU A  27     -11.311  -1.028 -16.254  1.00 66.52           C  
ATOM    432  CB  GLU A  27     -12.178  -1.669 -18.544  1.00 66.52           C  
ATOM    433  HB2 GLU A  27     -12.644  -2.503 -18.020  1.00 66.52           H  
ATOM    434  HB3 GLU A  27     -11.210  -1.992 -18.927  1.00 66.52           H  
ATOM    435  O   GLU A  27     -12.019  -1.362 -15.303  1.00 66.52           O  
ATOM    436  CG  GLU A  27     -13.090  -1.250 -19.711  1.00 66.52           C  
ATOM    437  HG2 GLU A  27     -12.602  -0.455 -20.275  1.00 66.52           H  
ATOM    438  HG3 GLU A  27     -14.014  -0.846 -19.298  1.00 66.52           H  
ATOM    439  CD  GLU A  27     -13.431  -2.402 -20.672  1.00 66.52           C  
ATOM    440  OE1 GLU A  27     -14.374  -2.209 -21.472  1.00 66.52           O  
ATOM    441  OE2 GLU A  27     -12.744  -3.447 -20.626  1.00 66.52           O  
ATOM    442  N   ASN A  28      -9.973  -1.026 -16.181  1.00 65.38           N  
ATOM    443  H   ASN A  28      -9.433  -0.799 -17.003  1.00 65.38           H  
ATOM    444  CA  ASN A  28      -9.251  -1.390 -14.960  1.00 65.38           C  
ATOM    445  HA  ASN A  28      -9.970  -1.748 -14.223  1.00 65.38           H  
ATOM    446  C   ASN A  28      -8.547  -0.206 -14.290  1.00 65.38           C  
ATOM    447  CB  ASN A  28      -8.295  -2.557 -15.231  1.00 65.38           C  
ATOM    448  HB2 ASN A  28      -7.857  -2.894 -14.291  1.00 65.38           H  
ATOM    449  HB3 ASN A  28      -7.474  -2.228 -15.868  1.00 65.38           H  
ATOM    450  O   ASN A  28      -8.138  -0.350 -13.136  1.00 65.38           O  
ATOM    451  CG  ASN A  28      -9.005  -3.740 -15.851  1.00 65.38           C  
ATOM    452  ND2 ASN A  28      -8.621  -4.107 -17.047  1.00 65.38           N  
ATOM    453 HD21 ASN A  28      -7.998  -3.486 -17.544  1.00 65.38           H  
ATOM    454 HD22 ASN A  28      -9.170  -4.807 -17.524  1.00 65.38           H  
ATOM    455  OD1 ASN A  28      -9.903  -4.327 -15.261  1.00 65.38           O  
ATOM    456  N   GLY A  29      -8.393   0.944 -14.961  1.00 68.30           N  
ATOM    457  H   GLY A  29      -8.613   0.954 -15.947  1.00 68.30           H  
ATOM    458  CA  GLY A  29      -7.752   2.155 -14.432  1.00 68.30           C  
ATOM    459  HA2 GLY A  29      -8.259   2.433 -13.508  1.00 68.30           H  
ATOM    460  HA3 GLY A  29      -7.870   2.981 -15.135  1.00 68.30           H  
ATOM    461  C   GLY A  29      -6.265   2.008 -14.112  1.00 68.30           C  
ATOM    462  O   GLY A  29      -5.621   2.992 -13.764  1.00 68.30           O  
ATOM    463  N   SER A  30      -5.732   0.791 -14.182  1.00 85.67           N  
ATOM    464  H   SER A  30      -6.286   0.082 -14.641  1.00 85.67           H  
ATOM    465  CA  SER A  30      -4.504   0.371 -13.511  1.00 85.67           C  
ATOM    466  HA  SER A  30      -4.083   1.216 -12.967  1.00 85.67           H  
ATOM    467  C   SER A  30      -3.451  -0.098 -14.483  1.00 85.67           C  
ATOM    468  CB  SER A  30      -4.750  -0.755 -12.495  1.00 85.67           C  
ATOM    469  HB2 SER A  30      -3.810  -1.261 -12.274  1.00 85.67           H  
ATOM    470  HB3 SER A  30      -5.115  -0.335 -11.558  1.00 85.67           H  
ATOM    471  O   SER A  30      -2.289  -0.091 -14.098  1.00 85.67           O  
ATOM    472  OG  SER A  30      -5.689  -1.697 -12.970  1.00 85.67           O  
ATOM    473  HG  SER A  30      -6.543  -1.259 -12.956  1.00 85.67           H  
ATOM    474  N   VAL A  31      -3.802  -0.462 -15.719  1.00 92.47           N  
ATOM    475  H   VAL A  31      -4.763  -0.377 -16.016  1.00 92.47           H  
ATOM    476  CA  VAL A  31      -2.839  -1.023 -16.670  1.00 92.47           C  
ATOM    477  HA  VAL A  31      -1.856  -1.048 -16.200  1.00 92.47           H  
ATOM    478  C   VAL A  31      -2.731  -0.136 -17.904  1.00 92.47           C  
ATOM    479  CB  VAL A  31      -3.169  -2.485 -17.019  1.00 92.47           C  
ATOM    480  HB  VAL A  31      -4.112  -2.528 -17.565  1.00 92.47           H  
ATOM    481  O   VAL A  31      -3.726   0.270 -18.492  1.00 92.47           O  
ATOM    482  CG1 VAL A  31      -2.056  -3.092 -17.883  1.00 92.47           C  
ATOM    483 HG11 VAL A  31      -2.275  -4.143 -18.073  1.00 92.47           H  
ATOM    484 HG12 VAL A  31      -1.999  -2.582 -18.844  1.00 92.47           H  
ATOM    485 HG13 VAL A  31      -1.097  -3.018 -17.370  1.00 92.47           H  
ATOM    486  CG2 VAL A  31      -3.284  -3.354 -15.757  1.00 92.47           C  
ATOM    487 HG21 VAL A  31      -4.107  -3.011 -15.131  1.00 92.47           H  
ATOM    488 HG22 VAL A  31      -2.352  -3.314 -15.193  1.00 92.47           H  
ATOM    489 HG23 VAL A  31      -3.484  -4.388 -16.040  1.00 92.47           H  
ATOM    490  N   SER A  32      -1.507   0.177 -18.313  1.00 92.63           N  
ATOM    491  H   SER A  32      -0.736  -0.186 -17.771  1.00 92.63           H  
ATOM    492  CA  SER A  32      -1.199   0.866 -19.567  1.00 92.63           C  
ATOM    493  HA  SER A  32      -2.116   1.168 -20.073  1.00 92.63           H  
ATOM    494  C   SER A  32      -0.426  -0.087 -20.462  1.00 92.63           C  
ATOM    495  CB  SER A  32      -0.376   2.128 -19.292  1.00 92.63           C  
ATOM    496  HB2 SER A  32      -0.977   2.830 -18.713  1.00 92.63           H  
ATOM    497  HB3 SER A  32       0.503   1.860 -18.707  1.00 92.63           H  
ATOM    498  O   SER A  32       0.651  -0.533 -20.080  1.00 92.63           O  
ATOM    499  OG  SER A  32       0.049   2.757 -20.491  1.00 92.63           O  
ATOM    500  HG  SER A  32       0.723   2.223 -20.917  1.00 92.63           H  
ATOM    501  N   HIS A  33      -0.926  -0.339 -21.671  1.00 91.60           N  
ATOM    502  H   HIS A  33      -1.820   0.068 -21.907  1.00 91.60           H  
ATOM    503  CA  HIS A  33      -0.204  -1.072 -22.712  1.00 91.60           C  
ATOM    504  HA  HIS A  33       0.714  -1.493 -22.302  1.00 91.60           H  
ATOM    505  C   HIS A  33       0.193  -0.117 -23.833  1.00 91.60           C  
ATOM    506  CB  HIS A  33      -1.050  -2.235 -23.236  1.00 91.60           C  
ATOM    507  HB2 HIS A  33      -0.537  -2.686 -24.086  1.00 91.60           H  
ATOM    508  HB3 HIS A  33      -2.012  -1.857 -23.583  1.00 91.60           H  
ATOM    509  O   HIS A  33      -0.541   0.078 -24.806  1.00 91.60           O  
ATOM    510  CG  HIS A  33      -1.280  -3.311 -22.215  1.00 91.60           C  
ATOM    511  CD2 HIS A  33      -2.491  -3.686 -21.699  1.00 91.60           C  
ATOM    512  HD2 HIS A  33      -3.451  -3.251 -21.933  1.00 91.60           H  
ATOM    513  ND1 HIS A  33      -0.320  -4.121 -21.646  1.00 91.60           N  
ATOM    514  HD1 HIS A  33       0.682  -4.025 -21.720  1.00 91.60           H  
ATOM    515  CE1 HIS A  33      -0.946  -4.970 -20.814  1.00 91.60           C  
ATOM    516  HE1 HIS A  33      -0.459  -5.702 -20.187  1.00 91.60           H  
ATOM    517  NE2 HIS A  33      -2.269  -4.754 -20.831  1.00 91.60           N  
ATOM    518  N   THR A  34       1.370   0.483 -23.707  1.00 90.93           N  
ATOM    519  H   THR A  34       1.959   0.262 -22.917  1.00 90.93           H  
ATOM    520  CA  THR A  34       1.870   1.417 -24.713  1.00 90.93           C  
ATOM    521  HA  THR A  34       1.025   1.933 -25.167  1.00 90.93           H  
ATOM    522  C   THR A  34       2.608   0.647 -25.795  1.00 90.93           C  
ATOM    523  CB  THR A  34       2.751   2.496 -24.087  1.00 90.93           C  
ATOM    524  HB  THR A  34       3.633   2.051 -23.626  1.00 90.93           H  
ATOM    525  O   THR A  34       3.710   0.149 -25.570  1.00 90.93           O  
ATOM    526  CG2 THR A  34       3.174   3.542 -25.116  1.00 90.93           C  
ATOM    527 HG21 THR A  34       3.717   4.345 -24.617  1.00 90.93           H  
ATOM    528 HG22 THR A  34       2.297   3.965 -25.608  1.00 90.93           H  
ATOM    529 HG23 THR A  34       3.830   3.094 -25.862  1.00 90.93           H  
ATOM    530  OG1 THR A  34       2.000   3.175 -23.110  1.00 90.93           O  
ATOM    531  HG1 THR A  34       2.429   4.023 -22.971  1.00 90.93           H  
ATOM    532  N   LYS A  35       1.998   0.558 -26.980  1.00 89.07           N  
ATOM    533  H   LYS A  35       1.082   0.974 -27.068  1.00 89.07           H  
ATOM    534  CA  LYS A  35       2.636  -0.001 -28.176  1.00 89.07           C  
ATOM    535  HA  LYS A  35       3.328  -0.789 -27.876  1.00 89.07           H  
ATOM    536  C   LYS A  35       3.450   1.073 -28.884  1.00 89.07           C  
ATOM    537  CB  LYS A  35       1.602  -0.619 -29.123  1.00 89.07           C  
ATOM    538  HB2 LYS A  35       0.851   0.126 -29.383  1.00 89.07           H  
ATOM    539  HB3 LYS A  35       2.115  -0.931 -30.033  1.00 89.07           H  
ATOM    540  O   LYS A  35       2.925   2.124 -29.248  1.00 89.07           O  
ATOM    541  CG  LYS A  35       0.926  -1.843 -28.494  1.00 89.07           C  
ATOM    542  HG2 LYS A  35       1.690  -2.552 -28.175  1.00 89.07           H  
ATOM    543  HG3 LYS A  35       0.344  -1.534 -27.626  1.00 89.07           H  
ATOM    544  CD  LYS A  35       0.001  -2.522 -29.508  1.00 89.07           C  
ATOM    545  HD2 LYS A  35      -0.759  -1.813 -29.835  1.00 89.07           H  
ATOM    546  HD3 LYS A  35       0.589  -2.850 -30.365  1.00 89.07           H  
ATOM    547  CE  LYS A  35      -0.662  -3.729 -28.839  1.00 89.07           C  
ATOM    548  HE2 LYS A  35      -1.226  -3.379 -27.975  1.00 89.07           H  
ATOM    549  HE3 LYS A  35       0.122  -4.391 -28.472  1.00 89.07           H  
ATOM    550  NZ  LYS A  35      -1.551  -4.455 -29.778  1.00 89.07           N  
ATOM    551  HZ1 LYS A  35      -2.282  -3.844 -30.113  1.00 89.07           H  
ATOM    552  HZ2 LYS A  35      -1.977  -5.240 -29.306  1.00 89.07           H  
ATOM    553  HZ3 LYS A  35      -1.017  -4.803 -30.561  1.00 89.07           H  
ATOM    554  N   ILE A  36       4.718   0.784 -29.113  1.00 85.32           N  
ATOM    555  H   ILE A  36       5.047  -0.129 -28.835  1.00 85.32           H  
ATOM    556  CA  ILE A  36       5.640   1.616 -29.875  1.00 85.32           C  
ATOM    557  HA  ILE A  36       5.313   2.655 -29.833  1.00 85.32           H  
ATOM    558  C   ILE A  36       5.581   1.132 -31.323  1.00 85.32           C  
ATOM    559  CB  ILE A  36       7.049   1.531 -29.259  1.00 85.32           C  
ATOM    560  HB  ILE A  36       7.371   0.491 -29.299  1.00 85.32           H  
ATOM    561  O   ILE A  36       5.756  -0.052 -31.606  1.00 85.32           O  
ATOM    562  CG1 ILE A  36       7.056   2.012 -27.785  1.00 85.32           C  
ATOM    563 HG12 ILE A  36       7.262   3.082 -27.746  1.00 85.32           H  
ATOM    564 HG13 ILE A  36       6.091   1.856 -27.302  1.00 85.32           H  
ATOM    565  CG2 ILE A  36       8.045   2.385 -30.065  1.00 85.32           C  
ATOM    566 HG21 ILE A  36       8.090   2.048 -31.101  1.00 85.32           H  
ATOM    567 HG22 ILE A  36       9.043   2.292 -29.637  1.00 85.32           H  
ATOM    568 HG23 ILE A  36       7.749   3.434 -30.045  1.00 85.32           H  
ATOM    569  CD1 ILE A  36       8.098   1.266 -26.953  1.00 85.32           C  
ATOM    570 HD11 ILE A  36       7.714   0.279 -26.694  1.00 85.32           H  
ATOM    571 HD12 ILE A  36       9.011   1.131 -27.532  1.00 85.32           H  
ATOM    572 HD13 ILE A  36       8.310   1.820 -26.039  1.00 85.32           H  
ATOM    573  N   GLN A  37       5.289   2.045 -32.251  1.00 79.10           N  
ATOM    574  H   GLN A  37       5.170   3.008 -31.970  1.00 79.10           H  
ATOM    575  CA  GLN A  37       5.210   1.704 -33.671  1.00 79.10           C  
ATOM    576  HA  GLN A  37       4.478   0.904 -33.784  1.00 79.10           H  
ATOM    577  C   GLN A  37       6.553   1.161 -34.184  1.00 79.10           C  
ATOM    578  CB  GLN A  37       4.734   2.909 -34.495  1.00 79.10           C  
ATOM    579  HB2 GLN A  37       5.383   3.763 -34.301  1.00 79.10           H  
ATOM    580  HB3 GLN A  37       4.806   2.659 -35.553  1.00 79.10           H  
ATOM    581  O   GLN A  37       7.621   1.535 -33.695  1.00 79.10           O  
ATOM    582  CG  GLN A  37       3.273   3.281 -34.181  1.00 79.10           C  
ATOM    583  HG2 GLN A  37       2.644   2.403 -34.329  1.00 79.10           H  
ATOM    584  HG3 GLN A  37       3.188   3.592 -33.140  1.00 79.10           H  
ATOM    585  CD  GLN A  37       2.738   4.408 -35.062  1.00 79.10           C  
ATOM    586  NE2 GLN A  37       1.457   4.695 -35.002  1.00 79.10           N  
ATOM    587 HE21 GLN A  37       1.162   5.461 -35.592  1.00 79.10           H  
ATOM    588 HE22 GLN A  37       0.842   4.215 -34.362  1.00 79.10           H  
ATOM    589  OE1 GLN A  37       3.439   5.052 -35.818  1.00 79.10           O  
ATOM    590  N   HIS A  38       6.487   0.263 -35.172  1.00 74.19           N  
ATOM    591  H   HIS A  38       5.580   0.023 -35.545  1.00 74.19           H  
ATOM    592  CA  HIS A  38       7.668  -0.336 -35.794  1.00 74.19           C  
ATOM    593  HA  HIS A  38       8.149  -0.961 -35.042  1.00 74.19           H  
ATOM    594  C   HIS A  38       8.648   0.767 -36.259  1.00 74.19           C  
ATOM    595  CB  HIS A  38       7.209  -1.231 -36.957  1.00 74.19           C  
ATOM    596  HB2 HIS A  38       6.827  -0.606 -37.765  1.00 74.19           H  
ATOM    597  HB3 HIS A  38       6.397  -1.871 -36.613  1.00 74.19           H  
ATOM    598  O   HIS A  38       8.192   1.734 -36.870  1.00 74.19           O  
ATOM    599  CG  HIS A  38       8.300  -2.121 -37.493  1.00 74.19           C  
ATOM    600  CD2 HIS A  38       9.056  -1.914 -38.616  1.00 74.19           C  
ATOM    601  HD2 HIS A  38       8.959  -1.086 -39.304  1.00 74.19           H  
ATOM    602  ND1 HIS A  38       8.783  -3.257 -36.881  1.00 74.19           N  
ATOM    603  HD1 HIS A  38       8.446  -3.663 -36.020  1.00 74.19           H  
ATOM    604  CE1 HIS A  38       9.812  -3.716 -37.611  1.00 74.19           C  
ATOM    605  HE1 HIS A  38      10.396  -4.593 -37.375  1.00 74.19           H  
ATOM    606  NE2 HIS A  38      10.016  -2.931 -38.679  1.00 74.19           N  
ATOM    607  N   PRO A  39       9.964   0.655 -35.988  1.00 75.07           N  
ATOM    608  CA  PRO A  39      10.685  -0.560 -35.603  1.00 75.07           C  
ATOM    609  HA  PRO A  39      10.248  -1.427 -36.098  1.00 75.07           H  
ATOM    610  C   PRO A  39      10.723  -0.895 -34.106  1.00 75.07           C  
ATOM    611  CB  PRO A  39      12.085  -0.377 -36.194  1.00 75.07           C  
ATOM    612  HB2 PRO A  39      12.071  -0.645 -37.251  1.00 75.07           H  
ATOM    613  HB3 PRO A  39      12.847  -0.951 -35.667  1.00 75.07           H  
ATOM    614  O   PRO A  39      11.352  -1.895 -33.772  1.00 75.07           O  
ATOM    615  CG  PRO A  39      12.308   1.125 -36.052  1.00 75.07           C  
ATOM    616  HG2 PRO A  39      12.609   1.358 -35.031  1.00 75.07           H  
ATOM    617  HG3 PRO A  39      13.045   1.498 -36.763  1.00 75.07           H  
ATOM    618  CD  PRO A  39      10.920   1.704 -36.321  1.00 75.07           C  
ATOM    619  HD2 PRO A  39      10.827   1.960 -37.376  1.00 75.07           H  
ATOM    620  HD3 PRO A  39      10.751   2.591 -35.710  1.00 75.07           H  
ATOM    621  N   GLY A  40      10.074  -0.125 -33.223  1.00 80.31           N  
ATOM    622  H   GLY A  40       9.536   0.660 -33.560  1.00 80.31           H  
ATOM    623  CA  GLY A  40      10.307  -0.205 -31.773  1.00 80.31           C  
ATOM    624  HA2 GLY A  40      10.272  -1.243 -31.445  1.00 80.31           H  
ATOM    625  HA3 GLY A  40       9.519   0.333 -31.247  1.00 80.31           H  
ATOM    626  C   GLY A  40      11.665   0.394 -31.377  1.00 80.31           C  
ATOM    627  O   GLY A  40      12.496   0.677 -32.240  1.00 80.31           O  
ATOM    628  N   PHE A  41      11.916   0.605 -30.081  1.00 82.22           N  
ATOM    629  H   PHE A  41      11.245   0.294 -29.393  1.00 82.22           H  
ATOM    630  CA  PHE A  41      13.213   1.132 -29.635  1.00 82.22           C  
ATOM    631  HA  PHE A  41      13.515   1.899 -30.348  1.00 82.22           H  
ATOM    632  C   PHE A  41      14.285   0.042 -29.646  1.00 82.22           C  
ATOM    633  CB  PHE A  41      13.142   1.815 -28.264  1.00 82.22           C  
ATOM    634  HB2 PHE A  41      12.686   1.137 -27.542  1.00 82.22           H  
ATOM    635  HB3 PHE A  41      14.158   2.013 -27.923  1.00 82.22           H  
ATOM    636  O   PHE A  41      14.131  -1.003 -29.011  1.00 82.22           O  
ATOM    637  CG  PHE A  41      12.394   3.130 -28.270  1.00 82.22           C  
ATOM    638  CD1 PHE A  41      12.990   4.288 -28.799  1.00 82.22           C  
ATOM    639  HD1 PHE A  41      14.000   4.252 -29.182  1.00 82.22           H  
ATOM    640  CD2 PHE A  41      11.095   3.196 -27.746  1.00 82.22           C  
ATOM    641  HD2 PHE A  41      10.670   2.318 -27.284  1.00 82.22           H  
ATOM    642  CE1 PHE A  41      12.270   5.495 -28.838  1.00 82.22           C  
ATOM    643  HE1 PHE A  41      12.725   6.378 -29.262  1.00 82.22           H  
ATOM    644  CE2 PHE A  41      10.367   4.395 -27.799  1.00 82.22           C  
ATOM    645  HE2 PHE A  41       9.360   4.434 -27.410  1.00 82.22           H  
ATOM    646  CZ  PHE A  41      10.958   5.549 -28.338  1.00 82.22           C  
ATOM    647  HZ  PHE A  41      10.406   6.477 -28.361  1.00 82.22           H  
ATOM    648  N   LYS A  42      15.397   0.305 -30.328  1.00 82.86           N  
ATOM    649  H   LYS A  42      15.456   1.208 -30.778  1.00 82.86           H  
ATOM    650  CA  LYS A  42      16.610  -0.512 -30.305  1.00 82.86           C  
ATOM    651  HA  LYS A  42      16.382  -1.517 -29.949  1.00 82.86           H  
ATOM    652  C   LYS A  42      17.600   0.131 -29.355  1.00 82.86           C  
ATOM    653  CB  LYS A  42      17.213  -0.607 -31.708  1.00 82.86           C  
ATOM    654  HB2 LYS A  42      17.386   0.400 -32.090  1.00 82.86           H  
ATOM    655  HB3 LYS A  42      18.170  -1.124 -31.649  1.00 82.86           H  
ATOM    656  O   LYS A  42      17.926   1.304 -29.502  1.00 82.86           O  
ATOM    657  CG  LYS A  42      16.291  -1.367 -32.663  1.00 82.86           C  
ATOM    658  HG2 LYS A  42      15.319  -0.877 -32.712  1.00 82.86           H  
ATOM    659  HG3 LYS A  42      16.164  -2.388 -32.302  1.00 82.86           H  
ATOM    660  CD  LYS A  42      16.907  -1.392 -34.061  1.00 82.86           C  
ATOM    661  HD2 LYS A  42      17.105  -0.368 -34.375  1.00 82.86           H  
ATOM    662  HD3 LYS A  42      17.843  -1.949 -34.037  1.00 82.86           H  
ATOM    663  CE  LYS A  42      15.922  -2.046 -35.029  1.00 82.86           C  
ATOM    664  HE2 LYS A  42      15.761  -3.081 -34.728  1.00 82.86           H  
ATOM    665  HE3 LYS A  42      14.969  -1.522 -34.945  1.00 82.86           H  
ATOM    666  NZ  LYS A  42      16.429  -1.964 -36.418  1.00 82.86           N  
ATOM    667  HZ1 LYS A  42      16.583  -0.994 -36.657  1.00 82.86           H  
ATOM    668  HZ2 LYS A  42      15.757  -2.349 -37.065  1.00 82.86           H  
ATOM    669  HZ3 LYS A  42      17.308  -2.453 -36.502  1.00 82.86           H  
ATOM    670  N   ILE A  43      18.099  -0.632 -28.394  1.00 78.77           N  
ATOM    671  H   ILE A  43      17.823  -1.602 -28.340  1.00 78.77           H  
ATOM    672  CA  ILE A  43      19.141  -0.136 -27.499  1.00 78.77           C  
ATOM    673  HA  ILE A  43      19.032   0.941 -27.376  1.00 78.77           H  
ATOM    674  C   ILE A  43      20.487  -0.397 -28.160  1.00 78.77           C  
ATOM    675  CB  ILE A  43      19.029  -0.765 -26.106  1.00 78.77           C  
ATOM    676  HB  ILE A  43      19.292  -1.820 -26.176  1.00 78.77           H  
ATOM    677  O   ILE A  43      20.818  -1.550 -28.454  1.00 78.77           O  
ATOM    678  CG1 ILE A  43      17.599  -0.681 -25.536  1.00 78.77           C  
ATOM    679 HG12 ILE A  43      16.949  -1.317 -26.136  1.00 78.77           H  
ATOM    680 HG13 ILE A  43      17.624  -1.103 -24.531  1.00 78.77           H  
ATOM    681  CG2 ILE A  43      20.028  -0.088 -25.160  1.00 78.77           C  
ATOM    682 HG21 ILE A  43      21.048  -0.205 -25.526  1.00 78.77           H  
ATOM    683 HG22 ILE A  43      19.967  -0.544 -24.172  1.00 78.77           H  
ATOM    684 HG23 ILE A  43      19.828   0.980 -25.070  1.00 78.77           H  
ATOM    685  CD1 ILE A  43      16.959   0.714 -25.463  1.00 78.77           C  
ATOM    686 HD11 ILE A  43      16.780   1.097 -26.468  1.00 78.77           H  
ATOM    687 HD12 ILE A  43      16.001   0.638 -24.949  1.00 78.77           H  
ATOM    688 HD13 ILE A  43      17.593   1.410 -24.914  1.00 78.77           H  
ATOM    689  N   GLY A  44      21.243   0.669 -28.417  1.00 66.45           N  
ATOM    690  H   GLY A  44      20.922   1.579 -28.121  1.00 66.45           H  
ATOM    691  CA  GLY A  44      22.594   0.560 -28.949  1.00 66.45           C  
ATOM    692  HA2 GLY A  44      23.039   1.552 -29.026  1.00 66.45           H  
ATOM    693  HA3 GLY A  44      22.556   0.111 -29.941  1.00 66.45           H  
ATOM    694  C   GLY A  44      23.464  -0.297 -28.031  1.00 66.45           C  
ATOM    695  O   GLY A  44      23.333  -0.254 -26.812  1.00 66.45           O  
ATOM    696  N   SER A  45      24.347  -1.110 -28.602  1.00 58.71           N  
ATOM    697  H   SER A  45      24.395  -1.160 -29.610  1.00 58.71           H  
ATOM    698  CA  SER A  45      25.413  -1.749 -27.832  1.00 58.71           C  
ATOM    699  HA  SER A  45      25.102  -1.882 -26.796  1.00 58.71           H  
ATOM    700  C   SER A  45      26.632  -0.839 -27.860  1.00 58.71           C  
ATOM    701  CB  SER A  45      25.743  -3.134 -28.396  1.00 58.71           C  
ATOM    702  HB2 SER A  45      26.554  -3.572 -27.814  1.00 58.71           H  
ATOM    703  HB3 SER A  45      24.866  -3.777 -28.316  1.00 58.71           H  
ATOM    704  O   SER A  45      27.210  -0.637 -28.932  1.00 58.71           O  
ATOM    705  OG  SER A  45      26.137  -3.046 -29.753  1.00 58.71           O  
ATOM    706  HG  SER A  45      26.715  -2.284 -29.824  1.00 58.71           H  
ATOM    707  N   GLN A  46      27.052  -0.308 -26.716  1.00 53.47           N  
ATOM    708  H   GLN A  46      26.508  -0.417 -25.872  1.00 53.47           H  
ATOM    709  CA  GLN A  46      28.343   0.365 -26.645  1.00 53.47           C  
ATOM    710  HA  GLN A  46      28.429   0.988 -27.536  1.00 53.47           H  
ATOM    711  C   GLN A  46      29.469  -0.685 -26.690  1.00 53.47           C  
ATOM    712  CB  GLN A  46      28.390   1.305 -25.434  1.00 53.47           C  
ATOM    713  HB2 GLN A  46      28.770   0.767 -24.565  1.00 53.47           H  
ATOM    714  HB3 GLN A  46      27.382   1.646 -25.196  1.00 53.47           H  
ATOM    715  O   GLN A  46      29.408  -1.723 -26.024  1.00 53.47           O  
ATOM    716  CG  GLN A  46      29.263   2.538 -25.710  1.00 53.47           C  
ATOM    717  HG2 GLN A  46      28.913   3.076 -26.591  1.00 53.47           H  
ATOM    718  HG3 GLN A  46      30.276   2.202 -25.928  1.00 53.47           H  
ATOM    719  CD  GLN A  46      29.353   3.472 -24.507  1.00 53.47           C  
ATOM    720  NE2 GLN A  46      29.157   4.765 -24.646  1.00 53.47           N  
ATOM    721 HE21 GLN A  46      29.220   5.331 -23.812  1.00 53.47           H  
ATOM    722 HE22 GLN A  46      28.902   5.202 -25.520  1.00 53.47           H  
ATOM    723  OE1 GLN A  46      29.676   3.037 -23.421  1.00 53.47           O  
ATOM    724  N   GLY A  47      30.473  -0.444 -27.538  1.00 46.39           N  
ATOM    725  H   GLY A  47      30.459   0.427 -28.050  1.00 46.39           H  
ATOM    726  CA  GLY A  47      31.608  -1.345 -27.736  1.00 46.39           C  
ATOM    727  HA2 GLY A  47      32.331  -0.883 -28.410  1.00 46.39           H  
ATOM    728  HA3 GLY A  47      31.246  -2.265 -28.195  1.00 46.39           H  
ATOM    729  C   GLY A  47      32.326  -1.689 -26.425  1.00 46.39           C  
ATOM    730  O   GLY A  47      32.475  -0.845 -25.549  1.00 46.39           O  
ATOM    731  N   ASN A  48      32.782  -2.940 -26.319  1.00 47.78           N  
ATOM    732  H   ASN A  48      32.621  -3.541 -27.115  1.00 47.78           H  
ATOM    733  CA  ASN A  48      33.495  -3.566 -25.191  1.00 47.78           C  
ATOM    734  HA  ASN A  48      33.758  -4.566 -25.537  1.00 47.78           H  
ATOM    735  C   ASN A  48      32.718  -3.858 -23.897  1.00 47.78           C  
ATOM    736  CB  ASN A  48      34.833  -2.856 -24.916  1.00 47.78           C  
ATOM    737  HB2 ASN A  48      35.298  -3.289 -24.030  1.00 47.78           H  
ATOM    738  HB3 ASN A  48      34.661  -1.799 -24.710  1.00 47.78           H  
ATOM    739  O   ASN A  48      33.288  -4.507 -23.016  1.00 47.78           O  
ATOM    740  CG  ASN A  48      35.832  -3.000 -26.042  1.00 47.78           C  
ATOM    741  ND2 ASN A  48      36.878  -2.211 -26.023  1.00 47.78           N  
ATOM    742 HD21 ASN A  48      36.966  -1.505 -25.305  1.00 47.78           H  
ATOM    743 HD22 ASN A  48      37.534  -2.321 -26.783  1.00 47.78           H  
ATOM    744  OD1 ASN A  48      35.713  -3.823 -26.935  1.00 47.78           O  
ATOM    745  N   LEU A  49      31.437  -3.504 -23.766  1.00 51.43           N  
ATOM    746  H   LEU A  49      30.980  -2.959 -24.484  1.00 51.43           H  
ATOM    747  CA  LEU A  49      30.639  -4.079 -22.682  1.00 51.43           C  
ATOM    748  HA  LEU A  49      31.227  -4.037 -21.765  1.00 51.43           H  
ATOM    749  C   LEU A  49      30.389  -5.560 -22.973  1.00 51.43           C  
ATOM    750  CB  LEU A  49      29.361  -3.266 -22.435  1.00 51.43           C  
ATOM    751  HB2 LEU A  49      28.639  -3.896 -21.916  1.00 51.43           H  
ATOM    752  HB3 LEU A  49      28.921  -2.991 -23.394  1.00 51.43           H  
ATOM    753  O   LEU A  49      30.006  -5.943 -24.081  1.00 51.43           O  
ATOM    754  CG  LEU A  49      29.663  -2.012 -21.582  1.00 51.43           C  
ATOM    755  HG  LEU A  49      30.739  -1.900 -21.450  1.00 51.43           H  
ATOM    756  CD1 LEU A  49      29.158  -0.757 -22.272  1.00 51.43           C  
ATOM    757 HD11 LEU A  49      29.362   0.121 -21.658  1.00 51.43           H  
ATOM    758 HD12 LEU A  49      28.086  -0.819 -22.458  1.00 51.43           H  
ATOM    759 HD13 LEU A  49      29.694  -0.645 -23.214  1.00 51.43           H  
ATOM    760  CD2 LEU A  49      29.033  -2.101 -20.192  1.00 51.43           C  
ATOM    761 HD21 LEU A  49      27.947  -2.135 -20.280  1.00 51.43           H  
ATOM    762 HD22 LEU A  49      29.409  -2.983 -19.674  1.00 51.43           H  
ATOM    763 HD23 LEU A  49      29.303  -1.213 -19.620  1.00 51.43           H  
ATOM    764  N   SER A  50      30.657  -6.404 -21.971  1.00 49.21           N  
ATOM    765  H   SER A  50      31.027  -6.017 -21.115  1.00 49.21           H  
ATOM    766  CA  SER A  50      30.380  -7.837 -22.052  1.00 49.21           C  
ATOM    767  HA  SER A  50      31.065  -8.274 -22.778  1.00 49.21           H  
ATOM    768  C   SER A  50      28.946  -8.047 -22.533  1.00 49.21           C  
ATOM    769  CB  SER A  50      30.597  -8.518 -20.694  1.00 49.21           C  
ATOM    770  HB2 SER A  50      31.521  -8.151 -20.248  1.00 49.21           H  
ATOM    771  HB3 SER A  50      30.688  -9.593 -20.848  1.00 49.21           H  
ATOM    772  O   SER A  50      28.062  -7.243 -22.227  1.00 49.21           O  
ATOM    773  OG  SER A  50      29.511  -8.290 -19.812  1.00 49.21           O  
ATOM    774  HG  SER A  50      29.327  -7.349 -19.760  1.00 49.21           H  
ATOM    775  N   SER A  51      28.681  -9.156 -23.219  1.00 52.30           N  
ATOM    776  H   SER A  51      29.428  -9.811 -23.401  1.00 52.30           H  
ATOM    777  CA  SER A  51      27.337  -9.504 -23.686  1.00 52.30           C  
ATOM    778  HA  SER A  51      27.041  -8.773 -24.438  1.00 52.30           H  
ATOM    779  C   SER A  51      26.265  -9.495 -22.584  1.00 52.30           C  
ATOM    780  CB  SER A  51      27.372 -10.895 -24.328  1.00 52.30           C  
ATOM    781  HB2 SER A  51      26.392 -11.137 -24.741  1.00 52.30           H  
ATOM    782  HB3 SER A  51      28.097 -10.902 -25.141  1.00 52.30           H  
ATOM    783  O   SER A  51      25.099  -9.665 -22.909  1.00 52.30           O  
ATOM    784  OG  SER A  51      27.741 -11.873 -23.371  1.00 52.30           O  
ATOM    785  HG  SER A  51      27.055 -11.978 -22.707  1.00 52.30           H  
ATOM    786  N   ASN A  52      26.629  -9.339 -21.308  1.00 51.76           N  
ATOM    787  H   ASN A  52      27.593  -9.101 -21.126  1.00 51.76           H  
ATOM    788  CA  ASN A  52      25.755  -9.439 -20.149  1.00 51.76           C  
ATOM    789  HA  ASN A  52      24.791  -9.844 -20.459  1.00 51.76           H  
ATOM    790  C   ASN A  52      25.438  -8.091 -19.477  1.00 51.76           C  
ATOM    791  CB  ASN A  52      26.391 -10.446 -19.176  1.00 51.76           C  
ATOM    792  HB2 ASN A  52      25.790 -10.491 -18.268  1.00 51.76           H  
ATOM    793  HB3 ASN A  52      27.390 -10.109 -18.902  1.00 51.76           H  
ATOM    794  O   ASN A  52      24.721  -8.086 -18.481  1.00 51.76           O  
ATOM    795  CG  ASN A  52      26.473 -11.854 -19.738  1.00 51.76           C  
ATOM    796  ND2 ASN A  52      27.113 -12.746 -19.021  1.00 51.76           N  
ATOM    797 HD21 ASN A  52      27.513 -12.489 -18.130  1.00 51.76           H  
ATOM    798 HD22 ASN A  52      27.156 -13.684 -19.394  1.00 51.76           H  
ATOM    799  OD1 ASN A  52      25.989 -12.180 -20.813  1.00 51.76           O  
ATOM    800  N   SER A  53      25.932  -6.957 -19.982  1.00 59.35           N  
ATOM    801  H   SER A  53      26.531  -6.985 -20.795  1.00 59.35           H  
ATOM    802  CA  SER A  53      25.629  -5.650 -19.384  1.00 59.35           C  
ATOM    803  HA  SER A  53      25.558  -5.772 -18.303  1.00 59.35           H  
ATOM    804  C   SER A  53      24.286  -5.099 -19.880  1.00 59.35           C  
ATOM    805  CB  SER A  53      26.773  -4.670 -19.635  1.00 59.35           C  
ATOM    806  HB2 SER A  53      26.519  -3.700 -19.206  1.00 59.35           H  
ATOM    807  HB3 SER A  53      26.917  -4.557 -20.709  1.00 59.35           H  
ATOM    808  O   SER A  53      24.029  -5.052 -21.083  1.00 59.35           O  
ATOM    809  OG  SER A  53      27.964  -5.162 -19.034  1.00 59.35           O  
ATOM    810  HG  SER A  53      28.165  -4.592 -18.287  1.00 59.35           H  
ATOM    811  N   HIS A  54      23.419  -4.688 -18.949  1.00 63.17           N  
ATOM    812  H   HIS A  54      23.685  -4.752 -17.977  1.00 63.17           H  
ATOM    813  CA  HIS A  54      22.165  -4.005 -19.268  1.00 63.17           C  
ATOM    814  HA  HIS A  54      21.650  -4.557 -20.054  1.00 63.17           H  
ATOM    815  C   HIS A  54      22.462  -2.600 -19.772  1.00 63.17           C  
ATOM    816  CB  HIS A  54      21.246  -3.937 -18.039  1.00 63.17           C  
ATOM    817  HB2 HIS A  54      20.384  -3.314 -18.274  1.00 63.17           H  
ATOM    818  HB3 HIS A  54      21.776  -3.475 -17.206  1.00 63.17           H  
ATOM    819  O   HIS A  54      23.012  -1.788 -19.039  1.00 63.17           O  
ATOM    820  CG  HIS A  54      20.751  -5.293 -17.631  1.00 63.17           C  
ATOM    821  CD2 HIS A  54      21.270  -6.092 -16.650  1.00 63.17           C  
ATOM    822  HD2 HIS A  54      22.097  -5.849 -16.000  1.00 63.17           H  
ATOM    823  ND1 HIS A  54      19.728  -5.985 -18.236  1.00 63.17           N  
ATOM    824  HD1 HIS A  54      19.033  -5.576 -18.846  1.00 63.17           H  
ATOM    825  CE1 HIS A  54      19.655  -7.191 -17.650  1.00 63.17           C  
ATOM    826  HE1 HIS A  54      18.914  -7.945 -17.867  1.00 63.17           H  
ATOM    827  NE2 HIS A  54      20.567  -7.300 -16.673  1.00 63.17           N  
ATOM    828  N   SER A  55      22.076  -2.324 -21.011  1.00 80.58           N  
ATOM    829  H   SER A  55      21.731  -3.063 -21.606  1.00 80.58           H  
ATOM    830  CA  SER A  55      22.340  -1.049 -21.667  1.00 80.58           C  
ATOM    831  HA  SER A  55      23.165  -0.542 -21.167  1.00 80.58           H  
ATOM    832  C   SER A  55      21.164  -0.081 -21.619  1.00 80.58           C  
ATOM    833  CB  SER A  55      22.780  -1.308 -23.110  1.00 80.58           C  
ATOM    834  HB2 SER A  55      22.788  -0.365 -23.658  1.00 80.58           H  
ATOM    835  HB3 SER A  55      23.790  -1.718 -23.111  1.00 80.58           H  
ATOM    836  O   SER A  55      21.266   0.976 -22.214  1.00 80.58           O  
ATOM    837  OG  SER A  55      21.910  -2.205 -23.781  1.00 80.58           O  
ATOM    838  HG  SER A  55      21.943  -1.937 -24.703  1.00 80.58           H  
ATOM    839  N   ALA A  56      20.042  -0.400 -20.960  1.00 88.74           N  
ATOM    840  H   ALA A  56      20.014  -1.252 -20.418  1.00 88.74           H  
ATOM    841  CA  ALA A  56      18.884   0.495 -20.923  1.00 88.74           C  
ATOM    842  HA  ALA A  56      19.239   1.504 -21.133  1.00 88.74           H  
ATOM    843  C   ALA A  56      18.185   0.570 -19.572  1.00 88.74           C  
ATOM    844  CB  ALA A  56      17.883   0.125 -22.015  1.00 88.74           C  
ATOM    845  HB1 ALA A  56      16.986   0.738 -21.924  1.00 88.74           H  
ATOM    846  HB2 ALA A  56      17.614  -0.929 -21.949  1.00 88.74           H  
ATOM    847  HB3 ALA A  56      18.342   0.347 -22.979  1.00 88.74           H  
ATOM    848  O   ALA A  56      18.089  -0.414 -18.832  1.00 88.74           O  
ATOM    849  N   GLY A  57      17.646   1.756 -19.307  1.00 92.18           N  
ATOM    850  H   GLY A  57      17.764   2.482 -19.999  1.00 92.18           H  
ATOM    851  CA  GLY A  57      16.935   2.113 -18.096  1.00 92.18           C  
ATOM    852  HA2 GLY A  57      17.555   2.776 -17.492  1.00 92.18           H  
ATOM    853  HA3 GLY A  57      16.729   1.210 -17.522  1.00 92.18           H  
ATOM    854  C   GLY A  57      15.633   2.829 -18.419  1.00 92.18           C  
ATOM    855  O   GLY A  57      15.552   3.591 -19.380  1.00 92.18           O  
ATOM    856  N   ILE A  58      14.612   2.603 -17.599  1.00 93.86           N  
ATOM    857  H   ILE A  58      14.744   1.943 -16.846  1.00 93.86           H  
ATOM    858  CA  ILE A  58      13.307   3.259 -17.709  1.00 93.86           C  
ATOM    859  HA  ILE A  58      13.373   4.014 -18.492  1.00 93.86           H  
ATOM    860  C   ILE A  58      12.962   3.975 -16.406  1.00 93.86           C  
ATOM    861  CB  ILE A  58      12.230   2.249 -18.153  1.00 93.86           C  
ATOM    862  HB  ILE A  58      12.607   1.744 -19.042  1.00 93.86           H  
ATOM    863  O   ILE A  58      13.232   3.459 -15.322  1.00 93.86           O  
ATOM    864  CG1 ILE A  58      10.914   2.956 -18.533  1.00 93.86           C  
ATOM    865 HG12 ILE A  58      10.417   3.310 -17.630  1.00 93.86           H  
ATOM    866 HG13 ILE A  58      11.128   3.819 -19.164  1.00 93.86           H  
ATOM    867  CG2 ILE A  58      11.974   1.195 -17.062  1.00 93.86           C  
ATOM    868 HG21 ILE A  58      12.922   0.826 -16.670  1.00 93.86           H  
ATOM    869 HG22 ILE A  58      11.430   0.345 -17.474  1.00 93.86           H  
ATOM    870 HG23 ILE A  58      11.405   1.624 -16.237  1.00 93.86           H  
ATOM    871  CD1 ILE A  58       9.957   2.035 -19.297  1.00 93.86           C  
ATOM    872 HD11 ILE A  58       8.948   2.444 -19.249  1.00 93.86           H  
ATOM    873 HD12 ILE A  58       9.920   1.038 -18.857  1.00 93.86           H  
ATOM    874 HD13 ILE A  58      10.284   1.946 -20.333  1.00 93.86           H  
ATOM    875  N   SER A  59      12.366   5.160 -16.499  1.00 94.89           N  
ATOM    876  H   SER A  59      12.230   5.557 -17.418  1.00 94.89           H  
ATOM    877  CA  SER A  59      11.895   5.920 -15.339  1.00 94.89           C  
ATOM    878  HA  SER A  59      11.776   5.247 -14.490  1.00 94.89           H  
ATOM    879  C   SER A  59      10.549   6.580 -15.614  1.00 94.89           C  
ATOM    880  CB  SER A  59      12.915   6.992 -14.960  1.00 94.89           C  
ATOM    881  HB2 SER A  59      13.918   6.566 -14.940  1.00 94.89           H  
ATOM    882  HB3 SER A  59      12.887   7.807 -15.684  1.00 94.89           H  
ATOM    883  O   SER A  59      10.281   6.985 -16.746  1.00 94.89           O  
ATOM    884  OG  SER A  59      12.593   7.472 -13.677  1.00 94.89           O  
ATOM    885  HG  SER A  59      12.886   6.799 -13.058  1.00 94.89           H  
ATOM    886  N   LEU A  60       9.714   6.726 -14.584  1.00 95.57           N  
ATOM    887  H   LEU A  60      10.041   6.456 -13.667  1.00 95.57           H  
ATOM    888  CA  LEU A  60       8.525   7.570 -14.649  1.00 95.57           C  
ATOM    889  HA  LEU A  60       8.074   7.480 -15.638  1.00 95.57           H  
ATOM    890  C   LEU A  60       8.937   9.028 -14.428  1.00 95.57           C  
ATOM    891  CB  LEU A  60       7.510   7.104 -13.597  1.00 95.57           C  
ATOM    892  HB2 LEU A  60       7.969   7.246 -12.618  1.00 95.57           H  
ATOM    893  HB3 LEU A  60       7.311   6.041 -13.727  1.00 95.57           H  
ATOM    894  O   LEU A  60       9.406   9.390 -13.354  1.00 95.57           O  
ATOM    895  CG  LEU A  60       6.177   7.874 -13.627  1.00 95.57           C  
ATOM    896  HG  LEU A  60       6.358   8.949 -13.620  1.00 95.57           H  
ATOM    897  CD1 LEU A  60       5.342   7.520 -14.860  1.00 95.57           C  
ATOM    898 HD11 LEU A  60       5.848   7.858 -15.764  1.00 95.57           H  
ATOM    899 HD12 LEU A  60       4.378   8.025 -14.810  1.00 95.57           H  
ATOM    900 HD13 LEU A  60       5.181   6.443 -14.911  1.00 95.57           H  
ATOM    901  CD2 LEU A  60       5.388   7.517 -12.371  1.00 95.57           C  
ATOM    902 HD21 LEU A  60       4.405   7.988 -12.379  1.00 95.57           H  
ATOM    903 HD22 LEU A  60       5.926   7.875 -11.493  1.00 95.57           H  
ATOM    904 HD23 LEU A  60       5.267   6.436 -12.311  1.00 95.57           H  
ATOM    905  N   VAL A  61       8.730   9.873 -15.434  1.00 94.75           N  
ATOM    906  H   VAL A  61       8.294   9.527 -16.277  1.00 94.75           H  
ATOM    907  CA  VAL A  61       9.048  11.306 -15.353  1.00 94.75           C  
ATOM    908  HA  VAL A  61       9.907  11.452 -14.698  1.00 94.75           H  
ATOM    909  C   VAL A  61       7.878  12.070 -14.753  1.00 94.75           C  
ATOM    910  CB  VAL A  61       9.396  11.865 -16.746  1.00 94.75           C  
ATOM    911  HB  VAL A  61       8.546  11.731 -17.415  1.00 94.75           H  
ATOM    912  O   VAL A  61       8.053  12.929 -13.890  1.00 94.75           O  
ATOM    913  CG1 VAL A  61       9.724  13.362 -16.703  1.00 94.75           C  
ATOM    914 HG11 VAL A  61      10.024  13.703 -17.694  1.00 94.75           H  
ATOM    915 HG12 VAL A  61       8.848  13.933 -16.396  1.00 94.75           H  
ATOM    916 HG13 VAL A  61      10.536  13.542 -15.999  1.00 94.75           H  
ATOM    917  CG2 VAL A  61      10.598  11.133 -17.348  1.00 94.75           C  
ATOM    918 HG21 VAL A  61      10.830  11.562 -18.322  1.00 94.75           H  
ATOM    919 HG22 VAL A  61      11.464  11.231 -16.692  1.00 94.75           H  
ATOM    920 HG23 VAL A  61      10.369  10.076 -17.479  1.00 94.75           H  
ATOM    921  N   GLN A  62       6.669  11.780 -15.225  1.00 95.00           N  
ATOM    922  H   GLN A  62       6.578  11.046 -15.912  1.00 95.00           H  
ATOM    923  CA  GLN A  62       5.466  12.485 -14.808  1.00 95.00           C  
ATOM    924  HA  GLN A  62       5.593  12.787 -13.768  1.00 95.00           H  
ATOM    925  C   GLN A  62       4.256  11.560 -14.881  1.00 95.00           C  
ATOM    926  CB  GLN A  62       5.321  13.752 -15.672  1.00 95.00           C  
ATOM    927  HB2 GLN A  62       6.212  14.360 -15.512  1.00 95.00           H  
ATOM    928  HB3 GLN A  62       5.308  13.476 -16.726  1.00 95.00           H  
ATOM    929  O   GLN A  62       4.127  10.785 -15.824  1.00 95.00           O  
ATOM    930  CG  GLN A  62       4.105  14.633 -15.334  1.00 95.00           C  
ATOM    931  HG2 GLN A  62       4.380  15.676 -15.486  1.00 95.00           H  
ATOM    932  HG3 GLN A  62       3.842  14.518 -14.282  1.00 95.00           H  
ATOM    933  CD  GLN A  62       2.888  14.363 -16.216  1.00 95.00           C  
ATOM    934  NE2 GLN A  62       1.705  14.365 -15.650  1.00 95.00           N  
ATOM    935 HE21 GLN A  62       1.606  14.507 -14.655  1.00 95.00           H  
ATOM    936 HE22 GLN A  62       0.901  14.189 -16.236  1.00 95.00           H  
ATOM    937  OE1 GLN A  62       2.985  14.196 -17.418  1.00 95.00           O  
ATOM    938  N   LEU A  63       3.358  11.671 -13.907  1.00 95.15           N  
ATOM    939  H   LEU A  63       3.561  12.301 -13.144  1.00 95.15           H  
ATOM    940  CA  LEU A  63       2.049  11.027 -13.908  1.00 95.15           C  
ATOM    941  HA  LEU A  63       1.813  10.708 -14.923  1.00 95.15           H  
ATOM    942  C   LEU A  63       0.995  12.037 -13.470  1.00 95.15           C  
ATOM    943  CB  LEU A  63       2.074   9.796 -12.988  1.00 95.15           C  
ATOM    944  HB2 LEU A  63       2.269  10.127 -11.968  1.00 95.15           H  
ATOM    945  HB3 LEU A  63       2.899   9.160 -13.307  1.00 95.15           H  
ATOM    946  O   LEU A  63       1.209  12.822 -12.547  1.00 95.15           O  
ATOM    947  CG  LEU A  63       0.786   8.949 -13.004  1.00 95.15           C  
ATOM    948  HG  LEU A  63      -0.083   9.588 -12.849  1.00 95.15           H  
ATOM    949  CD1 LEU A  63       0.616   8.200 -14.324  1.00 95.15           C  
ATOM    950 HD11 LEU A  63      -0.300   7.609 -14.289  1.00 95.15           H  
ATOM    951 HD12 LEU A  63       1.464   7.535 -14.488  1.00 95.15           H  
ATOM    952 HD13 LEU A  63       0.539   8.901 -15.155  1.00 95.15           H  
ATOM    953  CD2 LEU A  63       0.817   7.917 -11.880  1.00 95.15           C  
ATOM    954 HD21 LEU A  63       0.825   8.421 -10.914  1.00 95.15           H  
ATOM    955 HD22 LEU A  63      -0.074   7.290 -11.926  1.00 95.15           H  
ATOM    956 HD23 LEU A  63       1.698   7.282 -11.972  1.00 95.15           H  
ATOM    957  N   SER A  64      -0.148  12.018 -14.131  1.00 94.24           N  
ATOM    958  H   SER A  64      -0.252  11.372 -14.901  1.00 94.24           H  
ATOM    959  CA  SER A  64      -1.301  12.833 -13.783  1.00 94.24           C  
ATOM    960  HA  SER A  64      -1.212  13.111 -12.733  1.00 94.24           H  
ATOM    961  C   SER A  64      -2.583  12.044 -13.931  1.00 94.24           C  
ATOM    962  CB  SER A  64      -1.378  14.103 -14.635  1.00 94.24           C  
ATOM    963  HB2 SER A  64      -2.329  14.605 -14.454  1.00 94.24           H  
ATOM    964  HB3 SER A  64      -0.579  14.782 -14.338  1.00 94.24           H  
ATOM    965  O   SER A  64      -2.686  11.172 -14.787  1.00 94.24           O  
ATOM    966  OG  SER A  64      -1.255  13.804 -16.017  1.00 94.24           O  
ATOM    967  HG  SER A  64      -1.370  12.859 -16.143  1.00 94.24           H  
ATOM    968  N   GLY A  65      -3.575  12.382 -13.128  1.00 92.73           N  
ATOM    969  H   GLY A  65      -3.421  13.095 -12.429  1.00 92.73           H  
ATOM    970  CA  GLY A  65      -4.889  11.765 -13.187  1.00 92.73           C  
ATOM    971  HA2 GLY A  65      -4.826  10.730 -12.851  1.00 92.73           H  
ATOM    972  HA3 GLY A  65      -5.257  11.777 -14.213  1.00 92.73           H  
ATOM    973  C   GLY A  65      -5.866  12.513 -12.300  1.00 92.73           C  
ATOM    974  O   GLY A  65      -5.490  13.416 -11.553  1.00 92.73           O  
ATOM    975  N   LEU A  66      -7.139  12.146 -12.382  1.00 92.22           N  
ATOM    976  H   LEU A  66      -7.379  11.349 -12.954  1.00 92.22           H  
ATOM    977  CA  LEU A  66      -8.139  12.645 -11.450  1.00 92.22           C  
ATOM    978  HA  LEU A  66      -7.924  13.690 -11.226  1.00 92.22           H  
ATOM    979  C   LEU A  66      -8.054  11.839 -10.147  1.00 92.22           C  
ATOM    980  CB  LEU A  66      -9.516  12.554 -12.123  1.00 92.22           C  
ATOM    981  HB2 LEU A  66      -9.464  13.025 -13.105  1.00 92.22           H  
ATOM    982  HB3 LEU A  66      -9.743  11.498 -12.268  1.00 92.22           H  
ATOM    983  O   LEU A  66      -7.966  10.613 -10.177  1.00 92.22           O  
ATOM    984  CG  LEU A  66     -10.662  13.201 -11.328  1.00 92.22           C  
ATOM    985  HG  LEU A  66     -10.694  12.791 -10.319  1.00 92.22           H  
ATOM    986  CD1 LEU A  66     -10.521  14.721 -11.251  1.00 92.22           C  
ATOM    987 HD11 LEU A  66     -10.428  15.144 -12.251  1.00 92.22           H  
ATOM    988 HD12 LEU A  66     -11.393  15.152 -10.761  1.00 92.22           H  
ATOM    989 HD13 LEU A  66      -9.636  14.984 -10.670  1.00 92.22           H  
ATOM    990  CD2 LEU A  66     -11.994  12.905 -12.013  1.00 92.22           C  
ATOM    991 HD21 LEU A  66     -12.140  11.826 -12.060  1.00 92.22           H  
ATOM    992 HD22 LEU A  66     -12.812  13.345 -11.442  1.00 92.22           H  
ATOM    993 HD23 LEU A  66     -11.996  13.311 -13.025  1.00 92.22           H  
ATOM    994  N   VAL A  67      -8.116  12.509  -8.997  1.00 91.58           N  
ATOM    995  H   VAL A  67      -8.098  13.519  -9.022  1.00 91.58           H  
ATOM    996  CA  VAL A  67      -8.240  11.848  -7.690  1.00 91.58           C  
ATOM    997  HA  VAL A  67      -7.522  11.030  -7.639  1.00 91.58           H  
ATOM    998  C   VAL A  67      -9.648  11.264  -7.567  1.00 91.58           C  
ATOM    999  CB  VAL A  67      -7.926  12.811  -6.534  1.00 91.58           C  
ATOM   1000  HB  VAL A  67      -8.634  13.640  -6.553  1.00 91.58           H  
ATOM   1001  O   VAL A  67     -10.588  11.934  -7.129  1.00 91.58           O  
ATOM   1002  CG1 VAL A  67      -8.014  12.101  -5.177  1.00 91.58           C  
ATOM   1003 HG11 VAL A  67      -9.020  11.723  -4.993  1.00 91.58           H  
ATOM   1004 HG12 VAL A  67      -7.311  11.268  -5.156  1.00 91.58           H  
ATOM   1005 HG13 VAL A  67      -7.754  12.793  -4.377  1.00 91.58           H  
ATOM   1006  CG2 VAL A  67      -6.512  13.383  -6.641  1.00 91.58           C  
ATOM   1007 HG21 VAL A  67      -6.408  14.155  -5.878  1.00 91.58           H  
ATOM   1008 HG22 VAL A  67      -6.340  13.849  -7.611  1.00 91.58           H  
ATOM   1009 HG23 VAL A  67      -5.770  12.602  -6.479  1.00 91.58           H  
ATOM   1010  N   SER A  68      -9.792  10.025  -8.028  1.00 91.47           N  
ATOM   1011  H   SER A  68      -9.020   9.652  -8.561  1.00 91.47           H  
ATOM   1012  CA  SER A  68     -11.054   9.278  -8.104  1.00 91.47           C  
ATOM   1013  HA  SER A  68     -11.756   9.678  -7.373  1.00 91.47           H  
ATOM   1014  C   SER A  68     -10.873   7.784  -7.803  1.00 91.47           C  
ATOM   1015  CB  SER A  68     -11.640   9.450  -9.507  1.00 91.47           C  
ATOM   1016  HB2 SER A  68     -12.646   9.032  -9.549  1.00 91.47           H  
ATOM   1017  HB3 SER A  68     -11.672  10.507  -9.770  1.00 91.47           H  
ATOM   1018  O   SER A  68     -11.747   6.978  -8.125  1.00 91.47           O  
ATOM   1019  OG  SER A  68     -10.794   8.750 -10.391  1.00 91.47           O  
ATOM   1020  HG  SER A  68     -10.853   9.109 -11.280  1.00 91.47           H  
ATOM   1021  N   PHE A  69      -9.732   7.401  -7.225  1.00 91.59           N  
ATOM   1022  H   PHE A  69      -9.069   8.107  -6.939  1.00 91.59           H  
ATOM   1023  CA  PHE A  69      -9.431   6.011  -6.900  1.00 91.59           C  
ATOM   1024  HA  PHE A  69      -9.485   5.437  -7.825  1.00 91.59           H  
ATOM   1025  C   PHE A  69     -10.462   5.436  -5.922  1.00 91.59           C  
ATOM   1026  CB  PHE A  69      -8.000   5.882  -6.374  1.00 91.59           C  
ATOM   1027  HB2 PHE A  69      -7.307   6.188  -7.158  1.00 91.59           H  
ATOM   1028  HB3 PHE A  69      -7.800   4.832  -6.161  1.00 91.59           H  
ATOM   1029  O   PHE A  69     -10.910   6.109  -4.992  1.00 91.59           O  
ATOM   1030  CG  PHE A  69      -7.731   6.693  -5.125  1.00 91.59           C  
ATOM   1031  CD1 PHE A  69      -7.119   7.959  -5.212  1.00 91.59           C  
ATOM   1032  HD1 PHE A  69      -6.811   8.349  -6.171  1.00 91.59           H  
ATOM   1033  CD2 PHE A  69      -8.087   6.174  -3.869  1.00 91.59           C  
ATOM   1034  HD2 PHE A  69      -8.537   5.196  -3.791  1.00 91.59           H  
ATOM   1035  CE1 PHE A  69      -6.844   8.688  -4.041  1.00 91.59           C  
ATOM   1036  HE1 PHE A  69      -6.314   9.628  -4.092  1.00 91.59           H  
ATOM   1037  CE2 PHE A  69      -7.832   6.914  -2.707  1.00 91.59           C  
ATOM   1038  HE2 PHE A  69      -8.075   6.484  -1.746  1.00 91.59           H  
ATOM   1039  CZ  PHE A  69      -7.206   8.169  -2.788  1.00 91.59           C  
ATOM   1040  HZ  PHE A  69      -6.973   8.714  -1.885  1.00 91.59           H  
ATOM   1041  N   LEU A  70     -10.852   4.189  -6.134  1.00 93.01           N  
ATOM   1042  H   LEU A  70     -10.417   3.682  -6.892  1.00 93.01           H  
ATOM   1043  CA  LEU A  70     -11.972   3.555  -5.449  1.00 93.01           C  
ATOM   1044  HA  LEU A  70     -12.701   4.308  -5.149  1.00 93.01           H  
ATOM   1045  C   LEU A  70     -11.463   2.883  -4.168  1.00 93.01           C  
ATOM   1046  CB  LEU A  70     -12.641   2.603  -6.459  1.00 93.01           C  
ATOM   1047  HB2 LEU A  70     -11.879   1.892  -6.779  1.00 93.01           H  
ATOM   1048  HB3 LEU A  70     -13.452   2.062  -5.973  1.00 93.01           H  
ATOM   1049  O   LEU A  70     -10.931   1.777  -4.209  1.00 93.01           O  
ATOM   1050  CG  LEU A  70     -13.169   3.321  -7.722  1.00 93.01           C  
ATOM   1051  HG  LEU A  70     -12.361   3.891  -8.181  1.00 93.01           H  
ATOM   1052  CD1 LEU A  70     -13.686   2.369  -8.794  1.00 93.01           C  
ATOM   1053 HD11 LEU A  70     -13.001   1.530  -8.914  1.00 93.01           H  
ATOM   1054 HD12 LEU A  70     -14.695   2.035  -8.549  1.00 93.01           H  
ATOM   1055 HD13 LEU A  70     -13.736   2.898  -9.746  1.00 93.01           H  
ATOM   1056  CD2 LEU A  70     -14.306   4.285  -7.387  1.00 93.01           C  
ATOM   1057 HD21 LEU A  70     -15.067   3.759  -6.810  1.00 93.01           H  
ATOM   1058 HD22 LEU A  70     -14.754   4.666  -8.305  1.00 93.01           H  
ATOM   1059 HD23 LEU A  70     -13.916   5.127  -6.815  1.00 93.01           H  
ATOM   1060  N   ASN A  71     -11.574   3.584  -3.034  1.00 94.40           N  
ATOM   1061  H   ASN A  71     -12.048   4.476  -3.059  1.00 94.40           H  
ATOM   1062  CA  ASN A  71     -11.098   3.100  -1.733  1.00 94.40           C  
ATOM   1063  HA  ASN A  71     -10.228   2.470  -1.917  1.00 94.40           H  
ATOM   1064  C   ASN A  71     -12.096   2.191  -1.002  1.00 94.40           C  
ATOM   1065  CB  ASN A  71     -10.634   4.270  -0.844  1.00 94.40           C  
ATOM   1066  HB2 ASN A  71     -10.189   3.859   0.062  1.00 94.40           H  
ATOM   1067  HB3 ASN A  71      -9.862   4.834  -1.368  1.00 94.40           H  
ATOM   1068  O   ASN A  71     -11.691   1.517  -0.055  1.00 94.40           O  
ATOM   1069  CG  ASN A  71     -11.735   5.235  -0.445  1.00 94.40           C  
ATOM   1070  ND2 ASN A  71     -11.558   5.942   0.645  1.00 94.40           N  
ATOM   1071 HD21 ASN A  71     -10.769   5.758   1.249  1.00 94.40           H  
ATOM   1072 HD22 ASN A  71     -12.156   6.743   0.790  1.00 94.40           H  
ATOM   1073  OD1 ASN A  71     -12.724   5.404  -1.137  1.00 94.40           O  
ATOM   1074  N   ILE A  72     -13.356   2.148  -1.443  1.00 96.33           N  
ATOM   1075  H   ILE A  72     -13.618   2.772  -2.193  1.00 96.33           H  
ATOM   1076  CA  ILE A  72     -14.368   1.173  -1.023  1.00 96.33           C  
ATOM   1077  HA  ILE A  72     -13.911   0.409  -0.395  1.00 96.33           H  
ATOM   1078  C   ILE A  72     -14.922   0.495  -2.272  1.00 96.33           C  
ATOM   1079  CB  ILE A  72     -15.493   1.850  -0.221  1.00 96.33           C  
ATOM   1080  HB  ILE A  72     -15.911   2.624  -0.864  1.00 96.33           H  
ATOM   1081  O   ILE A  72     -15.336   1.175  -3.219  1.00 96.33           O  
ATOM   1082  CG1 ILE A  72     -14.993   2.537   1.069  1.00 96.33           C  
ATOM   1083 HG12 ILE A  72     -15.824   3.086   1.512  1.00 96.33           H  
ATOM   1084 HG13 ILE A  72     -14.224   3.269   0.819  1.00 96.33           H  
ATOM   1085  CG2 ILE A  72     -16.626   0.862   0.104  1.00 96.33           C  
ATOM   1086 HG21 ILE A  72     -16.219  -0.037   0.568  1.00 96.33           H  
ATOM   1087 HG22 ILE A  72     -17.340   1.323   0.786  1.00 96.33           H  
ATOM   1088 HG23 ILE A  72     -17.166   0.585  -0.802  1.00 96.33           H  
ATOM   1089  CD1 ILE A  72     -14.438   1.589   2.138  1.00 96.33           C  
ATOM   1090 HD11 ILE A  72     -14.105   2.178   2.993  1.00 96.33           H  
ATOM   1091 HD12 ILE A  72     -13.598   1.015   1.748  1.00 96.33           H  
ATOM   1092 HD13 ILE A  72     -15.216   0.904   2.474  1.00 96.33           H  
ATOM   1093  N   SER A  73     -14.904  -0.837  -2.296  1.00 94.51           N  
ATOM   1094  H   SER A  73     -14.583  -1.343  -1.483  1.00 94.51           H  
ATOM   1095  CA  SER A  73     -15.320  -1.610  -3.461  1.00 94.51           C  
ATOM   1096  HA  SER A  73     -16.243  -1.181  -3.850  1.00 94.51           H  
ATOM   1097  C   SER A  73     -15.556  -3.091  -3.189  1.00 94.51           C  
ATOM   1098  CB  SER A  73     -14.242  -1.519  -4.532  1.00 94.51           C  
ATOM   1099  HB2 SER A  73     -14.605  -2.034  -5.421  1.00 94.51           H  
ATOM   1100  HB3 SER A  73     -14.042  -0.476  -4.776  1.00 94.51           H  
ATOM   1101  O   SER A  73     -14.928  -3.693  -2.318  1.00 94.51           O  
ATOM   1102  OG  SER A  73     -13.054  -2.138  -4.087  1.00 94.51           O  
ATOM   1103  HG  SER A  73     -12.889  -1.836  -3.191  1.00 94.51           H  
ATOM   1104  N   HIS A  74     -16.364  -3.699  -4.057  1.00 93.67           N  
ATOM   1105  H   HIS A  74     -16.921  -3.126  -4.676  1.00 93.67           H  
ATOM   1106  CA  HIS A  74     -16.665  -5.125  -3.994  1.00 93.67           C  
ATOM   1107  HA  HIS A  74     -17.014  -5.357  -2.987  1.00 93.67           H  
ATOM   1108  C   HIS A  74     -15.450  -6.027  -4.266  1.00 93.67           C  
ATOM   1109  CB  HIS A  74     -17.801  -5.420  -4.977  1.00 93.67           C  
ATOM   1110  HB2 HIS A  74     -17.451  -5.291  -6.001  1.00 93.67           H  
ATOM   1111  HB3 HIS A  74     -18.619  -4.722  -4.798  1.00 93.67           H  
ATOM   1112  O   HIS A  74     -15.276  -7.049  -3.608  1.00 93.67           O  
ATOM   1113  CG  HIS A  74     -18.334  -6.811  -4.794  1.00 93.67           C  
ATOM   1114  CD2 HIS A  74     -18.262  -7.857  -5.673  1.00 93.67           C  
ATOM   1115  HD2 HIS A  74     -17.825  -7.829  -6.661  1.00 93.67           H  
ATOM   1116  ND1 HIS A  74     -18.923  -7.276  -3.646  1.00 93.67           N  
ATOM   1117  HD1 HIS A  74     -19.059  -6.735  -2.804  1.00 93.67           H  
ATOM   1118  CE1 HIS A  74     -19.205  -8.577  -3.828  1.00 93.67           C  
ATOM   1119  HE1 HIS A  74     -19.657  -9.219  -3.086  1.00 93.67           H  
ATOM   1120  NE2 HIS A  74     -18.829  -8.976  -5.057  1.00 93.67           N  
ATOM   1121  N   TRP A  75     -14.565  -5.660  -5.205  1.00 91.28           N  
ATOM   1122  H   TRP A  75     -14.682  -4.768  -5.665  1.00 91.28           H  
ATOM   1123  CA  TRP A  75     -13.382  -6.481  -5.523  1.00 91.28           C  
ATOM   1124  HA  TRP A  75     -13.700  -7.518  -5.630  1.00 91.28           H  
ATOM   1125  C   TRP A  75     -12.335  -6.473  -4.405  1.00 91.28           C  
ATOM   1126  CB  TRP A  75     -12.744  -6.042  -6.844  1.00 91.28           C  
ATOM   1127  HB2 TRP A  75     -13.472  -6.170  -7.645  1.00 91.28           H  
ATOM   1128  HB3 TRP A  75     -11.902  -6.699  -7.062  1.00 91.28           H  
ATOM   1129  O   TRP A  75     -11.573  -7.430  -4.290  1.00 91.28           O  
ATOM   1130  CG  TRP A  75     -12.262  -4.629  -6.853  1.00 91.28           C  
ATOM   1131  CD1 TRP A  75     -11.073  -4.186  -6.388  1.00 91.28           C  
ATOM   1132  HD1 TRP A  75     -10.306  -4.812  -5.958  1.00 91.28           H  
ATOM   1133  CD2 TRP A  75     -12.996  -3.450  -7.261  1.00 91.28           C  
ATOM   1134  CE2 TRP A  75     -12.204  -2.303  -6.966  1.00 91.28           C  
ATOM   1135  CE3 TRP A  75     -14.273  -3.250  -7.823  1.00 91.28           C  
ATOM   1136  HE3 TRP A  75     -14.892  -4.105  -8.051  1.00 91.28           H  
ATOM   1137  NE1 TRP A  75     -11.035  -2.809  -6.444  1.00 91.28           N  
ATOM   1138  HE1 TRP A  75     -10.304  -2.272  -6.002  1.00 91.28           H  
ATOM   1139  CH2 TRP A  75     -13.969  -0.843  -7.706  1.00 91.28           C  
ATOM   1140  HH2 TRP A  75     -14.396   0.144  -7.801  1.00 91.28           H  
ATOM   1141  CZ2 TRP A  75     -12.681  -1.009  -7.172  1.00 91.28           C  
ATOM   1142  HZ2 TRP A  75     -12.077  -0.171  -6.857  1.00 91.28           H  
ATOM   1143  CZ3 TRP A  75     -14.750  -1.955  -8.062  1.00 91.28           C  
ATOM   1144  HZ3 TRP A  75     -15.735  -1.818  -8.483  1.00 91.28           H  
ATOM   1145  N   ASN A  76     -12.312  -5.428  -3.572  1.00 92.44           N  
ATOM   1146  H   ASN A  76     -12.935  -4.652  -3.742  1.00 92.44           H  
ATOM   1147  CA  ASN A  76     -11.500  -5.404  -2.357  1.00 92.44           C  
ATOM   1148  HA  ASN A  76     -10.595  -5.989  -2.522  1.00 92.44           H  
ATOM   1149  C   ASN A  76     -12.209  -6.058  -1.162  1.00 92.44           C  
ATOM   1150  CB  ASN A  76     -11.079  -3.960  -2.041  1.00 92.44           C  
ATOM   1151  HB2 ASN A  76     -10.658  -3.924  -1.036  1.00 92.44           H  
ATOM   1152  HB3 ASN A  76     -11.957  -3.314  -2.037  1.00 92.44           H  
ATOM   1153  O   ASN A  76     -11.582  -6.208  -0.119  1.00 92.44           O  
ATOM   1154  CG  ASN A  76     -10.028  -3.399  -2.982  1.00 92.44           C  
ATOM   1155  ND2 ASN A  76      -9.712  -2.136  -2.837  1.00 92.44           N  
ATOM   1156 HD21 ASN A  76      -9.990  -1.678  -1.982  1.00 92.44           H  
ATOM   1157 HD22 ASN A  76      -8.941  -1.797  -3.395  1.00 92.44           H  
ATOM   1158  OD1 ASN A  76      -9.431  -4.073  -3.806  1.00 92.44           O  
ATOM   1159  N   MET A  77     -13.484  -6.450  -1.296  1.00 94.57           N  
ATOM   1160  H   MET A  77     -13.932  -6.326  -2.193  1.00 94.57           H  
ATOM   1161  CA  MET A  77     -14.319  -7.015  -0.225  1.00 94.57           C  
ATOM   1162  HA  MET A  77     -15.335  -7.069  -0.614  1.00 94.57           H  
ATOM   1163  C   MET A  77     -14.413  -6.123   1.024  1.00 94.57           C  
ATOM   1164  CB  MET A  77     -13.877  -8.451   0.111  1.00 94.57           C  
ATOM   1165  HB2 MET A  77     -12.852  -8.448   0.481  1.00 94.57           H  
ATOM   1166  HB3 MET A  77     -14.521  -8.850   0.896  1.00 94.57           H  
ATOM   1167  O   MET A  77     -14.627  -6.611   2.132  1.00 94.57           O  
ATOM   1168  CG  MET A  77     -13.981  -9.389  -1.091  1.00 94.57           C  
ATOM   1169  HG2 MET A  77     -15.007  -9.360  -1.455  1.00 94.57           H  
ATOM   1170  HG3 MET A  77     -13.325  -9.039  -1.888  1.00 94.57           H  
ATOM   1171  SD  MET A  77     -13.552 -11.107  -0.701  1.00 94.57           S  
ATOM   1172  CE  MET A  77     -14.260 -11.893  -2.169  1.00 94.57           C  
ATOM   1173  HE1 MET A  77     -13.837 -11.436  -3.064  1.00 94.57           H  
ATOM   1174  HE2 MET A  77     -15.341 -11.750  -2.174  1.00 94.57           H  
ATOM   1175  HE3 MET A  77     -14.030 -12.958  -2.170  1.00 94.57           H  
ATOM   1176  N   ASN A  78     -14.240  -4.811   0.858  1.00 95.85           N  
ATOM   1177  H   ASN A  78     -14.129  -4.460  -0.082  1.00 95.85           H  
ATOM   1178  CA  ASN A  78     -14.228  -3.841   1.953  1.00 95.85           C  
ATOM   1179  HA  ASN A  78     -14.283  -4.384   2.897  1.00 95.85           H  
ATOM   1180  C   ASN A  78     -15.449  -2.909   1.950  1.00 95.85           C  
ATOM   1181  CB  ASN A  78     -12.894  -3.094   1.944  1.00 95.85           C  
ATOM   1182  HB2 ASN A  78     -12.798  -2.590   2.906  1.00 95.85           H  
ATOM   1183  HB3 ASN A  78     -12.068  -3.797   1.843  1.00 95.85           H  
ATOM   1184  O   ASN A  78     -15.462  -1.895   2.643  1.00 95.85           O  
ATOM   1185  CG  ASN A  78     -12.781  -2.043   0.858  1.00 95.85           C  
ATOM   1186  ND2 ASN A  78     -11.858  -1.140   1.048  1.00 95.85           N  
ATOM   1187 HD21 ASN A  78     -11.722  -0.419   0.354  1.00 95.85           H  
ATOM   1188 HD22 ASN A  78     -11.204  -1.314   1.798  1.00 95.85           H  
ATOM   1189  OD1 ASN A  78     -13.487  -1.998  -0.137  1.00 95.85           O  
ATOM   1190  N   ASP A  79     -16.464  -3.252   1.164  1.00 97.14           N  
ATOM   1191  H   ASP A  79     -16.373  -4.072   0.583  1.00 97.14           H  
ATOM   1192  CA  ASP A  79     -17.760  -2.586   1.079  1.00 97.14           C  
ATOM   1193  HA  ASP A  79     -17.657  -1.563   1.442  1.00 97.14           H  
ATOM   1194  C   ASP A  79     -18.832  -3.246   1.959  1.00 97.14           C  
ATOM   1195  CB  ASP A  79     -18.185  -2.524  -0.401  1.00 97.14           C  
ATOM   1196  HB2 ASP A  79     -19.123  -1.971  -0.464  1.00 97.14           H  
ATOM   1197  HB3 ASP A  79     -17.436  -1.957  -0.954  1.00 97.14           H  
ATOM   1198  O   ASP A  79     -19.935  -2.722   2.070  1.00 97.14           O  
ATOM   1199  CG  ASP A  79     -18.366  -3.887  -1.092  1.00 97.14           C  
ATOM   1200  OD1 ASP A  79     -17.745  -4.883  -0.653  1.00 97.14           O  
ATOM   1201  OD2 ASP A  79     -19.061  -3.925  -2.132  1.00 97.14           O  
ATOM   1202  N   ILE A  80     -18.530  -4.376   2.602  1.00 96.48           N  
ATOM   1203  H   ILE A  80     -17.605  -4.759   2.469  1.00 96.48           H  
ATOM   1204  CA  ILE A  80     -19.504  -5.157   3.371  1.00 96.48           C  
ATOM   1205  HA  ILE A  80     -20.503  -4.797   3.127  1.00 96.48           H  
ATOM   1206  C   ILE A  80     -19.306  -4.955   4.874  1.00 96.48           C  
ATOM   1207  CB  ILE A  80     -19.466  -6.648   2.960  1.00 96.48           C  
ATOM   1208  HB  ILE A  80     -18.457  -7.027   3.122  1.00 96.48           H  
ATOM   1209  O   ILE A  80     -18.189  -5.018   5.388  1.00 96.48           O  
ATOM   1210  CG1 ILE A  80     -19.824  -6.795   1.463  1.00 96.48           C  
ATOM   1211 HG12 ILE A  80     -20.877  -6.554   1.316  1.00 96.48           H  
ATOM   1212 HG13 ILE A  80     -19.243  -6.085   0.874  1.00 96.48           H  
ATOM   1213  CG2 ILE A  80     -20.449  -7.479   3.809  1.00 96.48           C  
ATOM   1214 HG21 ILE A  80     -20.156  -7.469   4.859  1.00 96.48           H  
ATOM   1215 HG22 ILE A  80     -20.446  -8.522   3.490  1.00 96.48           H  
ATOM   1216 HG23 ILE A  80     -21.457  -7.076   3.711  1.00 96.48           H  
ATOM   1217  CD1 ILE A  80     -19.539  -8.179   0.872  1.00 96.48           C  
ATOM   1218 HD11 ILE A  80     -20.188  -8.932   1.318  1.00 96.48           H  
ATOM   1219 HD12 ILE A  80     -18.494  -8.437   1.044  1.00 96.48           H  
ATOM   1220 HD13 ILE A  80     -19.723  -8.154  -0.202  1.00 96.48           H  
ATOM   1221  N   PHE A  81     -20.412  -4.797   5.596  1.00 95.98           N  
ATOM   1222  H   PHE A  81     -21.290  -4.733   5.100  1.00 95.98           H  
ATOM   1223  CA  PHE A  81     -20.483  -4.948   7.049  1.00 95.98           C  
ATOM   1224  HA  PHE A  81     -19.681  -5.611   7.374  1.00 95.98           H  
ATOM   1225  C   PHE A  81     -21.805  -5.608   7.450  1.00 95.98           C  
ATOM   1226  CB  PHE A  81     -20.287  -3.590   7.740  1.00 95.98           C  
ATOM   1227  HB2 PHE A  81     -20.207  -3.763   8.813  1.00 95.98           H  
ATOM   1228  HB3 PHE A  81     -19.339  -3.161   7.416  1.00 95.98           H  
ATOM   1229  O   PHE A  81     -22.735  -5.681   6.648  1.00 95.98           O  
ATOM   1230  CG  PHE A  81     -21.392  -2.580   7.497  1.00 95.98           C  
ATOM   1231  CD1 PHE A  81     -21.369  -1.758   6.354  1.00 95.98           C  
ATOM   1232  HD1 PHE A  81     -20.570  -1.855   5.633  1.00 95.98           H  
ATOM   1233  CD2 PHE A  81     -22.447  -2.463   8.421  1.00 95.98           C  
ATOM   1234  HD2 PHE A  81     -22.488  -3.108   9.286  1.00 95.98           H  
ATOM   1235  CE1 PHE A  81     -22.382  -0.805   6.151  1.00 95.98           C  
ATOM   1236  HE1 PHE A  81     -22.354  -0.173   5.276  1.00 95.98           H  
ATOM   1237  CE2 PHE A  81     -23.465  -1.518   8.210  1.00 95.98           C  
ATOM   1238  HE2 PHE A  81     -24.293  -1.453   8.899  1.00 95.98           H  
ATOM   1239  CZ  PHE A  81     -23.422  -0.674   7.088  1.00 95.98           C  
ATOM   1240  HZ  PHE A  81     -24.203   0.057   6.942  1.00 95.98           H  
ATOM   1241  N   PHE A  82     -21.911  -6.081   8.693  1.00 95.75           N  
ATOM   1242  H   PHE A  82     -21.118  -6.012   9.315  1.00 95.75           H  
ATOM   1243  CA  PHE A  82     -23.174  -6.599   9.225  1.00 95.75           C  
ATOM   1244  HA  PHE A  82     -23.943  -6.485   8.461  1.00 95.75           H  
ATOM   1245  C   PHE A  82     -23.641  -5.789  10.428  1.00 95.75           C  
ATOM   1246  CB  PHE A  82     -23.102  -8.098   9.543  1.00 95.75           C  
ATOM   1247  HB2 PHE A  82     -24.125  -8.441   9.697  1.00 95.75           H  
ATOM   1248  HB3 PHE A  82     -22.591  -8.264  10.491  1.00 95.75           H  
ATOM   1249  O   PHE A  82     -22.823  -5.303  11.210  1.00 95.75           O  
ATOM   1250  CG  PHE A  82     -22.470  -8.965   8.474  1.00 95.75           C  
ATOM   1251  CD1 PHE A  82     -23.301  -9.628   7.554  1.00 95.75           C  
ATOM   1252  HD1 PHE A  82     -24.373  -9.510   7.611  1.00 95.75           H  
ATOM   1253  CD2 PHE A  82     -21.072  -9.132   8.402  1.00 95.75           C  
ATOM   1254  HD2 PHE A  82     -20.428  -8.639   9.115  1.00 95.75           H  
ATOM   1255  CE1 PHE A  82     -22.742 -10.439   6.553  1.00 95.75           C  
ATOM   1256  HE1 PHE A  82     -23.376 -10.940   5.837  1.00 95.75           H  
ATOM   1257  CE2 PHE A  82     -20.517  -9.956   7.404  1.00 95.75           C  
ATOM   1258  HE2 PHE A  82     -19.451 -10.121   7.352  1.00 95.75           H  
ATOM   1259  CZ  PHE A  82     -21.349 -10.595   6.472  1.00 95.75           C  
ATOM   1260  HZ  PHE A  82     -20.918 -11.214   5.700  1.00 95.75           H  
ATOM   1261  N   TYR A  83     -24.954  -5.656  10.593  1.00 95.36           N  
ATOM   1262  H   TYR A  83     -25.570  -6.033   9.887  1.00 95.36           H  
ATOM   1263  CA  TYR A  83     -25.549  -4.908  11.699  1.00 95.36           C  
ATOM   1264  HA  TYR A  83     -24.795  -4.738  12.468  1.00 95.36           H  
ATOM   1265  C   TYR A  83     -26.696  -5.681  12.355  1.00 95.36           C  
ATOM   1266  CB  TYR A  83     -26.011  -3.542  11.182  1.00 95.36           C  
ATOM   1267  HB2 TYR A  83     -26.782  -3.687  10.425  1.00 95.36           H  
ATOM   1268  HB3 TYR A  83     -25.168  -3.043  10.703  1.00 95.36           H  
ATOM   1269  O   TYR A  83     -27.566  -6.212  11.657  1.00 95.36           O  
ATOM   1270  CG  TYR A  83     -26.534  -2.634  12.273  1.00 95.36           C  
ATOM   1271  CD1 TYR A  83     -27.897  -2.289  12.332  1.00 95.36           C  
ATOM   1272  HD1 TYR A  83     -28.591  -2.685  11.605  1.00 95.36           H  
ATOM   1273  CD2 TYR A  83     -25.647  -2.150  13.247  1.00 95.36           C  
ATOM   1274  HD2 TYR A  83     -24.619  -2.481  13.243  1.00 95.36           H  
ATOM   1275  CE1 TYR A  83     -28.356  -1.404  13.325  1.00 95.36           C  
ATOM   1276  HE1 TYR A  83     -29.393  -1.104  13.360  1.00 95.36           H  
ATOM   1277  CE2 TYR A  83     -26.095  -1.256  14.234  1.00 95.36           C  
ATOM   1278  HE2 TYR A  83     -25.398  -0.894  14.975  1.00 95.36           H  
ATOM   1279  OH  TYR A  83     -27.879   0.023  15.192  1.00 95.36           O  
ATOM   1280  HH  TYR A  83     -27.146   0.563  15.499  1.00 95.36           H  
ATOM   1281  CZ  TYR A  83     -27.452  -0.871  14.265  1.00 95.36           C  
ATOM   1282  N   GLY A  84     -26.694  -5.737  13.689  1.00 90.77           N  
ATOM   1283  H   GLY A  84     -25.911  -5.330  14.180  1.00 90.77           H  
ATOM   1284  CA  GLY A  84     -27.749  -6.351  14.504  1.00 90.77           C  
ATOM   1285  HA2 GLY A  84     -28.106  -5.601  15.210  1.00 90.77           H  
ATOM   1286  HA3 GLY A  84     -28.600  -6.624  13.880  1.00 90.77           H  
ATOM   1287  C   GLY A  84     -27.314  -7.603  15.278  1.00 90.77           C  
ATOM   1288  O   GLY A  84     -26.384  -8.306  14.879  1.00 90.77           O  
ATOM   1289  N   LYS A  85     -28.018  -7.921  16.369  1.00 71.64           N  
ATOM   1290  H   LYS A  85     -28.658  -7.219  16.713  1.00 71.64           H  
ATOM   1291  CA  LYS A  85     -27.863  -9.153  17.160  1.00 71.64           C  
ATOM   1292  HA  LYS A  85     -26.819  -9.461  17.109  1.00 71.64           H  
ATOM   1293  C   LYS A  85     -28.707 -10.296  16.595  1.00 71.64           C  
ATOM   1294  CB  LYS A  85     -28.223  -8.870  18.629  1.00 71.64           C  
ATOM   1295  HB2 LYS A  85     -29.025  -8.132  18.665  1.00 71.64           H  
ATOM   1296  HB3 LYS A  85     -28.580  -9.782  19.108  1.00 71.64           H  
ATOM   1297  O   LYS A  85     -29.913 -10.169  16.407  1.00 71.64           O  
ATOM   1298  CG  LYS A  85     -26.998  -8.370  19.403  1.00 71.64           C  
ATOM   1299  HG2 LYS A  85     -26.423  -7.691  18.773  1.00 71.64           H  
ATOM   1300  HG3 LYS A  85     -26.350  -9.218  19.627  1.00 71.64           H  
ATOM   1301  CD  LYS A  85     -27.396  -7.679  20.712  1.00 71.64           C  
ATOM   1302  HD2 LYS A  85     -28.189  -6.960  20.509  1.00 71.64           H  
ATOM   1303  HD3 LYS A  85     -27.745  -8.422  21.429  1.00 71.64           H  
ATOM   1304  CE  LYS A  85     -26.172  -6.933  21.245  1.00 71.64           C  
ATOM   1305  HE2 LYS A  85     -25.356  -7.639  21.401  1.00 71.64           H  
ATOM   1306  HE3 LYS A  85     -25.850  -6.237  20.470  1.00 71.64           H  
ATOM   1307  NZ  LYS A  85     -26.481  -6.192  22.486  1.00 71.64           N  
ATOM   1308  HZ1 LYS A  85     -27.203  -5.518  22.276  1.00 71.64           H  
ATOM   1309  HZ2 LYS A  85     -26.782  -6.822  23.216  1.00 71.64           H  
ATOM   1310  HZ3 LYS A  85     -25.654  -5.688  22.774  1.00 71.64           H  
ATOM   1311  N   GLY A  86     -28.081 -11.456  16.388  1.00 69.72           N  
ATOM   1312  H   GLY A  86     -27.077 -11.471  16.496  1.00 69.72           H  
ATOM   1313  CA  GLY A  86     -28.739 -12.661  15.871  1.00 69.72           C  
ATOM   1314  HA2 GLY A  86     -28.264 -13.542  16.302  1.00 69.72           H  
ATOM   1315  HA3 GLY A  86     -29.790 -12.668  16.158  1.00 69.72           H  
ATOM   1316  C   GLY A  86     -28.628 -12.761  14.351  1.00 69.72           C  
ATOM   1317  O   GLY A  86     -27.533 -12.952  13.827  1.00 69.72           O  
ATOM   1318  N   THR A  87     -29.743 -12.631  13.629  1.00 69.68           N  
ATOM   1319  H   THR A  87     -30.614 -12.435  14.101  1.00 69.68           H  
ATOM   1320  CA  THR A  87     -29.758 -12.571  12.157  1.00 69.68           C  
ATOM   1321  HA  THR A  87     -29.008 -13.256  11.761  1.00 69.68           H  
ATOM   1322  C   THR A  87     -29.375 -11.170  11.685  1.00 69.68           C  
ATOM   1323  CB  THR A  87     -31.120 -12.988  11.579  1.00 69.68           C  
ATOM   1324  HB  THR A  87     -31.118 -12.828  10.501  1.00 69.68           H  
ATOM   1325  O   THR A  87     -30.208 -10.433  11.156  1.00 69.68           O  
ATOM   1326  CG2 THR A  87     -31.435 -14.458  11.845  1.00 69.68           C  
ATOM   1327 HG21 THR A  87     -31.501 -14.643  12.917  1.00 69.68           H  
ATOM   1328 HG22 THR A  87     -32.388 -14.710  11.380  1.00 69.68           H  
ATOM   1329 HG23 THR A  87     -30.653 -15.085  11.415  1.00 69.68           H  
ATOM   1330  OG1 THR A  87     -32.144 -12.217  12.163  1.00 69.68           O  
ATOM   1331  HG1 THR A  87     -31.981 -11.314  11.879  1.00 69.68           H  
ATOM   1332  N   SER A  88     -28.128 -10.771  11.938  1.00 81.44           N  
ATOM   1333  H   SER A  88     -27.503 -11.405  12.415  1.00 81.44           H  
ATOM   1334  CA  SER A  88     -27.602  -9.484  11.480  1.00 81.44           C  
ATOM   1335  HA  SER A  88     -28.094  -8.680  12.027  1.00 81.44           H  
ATOM   1336  C   SER A  88     -27.848  -9.314   9.978  1.00 81.44           C  
ATOM   1337  CB  SER A  88     -26.101  -9.416  11.735  1.00 81.44           C  
ATOM   1338  HB2 SER A  88     -25.879  -9.613  12.784  1.00 81.44           H  
ATOM   1339  HB3 SER A  88     -25.722  -8.432  11.458  1.00 81.44           H  
ATOM   1340  O   SER A  88     -27.612 -10.251   9.204  1.00 81.44           O  
ATOM   1341  OG  SER A  88     -25.522 -10.411  10.923  1.00 81.44           O  
ATOM   1342  HG  SER A  88     -26.130 -10.571  10.197  1.00 81.44           H  
ATOM   1343  N   SER A  89     -28.259  -8.127   9.556  1.00 90.32           N  
ATOM   1344  H   SER A  89     -28.303  -7.367  10.220  1.00 90.32           H  
ATOM   1345  CA  SER A  89     -28.434  -7.834   8.134  1.00 90.32           C  
ATOM   1346  HA  SER A  89     -28.859  -8.707   7.639  1.00 90.32           H  
ATOM   1347  C   SER A  89     -27.082  -7.532   7.495  1.00 90.32           C  
ATOM   1348  CB  SER A  89     -29.417  -6.681   7.948  1.00 90.32           C  
ATOM   1349  HB2 SER A  89     -29.069  -5.804   8.494  1.00 90.32           H  
ATOM   1350  HB3 SER A  89     -29.499  -6.434   6.890  1.00 90.32           H  
ATOM   1351  O   SER A  89     -26.270  -6.817   8.082  1.00 90.32           O  
ATOM   1352  OG  SER A  89     -30.681  -7.089   8.436  1.00 90.32           O  
ATOM   1353  HG  SER A  89     -30.579  -7.361   9.351  1.00 90.32           H  
ATOM   1354  N   MET A  90     -26.833  -8.087   6.307  1.00 94.38           N  
ATOM   1355  H   MET A  90     -27.549  -8.657   5.880  1.00 94.38           H  
ATOM   1356  CA  MET A  90     -25.673  -7.728   5.492  1.00 94.38           C  
ATOM   1357  HA  MET A  90     -24.797  -7.630   6.133  1.00 94.38           H  
ATOM   1358  C   MET A  90     -25.936  -6.381   4.819  1.00 94.38           C  
ATOM   1359  CB  MET A  90     -25.394  -8.825   4.455  1.00 94.38           C  
ATOM   1360  HB2 MET A  90     -26.233  -8.890   3.762  1.00 94.38           H  
ATOM   1361  HB3 MET A  90     -25.298  -9.783   4.966  1.00 94.38           H  
ATOM   1362  O   MET A  90     -26.906  -6.235   4.074  1.00 94.38           O  
ATOM   1363  CG  MET A  90     -24.104  -8.557   3.671  1.00 94.38           C  
ATOM   1364  HG2 MET A  90     -24.175  -7.597   3.159  1.00 94.38           H  
ATOM   1365  HG3 MET A  90     -23.281  -8.496   4.384  1.00 94.38           H  
ATOM   1366  SD  MET A  90     -23.692  -9.833   2.450  1.00 94.38           S  
ATOM   1367  CE  MET A  90     -24.908  -9.466   1.156  1.00 94.38           C  
ATOM   1368  HE1 MET A  90     -24.756 -10.143   0.316  1.00 94.38           H  
ATOM   1369  HE2 MET A  90     -25.918  -9.597   1.547  1.00 94.38           H  
ATOM   1370  HE3 MET A  90     -24.780  -8.438   0.817  1.00 94.38           H  
ATOM   1371  N   CYS A  91     -25.061  -5.416   5.062  1.00 95.80           N  
ATOM   1372  H   CYS A  91     -24.284  -5.609   5.679  1.00 95.80           H  
ATOM   1373  CA  CYS A  91     -25.094  -4.092   4.464  1.00 95.80           C  
ATOM   1374  HA  CYS A  91     -26.035  -3.943   3.936  1.00 95.80           H  
ATOM   1375  C   CYS A  91     -23.941  -3.970   3.465  1.00 95.80           C  
ATOM   1376  CB  CYS A  91     -24.990  -3.048   5.578  1.00 95.80           C  
ATOM   1377  HB2 CYS A  91     -24.073  -3.236   6.137  1.00 95.80           H  
ATOM   1378  HB3 CYS A  91     -24.931  -2.048   5.149  1.00 95.80           H  
ATOM   1379  O   CYS A  91     -22.808  -4.341   3.772  1.00 95.80           O  
ATOM   1380  SG  CYS A  91     -26.407  -3.142   6.716  1.00 95.80           S  
ATOM   1381  HG  CYS A  91     -27.320  -2.538   5.951  1.00 95.80           H  
ATOM   1382  N   VAL A  92     -24.233  -3.442   2.275  1.00 97.44           N  
ATOM   1383  H   VAL A  92     -25.177  -3.128   2.097  1.00 97.44           H  
ATOM   1384  CA  VAL A  92     -23.256  -3.277   1.192  1.00 97.44           C  
ATOM   1385  HA  VAL A  92     -22.273  -3.598   1.536  1.00 97.44           H  
ATOM   1386  C   VAL A  92     -23.169  -1.800   0.829  1.00 97.44           C  
ATOM   1387  CB  VAL A  92     -23.608  -4.140  -0.037  1.00 97.44           C  
ATOM   1388  HB  VAL A  92     -24.517  -3.758  -0.501  1.00 97.44           H  
ATOM   1389  O   VAL A  92     -24.137  -1.210   0.350  1.00 97.44           O  
ATOM   1390  CG1 VAL A  92     -22.476  -4.095  -1.070  1.00 97.44           C  
ATOM   1391 HG11 VAL A  92     -22.316  -3.075  -1.419  1.00 97.44           H  
ATOM   1392 HG12 VAL A  92     -22.726  -4.714  -1.931  1.00 97.44           H  
ATOM   1393 HG13 VAL A  92     -21.547  -4.460  -0.631  1.00 97.44           H  
ATOM   1394  CG2 VAL A  92     -23.854  -5.609   0.341  1.00 97.44           C  
ATOM   1395 HG21 VAL A  92     -23.004  -5.995   0.904  1.00 97.44           H  
ATOM   1396 HG22 VAL A  92     -23.990  -6.207  -0.560  1.00 97.44           H  
ATOM   1397 HG23 VAL A  92     -24.753  -5.695   0.951  1.00 97.44           H  
ATOM   1398  N   MET A  93     -22.014  -1.200   1.089  1.00 97.84           N  
ATOM   1399  H   MET A  93     -21.270  -1.772   1.464  1.00 97.84           H  
ATOM   1400  CA  MET A  93     -21.677   0.170   0.724  1.00 97.84           C  
ATOM   1401  HA  MET A  93     -22.478   0.841   1.032  1.00 97.84           H  
ATOM   1402  C   MET A  93     -21.527   0.309  -0.787  1.00 97.84           C  
ATOM   1403  CB  MET A  93     -20.386   0.605   1.427  1.00 97.84           C  
ATOM   1404  HB2 MET A  93     -19.581  -0.077   1.156  1.00 97.84           H  
ATOM   1405  HB3 MET A  93     -20.124   1.600   1.067  1.00 97.84           H  
ATOM   1406  O   MET A  93     -21.104  -0.612  -1.488  1.00 97.84           O  
ATOM   1407  CG  MET A  93     -20.522   0.642   2.955  1.00 97.84           C  
ATOM   1408  HG2 MET A  93     -20.834  -0.344   3.300  1.00 97.84           H  
ATOM   1409  HG3 MET A  93     -21.296   1.359   3.228  1.00 97.84           H  
ATOM   1410  SD  MET A  93     -18.989   1.066   3.827  1.00 97.84           S  
ATOM   1411  CE  MET A  93     -18.743   2.782   3.296  1.00 97.84           C  
ATOM   1412  HE1 MET A  93     -18.822   2.866   2.213  1.00 97.84           H  
ATOM   1413  HE2 MET A  93     -19.487   3.420   3.773  1.00 97.84           H  
ATOM   1414  HE3 MET A  93     -17.743   3.107   3.585  1.00 97.84           H  
ATOM   1415  N   ARG A  94     -21.839   1.492  -1.317  1.00 97.17           N  
ATOM   1416  H   ARG A  94     -22.211   2.219  -0.723  1.00 97.17           H  
ATOM   1417  CA  ARG A  94     -21.607   1.770  -2.736  1.00 97.17           C  
ATOM   1418  HA  ARG A  94     -22.062   0.964  -3.312  1.00 97.17           H  
ATOM   1419  C   ARG A  94     -20.110   1.760  -3.045  1.00 97.17           C  
ATOM   1420  CB  ARG A  94     -22.266   3.096  -3.119  1.00 97.17           C  
ATOM   1421  HB2 ARG A  94     -21.933   3.870  -2.428  1.00 97.17           H  
ATOM   1422  HB3 ARG A  94     -21.960   3.375  -4.127  1.00 97.17           H  
ATOM   1423  O   ARG A  94     -19.304   2.344  -2.333  1.00 97.17           O  
ATOM   1424  CG  ARG A  94     -23.797   2.960  -3.081  1.00 97.17           C  
ATOM   1425  HG2 ARG A  94     -24.128   2.563  -2.121  1.00 97.17           H  
ATOM   1426  HG3 ARG A  94     -24.107   2.261  -3.858  1.00 97.17           H  
ATOM   1427  CD  ARG A  94     -24.487   4.301  -3.322  1.00 97.17           C  
ATOM   1428  HD2 ARG A  94     -24.109   4.727  -4.251  1.00 97.17           H  
ATOM   1429  HD3 ARG A  94     -25.557   4.116  -3.424  1.00 97.17           H  
ATOM   1430  NE  ARG A  94     -24.271   5.237  -2.205  1.00 97.17           N  
ATOM   1431  HE  ARG A  94     -23.923   4.843  -1.342  1.00 97.17           H  
ATOM   1432  NH1 ARG A  94     -25.168   7.089  -3.208  1.00 97.17           N  
ATOM   1433 HH11 ARG A  94     -25.449   8.057  -3.142  1.00 97.17           H  
ATOM   1434 HH12 ARG A  94     -25.406   6.502  -3.994  1.00 97.17           H  
ATOM   1435  NH2 ARG A  94     -24.358   7.249  -1.147  1.00 97.17           N  
ATOM   1436 HH21 ARG A  94     -24.666   8.206  -1.053  1.00 97.17           H  
ATOM   1437 HH22 ARG A  94     -24.018   6.762  -0.330  1.00 97.17           H  
ATOM   1438  CZ  ARG A  94     -24.591   6.514  -2.186  1.00 97.17           C  
ATOM   1439  N   THR A  95     -19.740   1.147  -4.167  1.00 95.79           N  
ATOM   1440  H   THR A  95     -20.444   0.666  -4.708  1.00 95.79           H  
ATOM   1441  CA  THR A  95     -18.371   1.249  -4.686  1.00 95.79           C  
ATOM   1442  HA  THR A  95     -17.671   0.989  -3.893  1.00 95.79           H  
ATOM   1443  C   THR A  95     -18.105   2.687  -5.129  1.00 95.79           C  
ATOM   1444  CB  THR A  95     -18.164   0.280  -5.849  1.00 95.79           C  
ATOM   1445  HB  THR A  95     -18.961   0.418  -6.580  1.00 95.79           H  
ATOM   1446  O   THR A  95     -18.728   3.171  -6.076  1.00 95.79           O  
ATOM   1447  CG2 THR A  95     -16.822   0.479  -6.541  1.00 95.79           C  
ATOM   1448 HG21 THR A  95     -16.009   0.381  -5.821  1.00 95.79           H  
ATOM   1449 HG22 THR A  95     -16.773   1.456  -7.021  1.00 95.79           H  
ATOM   1450 HG23 THR A  95     -16.734  -0.280  -7.318  1.00 95.79           H  
ATOM   1451  OG1 THR A  95     -18.189  -1.054  -5.384  1.00 95.79           O  
ATOM   1452  HG1 THR A  95     -18.850  -1.135  -4.692  1.00 95.79           H  
ATOM   1453  N   ALA A  96     -17.193   3.378  -4.447  1.00 94.46           N  
ATOM   1454  H   ALA A  96     -16.692   2.919  -3.701  1.00 94.46           H  
ATOM   1455  CA  ALA A  96     -16.895   4.780  -4.713  1.00 94.46           C  
ATOM   1456  HA  ALA A  96     -16.844   4.929  -5.792  1.00 94.46           H  
ATOM   1457  C   ALA A  96     -15.549   5.210  -4.114  1.00 94.46           C  
ATOM   1458  CB  ALA A  96     -18.041   5.648  -4.160  1.00 94.46           C  
ATOM   1459  HB1 ALA A  96     -18.989   5.356  -4.611  1.00 94.46           H  
ATOM   1460  HB2 ALA A  96     -18.116   5.518  -3.080  1.00 94.46           H  
ATOM   1461  HB3 ALA A  96     -17.864   6.701  -4.377  1.00 94.46           H  
ATOM   1462  O   ALA A  96     -14.907   4.493  -3.345  1.00 94.46           O  
ATOM   1463  N   HIS A  97     -15.142   6.429  -4.468  1.00 93.80           N  
ATOM   1464  H   HIS A  97     -15.730   6.953  -5.101  1.00 93.80           H  
ATOM   1465  CA  HIS A  97     -14.118   7.170  -3.748  1.00 93.80           C  
ATOM   1466  HA  HIS A  97     -13.379   6.480  -3.340  1.00 93.80           H  
ATOM   1467  C   HIS A  97     -14.766   7.947  -2.594  1.00 93.80           C  
ATOM   1468  CB  HIS A  97     -13.397   8.108  -4.719  1.00 93.80           C  
ATOM   1469  HB2 HIS A  97     -12.925   7.523  -5.509  1.00 93.80           H  
ATOM   1470  HB3 HIS A  97     -14.124   8.769  -5.190  1.00 93.80           H  
ATOM   1471  O   HIS A  97     -15.455   8.946  -2.820  1.00 93.80           O  
ATOM   1472  CG  HIS A  97     -12.358   8.949  -4.026  1.00 93.80           C  
ATOM   1473  CD2 HIS A  97     -12.552  10.198  -3.515  1.00 93.80           C  
ATOM   1474  HD2 HIS A  97     -13.489  10.735  -3.537  1.00 93.80           H  
ATOM   1475  ND1 HIS A  97     -11.068   8.587  -3.728  1.00 93.80           N  
ATOM   1476  HD1 HIS A  97     -10.650   7.696  -3.954  1.00 93.80           H  
ATOM   1477  CE1 HIS A  97     -10.487   9.609  -3.077  1.00 93.80           C  
ATOM   1478  HE1 HIS A  97      -9.468   9.613  -2.718  1.00 93.80           H  
ATOM   1479  NE2 HIS A  97     -11.350  10.637  -2.950  1.00 93.80           N  
ATOM   1480  N   TYR A  98     -14.517   7.508  -1.368  1.00 95.09           N  
ATOM   1481  H   TYR A  98     -13.965   6.667  -1.276  1.00 95.09           H  
ATOM   1482  CA  TYR A  98     -14.878   8.197  -0.135  1.00 95.09           C  
ATOM   1483  HA  TYR A  98     -15.768   8.804  -0.300  1.00 95.09           H  
ATOM   1484  C   TYR A  98     -13.726   9.113   0.277  1.00 95.09           C  
ATOM   1485  CB  TYR A  98     -15.206   7.164   0.945  1.00 95.09           C  
ATOM   1486  HB2 TYR A  98     -15.316   7.690   1.893  1.00 95.09           H  
ATOM   1487  HB3 TYR A  98     -14.383   6.458   1.051  1.00 95.09           H  
ATOM   1488  O   TYR A  98     -12.632   8.640   0.587  1.00 95.09           O  
ATOM   1489  CG  TYR A  98     -16.481   6.403   0.655  1.00 95.09           C  
ATOM   1490  CD1 TYR A  98     -17.686   6.839   1.223  1.00 95.09           C  
ATOM   1491  HD1 TYR A  98     -17.685   7.684   1.896  1.00 95.09           H  
ATOM   1492  CD2 TYR A  98     -16.484   5.305  -0.223  1.00 95.09           C  
ATOM   1493  HD2 TYR A  98     -15.564   4.968  -0.677  1.00 95.09           H  
ATOM   1494  CE1 TYR A  98     -18.897   6.202   0.917  1.00 95.09           C  
ATOM   1495  HE1 TYR A  98     -19.816   6.582   1.338  1.00 95.09           H  
ATOM   1496  CE2 TYR A  98     -17.696   4.652  -0.521  1.00 95.09           C  
ATOM   1497  HE2 TYR A  98     -17.721   3.814  -1.202  1.00 95.09           H  
ATOM   1498  OH  TYR A  98     -20.070   4.496  -0.297  1.00 95.09           O  
ATOM   1499  HH  TYR A  98     -20.830   4.858   0.166  1.00 95.09           H  
ATOM   1500  CZ  TYR A  98     -18.905   5.099   0.042  1.00 95.09           C  
ATOM   1501  N   ALA A  99     -13.966  10.423   0.253  1.00 93.10           N  
ATOM   1502  H   ALA A  99     -14.913  10.746   0.111  1.00 93.10           H  
ATOM   1503  CA  ALA A  99     -12.930  11.439   0.430  1.00 93.10           C  
ATOM   1504  HA  ALA A  99     -12.019  11.110  -0.071  1.00 93.10           H  
ATOM   1505  C   ALA A  99     -12.583  11.700   1.902  1.00 93.10           C  
ATOM   1506  CB  ALA A  99     -13.430  12.721  -0.240  1.00 93.10           C  
ATOM   1507  HB1 ALA A  99     -14.338  13.068   0.253  1.00 93.10           H  
ATOM   1508  HB2 ALA A  99     -12.668  13.496  -0.155  1.00 93.10           H  
ATOM   1509  HB3 ALA A  99     -13.648  12.526  -1.290  1.00 93.10           H  
ATOM   1510  O   ALA A  99     -11.533  12.267   2.204  1.00 93.10           O  
ATOM   1511  N   SER A 100     -13.479  11.336   2.816  1.00 93.24           N  
ATOM   1512  H   SER A 100     -14.368  10.987   2.484  1.00 93.24           H  
ATOM   1513  CA  SER A 100     -13.349  11.586   4.244  1.00 93.24           C  
ATOM   1514  HA  SER A 100     -12.291  11.648   4.499  1.00 93.24           H  
ATOM   1515  C   SER A 100     -13.974  10.468   5.075  1.00 93.24           C  
ATOM   1516  CB  SER A 100     -13.997  12.933   4.576  1.00 93.24           C  
ATOM   1517  HB2 SER A 100     -13.593  13.703   3.918  1.00 93.24           H  
ATOM   1518  HB3 SER A 100     -13.758  13.200   5.605  1.00 93.24           H  
ATOM   1519  O   SER A 100     -14.848   9.736   4.610  1.00 93.24           O  
ATOM   1520  OG  SER A 100     -15.402  12.879   4.433  1.00 93.24           O  
ATOM   1521  HG  SER A 100     -15.616  12.703   3.513  1.00 93.24           H  
ATOM   1522  N   MET A 101     -13.573  10.387   6.348  1.00 93.91           N  
ATOM   1523  H   MET A 101     -12.799  10.959   6.653  1.00 93.91           H  
ATOM   1524  CA  MET A 101     -14.206   9.496   7.326  1.00 93.91           C  
ATOM   1525  HA  MET A 101     -14.050   8.463   7.018  1.00 93.91           H  
ATOM   1526  C   MET A 101     -15.719   9.734   7.410  1.00 93.91           C  
ATOM   1527  CB  MET A 101     -13.558   9.730   8.700  1.00 93.91           C  
ATOM   1528  HB2 MET A 101     -13.775  10.742   9.042  1.00 93.91           H  
ATOM   1529  HB3 MET A 101     -12.477   9.623   8.612  1.00 93.91           H  
ATOM   1530  O   MET A 101     -16.496   8.790   7.496  1.00 93.91           O  
ATOM   1531  CG  MET A 101     -14.071   8.735   9.744  1.00 93.91           C  
ATOM   1532  HG2 MET A 101     -15.153   8.828   9.839  1.00 93.91           H  
ATOM   1533  HG3 MET A 101     -13.632   8.976  10.712  1.00 93.91           H  
ATOM   1534  SD  MET A 101     -13.669   7.025   9.337  1.00 93.91           S  
ATOM   1535  CE  MET A 101     -11.908   7.033   9.755  1.00 93.91           C  
ATOM   1536  HE1 MET A 101     -11.612   7.992  10.179  1.00 93.91           H  
ATOM   1537  HE2 MET A 101     -11.727   6.260  10.503  1.00 93.91           H  
ATOM   1538  HE3 MET A 101     -11.310   6.827   8.867  1.00 93.91           H  
ATOM   1539  N   LYS A 102     -16.138  11.001   7.312  1.00 93.61           N  
ATOM   1540  H   LYS A 102     -15.440  11.715   7.157  1.00 93.61           H  
ATOM   1541  CA  LYS A 102     -17.546  11.396   7.324  1.00 93.61           C  
ATOM   1542  HA  LYS A 102     -18.005  11.028   8.242  1.00 93.61           H  
ATOM   1543  C   LYS A 102     -18.333  10.765   6.174  1.00 93.61           C  
ATOM   1544  CB  LYS A 102     -17.624  12.925   7.290  1.00 93.61           C  
ATOM   1545  HB2 LYS A 102     -17.202  13.284   6.350  1.00 93.61           H  
ATOM   1546  HB3 LYS A 102     -17.038  13.331   8.114  1.00 93.61           H  
ATOM   1547  O   LYS A 102     -19.464  10.352   6.390  1.00 93.61           O  
ATOM   1548  CG  LYS A 102     -19.068  13.423   7.412  1.00 93.61           C  
ATOM   1549  HG2 LYS A 102     -19.484  13.108   8.369  1.00 93.61           H  
ATOM   1550  HG3 LYS A 102     -19.670  13.006   6.605  1.00 93.61           H  
ATOM   1551  CD  LYS A 102     -19.109  14.946   7.302  1.00 93.61           C  
ATOM   1552  HD2 LYS A 102     -18.652  15.244   6.359  1.00 93.61           H  
ATOM   1553  HD3 LYS A 102     -18.561  15.389   8.134  1.00 93.61           H  
ATOM   1554  CE  LYS A 102     -20.571  15.386   7.327  1.00 93.61           C  
ATOM   1555  HE2 LYS A 102     -21.013  15.080   8.275  1.00 93.61           H  
ATOM   1556  HE3 LYS A 102     -21.090  14.855   6.529  1.00 93.61           H  
ATOM   1557  NZ  LYS A 102     -20.694  16.848   7.132  1.00 93.61           N  
ATOM   1558  HZ1 LYS A 102     -20.316  17.095   6.228  1.00 93.61           H  
ATOM   1559  HZ2 LYS A 102     -20.181  17.339   7.851  1.00 93.61           H  
ATOM   1560  HZ3 LYS A 102     -21.665  17.122   7.166  1.00 93.61           H  
ATOM   1561  N   ASP A 103     -17.751  10.672   4.979  1.00 94.90           N  
ATOM   1562  H   ASP A 103     -16.809  11.015   4.858  1.00 94.90           H  
ATOM   1563  CA  ASP A 103     -18.441  10.068   3.834  1.00 94.90           C  
ATOM   1564  HA  ASP A 103     -19.405  10.559   3.706  1.00 94.90           H  
ATOM   1565  C   ASP A 103     -18.705   8.573   4.086  1.00 94.90           C  
ATOM   1566  CB  ASP A 103     -17.632  10.262   2.539  1.00 94.90           C  
ATOM   1567  HB2 ASP A 103     -18.215   9.871   1.705  1.00 94.90           H  
ATOM   1568  HB3 ASP A 103     -16.709   9.686   2.608  1.00 94.90           H  
ATOM   1569  O   ASP A 103     -19.789   8.077   3.781  1.00 94.90           O  
ATOM   1570  CG  ASP A 103     -17.284  11.715   2.223  1.00 94.90           C  
ATOM   1571  OD1 ASP A 103     -18.151  12.601   2.365  1.00 94.90           O  
ATOM   1572  OD2 ASP A 103     -16.104  11.953   1.875  1.00 94.90           O  
ATOM   1573  N   ILE A 104     -17.733   7.865   4.681  1.00 95.52           N  
ATOM   1574  H   ILE A 104     -16.882   8.348   4.930  1.00 95.52           H  
ATOM   1575  CA  ILE A 104     -17.865   6.446   5.053  1.00 95.52           C  
ATOM   1576  HA  ILE A 104     -18.199   5.883   4.181  1.00 95.52           H  
ATOM   1577  C   ILE A 104     -18.946   6.281   6.122  1.00 95.52           C  
ATOM   1578  CB  ILE A 104     -16.507   5.863   5.522  1.00 95.52           C  
ATOM   1579  HB  ILE A 104     -16.080   6.534   6.269  1.00 95.52           H  
ATOM   1580  O   ILE A 104     -19.863   5.479   5.953  1.00 95.52           O  
ATOM   1581  CG1 ILE A 104     -15.536   5.810   4.322  1.00 95.52           C  
ATOM   1582 HG12 ILE A 104     -15.365   6.830   3.978  1.00 95.52           H  
ATOM   1583 HG13 ILE A 104     -15.990   5.244   3.508  1.00 95.52           H  
ATOM   1584  CG2 ILE A 104     -16.656   4.482   6.195  1.00 95.52           C  
ATOM   1585 HG21 ILE A 104     -17.073   3.753   5.500  1.00 95.52           H  
ATOM   1586 HG22 ILE A 104     -15.691   4.122   6.552  1.00 95.52           H  
ATOM   1587 HG23 ILE A 104     -17.303   4.541   7.069  1.00 95.52           H  
ATOM   1588  CD1 ILE A 104     -14.164   5.201   4.631  1.00 95.52           C  
ATOM   1589 HD11 ILE A 104     -13.485   5.398   3.801  1.00 95.52           H  
ATOM   1590 HD12 ILE A 104     -14.250   4.122   4.758  1.00 95.52           H  
ATOM   1591 HD13 ILE A 104     -13.767   5.644   5.544  1.00 95.52           H  
ATOM   1592  N   THR A 105     -18.875   7.050   7.210  1.00 95.10           N  
ATOM   1593  H   THR A 105     -18.122   7.717   7.300  1.00 95.10           H  
ATOM   1594  CA  THR A 105     -19.817   6.901   8.326  1.00 95.10           C  
ATOM   1595  HA  THR A 105     -19.845   5.849   8.609  1.00 95.10           H  
ATOM   1596  C   THR A 105     -21.245   7.283   7.941  1.00 95.10           C  
ATOM   1597  CB  THR A 105     -19.381   7.699   9.560  1.00 95.10           C  
ATOM   1598  HB  THR A 105     -20.151   7.577  10.323  1.00 95.10           H  
ATOM   1599  O   THR A 105     -22.186   6.632   8.393  1.00 95.10           O  
ATOM   1600  CG2 THR A 105     -18.041   7.216  10.120  1.00 95.10           C  
ATOM   1601 HG21 THR A 105     -17.240   7.363   9.396  1.00 95.10           H  
ATOM   1602 HG22 THR A 105     -18.100   6.151  10.349  1.00 95.10           H  
ATOM   1603 HG23 THR A 105     -17.801   7.762  11.033  1.00 95.10           H  
ATOM   1604  OG1 THR A 105     -19.263   9.077   9.309  1.00 95.10           O  
ATOM   1605  HG1 THR A 105     -19.137   9.484  10.169  1.00 95.10           H  
ATOM   1606  N   GLN A 106     -21.423   8.284   7.073  1.00 95.80           N  
ATOM   1607  H   GLN A 106     -20.611   8.800   6.766  1.00 95.80           H  
ATOM   1608  CA  GLN A 106     -22.733   8.658   6.533  1.00 95.80           C  
ATOM   1609  HA  GLN A 106     -23.434   8.773   7.360  1.00 95.80           H  
ATOM   1610  C   GLN A 106     -23.318   7.582   5.616  1.00 95.80           C  
ATOM   1611  CB  GLN A 106     -22.634   9.989   5.775  1.00 95.80           C  
ATOM   1612  HB2 GLN A 106     -21.783   9.967   5.095  1.00 95.80           H  
ATOM   1613  HB3 GLN A 106     -23.540  10.123   5.183  1.00 95.80           H  
ATOM   1614  O   GLN A 106     -24.516   7.315   5.695  1.00 95.80           O  
ATOM   1615  CG  GLN A 106     -22.520  11.174   6.741  1.00 95.80           C  
ATOM   1616  HG2 GLN A 106     -23.378  11.147   7.413  1.00 95.80           H  
ATOM   1617  HG3 GLN A 106     -21.623  11.090   7.355  1.00 95.80           H  
ATOM   1618  CD  GLN A 106     -22.505  12.517   6.022  1.00 95.80           C  
ATOM   1619  NE2 GLN A 106     -23.115  13.532   6.597  1.00 95.80           N  
ATOM   1620 HE21 GLN A 106     -23.348  14.261   5.938  1.00 95.80           H  
ATOM   1621 HE22 GLN A 106     -23.678  13.333   7.412  1.00 95.80           H  
ATOM   1622  OE1 GLN A 106     -21.996  12.723   4.937  1.00 95.80           O  
ATOM   1623  N   GLU A 107     -22.497   6.945   4.777  1.00 97.17           N  
ATOM   1624  H   GLU A 107     -21.527   7.219   4.720  1.00 97.17           H  
ATOM   1625  CA  GLU A 107     -22.952   5.815   3.965  1.00 97.17           C  
ATOM   1626  HA  GLU A 107     -23.803   6.127   3.359  1.00 97.17           H  
ATOM   1627  C   GLU A 107     -23.406   4.653   4.844  1.00 97.17           C  
ATOM   1628  CB  GLU A 107     -21.829   5.350   3.036  1.00 97.17           C  
ATOM   1629  HB2 GLU A 107     -20.963   5.067   3.634  1.00 97.17           H  
ATOM   1630  HB3 GLU A 107     -21.543   6.192   2.406  1.00 97.17           H  
ATOM   1631  O   GLU A 107     -24.508   4.142   4.657  1.00 97.17           O  
ATOM   1632  CG  GLU A 107     -22.229   4.152   2.154  1.00 97.17           C  
ATOM   1633  HG2 GLU A 107     -22.695   3.366   2.748  1.00 97.17           H  
ATOM   1634  HG3 GLU A 107     -21.314   3.720   1.749  1.00 97.17           H  
ATOM   1635  CD  GLU A 107     -23.151   4.541   0.992  1.00 97.17           C  
ATOM   1636  OE1 GLU A 107     -23.348   3.712   0.079  1.00 97.17           O  
ATOM   1637  OE2 GLU A 107     -23.538   5.724   0.878  1.00 97.17           O  
ATOM   1638  N   MET A 108     -22.597   4.267   5.832  1.00 96.88           N  
ATOM   1639  H   MET A 108     -21.701   4.723   5.930  1.00 96.88           H  
ATOM   1640  CA  MET A 108     -22.948   3.182   6.749  1.00 96.88           C  
ATOM   1641  HA  MET A 108     -23.098   2.268   6.176  1.00 96.88           H  
ATOM   1642  C   MET A 108     -24.261   3.479   7.485  1.00 96.88           C  
ATOM   1643  CB  MET A 108     -21.809   2.954   7.748  1.00 96.88           C  
ATOM   1644  HB2 MET A 108     -22.147   2.239   8.498  1.00 96.88           H  
ATOM   1645  HB3 MET A 108     -21.570   3.891   8.252  1.00 96.88           H  
ATOM   1646  O   MET A 108     -25.150   2.631   7.512  1.00 96.88           O  
ATOM   1647  CG  MET A 108     -20.543   2.400   7.088  1.00 96.88           C  
ATOM   1648  HG2 MET A 108     -20.774   1.458   6.589  1.00 96.88           H  
ATOM   1649  HG3 MET A 108     -20.194   3.099   6.328  1.00 96.88           H  
ATOM   1650  SD  MET A 108     -19.196   2.124   8.267  1.00 96.88           S  
ATOM   1651  CE  MET A 108     -19.726   0.531   8.952  1.00 96.88           C  
ATOM   1652  HE1 MET A 108     -19.665  -0.234   8.178  1.00 96.88           H  
ATOM   1653  HE2 MET A 108     -19.070   0.257   9.779  1.00 96.88           H  
ATOM   1654  HE3 MET A 108     -20.755   0.591   9.307  1.00 96.88           H  
ATOM   1655  N   ALA A 109     -24.425   4.703   7.997  1.00 95.63           N  
ATOM   1656  H   ALA A 109     -23.659   5.358   7.948  1.00 95.63           H  
ATOM   1657  CA  ALA A 109     -25.656   5.140   8.657  1.00 95.63           C  
ATOM   1658  HA  ALA A 109     -25.867   4.462   9.484  1.00 95.63           H  
ATOM   1659  C   ALA A 109     -26.887   5.112   7.733  1.00 95.63           C  
ATOM   1660  CB  ALA A 109     -25.422   6.550   9.212  1.00 95.63           C  
ATOM   1661  HB1 ALA A 109     -24.580   6.537   9.904  1.00 95.63           H  
ATOM   1662  HB2 ALA A 109     -26.312   6.876   9.749  1.00 95.63           H  
ATOM   1663  HB3 ALA A 109     -25.216   7.245   8.397  1.00 95.63           H  
ATOM   1664  O   ALA A 109     -28.004   4.899   8.195  1.00 95.63           O  
ATOM   1665  N   SER A 110     -26.702   5.302   6.421  1.00 96.09           N  
ATOM   1666  H   SER A 110     -25.769   5.502   6.090  1.00 96.09           H  
ATOM   1667  CA  SER A 110     -27.799   5.230   5.448  1.00 96.09           C  
ATOM   1668  HA  SER A 110     -28.649   5.772   5.863  1.00 96.09           H  
ATOM   1669  C   SER A 110     -28.290   3.803   5.170  1.00 96.09           C  
ATOM   1670  CB  SER A 110     -27.404   5.933   4.146  1.00 96.09           C  
ATOM   1671  HB2 SER A 110     -26.905   6.874   4.380  1.00 96.09           H  
ATOM   1672  HB3 SER A 110     -28.313   6.160   3.588  1.00 96.09           H  
ATOM   1673  O   SER A 110     -29.407   3.629   4.688  1.00 96.09           O  
ATOM   1674  OG  SER A 110     -26.568   5.148   3.319  1.00 96.09           O  
ATOM   1675  HG  SER A 110     -25.851   4.773   3.835  1.00 96.09           H  
ATOM   1676  N   LEU A 111     -27.472   2.788   5.473  1.00 96.25           N  
ATOM   1677  H   LEU A 111     -26.579   3.009   5.889  1.00 96.25           H  
ATOM   1678  CA  LEU A 111     -27.751   1.378   5.176  1.00 96.25           C  
ATOM   1679  HA  LEU A 111     -28.477   1.316   4.365  1.00 96.25           H  
ATOM   1680  C   LEU A 111     -28.363   0.610   6.352  1.00 96.25           C  
ATOM   1681  CB  LEU A 111     -26.444   0.705   4.734  1.00 96.25           C  
ATOM   1682  HB2 LEU A 111     -26.601  -0.372   4.668  1.00 96.25           H  
ATOM   1683  HB3 LEU A 111     -25.693   0.887   5.503  1.00 96.25           H  
ATOM   1684  O   LEU A 111     -28.882  -0.487   6.150  1.00 96.25           O  
ATOM   1685  CG  LEU A 111     -25.905   1.200   3.385  1.00 96.25           C  
ATOM   1686  HG  LEU A 111     -25.865   2.289   3.372  1.00 96.25           H  
ATOM   1687  CD1 LEU A 111     -24.491   0.670   3.193  1.00 96.25           C  
ATOM   1688 HD11 LEU A 111     -24.480  -0.420   3.209  1.00 96.25           H  
ATOM   1689 HD12 LEU A 111     -24.131   1.026   2.228  1.00 96.25           H  
ATOM   1690 HD13 LEU A 111     -23.843   1.068   3.974  1.00 96.25           H  
ATOM   1691  CD2 LEU A 111     -26.766   0.729   2.211  1.00 96.25           C  
ATOM   1692 HD21 LEU A 111     -27.759   1.174   2.276  1.00 96.25           H  
ATOM   1693 HD22 LEU A 111     -26.306   1.047   1.275  1.00 96.25           H  
ATOM   1694 HD23 LEU A 111     -26.847  -0.358   2.215  1.00 96.25           H  
ATOM   1695  N   ALA A 112     -28.295   1.156   7.566  1.00 93.43           N  
ATOM   1696  H   ALA A 112     -27.852   2.058   7.669  1.00 93.43           H  
ATOM   1697  CA  ALA A 112     -28.811   0.514   8.764  1.00 93.43           C  
ATOM   1698  HA  ALA A 112     -29.603  -0.184   8.490  1.00 93.43           H  
ATOM   1699  C   ALA A 112     -29.407   1.545   9.730  1.00 93.43           C  
ATOM   1700  CB  ALA A 112     -27.680  -0.287   9.408  1.00 93.43           C  
ATOM   1701  HB1 ALA A 112     -26.828   0.365   9.602  1.00 93.43           H  
ATOM   1702  HB2 ALA A 112     -27.373  -1.099   8.749  1.00 93.43           H  
ATOM   1703  HB3 ALA A 112     -28.036  -0.698  10.352  1.00 93.43           H  
ATOM   1704  O   ALA A 112     -28.717   2.430  10.235  1.00 93.43           O  
ATOM   1705  N   GLU A 113     -30.701   1.417  10.013  1.00 91.77           N  
ATOM   1706  H   GLU A 113     -31.228   0.658   9.605  1.00 91.77           H  
ATOM   1707  CA  GLU A 113     -31.386   2.307  10.947  1.00 91.77           C  
ATOM   1708  HA  GLU A 113     -31.228   3.331  10.609  1.00 91.77           H  
ATOM   1709  C   GLU A 113     -30.803   2.167  12.363  1.00 91.77           C  
ATOM   1710  CB  GLU A 113     -32.894   2.026  10.912  1.00 91.77           C  
ATOM   1711  HB2 GLU A 113     -33.086   1.031  11.312  1.00 91.77           H  
ATOM   1712  HB3 GLU A 113     -33.227   2.059   9.875  1.00 91.77           H  
ATOM   1713  O   GLU A 113     -30.686   1.068  12.899  1.00 91.77           O  
ATOM   1714  CG  GLU A 113     -33.682   3.070  11.717  1.00 91.77           C  
ATOM   1715  HG2 GLU A 113     -33.353   3.041  12.756  1.00 91.77           H  
ATOM   1716  HG3 GLU A 113     -33.450   4.059  11.322  1.00 91.77           H  
ATOM   1717  CD  GLU A 113     -35.204   2.856  11.676  1.00 91.77           C  
ATOM   1718  OE1 GLU A 113     -35.899   3.649  12.351  1.00 91.77           O  
ATOM   1719  OE2 GLU A 113     -35.667   1.925  10.979  1.00 91.77           O  
ATOM   1720  N   GLY A 114     -30.428   3.293  12.975  1.00 91.62           N  
ATOM   1721  H   GLY A 114     -30.529   4.165  12.476  1.00 91.62           H  
ATOM   1722  CA  GLY A 114     -29.799   3.313  14.299  1.00 91.62           C  
ATOM   1723  HA2 GLY A 114     -30.267   2.557  14.929  1.00 91.62           H  
ATOM   1724  HA3 GLY A 114     -29.965   4.290  14.754  1.00 91.62           H  
ATOM   1725  C   GLY A 114     -28.291   3.047  14.298  1.00 91.62           C  
ATOM   1726  O   GLY A 114     -27.697   2.989  15.375  1.00 91.62           O  
ATOM   1727  N   LEU A 115     -27.655   2.903  13.130  1.00 94.04           N  
ATOM   1728  H   LEU A 115     -28.198   2.893  12.278  1.00 94.04           H  
ATOM   1729  CA  LEU A 115     -26.201   2.896  12.991  1.00 94.04           C  
ATOM   1730  HA  LEU A 115     -25.758   2.450  13.882  1.00 94.04           H  
ATOM   1731  C   LEU A 115     -25.691   4.333  12.862  1.00 94.04           C  
ATOM   1732  CB  LEU A 115     -25.822   2.026  11.780  1.00 94.04           C  
ATOM   1733  HB2 LEU A 115     -26.331   2.414  10.897  1.00 94.04           H  
ATOM   1734  HB3 LEU A 115     -26.186   1.015  11.963  1.00 94.04           H  
ATOM   1735  O   LEU A 115     -25.954   5.008  11.871  1.00 94.04           O  
ATOM   1736  CG  LEU A 115     -24.324   1.967  11.440  1.00 94.04           C  
ATOM   1737  HG  LEU A 115     -23.989   2.931  11.055  1.00 94.04           H  
ATOM   1738  CD1 LEU A 115     -23.477   1.595  12.643  1.00 94.04           C  
ATOM   1739 HD11 LEU A 115     -22.529   1.161  12.324  1.00 94.04           H  
ATOM   1740 HD12 LEU A 115     -24.005   0.876  13.271  1.00 94.04           H  
ATOM   1741 HD13 LEU A 115     -23.255   2.509  13.193  1.00 94.04           H  
ATOM   1742  CD2 LEU A 115     -24.075   0.911  10.374  1.00 94.04           C  
ATOM   1743 HD21 LEU A 115     -24.650   1.150   9.480  1.00 94.04           H  
ATOM   1744 HD22 LEU A 115     -24.389  -0.063  10.749  1.00 94.04           H  
ATOM   1745 HD23 LEU A 115     -23.017   0.871  10.113  1.00 94.04           H  
ATOM   1746  N   VAL A 116     -24.936   4.804  13.852  1.00 95.08           N  
ATOM   1747  H   VAL A 116     -24.780   4.226  14.665  1.00 95.08           H  
ATOM   1748  CA  VAL A 116     -24.283   6.117  13.804  1.00 95.08           C  
ATOM   1749  HA  VAL A 116     -24.269   6.468  12.772  1.00 95.08           H  
ATOM   1750  C   VAL A 116     -22.844   5.966  14.263  1.00 95.08           C  
ATOM   1751  CB  VAL A 116     -25.033   7.175  14.641  1.00 95.08           C  
ATOM   1752  HB  VAL A 116     -25.014   6.887  15.692  1.00 95.08           H  
ATOM   1753  O   VAL A 116     -22.570   5.376  15.304  1.00 95.08           O  
ATOM   1754  CG1 VAL A 116     -24.376   8.557  14.512  1.00 95.08           C  
ATOM   1755 HG11 VAL A 116     -23.364   8.532  14.917  1.00 95.08           H  
ATOM   1756 HG12 VAL A 116     -24.943   9.285  15.093  1.00 95.08           H  
ATOM   1757 HG13 VAL A 116     -24.349   8.868  13.468  1.00 95.08           H  
ATOM   1758  CG2 VAL A 116     -26.496   7.317  14.197  1.00 95.08           C  
ATOM   1759 HG21 VAL A 116     -26.548   7.539  13.131  1.00 95.08           H  
ATOM   1760 HG22 VAL A 116     -26.980   8.112  14.763  1.00 95.08           H  
ATOM   1761 HG23 VAL A 116     -27.033   6.390  14.396  1.00 95.08           H  
ATOM   1762  N   PHE A 117     -21.919   6.531  13.495  1.00 95.35           N  
ATOM   1763  H   PHE A 117     -22.215   6.997  12.649  1.00 95.35           H  
ATOM   1764  CA  PHE A 117     -20.534   6.708  13.905  1.00 95.35           C  
ATOM   1765  HA  PHE A 117     -20.381   6.276  14.894  1.00 95.35           H  
ATOM   1766  C   PHE A 117     -20.223   8.199  13.983  1.00 95.35           C  
ATOM   1767  CB  PHE A 117     -19.598   5.997  12.931  1.00 95.35           C  
ATOM   1768  HB2 PHE A 117     -19.888   6.280  11.919  1.00 95.35           H  
ATOM   1769  HB3 PHE A 117     -18.581   6.351  13.098  1.00 95.35           H  
ATOM   1770  O   PHE A 117     -20.454   8.944  13.026  1.00 95.35           O  
ATOM   1771  CG  PHE A 117     -19.592   4.489  13.014  1.00 95.35           C  
ATOM   1772  CD1 PHE A 117     -18.918   3.844  14.067  1.00 95.35           C  
ATOM   1773  HD1 PHE A 117     -18.447   4.430  14.842  1.00 95.35           H  
ATOM   1774  CD2 PHE A 117     -20.209   3.727  12.006  1.00 95.35           C  
ATOM   1775  HD2 PHE A 117     -20.727   4.211  11.191  1.00 95.35           H  
ATOM   1776  CE1 PHE A 117     -18.844   2.441  14.102  1.00 95.35           C  
ATOM   1777  HE1 PHE A 117     -18.302   1.943  14.892  1.00 95.35           H  
ATOM   1778  CE2 PHE A 117     -20.140   2.326  12.049  1.00 95.35           C  
ATOM   1779  HE2 PHE A 117     -20.607   1.744  11.268  1.00 95.35           H  
ATOM   1780  CZ  PHE A 117     -19.460   1.681  13.095  1.00 95.35           C  
ATOM   1781  HZ  PHE A 117     -19.398   0.603  13.119  1.00 95.35           H  
ATOM   1782  N   THR A 118     -19.679   8.631  15.114  1.00 94.12           N  
ATOM   1783  H   THR A 118     -19.503   7.963  15.851  1.00 94.12           H  
ATOM   1784  CA  THR A 118     -19.211   9.999  15.341  1.00 94.12           C  
ATOM   1785  HA  THR A 118     -19.484  10.616  14.485  1.00 94.12           H  
ATOM   1786  C   THR A 118     -17.690  10.021  15.428  1.00 94.12           C  
ATOM   1787  CB  THR A 118     -19.879  10.625  16.577  1.00 94.12           C  
ATOM   1788  HB  THR A 118     -19.490  11.634  16.714  1.00 94.12           H  
ATOM   1789  O   THR A 118     -17.061   9.001  15.693  1.00 94.12           O  
ATOM   1790  CG2 THR A 118     -21.393  10.712  16.401  1.00 94.12           C  
ATOM   1791 HG21 THR A 118     -21.637  11.186  15.451  1.00 94.12           H  
ATOM   1792 HG22 THR A 118     -21.819  11.306  17.210  1.00 94.12           H  
ATOM   1793 HG23 THR A 118     -21.836   9.717  16.431  1.00 94.12           H  
ATOM   1794  OG1 THR A 118     -19.645   9.882  17.748  1.00 94.12           O  
ATOM   1795  HG1 THR A 118     -20.435   9.965  18.286  1.00 94.12           H  
ATOM   1796  N   CYS A 119     -17.075  11.173  15.172  1.00 92.11           N  
ATOM   1797  H   CYS A 119     -17.628  11.998  14.990  1.00 92.11           H  
ATOM   1798  CA  CYS A 119     -15.643  11.370  15.386  1.00 92.11           C  
ATOM   1799  HA  CYS A 119     -15.177  10.431  15.684  1.00 92.11           H  
ATOM   1800  C   CYS A 119     -15.454  12.366  16.526  1.00 92.11           C  
ATOM   1801  CB  CYS A 119     -14.954  11.845  14.101  1.00 92.11           C  
ATOM   1802  HB2 CYS A 119     -15.426  12.764  13.753  1.00 92.11           H  
ATOM   1803  HB3 CYS A 119     -13.907  12.055  14.320  1.00 92.11           H  
ATOM   1804  O   CYS A 119     -16.107  13.412  16.543  1.00 92.11           O  
ATOM   1805  SG  CYS A 119     -15.049  10.571  12.810  1.00 92.11           S  
ATOM   1806  HG  CYS A 119     -14.368   9.628  13.468  1.00 92.11           H  
ATOM   1807  N   ASP A 120     -14.566  12.056  17.465  1.00 90.14           N  
ATOM   1808  H   ASP A 120     -14.052  11.190  17.387  1.00 90.14           H  
ATOM   1809  CA  ASP A 120     -14.173  13.019  18.490  1.00 90.14           C  
ATOM   1810  HA  ASP A 120     -15.077  13.534  18.814  1.00 90.14           H  
ATOM   1811  C   ASP A 120     -13.241  14.109  17.922  1.00 90.14           C  
ATOM   1812  CB  ASP A 120     -13.629  12.294  19.736  1.00 90.14           C  
ATOM   1813  HB2 ASP A 120     -13.572  13.017  20.550  1.00 90.14           H  
ATOM   1814  HB3 ASP A 120     -14.347  11.530  20.034  1.00 90.14           H  
ATOM   1815  O   ASP A 120     -12.839  14.085  16.757  1.00 90.14           O  
ATOM   1816  CG  ASP A 120     -12.249  11.644  19.589  1.00 90.14           C  
ATOM   1817  OD1 ASP A 120     -11.511  11.972  18.638  1.00 90.14           O  
ATOM   1818  OD2 ASP A 120     -11.880  10.864  20.495  1.00 90.14           O  
ATOM   1819  N   PHE A 121     -12.883  15.089  18.757  1.00 90.39           N  
ATOM   1820  H   PHE A 121     -13.208  15.050  19.712  1.00 90.39           H  
ATOM   1821  CA  PHE A 121     -12.003  16.197  18.364  1.00 90.39           C  
ATOM   1822  HA  PHE A 121     -12.420  16.659  17.469  1.00 90.39           H  
ATOM   1823  C   PHE A 121     -10.570  15.761  18.006  1.00 90.39           C  
ATOM   1824  CB  PHE A 121     -11.984  17.246  19.486  1.00 90.39           C  
ATOM   1825  HB2 PHE A 121     -11.492  18.143  19.108  1.00 90.39           H  
ATOM   1826  HB3 PHE A 121     -13.009  17.525  19.731  1.00 90.39           H  
ATOM   1827  O   PHE A 121      -9.822  16.557  17.441  1.00 90.39           O  
ATOM   1828  CG  PHE A 121     -11.271  16.797  20.750  1.00 90.39           C  
ATOM   1829  CD1 PHE A 121     -11.964  16.077  21.741  1.00 90.39           C  
ATOM   1830  HD1 PHE A 121     -13.014  15.855  21.618  1.00 90.39           H  
ATOM   1831  CD2 PHE A 121      -9.905  17.090  20.930  1.00 90.39           C  
ATOM   1832  HD2 PHE A 121      -9.364  17.632  20.168  1.00 90.39           H  
ATOM   1833  CE1 PHE A 121     -11.293  15.637  22.896  1.00 90.39           C  
ATOM   1834  HE1 PHE A 121     -11.825  15.075  23.648  1.00 90.39           H  
ATOM   1835  CE2 PHE A 121      -9.241  16.673  22.098  1.00 90.39           C  
ATOM   1836  HE2 PHE A 121      -8.196  16.908  22.234  1.00 90.39           H  
ATOM   1837  CZ  PHE A 121      -9.931  15.935  23.074  1.00 90.39           C  
ATOM   1838  HZ  PHE A 121      -9.415  15.601  23.963  1.00 90.39           H  
ATOM   1839  N   LEU A 122     -10.181  14.525  18.339  1.00 91.36           N  
ATOM   1840  H   LEU A 122     -10.873  13.890  18.709  1.00 91.36           H  
ATOM   1841  CA  LEU A 122      -8.898  13.923  17.979  1.00 91.36           C  
ATOM   1842  HA  LEU A 122      -8.179  14.709  17.748  1.00 91.36           H  
ATOM   1843  C   LEU A 122      -8.998  13.062  16.709  1.00 91.36           C  
ATOM   1844  CB  LEU A 122      -8.371  13.102  19.172  1.00 91.36           C  
ATOM   1845  HB2 LEU A 122      -9.125  12.360  19.435  1.00 91.36           H  
ATOM   1846  HB3 LEU A 122      -7.469  12.574  18.863  1.00 91.36           H  
ATOM   1847  O   LEU A 122      -7.970  12.606  16.218  1.00 91.36           O  
ATOM   1848  CG  LEU A 122      -8.056  13.907  20.439  1.00 91.36           C  
ATOM   1849  HG  LEU A 122      -8.961  14.424  20.759  1.00 91.36           H  
ATOM   1850  CD1 LEU A 122      -7.638  12.960  21.565  1.00 91.36           C  
ATOM   1851 HD11 LEU A 122      -7.459  13.531  22.476  1.00 91.36           H  
ATOM   1852 HD12 LEU A 122      -8.440  12.243  21.745  1.00 91.36           H  
ATOM   1853 HD13 LEU A 122      -6.731  12.426  21.283  1.00 91.36           H  
ATOM   1854  CD2 LEU A 122      -6.933  14.923  20.216  1.00 91.36           C  
ATOM   1855 HD21 LEU A 122      -6.657  15.389  21.162  1.00 91.36           H  
ATOM   1856 HD22 LEU A 122      -7.272  15.701  19.532  1.00 91.36           H  
ATOM   1857 HD23 LEU A 122      -6.061  14.425  19.793  1.00 91.36           H  
ATOM   1858  N   GLY A 123     -10.200  12.855  16.162  1.00 89.78           N  
ATOM   1859  H   GLY A 123     -11.007  13.217  16.649  1.00 89.78           H  
ATOM   1860  CA  GLY A 123     -10.448  12.052  14.964  1.00 89.78           C  
ATOM   1861  HA2 GLY A 123     -11.318  12.460  14.451  1.00 89.78           H  
ATOM   1862  HA3 GLY A 123      -9.590  12.121  14.295  1.00 89.78           H  
ATOM   1863  C   GLY A 123     -10.717  10.570  15.232  1.00 89.78           C  
ATOM   1864  O   GLY A 123     -10.865   9.810  14.275  1.00 89.78           O  
ATOM   1865  N   PHE A 124     -10.816  10.138  16.493  1.00 94.81           N  
ATOM   1866  H   PHE A 124     -10.816  10.816  17.242  1.00 94.81           H  
ATOM   1867  CA  PHE A 124     -11.186   8.756  16.801  1.00 94.81           C  
ATOM   1868  HA  PHE A 124     -10.622   8.089  16.150  1.00 94.81           H  
ATOM   1869  C   PHE A 124     -12.670   8.546  16.533  1.00 94.81           C  
ATOM   1870  CB  PHE A 124     -10.865   8.372  18.246  1.00 94.81           C  
ATOM   1871  HB2 PHE A 124     -11.341   7.415  18.460  1.00 94.81           H  
ATOM   1872  HB3 PHE A 124     -11.310   9.104  18.920  1.00 94.81           H  
ATOM   1873  O   PHE A 124     -13.512   9.337  16.967  1.00 94.81           O  
ATOM   1874  CG  PHE A 124      -9.391   8.242  18.546  1.00 94.81           C  
ATOM   1875  CD1 PHE A 124      -8.800   6.970  18.629  1.00 94.81           C  
ATOM   1876  HD1 PHE A 124      -9.390   6.080  18.469  1.00 94.81           H  
ATOM   1877  CD2 PHE A 124      -8.606   9.391  18.740  1.00 94.81           C  
ATOM   1878  HD2 PHE A 124      -9.063  10.365  18.647  1.00 94.81           H  
ATOM   1879  CE1 PHE A 124      -7.434   6.848  18.928  1.00 94.81           C  
ATOM   1880  HE1 PHE A 124      -6.996   5.866  19.028  1.00 94.81           H  
ATOM   1881  CE2 PHE A 124      -7.233   9.272  19.016  1.00 94.81           C  
ATOM   1882  HE2 PHE A 124      -6.628  10.158  19.139  1.00 94.81           H  
ATOM   1883  CZ  PHE A 124      -6.647   7.998  19.112  1.00 94.81           C  
ATOM   1884  HZ  PHE A 124      -5.594   7.898  19.328  1.00 94.81           H  
ATOM   1885  N   VAL A 125     -12.988   7.450  15.850  1.00 95.88           N  
ATOM   1886  H   VAL A 125     -12.250   6.836  15.534  1.00 95.88           H  
ATOM   1887  CA  VAL A 125     -14.368   7.048  15.597  1.00 95.88           C  
ATOM   1888  HA  VAL A 125     -14.935   7.939  15.327  1.00 95.88           H  
ATOM   1889  C   VAL A 125     -14.976   6.466  16.874  1.00 95.88           C  
ATOM   1890  CB  VAL A 125     -14.453   6.074  14.409  1.00 95.88           C  
ATOM   1891  HB  VAL A 125     -13.847   5.194  14.625  1.00 95.88           H  
ATOM   1892  O   VAL A 125     -14.346   5.691  17.590  1.00 95.88           O  
ATOM   1893  CG1 VAL A 125     -15.893   5.618  14.164  1.00 95.88           C  
ATOM   1894 HG11 VAL A 125     -16.542   6.487  14.062  1.00 95.88           H  
ATOM   1895 HG12 VAL A 125     -16.227   4.998  14.996  1.00 95.88           H  
ATOM   1896 HG13 VAL A 125     -15.943   5.014  13.259  1.00 95.88           H  
ATOM   1897  CG2 VAL A 125     -13.945   6.735  13.119  1.00 95.88           C  
ATOM   1898 HG21 VAL A 125     -12.907   7.046  13.232  1.00 95.88           H  
ATOM   1899 HG22 VAL A 125     -13.988   6.014  12.303  1.00 95.88           H  
ATOM   1900 HG23 VAL A 125     -14.563   7.597  12.866  1.00 95.88           H  
ATOM   1901  N   LYS A 126     -16.221   6.822  17.163  1.00 95.36           N  
ATOM   1902  H   LYS A 126     -16.660   7.503  16.560  1.00 95.36           H  
ATOM   1903  CA  LYS A 126     -17.041   6.256  18.228  1.00 95.36           C  
ATOM   1904  HA  LYS A 126     -16.530   5.402  18.673  1.00 95.36           H  
ATOM   1905  C   LYS A 126     -18.344   5.759  17.618  1.00 95.36           C  
ATOM   1906  CB  LYS A 126     -17.258   7.324  19.306  1.00 95.36           C  
ATOM   1907  HB2 LYS A 126     -16.290   7.688  19.652  1.00 95.36           H  
ATOM   1908  HB3 LYS A 126     -17.799   8.159  18.860  1.00 95.36           H  
ATOM   1909  O   LYS A 126     -18.981   6.463  16.840  1.00 95.36           O  
ATOM   1910  CG  LYS A 126     -18.044   6.782  20.507  1.00 95.36           C  
ATOM   1911  HG2 LYS A 126     -17.442   6.054  21.050  1.00 95.36           H  
ATOM   1912  HG3 LYS A 126     -18.955   6.298  20.155  1.00 95.36           H  
ATOM   1913  CD  LYS A 126     -18.444   7.931  21.434  1.00 95.36           C  
ATOM   1914  HD2 LYS A 126     -17.567   8.344  21.932  1.00 95.36           H  
ATOM   1915  HD3 LYS A 126     -18.911   8.706  20.827  1.00 95.36           H  
ATOM   1916  CE  LYS A 126     -19.459   7.425  22.462  1.00 95.36           C  
ATOM   1917  HE2 LYS A 126     -18.941   7.007  23.325  1.00 95.36           H  
ATOM   1918  HE3 LYS A 126     -20.038   6.625  22.000  1.00 95.36           H  
ATOM   1919  NZ  LYS A 126     -20.389   8.512  22.845  1.00 95.36           N  
ATOM   1920  HZ1 LYS A 126     -21.147   8.156  23.409  1.00 95.36           H  
ATOM   1921  HZ2 LYS A 126     -20.830   8.887  22.018  1.00 95.36           H  
ATOM   1922  HZ3 LYS A 126     -19.921   9.284  23.300  1.00 95.36           H  
ATOM   1923  N   SER A 127     -18.733   4.541  17.962  1.00 94.18           N  
ATOM   1924  H   SER A 127     -18.182   4.043  18.647  1.00 94.18           H  
ATOM   1925  CA  SER A 127     -20.033   3.984  17.592  1.00 94.18           C  
ATOM   1926  HA  SER A 127     -20.292   4.298  16.581  1.00 94.18           H  
ATOM   1927  C   SER A 127     -21.106   4.508  18.545  1.00 94.18           C  
ATOM   1928  CB  SER A 127     -19.977   2.456  17.599  1.00 94.18           C  
ATOM   1929  HB2 SER A 127     -19.244   2.109  16.871  1.00 94.18           H  
ATOM   1930  HB3 SER A 127     -20.954   2.052  17.335  1.00 94.18           H  
ATOM   1931  O   SER A 127     -20.974   4.421  19.757  1.00 94.18           O  
ATOM   1932  OG  SER A 127     -19.617   1.991  18.876  1.00 94.18           O  
ATOM   1933  HG  SER A 127     -18.688   2.169  19.041  1.00 94.18           H  
ATOM   1934  N   GLU A 128     -22.187   5.059  18.021  1.00 92.74           N  
ATOM   1935  H   GLU A 128     -22.220   5.188  17.020  1.00 92.74           H  
ATOM   1936  CA  GLU A 128     -23.372   5.488  18.773  1.00 92.74           C  
ATOM   1937  HA  GLU A 128     -23.285   5.180  19.816  1.00 92.74           H  
ATOM   1938  C   GLU A 128     -24.577   4.739  18.208  1.00 92.74           C  
ATOM   1939  CB  GLU A 128     -23.506   7.018  18.757  1.00 92.74           C  
ATOM   1940  HB2 GLU A 128     -23.529   7.378  17.729  1.00 92.74           H  
ATOM   1941  HB3 GLU A 128     -24.431   7.295  19.262  1.00 92.74           H  
ATOM   1942  O   GLU A 128     -25.499   5.306  17.632  1.00 92.74           O  
ATOM   1943  CG  GLU A 128     -22.325   7.653  19.507  1.00 92.74           C  
ATOM   1944  HG2 GLU A 128     -21.399   7.453  18.967  1.00 92.74           H  
ATOM   1945  HG3 GLU A 128     -22.241   7.182  20.486  1.00 92.74           H  
ATOM   1946  CD  GLU A 128     -22.442   9.163  19.710  1.00 92.74           C  
ATOM   1947  OE1 GLU A 128     -21.710   9.639  20.620  1.00 92.74           O  
ATOM   1948  OE2 GLU A 128     -23.175   9.839  18.959  1.00 92.74           O  
ATOM   1949  N   CYS A 129     -24.481   3.413  18.283  1.00 89.85           N  
ATOM   1950  H   CYS A 129     -23.703   3.020  18.791  1.00 89.85           H  
ATOM   1951  CA  CYS A 129     -25.374   2.483  17.609  1.00 89.85           C  
ATOM   1952  HA  CYS A 129     -25.939   3.029  16.853  1.00 89.85           H  
ATOM   1953  C   CYS A 129     -26.361   1.844  18.587  1.00 89.85           C  
ATOM   1954  CB  CYS A 129     -24.521   1.413  16.922  1.00 89.85           C  
ATOM   1955  HB2 CYS A 129     -23.991   0.830  17.675  1.00 89.85           H  
ATOM   1956  HB3 CYS A 129     -25.154   0.732  16.354  1.00 89.85           H  
ATOM   1957  O   CYS A 129     -26.031   1.652  19.755  1.00 89.85           O  
ATOM   1958  SG  CYS A 129     -23.321   2.197  15.819  1.00 89.85           S  
ATOM   1959  HG  CYS A 129     -23.191   3.350  16.483  1.00 89.85           H  
ATOM   1960  N   ASN A 130     -27.533   1.432  18.101  1.00 90.97           N  
ATOM   1961  H   ASN A 130     -27.806   1.730  17.176  1.00 90.97           H  
ATOM   1962  CA  ASN A 130     -28.471   0.628  18.898  1.00 90.97           C  
ATOM   1963  HA  ASN A 130     -28.561   1.066  19.892  1.00 90.97           H  
ATOM   1964  C   ASN A 130     -28.001  -0.822  19.096  1.00 90.97           C  
ATOM   1965  CB  ASN A 130     -29.847   0.657  18.217  1.00 90.97           C  
ATOM   1966  HB2 ASN A 130     -29.750   0.347  17.177  1.00 90.97           H  
ATOM   1967  HB3 ASN A 130     -30.507  -0.050  18.718  1.00 90.97           H  
ATOM   1968  O   ASN A 130     -28.366  -1.463  20.081  1.00 90.97           O  
ATOM   1969  CG  ASN A 130     -30.510   2.019  18.279  1.00 90.97           C  
ATOM   1970  ND2 ASN A 130     -31.488   2.254  17.437  1.00 90.97           N  
ATOM   1971 HD21 ASN A 130     -31.746   1.566  16.745  1.00 90.97           H  
ATOM   1972 HD22 ASN A 130     -31.911   3.170  17.483  1.00 90.97           H  
ATOM   1973  OD1 ASN A 130     -30.188   2.876  19.082  1.00 90.97           O  
ATOM   1974  N   ASP A 131     -27.196  -1.332  18.164  1.00 93.25           N  
ATOM   1975  H   ASP A 131     -26.932  -0.755  17.378  1.00 93.25           H  
ATOM   1976  CA  ASP A 131     -26.751  -2.720  18.146  1.00 93.25           C  
ATOM   1977  HA  ASP A 131     -26.800  -3.095  19.168  1.00 93.25           H  
ATOM   1978  C   ASP A 131     -25.290  -2.871  17.692  1.00 93.25           C  
ATOM   1979  CB  ASP A 131     -27.720  -3.537  17.271  1.00 93.25           C  
ATOM   1980  HB2 ASP A 131     -28.692  -3.045  17.239  1.00 93.25           H  
ATOM   1981  HB3 ASP A 131     -27.339  -3.593  16.251  1.00 93.25           H  
ATOM   1982  O   ASP A 131     -24.647  -1.895  17.293  1.00 93.25           O  
ATOM   1983  CG  ASP A 131     -27.932  -4.943  17.830  1.00 93.25           C  
ATOM   1984  OD1 ASP A 131     -27.081  -5.399  18.628  1.00 93.25           O  
ATOM   1985  OD2 ASP A 131     -28.948  -5.577  17.473  1.00 93.25           O  
ATOM   1986  N   THR A 132     -24.761  -4.092  17.780  1.00 93.83           N  
ATOM   1987  H   THR A 132     -25.359  -4.832  18.120  1.00 93.83           H  
ATOM   1988  CA  THR A 132     -23.383  -4.430  17.409  1.00 93.83           C  
ATOM   1989  HA  THR A 132     -22.730  -3.671  17.839  1.00 93.83           H  
ATOM   1990  C   THR A 132     -23.205  -4.400  15.887  1.00 93.83           C  
ATOM   1991  CB  THR A 132     -22.967  -5.790  18.003  1.00 93.83           C  
ATOM   1992  HB  THR A 132     -23.615  -6.563  17.589  1.00 93.83           H  
ATOM   1993  O   THR A 132     -24.006  -4.957  15.128  1.00 93.83           O  
ATOM   1994  CG2 THR A 132     -21.513  -6.169  17.723  1.00 93.83           C  
ATOM   1995 HG21 THR A 132     -21.350  -6.281  16.651  1.00 93.83           H  
ATOM   1996 HG22 THR A 132     -21.290  -7.122  18.204  1.00 93.83           H  
ATOM   1997 HG23 THR A 132     -20.843  -5.405  18.118  1.00 93.83           H  
ATOM   1998  OG1 THR A 132     -23.120  -5.786  19.415  1.00 93.83           O  
ATOM   1999  HG1 THR A 132     -22.251  -5.726  19.819  1.00 93.83           H  
ATOM   2000  N   VAL A 133     -22.119  -3.768  15.441  1.00 95.12           N  
ATOM   2001  H   VAL A 133     -21.519  -3.335  16.128  1.00 95.12           H  
ATOM   2002  CA  VAL A 133     -21.662  -3.772  14.044  1.00 95.12           C  
ATOM   2003  HA  VAL A 133     -22.492  -4.043  13.391  1.00 95.12           H  
ATOM   2004  C   VAL A 133     -20.558  -4.813  13.906  1.00 95.12           C  
ATOM   2005  CB  VAL A 133     -21.133  -2.393  13.607  1.00 95.12           C  
ATOM   2006  HB  VAL A 133     -20.218  -2.180  14.159  1.00 95.12           H  
ATOM   2007  O   VAL A 133     -19.629  -4.837  14.704  1.00 95.12           O  
ATOM   2008  CG1 VAL A 133     -20.803  -2.369  12.109  1.00 95.12           C  
ATOM   2009 HG11 VAL A 133     -21.690  -2.623  11.528  1.00 95.12           H  
ATOM   2010 HG12 VAL A 133     -20.460  -1.375  11.820  1.00 95.12           H  
ATOM   2011 HG13 VAL A 133     -20.012  -3.085  11.885  1.00 95.12           H  
ATOM   2012  CG2 VAL A 133     -22.109  -1.245  13.880  1.00 95.12           C  
ATOM   2013 HG21 VAL A 133     -21.568  -0.301  13.812  1.00 95.12           H  
ATOM   2014 HG22 VAL A 133     -22.530  -1.306  14.883  1.00 95.12           H  
ATOM   2015 HG23 VAL A 133     -22.908  -1.244  13.139  1.00 95.12           H  
ATOM   2016  N   TYR A 134     -20.617  -5.657  12.886  1.00 95.48           N  
ATOM   2017  H   TYR A 134     -21.392  -5.574  12.244  1.00 95.48           H  
ATOM   2018  CA  TYR A 134     -19.599  -6.662  12.603  1.00 95.48           C  
ATOM   2019  HA  TYR A 134     -18.895  -6.730  13.433  1.00 95.48           H  
ATOM   2020  C   TYR A 134     -18.837  -6.238  11.352  1.00 95.48           C  
ATOM   2021  CB  TYR A 134     -20.242  -8.039  12.433  1.00 95.48           C  
ATOM   2022  HB2 TYR A 134     -20.930  -7.986  11.590  1.00 95.48           H  
ATOM   2023  HB3 TYR A 134     -19.467  -8.753  12.154  1.00 95.48           H  
ATOM   2024  O   TYR A 134     -19.407  -6.170  10.260  1.00 95.48           O  
ATOM   2025  CG  TYR A 134     -20.988  -8.575  13.641  1.00 95.48           C  
ATOM   2026  CD1 TYR A 134     -20.478  -9.688  14.331  1.00 95.48           C  
ATOM   2027  HD1 TYR A 134     -19.584 -10.182  13.979  1.00 95.48           H  
ATOM   2028  CD2 TYR A 134     -22.226  -8.021  14.033  1.00 95.48           C  
ATOM   2029  HD2 TYR A 134     -22.659  -7.198  13.484  1.00 95.48           H  
ATOM   2030  CE1 TYR A 134     -21.200 -10.231  15.407  1.00 95.48           C  
ATOM   2031  HE1 TYR A 134     -20.892 -11.168  15.848  1.00 95.48           H  
ATOM   2032  CE2 TYR A 134     -22.904  -8.518  15.162  1.00 95.48           C  
ATOM   2033  HE2 TYR A 134     -23.835  -8.073  15.481  1.00 95.48           H  
ATOM   2034  OH  TYR A 134     -23.010 -10.113  16.962  1.00 95.48           O  
ATOM   2035  HH  TYR A 134     -22.546 -10.878  17.308  1.00 95.48           H  
ATOM   2036  CZ  TYR A 134     -22.378  -9.616  15.867  1.00 95.48           C  
ATOM   2037  N   LEU A 135     -17.549  -5.946  11.517  1.00 96.15           N  
ATOM   2038  H   LEU A 135     -17.170  -5.986  12.452  1.00 96.15           H  
ATOM   2039  CA  LEU A 135     -16.670  -5.469  10.452  1.00 96.15           C  
ATOM   2040  HA  LEU A 135     -17.266  -5.084   9.625  1.00 96.15           H  
ATOM   2041  C   LEU A 135     -15.790  -6.625   9.951  1.00 96.15           C  
ATOM   2042  CB  LEU A 135     -15.831  -4.295  10.982  1.00 96.15           C  
ATOM   2043  HB2 LEU A 135     -15.168  -3.957  10.186  1.00 96.15           H  
ATOM   2044  HB3 LEU A 135     -15.217  -4.660  11.806  1.00 96.15           H  
ATOM   2045  O   LEU A 135     -14.937  -7.095  10.708  1.00 96.15           O  
ATOM   2046  CG  LEU A 135     -16.652  -3.097  11.493  1.00 96.15           C  
ATOM   2047  HG  LEU A 135     -17.281  -3.410  12.326  1.00 96.15           H  
ATOM   2048  CD1 LEU A 135     -15.705  -2.013  11.998  1.00 96.15           C  
ATOM   2049 HD11 LEU A 135     -15.040  -2.426  12.756  1.00 96.15           H  
ATOM   2050 HD12 LEU A 135     -15.123  -1.616  11.166  1.00 96.15           H  
ATOM   2051 HD13 LEU A 135     -16.284  -1.207  12.448  1.00 96.15           H  
ATOM   2052  CD2 LEU A 135     -17.539  -2.479  10.410  1.00 96.15           C  
ATOM   2053 HD21 LEU A 135     -18.307  -3.190  10.107  1.00 96.15           H  
ATOM   2054 HD22 LEU A 135     -16.943  -2.197   9.543  1.00 96.15           H  
ATOM   2055 HD23 LEU A 135     -18.033  -1.593  10.809  1.00 96.15           H  
ATOM   2056  N   PRO A 136     -15.979  -7.123   8.717  1.00 96.15           N  
ATOM   2057  CA  PRO A 136     -15.202  -8.237   8.178  1.00 96.15           C  
ATOM   2058  HA  PRO A 136     -15.322  -9.103   8.828  1.00 96.15           H  
ATOM   2059  C   PRO A 136     -13.714  -7.920   8.029  1.00 96.15           C  
ATOM   2060  CB  PRO A 136     -15.822  -8.549   6.815  1.00 96.15           C  
ATOM   2061  HB2 PRO A 136     -15.287  -8.040   6.014  1.00 96.15           H  
ATOM   2062  HB3 PRO A 136     -15.829  -9.627   6.650  1.00 96.15           H  
ATOM   2063  O   PRO A 136     -13.357  -6.904   7.452  1.00 96.15           O  
ATOM   2064  CG  PRO A 136     -17.234  -7.988   6.907  1.00 96.15           C  
ATOM   2065  HG2 PRO A 136     -17.642  -7.734   5.929  1.00 96.15           H  
ATOM   2066  HG3 PRO A 136     -17.874  -8.699   7.429  1.00 96.15           H  
ATOM   2067  CD  PRO A 136     -17.037  -6.763   7.786  1.00 96.15           C  
ATOM   2068  HD2 PRO A 136     -17.975  -6.535   8.292  1.00 96.15           H  
ATOM   2069  HD3 PRO A 136     -16.708  -5.917   7.183  1.00 96.15           H  
ATOM   2070  N   THR A 137     -12.841  -8.813   8.490  1.00 96.41           N  
ATOM   2071  H   THR A 137     -13.206  -9.588   9.025  1.00 96.41           H  
ATOM   2072  CA  THR A 137     -11.376  -8.748   8.324  1.00 96.41           C  
ATOM   2073  HA  THR A 137     -11.107  -7.813   7.833  1.00 96.41           H  
ATOM   2074  C   THR A 137     -10.830  -9.883   7.457  1.00 96.41           C  
ATOM   2075  CB  THR A 137     -10.663  -8.786   9.682  1.00 96.41           C  
ATOM   2076  HB  THR A 137      -9.591  -8.678   9.515  1.00 96.41           H  
ATOM   2077  O   THR A 137      -9.710  -9.782   6.935  1.00 96.41           O  
ATOM   2078  CG2 THR A 137     -11.115  -7.668  10.614  1.00 96.41           C  
ATOM   2079 HG21 THR A 137     -10.503  -7.675  11.516  1.00 96.41           H  
ATOM   2080 HG22 THR A 137     -12.165  -7.794  10.880  1.00 96.41           H  
ATOM   2081 HG23 THR A 137     -10.991  -6.705  10.119  1.00 96.41           H  
ATOM   2082  OG1 THR A 137     -10.895 -10.018  10.328  1.00 96.41           O  
ATOM   2083  HG1 THR A 137     -10.524  -9.962  11.211  1.00 96.41           H  
ATOM   2084  N   LYS A 138     -11.606 -10.965   7.292  1.00 95.53           N  
ATOM   2085  H   LYS A 138     -12.485 -10.982   7.789  1.00 95.53           H  
ATOM   2086  CA  LYS A 138     -11.343 -12.060   6.350  1.00 95.53           C  
ATOM   2087  HA  LYS A 138     -10.720 -11.666   5.547  1.00 95.53           H  
ATOM   2088  C   LYS A 138     -12.631 -12.571   5.713  1.00 95.53           C  
ATOM   2089  CB  LYS A 138     -10.623 -13.248   7.014  1.00 95.53           C  
ATOM   2090  HB2 LYS A 138     -11.317 -13.775   7.669  1.00 95.53           H  
ATOM   2091  HB3 LYS A 138     -10.337 -13.946   6.227  1.00 95.53           H  
ATOM   2092  O   LYS A 138     -13.681 -12.562   6.355  1.00 95.53           O  
ATOM   2093  CG  LYS A 138      -9.369 -12.873   7.811  1.00 95.53           C  
ATOM   2094  HG2 LYS A 138      -9.659 -12.340   8.717  1.00 95.53           H  
ATOM   2095  HG3 LYS A 138      -8.728 -12.224   7.215  1.00 95.53           H  
ATOM   2096  CD  LYS A 138      -8.576 -14.124   8.191  1.00 95.53           C  
ATOM   2097  HD2 LYS A 138      -8.300 -14.664   7.285  1.00 95.53           H  
ATOM   2098  HD3 LYS A 138      -9.196 -14.767   8.816  1.00 95.53           H  
ATOM   2099  CE  LYS A 138      -7.313 -13.702   8.942  1.00 95.53           C  
ATOM   2100  HE2 LYS A 138      -6.697 -13.098   8.275  1.00 95.53           H  
ATOM   2101  HE3 LYS A 138      -7.606 -13.079   9.787  1.00 95.53           H  
ATOM   2102  NZ  LYS A 138      -6.559 -14.886   9.415  1.00 95.53           N  
ATOM   2103  HZ1 LYS A 138      -7.123 -15.414  10.065  1.00 95.53           H  
ATOM   2104  HZ2 LYS A 138      -6.322 -15.479   8.633  1.00 95.53           H  
ATOM   2105  HZ3 LYS A 138      -5.709 -14.599   9.881  1.00 95.53           H  
ATOM   2106  N   HIS A 139     -12.496 -13.106   4.505  1.00 94.86           N  
ATOM   2107  H   HIS A 139     -11.586 -13.065   4.070  1.00 94.86           H  
ATOM   2108  CA  HIS A 139     -13.537 -13.833   3.785  1.00 94.86           C  
ATOM   2109  HA  HIS A 139     -14.368 -14.053   4.456  1.00 94.86           H  
ATOM   2110  C   HIS A 139     -12.962 -15.150   3.251  1.00 94.86           C  
ATOM   2111  CB  HIS A 139     -14.059 -12.948   2.654  1.00 94.86           C  
ATOM   2112  HB2 HIS A 139     -14.449 -12.023   3.080  1.00 94.86           H  
ATOM   2113  HB3 HIS A 139     -13.230 -12.684   1.998  1.00 94.86           H  
ATOM   2114  O   HIS A 139     -11.925 -15.147   2.588  1.00 94.86           O  
ATOM   2115  CG  HIS A 139     -15.137 -13.600   1.831  1.00 94.86           C  
ATOM   2116  CD2 HIS A 139     -16.309 -14.158   2.271  1.00 94.86           C  
ATOM   2117  HD2 HIS A 139     -16.639 -14.230   3.297  1.00 94.86           H  
ATOM   2118  ND1 HIS A 139     -15.120 -13.718   0.464  1.00 94.86           N  
ATOM   2119  HD1 HIS A 139     -14.449 -13.268  -0.142  1.00 94.86           H  
ATOM   2120  CE1 HIS A 139     -16.261 -14.309   0.080  1.00 94.86           C  
ATOM   2121  HE1 HIS A 139     -16.564 -14.478  -0.942  1.00 94.86           H  
ATOM   2122  NE2 HIS A 139     -17.007 -14.615   1.148  1.00 94.86           N  
ATOM   2123  N   ASN A 140     -13.581 -16.286   3.580  1.00 93.84           N  
ATOM   2124  H   ASN A 140     -14.437 -16.216   4.111  1.00 93.84           H  
ATOM   2125  CA  ASN A 140     -13.117 -17.635   3.227  1.00 93.84           C  
ATOM   2126  HA  ASN A 140     -13.658 -18.332   3.866  1.00 93.84           H  
ATOM   2127  C   ASN A 140     -11.629 -17.878   3.550  1.00 93.84           C  
ATOM   2128  CB  ASN A 140     -13.522 -17.945   1.775  1.00 93.84           C  
ATOM   2129  HB2 ASN A 140     -13.114 -18.910   1.474  1.00 93.84           H  
ATOM   2130  HB3 ASN A 140     -13.125 -17.179   1.109  1.00 93.84           H  
ATOM   2131  O   ASN A 140     -10.883 -18.474   2.778  1.00 93.84           O  
ATOM   2132  CG  ASN A 140     -15.029 -18.032   1.641  1.00 93.84           C  
ATOM   2133  ND2 ASN A 140     -15.593 -17.522   0.575  1.00 93.84           N  
ATOM   2134 HD21 ASN A 140     -15.051 -16.974  -0.077  1.00 93.84           H  
ATOM   2135 HD22 ASN A 140     -16.599 -17.447   0.632  1.00 93.84           H  
ATOM   2136  OD1 ASN A 140     -15.710 -18.556   2.501  1.00 93.84           O  
ATOM   2137  N   GLY A 141     -11.178 -17.364   4.699  1.00 91.76           N  
ATOM   2138  H   GLY A 141     -11.850 -16.879   5.276  1.00 91.76           H  
ATOM   2139  CA  GLY A 141      -9.789 -17.468   5.160  1.00 91.76           C  
ATOM   2140  HA2 GLY A 141      -9.766 -17.322   6.239  1.00 91.76           H  
ATOM   2141  HA3 GLY A 141      -9.423 -18.472   4.944  1.00 91.76           H  
ATOM   2142  C   GLY A 141      -8.807 -16.474   4.524  1.00 91.76           C  
ATOM   2143  O   GLY A 141      -7.695 -16.328   5.037  1.00 91.76           O  
ATOM   2144  N   VAL A 142      -9.207 -15.741   3.482  1.00 93.72           N  
ATOM   2145  H   VAL A 142     -10.142 -15.875   3.125  1.00 93.72           H  
ATOM   2146  CA  VAL A 142      -8.388 -14.712   2.826  1.00 93.72           C  
ATOM   2147  HA  VAL A 142      -7.345 -15.029   2.860  1.00 93.72           H  
ATOM   2148  C   VAL A 142      -8.514 -13.391   3.581  1.00 93.72           C  
ATOM   2149  CB  VAL A 142      -8.772 -14.548   1.342  1.00 93.72           C  
ATOM   2150  HB  VAL A 142      -9.799 -14.191   1.266  1.00 93.72           H  
ATOM   2151  O   VAL A 142      -9.617 -12.945   3.889  1.00 93.72           O  
ATOM   2152  CG1 VAL A 142      -7.853 -13.540   0.640  1.00 93.72           C  
ATOM   2153 HG11 VAL A 142      -6.810 -13.843   0.730  1.00 93.72           H  
ATOM   2154 HG12 VAL A 142      -7.984 -12.545   1.066  1.00 93.72           H  
ATOM   2155 HG13 VAL A 142      -8.116 -13.479  -0.416  1.00 93.72           H  
ATOM   2156  CG2 VAL A 142      -8.656 -15.884   0.593  1.00 93.72           C  
ATOM   2157 HG21 VAL A 142      -8.896 -15.736  -0.460  1.00 93.72           H  
ATOM   2158 HG22 VAL A 142      -7.645 -16.281   0.681  1.00 93.72           H  
ATOM   2159 HG23 VAL A 142      -9.365 -16.606   0.998  1.00 93.72           H  
ATOM   2160  N   HIS A 143      -7.382 -12.767   3.910  1.00 93.78           N  
ATOM   2161  H   HIS A 143      -6.510 -13.136   3.556  1.00 93.78           H  
ATOM   2162  CA  HIS A 143      -7.354 -11.481   4.604  1.00 93.78           C  
ATOM   2163  HA  HIS A 143      -8.078 -11.512   5.418  1.00 93.78           H  
ATOM   2164  C   HIS A 143      -7.774 -10.327   3.691  1.00 93.78           C  
ATOM   2165  CB  HIS A 143      -5.960 -11.248   5.199  1.00 93.78           C  
ATOM   2166  HB2 HIS A 143      -5.731 -12.053   5.897  1.00 93.78           H  
ATOM   2167  HB3 HIS A 143      -5.226 -11.276   4.394  1.00 93.78           H  
ATOM   2168  O   HIS A 143      -7.364 -10.279   2.536  1.00 93.78           O  
ATOM   2169  CG  HIS A 143      -5.824  -9.933   5.925  1.00 93.78           C  
ATOM   2170  CD2 HIS A 143      -4.855  -8.989   5.709  1.00 93.78           C  
ATOM   2171  HD2 HIS A 143      -4.049  -9.053   4.994  1.00 93.78           H  
ATOM   2172  ND1 HIS A 143      -6.668  -9.437   6.899  1.00 93.78           N  
ATOM   2173  HD1 HIS A 143      -7.585  -9.782   7.143  1.00 93.78           H  
ATOM   2174  CE1 HIS A 143      -6.201  -8.232   7.268  1.00 93.78           C  
ATOM   2175  HE1 HIS A 143      -6.684  -7.571   7.972  1.00 93.78           H  
ATOM   2176  NE2 HIS A 143      -5.095  -7.924   6.579  1.00 93.78           N  
ATOM   2177  N   ILE A 144      -8.549  -9.392   4.244  1.00 94.64           N  
ATOM   2178  H   ILE A 144      -8.858  -9.524   5.196  1.00 94.64           H  
ATOM   2179  CA  ILE A 144      -8.957  -8.142   3.601  1.00 94.64           C  
ATOM   2180  HA  ILE A 144      -8.872  -8.238   2.518  1.00 94.64           H  
ATOM   2181  C   ILE A 144      -8.022  -7.028   4.112  1.00 94.64           C  
ATOM   2182  CB  ILE A 144     -10.445  -7.858   3.906  1.00 94.64           C  
ATOM   2183  HB  ILE A 144     -10.564  -7.756   4.985  1.00 94.64           H  
ATOM   2184  O   ILE A 144      -8.207  -6.578   5.251  1.00 94.64           O  
ATOM   2185  CG1 ILE A 144     -11.359  -9.015   3.432  1.00 94.64           C  
ATOM   2186 HG12 ILE A 144     -11.433  -8.997   2.345  1.00 94.64           H  
ATOM   2187 HG13 ILE A 144     -10.937  -9.978   3.717  1.00 94.64           H  
ATOM   2188  CG2 ILE A 144     -10.860  -6.540   3.228  1.00 94.64           C  
ATOM   2189 HG21 ILE A 144     -10.713  -6.616   2.151  1.00 94.64           H  
ATOM   2190 HG22 ILE A 144     -10.269  -5.702   3.596  1.00 94.64           H  
ATOM   2191 HG23 ILE A 144     -11.910  -6.318   3.418  1.00 94.64           H  
ATOM   2192  CD1 ILE A 144     -12.766  -8.964   4.039  1.00 94.64           C  
ATOM   2193 HD11 ILE A 144     -13.282  -8.049   3.749  1.00 94.64           H  
ATOM   2194 HD12 ILE A 144     -13.342  -9.818   3.682  1.00 94.64           H  
ATOM   2195 HD13 ILE A 144     -12.704  -9.009   5.126  1.00 94.64           H  
ATOM   2196  N   PRO A 145      -7.017  -6.585   3.324  1.00 91.67           N  
ATOM   2197  CA  PRO A 145      -5.989  -5.647   3.792  1.00 91.67           C  
ATOM   2198  HA  PRO A 145      -5.470  -6.084   4.645  1.00 91.67           H  
ATOM   2199  C   PRO A 145      -6.544  -4.279   4.202  1.00 91.67           C  
ATOM   2200  CB  PRO A 145      -5.004  -5.496   2.623  1.00 91.67           C  
ATOM   2201  HB2 PRO A 145      -3.977  -5.402   2.976  1.00 91.67           H  
ATOM   2202  HB3 PRO A 145      -5.270  -4.634   2.011  1.00 91.67           H  
ATOM   2203  O   PRO A 145      -6.019  -3.631   5.101  1.00 91.67           O  
ATOM   2204  CG  PRO A 145      -5.202  -6.766   1.803  1.00 91.67           C  
ATOM   2205  HG2 PRO A 145      -4.934  -6.620   0.756  1.00 91.67           H  
ATOM   2206  HG3 PRO A 145      -4.629  -7.583   2.241  1.00 91.67           H  
ATOM   2207  CD  PRO A 145      -6.692  -7.032   1.975  1.00 91.67           C  
ATOM   2208  HD2 PRO A 145      -6.888  -8.092   1.815  1.00 91.67           H  
ATOM   2209  HD3 PRO A 145      -7.260  -6.439   1.258  1.00 91.67           H  
ATOM   2210  N   ASP A 146      -7.625  -3.846   3.557  1.00 92.71           N  
ATOM   2211  H   ASP A 146      -8.014  -4.426   2.827  1.00 92.71           H  
ATOM   2212  CA  ASP A 146      -8.240  -2.526   3.695  1.00 92.71           C  
ATOM   2213  HA  ASP A 146      -7.650  -1.937   4.398  1.00 92.71           H  
ATOM   2214  C   ASP A 146      -9.650  -2.602   4.266  1.00 92.71           C  
ATOM   2215  CB  ASP A 146      -8.182  -1.818   2.346  1.00 92.71           C  
ATOM   2216  HB2 ASP A 146      -7.164  -1.971   1.989  1.00 92.71           H  
ATOM   2217  HB3 ASP A 146      -8.391  -0.755   2.464  1.00 92.71           H  
ATOM   2218  O   ASP A 146     -10.543  -1.861   3.852  1.00 92.71           O  
ATOM   2219  CG  ASP A 146      -9.018  -2.404   1.225  1.00 92.71           C  
ATOM   2220  OD1 ASP A 146      -9.333  -3.610   1.272  1.00 92.71           O  
ATOM   2221  OD2 ASP A 146      -9.148  -1.705   0.194  1.00 92.71           O  
ATOM   2222  N   ASN A 147      -9.852  -3.527   5.200  1.00 94.83           N  
ATOM   2223  H   ASN A 147      -9.073  -4.116   5.459  1.00 94.83           H  
ATOM   2224  CA  ASN A 147     -11.139  -3.726   5.841  1.00 94.83           C  
ATOM   2225  HA  ASN A 147     -11.866  -3.946   5.059  1.00 94.83           H  
ATOM   2226  C   ASN A 147     -11.638  -2.475   6.583  1.00 94.83           C  
ATOM   2227  CB  ASN A 147     -11.076  -4.936   6.774  1.00 94.83           C  
ATOM   2228  HB2 ASN A 147     -12.048  -5.011   7.262  1.00 94.83           H  
ATOM   2229  HB3 ASN A 147     -10.895  -5.845   6.202  1.00 94.83           H  
ATOM   2230  O   ASN A 147     -10.869  -1.614   7.022  1.00 94.83           O  
ATOM   2231  CG  ASN A 147     -10.062  -4.803   7.884  1.00 94.83           C  
ATOM   2232  ND2 ASN A 147      -8.974  -5.532   7.831  1.00 94.83           N  
ATOM   2233 HD21 ASN A 147      -8.749  -6.035   6.984  1.00 94.83           H  
ATOM   2234 HD22 ASN A 147      -8.278  -5.306   8.527  1.00 94.83           H  
ATOM   2235  OD1 ASN A 147     -10.239  -4.032   8.808  1.00 94.83           O  
ATOM   2236  N   LEU A 148     -12.957  -2.410   6.774  1.00 96.21           N  
ATOM   2237  H   LEU A 148     -13.537  -3.138   6.381  1.00 96.21           H  
ATOM   2238  CA  LEU A 148     -13.613  -1.291   7.448  1.00 96.21           C  
ATOM   2239  HA  LEU A 148     -13.346  -0.372   6.925  1.00 96.21           H  
ATOM   2240  C   LEU A 148     -13.153  -1.108   8.901  1.00 96.21           C  
ATOM   2241  CB  LEU A 148     -15.139  -1.476   7.378  1.00 96.21           C  
ATOM   2242  HB2 LEU A 148     -15.610  -0.749   8.039  1.00 96.21           H  
ATOM   2243  HB3 LEU A 148     -15.383  -2.473   7.747  1.00 96.21           H  
ATOM   2244  O   LEU A 148     -13.139   0.021   9.378  1.00 96.21           O  
ATOM   2245  CG  LEU A 148     -15.738  -1.302   5.971  1.00 96.21           C  
ATOM   2246  HG  LEU A 148     -15.221  -1.966   5.278  1.00 96.21           H  
ATOM   2247  CD1 LEU A 148     -17.215  -1.683   5.997  1.00 96.21           C  
ATOM   2248 HD11 LEU A 148     -17.625  -1.613   4.990  1.00 96.21           H  
ATOM   2249 HD12 LEU A 148     -17.772  -1.019   6.658  1.00 96.21           H  
ATOM   2250 HD13 LEU A 148     -17.319  -2.715   6.331  1.00 96.21           H  
ATOM   2251  CD2 LEU A 148     -15.627   0.142   5.475  1.00 96.21           C  
ATOM   2252 HD21 LEU A 148     -14.582   0.413   5.322  1.00 96.21           H  
ATOM   2253 HD22 LEU A 148     -16.094   0.825   6.184  1.00 96.21           H  
ATOM   2254 HD23 LEU A 148     -16.140   0.222   4.516  1.00 96.21           H  
ATOM   2255  N   ALA A 149     -12.729  -2.168   9.599  1.00 95.85           N  
ATOM   2256  H   ALA A 149     -12.657  -3.066   9.142  1.00 95.85           H  
ATOM   2257  CA  ALA A 149     -12.216  -2.036  10.962  1.00 95.85           C  
ATOM   2258  HA  ALA A 149     -12.949  -1.492  11.558  1.00 95.85           H  
ATOM   2259  C   ALA A 149     -10.934  -1.189  10.999  1.00 95.85           C  
ATOM   2260  CB  ALA A 149     -12.053  -3.421  11.596  1.00 95.85           C  
ATOM   2261  HB1 ALA A 149     -11.635  -3.317  12.597  1.00 95.85           H  
ATOM   2262  HB2 ALA A 149     -11.390  -4.043  10.994  1.00 95.85           H  
ATOM   2263  HB3 ALA A 149     -13.022  -3.914  11.670  1.00 95.85           H  
ATOM   2264  O   ALA A 149     -10.885  -0.221  11.757  1.00 95.85           O  
ATOM   2265  N   TYR A 150      -9.961  -1.443  10.118  1.00 94.19           N  
ATOM   2266  H   TYR A 150     -10.040  -2.260   9.529  1.00 94.19           H  
ATOM   2267  CA  TYR A 150      -8.780  -0.582   9.981  1.00 94.19           C  
ATOM   2268  HA  TYR A 150      -8.325  -0.460  10.964  1.00 94.19           H  
ATOM   2269  C   TYR A 150      -9.129   0.827   9.505  1.00 94.19           C  
ATOM   2270  CB  TYR A 150      -7.761  -1.203   9.015  1.00 94.19           C  
ATOM   2271  HB2 TYR A 150      -8.265  -1.443   8.079  1.00 94.19           H  
ATOM   2272  HB3 TYR A 150      -6.999  -0.456   8.792  1.00 94.19           H  
ATOM   2273  O   TYR A 150      -8.600   1.804  10.041  1.00 94.19           O  
ATOM   2274  CG  TYR A 150      -7.037  -2.431   9.529  1.00 94.19           C  
ATOM   2275  CD1 TYR A 150      -6.533  -2.467  10.846  1.00 94.19           C  
ATOM   2276  HD1 TYR A 150      -6.670  -1.627  11.510  1.00 94.19           H  
ATOM   2277  CD2 TYR A 150      -6.795  -3.511   8.659  1.00 94.19           C  
ATOM   2278  HD2 TYR A 150      -7.110  -3.451   7.627  1.00 94.19           H  
ATOM   2279  CE1 TYR A 150      -5.835  -3.596  11.307  1.00 94.19           C  
ATOM   2280  HE1 TYR A 150      -5.454  -3.615  12.317  1.00 94.19           H  
ATOM   2281  CE2 TYR A 150      -6.105  -4.648   9.118  1.00 94.19           C  
ATOM   2282  HE2 TYR A 150      -5.879  -5.460   8.443  1.00 94.19           H  
ATOM   2283  OH  TYR A 150      -4.967  -5.792  10.891  1.00 94.19           O  
ATOM   2284  HH  TYR A 150      -4.608  -5.651  11.770  1.00 94.19           H  
ATOM   2285  CZ  TYR A 150      -5.635  -4.696  10.446  1.00 94.19           C  
ATOM   2286  N   LYS A 151     -10.053   0.954   8.545  1.00 95.17           N  
ATOM   2287  H   LYS A 151     -10.431   0.115   8.127  1.00 95.17           H  
ATOM   2288  CA  LYS A 151     -10.478   2.272   8.055  1.00 95.17           C  
ATOM   2289  HA  LYS A 151      -9.590   2.821   7.741  1.00 95.17           H  
ATOM   2290  C   LYS A 151     -11.113   3.124   9.147  1.00 95.17           C  
ATOM   2291  CB  LYS A 151     -11.421   2.148   6.855  1.00 95.17           C  
ATOM   2292  HB2 LYS A 151     -11.795   3.143   6.612  1.00 95.17           H  
ATOM   2293  HB3 LYS A 151     -12.273   1.519   7.113  1.00 95.17           H  
ATOM   2294  O   LYS A 151     -10.903   4.329   9.145  1.00 95.17           O  
ATOM   2295  CG  LYS A 151     -10.699   1.587   5.624  1.00 95.17           C  
ATOM   2296  HG2 LYS A 151      -9.779   2.151   5.470  1.00 95.17           H  
ATOM   2297  HG3 LYS A 151     -10.439   0.540   5.782  1.00 95.17           H  
ATOM   2298  CD  LYS A 151     -11.575   1.713   4.375  1.00 95.17           C  
ATOM   2299  HD2 LYS A 151     -12.491   1.142   4.529  1.00 95.17           H  
ATOM   2300  HD3 LYS A 151     -11.839   2.760   4.221  1.00 95.17           H  
ATOM   2301  CE  LYS A 151     -10.888   1.182   3.113  1.00 95.17           C  
ATOM   2302  HE2 LYS A 151     -11.545   1.359   2.261  1.00 95.17           H  
ATOM   2303  HE3 LYS A 151     -10.780   0.102   3.211  1.00 95.17           H  
ATOM   2304  NZ  LYS A 151      -9.557   1.790   2.857  1.00 95.17           N  
ATOM   2305  HZ1 LYS A 151      -9.154   1.409   2.012  1.00 95.17           H  
ATOM   2306  HZ2 LYS A 151      -8.903   1.583   3.598  1.00 95.17           H  
ATOM   2307  HZ3 LYS A 151      -9.619   2.793   2.763  1.00 95.17           H  
ATOM   2308  N   LEU A 152     -11.842   2.513  10.081  1.00 95.96           N  
ATOM   2309  H   LEU A 152     -12.012   1.524   9.964  1.00 95.96           H  
ATOM   2310  CA  LEU A 152     -12.485   3.184  11.215  1.00 95.96           C  
ATOM   2311  HA  LEU A 152     -12.705   4.216  10.941  1.00 95.96           H  
ATOM   2312  C   LEU A 152     -11.592   3.260  12.472  1.00 95.96           C  
ATOM   2313  CB  LEU A 152     -13.816   2.472  11.512  1.00 95.96           C  
ATOM   2314  HB2 LEU A 152     -14.243   2.906  12.416  1.00 95.96           H  
ATOM   2315  HB3 LEU A 152     -13.589   1.425  11.709  1.00 95.96           H  
ATOM   2316  O   LEU A 152     -11.924   3.991  13.401  1.00 95.96           O  
ATOM   2317  CG  LEU A 152     -14.884   2.527  10.399  1.00 95.96           C  
ATOM   2318  HG  LEU A 152     -14.480   2.130   9.468  1.00 95.96           H  
ATOM   2319  CD1 LEU A 152     -16.088   1.678  10.802  1.00 95.96           C  
ATOM   2320 HD11 LEU A 152     -16.824   1.683   9.999  1.00 95.96           H  
ATOM   2321 HD12 LEU A 152     -16.545   2.071  11.711  1.00 95.96           H  
ATOM   2322 HD13 LEU A 152     -15.764   0.651  10.965  1.00 95.96           H  
ATOM   2323  CD2 LEU A 152     -15.379   3.942  10.119  1.00 95.96           C  
ATOM   2324 HD21 LEU A 152     -15.718   4.419  11.038  1.00 95.96           H  
ATOM   2325 HD22 LEU A 152     -14.564   4.514   9.676  1.00 95.96           H  
ATOM   2326 HD23 LEU A 152     -16.201   3.910   9.404  1.00 95.96           H  
ATOM   2327  N   GLY A 153     -10.462   2.545  12.508  1.00 95.42           N  
ATOM   2328  H   GLY A 153     -10.255   1.946  11.722  1.00 95.42           H  
ATOM   2329  CA  GLY A 153      -9.514   2.541  13.630  1.00 95.42           C  
ATOM   2330  HA2 GLY A 153      -9.469   3.539  14.066  1.00 95.42           H  
ATOM   2331  HA3 GLY A 153      -8.525   2.297  13.242  1.00 95.42           H  
ATOM   2332  C   GLY A 153      -9.832   1.542  14.753  1.00 95.42           C  
ATOM   2333  O   GLY A 153      -9.339   1.692  15.870  1.00 95.42           O  
ATOM   2334  N   PHE A 154     -10.659   0.527  14.496  1.00 95.24           N  
ATOM   2335  H   PHE A 154     -10.967   0.403  13.542  1.00 95.24           H  
ATOM   2336  CA  PHE A 154     -10.938  -0.549  15.452  1.00 95.24           C  
ATOM   2337  HA  PHE A 154     -10.886  -0.141  16.462  1.00 95.24           H  
ATOM   2338  C   PHE A 154      -9.885  -1.659  15.363  1.00 95.24           C  
ATOM   2339  CB  PHE A 154     -12.358  -1.094  15.259  1.00 95.24           C  
ATOM   2340  HB2 PHE A 154     -12.478  -1.425  14.227  1.00 95.24           H  
ATOM   2341  HB3 PHE A 154     -12.488  -1.967  15.899  1.00 95.24           H  
ATOM   2342  O   PHE A 154      -9.475  -2.080  14.277  1.00 95.24           O  
ATOM   2343  CG  PHE A 154     -13.443  -0.092  15.606  1.00 95.24           C  
ATOM   2344  CD1 PHE A 154     -13.747   0.185  16.952  1.00 95.24           C  
ATOM   2345  HD1 PHE A 154     -13.220  -0.328  17.743  1.00 95.24           H  
ATOM   2346  CD2 PHE A 154     -14.142   0.576  14.585  1.00 95.24           C  
ATOM   2347  HD2 PHE A 154     -13.925   0.344  13.553  1.00 95.24           H  
ATOM   2348  CE1 PHE A 154     -14.730   1.139  17.272  1.00 95.24           C  
ATOM   2349  HE1 PHE A 154     -14.960   1.346  18.307  1.00 95.24           H  
ATOM   2350  CE2 PHE A 154     -15.121   1.535  14.904  1.00 95.24           C  
ATOM   2351  HE2 PHE A 154     -15.654   2.047  14.117  1.00 95.24           H  
ATOM   2352  CZ  PHE A 154     -15.408   1.823  16.249  1.00 95.24           C  
ATOM   2353  HZ  PHE A 154     -16.155   2.563  16.498  1.00 95.24           H  
ATOM   2354  N   ASN A 155      -9.447  -2.158  16.518  1.00 90.58           N  
ATOM   2355  H   ASN A 155      -9.784  -1.768  17.387  1.00 90.58           H  
ATOM   2356  CA  ASN A 155      -8.399  -3.166  16.596  1.00 90.58           C  
ATOM   2357  HA  ASN A 155      -7.557  -2.816  16.001  1.00 90.58           H  
ATOM   2358  C   ASN A 155      -8.856  -4.520  16.020  1.00 90.58           C  
ATOM   2359  CB  ASN A 155      -7.938  -3.240  18.057  1.00 90.58           C  
ATOM   2360  HB2 ASN A 155      -7.620  -2.242  18.360  1.00 90.58           H  
ATOM   2361  HB3 ASN A 155      -8.776  -3.553  18.680  1.00 90.58           H  
ATOM   2362  O   ASN A 155      -9.865  -5.091  16.432  1.00 90.58           O  
ATOM   2363  CG  ASN A 155      -6.773  -4.162  18.316  1.00 90.58           C  
ATOM   2364  ND2 ASN A 155      -6.200  -4.063  19.490  1.00 90.58           N  
ATOM   2365 HD21 ASN A 155      -5.426  -4.675  19.705  1.00 90.58           H  
ATOM   2366 HD22 ASN A 155      -6.411  -3.295  20.111  1.00 90.58           H  
ATOM   2367  OD1 ASN A 155      -6.394  -4.964  17.485  1.00 90.58           O  
ATOM   2368  N   CYS A 156      -8.053  -5.053  15.099  1.00 86.63           N  
ATOM   2369  H   CYS A 156      -7.220  -4.532  14.862  1.00 86.63           H  
ATOM   2370  CA  CYS A 156      -8.262  -6.334  14.431  1.00 86.63           C  
ATOM   2371  HA  CYS A 156      -9.321  -6.584  14.497  1.00 86.63           H  
ATOM   2372  C   CYS A 156      -7.518  -7.507  15.096  1.00 86.63           C  
ATOM   2373  CB  CYS A 156      -7.902  -6.183  12.947  1.00 86.63           C  
ATOM   2374  HB2 CYS A 156      -8.005  -7.141  12.438  1.00 86.63           H  
ATOM   2375  HB3 CYS A 156      -6.867  -5.853  12.854  1.00 86.63           H  
ATOM   2376  O   CYS A 156      -7.223  -8.496  14.428  1.00 86.63           O  
ATOM   2377  SG  CYS A 156      -8.998  -4.987  12.140  1.00 86.63           S  
ATOM   2378  HG  CYS A 156      -8.847  -3.959  12.979  1.00 86.63           H  
ATOM   2379  N   GLU A 157      -7.181  -7.424  16.380  1.00 86.96           N  
ATOM   2380  H   GLU A 157      -7.318  -6.545  16.859  1.00 86.96           H  
ATOM   2381  CA  GLU A 157      -6.569  -8.519  17.136  1.00 86.96           C  
ATOM   2382  HA  GLU A 157      -5.583  -8.719  16.717  1.00 86.96           H  
ATOM   2383  C   GLU A 157      -7.392  -9.810  17.044  1.00 86.96           C  
ATOM   2384  CB  GLU A 157      -6.408  -8.126  18.610  1.00 86.96           C  
ATOM   2385  HB2 GLU A 157      -7.197  -7.430  18.893  1.00 86.96           H  
ATOM   2386  HB3 GLU A 157      -6.507  -9.019  19.227  1.00 86.96           H  
ATOM   2387  O   GLU A 157      -8.613  -9.806  17.196  1.00 86.96           O  
ATOM   2388  CG  GLU A 157      -5.032  -7.515  18.895  1.00 86.96           C  
ATOM   2389  HG2 GLU A 157      -4.282  -8.302  18.810  1.00 86.96           H  
ATOM   2390  HG3 GLU A 157      -4.794  -6.761  18.145  1.00 86.96           H  
ATOM   2391  CD  GLU A 157      -4.969  -6.906  20.301  1.00 86.96           C  
ATOM   2392  OE1 GLU A 157      -4.307  -5.854  20.442  1.00 86.96           O  
ATOM   2393  OE2 GLU A 157      -5.614  -7.462  21.219  1.00 86.96           O  
ATOM   2394  N   ALA A 158      -6.708 -10.939  16.843  1.00 80.26           N  
ATOM   2395  H   ALA A 158      -5.706 -10.882  16.726  1.00 80.26           H  
ATOM   2396  CA  ALA A 158      -7.350 -12.241  16.663  1.00 80.26           C  
ATOM   2397  HA  ALA A 158      -7.988 -12.195  15.781  1.00 80.26           H  
ATOM   2398  C   ALA A 158      -8.246 -12.649  17.849  1.00 80.26           C  
ATOM   2399  CB  ALA A 158      -6.249 -13.281  16.420  1.00 80.26           C  
ATOM   2400  HB1 ALA A 158      -5.596 -13.347  17.290  1.00 80.26           H  
ATOM   2401  HB2 ALA A 158      -6.706 -14.255  16.245  1.00 80.26           H  
ATOM   2402  HB3 ALA A 158      -5.663 -13.004  15.544  1.00 80.26           H  
ATOM   2403  O   ALA A 158      -9.234 -13.346  17.651  1.00 80.26           O  
ATOM   2404  N   SER A 159      -7.934 -12.187  19.064  1.00 82.53           N  
ATOM   2405  H   SER A 159      -7.170 -11.532  19.148  1.00 82.53           H  
ATOM   2406  CA  SER A 159      -8.715 -12.436  20.285  1.00 82.53           C  
ATOM   2407  HA  SER A 159      -8.881 -13.508  20.396  1.00 82.53           H  
ATOM   2408  C   SER A 159     -10.088 -11.757  20.290  1.00 82.53           C  
ATOM   2409  CB  SER A 159      -7.922 -11.926  21.494  1.00 82.53           C  
ATOM   2410  HB2 SER A 159      -7.009 -12.512  21.601  1.00 82.53           H  
ATOM   2411  HB3 SER A 159      -8.520 -12.024  22.399  1.00 82.53           H  
ATOM   2412  O   SER A 159     -10.981 -12.210  21.003  1.00 82.53           O  
ATOM   2413  OG  SER A 159      -7.588 -10.566  21.275  1.00 82.53           O  
ATOM   2414  HG  SER A 159      -7.039 -10.214  21.979  1.00 82.53           H  
ATOM   2415  N   LYS A 160     -10.259 -10.680  19.515  1.00 85.82           N  
ATOM   2416  H   LYS A 160      -9.473 -10.367  18.964  1.00 85.82           H  
ATOM   2417  CA  LYS A 160     -11.517  -9.929  19.397  1.00 85.82           C  
ATOM   2418  HA  LYS A 160     -12.131 -10.104  20.280  1.00 85.82           H  
ATOM   2419  C   LYS A 160     -12.362 -10.387  18.207  1.00 85.82           C  
ATOM   2420  CB  LYS A 160     -11.213  -8.423  19.299  1.00 85.82           C  
ATOM   2421  HB2 LYS A 160     -10.557  -8.244  18.447  1.00 85.82           H  
ATOM   2422  HB3 LYS A 160     -12.149  -7.896  19.114  1.00 85.82           H  
ATOM   2423  O   LYS A 160     -13.507  -9.967  18.088  1.00 85.82           O  
ATOM   2424  CG  LYS A 160     -10.573  -7.827  20.567  1.00 85.82           C  
ATOM   2425  HG2 LYS A 160      -9.605  -8.294  20.751  1.00 85.82           H  
ATOM   2426  HG3 LYS A 160     -11.226  -8.010  21.420  1.00 85.82           H  
ATOM   2427  CD  LYS A 160     -10.379  -6.310  20.389  1.00 85.82           C  
ATOM   2428  HD2 LYS A 160      -9.711  -6.141  19.545  1.00 85.82           H  
ATOM   2429  HD3 LYS A 160     -11.344  -5.859  20.157  1.00 85.82           H  
ATOM   2430  CE  LYS A 160      -9.795  -5.628  21.637  1.00 85.82           C  
ATOM   2431  HE2 LYS A 160     -10.452  -5.833  22.483  1.00 85.82           H  
ATOM   2432  HE3 LYS A 160      -8.820  -6.067  21.847  1.00 85.82           H  
ATOM   2433  NZ  LYS A 160      -9.661  -4.152  21.440  1.00 85.82           N  
ATOM   2434  HZ1 LYS A 160      -9.313  -3.676  22.259  1.00 85.82           H  
ATOM   2435  HZ2 LYS A 160     -10.534  -3.715  21.185  1.00 85.82           H  
ATOM   2436  HZ3 LYS A 160      -9.020  -3.938  20.689  1.00 85.82           H  
ATOM   2437  N   GLN A 161     -11.812 -11.203  17.310  1.00 91.33           N  
ATOM   2438  H   GLN A 161     -10.902 -11.595  17.506  1.00 91.33           H  
ATOM   2439  CA  GLN A 161     -12.503 -11.613  16.092  1.00 91.33           C  
ATOM   2440  HA  GLN A 161     -13.114 -10.776  15.757  1.00 91.33           H  
ATOM   2441  C   GLN A 161     -13.445 -12.792  16.346  1.00 91.33           C  
ATOM   2442  CB  GLN A 161     -11.502 -11.931  14.977  1.00 91.33           C  
ATOM   2443  HB2 GLN A 161     -12.062 -12.338  14.135  1.00 91.33           H  
ATOM   2444  HB3 GLN A 161     -10.790 -12.681  15.322  1.00 91.33           H  
ATOM   2445  O   GLN A 161     -13.122 -13.717  17.088  1.00 91.33           O  
ATOM   2446  CG  GLN A 161     -10.752 -10.678  14.497  1.00 91.33           C  
ATOM   2447  HG2 GLN A 161     -10.199 -10.240  15.327  1.00 91.33           H  
ATOM   2448  HG3 GLN A 161     -11.481  -9.945  14.153  1.00 91.33           H  
ATOM   2449  CD  GLN A 161      -9.780 -10.948  13.354  1.00 91.33           C  
ATOM   2450  NE2 GLN A 161      -8.976  -9.999  12.952  1.00 91.33           N  
ATOM   2451 HE21 GLN A 161      -8.778  -9.230  13.577  1.00 91.33           H  
ATOM   2452 HE22 GLN A 161      -8.282 -10.269  12.271  1.00 91.33           H  
ATOM   2453  OE1 GLN A 161      -9.704 -11.999  12.754  1.00 91.33           O  
ATOM   2454  N   GLN A 162     -14.593 -12.785  15.676  1.00 92.04           N  
ATOM   2455  H   GLN A 162     -14.795 -11.996  15.078  1.00 92.04           H  
ATOM   2456  CA  GLN A 162     -15.563 -13.872  15.719  1.00 92.04           C  
ATOM   2457  HA  GLN A 162     -15.076 -14.754  16.136  1.00 92.04           H  
ATOM   2458  C   GLN A 162     -16.038 -14.246  14.323  1.00 92.04           C  
ATOM   2459  CB  GLN A 162     -16.728 -13.525  16.650  1.00 92.04           C  
ATOM   2460  HB2 GLN A 162     -17.359 -14.406  16.766  1.00 92.04           H  
ATOM   2461  HB3 GLN A 162     -16.320 -13.272  17.629  1.00 92.04           H  
ATOM   2462  O   GLN A 162     -16.104 -13.415  13.415  1.00 92.04           O  
ATOM   2463  CG  GLN A 162     -17.590 -12.360  16.150  1.00 92.04           C  
ATOM   2464  HG2 GLN A 162     -16.952 -11.513  15.897  1.00 92.04           H  
ATOM   2465  HG3 GLN A 162     -18.144 -12.655  15.259  1.00 92.04           H  
ATOM   2466  CD  GLN A 162     -18.579 -11.924  17.218  1.00 92.04           C  
ATOM   2467  NE2 GLN A 162     -18.958 -10.678  17.236  1.00 92.04           N  
ATOM   2468 HE21 GLN A 162     -19.558 -10.405  18.001  1.00 92.04           H  
ATOM   2469 HE22 GLN A 162     -18.630 -10.023  16.540  1.00 92.04           H  
ATOM   2470  OE1 GLN A 162     -19.033 -12.669  18.066  1.00 92.04           O  
ATOM   2471  N   THR A 163     -16.352 -15.523  14.157  1.00 91.40           N  
ATOM   2472  H   THR A 163     -16.261 -16.160  14.935  1.00 91.40           H  
ATOM   2473  CA  THR A 163     -16.879 -16.048  12.906  1.00 91.40           C  
ATOM   2474  HA  THR A 163     -16.275 -15.661  12.085  1.00 91.40           H  
ATOM   2475  C   THR A 163     -18.320 -15.597  12.705  1.00 91.40           C  
ATOM   2476  CB  THR A 163     -16.781 -17.569  12.898  1.00 91.40           C  
ATOM   2477  HB  THR A 163     -17.398 -17.983  13.696  1.00 91.40           H  
ATOM   2478  O   THR A 163     -19.130 -15.644  13.630  1.00 91.40           O  
ATOM   2479  CG2 THR A 163     -17.196 -18.171  11.572  1.00 91.40           C  
ATOM   2480 HG21 THR A 163     -18.266 -18.030  11.415  1.00 91.40           H  
ATOM   2481 HG22 THR A 163     -16.645 -17.710  10.752  1.00 91.40           H  
ATOM   2482 HG23 THR A 163     -16.986 -19.240  11.607  1.00 91.40           H  
ATOM   2483  OG1 THR A 163     -15.443 -17.961  13.097  1.00 91.40           O  
ATOM   2484  HG1 THR A 163     -14.980 -17.800  12.272  1.00 91.40           H  
ATOM   2485  N   HIS A 164     -18.638 -15.196  11.482  1.00 88.33           N  
ATOM   2486  H   HIS A 164     -17.918 -15.202  10.773  1.00 88.33           H  
ATOM   2487  CA  HIS A 164     -19.941 -14.697  11.076  1.00 88.33           C  
ATOM   2488  HA  HIS A 164     -20.681 -14.990  11.821  1.00 88.33           H  
ATOM   2489  C   HIS A 164     -20.350 -15.302   9.726  1.00 88.33           C  
ATOM   2490  CB  HIS A 164     -19.872 -13.168  11.050  1.00 88.33           C  
ATOM   2491  HB2 HIS A 164     -19.426 -12.824  10.116  1.00 88.33           H  
ATOM   2492  HB3 HIS A 164     -19.252 -12.814  11.873  1.00 88.33           H  
ATOM   2493  O   HIS A 164     -19.495 -15.744   8.961  1.00 88.33           O  
ATOM   2494  CG  HIS A 164     -21.224 -12.564  11.225  1.00 88.33           C  
ATOM   2495  CD2 HIS A 164     -21.948 -11.940  10.260  1.00 88.33           C  
ATOM   2496  HD2 HIS A 164     -21.651 -11.757   9.238  1.00 88.33           H  
ATOM   2497  ND1 HIS A 164     -21.948 -12.600  12.415  1.00 88.33           N  
ATOM   2498  CE1 HIS A 164     -23.088 -11.951  12.158  1.00 88.33           C  
ATOM   2499  HE1 HIS A 164     -23.870 -11.759  12.878  1.00 88.33           H  
ATOM   2500  NE2 HIS A 164     -23.107 -11.558  10.877  1.00 88.33           N  
ATOM   2501  HE2 HIS A 164     -23.855 -11.008  10.478  1.00 88.33           H  
ATOM   2502  N   GLY A 165     -21.654 -15.368   9.437  1.00 81.26           N  
ATOM   2503  H   GLY A 165     -22.299 -14.941  10.087  1.00 81.26           H  
ATOM   2504  CA  GLY A 165     -22.182 -15.880   8.161  1.00 81.26           C  
ATOM   2505  HA2 GLY A 165     -21.854 -15.227   7.353  1.00 81.26           H  
ATOM   2506  HA3 GLY A 165     -23.271 -15.856   8.188  1.00 81.26           H  
ATOM   2507  C   GLY A 165     -21.737 -17.311   7.820  1.00 81.26           C  
ATOM   2508  O   GLY A 165     -20.887 -17.505   6.961  1.00 81.26           O  
ATOM   2509  N   ASN A 166     -22.290 -18.318   8.505  1.00 82.75           N  
ATOM   2510  H   ASN A 166     -23.009 -18.087   9.176  1.00 82.75           H  
ATOM   2511  CA  ASN A 166     -22.028 -19.756   8.289  1.00 82.75           C  
ATOM   2512  HA  ASN A 166     -22.494 -20.289   9.118  1.00 82.75           H  
ATOM   2513  C   ASN A 166     -20.554 -20.215   8.330  1.00 82.75           C  
ATOM   2514  CB  ASN A 166     -22.735 -20.229   7.003  1.00 82.75           C  
ATOM   2515  HB2 ASN A 166     -22.393 -19.628   6.160  1.00 82.75           H  
ATOM   2516  HB3 ASN A 166     -22.467 -21.264   6.792  1.00 82.75           H  
ATOM   2517  O   ASN A 166     -20.281 -21.370   8.011  1.00 82.75           O  
ATOM   2518  CG  ASN A 166     -24.245 -20.177   7.079  1.00 82.75           C  
ATOM   2519  ND2 ASN A 166     -24.900 -20.214   5.944  1.00 82.75           N  
ATOM   2520 HD21 ASN A 166     -25.907 -20.145   5.992  1.00 82.75           H  
ATOM   2521 HD22 ASN A 166     -24.385 -20.207   5.076  1.00 82.75           H  
ATOM   2522  OD1 ASN A 166     -24.853 -20.114   8.136  1.00 82.75           O  
ATOM   2523  N   GLY A 167     -19.607 -19.367   8.741  1.00 86.78           N  
ATOM   2524  H   GLY A 167     -19.863 -18.401   8.891  1.00 86.78           H  
ATOM   2525  CA  GLY A 167     -18.180 -19.702   8.699  1.00 86.78           C  
ATOM   2526  HA2 GLY A 167     -18.049 -20.749   8.425  1.00 86.78           H  
ATOM   2527  HA3 GLY A 167     -17.738 -19.591   9.689  1.00 86.78           H  
ATOM   2528  C   GLY A 167     -17.360 -18.901   7.694  1.00 86.78           C  
ATOM   2529  O   GLY A 167     -16.134 -18.965   7.737  1.00 86.78           O  
ATOM   2530  N   GLU A 168     -18.012 -18.161   6.799  1.00 92.73           N  
ATOM   2531  H   GLU A 168     -19.022 -18.139   6.817  1.00 92.73           H  
ATOM   2532  CA  GLU A 168     -17.362 -17.514   5.655  1.00 92.73           C  
ATOM   2533  HA  GLU A 168     -16.640 -18.195   5.205  1.00 92.73           H  
ATOM   2534  C   GLU A 168     -16.614 -16.243   6.059  1.00 92.73           C  
ATOM   2535  CB  GLU A 168     -18.423 -17.176   4.599  1.00 92.73           C  
ATOM   2536  HB2 GLU A 168     -17.942 -16.655   3.771  1.00 92.73           H  
ATOM   2537  HB3 GLU A 168     -19.159 -16.510   5.049  1.00 92.73           H  
ATOM   2538  O   GLU A 168     -15.571 -15.924   5.487  1.00 92.73           O  
ATOM   2539  CG  GLU A 168     -19.132 -18.428   4.054  1.00 92.73           C  
ATOM   2540  HG2 GLU A 168     -19.570 -18.989   4.880  1.00 92.73           H  
ATOM   2541  HG3 GLU A 168     -18.391 -19.067   3.575  1.00 92.73           H  
ATOM   2542  CD  GLU A 168     -20.252 -18.103   3.054  1.00 92.73           C  
ATOM   2543  OE1 GLU A 168     -20.737 -19.068   2.418  1.00 92.73           O  
ATOM   2544  OE2 GLU A 168     -20.658 -16.920   2.957  1.00 92.73           O  
ATOM   2545  N   TRP A 169     -17.114 -15.528   7.066  1.00 94.50           N  
ATOM   2546  H   TRP A 169     -17.952 -15.858   7.523  1.00 94.50           H  
ATOM   2547  CA  TRP A 169     -16.586 -14.232   7.472  1.00 94.50           C  
ATOM   2548  HA  TRP A 169     -15.828 -13.915   6.756  1.00 94.50           H  
ATOM   2549  C   TRP A 169     -15.929 -14.314   8.839  1.00 94.50           C  
ATOM   2550  CB  TRP A 169     -17.697 -13.184   7.428  1.00 94.50           C  
ATOM   2551  HB2 TRP A 169     -17.279 -12.218   7.709  1.00 94.50           H  
ATOM   2552  HB3 TRP A 169     -18.466 -13.443   8.155  1.00 94.50           H  
ATOM   2553  O   TRP A 169     -16.440 -14.938   9.768  1.00 94.50           O  
ATOM   2554  CG  TRP A 169     -18.333 -13.047   6.083  1.00 94.50           C  
ATOM   2555  CD1 TRP A 169     -19.403 -13.745   5.640  1.00 94.50           C  
ATOM   2556  HD1 TRP A 169     -19.925 -14.501   6.207  1.00 94.50           H  
ATOM   2557  CD2 TRP A 169     -17.890 -12.240   4.954  1.00 94.50           C  
ATOM   2558  CE2 TRP A 169     -18.787 -12.451   3.867  1.00 94.50           C  
ATOM   2559  CE3 TRP A 169     -16.789 -11.390   4.727  1.00 94.50           C  
ATOM   2560  HE3 TRP A 169     -16.032 -11.308   5.493  1.00 94.50           H  
ATOM   2561  NE1 TRP A 169     -19.657 -13.419   4.323  1.00 94.50           N  
ATOM   2562  HE1 TRP A 169     -20.289 -13.949   3.739  1.00 94.50           H  
ATOM   2563  CH2 TRP A 169     -17.564 -10.900   2.468  1.00 94.50           C  
ATOM   2564  HH2 TRP A 169     -17.423 -10.399   1.522  1.00 94.50           H  
ATOM   2565  CZ2 TRP A 169     -18.633 -11.797   2.638  1.00 94.50           C  
ATOM   2566  HZ2 TRP A 169     -19.313 -12.003   1.825  1.00 94.50           H  
ATOM   2567  CZ3 TRP A 169     -16.649 -10.691   3.514  1.00 94.50           C  
ATOM   2568  HZ3 TRP A 169     -15.817 -10.019   3.364  1.00 94.50           H  
ATOM   2569  N   LEU A 170     -14.797 -13.636   8.979  1.00 95.47           N  
ATOM   2570  H   LEU A 170     -14.442 -13.142   8.173  1.00 95.47           H  
ATOM   2571  CA  LEU A 170     -14.196 -13.356  10.275  1.00 95.47           C  
ATOM   2572  HA  LEU A 170     -14.744 -13.886  11.054  1.00 95.47           H  
ATOM   2573  C   LEU A 170     -14.336 -11.861  10.517  1.00 95.47           C  
ATOM   2574  CB  LEU A 170     -12.745 -13.848  10.253  1.00 95.47           C  
ATOM   2575  HB2 LEU A 170     -12.731 -14.860   9.850  1.00 95.47           H  
ATOM   2576  HB3 LEU A 170     -12.180 -13.197   9.585  1.00 95.47           H  
ATOM   2577  O   LEU A 170     -13.861 -11.072   9.702  1.00 95.47           O  
ATOM   2578  CG  LEU A 170     -12.040 -13.851  11.613  1.00 95.47           C  
ATOM   2579  HG  LEU A 170     -11.995 -12.827  11.983  1.00 95.47           H  
ATOM   2580  CD1 LEU A 170     -12.730 -14.740  12.649  1.00 95.47           C  
ATOM   2581 HD11 LEU A 170     -12.127 -14.794  13.555  1.00 95.47           H  
ATOM   2582 HD12 LEU A 170     -13.694 -14.308  12.918  1.00 95.47           H  
ATOM   2583 HD13 LEU A 170     -12.878 -15.744  12.252  1.00 95.47           H  
ATOM   2584  CD2 LEU A 170     -10.626 -14.398  11.407  1.00 95.47           C  
ATOM   2585 HD21 LEU A 170     -10.073 -13.705  10.774  1.00 95.47           H  
ATOM   2586 HD22 LEU A 170     -10.670 -15.387  10.951  1.00 95.47           H  
ATOM   2587 HD23 LEU A 170     -10.122 -14.470  12.370  1.00 95.47           H  
ATOM   2588  N   CYS A 171     -15.019 -11.473  11.588  1.00 95.62           N  
ATOM   2589  H   CYS A 171     -15.400 -12.176  12.204  1.00 95.62           H  
ATOM   2590  CA  CYS A 171     -15.406 -10.089  11.833  1.00 95.62           C  
ATOM   2591  HA  CYS A 171     -14.957  -9.449  11.073  1.00 95.62           H  
ATOM   2592  C   CYS A 171     -14.916  -9.593  13.191  1.00 95.62           C  
ATOM   2593  CB  CYS A 171     -16.932  -9.955  11.741  1.00 95.62           C  
ATOM   2594  HB2 CYS A 171     -17.390 -10.622  12.472  1.00 95.62           H  
ATOM   2595  HB3 CYS A 171     -17.214  -8.929  11.978  1.00 95.62           H  
ATOM   2596  O   CYS A 171     -14.855 -10.353  14.156  1.00 95.62           O  
ATOM   2597  SG  CYS A 171     -17.553 -10.376  10.088  1.00 95.62           S  
ATOM   2598  HG  CYS A 171     -17.021  -9.340   9.432  1.00 95.62           H  
ATOM   2599  N   VAL A 172     -14.642  -8.294  13.280  1.00 95.36           N  
ATOM   2600  H   VAL A 172     -14.704  -7.738  12.438  1.00 95.36           H  
ATOM   2601  CA  VAL A 172     -14.474  -7.573  14.546  1.00 95.36           C  
ATOM   2602  HA  VAL A 172     -14.101  -8.260  15.306  1.00 95.36           H  
ATOM   2603  C   VAL A 172     -15.841  -7.015  14.958  1.00 95.36           C  
ATOM   2604  CB  VAL A 172     -13.437  -6.445  14.402  1.00 95.36           C  
ATOM   2605  HB  VAL A 172     -13.734  -5.784  13.587  1.00 95.36           H  
ATOM   2606  O   VAL A 172     -16.404  -6.220  14.199  1.00 95.36           O  
ATOM   2607  CG1 VAL A 172     -13.299  -5.617  15.685  1.00 95.36           C  
ATOM   2608 HG11 VAL A 172     -14.227  -5.086  15.897  1.00 95.36           H  
ATOM   2609 HG12 VAL A 172     -13.054  -6.261  16.529  1.00 95.36           H  
ATOM   2610 HG13 VAL A 172     -12.509  -4.876  15.563  1.00 95.36           H  
ATOM   2611  CG2 VAL A 172     -12.054  -7.019  14.081  1.00 95.36           C  
ATOM   2612 HG21 VAL A 172     -11.665  -7.563  14.942  1.00 95.36           H  
ATOM   2613 HG22 VAL A 172     -12.110  -7.691  13.224  1.00 95.36           H  
ATOM   2614 HG23 VAL A 172     -11.384  -6.195  13.836  1.00 95.36           H  
ATOM   2615  N   PRO A 173     -16.406  -7.417  16.110  1.00 94.73           N  
ATOM   2616  CA  PRO A 173     -17.568  -6.750  16.674  1.00 94.73           C  
ATOM   2617  HA  PRO A 173     -18.353  -6.657  15.924  1.00 94.73           H  
ATOM   2618  C   PRO A 173     -17.203  -5.372  17.212  1.00 94.73           C  
ATOM   2619  CB  PRO A 173     -18.063  -7.625  17.818  1.00 94.73           C  
ATOM   2620  HB2 PRO A 173     -18.842  -8.281  17.429  1.00 94.73           H  
ATOM   2621  HB3 PRO A 173     -18.474  -7.036  18.637  1.00 94.73           H  
ATOM   2622  O   PRO A 173     -16.212  -5.202  17.921  1.00 94.73           O  
ATOM   2623  CG  PRO A 173     -16.810  -8.388  18.262  1.00 94.73           C  
ATOM   2624  HG2 PRO A 173     -17.042  -9.387  18.630  1.00 94.73           H  
ATOM   2625  HG3 PRO A 173     -16.306  -7.819  19.043  1.00 94.73           H  
ATOM   2626  CD  PRO A 173     -15.911  -8.431  17.026  1.00 94.73           C  
ATOM   2627  HD2 PRO A 173     -15.952  -9.415  16.559  1.00 94.73           H  
ATOM   2628  HD3 PRO A 173     -14.891  -8.185  17.322  1.00 94.73           H  
ATOM   2629  N   VAL A 174     -18.062  -4.406  16.927  1.00 94.63           N  
ATOM   2630  H   VAL A 174     -18.807  -4.619  16.279  1.00 94.63           H  
ATOM   2631  CA  VAL A 174     -18.050  -3.069  17.504  1.00 94.63           C  
ATOM   2632  HA  VAL A 174     -17.221  -2.974  18.204  1.00 94.63           H  
ATOM   2633  C   VAL A 174     -19.355  -2.903  18.266  1.00 94.63           C  
ATOM   2634  CB  VAL A 174     -17.876  -2.000  16.415  1.00 94.63           C  
ATOM   2635  HB  VAL A 174     -18.719  -2.039  15.725  1.00 94.63           H  
ATOM   2636  O   VAL A 174     -20.426  -2.780  17.670  1.00 94.63           O  
ATOM   2637  CG1 VAL A 174     -17.824  -0.604  17.039  1.00 94.63           C  
ATOM   2638 HG11 VAL A 174     -18.750  -0.395  17.575  1.00 94.63           H  
ATOM   2639 HG12 VAL A 174     -17.705   0.140  16.251  1.00 94.63           H  
ATOM   2640 HG13 VAL A 174     -16.981  -0.539  17.727  1.00 94.63           H  
ATOM   2641  CG2 VAL A 174     -16.586  -2.216  15.612  1.00 94.63           C  
ATOM   2642 HG21 VAL A 174     -16.647  -3.148  15.051  1.00 94.63           H  
ATOM   2643 HG22 VAL A 174     -16.449  -1.396  14.907  1.00 94.63           H  
ATOM   2644 HG23 VAL A 174     -15.729  -2.257  16.284  1.00 94.63           H  
ATOM   2645  N   ASP A 175     -19.260  -2.956  19.590  1.00 93.07           N  
ATOM   2646  H   ASP A 175     -18.358  -3.123  20.012  1.00 93.07           H  
ATOM   2647  CA  ASP A 175     -20.412  -2.804  20.473  1.00 93.07           C  
ATOM   2648  HA  ASP A 175     -21.208  -3.445  20.095  1.00 93.07           H  
ATOM   2649  C   ASP A 175     -20.926  -1.359  20.502  1.00 93.07           C  
ATOM   2650  CB  ASP A 175     -20.046  -3.260  21.891  1.00 93.07           C  
ATOM   2651  HB2 ASP A 175     -19.132  -2.758  22.209  1.00 93.07           H  
ATOM   2652  HB3 ASP A 175     -20.841  -2.974  22.580  1.00 93.07           H  
ATOM   2653  O   ASP A 175     -20.149  -0.426  20.296  1.00 93.07           O  
ATOM   2654  CG  ASP A 175     -19.875  -4.775  21.977  1.00 93.07           C  
ATOM   2655  OD1 ASP A 175     -20.717  -5.485  21.372  1.00 93.07           O  
ATOM   2656  OD2 ASP A 175     -18.926  -5.199  22.670  1.00 93.07           O  
ATOM   2657  N   PRO A 176     -22.211  -1.143  20.831  1.00 93.33           N  
ATOM   2658  CA  PRO A 176     -22.747   0.184  21.114  1.00 93.33           C  
ATOM   2659  HA  PRO A 176     -22.888   0.716  20.174  1.00 93.33           H  
ATOM   2660  C   PRO A 176     -21.853   0.999  22.059  1.00 93.33           C  
ATOM   2661  CB  PRO A 176     -24.106  -0.092  21.763  1.00 93.33           C  
ATOM   2662  HB2 PRO A 176     -24.804   0.735  21.634  1.00 93.33           H  
ATOM   2663  HB3 PRO A 176     -23.984  -0.301  22.826  1.00 93.33           H  
ATOM   2664  O   PRO A 176     -21.503   0.533  23.143  1.00 93.33           O  
ATOM   2665  CG  PRO A 176     -24.561  -1.369  21.062  1.00 93.33           C  
ATOM   2666  HG2 PRO A 176     -24.924  -1.127  20.063  1.00 93.33           H  
ATOM   2667  HG3 PRO A 176     -25.319  -1.905  21.633  1.00 93.33           H  
ATOM   2668  CD  PRO A 176     -23.254  -2.153  20.966  1.00 93.33           C  
ATOM   2669  HD2 PRO A 176     -23.284  -2.815  20.100  1.00 93.33           H  
ATOM   2670  HD3 PRO A 176     -23.096  -2.727  21.879  1.00 93.33           H  
ATOM   2671  N   ASN A 177     -21.543   2.247  21.698  1.00 93.41           N  
ATOM   2672  H   ASN A 177     -21.781   2.546  20.763  1.00 93.41           H  
ATOM   2673  CA  ASN A 177     -20.685   3.159  22.471  1.00 93.41           C  
ATOM   2674  HA  ASN A 177     -20.675   4.115  21.947  1.00 93.41           H  
ATOM   2675  C   ASN A 177     -19.198   2.778  22.526  1.00 93.41           C  
ATOM   2676  CB  ASN A 177     -21.315   3.504  23.830  1.00 93.41           C  
ATOM   2677  HB2 ASN A 177     -20.708   4.263  24.325  1.00 93.41           H  
ATOM   2678  HB3 ASN A 177     -21.336   2.627  24.476  1.00 93.41           H  
ATOM   2679  O   ASN A 177     -18.441   3.417  23.264  1.00 93.41           O  
ATOM   2680  CG  ASN A 177     -22.707   4.069  23.659  1.00 93.41           C  
ATOM   2681  ND2 ASN A 177     -23.722   3.338  24.054  1.00 93.41           N  
ATOM   2682 HD21 ASN A 177     -23.554   2.387  24.351  1.00 93.41           H  
ATOM   2683 HD22 ASN A 177     -24.643   3.692  23.838  1.00 93.41           H  
ATOM   2684  OD1 ASN A 177     -22.889   5.171  23.169  1.00 93.41           O  
ATOM   2685  N   ALA A 178     -18.746   1.809  21.726  1.00 94.24           N  
ATOM   2686  H   ALA A 178     -19.398   1.298  21.148  1.00 94.24           H  
ATOM   2687  CA  ALA A 178     -17.328   1.505  21.579  1.00 94.24           C  
ATOM   2688  HA  ALA A 178     -16.901   1.407  22.577  1.00 94.24           H  
ATOM   2689  C   ALA A 178     -16.585   2.634  20.847  1.00 94.24           C  
ATOM   2690  CB  ALA A 178     -17.155   0.161  20.867  1.00 94.24           C  
ATOM   2691  HB1 ALA A 178     -17.597   0.209  19.872  1.00 94.24           H  
ATOM   2692  HB2 ALA A 178     -17.652  -0.625  21.436  1.00 94.24           H  
ATOM   2693  HB3 ALA A 178     -16.097  -0.082  20.777  1.00 94.24           H  
ATOM   2694  O   ALA A 178     -17.079   3.199  19.865  1.00 94.24           O  
ATOM   2695  N   ARG A 179     -15.370   2.931  21.314  1.00 94.97           N  
ATOM   2696  H   ARG A 179     -15.012   2.353  22.061  1.00 94.97           H  
ATOM   2697  CA  ARG A 179     -14.434   3.885  20.708  1.00 94.97           C  
ATOM   2698  HA  ARG A 179     -14.957   4.497  19.973  1.00 94.97           H  
ATOM   2699  C   ARG A 179     -13.332   3.124  19.972  1.00 94.97           C  
ATOM   2700  CB  ARG A 179     -13.872   4.798  21.809  1.00 94.97           C  
ATOM   2701  HB2 ARG A 179     -13.280   4.195  22.497  1.00 94.97           H  
ATOM   2702  HB3 ARG A 179     -14.707   5.230  22.361  1.00 94.97           H  
ATOM   2703  O   ARG A 179     -12.887   2.090  20.457  1.00 94.97           O  
ATOM   2704  CG  ARG A 179     -13.004   5.944  21.265  1.00 94.97           C  
ATOM   2705  HG2 ARG A 179     -13.607   6.586  20.623  1.00 94.97           H  
ATOM   2706  HG3 ARG A 179     -12.169   5.546  20.688  1.00 94.97           H  
ATOM   2707  CD  ARG A 179     -12.442   6.758  22.433  1.00 94.97           C  
ATOM   2708  HD2 ARG A 179     -11.821   6.096  23.037  1.00 94.97           H  
ATOM   2709  HD3 ARG A 179     -13.271   7.122  23.040  1.00 94.97           H  
ATOM   2710  NE  ARG A 179     -11.639   7.906  21.974  1.00 94.97           N  
ATOM   2711  HE  ARG A 179     -11.713   8.181  21.005  1.00 94.97           H  
ATOM   2712  NH1 ARG A 179     -10.660   8.415  23.983  1.00 94.97           N  
ATOM   2713 HH11 ARG A 179     -10.006   8.974  24.512  1.00 94.97           H  
ATOM   2714 HH12 ARG A 179     -11.120   7.609  24.382  1.00 94.97           H  
ATOM   2715  NH2 ARG A 179     -10.188   9.635  22.182  1.00 94.97           N  
ATOM   2716 HH21 ARG A 179      -9.542  10.203  22.711  1.00 94.97           H  
ATOM   2717 HH22 ARG A 179     -10.578  10.013  21.330  1.00 94.97           H  
ATOM   2718  CZ  ARG A 179     -10.829   8.640  22.708  1.00 94.97           C  
ATOM   2719  N   ALA A 180     -12.903   3.655  18.834  1.00 95.56           N  
ATOM   2720  H   ALA A 180     -13.371   4.475  18.476  1.00 95.56           H  
ATOM   2721  CA  ALA A 180     -11.763   3.170  18.072  1.00 95.56           C  
ATOM   2722  HA  ALA A 180     -11.963   2.149  17.746  1.00 95.56           H  
ATOM   2723  C   ALA A 180     -10.485   3.157  18.928  1.00 95.56           C  
ATOM   2724  CB  ALA A 180     -11.621   4.057  16.830  1.00 95.56           C  
ATOM   2725  HB1 ALA A 180     -11.504   5.100  17.125  1.00 95.56           H  
ATOM   2726  HB2 ALA A 180     -10.743   3.764  16.254  1.00 95.56           H  
ATOM   2727  HB3 ALA A 180     -12.503   3.950  16.199  1.00 95.56           H  
ATOM   2728  O   ALA A 180     -10.259   4.051  19.748  1.00 95.56           O  
ATOM   2729  N   ASP A 181      -9.648   2.142  18.721  1.00 93.59           N  
ATOM   2730  H   ASP A 181      -9.861   1.492  17.978  1.00 93.59           H  
ATOM   2731  CA  ASP A 181      -8.375   1.969  19.422  1.00 93.59           C  
ATOM   2732  HA  ASP A 181      -8.495   2.264  20.465  1.00 93.59           H  
ATOM   2733  C   ASP A 181      -7.265   2.849  18.805  1.00 93.59           C  
ATOM   2734  CB  ASP A 181      -7.978   0.484  19.385  1.00 93.59           C  
ATOM   2735  HB2 ASP A 181      -7.803   0.199  18.347  1.00 93.59           H  
ATOM   2736  HB3 ASP A 181      -7.034   0.364  19.917  1.00 93.59           H  
ATOM   2737  O   ASP A 181      -6.301   3.210  19.481  1.00 93.59           O  
ATOM   2738  CG  ASP A 181      -9.009  -0.481  19.999  1.00 93.59           C  
ATOM   2739  OD1 ASP A 181      -8.994  -0.690  21.233  1.00 93.59           O  
ATOM   2740  OD2 ASP A 181      -9.729  -1.152  19.223  1.00 93.59           O  
ATOM   2741  N   SER A 182      -7.403   3.225  17.528  1.00 94.62           N  
ATOM   2742  H   SER A 182      -8.199   2.870  17.017  1.00 94.62           H  
ATOM   2743  CA  SER A 182      -6.475   4.084  16.786  1.00 94.62           C  
ATOM   2744  HA  SER A 182      -5.862   4.637  17.498  1.00 94.62           H  
ATOM   2745  C   SER A 182      -7.209   5.110  15.918  1.00 94.62           C  
ATOM   2746  CB  SER A 182      -5.525   3.223  15.939  1.00 94.62           C  
ATOM   2747  HB2 SER A 182      -5.093   2.449  16.574  1.00 94.62           H  
ATOM   2748  HB3 SER A 182      -4.713   3.844  15.562  1.00 94.62           H  
ATOM   2749  O   SER A 182      -8.428   5.067  15.756  1.00 94.62           O  
ATOM   2750  OG  SER A 182      -6.175   2.608  14.842  1.00 94.62           O  
ATOM   2751  HG  SER A 182      -6.300   3.248  14.137  1.00 94.62           H  
ATOM   2752  N   LEU A 183      -6.456   6.033  15.315  1.00 93.70           N  
ATOM   2753  H   LEU A 183      -5.457   6.023  15.463  1.00 93.70           H  
ATOM   2754  CA  LEU A 183      -6.980   6.830  14.207  1.00 93.70           C  
ATOM   2755  HA  LEU A 183      -7.926   7.279  14.510  1.00 93.70           H  
ATOM   2756  C   LEU A 183      -7.265   5.902  13.023  1.00 93.70           C  
ATOM   2757  CB  LEU A 183      -5.991   7.943  13.822  1.00 93.70           C  
ATOM   2758  HB2 LEU A 183      -5.052   7.483  13.514  1.00 93.70           H  
ATOM   2759  HB3 LEU A 183      -6.394   8.481  12.964  1.00 93.70           H  
ATOM   2760  O   LEU A 183      -6.451   5.030  12.709  1.00 93.70           O  
ATOM   2761  CG  LEU A 183      -5.707   8.951  14.948  1.00 93.70           C  
ATOM   2762  HG  LEU A 183      -5.292   8.427  15.809  1.00 93.70           H  
ATOM   2763  CD1 LEU A 183      -4.673   9.974  14.478  1.00 93.70           C  
ATOM   2764 HD11 LEU A 183      -3.754   9.463  14.188  1.00 93.70           H  
ATOM   2765 HD12 LEU A 183      -5.062  10.530  13.625  1.00 93.70           H  
ATOM   2766 HD13 LEU A 183      -4.453  10.670  15.288  1.00 93.70           H  
ATOM   2767  CD2 LEU A 183      -6.964   9.697  15.389  1.00 93.70           C  
ATOM   2768 HD21 LEU A 183      -7.419  10.217  14.546  1.00 93.70           H  
ATOM   2769 HD22 LEU A 183      -6.699  10.424  16.157  1.00 93.70           H  
ATOM   2770 HD23 LEU A 183      -7.686   9.007  15.827  1.00 93.70           H  
ATOM   2771  N   GLY A 184      -8.424   6.075  12.396  1.00 92.03           N  
ATOM   2772  H   GLY A 184      -9.053   6.797  12.717  1.00 92.03           H  
ATOM   2773  CA  GLY A 184      -8.777   5.335  11.192  1.00 92.03           C  
ATOM   2774  HA2 GLY A 184      -8.510   4.285  11.314  1.00 92.03           H  
ATOM   2775  HA3 GLY A 184      -9.855   5.395  11.042  1.00 92.03           H  
ATOM   2776  C   GLY A 184      -8.069   5.887   9.956  1.00 92.03           C  
ATOM   2777  O   GLY A 184      -7.898   7.101   9.824  1.00 92.03           O  
ATOM   2778  N   ASP A 185      -7.678   5.001   9.039  1.00 91.99           N  
ATOM   2779  H   ASP A 185      -7.838   4.021   9.222  1.00 91.99           H  
ATOM   2780  CA  ASP A 185      -7.068   5.372   7.760  1.00 91.99           C  
ATOM   2781  HA  ASP A 185      -6.981   6.457   7.705  1.00 91.99           H  
ATOM   2782  C   ASP A 185      -7.950   4.925   6.590  1.00 91.99           C  
ATOM   2783  CB  ASP A 185      -5.636   4.829   7.661  1.00 91.99           C  
ATOM   2784  HB2 ASP A 185      -5.657   3.740   7.625  1.00 91.99           H  
ATOM   2785  HB3 ASP A 185      -5.087   5.128   8.554  1.00 91.99           H  
ATOM   2786  O   ASP A 185      -7.965   3.761   6.186  1.00 91.99           O  
ATOM   2787  CG  ASP A 185      -4.891   5.365   6.429  1.00 91.99           C  
ATOM   2788  OD1 ASP A 185      -5.549   5.863   5.481  1.00 91.99           O  
ATOM   2789  OD2 ASP A 185      -3.650   5.243   6.407  1.00 91.99           O  
ATOM   2790  N   ILE A 186      -8.689   5.877   6.019  1.00 93.09           N  
ATOM   2791  H   ILE A 186      -8.631   6.810   6.401  1.00 93.09           H  
ATOM   2792  CA  ILE A 186      -9.603   5.619   4.900  1.00 93.09           C  
ATOM   2793  HA  ILE A 186     -10.201   4.744   5.157  1.00 93.09           H  
ATOM   2794  C   ILE A 186      -8.875   5.285   3.592  1.00 93.09           C  
ATOM   2795  CB  ILE A 186     -10.569   6.805   4.699  1.00 93.09           C  
ATOM   2796  HB  ILE A 186     -11.275   6.519   3.919  1.00 93.09           H  
ATOM   2797  O   ILE A 186      -9.484   4.691   2.692  1.00 93.09           O  
ATOM   2798  CG1 ILE A 186      -9.839   8.086   4.237  1.00 93.09           C  
ATOM   2799 HG12 ILE A 186      -9.279   7.872   3.327  1.00 93.09           H  
ATOM   2800 HG13 ILE A 186      -9.135   8.412   5.003  1.00 93.09           H  
ATOM   2801  CG2 ILE A 186     -11.371   7.054   5.988  1.00 93.09           C  
ATOM   2802 HG21 ILE A 186     -11.688   6.106   6.424  1.00 93.09           H  
ATOM   2803 HG22 ILE A 186     -12.260   7.643   5.763  1.00 93.09           H  
ATOM   2804 HG23 ILE A 186     -10.762   7.583   6.721  1.00 93.09           H  
ATOM   2805  CD1 ILE A 186     -10.787   9.242   3.916  1.00 93.09           C  
ATOM   2806 HD11 ILE A 186     -11.499   8.939   3.148  1.00 93.09           H  
ATOM   2807 HD12 ILE A 186     -11.317   9.544   4.819  1.00 93.09           H  
ATOM   2808 HD13 ILE A 186     -10.213  10.096   3.558  1.00 93.09           H  
ATOM   2809  N   PHE A 187      -7.601   5.663   3.465  1.00 92.01           N  
ATOM   2810  H   PHE A 187      -7.114   6.013   4.278  1.00 92.01           H  
ATOM   2811  CA  PHE A 187      -6.831   5.532   2.233  1.00 92.01           C  
ATOM   2812  HA  PHE A 187      -7.510   5.316   1.407  1.00 92.01           H  
ATOM   2813  C   PHE A 187      -5.861   4.364   2.262  1.00 92.01           C  
ATOM   2814  CB  PHE A 187      -6.111   6.844   1.909  1.00 92.01           C  
ATOM   2815  HB2 PHE A 187      -5.520   6.699   1.004  1.00 92.01           H  
ATOM   2816  HB3 PHE A 187      -5.420   7.072   2.721  1.00 92.01           H  
ATOM   2817  O   PHE A 187      -5.551   3.865   1.190  1.00 92.01           O  
ATOM   2818  CG  PHE A 187      -7.034   8.026   1.677  1.00 92.01           C  
ATOM   2819  CD1 PHE A 187      -8.108   7.927   0.771  1.00 92.01           C  
ATOM   2820  HD1 PHE A 187      -8.303   6.991   0.267  1.00 92.01           H  
ATOM   2821  CD2 PHE A 187      -6.829   9.228   2.377  1.00 92.01           C  
ATOM   2822  HD2 PHE A 187      -6.017   9.312   3.084  1.00 92.01           H  
ATOM   2823  CE1 PHE A 187      -8.959   9.022   0.547  1.00 92.01           C  
ATOM   2824  HE1 PHE A 187      -9.798   8.931  -0.126  1.00 92.01           H  
ATOM   2825  CE2 PHE A 187      -7.677  10.327   2.152  1.00 92.01           C  
ATOM   2826  HE2 PHE A 187      -7.512  11.252   2.685  1.00 92.01           H  
ATOM   2827  CZ  PHE A 187      -8.736  10.226   1.233  1.00 92.01           C  
ATOM   2828  HZ  PHE A 187      -9.393  11.069   1.074  1.00 92.01           H  
ATOM   2829  N   SER A 188      -5.437   3.871   3.425  1.00 86.70           N  
ATOM   2830  H   SER A 188      -5.636   4.387   4.270  1.00 86.70           H  
ATOM   2831  CA  SER A 188      -4.620   2.656   3.504  1.00 86.70           C  
ATOM   2832  HA  SER A 188      -3.685   2.854   2.981  1.00 86.70           H  
ATOM   2833  C   SER A 188      -5.341   1.465   2.853  1.00 86.70           C  
ATOM   2834  CB  SER A 188      -4.279   2.329   4.956  1.00 86.70           C  
ATOM   2835  HB2 SER A 188      -3.725   3.163   5.387  1.00 86.70           H  
ATOM   2836  HB3 SER A 188      -5.194   2.159   5.524  1.00 86.70           H  
ATOM   2837  O   SER A 188      -6.540   1.264   3.119  1.00 86.70           O  
ATOM   2838  OG  SER A 188      -3.448   1.189   5.017  1.00 86.70           O  
ATOM   2839  HG  SER A 188      -3.354   0.949   5.941  1.00 86.70           H  
ATOM   2840  N   PRO A 189      -4.668   0.678   1.981  1.00 90.17           N  
ATOM   2841  CA  PRO A 189      -3.274   0.730   1.503  1.00 90.17           C  
ATOM   2842  HA  PRO A 189      -2.614   1.122   2.277  1.00 90.17           H  
ATOM   2843  C   PRO A 189      -3.061   1.551   0.210  1.00 90.17           C  
ATOM   2844  CB  PRO A 189      -2.919  -0.742   1.250  1.00 90.17           C  
ATOM   2845  HB2 PRO A 189      -2.688  -1.238   2.192  1.00 90.17           H  
ATOM   2846  HB3 PRO A 189      -2.102  -0.873   0.539  1.00 90.17           H  
ATOM   2847  O   PRO A 189      -1.944   1.614  -0.301  1.00 90.17           O  
ATOM   2848  CG  PRO A 189      -4.223  -1.281   0.688  1.00 90.17           C  
ATOM   2849  HG2 PRO A 189      -4.342  -0.943  -0.341  1.00 90.17           H  
ATOM   2850  HG3 PRO A 189      -4.296  -2.366   0.766  1.00 90.17           H  
ATOM   2851  CD  PRO A 189      -5.243  -0.573   1.559  1.00 90.17           C  
ATOM   2852  HD2 PRO A 189      -6.164  -0.404   1.001  1.00 90.17           H  
ATOM   2853  HD3 PRO A 189      -5.397  -1.170   2.458  1.00 90.17           H  
ATOM   2854  N   ILE A 190      -4.107   2.181  -0.324  1.00 91.58           N  
ATOM   2855  H   ILE A 190      -4.956   2.181   0.222  1.00 91.58           H  
ATOM   2856  CA  ILE A 190      -4.144   3.013  -1.546  1.00 91.58           C  
ATOM   2857  HA  ILE A 190      -3.457   2.571  -2.267  1.00 91.58           H  
ATOM   2858  C   ILE A 190      -3.616   4.446  -1.268  1.00 91.58           C  
ATOM   2859  CB  ILE A 190      -5.575   2.976  -2.172  1.00 91.58           C  
ATOM   2860  HB  ILE A 190      -6.248   3.516  -1.507  1.00 91.58           H  
ATOM   2861  O   ILE A 190      -3.947   5.409  -1.956  1.00 91.58           O  
ATOM   2862  CG1 ILE A 190      -6.118   1.530  -2.338  1.00 91.58           C  
ATOM   2863 HG12 ILE A 190      -5.633   1.053  -3.190  1.00 91.58           H  
ATOM   2864 HG13 ILE A 190      -5.896   0.926  -1.458  1.00 91.58           H  
ATOM   2865  CG2 ILE A 190      -5.622   3.641  -3.566  1.00 91.58           C  
ATOM   2866 HG21 ILE A 190      -6.535   3.391  -4.107  1.00 91.58           H  
ATOM   2867 HG22 ILE A 190      -5.608   4.728  -3.480  1.00 91.58           H  
ATOM   2868 HG23 ILE A 190      -4.769   3.311  -4.159  1.00 91.58           H  
ATOM   2869  CD1 ILE A 190      -7.639   1.455  -2.522  1.00 91.58           C  
ATOM   2870 HD11 ILE A 190      -8.124   1.918  -1.662  1.00 91.58           H  
ATOM   2871 HD12 ILE A 190      -7.941   0.408  -2.568  1.00 91.58           H  
ATOM   2872 HD13 ILE A 190      -7.965   1.946  -3.439  1.00 91.58           H  
ATOM   2873  N   THR A 191      -2.783   4.631  -0.238  1.00 92.38           N  
ATOM   2874  H   THR A 191      -2.565   3.841   0.351  1.00 92.38           H  
ATOM   2875  CA  THR A 191      -2.141   5.926   0.049  1.00 92.38           C  
ATOM   2876  HA  THR A 191      -2.918   6.681   0.166  1.00 92.38           H  
ATOM   2877  C   THR A 191      -1.224   6.347  -1.101  1.00 92.38           C  
ATOM   2878  CB  THR A 191      -1.317   5.858   1.342  1.00 92.38           C  
ATOM   2879  HB  THR A 191      -0.450   5.220   1.170  1.00 92.38           H  
ATOM   2880  O   THR A 191      -1.258   7.502  -1.538  1.00 92.38           O  
ATOM   2881  CG2 THR A 191      -0.830   7.228   1.809  1.00 92.38           C  
ATOM   2882 HG21 THR A 191      -0.312   7.124   2.762  1.00 92.38           H  
ATOM   2883 HG22 THR A 191      -1.674   7.907   1.927  1.00 92.38           H  
ATOM   2884 HG23 THR A 191      -0.133   7.640   1.079  1.00 92.38           H  
ATOM   2885  OG1 THR A 191      -2.067   5.282   2.389  1.00 92.38           O  
ATOM   2886  HG1 THR A 191      -2.616   5.953   2.801  1.00 92.38           H  
ATOM   2887  N   ASP A 192      -0.459   5.378  -1.614  1.00 92.40           N  
ATOM   2888  H   ASP A 192      -0.598   4.435  -1.282  1.00 92.40           H  
ATOM   2889  CA  ASP A 192       0.411   5.532  -2.772  1.00 92.40           C  
ATOM   2890  HA  ASP A 192       0.332   6.556  -3.136  1.00 92.40           H  
ATOM   2891  C   ASP A 192      -0.009   4.574  -3.888  1.00 92.40           C  
ATOM   2892  CB  ASP A 192       1.884   5.269  -2.434  1.00 92.40           C  
ATOM   2893  HB2 ASP A 192       2.012   4.203  -2.248  1.00 92.40           H  
ATOM   2894  HB3 ASP A 192       2.486   5.528  -3.305  1.00 92.40           H  
ATOM   2895  O   ASP A 192      -0.381   3.428  -3.632  1.00 92.40           O  
ATOM   2896  CG  ASP A 192       2.414   6.043  -1.233  1.00 92.40           C  
ATOM   2897  OD1 ASP A 192       2.197   7.266  -1.120  1.00 92.40           O  
ATOM   2898  OD2 ASP A 192       3.045   5.376  -0.383  1.00 92.40           O  
ATOM   2899  N   ALA A 193       0.123   5.037  -5.128  1.00 93.53           N  
ATOM   2900  H   ALA A 193       0.454   5.985  -5.237  1.00 93.53           H  
ATOM   2901  CA  ALA A 193       0.148   4.196  -6.309  1.00 93.53           C  
ATOM   2902  HA  ALA A 193      -0.394   3.272  -6.105  1.00 93.53           H  
ATOM   2903  C   ALA A 193       1.595   3.826  -6.636  1.00 93.53           C  
ATOM   2904  CB  ALA A 193      -0.546   4.915  -7.471  1.00 93.53           C  
ATOM   2905  HB1 ALA A 193      -1.599   5.063  -7.233  1.00 93.53           H  
ATOM   2906  HB2 ALA A 193      -0.474   4.305  -8.371  1.00 93.53           H  
ATOM   2907  HB3 ALA A 193      -0.075   5.880  -7.655  1.00 93.53           H  
ATOM   2908  O   ALA A 193       2.393   4.669  -7.054  1.00 93.53           O  
ATOM   2909  N   LEU A 194       1.924   2.553  -6.464  1.00 94.64           N  
ATOM   2910  H   LEU A 194       1.210   1.924  -6.123  1.00 94.64           H  
ATOM   2911  CA  LEU A 194       3.164   1.955  -6.927  1.00 94.64           C  
ATOM   2912  HA  LEU A 194       3.990   2.647  -6.760  1.00 94.64           H  
ATOM   2913  C   LEU A 194       3.037   1.699  -8.428  1.00 94.64           C  
ATOM   2914  CB  LEU A 194       3.434   0.657  -6.147  1.00 94.64           C  
ATOM   2915  HB2 LEU A 194       4.389   0.251  -6.479  1.00 94.64           H  
ATOM   2916  HB3 LEU A 194       2.659  -0.066  -6.397  1.00 94.64           H  
ATOM   2917  O   LEU A 194       2.220   0.890  -8.864  1.00 94.64           O  
ATOM   2918  CG  LEU A 194       3.457   0.806  -4.615  1.00 94.64           C  
ATOM   2919  HG  LEU A 194       2.479   1.128  -4.259  1.00 94.64           H  
ATOM   2920  CD1 LEU A 194       3.772  -0.547  -3.981  1.00 94.64           C  
ATOM   2921 HD11 LEU A 194       3.006  -1.269  -4.264  1.00 94.64           H  
ATOM   2922 HD12 LEU A 194       3.773  -0.458  -2.894  1.00 94.64           H  
ATOM   2923 HD13 LEU A 194       4.745  -0.909  -4.315  1.00 94.64           H  
ATOM   2924  CD2 LEU A 194       4.507   1.818  -4.149  1.00 94.64           C  
ATOM   2925 HD21 LEU A 194       4.239   2.815  -4.497  1.00 94.64           H  
ATOM   2926 HD22 LEU A 194       5.490   1.543  -4.533  1.00 94.64           H  
ATOM   2927 HD23 LEU A 194       4.535   1.838  -3.059  1.00 94.64           H  
ATOM   2928  N   VAL A 195       3.835   2.398  -9.230  1.00 95.03           N  
ATOM   2929  H   VAL A 195       4.505   3.023  -8.806  1.00 95.03           H  
ATOM   2930  CA  VAL A 195       3.884   2.187 -10.679  1.00 95.03           C  
ATOM   2931  HA  VAL A 195       2.920   1.808 -11.018  1.00 95.03           H  
ATOM   2932  C   VAL A 195       4.939   1.129 -10.960  1.00 95.03           C  
ATOM   2933  CB  VAL A 195       4.155   3.489 -11.450  1.00 95.03           C  
ATOM   2934  HB  VAL A 195       5.147   3.862 -11.194  1.00 95.03           H  
ATOM   2935  O   VAL A 195       6.131   1.373 -10.780  1.00 95.03           O  
ATOM   2936  CG1 VAL A 195       4.094   3.252 -12.966  1.00 95.03           C  
ATOM   2937 HG11 VAL A 195       4.270   4.188 -13.496  1.00 95.03           H  
ATOM   2938 HG12 VAL A 195       4.860   2.537 -13.266  1.00 95.03           H  
ATOM   2939 HG13 VAL A 195       3.116   2.858 -13.242  1.00 95.03           H  
ATOM   2940  CG2 VAL A 195       3.121   4.568 -11.100  1.00 95.03           C  
ATOM   2941 HG21 VAL A 195       3.188   4.826 -10.043  1.00 95.03           H  
ATOM   2942 HG22 VAL A 195       2.116   4.203 -11.314  1.00 95.03           H  
ATOM   2943 HG23 VAL A 195       3.302   5.468 -11.687  1.00 95.03           H  
ATOM   2944  N   SER A 196       4.499  -0.043 -11.395  1.00 95.13           N  
ATOM   2945  H   SER A 196       3.499  -0.156 -11.484  1.00 95.13           H  
ATOM   2946  CA  SER A 196       5.336  -1.153 -11.841  1.00 95.13           C  
ATOM   2947  HA  SER A 196       6.330  -1.057 -11.407  1.00 95.13           H  
ATOM   2948  C   SER A 196       5.485  -1.148 -13.360  1.00 95.13           C  
ATOM   2949  CB  SER A 196       4.734  -2.471 -11.356  1.00 95.13           C  
ATOM   2950  HB2 SER A 196       3.780  -2.638 -11.854  1.00 95.13           H  
ATOM   2951  HB3 SER A 196       4.572  -2.425 -10.279  1.00 95.13           H  
ATOM   2952  O   SER A 196       4.581  -0.701 -14.064  1.00 95.13           O  
ATOM   2953  OG  SER A 196       5.620  -3.527 -11.651  1.00 95.13           O  
ATOM   2954  HG  SER A 196       5.122  -4.346 -11.699  1.00 95.13           H  
ATOM   2955  N   CYS A 197       6.614  -1.642 -13.866  1.00 95.03           N  
ATOM   2956  H   CYS A 197       7.289  -2.017 -13.215  1.00 95.03           H  
ATOM   2957  CA  CYS A 197       6.859  -1.815 -15.296  1.00 95.03           C  
ATOM   2958  HA  CYS A 197       5.932  -1.657 -15.847  1.00 95.03           H  
ATOM   2959  C   CYS A 197       7.338  -3.238 -15.597  1.00 95.03           C  
ATOM   2960  CB  CYS A 197       7.868  -0.754 -15.745  1.00 95.03           C  
ATOM   2961  HB2 CYS A 197       7.428   0.231 -15.588  1.00 95.03           H  
ATOM   2962  HB3 CYS A 197       8.766  -0.838 -15.134  1.00 95.03           H  
ATOM   2963  O   CYS A 197       8.429  -3.630 -15.172  1.00 95.03           O  
ATOM   2964  SG  CYS A 197       8.282  -0.972 -17.502  1.00 95.03           S  
ATOM   2965  HG  CYS A 197       8.934   0.184 -17.654  1.00 95.03           H  
ATOM   2966  N   ASP A 198       6.568  -3.988 -16.386  1.00 93.86           N  
ATOM   2967  H   ASP A 198       5.685  -3.605 -16.690  1.00 93.86           H  
ATOM   2968  CA  ASP A 198       6.814  -5.415 -16.646  1.00 93.86           C  
ATOM   2969  HA  ASP A 198       6.796  -5.956 -15.700  1.00 93.86           H  
ATOM   2970  C   ASP A 198       8.157  -5.672 -17.339  1.00 93.86           C  
ATOM   2971  CB  ASP A 198       5.720  -5.986 -17.557  1.00 93.86           C  
ATOM   2972  HB2 ASP A 198       6.012  -6.994 -17.851  1.00 93.86           H  
ATOM   2973  HB3 ASP A 198       5.668  -5.384 -18.464  1.00 93.86           H  
ATOM   2974  O   ASP A 198       8.765  -6.733 -17.168  1.00 93.86           O  
ATOM   2975  CG  ASP A 198       4.332  -6.080 -16.927  1.00 93.86           C  
ATOM   2976  OD1 ASP A 198       4.181  -5.730 -15.737  1.00 93.86           O  
ATOM   2977  OD2 ASP A 198       3.433  -6.507 -17.683  1.00 93.86           O  
ATOM   2978  N   GLN A 199       8.637  -4.709 -18.128  1.00 92.19           N  
ATOM   2979  H   GLN A 199       8.059  -3.895 -18.276  1.00 92.19           H  
ATOM   2980  CA  GLN A 199       9.907  -4.810 -18.839  1.00 92.19           C  
ATOM   2981  HA  GLN A 199       9.994  -5.819 -19.244  1.00 92.19           H  
ATOM   2982  C   GLN A 199      11.109  -4.621 -17.904  1.00 92.19           C  
ATOM   2983  CB  GLN A 199       9.943  -3.828 -20.027  1.00 92.19           C  
ATOM   2984  HB2 GLN A 199       9.709  -2.819 -19.688  1.00 92.19           H  
ATOM   2985  HB3 GLN A 199      10.956  -3.821 -20.429  1.00 92.19           H  
ATOM   2986  O   GLN A 199      12.220  -4.981 -18.284  1.00 92.19           O  
ATOM   2987  CG  GLN A 199       9.023  -4.224 -21.198  1.00 92.19           C  
ATOM   2988  HG2 GLN A 199       9.240  -3.578 -22.049  1.00 92.19           H  
ATOM   2989  HG3 GLN A 199       9.249  -5.247 -21.495  1.00 92.19           H  
ATOM   2990  CD  GLN A 199       7.531  -4.103 -20.895  1.00 92.19           C  
ATOM   2991  NE2 GLN A 199       6.694  -4.920 -21.494  1.00 92.19           N  
ATOM   2992 HE21 GLN A 199       7.010  -5.488 -22.267  1.00 92.19           H  
ATOM   2993 HE22 GLN A 199       5.715  -4.811 -21.269  1.00 92.19           H  
ATOM   2994  OE1 GLN A 199       7.087  -3.280 -20.114  1.00 92.19           O  
ATOM   2995  N   THR A 200      10.935  -4.108 -16.684  1.00 92.68           N  
ATOM   2996  H   THR A 200       9.996  -3.902 -16.371  1.00 92.68           H  
ATOM   2997  CA  THR A 200      12.052  -3.922 -15.744  1.00 92.68           C  
ATOM   2998  HA  THR A 200      12.899  -3.529 -16.307  1.00 92.68           H  
ATOM   2999  C   THR A 200      12.523  -5.222 -15.109  1.00 92.68           C  
ATOM   3000  CB  THR A 200      11.772  -2.893 -14.649  1.00 92.68           C  
ATOM   3001  HB  THR A 200      12.664  -2.808 -14.028  1.00 92.68           H  
ATOM   3002  O   THR A 200      11.800  -6.219 -15.025  1.00 92.68           O  
ATOM   3003  CG2 THR A 200      11.513  -1.525 -15.249  1.00 92.68           C  
ATOM   3004 HG21 THR A 200      10.686  -1.563 -15.957  1.00 92.68           H  
ATOM   3005 HG22 THR A 200      12.419  -1.200 -15.761  1.00 92.68           H  
ATOM   3006 HG23 THR A 200      11.287  -0.825 -14.444  1.00 92.68           H  
ATOM   3007  OG1 THR A 200      10.715  -3.273 -13.811  1.00 92.68           O  
ATOM   3008  HG1 THR A 200       9.890  -3.301 -14.301  1.00 92.68           H  
ATOM   3009  N   ILE A 201      13.770  -5.227 -14.650  1.00 91.89           N  
ATOM   3010  H   ILE A 201      14.332  -4.394 -14.753  1.00 91.89           H  
ATOM   3011  CA  ILE A 201      14.288  -6.310 -13.817  1.00 91.89           C  
ATOM   3012  HA  ILE A 201      14.029  -7.260 -14.284  1.00 91.89           H  
ATOM   3013  C   ILE A 201      13.612  -6.242 -12.445  1.00 91.89           C  
ATOM   3014  CB  ILE A 201      15.819  -6.236 -13.709  1.00 91.89           C  
ATOM   3015  HB  ILE A 201      16.081  -5.279 -13.258  1.00 91.89           H  
ATOM   3016  O   ILE A 201      13.527  -5.177 -11.833  1.00 91.89           O  
ATOM   3017  CG1 ILE A 201      16.451  -6.308 -15.116  1.00 91.89           C  
ATOM   3018 HG12 ILE A 201      16.003  -5.556 -15.766  1.00 91.89           H  
ATOM   3019 HG13 ILE A 201      16.277  -7.287 -15.562  1.00 91.89           H  
ATOM   3020  CG2 ILE A 201      16.361  -7.363 -12.809  1.00 91.89           C  
ATOM   3021 HG21 ILE A 201      16.026  -7.222 -11.781  1.00 91.89           H  
ATOM   3022 HG22 ILE A 201      16.031  -8.338 -13.168  1.00 91.89           H  
ATOM   3023 HG23 ILE A 201      17.451  -7.345 -12.788  1.00 91.89           H  
ATOM   3024  CD1 ILE A 201      17.949  -6.018 -15.082  1.00 91.89           C  
ATOM   3025 HD11 ILE A 201      18.246  -5.613 -16.049  1.00 91.89           H  
ATOM   3026 HD12 ILE A 201      18.181  -5.275 -14.319  1.00 91.89           H  
ATOM   3027 HD13 ILE A 201      18.502  -6.933 -14.868  1.00 91.89           H  
ATOM   3028  N   SER A 202      13.158  -7.401 -11.966  1.00 92.80           N  
ATOM   3029  H   SER A 202      13.355  -8.248 -12.479  1.00 92.80           H  
ATOM   3030  CA  SER A 202      12.623  -7.531 -10.615  1.00 92.80           C  
ATOM   3031  HA  SER A 202      12.041  -6.637 -10.389  1.00 92.80           H  
ATOM   3032  C   SER A 202      13.771  -7.669  -9.620  1.00 92.80           C  
ATOM   3033  CB  SER A 202      11.679  -8.729 -10.523  1.00 92.80           C  
ATOM   3034  HB2 SER A 202      10.975  -8.689 -11.354  1.00 92.80           H  
ATOM   3035  HB3 SER A 202      12.242  -9.661 -10.579  1.00 92.80           H  
ATOM   3036  O   SER A 202      14.608  -8.555  -9.797  1.00 92.80           O  
ATOM   3037  OG  SER A 202      10.948  -8.677  -9.320  1.00 92.80           O  
ATOM   3038  HG  SER A 202      11.485  -8.982  -8.585  1.00 92.80           H  
ATOM   3039  N   THR A 203      13.808  -6.845  -8.573  1.00 91.25           N  
ATOM   3040  H   THR A 203      13.090  -6.139  -8.489  1.00 91.25           H  
ATOM   3041  CA  THR A 203      14.739  -7.019  -7.440  1.00 91.25           C  
ATOM   3042  HA  THR A 203      15.416  -7.842  -7.669  1.00 91.25           H  
ATOM   3043  C   THR A 203      13.983  -7.431  -6.181  1.00 91.25           C  
ATOM   3044  CB  THR A 203      15.645  -5.803  -7.177  1.00 91.25           C  
ATOM   3045  HB  THR A 203      16.501  -6.169  -6.611  1.00 91.25           H  
ATOM   3046  O   THR A 203      12.767  -7.259  -6.107  1.00 91.25           O  
ATOM   3047  CG2 THR A 203      16.201  -5.164  -8.450  1.00 91.25           C  
ATOM   3048 HG21 THR A 203      15.393  -4.791  -9.079  1.00 91.25           H  
ATOM   3049 HG22 THR A 203      16.771  -5.907  -9.008  1.00 91.25           H  
ATOM   3050 HG23 THR A 203      16.860  -4.339  -8.182  1.00 91.25           H  
ATOM   3051  OG1 THR A 203      15.026  -4.820  -6.375  1.00 91.25           O  
ATOM   3052  HG1 THR A 203      15.573  -4.819  -5.586  1.00 91.25           H  
ATOM   3053  N   GLN A 204      14.681  -7.981  -5.187  1.00 92.43           N  
ATOM   3054  H   GLN A 204      15.689  -8.011  -5.239  1.00 92.43           H  
ATOM   3055  CA  GLN A 204      14.052  -8.417  -3.936  1.00 92.43           C  
ATOM   3056  HA  GLN A 204      13.219  -9.079  -4.170  1.00 92.43           H  
ATOM   3057  C   GLN A 204      13.487  -7.236  -3.128  1.00 92.43           C  
ATOM   3058  CB  GLN A 204      15.096  -9.203  -3.130  1.00 92.43           C  
ATOM   3059  HB2 GLN A 204      15.495  -9.998  -3.759  1.00 92.43           H  
ATOM   3060  HB3 GLN A 204      15.914  -8.539  -2.849  1.00 92.43           H  
ATOM   3061  O   GLN A 204      12.486  -7.377  -2.438  1.00 92.43           O  
ATOM   3062  CG  GLN A 204      14.496  -9.835  -1.865  1.00 92.43           C  
ATOM   3063  HG2 GLN A 204      14.153  -9.051  -1.190  1.00 92.43           H  
ATOM   3064  HG3 GLN A 204      13.637 -10.445  -2.144  1.00 92.43           H  
ATOM   3065  CD  GLN A 204      15.483 -10.712  -1.102  1.00 92.43           C  
ATOM   3066  NE2 GLN A 204      15.044 -11.353  -0.042  1.00 92.43           N  
ATOM   3067 HE21 GLN A 204      14.093 -11.226   0.274  1.00 92.43           H  
ATOM   3068 HE22 GLN A 204      15.733 -11.904   0.451  1.00 92.43           H  
ATOM   3069  OE1 GLN A 204      16.646 -10.864  -1.431  1.00 92.43           O  
ATOM   3070  N   GLU A 205      14.118  -6.069  -3.229  1.00 90.85           N  
ATOM   3071  H   GLU A 205      14.973  -6.047  -3.767  1.00 90.85           H  
ATOM   3072  CA  GLU A 205      13.815  -4.886  -2.420  1.00 90.85           C  
ATOM   3073  HA  GLU A 205      13.565  -5.197  -1.406  1.00 90.85           H  
ATOM   3074  C   GLU A 205      12.629  -4.080  -2.956  1.00 90.85           C  
ATOM   3075  CB  GLU A 205      15.043  -3.953  -2.362  1.00 90.85           C  
ATOM   3076  HB2 GLU A 205      15.201  -3.491  -3.337  1.00 90.85           H  
ATOM   3077  HB3 GLU A 205      14.809  -3.149  -1.664  1.00 90.85           H  
ATOM   3078  O   GLU A 205      12.001  -3.336  -2.211  1.00 90.85           O  
ATOM   3079  CG  GLU A 205      16.354  -4.604  -1.890  1.00 90.85           C  
ATOM   3080  HG2 GLU A 205      16.147  -5.207  -1.006  1.00 90.85           H  
ATOM   3081  HG3 GLU A 205      17.034  -3.806  -1.593  1.00 90.85           H  
ATOM   3082  CD  GLU A 205      17.060  -5.463  -2.957  1.00 90.85           C  
ATOM   3083  OE1 GLU A 205      18.024  -6.157  -2.580  1.00 90.85           O  
ATOM   3084  OE2 GLU A 205      16.618  -5.456  -4.141  1.00 90.85           O  
ATOM   3085  N   THR A 206      12.360  -4.162  -4.261  1.00 89.57           N  
ATOM   3086  H   THR A 206      12.872  -4.849  -4.795  1.00 89.57           H  
ATOM   3087  CA  THR A 206      11.444  -3.228  -4.951  1.00 89.57           C  
ATOM   3088  HA  THR A 206      10.757  -2.788  -4.229  1.00 89.57           H  
ATOM   3089  C   THR A 206      10.573  -3.887  -6.017  1.00 89.57           C  
ATOM   3090  CB  THR A 206      12.239  -2.095  -5.613  1.00 89.57           C  
ATOM   3091  HB  THR A 206      11.574  -1.478  -6.216  1.00 89.57           H  
ATOM   3092  O   THR A 206       9.755  -3.215  -6.645  1.00 89.57           O  
ATOM   3093  CG2 THR A 206      12.964  -1.183  -4.626  1.00 89.57           C  
ATOM   3094 HG21 THR A 206      13.653  -1.750  -4.001  1.00 89.57           H  
ATOM   3095 HG22 THR A 206      13.534  -0.431  -5.172  1.00 89.57           H  
ATOM   3096 HG23 THR A 206      12.232  -0.690  -3.986  1.00 89.57           H  
ATOM   3097  OG1 THR A 206      13.232  -2.654  -6.443  1.00 89.57           O  
ATOM   3098  HG1 THR A 206      13.671  -3.354  -5.955  1.00 89.57           H  
ATOM   3099  N   GLY A 207      10.768  -5.182  -6.278  1.00 92.68           N  
ATOM   3100  H   GLY A 207      11.419  -5.717  -5.721  1.00 92.68           H  
ATOM   3101  CA  GLY A 207      10.128  -5.858  -7.399  1.00 92.68           C  
ATOM   3102  HA2 GLY A 207      10.491  -6.883  -7.471  1.00 92.68           H  
ATOM   3103  HA3 GLY A 207       9.052  -5.889  -7.228  1.00 92.68           H  
ATOM   3104  C   GLY A 207      10.426  -5.131  -8.710  1.00 92.68           C  
ATOM   3105  O   GLY A 207      11.583  -4.829  -9.018  1.00 92.68           O  
ATOM   3106  N   GLN A 208       9.367  -4.826  -9.458  1.00 94.03           N  
ATOM   3107  H   GLN A 208       8.459  -5.092  -9.104  1.00 94.03           H  
ATOM   3108  CA  GLN A 208       9.395  -4.114 -10.742  1.00 94.03           C  
ATOM   3109  HA  GLN A 208      10.423  -4.058 -11.100  1.00 94.03           H  
ATOM   3110  C   GLN A 208       8.903  -2.656 -10.642  1.00 94.03           C  
ATOM   3111  CB  GLN A 208       8.589  -4.930 -11.759  1.00 94.03           C  
ATOM   3112  HB2 GLN A 208       8.512  -4.374 -12.693  1.00 94.03           H  
ATOM   3113  HB3 GLN A 208       7.585  -5.102 -11.372  1.00 94.03           H  
ATOM   3114  O   GLN A 208       8.605  -2.020 -11.657  1.00 94.03           O  
ATOM   3115  CG  GLN A 208       9.233  -6.287 -12.048  1.00 94.03           C  
ATOM   3116  HG2 GLN A 208       9.153  -6.935 -11.174  1.00 94.03           H  
ATOM   3117  HG3 GLN A 208      10.286  -6.143 -12.286  1.00 94.03           H  
ATOM   3118  CD  GLN A 208       8.537  -6.958 -13.218  1.00 94.03           C  
ATOM   3119  NE2 GLN A 208       9.182  -7.033 -14.356  1.00 94.03           N  
ATOM   3120 HE21 GLN A 208       8.608  -7.173 -15.175  1.00 94.03           H  
ATOM   3121 HE22 GLN A 208      10.052  -6.531 -14.464  1.00 94.03           H  
ATOM   3122  OE1 GLN A 208       7.424  -7.437 -13.143  1.00 94.03           O  
ATOM   3123  N   VAL A 209       8.811  -2.112  -9.424  1.00 94.45           N  
ATOM   3124  H   VAL A 209       9.099  -2.655  -8.623  1.00 94.45           H  
ATOM   3125  CA  VAL A 209       8.341  -0.744  -9.180  1.00 94.45           C  
ATOM   3126  HA  VAL A 209       7.420  -0.596  -9.744  1.00 94.45           H  
ATOM   3127  C   VAL A 209       9.367   0.274  -9.687  1.00 94.45           C  
ATOM   3128  CB  VAL A 209       7.980  -0.535  -7.697  1.00 94.45           C  
ATOM   3129  HB  VAL A 209       8.859  -0.716  -7.078  1.00 94.45           H  
ATOM   3130  O   VAL A 209      10.546   0.228  -9.330  1.00 94.45           O  
ATOM   3131  CG1 VAL A 209       7.486   0.891  -7.427  1.00 94.45           C  
ATOM   3132 HG11 VAL A 209       8.281   1.611  -7.618  1.00 94.45           H  
ATOM   3133 HG12 VAL A 209       6.626   1.116  -8.059  1.00 94.45           H  
ATOM   3134 HG13 VAL A 209       7.189   0.987  -6.382  1.00 94.45           H  
ATOM   3135  CG2 VAL A 209       6.857  -1.494  -7.274  1.00 94.45           C  
ATOM   3136 HG21 VAL A 209       6.598  -1.325  -6.229  1.00 94.45           H  
ATOM   3137 HG22 VAL A 209       5.972  -1.339  -7.892  1.00 94.45           H  
ATOM   3138 HG23 VAL A 209       7.183  -2.530  -7.369  1.00 94.45           H  
ATOM   3139  N   ILE A 210       8.905   1.208 -10.521  1.00 94.50           N  
ATOM   3140  H   ILE A 210       7.929   1.152 -10.774  1.00 94.50           H  
ATOM   3141  CA  ILE A 210       9.690   2.322 -11.077  1.00 94.50           C  
ATOM   3142  HA  ILE A 210      10.748   2.124 -10.903  1.00 94.50           H  
ATOM   3143  C   ILE A 210       9.409   3.654 -10.371  1.00 94.50           C  
ATOM   3144  CB  ILE A 210       9.488   2.447 -12.608  1.00 94.50           C  
ATOM   3145  HB  ILE A 210      10.111   3.274 -12.948  1.00 94.50           H  
ATOM   3146  O   ILE A 210      10.225   4.570 -10.458  1.00 94.50           O  
ATOM   3147  CG1 ILE A 210       8.031   2.752 -13.023  1.00 94.50           C  
ATOM   3148 HG12 ILE A 210       7.422   1.857 -12.894  1.00 94.50           H  
ATOM   3149 HG13 ILE A 210       7.626   3.539 -12.387  1.00 94.50           H  
ATOM   3150  CG2 ILE A 210       9.964   1.180 -13.333  1.00 94.50           C  
ATOM   3151 HG21 ILE A 210       9.427   0.302 -12.977  1.00 94.50           H  
ATOM   3152 HG22 ILE A 210      11.033   1.048 -13.164  1.00 94.50           H  
ATOM   3153 HG23 ILE A 210       9.824   1.274 -14.410  1.00 94.50           H  
ATOM   3154  CD1 ILE A 210       7.889   3.221 -14.478  1.00 94.50           C  
ATOM   3155 HD11 ILE A 210       8.112   2.413 -15.175  1.00 94.50           H  
ATOM   3156 HD12 ILE A 210       6.864   3.547 -14.649  1.00 94.50           H  
ATOM   3157 HD13 ILE A 210       8.561   4.059 -14.667  1.00 94.50           H  
ATOM   3158  N   ALA A 211       8.266   3.777  -9.687  1.00 94.46           N  
ATOM   3159  H   ALA A 211       7.630   2.994  -9.662  1.00 94.46           H  
ATOM   3160  CA  ALA A 211       7.869   4.986  -8.969  1.00 94.46           C  
ATOM   3161  HA  ALA A 211       8.743   5.425  -8.489  1.00 94.46           H  
ATOM   3162  C   ALA A 211       6.820   4.702  -7.888  1.00 94.46           C  
ATOM   3163  CB  ALA A 211       7.314   5.990  -9.979  1.00 94.46           C  
ATOM   3164  HB1 ALA A 211       8.119   6.302 -10.646  1.00 94.46           H  
ATOM   3165  HB2 ALA A 211       6.933   6.869  -9.459  1.00 94.46           H  
ATOM   3166  HB3 ALA A 211       6.507   5.533 -10.552  1.00 94.46           H  
ATOM   3167  O   ALA A 211       6.029   3.767  -8.009  1.00 94.46           O  
ATOM   3168  N   SER A 212       6.779   5.560  -6.868  1.00 93.87           N  
ATOM   3169  H   SER A 212       7.416   6.344  -6.885  1.00 93.87           H  
ATOM   3170  CA  SER A 212       5.721   5.596  -5.853  1.00 93.87           C  
ATOM   3171  HA  SER A 212       4.962   4.846  -6.075  1.00 93.87           H  
ATOM   3172  C   SER A 212       5.060   6.971  -5.872  1.00 93.87           C  
ATOM   3173  CB  SER A 212       6.288   5.286  -4.467  1.00 93.87           C  
ATOM   3174  HB2 SER A 212       7.027   6.039  -4.192  1.00 93.87           H  
ATOM   3175  HB3 SER A 212       6.756   4.302  -4.477  1.00 93.87           H  
ATOM   3176  O   SER A 212       5.728   7.987  -5.674  1.00 93.87           O  
ATOM   3177  OG  SER A 212       5.227   5.294  -3.535  1.00 93.87           O  
ATOM   3178  HG  SER A 212       5.560   5.169  -2.644  1.00 93.87           H  
ATOM   3179  N   VAL A 213       3.759   7.015  -6.157  1.00 94.00           N  
ATOM   3180  H   VAL A 213       3.279   6.140  -6.315  1.00 94.00           H  
ATOM   3181  CA  VAL A 213       3.005   8.256  -6.364  1.00 94.00           C  
ATOM   3182  HA  VAL A 213       3.706   9.091  -6.380  1.00 94.00           H  
ATOM   3183  C   VAL A 213       1.999   8.448  -5.226  1.00 94.00           C  
ATOM   3184  CB  VAL A 213       2.299   8.249  -7.734  1.00 94.00           C  
ATOM   3185  HB  VAL A 213       1.544   7.463  -7.761  1.00 94.00           H  
ATOM   3186  O   VAL A 213       1.058   7.662  -5.142  1.00 94.00           O  
ATOM   3187  CG1 VAL A 213       1.604   9.596  -7.970  1.00 94.00           C  
ATOM   3188 HG11 VAL A 213       1.191   9.636  -8.978  1.00 94.00           H  
ATOM   3189 HG12 VAL A 213       2.322  10.404  -7.834  1.00 94.00           H  
ATOM   3190 HG13 VAL A 213       0.785   9.724  -7.262  1.00 94.00           H  
ATOM   3191  CG2 VAL A 213       3.301   7.982  -8.867  1.00 94.00           C  
ATOM   3192 HG21 VAL A 213       3.640   6.947  -8.817  1.00 94.00           H  
ATOM   3193 HG22 VAL A 213       2.834   8.138  -9.840  1.00 94.00           H  
ATOM   3194 HG23 VAL A 213       4.167   8.635  -8.766  1.00 94.00           H  
ATOM   3195  N   PRO A 214       2.112   9.493  -4.384  1.00 94.05           N  
ATOM   3196  CA  PRO A 214       1.260   9.675  -3.204  1.00 94.05           C  
ATOM   3197  HA  PRO A 214       1.111   8.719  -2.703  1.00 94.05           H  
ATOM   3198  C   PRO A 214      -0.129  10.222  -3.566  1.00 94.05           C  
ATOM   3199  CB  PRO A 214       2.071  10.590  -2.280  1.00 94.05           C  
ATOM   3200  HB2 PRO A 214       1.449  11.172  -1.600  1.00 94.05           H  
ATOM   3201  HB3 PRO A 214       2.777   9.987  -1.710  1.00 94.05           H  
ATOM   3202  O   PRO A 214      -0.467  11.375  -3.281  1.00 94.05           O  
ATOM   3203  CG  PRO A 214       2.836  11.471  -3.268  1.00 94.05           C  
ATOM   3204  HG2 PRO A 214       2.185  12.262  -3.641  1.00 94.05           H  
ATOM   3205  HG3 PRO A 214       3.737  11.892  -2.821  1.00 94.05           H  
ATOM   3206  CD  PRO A 214       3.166  10.498  -4.399  1.00 94.05           C  
ATOM   3207  HD2 PRO A 214       4.126  10.018  -4.204  1.00 94.05           H  
ATOM   3208  HD3 PRO A 214       3.195  11.027  -5.352  1.00 94.05           H  
ATOM   3209  N   ILE A 215      -0.950   9.412  -4.232  1.00 92.24           N  
ATOM   3210  H   ILE A 215      -0.606   8.486  -4.439  1.00 92.24           H  
ATOM   3211  CA  ILE A 215      -2.250   9.817  -4.789  1.00 92.24           C  
ATOM   3212  HA  ILE A 215      -2.077  10.668  -5.447  1.00 92.24           H  
ATOM   3213  C   ILE A 215      -3.250  10.304  -3.728  1.00 92.24           C  
ATOM   3214  CB  ILE A 215      -2.861   8.686  -5.646  1.00 92.24           C  
ATOM   3215  HB  ILE A 215      -3.855   9.009  -5.954  1.00 92.24           H  
ATOM   3216  O   ILE A 215      -4.064  11.177  -4.029  1.00 92.24           O  
ATOM   3217  CG1 ILE A 215      -3.003   7.367  -4.852  1.00 92.24           C  
ATOM   3218 HG12 ILE A 215      -2.016   6.955  -4.642  1.00 92.24           H  
ATOM   3219 HG13 ILE A 215      -3.495   7.561  -3.899  1.00 92.24           H  
ATOM   3220  CG2 ILE A 215      -2.019   8.493  -6.923  1.00 92.24           C  
ATOM   3221 HG21 ILE A 215      -1.868   9.452  -7.420  1.00 92.24           H  
ATOM   3222 HG22 ILE A 215      -2.535   7.833  -7.620  1.00 92.24           H  
ATOM   3223 HG23 ILE A 215      -1.051   8.056  -6.678  1.00 92.24           H  
ATOM   3224  CD1 ILE A 215      -3.829   6.301  -5.573  1.00 92.24           C  
ATOM   3225 HD11 ILE A 215      -3.405   6.063  -6.549  1.00 92.24           H  
ATOM   3226 HD12 ILE A 215      -4.853   6.649  -5.713  1.00 92.24           H  
ATOM   3227 HD13 ILE A 215      -3.839   5.397  -4.964  1.00 92.24           H  
ATOM   3228  N   ALA A 216      -3.164   9.818  -2.486  1.00 90.39           N  
ATOM   3229  H   ALA A 216      -2.497   9.084  -2.299  1.00 90.39           H  
ATOM   3230  CA  ALA A 216      -4.050  10.227  -1.391  1.00 90.39           C  
ATOM   3231  HA  ALA A 216      -5.062  10.334  -1.780  1.00 90.39           H  
ATOM   3232  C   ALA A 216      -3.678  11.582  -0.757  1.00 90.39           C  
ATOM   3233  CB  ALA A 216      -4.061   9.105  -0.353  1.00 90.39           C  
ATOM   3234  HB1 ALA A 216      -3.062   8.981   0.066  1.00 90.39           H  
ATOM   3235  HB2 ALA A 216      -4.756   9.355   0.449  1.00 90.39           H  
ATOM   3236  HB3 ALA A 216      -4.381   8.175  -0.824  1.00 90.39           H  
ATOM   3237  O   ALA A 216      -4.458  12.137   0.013  1.00 90.39           O  
ATOM   3238  N   SER A 217      -2.505  12.141  -1.081  1.00 88.63           N  
ATOM   3239  H   SER A 217      -1.903  11.650  -1.727  1.00 88.63           H  
ATOM   3240  CA  SER A 217      -2.093  13.470  -0.597  1.00 88.63           C  
ATOM   3241  HA  SER A 217      -2.324  13.533   0.467  1.00 88.63           H  
ATOM   3242  C   SER A 217      -2.838  14.622  -1.286  1.00 88.63           C  
ATOM   3243  CB  SER A 217      -0.579  13.646  -0.754  1.00 88.63           C  
ATOM   3244  HB2 SER A 217      -0.065  12.808  -0.283  1.00 88.63           H  
ATOM   3245  HB3 SER A 217      -0.279  14.564  -0.249  1.00 88.63           H  
ATOM   3246  O   SER A 217      -2.836  15.759  -0.808  1.00 88.63           O  
ATOM   3247  OG  SER A 217      -0.195  13.732  -2.113  1.00 88.63           O  
ATOM   3248  HG  SER A 217      -0.280  12.872  -2.530  1.00 88.63           H  
ATOM   3249  N   PHE A 218      -3.493  14.332  -2.411  1.00 89.37           N  
ATOM   3250  H   PHE A 218      -3.512  13.367  -2.708  1.00 89.37           H  
ATOM   3251  CA  PHE A 218      -4.242  15.296  -3.201  1.00 89.37           C  
ATOM   3252  HA  PHE A 218      -3.816  16.286  -3.039  1.00 89.37           H  
ATOM   3253  C   PHE A 218      -5.711  15.337  -2.773  1.00 89.37           C  
ATOM   3254  CB  PHE A 218      -4.086  14.958  -4.685  1.00 89.37           C  
ATOM   3255  HB2 PHE A 218      -4.455  13.944  -4.841  1.00 89.37           H  
ATOM   3256  HB3 PHE A 218      -4.695  15.642  -5.275  1.00 89.37           H  
ATOM   3257  O   PHE A 218      -6.277  14.366  -2.277  1.00 89.37           O  
ATOM   3258  CG  PHE A 218      -2.661  15.024  -5.188  1.00 89.37           C  
ATOM   3259  CD1 PHE A 218      -2.131  16.235  -5.671  1.00 89.37           C  
ATOM   3260  HD1 PHE A 218      -2.742  17.125  -5.686  1.00 89.37           H  
ATOM   3261  CD2 PHE A 218      -1.860  13.867  -5.170  1.00 89.37           C  
ATOM   3262  HD2 PHE A 218      -2.257  12.939  -4.788  1.00 89.37           H  
ATOM   3263  CE1 PHE A 218      -0.802  16.286  -6.132  1.00 89.37           C  
ATOM   3264  HE1 PHE A 218      -0.387  17.218  -6.486  1.00 89.37           H  
ATOM   3265  CE2 PHE A 218      -0.533  13.918  -5.629  1.00 89.37           C  
ATOM   3266  HE2 PHE A 218       0.081  13.030  -5.589  1.00 89.37           H  
ATOM   3267  CZ  PHE A 218      -0.004  15.128  -6.111  1.00 89.37           C  
ATOM   3268  HZ  PHE A 218       1.021  15.171  -6.448  1.00 89.37           H  
ATOM   3269  N   ARG A 219      -6.367  16.481  -2.993  1.00 88.30           N  
ATOM   3270  H   ARG A 219      -5.895  17.209  -3.509  1.00 88.30           H  
ATOM   3271  CA  ARG A 219      -7.786  16.630  -2.650  1.00 88.30           C  
ATOM   3272  HA  ARG A 219      -7.935  16.205  -1.657  1.00 88.30           H  
ATOM   3273  C   ARG A 219      -8.652  15.821  -3.609  1.00 88.30           C  
ATOM   3274  CB  ARG A 219      -8.212  18.100  -2.634  1.00 88.30           C  
ATOM   3275  HB2 ARG A 219      -9.283  18.153  -2.440  1.00 88.30           H  
ATOM   3276  HB3 ARG A 219      -8.014  18.533  -3.615  1.00 88.30           H  
ATOM   3277  O   ARG A 219      -8.400  15.793  -4.815  1.00 88.30           O  
ATOM   3278  CG  ARG A 219      -7.471  18.916  -1.569  1.00 88.30           C  
ATOM   3279  HG2 ARG A 219      -6.405  18.919  -1.799  1.00 88.30           H  
ATOM   3280  HG3 ARG A 219      -7.623  18.472  -0.585  1.00 88.30           H  
ATOM   3281  CD  ARG A 219      -7.994  20.355  -1.574  1.00 88.30           C  
ATOM   3282  HD2 ARG A 219      -8.991  20.370  -1.134  1.00 88.30           H  
ATOM   3283  HD3 ARG A 219      -8.058  20.695  -2.608  1.00 88.30           H  
ATOM   3284  NE  ARG A 219      -7.094  21.254  -0.830  1.00 88.30           N  
ATOM   3285  HE  ARG A 219      -6.335  20.815  -0.328  1.00 88.30           H  
ATOM   3286  NH1 ARG A 219      -8.121  23.229  -1.389  1.00 88.30           N  
ATOM   3287 HH11 ARG A 219      -8.844  22.706  -1.862  1.00 88.30           H  
ATOM   3288 HH12 ARG A 219      -8.155  24.238  -1.356  1.00 88.30           H  
ATOM   3289  NH2 ARG A 219      -6.244  23.261  -0.180  1.00 88.30           N  
ATOM   3290 HH21 ARG A 219      -5.482  22.784   0.282  1.00 88.30           H  
ATOM   3291 HH22 ARG A 219      -6.290  24.269  -0.154  1.00 88.30           H  
ATOM   3292  CZ  ARG A 219      -7.158  22.572  -0.802  1.00 88.30           C  
ATOM   3293  N   SER A 220      -9.723  15.243  -3.079  1.00 86.13           N  
ATOM   3294  H   SER A 220      -9.846  15.280  -2.078  1.00 86.13           H  
ATOM   3295  CA  SER A 220     -10.706  14.523  -3.885  1.00 86.13           C  
ATOM   3296  HA  SER A 220     -10.234  13.625  -4.282  1.00 86.13           H  
ATOM   3297  C   SER A 220     -11.213  15.372  -5.055  1.00 86.13           C  
ATOM   3298  CB  SER A 220     -11.876  14.098  -3.010  1.00 86.13           C  
ATOM   3299  HB2 SER A 220     -12.465  14.968  -2.722  1.00 86.13           H  
ATOM   3300  HB3 SER A 220     -11.496  13.602  -2.117  1.00 86.13           H  
ATOM   3301  O   SER A 220     -11.407  16.583  -4.912  1.00 86.13           O  
ATOM   3302  OG  SER A 220     -12.670  13.192  -3.734  1.00 86.13           O  
ATOM   3303  HG  SER A 220     -12.295  12.324  -3.566  1.00 86.13           H  
ATOM   3304  N   ARG A 221     -11.416  14.737  -6.216  1.00 83.64           N  
ATOM   3305  H   ARG A 221     -11.227  13.745  -6.236  1.00 83.64           H  
ATOM   3306  CA  ARG A 221     -11.882  15.363  -7.470  1.00 83.64           C  
ATOM   3307  HA  ARG A 221     -11.875  14.581  -8.230  1.00 83.64           H  
ATOM   3308  C   ARG A 221     -10.973  16.458  -8.043  1.00 83.64           C  
ATOM   3309  CB  ARG A 221     -13.330  15.864  -7.331  1.00 83.64           C  
ATOM   3310  HB2 ARG A 221     -13.354  16.713  -6.647  1.00 83.64           H  
ATOM   3311  HB3 ARG A 221     -13.673  16.211  -8.306  1.00 83.64           H  
ATOM   3312  O   ARG A 221     -11.395  17.184  -8.941  1.00 83.64           O  
ATOM   3313  CG  ARG A 221     -14.307  14.793  -6.839  1.00 83.64           C  
ATOM   3314  HG2 ARG A 221     -14.017  14.442  -5.848  1.00 83.64           H  
ATOM   3315  HG3 ARG A 221     -14.302  13.953  -7.533  1.00 83.64           H  
ATOM   3316  CD  ARG A 221     -15.712  15.393  -6.759  1.00 83.64           C  
ATOM   3317  HD2 ARG A 221     -15.701  16.207  -6.035  1.00 83.64           H  
ATOM   3318  HD3 ARG A 221     -15.975  15.810  -7.731  1.00 83.64           H  
ATOM   3319  NE  ARG A 221     -16.691  14.380  -6.325  1.00 83.64           N  
ATOM   3320  HE  ARG A 221     -16.528  13.975  -5.414  1.00 83.64           H  
ATOM   3321  NH1 ARG A 221     -18.035  14.346  -8.195  1.00 83.64           N  
ATOM   3322 HH11 ARG A 221     -17.448  15.047  -8.625  1.00 83.64           H  
ATOM   3323 HH12 ARG A 221     -18.828  13.964  -8.690  1.00 83.64           H  
ATOM   3324  NH2 ARG A 221     -18.494  13.008  -6.469  1.00 83.64           N  
ATOM   3325 HH21 ARG A 221     -18.282  12.643  -5.552  1.00 83.64           H  
ATOM   3326 HH22 ARG A 221     -19.277  12.628  -6.981  1.00 83.64           H  
ATOM   3327  CZ  ARG A 221     -17.731  13.922  -6.998  1.00 83.64           C  
ATOM   3328  N   THR A 222      -9.736  16.575  -7.569  1.00 91.70           N  
ATOM   3329  H   THR A 222      -9.456  15.980  -6.803  1.00 91.70           H  
ATOM   3330  CA  THR A 222      -8.712  17.402  -8.222  1.00 91.70           C  
ATOM   3331  HA  THR A 222      -9.206  18.150  -8.842  1.00 91.70           H  
ATOM   3332  C   THR A 222      -7.848  16.569  -9.158  1.00 91.70           C  
ATOM   3333  CB  THR A 222      -7.845  18.176  -7.223  1.00 91.70           C  
ATOM   3334  HB  THR A 222      -7.190  18.837  -7.791  1.00 91.70           H  
ATOM   3335  O   THR A 222      -7.804  15.344  -9.054  1.00 91.70           O  
ATOM   3336  CG2 THR A 222      -8.686  19.041  -6.289  1.00 91.70           C  
ATOM   3337 HG21 THR A 222      -8.019  19.668  -5.697  1.00 91.70           H  
ATOM   3338 HG22 THR A 222      -9.348  19.681  -6.873  1.00 91.70           H  
ATOM   3339 HG23 THR A 222      -9.286  18.414  -5.629  1.00 91.70           H  
ATOM   3340  OG1 THR A 222      -7.033  17.340  -6.436  1.00 91.70           O  
ATOM   3341  HG1 THR A 222      -7.586  16.729  -5.944  1.00 91.70           H  
ATOM   3342  N   VAL A 223      -7.169  17.229 -10.094  1.00 91.00           N  
ATOM   3343  H   VAL A 223      -7.230  18.236 -10.134  1.00 91.00           H  
ATOM   3344  CA  VAL A 223      -6.128  16.582 -10.892  1.00 91.00           C  
ATOM   3345  HA  VAL A 223      -6.433  15.559 -11.112  1.00 91.00           H  
ATOM   3346  C   VAL A 223      -4.853  16.541 -10.059  1.00 91.00           C  
ATOM   3347  CB  VAL A 223      -5.913  17.300 -12.236  1.00 91.00           C  
ATOM   3348  HB  VAL A 223      -5.656  18.343 -12.052  1.00 91.00           H  
ATOM   3349  O   VAL A 223      -4.337  17.590  -9.671  1.00 91.00           O  
ATOM   3350  CG1 VAL A 223      -4.792  16.655 -13.058  1.00 91.00           C  
ATOM   3351 HG11 VAL A 223      -4.704  17.153 -14.024  1.00 91.00           H  
ATOM   3352 HG12 VAL A 223      -5.000  15.597 -13.219  1.00 91.00           H  
ATOM   3353 HG13 VAL A 223      -3.838  16.756 -12.540  1.00 91.00           H  
ATOM   3354  CG2 VAL A 223      -7.199  17.255 -13.074  1.00 91.00           C  
ATOM   3355 HG21 VAL A 223      -7.493  16.220 -13.248  1.00 91.00           H  
ATOM   3356 HG22 VAL A 223      -8.007  17.777 -12.563  1.00 91.00           H  
ATOM   3357 HG23 VAL A 223      -7.029  17.743 -14.034  1.00 91.00           H  
ATOM   3358  N   PHE A 224      -4.337  15.343  -9.798  1.00 91.80           N  
ATOM   3359  H   PHE A 224      -4.779  14.530 -10.201  1.00 91.80           H  
ATOM   3360  CA  PHE A 224      -2.983  15.197  -9.285  1.00 91.80           C  
ATOM   3361  HA  PHE A 224      -2.776  16.034  -8.620  1.00 91.80           H  
ATOM   3362  C   PHE A 224      -1.996  15.268 -10.449  1.00 91.80           C  
ATOM   3363  CB  PHE A 224      -2.833  13.927  -8.441  1.00 91.80           C  
ATOM   3364  HB2 PHE A 224      -1.864  13.984  -7.945  1.00 91.80           H  
ATOM   3365  HB3 PHE A 224      -3.598  13.927  -7.665  1.00 91.80           H  
ATOM   3366  O   PHE A 224      -2.265  14.775 -11.544  1.00 91.80           O  
ATOM   3367  CG  PHE A 224      -2.879  12.607  -9.181  1.00 91.80           C  
ATOM   3368  CD1 PHE A 224      -4.092  11.908  -9.308  1.00 91.80           C  
ATOM   3369  HD1 PHE A 224      -5.004  12.324  -8.904  1.00 91.80           H  
ATOM   3370  CD2 PHE A 224      -1.695  12.053  -9.703  1.00 91.80           C  
ATOM   3371  HD2 PHE A 224      -0.754  12.572  -9.593  1.00 91.80           H  
ATOM   3372  CE1 PHE A 224      -4.128  10.669  -9.969  1.00 91.80           C  
ATOM   3373  HE1 PHE A 224      -5.062  10.137 -10.070  1.00 91.80           H  
ATOM   3374  CE2 PHE A 224      -1.730  10.812 -10.362  1.00 91.80           C  
ATOM   3375  HE2 PHE A 224      -0.819  10.382 -10.751  1.00 91.80           H  
ATOM   3376  CZ  PHE A 224      -2.946  10.120 -10.496  1.00 91.80           C  
ATOM   3377  HZ  PHE A 224      -2.970   9.162 -10.995  1.00 91.80           H  
ATOM   3378  N   SER A 225      -0.844  15.888 -10.213  1.00 92.73           N  
ATOM   3379  H   SER A 225      -0.694  16.279  -9.294  1.00 92.73           H  
ATOM   3380  CA  SER A 225       0.285  15.888 -11.139  1.00 92.73           C  
ATOM   3381  HA  SER A 225       0.178  15.071 -11.852  1.00 92.73           H  
ATOM   3382  C   SER A 225       1.546  15.663 -10.328  1.00 92.73           C  
ATOM   3383  CB  SER A 225       0.356  17.193 -11.933  1.00 92.73           C  
ATOM   3384  HB2 SER A 225      -0.514  17.259 -12.588  1.00 92.73           H  
ATOM   3385  HB3 SER A 225       0.352  18.043 -11.251  1.00 92.73           H  
ATOM   3386  O   SER A 225       1.989  16.542  -9.590  1.00 92.73           O  
ATOM   3387  OG  SER A 225       1.538  17.219 -12.713  1.00 92.73           O  
ATOM   3388  HG  SER A 225       2.262  17.442 -12.123  1.00 92.73           H  
ATOM   3389  N   TYR A 226       2.111  14.476 -10.466  1.00 93.08           N  
ATOM   3390  H   TYR A 226       1.710  13.826 -11.127  1.00 93.08           H  
ATOM   3391  CA  TYR A 226       3.328  14.065  -9.798  1.00 93.08           C  
ATOM   3392  HA  TYR A 226       3.571  14.769  -9.002  1.00 93.08           H  
ATOM   3393  C   TYR A 226       4.475  14.047 -10.800  1.00 93.08           C  
ATOM   3394  CB  TYR A 226       3.093  12.701  -9.157  1.00 93.08           C  
ATOM   3395  HB2 TYR A 226       2.822  11.982  -9.930  1.00 93.08           H  
ATOM   3396  HB3 TYR A 226       2.253  12.777  -8.466  1.00 93.08           H  
ATOM   3397  O   TYR A 226       4.353  13.474 -11.883  1.00 93.08           O  
ATOM   3398  CG  TYR A 226       4.295  12.194  -8.396  1.00 93.08           C  
ATOM   3399  CD1 TYR A 226       5.079  11.156  -8.931  1.00 93.08           C  
ATOM   3400  HD1 TYR A 226       4.831  10.716  -9.886  1.00 93.08           H  
ATOM   3401  CD2 TYR A 226       4.619  12.756  -7.146  1.00 93.08           C  
ATOM   3402  HD2 TYR A 226       4.012  13.547  -6.731  1.00 93.08           H  
ATOM   3403  CE1 TYR A 226       6.173  10.658  -8.200  1.00 93.08           C  
ATOM   3404  HE1 TYR A 226       6.754   9.824  -8.564  1.00 93.08           H  
ATOM   3405  CE2 TYR A 226       5.727  12.274  -6.425  1.00 93.08           C  
ATOM   3406  HE2 TYR A 226       5.982  12.700  -5.466  1.00 93.08           H  
ATOM   3407  OH  TYR A 226       7.576  10.752  -6.266  1.00 93.08           O  
ATOM   3408  HH  TYR A 226       7.623  11.092  -5.370  1.00 93.08           H  
ATOM   3409  CZ  TYR A 226       6.506  11.222  -6.953  1.00 93.08           C  
ATOM   3410  N   ARG A 227       5.586  14.688 -10.442  1.00 92.91           N  
ATOM   3411  H   ARG A 227       5.623  15.089  -9.515  1.00 92.91           H  
ATOM   3412  CA  ARG A 227       6.840  14.652 -11.193  1.00 92.91           C  
ATOM   3413  HA  ARG A 227       6.760  13.946 -12.019  1.00 92.91           H  
ATOM   3414  C   ARG A 227       7.914  14.142 -10.251  1.00 92.91           C  
ATOM   3415  CB  ARG A 227       7.156  16.042 -11.763  1.00 92.91           C  
ATOM   3416  HB2 ARG A 227       7.240  16.759 -10.947  1.00 92.91           H  
ATOM   3417  HB3 ARG A 227       6.330  16.345 -12.407  1.00 92.91           H  
ATOM   3418  O   ARG A 227       8.189  14.790  -9.243  1.00 92.91           O  
ATOM   3419  CG  ARG A 227       8.464  16.042 -12.573  1.00 92.91           C  
ATOM   3420  HG2 ARG A 227       8.400  15.317 -13.384  1.00 92.91           H  
ATOM   3421  HG3 ARG A 227       9.293  15.761 -11.924  1.00 92.91           H  
ATOM   3422  CD  ARG A 227       8.772  17.416 -13.173  1.00 92.91           C  
ATOM   3423  HD2 ARG A 227       8.761  18.159 -12.375  1.00 92.91           H  
ATOM   3424  HD3 ARG A 227       9.774  17.376 -13.599  1.00 92.91           H  
ATOM   3425  NE  ARG A 227       7.806  17.782 -14.230  1.00 92.91           N  
ATOM   3426  HE  ARG A 227       7.091  17.098 -14.433  1.00 92.91           H  
ATOM   3427  NH1 ARG A 227       8.739  19.800 -14.786  1.00 92.91           N  
ATOM   3428 HH11 ARG A 227       8.766  20.628 -15.364  1.00 92.91           H  
ATOM   3429 HH12 ARG A 227       9.453  19.638 -14.091  1.00 92.91           H  
ATOM   3430  NH2 ARG A 227       6.921  19.086 -15.873  1.00 92.91           N  
ATOM   3431 HH21 ARG A 227       6.223  18.380 -16.055  1.00 92.91           H  
ATOM   3432 HH22 ARG A 227       6.941  19.928 -16.430  1.00 92.91           H  
ATOM   3433  CZ  ARG A 227       7.825  18.884 -14.955  1.00 92.91           C  
ATOM   3434  N   GLN A 228       8.486  12.996 -10.584  1.00 83.53           N  
ATOM   3435  H   GLN A 228       8.268  12.580 -11.478  1.00 83.53           H  
ATOM   3436  CA  GLN A 228       9.592  12.425  -9.833  1.00 83.53           C  
ATOM   3437  HA  GLN A 228       9.544  12.777  -8.802  1.00 83.53           H  
ATOM   3438  C   GLN A 228      10.909  12.887 -10.450  1.00 83.53           C  
ATOM   3439  CB  GLN A 228       9.477  10.896  -9.825  1.00 83.53           C  
ATOM   3440  HB2 GLN A 228       9.890  10.496 -10.752  1.00 83.53           H  
ATOM   3441  HB3 GLN A 228       8.426  10.611  -9.779  1.00 83.53           H  
ATOM   3442  O   GLN A 228      10.995  13.114 -11.660  1.00 83.53           O  
ATOM   3443  CG  GLN A 228      10.207  10.274  -8.628  1.00 83.53           C  
ATOM   3444  HG2 GLN A 228       9.753  10.622  -7.700  1.00 83.53           H  
ATOM   3445  HG3 GLN A 228      11.253  10.581  -8.617  1.00 83.53           H  
ATOM   3446  CD  GLN A 228      10.129   8.756  -8.661  1.00 83.53           C  
ATOM   3447  NE2 GLN A 228      11.241   8.076  -8.822  1.00 83.53           N  
ATOM   3448 HE21 GLN A 228      11.140   7.082  -8.964  1.00 83.53           H  
ATOM   3449 HE22 GLN A 228      12.101   8.577  -8.996  1.00 83.53           H  
ATOM   3450  OE1 GLN A 228       9.069   8.160  -8.567  1.00 83.53           O  
ATOM   3451  N   GLU A 229      11.951  12.995  -9.632  1.00 86.07           N  
ATOM   3452  H   GLU A 229      11.834  12.793  -8.649  1.00 86.07           H  
ATOM   3453  CA  GLU A 229      13.306  12.941 -10.166  1.00 86.07           C  
ATOM   3454  HA  GLU A 229      13.412  13.716 -10.925  1.00 86.07           H  
ATOM   3455  C   GLU A 229      13.525  11.574 -10.829  1.00 86.07           C  
ATOM   3456  CB  GLU A 229      14.310  13.229  -9.050  1.00 86.07           C  
ATOM   3457  HB2 GLU A 229      14.025  14.168  -8.576  1.00 86.07           H  
ATOM   3458  HB3 GLU A 229      14.270  12.431  -8.308  1.00 86.07           H  
ATOM   3459  O   GLU A 229      13.108  10.538 -10.299  1.00 86.07           O  
ATOM   3460  CG  GLU A 229      15.736  13.363  -9.598  1.00 86.07           C  
ATOM   3461  HG2 GLU A 229      15.721  14.065 -10.432  1.00 86.07           H  
ATOM   3462  HG3 GLU A 229      16.064  12.396  -9.978  1.00 86.07           H  
ATOM   3463  CD  GLU A 229      16.734  13.859  -8.542  1.00 86.07           C  
ATOM   3464  OE1 GLU A 229      17.867  14.190  -8.954  1.00 86.07           O  
ATOM   3465  OE2 GLU A 229      16.354  13.935  -7.351  1.00 86.07           O  
ATOM   3466  N   ALA A 230      14.123  11.577 -12.023  1.00 81.48           N  
ATOM   3467  H   ALA A 230      14.497  12.443 -12.384  1.00 81.48           H  
ATOM   3468  CA  ALA A 230      14.231  10.382 -12.844  1.00 81.48           C  
ATOM   3469  HA  ALA A 230      13.235   9.950 -12.947  1.00 81.48           H  
ATOM   3470  C   ALA A 230      15.135   9.340 -12.170  1.00 81.48           C  
ATOM   3471  CB  ALA A 230      14.715  10.768 -14.247  1.00 81.48           C  
ATOM   3472  HB1 ALA A 230      15.708  11.215 -14.190  1.00 81.48           H  
ATOM   3473  HB2 ALA A 230      14.019  11.476 -14.697  1.00 81.48           H  
ATOM   3474  HB3 ALA A 230      14.762   9.874 -14.869  1.00 81.48           H  
ATOM   3475  O   ALA A 230      16.361   9.415 -12.227  1.00 81.48           O  
ATOM   3476  N   TRP A 231      14.512   8.340 -11.555  1.00 86.91           N  
ATOM   3477  H   TRP A 231      13.507   8.403 -11.476  1.00 86.91           H  
ATOM   3478  CA  TRP A 231      15.177   7.142 -11.068  1.00 86.91           C  
ATOM   3479  HA  TRP A 231      16.234   7.353 -10.908  1.00 86.91           H  
ATOM   3480  C   TRP A 231      15.048   6.039 -12.117  1.00 86.91           C  
ATOM   3481  CB  TRP A 231      14.573   6.739  -9.725  1.00 86.91           C  
ATOM   3482  HB2 TRP A 231      14.737   7.546  -9.011  1.00 86.91           H  
ATOM   3483  HB3 TRP A 231      13.497   6.616  -9.850  1.00 86.91           H  
ATOM   3484  O   TRP A 231      13.955   5.515 -12.345  1.00 86.91           O  
ATOM   3485  CG  TRP A 231      15.117   5.475  -9.138  1.00 86.91           C  
ATOM   3486  CD1 TRP A 231      16.375   4.996  -9.283  1.00 86.91           C  
ATOM   3487  HD1 TRP A 231      17.165   5.473  -9.844  1.00 86.91           H  
ATOM   3488  CD2 TRP A 231      14.423   4.520  -8.285  1.00 86.91           C  
ATOM   3489  CE2 TRP A 231      15.337   3.480  -7.935  1.00 86.91           C  
ATOM   3490  CE3 TRP A 231      13.117   4.439  -7.757  1.00 86.91           C  
ATOM   3491  HE3 TRP A 231      12.396   5.202  -8.010  1.00 86.91           H  
ATOM   3492  NE1 TRP A 231      16.504   3.811  -8.588  1.00 86.91           N  
ATOM   3493  HE1 TRP A 231      17.370   3.294  -8.538  1.00 86.91           H  
ATOM   3494  CH2 TRP A 231      13.679   2.388  -6.559  1.00 86.91           C  
ATOM   3495  HH2 TRP A 231      13.383   1.608  -5.874  1.00 86.91           H  
ATOM   3496  CZ2 TRP A 231      14.983   2.425  -7.083  1.00 86.91           C  
ATOM   3497  HZ2 TRP A 231      15.714   1.681  -6.801  1.00 86.91           H  
ATOM   3498  CZ3 TRP A 231      12.749   3.383  -6.903  1.00 86.91           C  
ATOM   3499  HZ3 TRP A 231      11.748   3.343  -6.502  1.00 86.91           H  
ATOM   3500  N   TYR A 232      16.147   5.726 -12.804  1.00 91.55           N  
ATOM   3501  H   TYR A 232      17.005   6.222 -12.610  1.00 91.55           H  
ATOM   3502  CA  TYR A 232      16.146   4.736 -13.878  1.00 91.55           C  
ATOM   3503  HA  TYR A 232      15.186   4.793 -14.392  1.00 91.55           H  
ATOM   3504  C   TYR A 232      16.288   3.316 -13.338  1.00 91.55           C  
ATOM   3505  CB  TYR A 232      17.218   5.058 -14.921  1.00 91.55           C  
ATOM   3506  HB2 TYR A 232      17.288   4.220 -15.614  1.00 91.55           H  
ATOM   3507  HB3 TYR A 232      18.186   5.162 -14.431  1.00 91.55           H  
ATOM   3508  O   TYR A 232      17.239   2.982 -12.631  1.00 91.55           O  
ATOM   3509  CG  TYR A 232      16.910   6.304 -15.726  1.00 91.55           C  
ATOM   3510  CD1 TYR A 232      16.020   6.230 -16.815  1.00 91.55           C  
ATOM   3511  HD1 TYR A 232      15.571   5.286 -17.088  1.00 91.55           H  
ATOM   3512  CD2 TYR A 232      17.498   7.536 -15.384  1.00 91.55           C  
ATOM   3513  HD2 TYR A 232      18.177   7.602 -14.547  1.00 91.55           H  
ATOM   3514  CE1 TYR A 232      15.729   7.378 -17.572  1.00 91.55           C  
ATOM   3515  HE1 TYR A 232      15.067   7.311 -18.423  1.00 91.55           H  
ATOM   3516  CE2 TYR A 232      17.211   8.689 -16.140  1.00 91.55           C  
ATOM   3517  HE2 TYR A 232      17.673   9.628 -15.874  1.00 91.55           H  
ATOM   3518  OH  TYR A 232      16.051   9.719 -17.978  1.00 91.55           O  
ATOM   3519  HH  TYR A 232      16.580  10.458 -17.671  1.00 91.55           H  
ATOM   3520  CZ  TYR A 232      16.329   8.609 -17.240  1.00 91.55           C  
ATOM   3521  N   ARG A 233      15.342   2.461 -13.721  1.00 92.48           N  
ATOM   3522  H   ARG A 233      14.573   2.829 -14.264  1.00 92.48           H  
ATOM   3523  CA  ARG A 233      15.348   1.027 -13.443  1.00 92.48           C  
ATOM   3524  HA  ARG A 233      16.009   0.845 -12.595  1.00 92.48           H  
ATOM   3525  C   ARG A 233      15.882   0.267 -14.650  1.00 92.48           C  
ATOM   3526  CB  ARG A 233      13.926   0.575 -13.098  1.00 92.48           C  
ATOM   3527  HB2 ARG A 233      13.886  -0.514 -13.073  1.00 92.48           H  
ATOM   3528  HB3 ARG A 233      13.251   0.909 -13.887  1.00 92.48           H  
ATOM   3529  O   ARG A 233      15.381   0.501 -15.751  1.00 92.48           O  
ATOM   3530  CG  ARG A 233      13.441   1.145 -11.755  1.00 92.48           C  
ATOM   3531  HG2 ARG A 233      12.399   0.861 -11.603  1.00 92.48           H  
ATOM   3532  HG3 ARG A 233      13.500   2.234 -11.762  1.00 92.48           H  
ATOM   3533  CD  ARG A 233      14.204   0.600 -10.555  1.00 92.48           C  
ATOM   3534  HD2 ARG A 233      13.805   1.101  -9.673  1.00 92.48           H  
ATOM   3535  HD3 ARG A 233      15.265   0.841 -10.632  1.00 92.48           H  
ATOM   3536  NE  ARG A 233      14.005  -0.858 -10.441  1.00 92.48           N  
ATOM   3537  HE  ARG A 233      13.624  -1.349 -11.237  1.00 92.48           H  
ATOM   3538  NH1 ARG A 233      14.435  -0.968  -8.216  1.00 92.48           N  
ATOM   3539 HH11 ARG A 233      14.266  -1.487  -7.366  1.00 92.48           H  
ATOM   3540 HH12 ARG A 233      14.556   0.034  -8.197  1.00 92.48           H  
ATOM   3541  NH2 ARG A 233      13.690  -2.784  -9.270  1.00 92.48           N  
ATOM   3542 HH21 ARG A 233      13.301  -3.274 -10.063  1.00 92.48           H  
ATOM   3543 HH22 ARG A 233      13.554  -3.193  -8.356  1.00 92.48           H  
ATOM   3544  CZ  ARG A 233      14.048  -1.536  -9.318  1.00 92.48           C  
ATOM   3545  N   PRO A 234      16.852  -0.647 -14.476  1.00 91.42           N  
ATOM   3546  CA  PRO A 234      17.374  -1.424 -15.587  1.00 91.42           C  
ATOM   3547  HA  PRO A 234      17.762  -0.749 -16.350  1.00 91.42           H  
ATOM   3548  C   PRO A 234      16.270  -2.285 -16.202  1.00 91.42           C  
ATOM   3549  CB  PRO A 234      18.534  -2.245 -15.024  1.00 91.42           C  
ATOM   3550  HB2 PRO A 234      18.635  -3.211 -15.519  1.00 91.42           H  
ATOM   3551  HB3 PRO A 234      19.459  -1.677 -15.122  1.00 91.42           H  
ATOM   3552  O   PRO A 234      15.477  -2.931 -15.505  1.00 91.42           O  
ATOM   3553  CG  PRO A 234      18.179  -2.383 -13.544  1.00 91.42           C  
ATOM   3554  HG2 PRO A 234      19.064  -2.528 -12.925  1.00 91.42           H  
ATOM   3555  HG3 PRO A 234      17.475  -3.204 -13.406  1.00 91.42           H  
ATOM   3556  CD  PRO A 234      17.477  -1.064 -13.229  1.00 91.42           C  
ATOM   3557  HD2 PRO A 234      16.741  -1.218 -12.440  1.00 91.42           H  
ATOM   3558  HD3 PRO A 234      18.210  -0.317 -12.925  1.00 91.42           H  
ATOM   3559  N   VAL A 235      16.220  -2.277 -17.528  1.00 90.40           N  
ATOM   3560  H   VAL A 235      16.897  -1.716 -18.026  1.00 90.40           H  
ATOM   3561  CA  VAL A 235      15.229  -3.012 -18.311  1.00 90.40           C  
ATOM   3562  HA  VAL A 235      14.355  -3.179 -17.682  1.00 90.40           H  
ATOM   3563  C   VAL A 235      15.789  -4.387 -18.688  1.00 90.40           C  
ATOM   3564  CB  VAL A 235      14.744  -2.177 -19.514  1.00 90.40           C  
ATOM   3565  HB  VAL A 235      15.519  -2.145 -20.279  1.00 90.40           H  
ATOM   3566  O   VAL A 235      16.993  -4.562 -18.912  1.00 90.40           O  
ATOM   3567  CG1 VAL A 235      13.466  -2.763 -20.097  1.00 90.40           C  
ATOM   3568 HG11 VAL A 235      13.628  -3.790 -20.423  1.00 90.40           H  
ATOM   3569 HG12 VAL A 235      12.674  -2.726 -19.348  1.00 90.40           H  
ATOM   3570 HG13 VAL A 235      13.150  -2.160 -20.948  1.00 90.40           H  
ATOM   3571  CG2 VAL A 235      14.364  -0.743 -19.114  1.00 90.40           C  
ATOM   3572 HG21 VAL A 235      13.962  -0.206 -19.973  1.00 90.40           H  
ATOM   3573 HG22 VAL A 235      15.247  -0.203 -18.771  1.00 90.40           H  
ATOM   3574 HG23 VAL A 235      13.625  -0.762 -18.314  1.00 90.40           H  
ATOM   3575  N   ARG A 236      14.922  -5.402 -18.744  1.00 86.72           N  
ATOM   3576  H   ARG A 236      13.947  -5.192 -18.584  1.00 86.72           H  
ATOM   3577  CA  ARG A 236      15.269  -6.736 -19.245  1.00 86.72           C  
ATOM   3578  HA  ARG A 236      16.063  -7.149 -18.622  1.00 86.72           H  
ATOM   3579  C   ARG A 236      15.783  -6.613 -20.669  1.00 86.72           C  
ATOM   3580  CB  ARG A 236      14.054  -7.670 -19.227  1.00 86.72           C  
ATOM   3581  HB2 ARG A 236      14.309  -8.590 -19.753  1.00 86.72           H  
ATOM   3582  HB3 ARG A 236      13.231  -7.193 -19.760  1.00 86.72           H  
ATOM   3583  O   ARG A 236      15.232  -5.877 -21.480  1.00 86.72           O  
ATOM   3584  CG  ARG A 236      13.607  -8.032 -17.807  1.00 86.72           C  
ATOM   3585  HG2 ARG A 236      13.357  -7.126 -17.254  1.00 86.72           H  
ATOM   3586  HG3 ARG A 236      14.408  -8.557 -17.288  1.00 86.72           H  
ATOM   3587  CD  ARG A 236      12.370  -8.929 -17.894  1.00 86.72           C  
ATOM   3588  HD2 ARG A 236      12.637  -9.869 -18.376  1.00 86.72           H  
ATOM   3589  HD3 ARG A 236      11.630  -8.418 -18.509  1.00 86.72           H  
ATOM   3590  NE  ARG A 236      11.800  -9.202 -16.564  1.00 86.72           N  
ATOM   3591  HE  ARG A 236      12.410  -9.093 -15.767  1.00 86.72           H  
ATOM   3592  NH1 ARG A 236       9.613  -9.497 -17.218  1.00 86.72           N  
ATOM   3593 HH11 ARG A 236       9.814  -9.024 -18.087  1.00 86.72           H  
ATOM   3594 HH12 ARG A 236       8.644  -9.554 -16.937  1.00 86.72           H  
ATOM   3595  NH2 ARG A 236      10.156  -9.724 -15.079  1.00 86.72           N  
ATOM   3596 HH21 ARG A 236      10.790  -9.559 -14.311  1.00 86.72           H  
ATOM   3597 HH22 ARG A 236       9.169  -9.752 -14.866  1.00 86.72           H  
ATOM   3598  CZ  ARG A 236      10.533  -9.473 -16.298  1.00 86.72           C  
ATOM   3599  N   ARG A 237      16.832  -7.363 -20.986  1.00 79.54           N  
ATOM   3600  H   ARG A 237      17.215  -7.983 -20.287  1.00 79.54           H  
ATOM   3601  CA  ARG A 237      17.443  -7.308 -22.310  1.00 79.54           C  
ATOM   3602  HA  ARG A 237      17.676  -6.266 -22.532  1.00 79.54           H  
ATOM   3603  C   ARG A 237      16.463  -7.809 -23.368  1.00 79.54           C  
ATOM   3604  CB  ARG A 237      18.738  -8.114 -22.295  1.00 79.54           C  
ATOM   3605  HB2 ARG A 237      18.511  -9.171 -22.152  1.00 79.54           H  
ATOM   3606  HB3 ARG A 237      19.361  -7.774 -21.468  1.00 79.54           H  
ATOM   3607  O   ARG A 237      16.056  -8.968 -23.334  1.00 79.54           O  
ATOM   3608  CG  ARG A 237      19.506  -7.919 -23.604  1.00 79.54           C  
ATOM   3609  HG2 ARG A 237      19.771  -6.869 -23.721  1.00 79.54           H  
ATOM   3610  HG3 ARG A 237      18.903  -8.240 -24.454  1.00 79.54           H  
ATOM   3611  CD  ARG A 237      20.768  -8.766 -23.541  1.00 79.54           C  
ATOM   3612  HD2 ARG A 237      20.474  -9.812 -23.451  1.00 79.54           H  
ATOM   3613  HD3 ARG A 237      21.343  -8.481 -22.660  1.00 79.54           H  
ATOM   3614  NE  ARG A 237      21.601  -8.579 -24.738  1.00 79.54           N  
ATOM   3615  HE  ARG A 237      21.428  -7.761 -25.304  1.00 79.54           H  
ATOM   3616  NH1 ARG A 237      22.968 -10.342 -24.304  1.00 79.54           N  
ATOM   3617 HH11 ARG A 237      23.947 -10.478 -24.094  1.00 79.54           H  
ATOM   3618 HH12 ARG A 237      22.333 -10.601 -23.563  1.00 79.54           H  
ATOM   3619  NH2 ARG A 237      23.493  -8.948 -25.957  1.00 79.54           N  
ATOM   3620 HH21 ARG A 237      24.295  -9.533 -26.145  1.00 79.54           H  
ATOM   3621 HH22 ARG A 237      23.343  -8.095 -26.477  1.00 79.54           H  
ATOM   3622  CZ  ARG A 237      22.679  -9.286 -25.000  1.00 79.54           C  
ATOM   3623  N   GLN A 238      16.145  -6.947 -24.323  1.00 78.25           N  
ATOM   3624  H   GLN A 238      16.463  -5.991 -24.247  1.00 78.25           H  
ATOM   3625  CA  GLN A 238      15.363  -7.276 -25.507  1.00 78.25           C  
ATOM   3626  HA  GLN A 238      15.389  -8.355 -25.654  1.00 78.25           H  
ATOM   3627  C   GLN A 238      16.009  -6.598 -26.721  1.00 78.25           C  
ATOM   3628  CB  GLN A 238      13.897  -6.851 -25.315  1.00 78.25           C  
ATOM   3629  HB2 GLN A 238      13.849  -5.789 -25.076  1.00 78.25           H  
ATOM   3630  HB3 GLN A 238      13.353  -7.020 -26.244  1.00 78.25           H  
ATOM   3631  O   GLN A 238      16.560  -5.506 -26.579  1.00 78.25           O  
ATOM   3632  CG  GLN A 238      13.229  -7.668 -24.196  1.00 78.25           C  
ATOM   3633  HG2 GLN A 238      13.721  -7.464 -23.244  1.00 78.25           H  
ATOM   3634  HG3 GLN A 238      13.335  -8.729 -24.420  1.00 78.25           H  
ATOM   3635  CD  GLN A 238      11.751  -7.359 -24.004  1.00 78.25           C  
ATOM   3636  NE2 GLN A 238      11.028  -8.207 -23.305  1.00 78.25           N  
ATOM   3637 HE21 GLN A 238      11.426  -9.072 -22.968  1.00 78.25           H  
ATOM   3638 HE22 GLN A 238      10.044  -7.984 -23.267  1.00 78.25           H  
ATOM   3639  OE1 GLN A 238      11.211  -6.366 -24.446  1.00 78.25           O  
ATOM   3640  N   PRO A 239      16.003  -7.240 -27.903  1.00 73.00           N  
ATOM   3641  CA  PRO A 239      16.587  -6.647 -29.107  1.00 73.00           C  
ATOM   3642  HA  PRO A 239      17.625  -6.366 -28.930  1.00 73.00           H  
ATOM   3643  C   PRO A 239      15.821  -5.398 -29.558  1.00 73.00           C  
ATOM   3644  CB  PRO A 239      16.521  -7.759 -30.161  1.00 73.00           C  
ATOM   3645  HB2 PRO A 239      17.436  -8.350 -30.116  1.00 73.00           H  
ATOM   3646  HB3 PRO A 239      16.379  -7.367 -31.168  1.00 73.00           H  
ATOM   3647  O   PRO A 239      16.399  -4.492 -30.154  1.00 73.00           O  
ATOM   3648  CG  PRO A 239      15.339  -8.623 -29.716  1.00 73.00           C  
ATOM   3649  HG2 PRO A 239      15.433  -9.651 -30.066  1.00 73.00           H  
ATOM   3650  HG3 PRO A 239      14.407  -8.183 -30.072  1.00 73.00           H  
ATOM   3651  CD  PRO A 239      15.401  -8.535 -28.194  1.00 73.00           C  
ATOM   3652  HD2 PRO A 239      16.040  -9.328 -27.804  1.00 73.00           H  
ATOM   3653  HD3 PRO A 239      14.398  -8.616 -27.776  1.00 73.00           H  
ATOM   3654  N   VAL A 240      14.519  -5.372 -29.277  1.00 81.78           N  
ATOM   3655  H   VAL A 240      14.126  -6.137 -28.747  1.00 81.78           H  
ATOM   3656  CA  VAL A 240      13.587  -4.307 -29.624  1.00 81.78           C  
ATOM   3657  HA  VAL A 240      14.123  -3.364 -29.735  1.00 81.78           H  
ATOM   3658  C   VAL A 240      12.574  -4.187 -28.491  1.00 81.78           C  
ATOM   3659  CB  VAL A 240      12.864  -4.637 -30.944  1.00 81.78           C  
ATOM   3660  HB  VAL A 240      12.346  -5.590 -30.840  1.00 81.78           H  
ATOM   3661  O   VAL A 240      12.011  -5.198 -28.073  1.00 81.78           O  
ATOM   3662  CG1 VAL A 240      11.832  -3.567 -31.288  1.00 81.78           C  
ATOM   3663 HG11 VAL A 240      11.329  -3.839 -32.217  1.00 81.78           H  
ATOM   3664 HG12 VAL A 240      11.062  -3.505 -30.519  1.00 81.78           H  
ATOM   3665 HG13 VAL A 240      12.318  -2.598 -31.399  1.00 81.78           H  
ATOM   3666  CG2 VAL A 240      13.831  -4.748 -32.133  1.00 81.78           C  
ATOM   3667 HG21 VAL A 240      13.266  -4.911 -33.050  1.00 81.78           H  
ATOM   3668 HG22 VAL A 240      14.509  -5.590 -31.993  1.00 81.78           H  
ATOM   3669 HG23 VAL A 240      14.404  -3.825 -32.222  1.00 81.78           H  
ATOM   3670  N   PHE A 241      12.324  -2.964 -28.030  1.00 83.39           N  
ATOM   3671  H   PHE A 241      12.878  -2.200 -28.390  1.00 83.39           H  
ATOM   3672  CA  PHE A 241      11.192  -2.628 -27.173  1.00 83.39           C  
ATOM   3673  HA  PHE A 241      10.850  -3.519 -26.646  1.00 83.39           H  
ATOM   3674  C   PHE A 241      10.048  -2.114 -28.040  1.00 83.39           C  
ATOM   3675  CB  PHE A 241      11.612  -1.593 -26.126  1.00 83.39           C  
ATOM   3676  HB2 PHE A 241      12.059  -0.732 -26.624  1.00 83.39           H  
ATOM   3677  HB3 PHE A 241      10.724  -1.246 -25.597  1.00 83.39           H  
ATOM   3678  O   PHE A 241      10.079  -0.978 -28.517  1.00 83.39           O  
ATOM   3679  CG  PHE A 241      12.584  -2.148 -25.116  1.00 83.39           C  
ATOM   3680  CD1 PHE A 241      12.099  -2.945 -24.066  1.00 83.39           C  
ATOM   3681  HD1 PHE A 241      11.041  -3.144 -23.979  1.00 83.39           H  
ATOM   3682  CD2 PHE A 241      13.968  -1.943 -25.267  1.00 83.39           C  
ATOM   3683  HD2 PHE A 241      14.344  -1.361 -26.095  1.00 83.39           H  
ATOM   3684  CE1 PHE A 241      12.995  -3.537 -23.166  1.00 83.39           C  
ATOM   3685  HE1 PHE A 241      12.619  -4.192 -22.394  1.00 83.39           H  
ATOM   3686  CE2 PHE A 241      14.858  -2.523 -24.347  1.00 83.39           C  
ATOM   3687  HE2 PHE A 241      15.925  -2.404 -24.458  1.00 83.39           H  
ATOM   3688  CZ  PHE A 241      14.373  -3.301 -23.290  1.00 83.39           C  
ATOM   3689  HZ  PHE A 241      15.068  -3.739 -22.588  1.00 83.39           H  
ATOM   3690  N   ASP A 242       9.048  -2.959 -28.265  1.00 87.35           N  
ATOM   3691  H   ASP A 242       9.104  -3.902 -27.908  1.00 87.35           H  
ATOM   3692  CA  ASP A 242       7.836  -2.616 -29.016  1.00 87.35           C  
ATOM   3693  HA  ASP A 242       8.007  -1.700 -29.581  1.00 87.35           H  
ATOM   3694  C   ASP A 242       6.628  -2.351 -28.105  1.00 87.35           C  
ATOM   3695  CB  ASP A 242       7.551  -3.720 -30.042  1.00 87.35           C  
ATOM   3696  HB2 ASP A 242       8.426  -3.835 -30.682  1.00 87.35           H  
ATOM   3697  HB3 ASP A 242       6.725  -3.394 -30.674  1.00 87.35           H  
ATOM   3698  O   ASP A 242       5.640  -1.762 -28.538  1.00 87.35           O  
ATOM   3699  CG  ASP A 242       7.193  -5.088 -29.442  1.00 87.35           C  
ATOM   3700  OD1 ASP A 242       7.144  -5.215 -28.194  1.00 87.35           O  
ATOM   3701  OD2 ASP A 242       6.949  -6.005 -30.252  1.00 87.35           O  
ATOM   3702  N   THR A 243       6.706  -2.754 -26.838  1.00 90.99           N  
ATOM   3703  H   THR A 243       7.500  -3.323 -26.583  1.00 90.99           H  
ATOM   3704  CA  THR A 243       5.615  -2.640 -25.873  1.00 90.99           C  
ATOM   3705  HA  THR A 243       4.945  -1.840 -26.189  1.00 90.99           H  
ATOM   3706  C   THR A 243       6.168  -2.304 -24.499  1.00 90.99           C  
ATOM   3707  CB  THR A 243       4.797  -3.938 -25.796  1.00 90.99           C  
ATOM   3708  HB  THR A 243       5.401  -4.722 -25.339  1.00 90.99           H  
ATOM   3709  O   THR A 243       7.119  -2.931 -24.029  1.00 90.99           O  
ATOM   3710  CG2 THR A 243       3.515  -3.752 -24.980  1.00 90.99           C  
ATOM   3711 HG21 THR A 243       2.919  -4.664 -25.032  1.00 90.99           H  
ATOM   3712 HG22 THR A 243       3.755  -3.560 -23.934  1.00 90.99           H  
ATOM   3713 HG23 THR A 243       2.935  -2.920 -25.380  1.00 90.99           H  
ATOM   3714  OG1 THR A 243       4.410  -4.369 -27.082  1.00 90.99           O  
ATOM   3715  HG1 THR A 243       5.214  -4.664 -27.516  1.00 90.99           H  
ATOM   3716  N   ILE A 244       5.537  -1.338 -23.836  1.00 92.13           N  
ATOM   3717  H   ILE A 244       4.787  -0.849 -24.303  1.00 92.13           H  
ATOM   3718  CA  ILE A 244       5.780  -1.022 -22.431  1.00 92.13           C  
ATOM   3719  HA  ILE A 244       6.501  -1.730 -22.022  1.00 92.13           H  
ATOM   3720  C   ILE A 244       4.471  -1.208 -21.676  1.00 92.13           C  
ATOM   3721  CB  ILE A 244       6.386   0.385 -22.265  1.00 92.13           C  
ATOM   3722  HB  ILE A 244       5.709   1.120 -22.703  1.00 92.13           H  
ATOM   3723  O   ILE A 244       3.465  -0.576 -22.011  1.00 92.13           O  
ATOM   3724  CG1 ILE A 244       7.743   0.446 -23.008  1.00 92.13           C  
ATOM   3725 HG12 ILE A 244       8.442  -0.251 -22.547  1.00 92.13           H  
ATOM   3726 HG13 ILE A 244       7.604   0.140 -24.045  1.00 92.13           H  
ATOM   3727  CG2 ILE A 244       6.552   0.692 -20.765  1.00 92.13           C  
ATOM   3728 HG21 ILE A 244       7.146  -0.087 -20.287  1.00 92.13           H  
ATOM   3729 HG22 ILE A 244       5.580   0.747 -20.276  1.00 92.13           H  
ATOM   3730 HG23 ILE A 244       7.050   1.651 -20.622  1.00 92.13           H  
ATOM   3731  CD1 ILE A 244       8.382   1.832 -23.056  1.00 92.13           C  
ATOM   3732 HD11 ILE A 244       9.239   1.807 -23.728  1.00 92.13           H  
ATOM   3733 HD12 ILE A 244       7.656   2.558 -23.423  1.00 92.13           H  
ATOM   3734 HD13 ILE A 244       8.738   2.113 -22.065  1.00 92.13           H  
ATOM   3735  N   THR A 245       4.497  -2.081 -20.671  1.00 94.32           N  
ATOM   3736  H   THR A 245       5.378  -2.506 -20.418  1.00 94.32           H  
ATOM   3737  CA  THR A 245       3.351  -2.341 -19.802  1.00 94.32           C  
ATOM   3738  HA  THR A 245       2.466  -1.880 -20.241  1.00 94.32           H  
ATOM   3739  C   THR A 245       3.612  -1.727 -18.441  1.00 94.32           C  
ATOM   3740  CB  THR A 245       3.028  -3.830 -19.658  1.00 94.32           C  
ATOM   3741  HB  THR A 245       3.862  -4.335 -19.171  1.00 94.32           H  
ATOM   3742  O   THR A 245       4.565  -2.115 -17.763  1.00 94.32           O  
ATOM   3743  CG2 THR A 245       1.755  -4.040 -18.839  1.00 94.32           C  
ATOM   3744 HG21 THR A 245       1.937  -3.778 -17.797  1.00 94.32           H  
ATOM   3745 HG22 THR A 245       1.467  -5.091 -18.861  1.00 94.32           H  
ATOM   3746 HG23 THR A 245       0.942  -3.423 -19.221  1.00 94.32           H  
ATOM   3747  OG1 THR A 245       2.802  -4.438 -20.914  1.00 94.32           O  
ATOM   3748  HG1 THR A 245       2.713  -5.369 -20.696  1.00 94.32           H  
ATOM   3749  N   LEU A 246       2.767  -0.776 -18.045  1.00 95.26           N  
ATOM   3750  H   LEU A 246       1.974  -0.575 -18.637  1.00 95.26           H  
ATOM   3751  CA  LEU A 246       2.783  -0.208 -16.701  1.00 95.26           C  
ATOM   3752  HA  LEU A 246       3.667  -0.574 -16.180  1.00 95.26           H  
ATOM   3753  C   LEU A 246       1.561  -0.674 -15.926  1.00 95.26           C  
ATOM   3754  CB  LEU A 246       2.842   1.326 -16.722  1.00 95.26           C  
ATOM   3755  HB2 LEU A 246       1.906   1.703 -17.134  1.00 95.26           H  
ATOM   3756  HB3 LEU A 246       2.907   1.674 -15.691  1.00 95.26           H  
ATOM   3757  O   LEU A 246       0.464  -0.676 -16.478  1.00 95.26           O  
ATOM   3758  CG  LEU A 246       4.011   1.925 -17.515  1.00 95.26           C  
ATOM   3759  HG  LEU A 246       3.946   1.617 -18.559  1.00 95.26           H  
ATOM   3760  CD1 LEU A 246       3.903   3.445 -17.461  1.00 95.26           C  
ATOM   3761 HD11 LEU A 246       4.660   3.883 -18.110  1.00 95.26           H  
ATOM   3762 HD12 LEU A 246       4.043   3.797 -16.439  1.00 95.26           H  
ATOM   3763 HD13 LEU A 246       2.916   3.744 -17.815  1.00 95.26           H  
ATOM   3764  CD2 LEU A 246       5.370   1.514 -16.952  1.00 95.26           C  
ATOM   3765 HD21 LEU A 246       6.166   2.043 -17.476  1.00 95.26           H  
ATOM   3766 HD22 LEU A 246       5.510   0.444 -17.105  1.00 95.26           H  
ATOM   3767 HD23 LEU A 246       5.416   1.733 -15.885  1.00 95.26           H  
ATOM   3768  N   THR A 247       1.745  -0.974 -14.644  1.00 94.97           N  
ATOM   3769  H   THR A 247       2.684  -0.930 -14.275  1.00 94.97           H  
ATOM   3770  CA  THR A 247       0.656  -1.343 -13.734  1.00 94.97           C  
ATOM   3771  HA  THR A 247      -0.292  -1.177 -14.245  1.00 94.97           H  
ATOM   3772  C   THR A 247       0.700  -0.478 -12.478  1.00 94.97           C  
ATOM   3773  CB  THR A 247       0.691  -2.837 -13.387  1.00 94.97           C  
ATOM   3774  HB  THR A 247       1.608  -3.075 -12.847  1.00 94.97           H  
ATOM   3775  O   THR A 247       1.758  -0.336 -11.873  1.00 94.97           O  
ATOM   3776  CG2 THR A 247      -0.520  -3.244 -12.547  1.00 94.97           C  
ATOM   3777 HG21 THR A 247      -0.489  -2.747 -11.577  1.00 94.97           H  
ATOM   3778 HG22 THR A 247      -0.507  -4.322 -12.391  1.00 94.97           H  
ATOM   3779 HG23 THR A 247      -1.441  -2.967 -13.060  1.00 94.97           H  
ATOM   3780  OG1 THR A 247       0.627  -3.604 -14.568  1.00 94.97           O  
ATOM   3781  HG1 THR A 247       1.461  -4.063 -14.694  1.00 94.97           H  
ATOM   3782  N   MET A 248      -0.432   0.096 -12.070  1.00 94.68           N  
ATOM   3783  H   MET A 248      -1.254  -0.045 -12.639  1.00 94.68           H  
ATOM   3784  CA  MET A 248      -0.595   0.809 -10.801  1.00 94.68           C  
ATOM   3785  HA  MET A 248       0.378   1.167 -10.464  1.00 94.68           H  
ATOM   3786  C   MET A 248      -1.152  -0.118  -9.728  1.00 94.68           C  
ATOM   3787  CB  MET A 248      -1.506   2.028 -10.956  1.00 94.68           C  
ATOM   3788  HB2 MET A 248      -2.402   1.741 -11.507  1.00 94.68           H  
ATOM   3789  HB3 MET A 248      -1.804   2.379  -9.968  1.00 94.68           H  
ATOM   3790  O   MET A 248      -2.265  -0.639  -9.853  1.00 94.68           O  
ATOM   3791  CG  MET A 248      -0.778   3.172 -11.661  1.00 94.68           C  
ATOM   3792  HG2 MET A 248      -0.481   2.846 -12.658  1.00 94.68           H  
ATOM   3793  HG3 MET A 248       0.124   3.394 -11.091  1.00 94.68           H  
ATOM   3794  SD  MET A 248      -1.731   4.705 -11.803  1.00 94.68           S  
ATOM   3795  CE  MET A 248      -3.063   4.060 -12.833  1.00 94.68           C  
ATOM   3796  HE1 MET A 248      -3.718   3.424 -12.237  1.00 94.68           H  
ATOM   3797  HE2 MET A 248      -2.644   3.457 -13.638  1.00 94.68           H  
ATOM   3798  HE3 MET A 248      -3.634   4.879 -13.271  1.00 94.68           H  
ATOM   3799  N   LEU A 249      -0.378  -0.275  -8.662  1.00 94.00           N  
ATOM   3800  H   LEU A 249       0.514   0.198  -8.646  1.00 94.00           H  
ATOM   3801  CA  LEU A 249      -0.672  -1.136  -7.527  1.00 94.00           C  
ATOM   3802  HA  LEU A 249      -1.635  -1.622  -7.683  1.00 94.00           H  
ATOM   3803  C   LEU A 249      -0.761  -0.314  -6.238  1.00 94.00           C  
ATOM   3804  CB  LEU A 249       0.415  -2.219  -7.417  1.00 94.00           C  
ATOM   3805  HB2 LEU A 249       1.359  -1.731  -7.175  1.00 94.00           H  
ATOM   3806  HB3 LEU A 249       0.160  -2.874  -6.584  1.00 94.00           H  
ATOM   3807  O   LEU A 249      -0.096   0.711  -6.107  1.00 94.00           O  
ATOM   3808  CG  LEU A 249       0.627  -3.078  -8.678  1.00 94.00           C  
ATOM   3809  HG  LEU A 249       0.849  -2.437  -9.531  1.00 94.00           H  
ATOM   3810  CD1 LEU A 249       1.825  -4.004  -8.479  1.00 94.00           C  
ATOM   3811 HD11 LEU A 249       1.635  -4.683  -7.647  1.00 94.00           H  
ATOM   3812 HD12 LEU A 249       1.995  -4.590  -9.382  1.00 94.00           H  
ATOM   3813 HD13 LEU A 249       2.716  -3.415  -8.262  1.00 94.00           H  
ATOM   3814  CD2 LEU A 249      -0.602  -3.927  -9.004  1.00 94.00           C  
ATOM   3815 HD21 LEU A 249      -1.439  -3.281  -9.269  1.00 94.00           H  
ATOM   3816 HD22 LEU A 249      -0.385  -4.590  -9.841  1.00 94.00           H  
ATOM   3817 HD23 LEU A 249      -0.873  -4.534  -8.140  1.00 94.00           H  
ATOM   3818  N   ASP A 250      -1.565  -0.760  -5.281  1.00 93.50           N  
ATOM   3819  H   ASP A 250      -2.096  -1.601  -5.459  1.00 93.50           H  
ATOM   3820  CA  ASP A 250      -1.536  -0.252  -3.911  1.00 93.50           C  
ATOM   3821  HA  ASP A 250      -1.338   0.819  -3.948  1.00 93.50           H  
ATOM   3822  C   ASP A 250      -0.371  -0.874  -3.119  1.00 93.50           C  
ATOM   3823  CB  ASP A 250      -2.926  -0.417  -3.256  1.00 93.50           C  
ATOM   3824  HB2 ASP A 250      -3.671   0.013  -3.926  1.00 93.50           H  
ATOM   3825  HB3 ASP A 250      -2.939   0.175  -2.341  1.00 93.50           H  
ATOM   3826  O   ASP A 250       0.373  -1.725  -3.617  1.00 93.50           O  
ATOM   3827  CG  ASP A 250      -3.365  -1.843  -2.892  1.00 93.50           C  
ATOM   3828  OD1 ASP A 250      -2.521  -2.760  -2.886  1.00 93.50           O  
ATOM   3829  OD2 ASP A 250      -4.551  -2.022  -2.520  1.00 93.50           O  
ATOM   3830  N   ARG A 251      -0.196  -0.468  -1.856  1.00 92.50           N  
ATOM   3831  H   ARG A 251      -0.808   0.249  -1.492  1.00 92.50           H  
ATOM   3832  CA  ARG A 251       0.859  -1.025  -0.987  1.00 92.50           C  
ATOM   3833  HA  ARG A 251       1.801  -1.006  -1.534  1.00 92.50           H  
ATOM   3834  C   ARG A 251       0.650  -2.501  -0.611  1.00 92.50           C  
ATOM   3835  CB  ARG A 251       1.002  -0.169   0.276  1.00 92.50           C  
ATOM   3836  HB2 ARG A 251       1.721  -0.652   0.938  1.00 92.50           H  
ATOM   3837  HB3 ARG A 251       0.044  -0.135   0.794  1.00 92.50           H  
ATOM   3838  O   ARG A 251       1.524  -3.089   0.018  1.00 92.50           O  
ATOM   3839  CG  ARG A 251       1.491   1.264   0.013  1.00 92.50           C  
ATOM   3840  HG2 ARG A 251       2.482   1.238  -0.441  1.00 92.50           H  
ATOM   3841  HG3 ARG A 251       0.802   1.794  -0.644  1.00 92.50           H  
ATOM   3842  CD  ARG A 251       1.554   1.966   1.372  1.00 92.50           C  
ATOM   3843  HD2 ARG A 251       0.543   1.996   1.780  1.00 92.50           H  
ATOM   3844  HD3 ARG A 251       2.180   1.373   2.039  1.00 92.50           H  
ATOM   3845  NE  ARG A 251       2.094   3.338   1.319  1.00 92.50           N  
ATOM   3846  HE  ARG A 251       2.453   3.706   0.450  1.00 92.50           H  
ATOM   3847  NH1 ARG A 251       1.679   3.851   3.516  1.00 92.50           N  
ATOM   3848 HH11 ARG A 251       1.649   4.535   4.258  1.00 92.50           H  
ATOM   3849 HH12 ARG A 251       1.211   2.961   3.614  1.00 92.50           H  
ATOM   3850  NH2 ARG A 251       2.657   5.355   2.214  1.00 92.50           N  
ATOM   3851 HH21 ARG A 251       2.941   5.613   1.280  1.00 92.50           H  
ATOM   3852 HH22 ARG A 251       2.663   6.037   2.960  1.00 92.50           H  
ATOM   3853  CZ  ARG A 251       2.147   4.171   2.341  1.00 92.50           C  
ATOM   3854  N   SER A 252      -0.491  -3.088  -0.958  1.00 91.79           N  
ATOM   3855  H   SER A 252      -1.133  -2.572  -1.543  1.00 91.79           H  
ATOM   3856  CA  SER A 252      -0.798  -4.514  -0.810  1.00 91.79           C  
ATOM   3857  HA  SER A 252      -0.042  -4.982  -0.179  1.00 91.79           H  
ATOM   3858  C   SER A 252      -0.739  -5.256  -2.151  1.00 91.79           C  
ATOM   3859  CB  SER A 252      -2.161  -4.697  -0.132  1.00 91.79           C  
ATOM   3860  HB2 SER A 252      -2.944  -4.251  -0.745  1.00 91.79           H  
ATOM   3861  HB3 SER A 252      -2.368  -5.761  -0.016  1.00 91.79           H  
ATOM   3862  O   SER A 252      -1.273  -6.357  -2.255  1.00 91.79           O  
ATOM   3863  OG  SER A 252      -2.153  -4.090   1.149  1.00 91.79           O  
ATOM   3864  HG  SER A 252      -1.284  -4.235   1.529  1.00 91.79           H  
ATOM   3865  N   GLU A 253      -0.101  -4.656  -3.164  1.00 90.49           N  
ATOM   3866  H   GLU A 253       0.227  -3.712  -3.019  1.00 90.49           H  
ATOM   3867  CA  GLU A 253       0.085  -5.207  -4.512  1.00 90.49           C  
ATOM   3868  HA  GLU A 253       0.593  -4.431  -5.085  1.00 90.49           H  
ATOM   3869  C   GLU A 253      -1.225  -5.473  -5.275  1.00 90.49           C  
ATOM   3870  CB  GLU A 253       1.040  -6.414  -4.505  1.00 90.49           C  
ATOM   3871  HB2 GLU A 253       1.212  -6.721  -5.536  1.00 90.49           H  
ATOM   3872  HB3 GLU A 253       0.572  -7.242  -3.972  1.00 90.49           H  
ATOM   3873  O   GLU A 253      -1.258  -6.261  -6.222  1.00 90.49           O  
ATOM   3874  CG  GLU A 253       2.405  -6.102  -3.871  1.00 90.49           C  
ATOM   3875  HG2 GLU A 253       2.831  -5.237  -4.379  1.00 90.49           H  
ATOM   3876  HG3 GLU A 253       2.267  -5.843  -2.821  1.00 90.49           H  
ATOM   3877  CD  GLU A 253       3.394  -7.277  -3.960  1.00 90.49           C  
ATOM   3878  OE1 GLU A 253       4.590  -7.034  -3.682  1.00 90.49           O  
ATOM   3879  OE2 GLU A 253       2.973  -8.407  -4.303  1.00 90.49           O  
ATOM   3880  N   ARG A 254      -2.320  -4.797  -4.910  1.00 91.11           N  
ATOM   3881  H   ARG A 254      -2.244  -4.147  -4.141  1.00 91.11           H  
ATOM   3882  CA  ARG A 254      -3.602  -4.892  -5.626  1.00 91.11           C  
ATOM   3883  HA  ARG A 254      -3.629  -5.836  -6.169  1.00 91.11           H  
ATOM   3884  C   ARG A 254      -3.732  -3.764  -6.637  1.00 91.11           C  
ATOM   3885  CB  ARG A 254      -4.784  -4.865  -4.653  1.00 91.11           C  
ATOM   3886  HB2 ARG A 254      -5.703  -5.043  -5.211  1.00 91.11           H  
ATOM   3887  HB3 ARG A 254      -4.844  -3.864  -4.227  1.00 91.11           H  
ATOM   3888  O   ARG A 254      -3.321  -2.637  -6.379  1.00 91.11           O  
ATOM   3889  CG  ARG A 254      -4.674  -5.911  -3.531  1.00 91.11           C  
ATOM   3890  HG2 ARG A 254      -4.648  -6.910  -3.966  1.00 91.11           H  
ATOM   3891  HG3 ARG A 254      -3.758  -5.755  -2.961  1.00 91.11           H  
ATOM   3892  CD  ARG A 254      -5.856  -5.808  -2.565  1.00 91.11           C  
ATOM   3893  HD2 ARG A 254      -5.746  -6.570  -1.795  1.00 91.11           H  
ATOM   3894  HD3 ARG A 254      -6.779  -5.986  -3.116  1.00 91.11           H  
ATOM   3895  NE  ARG A 254      -5.894  -4.478  -1.943  1.00 91.11           N  
ATOM   3896  HE  ARG A 254      -5.183  -3.816  -2.220  1.00 91.11           H  
ATOM   3897  NH1 ARG A 254      -7.866  -4.673  -0.784  1.00 91.11           N  
ATOM   3898 HH11 ARG A 254      -7.982  -5.627  -1.095  1.00 91.11           H  
ATOM   3899 HH12 ARG A 254      -8.535  -4.260  -0.149  1.00 91.11           H  
ATOM   3900  NH2 ARG A 254      -6.781  -2.712  -0.917  1.00 91.11           N  
ATOM   3901 HH21 ARG A 254      -7.603  -2.256  -0.547  1.00 91.11           H  
ATOM   3902 HH22 ARG A 254      -6.037  -2.203  -1.372  1.00 91.11           H  
ATOM   3903  CZ  ARG A 254      -6.853  -3.970  -1.206  1.00 91.11           C  
ATOM   3904  N   SER A 255      -4.355  -4.037  -7.777  1.00 92.06           N  
ATOM   3905  H   SER A 255      -4.633  -4.990  -7.967  1.00 92.06           H  
ATOM   3906  CA  SER A 255      -4.585  -3.029  -8.815  1.00 92.06           C  
ATOM   3907  HA  SER A 255      -3.622  -2.612  -9.109  1.00 92.06           H  
ATOM   3908  C   SER A 255      -5.477  -1.883  -8.329  1.00 92.06           C  
ATOM   3909  CB  SER A 255      -5.216  -3.680 -10.043  1.00 92.06           C  
ATOM   3910  HB2 SER A 255      -6.192  -4.085  -9.776  1.00 92.06           H  
ATOM   3911  HB3 SER A 255      -5.348  -2.932 -10.824  1.00 92.06           H  
ATOM   3912  O   SER A 255      -6.577  -2.107  -7.821  1.00 92.06           O  
ATOM   3913  OG  SER A 255      -4.396  -4.728 -10.522  1.00 92.06           O  
ATOM   3914  HG  SER A 255      -3.604  -4.353 -10.916  1.00 92.06           H  
ATOM   3915  N   ILE A 256      -5.035  -0.641  -8.542  1.00 92.20           N  
ATOM   3916  H   ILE A 256      -4.124  -0.522  -8.961  1.00 92.20           H  
ATOM   3917  CA  ILE A 256      -5.811   0.554  -8.183  1.00 92.20           C  
ATOM   3918  HA  ILE A 256      -6.375   0.338  -7.275  1.00 92.20           H  
ATOM   3919  C   ILE A 256      -6.804   0.882  -9.295  1.00 92.20           C  
ATOM   3920  CB  ILE A 256      -4.897   1.759  -7.879  1.00 92.20           C  
ATOM   3921  HB  ILE A 256      -4.268   1.950  -8.749  1.00 92.20           H  
ATOM   3922  O   ILE A 256      -6.413   1.180 -10.420  1.00 92.20           O  
ATOM   3923  CG1 ILE A 256      -3.999   1.432  -6.669  1.00 92.20           C  
ATOM   3924 HG12 ILE A 256      -4.614   1.341  -5.774  1.00 92.20           H  
ATOM   3925 HG13 ILE A 256      -3.498   0.478  -6.830  1.00 92.20           H  
ATOM   3926  CG2 ILE A 256      -5.742   3.020  -7.589  1.00 92.20           C  
ATOM   3927 HG21 ILE A 256      -6.368   2.856  -6.712  1.00 92.20           H  
ATOM   3928 HG22 ILE A 256      -5.098   3.881  -7.413  1.00 92.20           H  
ATOM   3929 HG23 ILE A 256      -6.373   3.273  -8.440  1.00 92.20           H  
ATOM   3930  CD1 ILE A 256      -2.908   2.474  -6.424  1.00 92.20           C  
ATOM   3931 HD11 ILE A 256      -2.262   2.533  -7.299  1.00 92.20           H  
ATOM   3932 HD12 ILE A 256      -3.336   3.454  -6.211  1.00 92.20           H  
ATOM   3933 HD13 ILE A 256      -2.320   2.174  -5.557  1.00 92.20           H  
ATOM   3934  N   ARG A 257      -8.096   0.908  -8.966  1.00 91.35           N  
ATOM   3935  H   ARG A 257      -8.351   0.669  -8.019  1.00 91.35           H  
ATOM   3936  CA  ARG A 257      -9.149   1.312  -9.907  1.00 91.35           C  
ATOM   3937  HA  ARG A 257      -8.756   1.239 -10.921  1.00 91.35           H  
ATOM   3938  C   ARG A 257      -9.561   2.760  -9.692  1.00 91.35           C  
ATOM   3939  CB  ARG A 257     -10.347   0.367  -9.816  1.00 91.35           C  
ATOM   3940  HB2 ARG A 257     -10.770   0.402  -8.812  1.00 91.35           H  
ATOM   3941  HB3 ARG A 257     -11.101   0.704 -10.527  1.00 91.35           H  
ATOM   3942  O   ARG A 257      -9.697   3.202  -8.553  1.00 91.35           O  
ATOM   3943  CG  ARG A 257      -9.945  -1.074 -10.154  1.00 91.35           C  
ATOM   3944  HG2 ARG A 257      -9.314  -1.080 -11.043  1.00 91.35           H  
ATOM   3945  HG3 ARG A 257      -9.390  -1.511  -9.324  1.00 91.35           H  
ATOM   3946  CD  ARG A 257     -11.190  -1.910 -10.435  1.00 91.35           C  
ATOM   3947  HD2 ARG A 257     -11.799  -1.965  -9.532  1.00 91.35           H  
ATOM   3948  HD3 ARG A 257     -11.767  -1.422 -11.220  1.00 91.35           H  
ATOM   3949  NE  ARG A 257     -10.828  -3.263 -10.879  1.00 91.35           N  
ATOM   3950  HE  ARG A 257      -9.843  -3.469 -10.964  1.00 91.35           H  
ATOM   3951  NH1 ARG A 257     -12.968  -4.019 -11.182  1.00 91.35           N  
ATOM   3952 HH11 ARG A 257     -13.606  -4.701 -11.568  1.00 91.35           H  
ATOM   3953 HH12 ARG A 257     -13.304  -3.173 -10.746  1.00 91.35           H  
ATOM   3954  NH2 ARG A 257     -11.242  -5.285 -11.825  1.00 91.35           N  
ATOM   3955 HH21 ARG A 257     -11.893  -5.937 -12.237  1.00 91.35           H  
ATOM   3956 HH22 ARG A 257     -10.262  -5.364 -12.059  1.00 91.35           H  
ATOM   3957  CZ  ARG A 257     -11.677  -4.183 -11.287  1.00 91.35           C  
ATOM   3958  N   PHE A 258      -9.818   3.470 -10.785  1.00 90.33           N  
ATOM   3959  H   PHE A 258      -9.743   3.009 -11.681  1.00 90.33           H  
ATOM   3960  CA  PHE A 258     -10.271   4.860 -10.791  1.00 90.33           C  
ATOM   3961  HA  PHE A 258     -10.217   5.276  -9.785  1.00 90.33           H  
ATOM   3962  C   PHE A 258     -11.732   4.924 -11.235  1.00 90.33           C  
ATOM   3963  CB  PHE A 258      -9.349   5.702 -11.688  1.00 90.33           C  
ATOM   3964  HB2 PHE A 258      -9.792   6.688 -11.825  1.00 90.33           H  
ATOM   3965  HB3 PHE A 258      -9.286   5.242 -12.674  1.00 90.33           H  
ATOM   3966  O   PHE A 258     -12.107   4.311 -12.228  1.00 90.33           O  
ATOM   3967  CG  PHE A 258      -7.948   5.870 -11.127  1.00 90.33           C  
ATOM   3968  CD1 PHE A 258      -7.597   7.039 -10.425  1.00 90.33           C  
ATOM   3969  HD1 PHE A 258      -8.314   7.839 -10.318  1.00 90.33           H  
ATOM   3970  CD2 PHE A 258      -7.000   4.839 -11.272  1.00 90.33           C  
ATOM   3971  HD2 PHE A 258      -7.248   3.934 -11.805  1.00 90.33           H  
ATOM   3972  CE1 PHE A 258      -6.310   7.176  -9.872  1.00 90.33           C  
ATOM   3973  HE1 PHE A 258      -6.045   8.074  -9.335  1.00 90.33           H  
ATOM   3974  CE2 PHE A 258      -5.726   4.967 -10.699  1.00 90.33           C  
ATOM   3975  HE2 PHE A 258      -5.025   4.149 -10.773  1.00 90.33           H  
ATOM   3976  CZ  PHE A 258      -5.373   6.137 -10.008  1.00 90.33           C  
ATOM   3977  HZ  PHE A 258      -4.389   6.227  -9.572  1.00 90.33           H  
ATOM   3978  N   GLY A 259     -12.570   5.665 -10.508  1.00 88.31           N  
ATOM   3979  H   GLY A 259     -12.222   6.109  -9.670  1.00 88.31           H  
ATOM   3980  CA  GLY A 259     -13.985   5.831 -10.855  1.00 88.31           C  
ATOM   3981  HA2 GLY A 259     -14.405   4.869 -11.150  1.00 88.31           H  
ATOM   3982  HA3 GLY A 259     -14.521   6.191  -9.976  1.00 88.31           H  
ATOM   3983  C   GLY A 259     -14.230   6.827 -11.988  1.00 88.31           C  
ATOM   3984  O   GLY A 259     -15.287   6.809 -12.611  1.00 88.31           O  
ATOM   3985  N   ALA A 260     -13.279   7.730 -12.242  1.00 87.61           N  
ATOM   3986  H   ALA A 260     -12.416   7.665 -11.722  1.00 87.61           H  
ATOM   3987  CA  ALA A 260     -13.367   8.719 -13.311  1.00 87.61           C  
ATOM   3988  HA  ALA A 260     -13.781   8.240 -14.199  1.00 87.61           H  
ATOM   3989  C   ALA A 260     -11.993   9.293 -13.665  1.00 87.61           C  
ATOM   3990  CB  ALA A 260     -14.303   9.856 -12.871  1.00 87.61           C  
ATOM   3991  HB1 ALA A 260     -13.948  10.291 -11.936  1.00 87.61           H  
ATOM   3992  HB2 ALA A 260     -14.338  10.628 -13.639  1.00 87.61           H  
ATOM   3993  HB3 ALA A 260     -15.310   9.469 -12.720  1.00 87.61           H  
ATOM   3994  O   ALA A 260     -11.152   9.481 -12.793  1.00 87.61           O  
ATOM   3995  N   GLY A 261     -11.806   9.689 -14.921  1.00 86.72           N  
ATOM   3996  H   GLY A 261     -12.529   9.492 -15.598  1.00 86.72           H  
ATOM   3997  CA  GLY A 261     -10.538  10.236 -15.395  1.00 86.72           C  
ATOM   3998  HA2 GLY A 261     -10.136  10.943 -14.669  1.00 86.72           H  
ATOM   3999  HA3 GLY A 261     -10.707  10.767 -16.332  1.00 86.72           H  
ATOM   4000  C   GLY A 261      -9.502   9.137 -15.616  1.00 86.72           C  
ATOM   4001  O   GLY A 261      -9.296   8.276 -14.769  1.00 86.72           O  
ATOM   4002  N   ILE A 262      -8.866   9.172 -16.781  1.00 89.41           N  
ATOM   4003  H   ILE A 262      -9.044   9.933 -17.422  1.00 89.41           H  
ATOM   4004  CA  ILE A 262      -7.848   8.202 -17.171  1.00 89.41           C  
ATOM   4005  HA  ILE A 262      -8.026   7.255 -16.661  1.00 89.41           H  
ATOM   4006  C   ILE A 262      -6.487   8.762 -16.758  1.00 89.41           C  
ATOM   4007  CB  ILE A 262      -7.937   7.921 -18.685  1.00 89.41           C  
ATOM   4008  HB  ILE A 262      -7.872   8.865 -19.227  1.00 89.41           H  
ATOM   4009  O   ILE A 262      -6.123   9.843 -17.237  1.00 89.41           O  
ATOM   4010  CG1 ILE A 262      -9.287   7.245 -19.017  1.00 89.41           C  
ATOM   4011 HG12 ILE A 262      -9.317   6.255 -18.562  1.00 89.41           H  
ATOM   4012 HG13 ILE A 262     -10.103   7.834 -18.597  1.00 89.41           H  
ATOM   4013  CG2 ILE A 262      -6.760   7.037 -19.107  1.00 89.41           C  
ATOM   4014 HG21 ILE A 262      -6.711   6.162 -18.459  1.00 89.41           H  
ATOM   4015 HG22 ILE A 262      -6.861   6.710 -20.142  1.00 89.41           H  
ATOM   4016 HG23 ILE A 262      -5.822   7.587 -19.036  1.00 89.41           H  
ATOM   4017  CD1 ILE A 262      -9.566   7.113 -20.519  1.00 89.41           C  
ATOM   4018 HD11 ILE A 262      -9.434   8.077 -21.010  1.00 89.41           H  
ATOM   4019 HD12 ILE A 262      -8.899   6.377 -20.969  1.00 89.41           H  
ATOM   4020 HD13 ILE A 262     -10.592   6.778 -20.669  1.00 89.41           H  
ATOM   4021  N   PRO A 263      -5.735   8.083 -15.876  1.00 93.12           N  
ATOM   4022  CA  PRO A 263      -4.374   8.485 -15.577  1.00 93.12           C  
ATOM   4023  HA  PRO A 263      -4.406   9.513 -15.213  1.00 93.12           H  
ATOM   4024  C   PRO A 263      -3.501   8.416 -16.833  1.00 93.12           C  
ATOM   4025  CB  PRO A 263      -3.898   7.572 -14.440  1.00 93.12           C  
ATOM   4026  HB2 PRO A 263      -3.239   8.096 -13.747  1.00 93.12           H  
ATOM   4027  HB3 PRO A 263      -3.408   6.687 -14.845  1.00 93.12           H  
ATOM   4028  O   PRO A 263      -3.640   7.524 -17.672  1.00 93.12           O  
ATOM   4029  CG  PRO A 263      -5.218   7.168 -13.779  1.00 93.12           C  
ATOM   4030  HG2 PRO A 263      -5.581   7.979 -13.147  1.00 93.12           H  
ATOM   4031  HG3 PRO A 263      -5.152   6.246 -13.202  1.00 93.12           H  
ATOM   4032  CD  PRO A 263      -6.136   7.006 -14.984  1.00 93.12           C  
ATOM   4033  HD2 PRO A 263      -5.963   6.042 -15.462  1.00 93.12           H  
ATOM   4034  HD3 PRO A 263      -7.174   7.087 -14.664  1.00 93.12           H  
ATOM   4035  N   ALA A 264      -2.591   9.369 -16.970  1.00 94.47           N  
ATOM   4036  H   ALA A 264      -2.529  10.076 -16.252  1.00 94.47           H  
ATOM   4037  CA  ALA A 264      -1.655   9.445 -18.078  1.00 94.47           C  
ATOM   4038  HA  ALA A 264      -1.427   8.435 -18.419  1.00 94.47           H  
ATOM   4039  C   ALA A 264      -0.354  10.095 -17.626  1.00 94.47           C  
ATOM   4040  CB  ALA A 264      -2.289  10.223 -19.233  1.00 94.47           C  
ATOM   4041  HB1 ALA A 264      -3.224   9.746 -19.530  1.00 94.47           H  
ATOM   4042  HB2 ALA A 264      -2.490  11.250 -18.929  1.00 94.47           H  
ATOM   4043  HB3 ALA A 264      -1.606  10.215 -20.083  1.00 94.47           H  
ATOM   4044  O   ALA A 264      -0.326  10.877 -16.670  1.00 94.47           O  
ATOM   4045  N   GLY A 265       0.731   9.785 -18.318  1.00 94.81           N  
ATOM   4046  H   GLY A 265       0.645   9.189 -19.129  1.00 94.81           H  
ATOM   4047  CA  GLY A 265       2.048  10.236 -17.915  1.00 94.81           C  
ATOM   4048  HA2 GLY A 265       2.388   9.600 -17.098  1.00 94.81           H  
ATOM   4049  HA3 GLY A 265       2.003  11.264 -17.558  1.00 94.81           H  
ATOM   4050  C   GLY A 265       3.078  10.172 -19.023  1.00 94.81           C  
ATOM   4051  O   GLY A 265       2.781   9.868 -20.178  1.00 94.81           O  
ATOM   4052  N   ILE A 266       4.312  10.461 -18.637  1.00 95.27           N  
ATOM   4053  H   ILE A 266       4.453  10.653 -17.655  1.00 95.27           H  
ATOM   4054  CA  ILE A 266       5.491  10.362 -19.482  1.00 95.27           C  
ATOM   4055  HA  ILE A 266       5.224   9.861 -20.412  1.00 95.27           H  
ATOM   4056  C   ILE A 266       6.506   9.498 -18.748  1.00 95.27           C  
ATOM   4057  CB  ILE A 266       6.051  11.756 -19.839  1.00 95.27           C  
ATOM   4058  HB  ILE A 266       6.281  12.283 -18.912  1.00 95.27           H  
ATOM   4059  O   ILE A 266       6.852   9.764 -17.593  1.00 95.27           O  
ATOM   4060  CG1 ILE A 266       5.003  12.578 -20.628  1.00 95.27           C  
ATOM   4061 HG12 ILE A 266       4.049  12.563 -20.102  1.00 95.27           H  
ATOM   4062 HG13 ILE A 266       4.852  12.127 -21.608  1.00 95.27           H  
ATOM   4063  CG2 ILE A 266       7.350  11.613 -20.658  1.00 95.27           C  
ATOM   4064 HG21 ILE A 266       8.119  11.110 -20.072  1.00 95.27           H  
ATOM   4065 HG22 ILE A 266       7.162  11.036 -21.563  1.00 95.27           H  
ATOM   4066 HG23 ILE A 266       7.746  12.591 -20.930  1.00 95.27           H  
ATOM   4067  CD1 ILE A 266       5.374  14.055 -20.804  1.00 95.27           C  
ATOM   4068 HD11 ILE A 266       6.263  14.163 -21.425  1.00 95.27           H  
ATOM   4069 HD12 ILE A 266       4.548  14.573 -21.293  1.00 95.27           H  
ATOM   4070 HD13 ILE A 266       5.547  14.511 -19.829  1.00 95.27           H  
ATOM   4071  N   ILE A 267       7.006   8.486 -19.440  1.00 94.76           N  
ATOM   4072  H   ILE A 267       6.666   8.346 -20.380  1.00 94.76           H  
ATOM   4073  CA  ILE A 267       8.193   7.733 -19.038  1.00 94.76           C  
ATOM   4074  HA  ILE A 267       8.434   7.974 -18.003  1.00 94.76           H  
ATOM   4075  C   ILE A 267       9.386   8.174 -19.888  1.00 94.76           C  
ATOM   4076  CB  ILE A 267       7.949   6.213 -19.111  1.00 94.76           C  
ATOM   4077  HB  ILE A 267       8.870   5.705 -18.826  1.00 94.76           H  
ATOM   4078  O   ILE A 267       9.210   8.686 -20.992  1.00 94.76           O  
ATOM   4079  CG1 ILE A 267       7.598   5.815 -20.553  1.00 94.76           C  
ATOM   4080 HG12 ILE A 267       6.658   6.284 -20.841  1.00 94.76           H  
ATOM   4081 HG13 ILE A 267       8.396   6.174 -21.203  1.00 94.76           H  
ATOM   4082  CG2 ILE A 267       6.853   5.795 -18.116  1.00 94.76           C  
ATOM   4083 HG21 ILE A 267       5.879   6.161 -18.440  1.00 94.76           H  
ATOM   4084 HG22 ILE A 267       7.077   6.197 -17.128  1.00 94.76           H  
ATOM   4085 HG23 ILE A 267       6.827   4.709 -18.029  1.00 94.76           H  
ATOM   4086  CD1 ILE A 267       7.469   4.325 -20.813  1.00 94.76           C  
ATOM   4087 HD11 ILE A 267       6.782   3.862 -20.104  1.00 94.76           H  
ATOM   4088 HD12 ILE A 267       7.081   4.175 -21.821  1.00 94.76           H  
ATOM   4089 HD13 ILE A 267       8.463   3.883 -20.745  1.00 94.76           H  
ATOM   4090  N   SER A 268      10.593   7.960 -19.384  1.00 94.15           N  
ATOM   4091  H   SER A 268      10.650   7.527 -18.473  1.00 94.15           H  
ATOM   4092  CA  SER A 268      11.845   8.176 -20.108  1.00 94.15           C  
ATOM   4093  HA  SER A 268      11.645   8.589 -21.097  1.00 94.15           H  
ATOM   4094  C   SER A 268      12.568   6.847 -20.269  1.00 94.15           C  
ATOM   4095  CB  SER A 268      12.718   9.179 -19.353  1.00 94.15           C  
ATOM   4096  HB2 SER A 268      12.909   8.808 -18.345  1.00 94.15           H  
ATOM   4097  HB3 SER A 268      12.195  10.133 -19.293  1.00 94.15           H  
ATOM   4098  O   SER A 268      12.798   6.160 -19.271  1.00 94.15           O  
ATOM   4099  OG  SER A 268      13.943   9.381 -20.022  1.00 94.15           O  
ATOM   4100  HG  SER A 268      14.621   9.560 -19.366  1.00 94.15           H  
ATOM   4101  N   LEU A 269      12.922   6.495 -21.506  1.00 92.03           N  
ATOM   4102  H   LEU A 269      12.648   7.104 -22.263  1.00 92.03           H  
ATOM   4103  CA  LEU A 269      13.786   5.359 -21.836  1.00 92.03           C  
ATOM   4104  HA  LEU A 269      13.880   4.708 -20.967  1.00 92.03           H  
ATOM   4105  C   LEU A 269      15.179   5.875 -22.212  1.00 92.03           C  
ATOM   4106  CB  LEU A 269      13.137   4.562 -22.983  1.00 92.03           C  
ATOM   4107  HB2 LEU A 269      13.007   5.232 -23.833  1.00 92.03           H  
ATOM   4108  HB3 LEU A 269      12.147   4.231 -22.669  1.00 92.03           H  
ATOM   4109  O   LEU A 269      15.306   6.640 -23.165  1.00 92.03           O  
ATOM   4110  CG  LEU A 269      13.952   3.339 -23.447  1.00 92.03           C  
ATOM   4111  HG  LEU A 269      14.971   3.640 -23.691  1.00 92.03           H  
ATOM   4112  CD1 LEU A 269      13.998   2.242 -22.381  1.00 92.03           C  
ATOM   4113 HD11 LEU A 269      14.547   2.594 -21.508  1.00 92.03           H  
ATOM   4114 HD12 LEU A 269      12.988   1.957 -22.088  1.00 92.03           H  
ATOM   4115 HD13 LEU A 269      14.517   1.369 -22.776  1.00 92.03           H  
ATOM   4116  CD2 LEU A 269      13.318   2.754 -24.708  1.00 92.03           C  
ATOM   4117 HD21 LEU A 269      12.297   2.431 -24.502  1.00 92.03           H  
ATOM   4118 HD22 LEU A 269      13.902   1.903 -25.057  1.00 92.03           H  
ATOM   4119 HD23 LEU A 269      13.303   3.511 -25.492  1.00 92.03           H  
ATOM   4120  N   ILE A 270      16.219   5.455 -21.497  1.00 91.12           N  
ATOM   4121  H   ILE A 270      16.060   4.788 -20.756  1.00 91.12           H  
ATOM   4122  CA  ILE A 270      17.603   5.898 -21.720  1.00 91.12           C  
ATOM   4123  HA  ILE A 270      17.646   6.466 -22.649  1.00 91.12           H  
ATOM   4124  C   ILE A 270      18.541   4.705 -21.894  1.00 91.12           C  
ATOM   4125  CB  ILE A 270      18.047   6.839 -20.575  1.00 91.12           C  
ATOM   4126  HB  ILE A 270      17.213   7.509 -20.364  1.00 91.12           H  
ATOM   4127  O   ILE A 270      18.227   3.602 -21.440  1.00 91.12           O  
ATOM   4128  CG1 ILE A 270      19.228   7.730 -21.022  1.00 91.12           C  
ATOM   4129 HG12 ILE A 270      18.940   8.261 -21.930  1.00 91.12           H  
ATOM   4130 HG13 ILE A 270      20.104   7.126 -21.256  1.00 91.12           H  
ATOM   4131  CG2 ILE A 270      18.351   6.059 -19.282  1.00 91.12           C  
ATOM   4132 HG21 ILE A 270      18.464   6.748 -18.445  1.00 91.12           H  
ATOM   4133 HG22 ILE A 270      17.539   5.368 -19.055  1.00 91.12           H  
ATOM   4134 HG23 ILE A 270      19.279   5.497 -19.387  1.00 91.12           H  
ATOM   4135  CD1 ILE A 270      19.655   8.773 -19.987  1.00 91.12           C  
ATOM   4136 HD11 ILE A 270      20.410   9.424 -20.427  1.00 91.12           H  
ATOM   4137 HD12 ILE A 270      18.796   9.375 -19.689  1.00 91.12           H  
ATOM   4138 HD13 ILE A 270      20.085   8.286 -19.112  1.00 91.12           H  
ATOM   4139  N   HIS A 271      19.695   4.933 -22.521  1.00 88.08           N  
ATOM   4140  H   HIS A 271      19.905   5.870 -22.834  1.00 88.08           H  
ATOM   4141  CA  HIS A 271      20.825   4.021 -22.412  1.00 88.08           C  
ATOM   4142  HA  HIS A 271      20.416   3.013 -22.482  1.00 88.08           H  
ATOM   4143  C   HIS A 271      21.512   4.212 -21.046  1.00 88.08           C  
ATOM   4144  CB  HIS A 271      21.786   4.228 -23.589  1.00 88.08           C  
ATOM   4145  HB2 HIS A 271      21.220   4.232 -24.521  1.00 88.08           H  
ATOM   4146  HB3 HIS A 271      22.262   5.203 -23.483  1.00 88.08           H  
ATOM   4147  O   HIS A 271      21.724   5.351 -20.635  1.00 88.08           O  
ATOM   4148  CG  HIS A 271      22.854   3.170 -23.712  1.00 88.08           C  
ATOM   4149  CD2 HIS A 271      23.006   2.276 -24.740  1.00 88.08           C  
ATOM   4150  HD2 HIS A 271      22.372   2.204 -25.611  1.00 88.08           H  
ATOM   4151  ND1 HIS A 271      23.871   2.915 -22.820  1.00 88.08           N  
ATOM   4152  HD1 HIS A 271      23.975   3.240 -21.869  1.00 88.08           H  
ATOM   4153  CE1 HIS A 271      24.599   1.897 -23.284  1.00 88.08           C  
ATOM   4154  HE1 HIS A 271      25.427   1.458 -22.746  1.00 88.08           H  
ATOM   4155  NE2 HIS A 271      24.128   1.479 -24.469  1.00 88.08           N  
ATOM   4156  N   LEU A 272      21.828   3.123 -20.339  1.00 85.81           N  
ATOM   4157  H   LEU A 272      21.763   2.236 -20.818  1.00 85.81           H  
ATOM   4158  CA  LEU A 272      22.543   3.152 -19.047  1.00 85.81           C  
ATOM   4159  HA  LEU A 272      22.379   4.116 -18.566  1.00 85.81           H  
ATOM   4160  C   LEU A 272      24.061   3.096 -19.201  1.00 85.81           C  
ATOM   4161  CB  LEU A 272      22.049   2.029 -18.111  1.00 85.81           C  
ATOM   4162  HB2 LEU A 272      22.732   1.979 -17.263  1.00 85.81           H  
ATOM   4163  HB3 LEU A 272      22.124   1.080 -18.643  1.00 85.81           H  
ATOM   4164  O   LEU A 272      24.520   2.523 -20.215  1.00 85.81           O  
ATOM   4165  CG  LEU A 272      20.632   2.210 -17.570  1.00 85.81           C  
ATOM   4166  HG  LEU A 272      19.949   2.277 -18.417  1.00 85.81           H  
ATOM   4167  CD1 LEU A 272      20.263   0.997 -16.715  1.00 85.81           C  
ATOM   4168 HD11 LEU A 272      20.349   0.091 -17.316  1.00 85.81           H  
ATOM   4169 HD12 LEU A 272      20.943   0.930 -15.866  1.00 85.81           H  
ATOM   4170 HD13 LEU A 272      19.238   1.097 -16.358  1.00 85.81           H  
ATOM   4171  CD2 LEU A 272      20.466   3.467 -16.719  1.00 85.81           C  
ATOM   4172 HD21 LEU A 272      20.575   4.350 -17.349  1.00 85.81           H  
ATOM   4173 HD22 LEU A 272      21.233   3.491 -15.945  1.00 85.81           H  
ATOM   4174 HD23 LEU A 272      19.478   3.487 -16.258  1.00 85.81           H  
ATOM   4175  OXT LEU A 272      24.711   3.585 -18.260  1.00 85.81           O  
TER    4176      LEU A 272                                                       
END   
