# Supplementary material for: Novel Adomaviruses Associated with Blotchy Bass Syndrome in Black Basses (Micropterus spp.)
Source: bioRxiv. 2025 Jun 5:2025.06.01.657292. Preprint. [Version 2] doi: 10.1101/2025.06.01.657292 (PMC12478380; doi:10.1101/2025.06.01.657292)
Supplement: Supplement 15 [file media-15.zip › Bass PDB/Mda1_Phogi.pdb]

ATOM      1  N   MET A   1      -5.952 -23.715  -0.441  1.00 35.10           N  
ATOM      2  H   MET A   1      -6.659 -23.424   0.219  1.00 35.10           H  
ATOM      3  H2  MET A   1      -5.742 -24.696  -0.325  1.00 35.10           H  
ATOM      4  H3  MET A   1      -6.324 -23.567  -1.369  1.00 35.10           H  
ATOM      5  CA  MET A   1      -4.730 -22.889  -0.303  1.00 35.10           C  
ATOM      6  HA  MET A   1      -4.346 -22.933   0.717  1.00 35.10           H  
ATOM      7  C   MET A   1      -5.116 -21.449  -0.620  1.00 35.10           C  
ATOM      8  CB  MET A   1      -3.643 -23.385  -1.273  1.00 35.10           C  
ATOM      9  HB2 MET A   1      -4.095 -23.601  -2.242  1.00 35.10           H  
ATOM     10  HB3 MET A   1      -2.903 -22.598  -1.416  1.00 35.10           H  
ATOM     11  O   MET A   1      -5.824 -21.284  -1.599  1.00 35.10           O  
ATOM     12  CG  MET A   1      -2.912 -24.631  -0.758  1.00 35.10           C  
ATOM     13  HG2 MET A   1      -3.639 -25.360  -0.401  1.00 35.10           H  
ATOM     14  HG3 MET A   1      -2.272 -24.344   0.076  1.00 35.10           H  
ATOM     15  SD  MET A   1      -1.899 -25.432  -2.024  1.00 35.10           S  
ATOM     16  CE  MET A   1      -1.037 -26.691  -1.041  1.00 35.10           C  
ATOM     17  HE1 MET A   1      -0.392 -27.278  -1.694  1.00 35.10           H  
ATOM     18  HE2 MET A   1      -0.425 -26.210  -0.278  1.00 35.10           H  
ATOM     19  HE3 MET A   1      -1.762 -27.353  -0.567  1.00 35.10           H  
ATOM     20  N   CYS A   2      -4.751 -20.452   0.202  1.00 32.01           N  
ATOM     21  H   CYS A   2      -4.096 -20.628   0.950  1.00 32.01           H  
ATOM     22  CA  CYS A   2      -4.932 -19.037  -0.179  1.00 32.01           C  
ATOM     23  HA  CYS A   2      -5.932 -18.874  -0.582  1.00 32.01           H  
ATOM     24  C   CYS A   2      -3.910 -18.722  -1.274  1.00 32.01           C  
ATOM     25  CB  CYS A   2      -4.726 -18.085   1.015  1.00 32.01           C  
ATOM     26  HB2 CYS A   2      -4.679 -17.071   0.618  1.00 32.01           H  
ATOM     27  HB3 CYS A   2      -3.754 -18.294   1.462  1.00 32.01           H  
ATOM     28  O   CYS A   2      -2.728 -19.029  -1.088  1.00 32.01           O  
ATOM     29  SG  CYS A   2      -5.992 -18.084   2.324  1.00 32.01           S  
ATOM     30  N   ASN A   3      -4.351 -18.165  -2.398  1.00 27.49           N  
ATOM     31  H   ASN A   3      -5.291 -17.798  -2.428  1.00 27.49           H  
ATOM     32  CA  ASN A   3      -3.481 -17.860  -3.524  1.00 27.49           C  
ATOM     33  HA  ASN A   3      -2.534 -18.384  -3.396  1.00 27.49           H  
ATOM     34  C   ASN A   3      -3.185 -16.357  -3.490  1.00 27.49           C  
ATOM     35  CB  ASN A   3      -4.123 -18.387  -4.824  1.00 27.49           C  
ATOM     36  HB2 ASN A   3      -4.855 -17.671  -5.198  1.00 27.49           H  
ATOM     37  HB3 ASN A   3      -4.651 -19.316  -4.610  1.00 27.49           H  
ATOM     38  O   ASN A   3      -3.931 -15.541  -4.017  1.00 27.49           O  
ATOM     39  CG  ASN A   3      -3.101 -18.686  -5.907  1.00 27.49           C  
ATOM     40  ND2 ASN A   3      -3.517 -19.320  -6.979  1.00 27.49           N  
ATOM     41 HD21 ASN A   3      -4.497 -19.532  -7.096  1.00 27.49           H  
ATOM     42 HD22 ASN A   3      -2.821 -19.513  -7.686  1.00 27.49           H  
ATOM     43  OD1 ASN A   3      -1.920 -18.399  -5.796  1.00 27.49           O  
ATOM     44  N   CYS A   4      -2.096 -15.980  -2.811  1.00 33.83           N  
ATOM     45  H   CYS A   4      -1.551 -16.697  -2.354  1.00 33.83           H  
ATOM     46  CA  CYS A   4      -1.730 -14.574  -2.582  1.00 33.83           C  
ATOM     47  HA  CYS A   4      -2.616 -14.056  -2.214  1.00 33.83           H  
ATOM     48  C   CYS A   4      -1.290 -13.825  -3.860  1.00 33.83           C  
ATOM     49  CB  CYS A   4      -0.652 -14.498  -1.489  1.00 33.83           C  
ATOM     50  HB2 CYS A   4      -0.326 -13.463  -1.393  1.00 33.83           H  
ATOM     51  HB3 CYS A   4       0.210 -15.083  -1.810  1.00 33.83           H  
ATOM     52  O   CYS A   4      -0.981 -12.635  -3.799  1.00 33.83           O  
ATOM     53  SG  CYS A   4      -1.162 -15.072   0.158  1.00 33.83           S  
ATOM     54  N   ALA A   5      -1.262 -14.488  -5.019  1.00 28.09           N  
ATOM     55  H   ALA A   5      -1.605 -15.438  -5.032  1.00 28.09           H  
ATOM     56  CA  ALA A   5      -1.062 -13.840  -6.305  1.00 28.09           C  
ATOM     57  HA  ALA A   5      -0.289 -13.079  -6.199  1.00 28.09           H  
ATOM     58  C   ALA A   5      -2.371 -13.155  -6.747  1.00 28.09           C  
ATOM     59  CB  ALA A   5      -0.559 -14.891  -7.304  1.00 28.09           C  
ATOM     60  HB1 ALA A   5      -1.304 -15.677  -7.423  1.00 28.09           H  
ATOM     61  HB2 ALA A   5       0.371 -15.332  -6.945  1.00 28.09           H  
ATOM     62  HB3 ALA A   5      -0.380 -14.423  -8.273  1.00 28.09           H  
ATOM     63  O   ALA A   5      -3.433 -13.760  -6.704  1.00 28.09           O  
ATOM     64  N   PHE A   6      -2.287 -11.904  -7.208  1.00 30.92           N  
ATOM     65  H   PHE A   6      -1.362 -11.499  -7.195  1.00 30.92           H  
ATOM     66  CA  PHE A   6      -3.352 -11.094  -7.841  1.00 30.92           C  
ATOM     67  HA  PHE A   6      -2.802 -10.391  -8.466  1.00 30.92           H  
ATOM     68  C   PHE A   6      -4.209 -10.156  -6.983  1.00 30.92           C  
ATOM     69  CB  PHE A   6      -4.210 -11.895  -8.843  1.00 30.92           C  
ATOM     70  HB2 PHE A   6      -4.811 -12.650  -8.337  1.00 30.92           H  
ATOM     71  HB3 PHE A   6      -4.923 -11.221  -9.318  1.00 30.92           H  
ATOM     72  O   PHE A   6      -4.989  -9.404  -7.562  1.00 30.92           O  
ATOM     73  CG  PHE A   6      -3.390 -12.520  -9.944  1.00 30.92           C  
ATOM     74  CD1 PHE A   6      -2.977 -11.711 -11.016  1.00 30.92           C  
ATOM     75  HD1 PHE A   6      -3.278 -10.674 -11.057  1.00 30.92           H  
ATOM     76  CD2 PHE A   6      -3.012 -13.874  -9.896  1.00 30.92           C  
ATOM     77  HD2 PHE A   6      -3.348 -14.508  -9.089  1.00 30.92           H  
ATOM     78  CE1 PHE A   6      -2.177 -12.250 -12.036  1.00 30.92           C  
ATOM     79  HE1 PHE A   6      -1.861 -11.636 -12.867  1.00 30.92           H  
ATOM     80  CE2 PHE A   6      -2.199 -14.409 -10.908  1.00 30.92           C  
ATOM     81  HE2 PHE A   6      -1.907 -15.448 -10.873  1.00 30.92           H  
ATOM     82  CZ  PHE A   6      -1.783 -13.597 -11.978  1.00 30.92           C  
ATOM     83  HZ  PHE A   6      -1.167 -14.015 -12.760  1.00 30.92           H  
ATOM     84  N   GLY A   7      -4.055 -10.092  -5.659  1.00 30.66           N  
ATOM     85  H   GLY A   7      -3.416 -10.732  -5.210  1.00 30.66           H  
ATOM     86  CA  GLY A   7      -4.705  -9.037  -4.856  1.00 30.66           C  
ATOM     87  HA2 GLY A   7      -4.390  -8.063  -5.230  1.00 30.66           H  
ATOM     88  HA3 GLY A   7      -4.367  -9.126  -3.824  1.00 30.66           H  
ATOM     89  C   GLY A   7      -6.246  -9.053  -4.848  1.00 30.66           C  
ATOM     90  O   GLY A   7      -6.856  -8.165  -4.266  1.00 30.66           O  
ATOM     91  N   LEU A   8      -6.885 -10.059  -5.452  1.00 31.20           N  
ATOM     92  H   LEU A   8      -6.325 -10.713  -5.981  1.00 31.20           H  
ATOM     93  CA  LEU A   8      -8.344 -10.205  -5.511  1.00 31.20           C  
ATOM     94  HA  LEU A   8      -8.798  -9.214  -5.486  1.00 31.20           H  
ATOM     95  C   LEU A   8      -8.915 -10.948  -4.290  1.00 31.20           C  
ATOM     96  CB  LEU A   8      -8.715 -10.873  -6.849  1.00 31.20           C  
ATOM     97  HB2 LEU A   8      -9.722 -11.285  -6.780  1.00 31.20           H  
ATOM     98  HB3 LEU A   8      -8.034 -11.706  -7.026  1.00 31.20           H  
ATOM     99  O   LEU A   8     -10.075 -10.755  -3.943  1.00 31.20           O  
ATOM    100  CG  LEU A   8      -8.664  -9.895  -8.042  1.00 31.20           C  
ATOM    101  HG  LEU A   8      -7.790  -9.249  -7.954  1.00 31.20           H  
ATOM    102  CD1 LEU A   8      -8.555 -10.660  -9.361  1.00 31.20           C  
ATOM    103 HD11 LEU A   8      -7.641 -11.254  -9.365  1.00 31.20           H  
ATOM    104 HD12 LEU A   8      -8.521  -9.958 -10.194  1.00 31.20           H  
ATOM    105 HD13 LEU A   8      -9.413 -11.321  -9.481  1.00 31.20           H  
ATOM    106  CD2 LEU A   8      -9.922  -9.021  -8.103  1.00 31.20           C  
ATOM    107 HD21 LEU A   8     -10.808  -9.646  -8.213  1.00 31.20           H  
ATOM    108 HD22 LEU A   8      -9.857  -8.341  -8.952  1.00 31.20           H  
ATOM    109 HD23 LEU A   8     -10.013  -8.430  -7.192  1.00 31.20           H  
ATOM    110  N   GLU A   9      -8.095 -11.718  -3.565  1.00 27.94           N  
ATOM    111  H   GLU A   9      -7.165 -11.894  -3.917  1.00 27.94           H  
ATOM    112  CA  GLU A   9      -8.497 -12.384  -2.311  1.00 27.94           C  
ATOM    113  HA  GLU A   9      -9.544 -12.672  -2.403  1.00 27.94           H  
ATOM    114  C   GLU A   9      -8.434 -11.458  -1.071  1.00 27.94           C  
ATOM    115  CB  GLU A   9      -7.698 -13.689  -2.104  1.00 27.94           C  
ATOM    116  HB2 GLU A   9      -6.631 -13.465  -2.110  1.00 27.94           H  
ATOM    117  HB3 GLU A   9      -7.957 -14.099  -1.128  1.00 27.94           H  
ATOM    118  O   GLU A   9      -8.729 -11.894   0.043  1.00 27.94           O  
ATOM    119  CG  GLU A   9      -8.011 -14.763  -3.164  1.00 27.94           C  
ATOM    120  HG2 GLU A   9      -7.636 -14.425  -4.129  1.00 27.94           H  
ATOM    121  HG3 GLU A   9      -9.094 -14.859  -3.239  1.00 27.94           H  
ATOM    122  CD  GLU A   9      -7.413 -16.152  -2.844  1.00 27.94           C  
ATOM    123  OE1 GLU A   9      -7.870 -17.135  -3.466  1.00 27.94           O  
ATOM    124  OE2 GLU A   9      -6.533 -16.272  -1.956  1.00 27.94           O  
ATOM    125  N   TYR A  10      -8.109 -10.165  -1.245  1.00 36.15           N  
ATOM    126  H   TYR A  10      -7.930  -9.856  -2.190  1.00 36.15           H  
ATOM    127  CA  TYR A  10      -7.945  -9.171  -0.163  1.00 36.15           C  
ATOM    128  HA  TYR A  10      -7.207  -9.563   0.538  1.00 36.15           H  
ATOM    129  C   TYR A  10      -9.219  -8.897   0.655  1.00 36.15           C  
ATOM    130  CB  TYR A  10      -7.407  -7.848  -0.741  1.00 36.15           C  
ATOM    131  HB2 TYR A  10      -8.130  -7.049  -0.576  1.00 36.15           H  
ATOM    132  HB3 TYR A  10      -7.298  -7.931  -1.823  1.00 36.15           H  
ATOM    133  O   TYR A  10      -9.143  -8.343   1.749  1.00 36.15           O  
ATOM    134  CG  TYR A  10      -6.073  -7.419  -0.162  1.00 36.15           C  
ATOM    135  CD1 TYR A  10      -6.021  -6.559   0.953  1.00 36.15           C  
ATOM    136  HD1 TYR A  10      -6.939  -6.211   1.403  1.00 36.15           H  
ATOM    137  CD2 TYR A  10      -4.880  -7.889  -0.742  1.00 36.15           C  
ATOM    138  HD2 TYR A  10      -4.923  -8.552  -1.594  1.00 36.15           H  
ATOM    139  CE1 TYR A  10      -4.776  -6.156   1.479  1.00 36.15           C  
ATOM    140  HE1 TYR A  10      -4.736  -5.492   2.329  1.00 36.15           H  
ATOM    141  CE2 TYR A  10      -3.636  -7.495  -0.217  1.00 36.15           C  
ATOM    142  HE2 TYR A  10      -2.715  -7.852  -0.654  1.00 36.15           H  
ATOM    143  OH  TYR A  10      -2.368  -6.253   1.379  1.00 36.15           O  
ATOM    144  HH  TYR A  10      -2.430  -5.666   2.137  1.00 36.15           H  
ATOM    145  CZ  TYR A  10      -3.580  -6.624   0.890  1.00 36.15           C  
ATOM    146  N   PHE A  11     -10.388  -9.299   0.150  1.00 39.15           N  
ATOM    147  H   PHE A  11     -10.384  -9.721  -0.767  1.00 39.15           H  
ATOM    148  CA  PHE A  11     -11.668  -9.155   0.849  1.00 39.15           C  
ATOM    149  HA  PHE A  11     -11.598  -8.298   1.520  1.00 39.15           H  
ATOM    150  C   PHE A  11     -12.011 -10.354   1.747  1.00 39.15           C  
ATOM    151  CB  PHE A  11     -12.767  -8.836  -0.171  1.00 39.15           C  
ATOM    152  HB2 PHE A  11     -12.845  -9.657  -0.884  1.00 39.15           H  
ATOM    153  HB3 PHE A  11     -13.723  -8.759   0.348  1.00 39.15           H  
ATOM    154  O   PHE A  11     -13.045 -10.338   2.415  1.00 39.15           O  
ATOM    155  CG  PHE A  11     -12.524  -7.534  -0.912  1.00 39.15           C  
ATOM    156  CD1 PHE A  11     -12.766  -6.306  -0.266  1.00 39.15           C  
ATOM    157  HD1 PHE A  11     -13.141  -6.294   0.746  1.00 39.15           H  
ATOM    158  CD2 PHE A  11     -12.020  -7.545  -2.226  1.00 39.15           C  
ATOM    159  HD2 PHE A  11     -11.821  -8.482  -2.727  1.00 39.15           H  
ATOM    160  CE1 PHE A  11     -12.510  -5.095  -0.933  1.00 39.15           C  
ATOM    161  HE1 PHE A  11     -12.689  -4.153  -0.435  1.00 39.15           H  
ATOM    162  CE2 PHE A  11     -11.764  -6.333  -2.892  1.00 39.15           C  
ATOM    163  HE2 PHE A  11     -11.372  -6.345  -3.898  1.00 39.15           H  
ATOM    164  CZ  PHE A  11     -12.009  -5.109  -2.246  1.00 39.15           C  
ATOM    165  HZ  PHE A  11     -11.806  -4.180  -2.759  1.00 39.15           H  
ATOM    166  N   ASN A  12     -11.157 -11.386   1.802  1.00 36.06           N  
ATOM    167  H   ASN A  12     -10.314 -11.349   1.246  1.00 36.06           H  
ATOM    168  CA  ASN A  12     -11.340 -12.531   2.688  1.00 36.06           C  
ATOM    169  HA  ASN A  12     -12.393 -12.570   2.970  1.00 36.06           H  
ATOM    170  C   ASN A  12     -10.469 -12.398   3.961  1.00 36.06           C  
ATOM    171  CB  ASN A  12     -11.083 -13.828   1.908  1.00 36.06           C  
ATOM    172  HB2 ASN A  12     -11.643 -13.789   0.974  1.00 36.06           H  
ATOM    173  HB3 ASN A  12     -10.025 -13.917   1.663  1.00 36.06           H  
ATOM    174  O   ASN A  12      -9.247 -12.581   3.888  1.00 36.06           O  
ATOM    175  CG  ASN A  12     -11.523 -15.061   2.679  1.00 36.06           C  
ATOM    176  ND2 ASN A  12     -11.830 -16.127   1.980  1.00 36.06           N  
ATOM    177 HD21 ASN A  12     -12.160 -16.942   2.478  1.00 36.06           H  
ATOM    178 HD22 ASN A  12     -11.742 -16.110   0.974  1.00 36.06           H  
ATOM    179  OD1 ASN A  12     -11.599 -15.094   3.902  1.00 36.06           O  
ATOM    180  N   PRO A  13     -11.062 -12.158   5.150  1.00 39.31           N  
ATOM    181  CA  PRO A  13     -10.308 -11.977   6.394  1.00 39.31           C  
ATOM    182  HA  PRO A  13      -9.638 -11.125   6.272  1.00 39.31           H  
ATOM    183  C   PRO A  13      -9.439 -13.187   6.781  1.00 39.31           C  
ATOM    184  CB  PRO A  13     -11.343 -11.625   7.472  1.00 39.31           C  
ATOM    185  HB2 PRO A  13     -11.303 -10.553   7.665  1.00 39.31           H  
ATOM    186  HB3 PRO A  13     -11.169 -12.170   8.400  1.00 39.31           H  
ATOM    187  O   PRO A  13      -8.428 -13.014   7.460  1.00 39.31           O  
ATOM    188  CG  PRO A  13     -12.704 -11.980   6.874  1.00 39.31           C  
ATOM    189  HG2 PRO A  13     -12.978 -12.992   7.171  1.00 39.31           H  
ATOM    190  HG3 PRO A  13     -13.473 -11.272   7.183  1.00 39.31           H  
ATOM    191  CD  PRO A  13     -12.484 -11.939   5.368  1.00 39.31           C  
ATOM    192  HD2 PRO A  13     -12.762 -10.958   4.982  1.00 39.31           H  
ATOM    193  HD3 PRO A  13     -13.091 -12.715   4.901  1.00 39.31           H  
ATOM    194  N   LYS A  14      -9.758 -14.405   6.309  1.00 37.69           N  
ATOM    195  H   LYS A  14     -10.558 -14.484   5.698  1.00 37.69           H  
ATOM    196  CA  LYS A  14      -8.927 -15.602   6.549  1.00 37.69           C  
ATOM    197  HA  LYS A  14      -8.591 -15.586   7.585  1.00 37.69           H  
ATOM    198  C   LYS A  14      -7.638 -15.634   5.713  1.00 37.69           C  
ATOM    199  CB  LYS A  14      -9.749 -16.884   6.325  1.00 37.69           C  
ATOM    200  HB2 LYS A  14     -10.230 -16.844   5.347  1.00 37.69           H  
ATOM    201  HB3 LYS A  14      -9.068 -17.735   6.329  1.00 37.69           H  
ATOM    202  O   LYS A  14      -6.672 -16.263   6.143  1.00 37.69           O  
ATOM    203  CG  LYS A  14     -10.806 -17.115   7.418  1.00 37.69           C  
ATOM    204  HG2 LYS A  14     -11.518 -16.290   7.418  1.00 37.69           H  
ATOM    205  HG3 LYS A  14     -10.310 -17.151   8.388  1.00 37.69           H  
ATOM    206  CD  LYS A  14     -11.561 -18.436   7.192  1.00 37.69           C  
ATOM    207  HD2 LYS A  14     -10.845 -19.258   7.159  1.00 37.69           H  
ATOM    208  HD3 LYS A  14     -12.087 -18.382   6.239  1.00 37.69           H  
ATOM    209  CE  LYS A  14     -12.569 -18.680   8.326  1.00 37.69           C  
ATOM    210  HE2 LYS A  14     -12.024 -18.724   9.269  1.00 37.69           H  
ATOM    211  HE3 LYS A  14     -13.244 -17.826   8.378  1.00 37.69           H  
ATOM    212  NZ  LYS A  14     -13.349 -19.931   8.133  1.00 37.69           N  
ATOM    213  HZ1 LYS A  14     -13.905 -19.883   7.290  1.00 37.69           H  
ATOM    214  HZ2 LYS A  14     -13.980 -20.074   8.908  1.00 37.69           H  
ATOM    215  HZ3 LYS A  14     -12.742 -20.736   8.077  1.00 37.69           H  
ATOM    216  N   CYS A  15      -7.599 -14.976   4.551  1.00 34.14           N  
ATOM    217  H   CYS A  15      -8.410 -14.444   4.267  1.00 34.14           H  
ATOM    218  CA  CYS A  15      -6.398 -14.916   3.705  1.00 34.14           C  
ATOM    219  HA  CYS A  15      -5.763 -15.771   3.938  1.00 34.14           H  
ATOM    220  C   CYS A  15      -5.530 -13.681   3.994  1.00 34.14           C  
ATOM    221  CB  CYS A  15      -6.779 -15.055   2.224  1.00 34.14           C  
ATOM    222  HB2 CYS A  15      -5.892 -14.863   1.620  1.00 34.14           H  
ATOM    223  HB3 CYS A  15      -7.517 -14.297   1.962  1.00 34.14           H  
ATOM    224  O   CYS A  15      -4.311 -13.747   3.838  1.00 34.14           O  
ATOM    225  SG  CYS A  15      -7.414 -16.699   1.750  1.00 34.14           S  
ATOM    226  N   MET A  16      -6.119 -12.610   4.536  1.00 34.89           N  
ATOM    227  H   MET A  16      -7.128 -12.598   4.579  1.00 34.89           H  
ATOM    228  CA  MET A  16      -5.409 -11.397   4.960  1.00 34.89           C  
ATOM    229  HA  MET A  16      -4.943 -10.945   4.085  1.00 34.89           H  
ATOM    230  C   MET A  16      -4.291 -11.678   5.986  1.00 34.89           C  
ATOM    231  CB  MET A  16      -6.459 -10.421   5.512  1.00 34.89           C  
ATOM    232  HB2 MET A  16      -7.261 -10.313   4.781  1.00 34.89           H  
ATOM    233  HB3 MET A  16      -6.886 -10.829   6.428  1.00 34.89           H  
ATOM    234  O   MET A  16      -3.202 -11.126   5.870  1.00 34.89           O  
ATOM    235  CG  MET A  16      -5.897  -9.029   5.802  1.00 34.89           C  
ATOM    236  HG2 MET A  16      -5.096  -9.123   6.536  1.00 34.89           H  
ATOM    237  HG3 MET A  16      -5.482  -8.604   4.889  1.00 34.89           H  
ATOM    238  SD  MET A  16      -7.151  -7.900   6.463  1.00 34.89           S  
ATOM    239  CE  MET A  16      -6.073  -6.731   7.328  1.00 34.89           C  
ATOM    240  HE1 MET A  16      -6.681  -5.952   7.788  1.00 34.89           H  
ATOM    241  HE2 MET A  16      -5.381  -6.279   6.618  1.00 34.89           H  
ATOM    242  HE3 MET A  16      -5.510  -7.254   8.101  1.00 34.89           H  
ATOM    243  N   TYR A  17      -4.518 -12.588   6.942  1.00 32.78           N  
ATOM    244  H   TYR A  17      -5.446 -12.979   7.018  1.00 32.78           H  
ATOM    245  CA  TYR A  17      -3.510 -12.965   7.946  1.00 32.78           C  
ATOM    246  HA  TYR A  17      -3.071 -12.054   8.352  1.00 32.78           H  
ATOM    247  C   TYR A  17      -2.354 -13.802   7.363  1.00 32.78           C  
ATOM    248  CB  TYR A  17      -4.210 -13.712   9.093  1.00 32.78           C  
ATOM    249  HB2 TYR A  17      -4.457 -14.723   8.767  1.00 32.78           H  
ATOM    250  HB3 TYR A  17      -5.150 -13.208   9.317  1.00 32.78           H  
ATOM    251  O   TYR A  17      -1.242 -13.772   7.879  1.00 32.78           O  
ATOM    252  CG  TYR A  17      -3.408 -13.775  10.382  1.00 32.78           C  
ATOM    253  CD1 TYR A  17      -2.612 -14.899  10.681  1.00 32.78           C  
ATOM    254  HD1 TYR A  17      -2.541 -15.718   9.980  1.00 32.78           H  
ATOM    255  CD2 TYR A  17      -3.464 -12.696  11.287  1.00 32.78           C  
ATOM    256  HD2 TYR A  17      -4.063 -11.828  11.056  1.00 32.78           H  
ATOM    257  CE1 TYR A  17      -1.883 -14.947  11.885  1.00 32.78           C  
ATOM    258  HE1 TYR A  17      -1.261 -15.797  12.124  1.00 32.78           H  
ATOM    259  CE2 TYR A  17      -2.731 -12.738  12.489  1.00 32.78           C  
ATOM    260  HE2 TYR A  17      -2.769 -11.907  13.177  1.00 32.78           H  
ATOM    261  OH  TYR A  17      -1.229 -13.921  13.947  1.00 32.78           O  
ATOM    262  HH  TYR A  17      -1.309 -13.119  14.468  1.00 32.78           H  
ATOM    263  CZ  TYR A  17      -1.939 -13.867  12.791  1.00 32.78           C  
ATOM    264  N   LYS A  18      -2.593 -14.547   6.274  1.00 29.38           N  
ATOM    265  H   LYS A  18      -3.493 -14.450   5.825  1.00 29.38           H  
ATOM    266  CA  LYS A  18      -1.593 -15.447   5.669  1.00 29.38           C  
ATOM    267  HA  LYS A  18      -0.880 -15.746   6.436  1.00 29.38           H  
ATOM    268  C   LYS A  18      -0.735 -14.771   4.602  1.00 29.38           C  
ATOM    269  CB  LYS A  18      -2.265 -16.717   5.128  1.00 29.38           C  
ATOM    270  HB2 LYS A  18      -3.122 -16.451   4.509  1.00 29.38           H  
ATOM    271  HB3 LYS A  18      -1.544 -17.252   4.510  1.00 29.38           H  
ATOM    272  O   LYS A  18       0.447 -15.081   4.515  1.00 29.38           O  
ATOM    273  CG  LYS A  18      -2.702 -17.639   6.275  1.00 29.38           C  
ATOM    274  HG2 LYS A  18      -3.479 -17.149   6.861  1.00 29.38           H  
ATOM    275  HG3 LYS A  18      -1.845 -17.833   6.921  1.00 29.38           H  
ATOM    276  CD  LYS A  18      -3.234 -18.974   5.742  1.00 29.38           C  
ATOM    277  HD2 LYS A  18      -4.120 -18.791   5.134  1.00 29.38           H  
ATOM    278  HD3 LYS A  18      -2.464 -19.447   5.133  1.00 29.38           H  
ATOM    279  CE  LYS A  18      -3.584 -19.876   6.931  1.00 29.38           C  
ATOM    280  HE2 LYS A  18      -4.366 -19.390   7.515  1.00 29.38           H  
ATOM    281  HE3 LYS A  18      -2.703 -19.960   7.567  1.00 29.38           H  
ATOM    282  NZ  LYS A  18      -4.024 -21.224   6.497  1.00 29.38           N  
ATOM    283  HZ1 LYS A  18      -4.848 -21.157   5.917  1.00 29.38           H  
ATOM    284  HZ2 LYS A  18      -3.282 -21.679   5.985  1.00 29.38           H  
ATOM    285  HZ3 LYS A  18      -4.234 -21.792   7.305  1.00 29.38           H  
ATOM    286  N   CYS A  19      -1.276 -13.815   3.846  1.00 31.37           N  
ATOM    287  H   CYS A  19      -2.267 -13.630   3.913  1.00 31.37           H  
ATOM    288  CA  CYS A  19      -0.474 -13.039   2.891  1.00 31.37           C  
ATOM    289  HA  CYS A  19       0.203 -13.726   2.383  1.00 31.37           H  
ATOM    290  C   CYS A  19       0.435 -11.989   3.575  1.00 31.37           C  
ATOM    291  CB  CYS A  19      -1.382 -12.431   1.811  1.00 31.37           C  
ATOM    292  HB2 CYS A  19      -0.747 -11.903   1.099  1.00 31.37           H  
ATOM    293  HB3 CYS A  19      -2.038 -11.696   2.275  1.00 31.37           H  
ATOM    294  O   CYS A  19       1.265 -11.375   2.913  1.00 31.37           O  
ATOM    295  SG  CYS A  19      -2.410 -13.612   0.875  1.00 31.37           S  
ATOM    296  N   ALA A  20       0.316 -11.810   4.898  1.00 32.46           N  
ATOM    297  H   ALA A  20      -0.405 -12.323   5.384  1.00 32.46           H  
ATOM    298  CA  ALA A  20       1.111 -10.883   5.707  1.00 32.46           C  
ATOM    299  HA  ALA A  20       1.290  -9.983   5.118  1.00 32.46           H  
ATOM    300  C   ALA A  20       2.507 -11.403   6.122  1.00 32.46           C  
ATOM    301  CB  ALA A  20       0.266 -10.497   6.929  1.00 32.46           C  
ATOM    302  HB1 ALA A  20       0.785  -9.728   7.501  1.00 32.46           H  
ATOM    303  HB2 ALA A  20       0.116 -11.367   7.569  1.00 32.46           H  
ATOM    304  HB3 ALA A  20      -0.701 -10.108   6.613  1.00 32.46           H  
ATOM    305  O   ALA A  20       3.272 -10.656   6.719  1.00 32.46           O  
ATOM    306  N   PHE A  21       2.870 -12.652   5.807  1.00 29.83           N  
ATOM    307  H   PHE A  21       2.211 -13.236   5.313  1.00 29.83           H  
ATOM    308  CA  PHE A  21       4.130 -13.266   6.265  1.00 29.83           C  
ATOM    309  HA  PHE A  21       4.418 -12.786   7.200  1.00 29.83           H  
ATOM    310  C   PHE A  21       5.349 -13.042   5.346  1.00 29.83           C  
ATOM    311  CB  PHE A  21       3.875 -14.749   6.597  1.00 29.83           C  
ATOM    312  HB2 PHE A  21       4.771 -15.336   6.397  1.00 29.83           H  
ATOM    313  HB3 PHE A  21       3.091 -15.147   5.954  1.00 29.83           H  
ATOM    314  O   PHE A  21       6.399 -13.632   5.576  1.00 29.83           O  
ATOM    315  CG  PHE A  21       3.508 -14.964   8.052  1.00 29.83           C  
ATOM    316  CD1 PHE A  21       4.528 -15.155   9.004  1.00 29.83           C  
ATOM    317  HD1 PHE A  21       5.562 -15.161   8.693  1.00 29.83           H  
ATOM    318  CD2 PHE A  21       2.164 -14.931   8.466  1.00 29.83           C  
ATOM    319  HD2 PHE A  21       1.380 -14.755   7.745  1.00 29.83           H  
ATOM    320  CE1 PHE A  21       4.206 -15.324  10.362  1.00 29.83           C  
ATOM    321  HE1 PHE A  21       4.993 -15.464  11.089  1.00 29.83           H  
ATOM    322  CE2 PHE A  21       1.841 -15.098   9.826  1.00 29.83           C  
ATOM    323  HE2 PHE A  21       0.810 -15.048  10.142  1.00 29.83           H  
ATOM    324  CZ  PHE A  21       2.862 -15.297  10.773  1.00 29.83           C  
ATOM    325  HZ  PHE A  21       2.617 -15.413  11.819  1.00 29.83           H  
ATOM    326  N   GLY A  22       5.233 -12.207   4.306  1.00 25.64           N  
ATOM    327  H   GLY A  22       4.357 -11.720   4.183  1.00 25.64           H  
ATOM    328  CA  GLY A  22       6.283 -12.038   3.291  1.00 25.64           C  
ATOM    329  HA2 GLY A  22       5.801 -11.938   2.319  1.00 25.64           H  
ATOM    330  HA3 GLY A  22       6.904 -12.933   3.253  1.00 25.64           H  
ATOM    331  C   GLY A  22       7.226 -10.838   3.446  1.00 25.64           C  
ATOM    332  O   GLY A  22       8.244 -10.818   2.767  1.00 25.64           O  
ATOM    333  N   PHE A  23       6.920  -9.838   4.280  1.00 32.32           N  
ATOM    334  H   PHE A  23       6.117  -9.920   4.887  1.00 32.32           H  
ATOM    335  CA  PHE A  23       7.710  -8.598   4.373  1.00 32.32           C  
ATOM    336  HA  PHE A  23       8.755  -8.828   4.166  1.00 32.32           H  
ATOM    337  C   PHE A  23       7.652  -8.009   5.791  1.00 32.32           C  
ATOM    338  CB  PHE A  23       7.224  -7.592   3.309  1.00 32.32           C  
ATOM    339  HB2 PHE A  23       6.135  -7.566   3.300  1.00 32.32           H  
ATOM    340  HB3 PHE A  23       7.565  -6.597   3.595  1.00 32.32           H  
ATOM    341  O   PHE A  23       6.597  -8.027   6.424  1.00 32.32           O  
ATOM    342  CG  PHE A  23       7.744  -7.876   1.905  1.00 32.32           C  
ATOM    343  CD1 PHE A  23       8.983  -7.342   1.502  1.00 32.32           C  
ATOM    344  HD1 PHE A  23       9.543  -6.712   2.176  1.00 32.32           H  
ATOM    345  CD2 PHE A  23       7.031  -8.708   1.018  1.00 32.32           C  
ATOM    346  HD2 PHE A  23       6.084  -9.130   1.322  1.00 32.32           H  
ATOM    347  CE1 PHE A  23       9.513  -7.650   0.236  1.00 32.32           C  
ATOM    348  HE1 PHE A  23      10.473  -7.251  -0.056  1.00 32.32           H  
ATOM    349  CE2 PHE A  23       7.571  -9.035  -0.241  1.00 32.32           C  
ATOM    350  HE2 PHE A  23       7.037  -9.701  -0.902  1.00 32.32           H  
ATOM    351  CZ  PHE A  23       8.813  -8.505  -0.632  1.00 32.32           C  
ATOM    352  HZ  PHE A  23       9.234  -8.762  -1.593  1.00 32.32           H  
ATOM    353  N   GLU A  24       8.788  -7.519   6.300  1.00 26.77           N  
ATOM    354  H   GLU A  24       9.618  -7.522   5.724  1.00 26.77           H  
ATOM    355  CA  GLU A  24       8.948  -7.025   7.674  1.00 26.77           C  
ATOM    356  HA  GLU A  24       8.806  -7.864   8.355  1.00 26.77           H  
ATOM    357  C   GLU A  24       7.919  -5.943   8.038  1.00 26.77           C  
ATOM    358  CB  GLU A  24      10.370  -6.483   7.898  1.00 26.77           C  
ATOM    359  HB2 GLU A  24      10.378  -5.896   8.816  1.00 26.77           H  
ATOM    360  HB3 GLU A  24      10.630  -5.828   7.067  1.00 26.77           H  
ATOM    361  O   GLU A  24       7.838  -4.871   7.437  1.00 26.77           O  
ATOM    362  CG  GLU A  24      11.414  -7.600   8.046  1.00 26.77           C  
ATOM    363  HG2 GLU A  24      11.412  -8.208   7.141  1.00 26.77           H  
ATOM    364  HG3 GLU A  24      11.123  -8.237   8.882  1.00 26.77           H  
ATOM    365  CD  GLU A  24      12.830  -7.046   8.277  1.00 26.77           C  
ATOM    366  OE1 GLU A  24      13.582  -7.689   9.041  1.00 26.77           O  
ATOM    367  OE2 GLU A  24      13.144  -5.989   7.685  1.00 26.77           O  
ATOM    368  N   TYR A  25       7.130  -6.237   9.068  1.00 34.75           N  
ATOM    369  H   TYR A  25       7.236  -7.147   9.492  1.00 34.75           H  
ATOM    370  CA  TYR A  25       6.135  -5.345   9.640  1.00 34.75           C  
ATOM    371  HA  TYR A  25       5.612  -4.827   8.835  1.00 34.75           H  
ATOM    372  C   TYR A  25       6.819  -4.313  10.542  1.00 34.75           C  
ATOM    373  CB  TYR A  25       5.131  -6.223  10.398  1.00 34.75           C  
ATOM    374  HB2 TYR A  25       4.766  -6.987   9.712  1.00 34.75           H  
ATOM    375  HB3 TYR A  25       5.654  -6.750  11.196  1.00 34.75           H  
ATOM    376  O   TYR A  25       7.118  -4.592  11.702  1.00 34.75           O  
ATOM    377  CG  TYR A  25       3.921  -5.524  10.985  1.00 34.75           C  
ATOM    378  CD1 TYR A  25       3.875  -5.240  12.363  1.00 34.75           C  
ATOM    379  HD1 TYR A  25       4.746  -5.427  12.974  1.00 34.75           H  
ATOM    380  CD2 TYR A  25       2.791  -5.296  10.177  1.00 34.75           C  
ATOM    381  HD2 TYR A  25       2.832  -5.529   9.123  1.00 34.75           H  
ATOM    382  CE1 TYR A  25       2.670  -4.814  12.948  1.00 34.75           C  
ATOM    383  HE1 TYR A  25       2.616  -4.656  14.015  1.00 34.75           H  
ATOM    384  CE2 TYR A  25       1.595  -4.828  10.752  1.00 34.75           C  
ATOM    385  HE2 TYR A  25       0.713  -4.681  10.146  1.00 34.75           H  
ATOM    386  OH  TYR A  25       0.364  -4.212  12.714  1.00 34.75           O  
ATOM    387  HH  TYR A  25       0.457  -4.119  13.664  1.00 34.75           H  
ATOM    388  CZ  TYR A  25       1.525  -4.624  12.143  1.00 34.75           C  
ATOM    389  N   PHE A  26       7.031  -3.095  10.042  1.00 32.44           N  
ATOM    390  H   PHE A  26       6.885  -2.944   9.054  1.00 32.44           H  
ATOM    391  CA  PHE A  26       7.358  -1.961  10.905  1.00 32.44           C  
ATOM    392  HA  PHE A  26       7.851  -2.334  11.803  1.00 32.44           H  
ATOM    393  C   PHE A  26       6.065  -1.282  11.366  1.00 32.44           C  
ATOM    394  CB  PHE A  26       8.368  -1.011  10.244  1.00 32.44           C  
ATOM    395  HB2 PHE A  26       8.362  -1.149   9.162  1.00 32.44           H  
ATOM    396  HB3 PHE A  26       8.072   0.021  10.436  1.00 32.44           H  
ATOM    397  O   PHE A  26       5.428  -0.530  10.628  1.00 32.44           O  
ATOM    398  CG  PHE A  26       9.777  -1.205  10.777  1.00 32.44           C  
ATOM    399  CD1 PHE A  26      10.228  -0.445  11.876  1.00 32.44           C  
ATOM    400  HD1 PHE A  26       9.581   0.293  12.325  1.00 32.44           H  
ATOM    401  CD2 PHE A  26      10.625  -2.173  10.207  1.00 32.44           C  
ATOM    402  HD2 PHE A  26      10.285  -2.774   9.376  1.00 32.44           H  
ATOM    403  CE1 PHE A  26      11.523  -0.644  12.392  1.00 32.44           C  
ATOM    404  HE1 PHE A  26      11.871  -0.062  13.232  1.00 32.44           H  
ATOM    405  CE2 PHE A  26      11.918  -2.371  10.721  1.00 32.44           C  
ATOM    406  HE2 PHE A  26      12.561  -3.118  10.279  1.00 32.44           H  
ATOM    407  CZ  PHE A  26      12.369  -1.607  11.811  1.00 32.44           C  
ATOM    408  HZ  PHE A  26      13.363  -1.768  12.203  1.00 32.44           H  
ATOM    409  N   CYS A  27       5.679  -1.553  12.613  1.00 32.15           N  
ATOM    410  H   CYS A  27       6.207  -2.248  13.122  1.00 32.15           H  
ATOM    411  CA  CYS A  27       4.647  -0.807  13.329  1.00 32.15           C  
ATOM    412  HA  CYS A  27       4.164  -0.096  12.660  1.00 32.15           H  
ATOM    413  C   CYS A  27       5.268   0.004  14.461  1.00 32.15           C  
ATOM    414  CB  CYS A  27       3.569  -1.756  13.854  1.00 32.15           C  
ATOM    415  HB2 CYS A  27       3.171  -1.393  14.801  1.00 32.15           H  
ATOM    416  HB3 CYS A  27       3.979  -2.756  13.994  1.00 32.15           H  
ATOM    417  O   CYS A  27       5.275  -0.448  15.612  1.00 32.15           O  
ATOM    418  SG  CYS A  27       2.244  -1.740  12.645  1.00 32.15           S  
ATOM    419  HG  CYS A  27       2.959  -2.288  11.659  1.00 32.15           H  
ATOM    420  N   PRO A  28       5.785   1.211  14.186  1.00 31.03           N  
ATOM    421  CA  PRO A  28       6.116   2.117  15.266  1.00 31.03           C  
ATOM    422  HA  PRO A  28       6.809   1.637  15.956  1.00 31.03           H  
ATOM    423  C   PRO A  28       4.823   2.480  16.007  1.00 31.03           C  
ATOM    424  CB  PRO A  28       6.818   3.305  14.608  1.00 31.03           C  
ATOM    425  HB2 PRO A  28       7.889   3.108  14.559  1.00 31.03           H  
ATOM    426  HB3 PRO A  28       6.627   4.240  15.134  1.00 31.03           H  
ATOM    427  O   PRO A  28       3.853   2.973  15.430  1.00 31.03           O  
ATOM    428  CG  PRO A  28       6.246   3.324  13.189  1.00 31.03           C  
ATOM    429  HG2 PRO A  28       6.953   3.745  12.474  1.00 31.03           H  
ATOM    430  HG3 PRO A  28       5.315   3.891  13.180  1.00 31.03           H  
ATOM    431  CD  PRO A  28       5.945   1.856  12.888  1.00 31.03           C  
ATOM    432  HD2 PRO A  28       6.787   1.408  12.361  1.00 31.03           H  
ATOM    433  HD3 PRO A  28       5.042   1.787  12.281  1.00 31.03           H  
ATOM    434  N   THR A  29       4.798   2.210  17.311  1.00 32.46           N  
ATOM    435  H   THR A  29       5.623   1.803  17.728  1.00 32.46           H  
ATOM    436  CA  THR A  29       3.713   2.667  18.184  1.00 32.46           C  
ATOM    437  HA  THR A  29       2.752   2.476  17.706  1.00 32.46           H  
ATOM    438  C   THR A  29       3.882   4.170  18.379  1.00 32.46           C  
ATOM    439  CB  THR A  29       3.741   1.926  19.528  1.00 32.46           C  
ATOM    440  HB  THR A  29       4.672   2.146  20.050  1.00 32.46           H  
ATOM    441  O   THR A  29       4.781   4.605  19.098  1.00 32.46           O  
ATOM    442  CG2 THR A  29       2.555   2.288  20.422  1.00 32.46           C  
ATOM    443 HG21 THR A  29       2.602   1.694  21.335  1.00 32.46           H  
ATOM    444 HG22 THR A  29       2.591   3.345  20.686  1.00 32.46           H  
ATOM    445 HG23 THR A  29       1.621   2.075  19.901  1.00 32.46           H  
ATOM    446  OG1 THR A  29       3.661   0.537  19.307  1.00 32.46           O  
ATOM    447  HG1 THR A  29       4.229   0.307  18.569  1.00 32.46           H  
ATOM    448  N   VAL A  30       3.044   4.982  17.732  1.00 29.71           N  
ATOM    449  H   VAL A  30       2.357   4.581  17.111  1.00 29.71           H  
ATOM    450  CA  VAL A  30       3.102   6.442  17.880  1.00 29.71           C  
ATOM    451  HA  VAL A  30       4.148   6.744  17.935  1.00 29.71           H  
ATOM    452  C   VAL A  30       2.429   6.818  19.201  1.00 29.71           C  
ATOM    453  CB  VAL A  30       2.490   7.174  16.666  1.00 29.71           C  
ATOM    454  HB  VAL A  30       1.423   6.961  16.609  1.00 29.71           H  
ATOM    455  O   VAL A  30       1.203   6.846  19.305  1.00 29.71           O  
ATOM    456  CG1 VAL A  30       2.690   8.692  16.790  1.00 29.71           C  
ATOM    457 HG11 VAL A  30       3.752   8.929  16.854  1.00 29.71           H  
ATOM    458 HG12 VAL A  30       2.182   9.070  17.677  1.00 29.71           H  
ATOM    459 HG13 VAL A  30       2.269   9.190  15.916  1.00 29.71           H  
ATOM    460  CG2 VAL A  30       3.143   6.725  15.351  1.00 29.71           C  
ATOM    461 HG21 VAL A  30       2.728   7.289  14.516  1.00 29.71           H  
ATOM    462 HG22 VAL A  30       4.221   6.886  15.389  1.00 29.71           H  
ATOM    463 HG23 VAL A  30       2.948   5.668  15.169  1.00 29.71           H  
ATOM    464  N   ARG A  31       3.229   7.092  20.240  1.00 26.67           N  
ATOM    465  H   ARG A  31       4.225   6.993  20.102  1.00 26.67           H  
ATOM    466  CA  ARG A  31       2.734   7.711  21.479  1.00 26.67           C  
ATOM    467  HA  ARG A  31       1.822   7.205  21.797  1.00 26.67           H  
ATOM    468  C   ARG A  31       2.375   9.168  21.185  1.00 26.67           C  
ATOM    469  CB  ARG A  31       3.778   7.633  22.611  1.00 26.67           C  
ATOM    470  HB2 ARG A  31       3.489   8.344  23.385  1.00 26.67           H  
ATOM    471  HB3 ARG A  31       4.755   7.933  22.231  1.00 26.67           H  
ATOM    472  O   ARG A  31       3.253   9.955  20.841  1.00 26.67           O  
ATOM    473  CG  ARG A  31       3.880   6.244  23.262  1.00 26.67           C  
ATOM    474  HG2 ARG A  31       4.257   5.527  22.534  1.00 26.67           H  
ATOM    475  HG3 ARG A  31       2.890   5.931  23.593  1.00 26.67           H  
ATOM    476  CD  ARG A  31       4.824   6.296  24.475  1.00 26.67           C  
ATOM    477  HD2 ARG A  31       5.820   6.576  24.131  1.00 26.67           H  
ATOM    478  HD3 ARG A  31       4.464   7.063  25.161  1.00 26.67           H  
ATOM    479  NE  ARG A  31       4.896   5.001  25.184  1.00 26.67           N  
ATOM    480  HE  ARG A  31       4.466   4.209  24.727  1.00 26.67           H  
ATOM    481  NH1 ARG A  31       6.128   5.710  26.992  1.00 26.67           N  
ATOM    482 HH11 ARG A  31       6.179   6.636  26.592  1.00 26.67           H  
ATOM    483 HH12 ARG A  31       6.596   5.513  27.865  1.00 26.67           H  
ATOM    484  NH2 ARG A  31       5.499   3.578  26.863  1.00 26.67           N  
ATOM    485 HH21 ARG A  31       6.000   3.402  27.722  1.00 26.67           H  
ATOM    486 HH22 ARG A  31       5.052   2.808  26.386  1.00 26.67           H  
ATOM    487  CZ  ARG A  31       5.503   4.771  26.338  1.00 26.67           C  
ATOM    488  N   LYS A  32       1.106   9.550  21.350  1.00 31.82           N  
ATOM    489  H   LYS A  32       0.420   8.853  21.601  1.00 31.82           H  
ATOM    490  CA  LYS A  32       0.744  10.970  21.434  1.00 31.82           C  
ATOM    491  HA  LYS A  32       1.266  11.510  20.644  1.00 31.82           H  
ATOM    492  C   LYS A  32       1.236  11.545  22.764  1.00 31.82           C  
ATOM    493  CB  LYS A  32      -0.769  11.193  21.254  1.00 31.82           C  
ATOM    494  HB2 LYS A  32      -1.325  10.340  21.642  1.00 31.82           H  
ATOM    495  HB3 LYS A  32      -1.058  12.072  21.830  1.00 31.82           H  
ATOM    496  O   LYS A  32       0.888  11.038  23.828  1.00 31.82           O  
ATOM    497  CG  LYS A  32      -1.141  11.453  19.786  1.00 31.82           C  
ATOM    498  HG2 LYS A  32      -0.913  10.570  19.188  1.00 31.82           H  
ATOM    499  HG3 LYS A  32      -0.556  12.294  19.414  1.00 31.82           H  
ATOM    500  CD  LYS A  32      -2.633  11.791  19.662  1.00 31.82           C  
ATOM    501  HD2 LYS A  32      -2.863  12.622  20.330  1.00 31.82           H  
ATOM    502  HD3 LYS A  32      -3.220  10.923  19.963  1.00 31.82           H  
ATOM    503  CE  LYS A  32      -2.986  12.187  18.223  1.00 31.82           C  
ATOM    504  HE2 LYS A  32      -2.368  13.039  17.939  1.00 31.82           H  
ATOM    505  HE3 LYS A  32      -2.739  11.356  17.562  1.00 31.82           H  
ATOM    506  NZ  LYS A  32      -4.425  12.535  18.100  1.00 31.82           N  
ATOM    507  HZ1 LYS A  32      -4.650  13.307  18.711  1.00 31.82           H  
ATOM    508  HZ2 LYS A  32      -5.004  11.749  18.360  1.00 31.82           H  
ATOM    509  HZ3 LYS A  32      -4.648  12.804  17.153  1.00 31.82           H  
ATOM    510  N   LEU A  33       2.017  12.617  22.672  1.00 29.74           N  
ATOM    511  H   LEU A  33       2.291  12.906  21.744  1.00 29.74           H  
ATOM    512  CA  LEU A  33       2.187  13.616  23.722  1.00 29.74           C  
ATOM    513  HA  LEU A  33       2.413  13.145  24.679  1.00 29.74           H  
ATOM    514  C   LEU A  33       0.877  14.407  23.845  1.00 29.74           C  
ATOM    515  CB  LEU A  33       3.328  14.577  23.309  1.00 29.74           C  
ATOM    516  HB2 LEU A  33       3.126  15.553  23.751  1.00 29.74           H  
ATOM    517  HB3 LEU A  33       3.292  14.734  22.231  1.00 29.74           H  
ATOM    518  O   LEU A  33       0.527  15.113  22.906  1.00 29.74           O  
ATOM    519  CG  LEU A  33       4.743  14.135  23.733  1.00 29.74           C  
ATOM    520  HG  LEU A  33       4.704  13.129  24.151  1.00 29.74           H  
ATOM    521  CD1 LEU A  33       5.714  14.126  22.552  1.00 29.74           C  
ATOM    522 HD11 LEU A  33       6.704  13.818  22.890  1.00 29.74           H  
ATOM    523 HD12 LEU A  33       5.783  15.123  22.115  1.00 29.74           H  
ATOM    524 HD13 LEU A  33       5.366  13.423  21.796  1.00 29.74           H  
ATOM    525  CD2 LEU A  33       5.300  15.087  24.795  1.00 29.74           C  
ATOM    526 HD21 LEU A  33       4.631  15.114  25.655  1.00 29.74           H  
ATOM    527 HD22 LEU A  33       5.401  16.092  24.386  1.00 29.74           H  
ATOM    528 HD23 LEU A  33       6.279  14.738  25.123  1.00 29.74           H  
ATOM    529  N   ASP A  34       0.178  14.304  24.977  1.00 31.40           N  
ATOM    530  H   ASP A  34       0.371  13.519  25.582  1.00 31.40           H  
ATOM    531  CA  ASP A  34      -0.352  15.491  25.658  1.00 31.40           C  
ATOM    532  HA  ASP A  34       0.464  16.214  25.644  1.00 31.40           H  
ATOM    533  C   ASP A  34      -0.684  15.199  27.132  1.00 31.40           C  
ATOM    534  CB  ASP A  34      -1.557  16.150  24.959  1.00 31.40           C  
ATOM    535  HB2 ASP A  34      -1.561  15.927  23.892  1.00 31.40           H  
ATOM    536  HB3 ASP A  34      -2.481  15.750  25.375  1.00 31.40           H  
ATOM    537  O   ASP A  34      -1.115  14.109  27.510  1.00 31.40           O  
ATOM    538  CG  ASP A  34      -1.535  17.678  25.131  1.00 31.40           C  
ATOM    539  OD1 ASP A  34      -0.821  18.158  26.051  1.00 31.40           O  
ATOM    540  OD2 ASP A  34      -2.285  18.340  24.388  1.00 31.40           O  
ATOM    541  N   SER A  35      -0.446  16.196  27.973  1.00 33.23           N  
ATOM    542  H   SER A  35      -0.298  17.091  27.529  1.00 33.23           H  
ATOM    543  CA  SER A  35      -0.174  16.082  29.406  1.00 33.23           C  
ATOM    544  HA  SER A  35       0.248  15.094  29.589  1.00 33.23           H  
ATOM    545  C   SER A  35      -1.394  16.197  30.325  1.00 33.23           C  
ATOM    546  CB  SER A  35       0.905  17.111  29.777  1.00 33.23           C  
ATOM    547  HB2 SER A  35       1.820  16.890  29.228  1.00 33.23           H  
ATOM    548  HB3 SER A  35       1.118  17.045  30.844  1.00 33.23           H  
ATOM    549  O   SER A  35      -1.217  16.105  31.539  1.00 33.23           O  
ATOM    550  OG  SER A  35       0.484  18.428  29.459  1.00 33.23           O  
ATOM    551  HG  SER A  35       0.480  18.551  28.507  1.00 33.23           H  
ATOM    552  N   LYS A  36      -2.628  16.400  29.826  1.00 34.13           N  
ATOM    553  H   LYS A  36      -2.707  16.510  28.825  1.00 34.13           H  
ATOM    554  CA  LYS A  36      -3.762  16.736  30.724  1.00 34.13           C  
ATOM    555  HA  LYS A  36      -3.572  16.234  31.672  1.00 34.13           H  
ATOM    556  C   LYS A  36      -5.171  16.220  30.401  1.00 34.13           C  
ATOM    557  CB  LYS A  36      -3.753  18.254  31.032  1.00 34.13           C  
ATOM    558  HB2 LYS A  36      -4.713  18.558  31.449  1.00 34.13           H  
ATOM    559  HB3 LYS A  36      -3.591  18.822  30.115  1.00 34.13           H  
ATOM    560  O   LYS A  36      -6.088  16.556  31.146  1.00 34.13           O  
ATOM    561  CG  LYS A  36      -2.673  18.606  32.070  1.00 34.13           C  
ATOM    562  HG2 LYS A  36      -1.691  18.529  31.603  1.00 34.13           H  
ATOM    563  HG3 LYS A  36      -2.734  17.908  32.905  1.00 34.13           H  
ATOM    564  CD  LYS A  36      -2.787  20.024  32.623  1.00 34.13           C  
ATOM    565  HD2 LYS A  36      -2.665  20.736  31.808  1.00 34.13           H  
ATOM    566  HD3 LYS A  36      -3.762  20.161  33.091  1.00 34.13           H  
ATOM    567  CE  LYS A  36      -1.671  20.207  33.661  1.00 34.13           C  
ATOM    568  HE2 LYS A  36      -0.722  19.948  33.192  1.00 34.13           H  
ATOM    569  HE3 LYS A  36      -1.837  19.505  34.479  1.00 34.13           H  
ATOM    570  NZ  LYS A  36      -1.616  21.597  34.177  1.00 34.13           N  
ATOM    571  HZ1 LYS A  36      -0.874  21.690  34.856  1.00 34.13           H  
ATOM    572  HZ2 LYS A  36      -1.427  22.243  33.424  1.00 34.13           H  
ATOM    573  HZ3 LYS A  36      -2.487  21.856  34.618  1.00 34.13           H  
ATOM    574  N   LYS A  37      -5.405  15.351  29.412  1.00 34.41           N  
ATOM    575  H   LYS A  37      -4.640  15.066  28.817  1.00 34.41           H  
ATOM    576  CA  LYS A  37      -6.716  14.672  29.272  1.00 34.41           C  
ATOM    577  HA  LYS A  37      -7.184  14.629  30.255  1.00 34.41           H  
ATOM    578  C   LYS A  37      -6.546  13.221  28.832  1.00 34.41           C  
ATOM    579  CB  LYS A  37      -7.670  15.466  28.351  1.00 34.41           C  
ATOM    580  HB2 LYS A  37      -7.123  15.842  27.487  1.00 34.41           H  
ATOM    581  HB3 LYS A  37      -8.447  14.792  27.991  1.00 34.41           H  
ATOM    582  O   LYS A  37      -5.843  12.936  27.873  1.00 34.41           O  
ATOM    583  CG  LYS A  37      -8.357  16.630  29.096  1.00 34.41           C  
ATOM    584  HG2 LYS A  37      -8.853  16.240  29.985  1.00 34.41           H  
ATOM    585  HG3 LYS A  37      -7.604  17.358  29.397  1.00 34.41           H  
ATOM    586  CD  LYS A  37      -9.386  17.380  28.243  1.00 34.41           C  
ATOM    587  HD2 LYS A  37     -10.134  16.678  27.875  1.00 34.41           H  
ATOM    588  HD3 LYS A  37      -8.874  17.835  27.395  1.00 34.41           H  
ATOM    589  CE  LYS A  37     -10.065  18.467  29.093  1.00 34.41           C  
ATOM    590  HE2 LYS A  37      -9.291  19.086  29.547  1.00 34.41           H  
ATOM    591  HE3 LYS A  37     -10.617  17.983  29.899  1.00 34.41           H  
ATOM    592  NZ  LYS A  37     -10.980  19.314  28.284  1.00 34.41           N  
ATOM    593  HZ1 LYS A  37     -11.689  18.752  27.836  1.00 34.41           H  
ATOM    594  HZ2 LYS A  37     -11.440  19.999  28.866  1.00 34.41           H  
ATOM    595  HZ3 LYS A  37     -10.467  19.807  27.567  1.00 34.41           H  
ATOM    596  N   LYS A  38      -7.184  12.312  29.579  1.00 31.23           N  
ATOM    597  H   LYS A  38      -7.756  12.674  30.329  1.00 31.23           H  
ATOM    598  CA  LYS A  38      -7.192  10.857  29.370  1.00 31.23           C  
ATOM    599  HA  LYS A  38      -6.195  10.453  29.544  1.00 31.23           H  
ATOM    600  C   LYS A  38      -7.594  10.520  27.929  1.00 31.23           C  
ATOM    601  CB  LYS A  38      -8.199  10.203  30.343  1.00 31.23           C  
ATOM    602  HB2 LYS A  38      -8.372   9.178  30.014  1.00 31.23           H  
ATOM    603  HB3 LYS A  38      -9.148  10.733  30.274  1.00 31.23           H  
ATOM    604  O   LYS A  38      -8.776  10.493  27.617  1.00 31.23           O  
ATOM    605  CG  LYS A  38      -7.754  10.149  31.813  1.00 31.23           C  
ATOM    606  HG2 LYS A  38      -7.523  11.155  32.163  1.00 31.23           H  
ATOM    607  HG3 LYS A  38      -6.860   9.531  31.894  1.00 31.23           H  
ATOM    608  CD  LYS A  38      -8.876   9.555  32.686  1.00 31.23           C  
ATOM    609  HD2 LYS A  38      -9.149   8.574  32.298  1.00 31.23           H  
ATOM    610  HD3 LYS A  38      -9.746  10.208  32.629  1.00 31.23           H  
ATOM    611  CE  LYS A  38      -8.434   9.420  34.152  1.00 31.23           C  
ATOM    612  HE2 LYS A  38      -7.592   8.730  34.202  1.00 31.23           H  
ATOM    613  HE3 LYS A  38      -8.081  10.392  34.496  1.00 31.23           H  
ATOM    614  NZ  LYS A  38      -9.539   8.951  35.031  1.00 31.23           N  
ATOM    615  HZ1 LYS A  38      -9.224   8.877  35.988  1.00 31.23           H  
ATOM    616  HZ2 LYS A  38     -10.309   9.604  35.018  1.00 31.23           H  
ATOM    617  HZ3 LYS A  38      -9.885   8.047  34.741  1.00 31.23           H  
ATOM    618  N   ILE A  39      -6.612  10.205  27.093  1.00 31.34           N  
ATOM    619  H   ILE A  39      -5.663  10.397  27.378  1.00 31.34           H  
ATOM    620  CA  ILE A  39      -6.794   9.497  25.827  1.00 31.34           C  
ATOM    621  HA  ILE A  39      -7.852   9.295  25.658  1.00 31.34           H  
ATOM    622  C   ILE A  39      -6.070   8.157  25.999  1.00 31.34           C  
ATOM    623  CB  ILE A  39      -6.292  10.364  24.645  1.00 31.34           C  
ATOM    624  HB  ILE A  39      -5.260  10.658  24.837  1.00 31.34           H  
ATOM    625  O   ILE A  39      -4.849   8.119  26.129  1.00 31.34           O  
ATOM    626  CG1 ILE A  39      -7.160  11.639  24.507  1.00 31.34           C  
ATOM    627 HG12 ILE A  39      -8.201  11.353  24.356  1.00 31.34           H  
ATOM    628 HG13 ILE A  39      -7.102  12.209  25.434  1.00 31.34           H  
ATOM    629  CG2 ILE A  39      -6.330   9.559  23.342  1.00 31.34           C  
ATOM    630 HG21 ILE A  39      -5.716   8.662  23.428  1.00 31.34           H  
ATOM    631 HG22 ILE A  39      -5.925  10.141  22.514  1.00 31.34           H  
ATOM    632 HG23 ILE A  39      -7.362   9.291  23.115  1.00 31.34           H  
ATOM    633  CD1 ILE A  39      -6.744  12.583  23.370  1.00 31.34           C  
ATOM    634 HD11 ILE A  39      -5.679  12.806  23.442  1.00 31.34           H  
ATOM    635 HD12 ILE A  39      -6.965  12.137  22.400  1.00 31.34           H  
ATOM    636 HD13 ILE A  39      -7.306  13.513  23.454  1.00 31.34           H  
ATOM    637  N   LYS A  40      -6.831   7.058  26.072  1.00 33.06           N  
ATOM    638  H   LYS A  40      -7.817   7.183  25.896  1.00 33.06           H  
ATOM    639  CA  LYS A  40      -6.335   5.666  26.157  1.00 33.06           C  
ATOM    640  HA  LYS A  40      -5.350   5.669  26.625  1.00 33.06           H  
ATOM    641  C   LYS A  40      -6.094   5.063  24.759  1.00 33.06           C  
ATOM    642  CB  LYS A  40      -7.297   4.803  27.014  1.00 33.06           C  
ATOM    643  HB2 LYS A  40      -8.313   5.189  26.923  1.00 33.06           H  
ATOM    644  HB3 LYS A  40      -7.321   3.781  26.635  1.00 33.06           H  
ATOM    645  O   LYS A  40      -6.214   3.854  24.575  1.00 33.06           O  
ATOM    646  CG  LYS A  40      -6.911   4.700  28.497  1.00 33.06           C  
ATOM    647  HG2 LYS A  40      -7.061   5.664  28.983  1.00 33.06           H  
ATOM    648  HG3 LYS A  40      -5.862   4.415  28.577  1.00 33.06           H  
ATOM    649  CD  LYS A  40      -7.776   3.621  29.176  1.00 33.06           C  
ATOM    650  HD2 LYS A  40      -8.824   3.911  29.107  1.00 33.06           H  
ATOM    651  HD3 LYS A  40      -7.638   2.680  28.644  1.00 33.06           H  
ATOM    652  CE  LYS A  40      -7.393   3.417  30.648  1.00 33.06           C  
ATOM    653  HE2 LYS A  40      -6.324   3.210  30.696  1.00 33.06           H  
ATOM    654  HE3 LYS A  40      -7.580   4.343  31.191  1.00 33.06           H  
ATOM    655  NZ  LYS A  40      -8.152   2.291  31.256  1.00 33.06           N  
ATOM    656  HZ1 LYS A  40      -7.883   2.152  32.220  1.00 33.06           H  
ATOM    657  HZ2 LYS A  40      -7.958   1.432  30.762  1.00 33.06           H  
ATOM    658  HZ3 LYS A  40      -9.147   2.457  31.217  1.00 33.06           H  
ATOM    659  N   ASP A  41      -5.789   5.890  23.763  1.00 35.29           N  
ATOM    660  H   ASP A  41      -5.639   6.870  23.959  1.00 35.29           H  
ATOM    661  CA  ASP A  41      -5.817   5.450  22.370  1.00 35.29           C  
ATOM    662  HA  ASP A  41      -6.408   4.536  22.315  1.00 35.29           H  
ATOM    663  C   ASP A  41      -4.429   5.083  21.855  1.00 35.29           C  
ATOM    664  CB  ASP A  41      -6.569   6.438  21.475  1.00 35.29           C  
ATOM    665  HB2 ASP A  41      -6.083   7.413  21.509  1.00 35.29           H  
ATOM    666  HB3 ASP A  41      -6.527   6.078  20.447  1.00 35.29           H  
ATOM    667  O   ASP A  41      -3.538   5.915  21.681  1.00 35.29           O  
ATOM    668  CG  ASP A  41      -8.043   6.548  21.883  1.00 35.29           C  
ATOM    669  OD1 ASP A  41      -8.626   5.511  22.282  1.00 35.29           O  
ATOM    670  OD2 ASP A  41      -8.564   7.676  21.808  1.00 35.29           O  
ATOM    671  N   HIS A  42      -4.280   3.789  21.589  1.00 34.72           N  
ATOM    672  H   HIS A  42      -5.055   3.178  21.802  1.00 34.72           H  
ATOM    673  CA  HIS A  42      -3.191   3.227  20.814  1.00 34.72           C  
ATOM    674  HA  HIS A  42      -2.258   3.720  21.086  1.00 34.72           H  
ATOM    675  C   HIS A  42      -3.476   3.472  19.327  1.00 34.72           C  
ATOM    676  CB  HIS A  42      -3.073   1.729  21.139  1.00 34.72           C  
ATOM    677  HB2 HIS A  42      -4.007   1.225  20.890  1.00 34.72           H  
ATOM    678  HB3 HIS A  42      -2.290   1.295  20.518  1.00 34.72           H  
ATOM    679  O   HIS A  42      -4.435   2.932  18.778  1.00 34.72           O  
ATOM    680  CG  HIS A  42      -2.741   1.460  22.587  1.00 34.72           C  
ATOM    681  CD2 HIS A  42      -3.619   1.190  23.604  1.00 34.72           C  
ATOM    682  HD2 HIS A  42      -4.693   1.131  23.517  1.00 34.72           H  
ATOM    683  ND1 HIS A  42      -1.479   1.460  23.134  1.00 34.72           N  
ATOM    684  HD1 HIS A  42      -0.615   1.577  22.624  1.00 34.72           H  
ATOM    685  CE1 HIS A  42      -1.593   1.191  24.445  1.00 34.72           C  
ATOM    686  HE1 HIS A  42      -0.767   1.100  25.135  1.00 34.72           H  
ATOM    687  NE2 HIS A  42      -2.879   1.023  24.781  1.00 34.72           N  
ATOM    688  N   ALA A  43      -2.647   4.282  18.669  1.00 31.70           N  
ATOM    689  H   ALA A  43      -1.911   4.749  19.180  1.00 31.70           H  
ATOM    690  CA  ALA A  43      -2.627   4.374  17.215  1.00 31.70           C  
ATOM    691  HA  ALA A  43      -3.607   4.114  16.815  1.00 31.70           H  
ATOM    692  C   ALA A  43      -1.597   3.368  16.680  1.00 31.70           C  
ATOM    693  CB  ALA A  43      -2.333   5.820  16.798  1.00 31.70           C  
ATOM    694  HB1 ALA A  43      -3.107   6.479  17.193  1.00 31.70           H  
ATOM    695  HB2 ALA A  43      -1.362   6.131  17.182  1.00 31.70           H  
ATOM    696  HB3 ALA A  43      -2.326   5.890  15.710  1.00 31.70           H  
ATOM    697  O   ALA A  43      -0.395   3.518  16.905  1.00 31.70           O  
ATOM    698  N   HIS A  44      -2.070   2.332  15.989  1.00 34.39           N  
ATOM    699  H   HIS A  44      -3.070   2.247  15.874  1.00 34.39           H  
ATOM    700  CA  HIS A  44      -1.212   1.416  15.239  1.00 34.39           C  
ATOM    701  HA  HIS A  44      -0.214   1.406  15.677  1.00 34.39           H  
ATOM    702  C   HIS A  44      -1.105   1.928  13.805  1.00 34.39           C  
ATOM    703  CB  HIS A  44      -1.763  -0.014  15.307  1.00 34.39           C  
ATOM    704  HB2 HIS A  44      -2.772  -0.036  14.894  1.00 34.39           H  
ATOM    705  HB3 HIS A  44      -1.136  -0.663  14.696  1.00 34.39           H  
ATOM    706  O   HIS A  44      -2.126   2.057  13.131  1.00 34.39           O  
ATOM    707  CG  HIS A  44      -1.791  -0.556  16.713  1.00 34.39           C  
ATOM    708  CD2 HIS A  44      -2.871  -0.593  17.555  1.00 34.39           C  
ATOM    709  HD2 HIS A  44      -3.869  -0.250  17.327  1.00 34.39           H  
ATOM    710  ND1 HIS A  44      -0.716  -1.058  17.412  1.00 34.39           N  
ATOM    711  HD1 HIS A  44       0.227  -1.165  17.066  1.00 34.39           H  
ATOM    712  CE1 HIS A  44      -1.140  -1.398  18.640  1.00 34.39           C  
ATOM    713  HE1 HIS A  44      -0.522  -1.830  19.413  1.00 34.39           H  
ATOM    714  NE2 HIS A  44      -2.446  -1.126  18.776  1.00 34.39           N  
ATOM    715  N   MET A  45       0.115   2.245  13.370  1.00 32.88           N  
ATOM    716  H   MET A  45       0.900   2.133  13.995  1.00 32.88           H  
ATOM    717  CA  MET A  45       0.421   2.640  11.997  1.00 32.88           C  
ATOM    718  HA  MET A  45      -0.505   2.851  11.463  1.00 32.88           H  
ATOM    719  C   MET A  45       1.136   1.479  11.305  1.00 32.88           C  
ATOM    720  CB  MET A  45       1.246   3.936  12.003  1.00 32.88           C  
ATOM    721  HB2 MET A  45       0.699   4.695  12.562  1.00 32.88           H  
ATOM    722  HB3 MET A  45       2.201   3.767  12.500  1.00 32.88           H  
ATOM    723  O   MET A  45       2.316   1.253  11.558  1.00 32.88           O  
ATOM    724  CG  MET A  45       1.498   4.466  10.587  1.00 32.88           C  
ATOM    725  HG2 MET A  45       2.104   3.745  10.039  1.00 32.88           H  
ATOM    726  HG3 MET A  45       0.541   4.577  10.075  1.00 32.88           H  
ATOM    727  SD  MET A  45       2.350   6.067  10.573  1.00 32.88           S  
ATOM    728  CE  MET A  45       2.491   6.354   8.789  1.00 32.88           C  
ATOM    729  HE1 MET A  45       3.068   7.262   8.616  1.00 32.88           H  
ATOM    730  HE2 MET A  45       1.499   6.473   8.355  1.00 32.88           H  
ATOM    731  HE3 MET A  45       3.001   5.512   8.320  1.00 32.88           H  
ATOM    732  N   CYS A  46       0.427   0.732  10.457  1.00 36.00           N  
ATOM    733  H   CYS A  46      -0.552   0.947  10.330  1.00 36.00           H  
ATOM    734  CA  CYS A  46       1.011  -0.366   9.680  1.00 36.00           C  
ATOM    735  HA  CYS A  46       1.875  -0.781  10.199  1.00 36.00           H  
ATOM    736  C   CYS A  46       1.481   0.162   8.333  1.00 36.00           C  
ATOM    737  CB  CYS A  46      -0.019  -1.486   9.460  1.00 36.00           C  
ATOM    738  HB2 CYS A  46      -0.779  -1.141   8.760  1.00 36.00           H  
ATOM    739  HB3 CYS A  46       0.484  -2.348   9.021  1.00 36.00           H  
ATOM    740  O   CYS A  46       0.625   0.558   7.546  1.00 36.00           O  
ATOM    741  SG  CYS A  46      -0.842  -1.977  10.996  1.00 36.00           S  
ATOM    742  HG  CYS A  46       0.229  -2.462  11.631  1.00 36.00           H  
ATOM    743  N   VAL A  47       2.788   0.154   8.061  1.00 35.01           N  
ATOM    744  H   VAL A  47       3.434  -0.187   8.758  1.00 35.01           H  
ATOM    745  CA  VAL A  47       3.350   0.558   6.762  1.00 35.01           C  
ATOM    746  HA  VAL A  47       2.624   1.186   6.246  1.00 35.01           H  
ATOM    747  C   VAL A  47       3.606  -0.682   5.903  1.00 35.01           C  
ATOM    748  CB  VAL A  47       4.625   1.408   6.932  1.00 35.01           C  
ATOM    749  HB  VAL A  47       5.399   0.813   7.416  1.00 35.01           H  
ATOM    750  O   VAL A  47       4.362  -1.563   6.296  1.00 35.01           O  
ATOM    751  CG1 VAL A  47       5.150   1.899   5.574  1.00 35.01           C  
ATOM    752 HG11 VAL A  47       5.431   1.051   4.950  1.00 35.01           H  
ATOM    753 HG12 VAL A  47       6.039   2.513   5.721  1.00 35.01           H  
ATOM    754 HG13 VAL A  47       4.387   2.487   5.063  1.00 35.01           H  
ATOM    755  CG2 VAL A  47       4.346   2.647   7.797  1.00 35.01           C  
ATOM    756 HG21 VAL A  47       5.243   3.264   7.856  1.00 35.01           H  
ATOM    757 HG22 VAL A  47       3.532   3.230   7.366  1.00 35.01           H  
ATOM    758 HG23 VAL A  47       4.079   2.344   8.810  1.00 35.01           H  
ATOM    759  N   TRP A  48       2.987  -0.746   4.726  1.00 37.98           N  
ATOM    760  H   TRP A  48       2.323  -0.015   4.510  1.00 37.98           H  
ATOM    761  CA  TRP A  48       3.190  -1.784   3.714  1.00 37.98           C  
ATOM    762  HA  TRP A  48       3.772  -2.612   4.119  1.00 37.98           H  
ATOM    763  C   TRP A  48       3.912  -1.183   2.527  1.00 37.98           C  
ATOM    764  CB  TRP A  48       1.843  -2.314   3.223  1.00 37.98           C  
ATOM    765  HB2 TRP A  48       1.243  -1.472   2.877  1.00 37.98           H  
ATOM    766  HB3 TRP A  48       2.020  -2.954   2.359  1.00 37.98           H  
ATOM    767  O   TRP A  48       3.357  -0.294   1.896  1.00 37.98           O  
ATOM    768  CG  TRP A  48       1.053  -3.092   4.212  1.00 37.98           C  
ATOM    769  CD1 TRP A  48       0.373  -2.593   5.268  1.00 37.98           C  
ATOM    770  HD1 TRP A  48       0.320  -1.545   5.525  1.00 37.98           H  
ATOM    771  CD2 TRP A  48       0.879  -4.534   4.250  1.00 37.98           C  
ATOM    772  CE2 TRP A  48       0.082  -4.854   5.387  1.00 37.98           C  
ATOM    773  CE3 TRP A  48       1.326  -5.601   3.441  1.00 37.98           C  
ATOM    774  HE3 TRP A  48       1.950  -5.392   2.584  1.00 37.98           H  
ATOM    775  NE1 TRP A  48      -0.198  -3.636   5.972  1.00 37.98           N  
ATOM    776  HE1 TRP A  48      -0.723  -3.512   6.825  1.00 37.98           H  
ATOM    777  CH2 TRP A  48       0.188  -7.214   4.873  1.00 37.98           C  
ATOM    778  HH2 TRP A  48      -0.080  -8.235   5.098  1.00 37.98           H  
ATOM    779  CZ2 TRP A  48      -0.261  -6.174   5.705  1.00 37.98           C  
ATOM    780  HZ2 TRP A  48      -0.860  -6.392   6.577  1.00 37.98           H  
ATOM    781  CZ3 TRP A  48       0.983  -6.930   3.749  1.00 37.98           C  
ATOM    782  HZ3 TRP A  48       1.338  -7.739   3.127  1.00 37.98           H  
ATOM    783  N   ILE A  49       5.102  -1.664   2.188  1.00 39.69           N  
ATOM    784  H   ILE A  49       5.507  -2.411   2.734  1.00 39.69           H  
ATOM    785  CA  ILE A  49       5.833  -1.207   1.004  1.00 39.69           C  
ATOM    786  HA  ILE A  49       5.422  -0.259   0.656  1.00 39.69           H  
ATOM    787  C   ILE A  49       5.622  -2.242  -0.100  1.00 39.69           C  
ATOM    788  CB  ILE A  49       7.321  -0.961   1.344  1.00 39.69           C  
ATOM    789  HB  ILE A  49       7.777  -1.906   1.642  1.00 39.69           H  
ATOM    790  O   ILE A  49       6.099  -3.368   0.004  1.00 39.69           O  
ATOM    791  CG1 ILE A  49       7.448   0.040   2.521  1.00 39.69           C  
ATOM    792 HG12 ILE A  49       6.923   0.964   2.279  1.00 39.69           H  
ATOM    793 HG13 ILE A  49       6.975  -0.388   3.405  1.00 39.69           H  
ATOM    794  CG2 ILE A  49       8.051  -0.439   0.096  1.00 39.69           C  
ATOM    795 HG21 ILE A  49       9.121  -0.361   0.291  1.00 39.69           H  
ATOM    796 HG22 ILE A  49       7.922  -1.122  -0.744  1.00 39.69           H  
ATOM    797 HG23 ILE A  49       7.655   0.544  -0.159  1.00 39.69           H  
ATOM    798  CD1 ILE A  49       8.886   0.386   2.921  1.00 39.69           C  
ATOM    799 HD11 ILE A  49       9.452  -0.528   3.102  1.00 39.69           H  
ATOM    800 HD12 ILE A  49       8.871   0.979   3.836  1.00 39.69           H  
ATOM    801 HD13 ILE A  49       9.371   0.972   2.141  1.00 39.69           H  
ATOM    802  N   GLN A  50       4.896  -1.875  -1.154  1.00 40.08           N  
ATOM    803  H   GLN A  50       4.510  -0.942  -1.179  1.00 40.08           H  
ATOM    804  CA  GLN A  50       4.761  -2.687  -2.358  1.00 40.08           C  
ATOM    805  HA  GLN A  50       5.302  -3.624  -2.232  1.00 40.08           H  
ATOM    806  C   GLN A  50       5.398  -1.958  -3.547  1.00 40.08           C  
ATOM    807  CB  GLN A  50       3.292  -3.045  -2.615  1.00 40.08           C  
ATOM    808  HB2 GLN A  50       3.242  -3.432  -3.633  1.00 40.08           H  
ATOM    809  HB3 GLN A  50       2.672  -2.152  -2.542  1.00 40.08           H  
ATOM    810  O   GLN A  50       5.044  -0.826  -3.884  1.00 40.08           O  
ATOM    811  CG  GLN A  50       2.746  -4.151  -1.698  1.00 40.08           C  
ATOM    812  HG2 GLN A  50       3.391  -5.027  -1.774  1.00 40.08           H  
ATOM    813  HG3 GLN A  50       2.763  -3.804  -0.664  1.00 40.08           H  
ATOM    814  CD  GLN A  50       1.317  -4.566  -2.051  1.00 40.08           C  
ATOM    815  NE2 GLN A  50       0.806  -5.623  -1.457  1.00 40.08           N  
ATOM    816 HE21 GLN A  50      -0.164  -5.817  -1.662  1.00 40.08           H  
ATOM    817 HE22 GLN A  50       1.332  -6.132  -0.762  1.00 40.08           H  
ATOM    818  OE1 GLN A  50       0.629  -3.970  -2.863  1.00 40.08           O  
ATOM    819  N   VAL A  51       6.355  -2.620  -4.196  1.00 39.45           N  
ATOM    820  H   VAL A  51       6.604  -3.544  -3.875  1.00 39.45           H  
ATOM    821  CA  VAL A  51       6.989  -2.142  -5.430  1.00 39.45           C  
ATOM    822  HA  VAL A  51       6.929  -1.055  -5.479  1.00 39.45           H  
ATOM    823  C   VAL A  51       6.199  -2.722  -6.605  1.00 39.45           C  
ATOM    824  CB  VAL A  51       8.483  -2.529  -5.469  1.00 39.45           C  
ATOM    825  HB  VAL A  51       8.581  -3.615  -5.482  1.00 39.45           H  
ATOM    826  O   VAL A  51       6.317  -3.904  -6.910  1.00 39.45           O  
ATOM    827  CG1 VAL A  51       9.163  -1.955  -6.717  1.00 39.45           C  
ATOM    828 HG11 VAL A  51       8.712  -2.377  -7.615  1.00 39.45           H  
ATOM    829 HG12 VAL A  51      10.221  -2.218  -6.714  1.00 39.45           H  
ATOM    830 HG13 VAL A  51       9.055  -0.870  -6.736  1.00 39.45           H  
ATOM    831  CG2 VAL A  51       9.236  -1.996  -4.239  1.00 39.45           C  
ATOM    832 HG21 VAL A  51       9.124  -0.914  -4.172  1.00 39.45           H  
ATOM    833 HG22 VAL A  51       8.851  -2.455  -3.328  1.00 39.45           H  
ATOM    834 HG23 VAL A  51      10.295  -2.244  -4.318  1.00 39.45           H  
ATOM    835  N   PHE A  52       5.359  -1.907  -7.245  1.00 47.56           N  
ATOM    836  H   PHE A  52       5.323  -0.938  -6.960  1.00 47.56           H  
ATOM    837  CA  PHE A  52       4.579  -2.291  -8.428  1.00 47.56           C  
ATOM    838  HA  PHE A  52       4.952  -3.239  -8.814  1.00 47.56           H  
ATOM    839  C   PHE A  52       4.735  -1.257  -9.546  1.00 47.56           C  
ATOM    840  CB  PHE A  52       3.085  -2.469  -8.087  1.00 47.56           C  
ATOM    841  HB2 PHE A  52       2.499  -2.343  -8.998  1.00 47.56           H  
ATOM    842  HB3 PHE A  52       2.775  -1.676  -7.406  1.00 47.56           H  
ATOM    843  O   PHE A  52       4.867  -0.060  -9.294  1.00 47.56           O  
ATOM    844  CG  PHE A  52       2.709  -3.822  -7.515  1.00 47.56           C  
ATOM    845  CD1 PHE A  52       2.585  -4.946  -8.355  1.00 47.56           C  
ATOM    846  HD1 PHE A  52       2.772  -4.848  -9.414  1.00 47.56           H  
ATOM    847  CD2 PHE A  52       2.453  -3.956  -6.144  1.00 47.56           C  
ATOM    848  HD2 PHE A  52       2.490  -3.078  -5.517  1.00 47.56           H  
ATOM    849  CE1 PHE A  52       2.240  -6.200  -7.818  1.00 47.56           C  
ATOM    850  HE1 PHE A  52       2.168  -7.064  -8.461  1.00 47.56           H  
ATOM    851  CE2 PHE A  52       2.133  -5.214  -5.601  1.00 47.56           C  
ATOM    852  HE2 PHE A  52       1.954  -5.320  -4.541  1.00 47.56           H  
ATOM    853  CZ  PHE A  52       2.028  -6.338  -6.436  1.00 47.56           C  
ATOM    854  HZ  PHE A  52       1.785  -7.302  -6.014  1.00 47.56           H  
ATOM    855  N   ILE A  53       4.613  -1.719 -10.795  1.00 37.29           N  
ATOM    856  H   ILE A  53       4.523  -2.717 -10.920  1.00 37.29           H  
ATOM    857  CA  ILE A  53       4.213  -0.865 -11.922  1.00 37.29           C  
ATOM    858  HA  ILE A  53       4.870   0.005 -11.937  1.00 37.29           H  
ATOM    859  C   ILE A  53       2.758  -0.433 -11.642  1.00 37.29           C  
ATOM    860  CB  ILE A  53       4.364  -1.614 -13.268  1.00 37.29           C  
ATOM    861  HB  ILE A  53       3.740  -2.507 -13.235  1.00 37.29           H  
ATOM    862  O   ILE A  53       1.916  -1.301 -11.393  1.00 37.29           O  
ATOM    863  CG1 ILE A  53       5.835  -2.050 -13.479  1.00 37.29           C  
ATOM    864 HG12 ILE A  53       6.160  -2.653 -12.631  1.00 37.29           H  
ATOM    865 HG13 ILE A  53       6.472  -1.167 -13.524  1.00 37.29           H  
ATOM    866  CG2 ILE A  53       3.886  -0.737 -14.442  1.00 37.29           C  
ATOM    867 HG21 ILE A  53       3.906  -1.306 -15.371  1.00 37.29           H  
ATOM    868 HG22 ILE A  53       2.857  -0.410 -14.290  1.00 37.29           H  
ATOM    869 HG23 ILE A  53       4.531   0.135 -14.551  1.00 37.29           H  
ATOM    870  CD1 ILE A  53       6.072  -2.895 -14.737  1.00 37.29           C  
ATOM    871 HD11 ILE A  53       5.387  -3.742 -14.752  1.00 37.29           H  
ATOM    872 HD12 ILE A  53       7.097  -3.268 -14.731  1.00 37.29           H  
ATOM    873 HD13 ILE A  53       5.933  -2.293 -15.635  1.00 37.29           H  
ATOM    874  N   PRO A  54       2.445   0.874 -11.603  1.00 36.77           N  
ATOM    875  CA  PRO A  54       1.213   1.384 -11.002  1.00 36.77           C  
ATOM    876  HA  PRO A  54       1.188   1.090  -9.953  1.00 36.77           H  
ATOM    877  C   PRO A  54      -0.047   0.837 -11.692  1.00 36.77           C  
ATOM    878  CB  PRO A  54       1.324   2.916 -11.073  1.00 36.77           C  
ATOM    879  HB2 PRO A  54       1.697   3.292 -10.121  1.00 36.77           H  
ATOM    880  HB3 PRO A  54       0.374   3.391 -11.318  1.00 36.77           H  
ATOM    881  O   PRO A  54      -0.331   1.159 -12.842  1.00 36.77           O  
ATOM    882  CG  PRO A  54       2.377   3.165 -12.155  1.00 36.77           C  
ATOM    883  HG2 PRO A  54       2.921   4.094 -11.988  1.00 36.77           H  
ATOM    884  HG3 PRO A  54       1.904   3.158 -13.138  1.00 36.77           H  
ATOM    885  CD  PRO A  54       3.297   1.964 -12.035  1.00 36.77           C  
ATOM    886  HD2 PRO A  54       4.055   2.154 -11.276  1.00 36.77           H  
ATOM    887  HD3 PRO A  54       3.766   1.757 -12.997  1.00 36.77           H  
ATOM    888  N   LYS A  55      -0.847   0.047 -10.963  1.00 36.89           N  
ATOM    889  H   LYS A  55      -0.517  -0.229 -10.049  1.00 36.89           H  
ATOM    890  CA  LYS A  55      -2.246  -0.247 -11.313  1.00 36.89           C  
ATOM    891  HA  LYS A  55      -2.374  -0.110 -12.387  1.00 36.89           H  
ATOM    892  C   LYS A  55      -3.173   0.747 -10.611  1.00 36.89           C  
ATOM    893  CB  LYS A  55      -2.628  -1.698 -10.954  1.00 36.89           C  
ATOM    894  HB2 LYS A  55      -3.694  -1.728 -10.732  1.00 36.89           H  
ATOM    895  HB3 LYS A  55      -2.093  -2.014 -10.059  1.00 36.89           H  
ATOM    896  O   LYS A  55      -3.032   0.944  -9.410  1.00 36.89           O  
ATOM    897  CG  LYS A  55      -2.363  -2.682 -12.104  1.00 36.89           C  
ATOM    898  HG2 LYS A  55      -1.290  -2.747 -12.288  1.00 36.89           H  
ATOM    899  HG3 LYS A  55      -2.853  -2.314 -13.006  1.00 36.89           H  
ATOM    900  CD  LYS A  55      -2.919  -4.077 -11.773  1.00 36.89           C  
ATOM    901  HD2 LYS A  55      -2.378  -4.479 -10.916  1.00 36.89           H  
ATOM    902  HD3 LYS A  55      -3.975  -3.989 -11.517  1.00 36.89           H  
ATOM    903  CE  LYS A  55      -2.765  -5.017 -12.977  1.00 36.89           C  
ATOM    904  HE2 LYS A  55      -1.707  -5.081 -13.232  1.00 36.89           H  
ATOM    905  HE3 LYS A  55      -3.283  -4.578 -13.829  1.00 36.89           H  
ATOM    906  NZ  LYS A  55      -3.306  -6.372 -12.694  1.00 36.89           N  
ATOM    907  HZ1 LYS A  55      -4.290  -6.324 -12.470  1.00 36.89           H  
ATOM    908  HZ2 LYS A  55      -2.819  -6.793 -11.916  1.00 36.89           H  
ATOM    909  HZ3 LYS A  55      -3.195  -6.970 -13.501  1.00 36.89           H  
ATOM    910  N   MET A  56      -4.115   1.309 -11.379  1.00 37.17           N  
ATOM    911  H   MET A  56      -4.008   1.108 -12.363  1.00 37.17           H  
ATOM    912  CA  MET A  56      -5.345   2.079 -11.061  1.00 37.17           C  
ATOM    913  HA  MET A  56      -5.568   2.672 -11.949  1.00 37.17           H  
ATOM    914  C   MET A  56      -5.322   3.127  -9.920  1.00 37.17           C  
ATOM    915  CB  MET A  56      -6.540   1.117 -10.934  1.00 37.17           C  
ATOM    916  HB2 MET A  56      -7.397   1.647 -10.519  1.00 37.17           H  
ATOM    917  HB3 MET A  56      -6.275   0.315 -10.245  1.00 37.17           H  
ATOM    918  O   MET A  56      -5.811   4.232 -10.126  1.00 37.17           O  
ATOM    919  CG  MET A  56      -6.953   0.510 -12.288  1.00 37.17           C  
ATOM    920  HG2 MET A  56      -6.061   0.293 -12.876  1.00 37.17           H  
ATOM    921  HG3 MET A  56      -7.450  -0.441 -12.096  1.00 37.17           H  
ATOM    922  SD  MET A  56      -8.070   1.530 -13.291  1.00 37.17           S  
ATOM    923  CE  MET A  56      -9.661   0.748 -12.891  1.00 37.17           C  
ATOM    924  HE1 MET A  56      -9.651  -0.294 -13.208  1.00 37.17           H  
ATOM    925  HE2 MET A  56     -10.460   1.272 -13.414  1.00 37.17           H  
ATOM    926  HE3 MET A  56      -9.839   0.804 -11.817  1.00 37.17           H  
ATOM    927  N   HIS A  57      -4.752   2.863  -8.742  1.00 45.48           N  
ATOM    928  H   HIS A  57      -4.303   1.966  -8.622  1.00 45.48           H  
ATOM    929  CA  HIS A  57      -4.843   3.750  -7.574  1.00 45.48           C  
ATOM    930  HA  HIS A  57      -5.836   4.199  -7.572  1.00 45.48           H  
ATOM    931  C   HIS A  57      -3.880   4.943  -7.589  1.00 45.48           C  
ATOM    932  CB  HIS A  57      -4.709   2.925  -6.289  1.00 45.48           C  
ATOM    933  HB2 HIS A  57      -3.849   2.258  -6.361  1.00 45.48           H  
ATOM    934  HB3 HIS A  57      -4.544   3.600  -5.449  1.00 45.48           H  
ATOM    935  O   HIS A  57      -4.294   6.036  -7.224  1.00 45.48           O  
ATOM    936  CG  HIS A  57      -5.957   2.135  -5.999  1.00 45.48           C  
ATOM    937  CD2 HIS A  57      -6.043   0.806  -5.685  1.00 45.48           C  
ATOM    938  HD2 HIS A  57      -5.216   0.116  -5.600  1.00 45.48           H  
ATOM    939  ND1 HIS A  57      -7.239   2.639  -5.982  1.00 45.48           N  
ATOM    940  HD1 HIS A  57      -7.507   3.598  -6.154  1.00 45.48           H  
ATOM    941  CE1 HIS A  57      -8.076   1.641  -5.661  1.00 45.48           C  
ATOM    942  HE1 HIS A  57      -9.148   1.733  -5.562  1.00 45.48           H  
ATOM    943  NE2 HIS A  57      -7.392   0.502  -5.479  1.00 45.48           N  
ATOM    944  N   CYS A  58      -2.648   4.788  -8.084  1.00 44.03           N  
ATOM    945  H   CYS A  58      -2.324   3.859  -8.315  1.00 44.03           H  
ATOM    946  CA  CYS A  58      -1.815   5.948  -8.443  1.00 44.03           C  
ATOM    947  HA  CYS A  58      -2.049   6.772  -7.769  1.00 44.03           H  
ATOM    948  C   CYS A  58      -2.127   6.437  -9.874  1.00 44.03           C  
ATOM    949  CB  CYS A  58      -0.315   5.643  -8.267  1.00 44.03           C  
ATOM    950  HB2 CYS A  58       0.245   6.555  -8.476  1.00 44.03           H  
ATOM    951  HB3 CYS A  58      -0.033   4.917  -9.030  1.00 44.03           H  
ATOM    952  O   CYS A  58      -1.515   7.392 -10.339  1.00 44.03           O  
ATOM    953  SG  CYS A  58       0.255   4.991  -6.660  1.00 44.03           S  
ATOM    954  N   LEU A  59      -3.057   5.787 -10.594  1.00 42.90           N  
ATOM    955  H   LEU A  59      -3.619   5.082 -10.140  1.00 42.90           H  
ATOM    956  CA  LEU A  59      -3.365   6.115 -11.987  1.00 42.90           C  
ATOM    957  HA  LEU A  59      -2.417   6.228 -12.514  1.00 42.90           H  
ATOM    958  C   LEU A  59      -4.092   7.455 -12.115  1.00 42.90           C  
ATOM    959  CB  LEU A  59      -4.141   4.972 -12.661  1.00 42.90           C  
ATOM    960  HB2 LEU A  59      -5.204   5.122 -12.471  1.00 42.90           H  
ATOM    961  HB3 LEU A  59      -3.838   4.033 -12.198  1.00 42.90           H  
ATOM    962  O   LEU A  59      -3.864   8.148 -13.091  1.00 42.90           O  
ATOM    963  CG  LEU A  59      -3.897   4.853 -14.181  1.00 42.90           C  
ATOM    964  HG  LEU A  59      -3.536   5.800 -14.580  1.00 42.90           H  
ATOM    965  CD1 LEU A  59      -2.865   3.756 -14.468  1.00 42.90           C  
ATOM    966 HD11 LEU A  59      -2.647   3.737 -15.535  1.00 42.90           H  
ATOM    967 HD12 LEU A  59      -1.939   3.962 -13.932  1.00 42.90           H  
ATOM    968 HD13 LEU A  59      -3.247   2.780 -14.168  1.00 42.90           H  
ATOM    969  CD2 LEU A  59      -5.185   4.476 -14.913  1.00 42.90           C  
ATOM    970 HD21 LEU A  59      -5.587   3.537 -14.532  1.00 42.90           H  
ATOM    971 HD22 LEU A  59      -4.987   4.381 -15.981  1.00 42.90           H  
ATOM    972 HD23 LEU A  59      -5.924   5.265 -14.774  1.00 42.90           H  
ATOM    973  N   SER A  60      -4.885   7.876 -11.124  1.00 39.83           N  
ATOM    974  H   SER A  60      -5.051   7.283 -10.323  1.00 39.83           H  
ATOM    975  CA  SER A  60      -5.458   9.231 -11.119  1.00 39.83           C  
ATOM    976  HA  SER A  60      -5.972   9.399 -12.066  1.00 39.83           H  
ATOM    977  C   SER A  60      -4.378  10.311 -10.997  1.00 39.83           C  
ATOM    978  CB  SER A  60      -6.489   9.389 -10.000  1.00 39.83           C  
ATOM    979  HB2 SER A  60      -6.939  10.380 -10.070  1.00 39.83           H  
ATOM    980  HB3 SER A  60      -7.272   8.640 -10.119  1.00 39.83           H  
ATOM    981  O   SER A  60      -4.451  11.325 -11.677  1.00 39.83           O  
ATOM    982  OG  SER A  60      -5.876   9.237  -8.735  1.00 39.83           O  
ATOM    983  HG  SER A  60      -6.098  10.004  -8.201  1.00 39.83           H  
ATOM    984  N   VAL A  61      -3.324  10.053 -10.212  1.00 43.28           N  
ATOM    985  H   VAL A  61      -3.345   9.209  -9.657  1.00 43.28           H  
ATOM    986  CA  VAL A  61      -2.135  10.921 -10.140  1.00 43.28           C  
ATOM    987  HA  VAL A  61      -2.467  11.948  -9.989  1.00 43.28           H  
ATOM    988  C   VAL A  61      -1.360  10.892 -11.463  1.00 43.28           C  
ATOM    989  CB  VAL A  61      -1.222  10.528  -8.959  1.00 43.28           C  
ATOM    990  HB  VAL A  61      -0.818   9.530  -9.129  1.00 43.28           H  
ATOM    991  O   VAL A  61      -0.829  11.915 -11.882  1.00 43.28           O  
ATOM    992  CG1 VAL A  61      -0.039  11.491  -8.794  1.00 43.28           C  
ATOM    993 HG11 VAL A  61       0.558  11.210  -7.926  1.00 43.28           H  
ATOM    994 HG12 VAL A  61       0.603  11.457  -9.673  1.00 43.28           H  
ATOM    995 HG13 VAL A  61      -0.405  12.510  -8.665  1.00 43.28           H  
ATOM    996  CG2 VAL A  61      -1.987  10.511  -7.630  1.00 43.28           C  
ATOM    997 HG21 VAL A  61      -2.442  11.485  -7.450  1.00 43.28           H  
ATOM    998 HG22 VAL A  61      -1.300  10.279  -6.817  1.00 43.28           H  
ATOM    999 HG23 VAL A  61      -2.766   9.749  -7.644  1.00 43.28           H  
ATOM   1000  N   LEU A  62      -1.321   9.743 -12.150  1.00 39.80           N  
ATOM   1001  H   LEU A  62      -1.744   8.928 -11.730  1.00 39.80           H  
ATOM   1002  CA  LEU A  62      -0.740   9.618 -13.494  1.00 39.80           C  
ATOM   1003  HA  LEU A  62       0.233  10.110 -13.504  1.00 39.80           H  
ATOM   1004  C   LEU A  62      -1.575  10.319 -14.578  1.00 39.80           C  
ATOM   1005  CB  LEU A  62      -0.558   8.135 -13.867  1.00 39.80           C  
ATOM   1006  HB2 LEU A  62      -1.521   7.632 -13.788  1.00 39.80           H  
ATOM   1007  HB3 LEU A  62      -0.268   8.079 -14.917  1.00 39.80           H  
ATOM   1008  O   LEU A  62      -1.006  10.786 -15.556  1.00 39.80           O  
ATOM   1009  CG  LEU A  62       0.494   7.383 -13.040  1.00 39.80           C  
ATOM   1010  HG  LEU A  62       0.360   7.578 -11.976  1.00 39.80           H  
ATOM   1011  CD1 LEU A  62       0.390   5.879 -13.276  1.00 39.80           C  
ATOM   1012 HD11 LEU A  62      -0.550   5.491 -12.883  1.00 39.80           H  
ATOM   1013 HD12 LEU A  62       0.468   5.656 -14.340  1.00 39.80           H  
ATOM   1014 HD13 LEU A  62       1.205   5.395 -12.738  1.00 39.80           H  
ATOM   1015  CD2 LEU A  62       1.911   7.800 -13.429  1.00 39.80           C  
ATOM   1016 HD21 LEU A  62       2.062   8.853 -13.190  1.00 39.80           H  
ATOM   1017 HD22 LEU A  62       2.633   7.208 -12.866  1.00 39.80           H  
ATOM   1018 HD23 LEU A  62       2.068   7.648 -14.496  1.00 39.80           H  
ATOM   1019  N   LEU A  63      -2.898  10.401 -14.424  1.00 40.48           N  
ATOM   1020  H   LEU A  63      -3.316   9.942 -13.627  1.00 40.48           H  
ATOM   1021  CA  LEU A  63      -3.787  11.067 -15.380  1.00 40.48           C  
ATOM   1022  HA  LEU A  63      -3.451  10.834 -16.390  1.00 40.48           H  
ATOM   1023  C   LEU A  63      -3.704  12.596 -15.269  1.00 40.48           C  
ATOM   1024  CB  LEU A  63      -5.225  10.546 -15.205  1.00 40.48           C  
ATOM   1025  HB2 LEU A  63      -5.907  11.224 -15.718  1.00 40.48           H  
ATOM   1026  HB3 LEU A  63      -5.475  10.575 -14.144  1.00 40.48           H  
ATOM   1027  O   LEU A  63      -3.725  13.262 -16.299  1.00 40.48           O  
ATOM   1028  CG  LEU A  63      -5.453   9.122 -15.753  1.00 40.48           C  
ATOM   1029  HG  LEU A  63      -4.671   8.450 -15.399  1.00 40.48           H  
ATOM   1030  CD1 LEU A  63      -6.803   8.588 -15.271  1.00 40.48           C  
ATOM   1031 HD11 LEU A  63      -6.965   7.583 -15.661  1.00 40.48           H  
ATOM   1032 HD12 LEU A  63      -6.810   8.548 -14.182  1.00 40.48           H  
ATOM   1033 HD13 LEU A  63      -7.604   9.244 -15.613  1.00 40.48           H  
ATOM   1034  CD2 LEU A  63      -5.441   9.075 -17.283  1.00 40.48           C  
ATOM   1035 HD21 LEU A  63      -6.196   9.752 -17.682  1.00 40.48           H  
ATOM   1036 HD22 LEU A  63      -4.462   9.371 -17.659  1.00 40.48           H  
ATOM   1037 HD23 LEU A  63      -5.648   8.061 -17.625  1.00 40.48           H  
ATOM   1038  N   ASP A  64      -3.508  13.141 -14.063  1.00 43.66           N  
ATOM   1039  H   ASP A  64      -3.610  12.560 -13.243  1.00 43.66           H  
ATOM   1040  CA  ASP A  64      -3.196  14.570 -13.866  1.00 43.66           C  
ATOM   1041  HA  ASP A  64      -3.850  15.165 -14.504  1.00 43.66           H  
ATOM   1042  C   ASP A  64      -1.758  14.934 -14.284  1.00 43.66           C  
ATOM   1043  CB  ASP A  64      -3.424  14.957 -12.389  1.00 43.66           C  
ATOM   1044  HB2 ASP A  64      -2.646  15.657 -12.084  1.00 43.66           H  
ATOM   1045  HB3 ASP A  64      -3.317  14.075 -11.758  1.00 43.66           H  
ATOM   1046  O   ASP A  64      -1.437  16.097 -14.531  1.00 43.66           O  
ATOM   1047  CG  ASP A  64      -4.769  15.637 -12.101  1.00 43.66           C  
ATOM   1048  OD1 ASP A  64      -5.478  16.020 -13.057  1.00 43.66           O  
ATOM   1049  OD2 ASP A  64      -5.061  15.790 -10.893  1.00 43.66           O  
ATOM   1050  N   MET A  65      -0.864  13.946 -14.384  1.00 39.50           N  
ATOM   1051  H   MET A  65      -1.182  13.011 -14.174  1.00 39.50           H  
ATOM   1052  CA  MET A  65       0.531  14.140 -14.769  1.00 39.50           C  
ATOM   1053  HA  MET A  65       0.734  15.203 -14.902  1.00 39.50           H  
ATOM   1054  C   MET A  65       0.838  13.468 -16.102  1.00 39.50           C  
ATOM   1055  CB  MET A  65       1.472  13.627 -13.669  1.00 39.50           C  
ATOM   1056  HB2 MET A  65       2.489  13.653 -14.062  1.00 39.50           H  
ATOM   1057  HB3 MET A  65       1.234  12.595 -13.412  1.00 39.50           H  
ATOM   1058  O   MET A  65       1.395  12.378 -16.104  1.00 39.50           O  
ATOM   1059  CG  MET A  65       1.444  14.494 -12.414  1.00 39.50           C  
ATOM   1060  HG2 MET A  65       1.377  15.537 -12.724  1.00 39.50           H  
ATOM   1061  HG3 MET A  65       0.560  14.259 -11.821  1.00 39.50           H  
ATOM   1062  SD  MET A  65       2.942  14.294 -11.405  1.00 39.50           S  
ATOM   1063  CE  MET A  65       3.034  15.972 -10.733  1.00 39.50           C  
ATOM   1064  HE1 MET A  65       2.117  16.195 -10.187  1.00 39.50           H  
ATOM   1065  HE2 MET A  65       3.886  16.048 -10.058  1.00 39.50           H  
ATOM   1066  HE3 MET A  65       3.147  16.689 -11.547  1.00 39.50           H  
ATOM   1067  N   ASN A  66       0.527  14.150 -17.213  1.00 41.30           N  
ATOM   1068  H   ASN A  66      -0.050  14.967 -17.077  1.00 41.30           H  
ATOM   1069  CA  ASN A  66       0.976  13.871 -18.590  1.00 41.30           C  
ATOM   1070  HA  ASN A  66       0.073  13.883 -19.199  1.00 41.30           H  
ATOM   1071  C   ASN A  66       1.578  12.456 -18.766  1.00 41.30           C  
ATOM   1072  CB  ASN A  66       1.912  15.023 -19.059  1.00 41.30           C  
ATOM   1073  HB2 ASN A  66       2.924  14.660 -19.241  1.00 41.30           H  
ATOM   1074  HB3 ASN A  66       1.982  15.781 -18.279  1.00 41.30           H  
ATOM   1075  O   ASN A  66       2.800  12.278 -18.790  1.00 41.30           O  
ATOM   1076  CG  ASN A  66       1.440  15.729 -20.321  1.00 41.30           C  
ATOM   1077  ND2 ASN A  66       2.149  16.744 -20.757  1.00 41.30           N  
ATOM   1078 HD21 ASN A  66       2.979  17.050 -20.269  1.00 41.30           H  
ATOM   1079 HD22 ASN A  66       1.793  17.200 -21.584  1.00 41.30           H  
ATOM   1080  OD1 ASN A  66       0.442  15.401 -20.931  1.00 41.30           O  
ATOM   1081  N   ALA A  67       0.700  11.446 -18.821  1.00 41.15           N  
ATOM   1082  H   ALA A  67      -0.271  11.694 -18.701  1.00 41.15           H  
ATOM   1083  CA  ALA A  67       0.999  10.011 -18.696  1.00 41.15           C  
ATOM   1084  HA  ALA A  67       1.471   9.864 -17.724  1.00 41.15           H  
ATOM   1085  C   ALA A  67       1.960   9.422 -19.760  1.00 41.15           C  
ATOM   1086  CB  ALA A  67      -0.349   9.272 -18.689  1.00 41.15           C  
ATOM   1087  HB1 ALA A  67      -0.189   8.214 -18.486  1.00 41.15           H  
ATOM   1088  HB2 ALA A  67      -0.833   9.377 -19.660  1.00 41.15           H  
ATOM   1089  HB3 ALA A  67      -0.999   9.681 -17.916  1.00 41.15           H  
ATOM   1090  O   ALA A  67       2.187   8.212 -19.798  1.00 41.15           O  
ATOM   1091  N   PHE A  68       2.540  10.263 -20.617  1.00 42.41           N  
ATOM   1092  H   PHE A  68       2.381  11.248 -20.460  1.00 42.41           H  
ATOM   1093  CA  PHE A  68       3.373   9.888 -21.754  1.00 42.41           C  
ATOM   1094  HA  PHE A  68       3.357   8.802 -21.853  1.00 42.41           H  
ATOM   1095  C   PHE A  68       4.861  10.242 -21.616  1.00 42.41           C  
ATOM   1096  CB  PHE A  68       2.741  10.452 -23.030  1.00 42.41           C  
ATOM   1097  HB2 PHE A  68       3.453  10.368 -23.851  1.00 42.41           H  
ATOM   1098  HB3 PHE A  68       2.520  11.511 -22.897  1.00 42.41           H  
ATOM   1099  O   PHE A  68       5.638   9.822 -22.469  1.00 42.41           O  
ATOM   1100  CG  PHE A  68       1.486   9.701 -23.427  1.00 42.41           C  
ATOM   1101  CD1 PHE A  68       1.603   8.473 -24.104  1.00 42.41           C  
ATOM   1102  HD1 PHE A  68       2.580   8.084 -24.351  1.00 42.41           H  
ATOM   1103  CD2 PHE A  68       0.211  10.202 -23.100  1.00 42.41           C  
ATOM   1104  HD2 PHE A  68       0.114  11.142 -22.579  1.00 42.41           H  
ATOM   1105  CE1 PHE A  68       0.452   7.752 -24.466  1.00 42.41           C  
ATOM   1106  HE1 PHE A  68       0.545   6.815 -24.994  1.00 42.41           H  
ATOM   1107  CE2 PHE A  68      -0.941   9.480 -23.462  1.00 42.41           C  
ATOM   1108  HE2 PHE A  68      -1.919   9.869 -23.221  1.00 42.41           H  
ATOM   1109  CZ  PHE A  68      -0.821   8.257 -24.147  1.00 42.41           C  
ATOM   1110  HZ  PHE A  68      -1.706   7.709 -24.432  1.00 42.41           H  
ATOM   1111  N   ASP A  69       5.316  10.906 -20.543  1.00 49.00           N  
ATOM   1112  H   ASP A  69       4.655  11.245 -19.859  1.00 49.00           H  
ATOM   1113  CA  ASP A  69       6.766  11.027 -20.271  1.00 49.00           C  
ATOM   1114  HA  ASP A  69       7.272  11.108 -21.233  1.00 49.00           H  
ATOM   1115  C   ASP A  69       7.299   9.732 -19.614  1.00 49.00           C  
ATOM   1116  CB  ASP A  69       7.103  12.333 -19.520  1.00 49.00           C  
ATOM   1117  HB2 ASP A  69       6.561  13.152 -19.992  1.00 49.00           H  
ATOM   1118  HB3 ASP A  69       6.758  12.255 -18.489  1.00 49.00           H  
ATOM   1119  O   ASP A  69       7.732   9.702 -18.457  1.00 49.00           O  
ATOM   1120  CG  ASP A  69       8.605  12.693 -19.538  1.00 49.00           C  
ATOM   1121  OD1 ASP A  69       9.377  12.065 -20.300  1.00 49.00           O  
ATOM   1122  OD2 ASP A  69       9.011  13.583 -18.740  1.00 49.00           O  
ATOM   1123  N   GLN A  70       7.182   8.619 -20.350  1.00 44.10           N  
ATOM   1124  H   GLN A  70       6.790   8.735 -21.274  1.00 44.10           H  
ATOM   1125  CA  GLN A  70       7.584   7.266 -19.941  1.00 44.10           C  
ATOM   1126  HA  GLN A  70       7.215   7.081 -18.932  1.00 44.10           H  
ATOM   1127  C   GLN A  70       9.108   7.079 -19.894  1.00 44.10           C  
ATOM   1128  CB  GLN A  70       6.965   6.223 -20.890  1.00 44.10           C  
ATOM   1129  HB2 GLN A  70       7.391   5.248 -20.652  1.00 44.10           H  
ATOM   1130  HB3 GLN A  70       7.222   6.464 -21.921  1.00 44.10           H  
ATOM   1131  O   GLN A  70       9.600   6.080 -19.377  1.00 44.10           O  
ATOM   1132  CG  GLN A  70       5.439   6.117 -20.748  1.00 44.10           C  
ATOM   1133  HG2 GLN A  70       4.972   7.033 -21.110  1.00 44.10           H  
ATOM   1134  HG3 GLN A  70       5.187   6.001 -19.694  1.00 44.10           H  
ATOM   1135  CD  GLN A  70       4.846   4.933 -21.511  1.00 44.10           C  
ATOM   1136  NE2 GLN A  70       3.573   4.659 -21.332  1.00 44.10           N  
ATOM   1137 HE21 GLN A  70       3.209   3.898 -21.887  1.00 44.10           H  
ATOM   1138 HE22 GLN A  70       2.990   5.276 -20.786  1.00 44.10           H  
ATOM   1139  OE1 GLN A  70       5.494   4.229 -22.266  1.00 44.10           O  
ATOM   1140  N   THR A  71       9.880   8.037 -20.397  1.00 46.59           N  
ATOM   1141  H   THR A  71       9.430   8.823 -20.846  1.00 46.59           H  
ATOM   1142  CA  THR A  71      11.301   7.840 -20.698  1.00 46.59           C  
ATOM   1143  HA  THR A  71      11.397   6.833 -21.103  1.00 46.59           H  
ATOM   1144  C   THR A  71      12.232   7.858 -19.476  1.00 46.59           C  
ATOM   1145  CB  THR A  71      11.767   8.825 -21.796  1.00 46.59           C  
ATOM   1146  HB  THR A  71      12.578   9.450 -21.421  1.00 46.59           H  
ATOM   1147  O   THR A  71      13.397   7.492 -19.606  1.00 46.59           O  
ATOM   1148  CG2 THR A  71      12.272   8.053 -23.015  1.00 46.59           C  
ATOM   1149 HG21 THR A  71      12.608   8.759 -23.774  1.00 46.59           H  
ATOM   1150 HG22 THR A  71      13.109   7.416 -22.726  1.00 46.59           H  
ATOM   1151 HG23 THR A  71      11.470   7.441 -23.426  1.00 46.59           H  
ATOM   1152  OG1 THR A  71      10.719   9.663 -22.261  1.00 46.59           O  
ATOM   1153  HG1 THR A  71      10.664  10.458 -21.725  1.00 46.59           H  
ATOM   1154  N   HIS A  72      11.758   8.248 -18.280  1.00 47.90           N  
ATOM   1155  H   HIS A  72      10.787   8.521 -18.238  1.00 47.90           H  
ATOM   1156  CA  HIS A  72      12.648   8.526 -17.131  1.00 47.90           C  
ATOM   1157  HA  HIS A  72      13.577   7.973 -17.271  1.00 47.90           H  
ATOM   1158  C   HIS A  72      12.148   8.094 -15.744  1.00 47.90           C  
ATOM   1159  CB  HIS A  72      12.996  10.022 -17.136  1.00 47.90           C  
ATOM   1160  HB2 HIS A  72      12.080  10.610 -17.091  1.00 47.90           H  
ATOM   1161  HB3 HIS A  72      13.605  10.264 -16.265  1.00 47.90           H  
ATOM   1162  O   HIS A  72      12.737   8.488 -14.729  1.00 47.90           O  
ATOM   1163  CG  HIS A  72      13.788  10.411 -18.349  1.00 47.90           C  
ATOM   1164  CD2 HIS A  72      13.334  11.087 -19.449  1.00 47.90           C  
ATOM   1165  HD2 HIS A  72      12.335  11.468 -19.603  1.00 47.90           H  
ATOM   1166  ND1 HIS A  72      15.089  10.045 -18.595  1.00 47.90           N  
ATOM   1167  HD1 HIS A  72      15.676   9.504 -17.975  1.00 47.90           H  
ATOM   1168  CE1 HIS A  72      15.415  10.488 -19.819  1.00 47.90           C  
ATOM   1169  HE1 HIS A  72      16.373  10.350 -20.298  1.00 47.90           H  
ATOM   1170  NE2 HIS A  72      14.382  11.138 -20.371  1.00 47.90           N  
ATOM   1171  N   VAL A  73      11.066   7.319 -15.650  1.00 52.08           N  
ATOM   1172  H   VAL A  73      10.660   6.931 -16.490  1.00 52.08           H  
ATOM   1173  CA  VAL A  73      10.565   6.874 -14.342  1.00 52.08           C  
ATOM   1174  HA  VAL A  73      10.927   7.564 -13.579  1.00 52.08           H  
ATOM   1175  C   VAL A  73      11.150   5.507 -14.005  1.00 52.08           C  
ATOM   1176  CB  VAL A  73       9.034   6.927 -14.244  1.00 52.08           C  
ATOM   1177  HB  VAL A  73       8.574   6.167 -14.875  1.00 52.08           H  
ATOM   1178  O   VAL A  73      10.753   4.501 -14.579  1.00 52.08           O  
ATOM   1179  CG1 VAL A  73       8.644   6.697 -12.779  1.00 52.08           C  
ATOM   1180 HG11 VAL A  73       7.624   7.044 -12.613  1.00 52.08           H  
ATOM   1181 HG12 VAL A  73       8.713   5.636 -12.538  1.00 52.08           H  
ATOM   1182 HG13 VAL A  73       9.295   7.257 -12.107  1.00 52.08           H  
ATOM   1183  CG2 VAL A  73       8.498   8.310 -14.655  1.00 52.08           C  
ATOM   1184 HG21 VAL A  73       7.422   8.356 -14.490  1.00 52.08           H  
ATOM   1185 HG22 VAL A  73       9.004   9.086 -14.080  1.00 52.08           H  
ATOM   1186 HG23 VAL A  73       8.674   8.472 -15.718  1.00 52.08           H  
ATOM   1187  N   LEU A  74      12.120   5.489 -13.086  1.00 50.54           N  
ATOM   1188  H   LEU A  74      12.371   6.360 -12.639  1.00 50.54           H  
ATOM   1189  CA  LEU A  74      12.877   4.284 -12.731  1.00 50.54           C  
ATOM   1190  HA  LEU A  74      12.963   3.644 -13.609  1.00 50.54           H  
ATOM   1191  C   LEU A  74      12.186   3.421 -11.677  1.00 50.54           C  
ATOM   1192  CB  LEU A  74      14.285   4.691 -12.253  1.00 50.54           C  
ATOM   1193  HB2 LEU A  74      14.568   4.073 -11.400  1.00 50.54           H  
ATOM   1194  HB3 LEU A  74      14.265   5.719 -11.892  1.00 50.54           H  
ATOM   1195  O   LEU A  74      12.384   2.211 -11.666  1.00 50.54           O  
ATOM   1196  CG  LEU A  74      15.342   4.516 -13.361  1.00 50.54           C  
ATOM   1197  HG  LEU A  74      14.868   4.338 -14.326  1.00 50.54           H  
ATOM   1198  CD1 LEU A  74      16.178   5.773 -13.480  1.00 50.54           C  
ATOM   1199 HD11 LEU A  74      15.525   6.613 -13.715  1.00 50.54           H  
ATOM   1200 HD12 LEU A  74      16.700   5.931 -12.537  1.00 50.54           H  
ATOM   1201 HD13 LEU A  74      16.902   5.653 -14.287  1.00 50.54           H  
ATOM   1202  CD2 LEU A  74      16.294   3.362 -13.048  1.00 50.54           C  
ATOM   1203 HD21 LEU A  74      16.823   3.540 -12.112  1.00 50.54           H  
ATOM   1204 HD22 LEU A  74      17.015   3.245 -13.857  1.00 50.54           H  
ATOM   1205 HD23 LEU A  74      15.721   2.438 -12.962  1.00 50.54           H  
ATOM   1206  N   LEU A  75      11.412   4.025 -10.771  1.00 50.16           N  
ATOM   1207  H   LEU A  75      11.289   5.027 -10.815  1.00 50.16           H  
ATOM   1208  CA  LEU A  75      10.814   3.293  -9.660  1.00 50.16           C  
ATOM   1209  HA  LEU A  75      10.514   2.311 -10.027  1.00 50.16           H  
ATOM   1210  C   LEU A  75       9.573   4.008  -9.118  1.00 50.16           C  
ATOM   1211  CB  LEU A  75      11.890   3.117  -8.568  1.00 50.16           C  
ATOM   1212  HB2 LEU A  75      12.055   4.083  -8.090  1.00 50.16           H  
ATOM   1213  HB3 LEU A  75      12.830   2.817  -9.031  1.00 50.16           H  
ATOM   1214  O   LEU A  75       9.612   5.213  -8.848  1.00 50.16           O  
ATOM   1215  CG  LEU A  75      11.552   2.080  -7.486  1.00 50.16           C  
ATOM   1216  HG  LEU A  75      10.587   2.318  -7.039  1.00 50.16           H  
ATOM   1217  CD1 LEU A  75      11.510   0.655  -8.041  1.00 50.16           C  
ATOM   1218 HD11 LEU A  75      10.665   0.533  -8.719  1.00 50.16           H  
ATOM   1219 HD12 LEU A  75      11.397  -0.055  -7.223  1.00 50.16           H  
ATOM   1220 HD13 LEU A  75      12.433   0.433  -8.577  1.00 50.16           H  
ATOM   1221  CD2 LEU A  75      12.621   2.134  -6.396  1.00 50.16           C  
ATOM   1222 HD21 LEU A  75      12.664   3.136  -5.967  1.00 50.16           H  
ATOM   1223 HD22 LEU A  75      12.375   1.426  -5.604  1.00 50.16           H  
ATOM   1224 HD23 LEU A  75      13.595   1.876  -6.812  1.00 50.16           H  
ATOM   1225  N   TRP A  76       8.502   3.237  -8.922  1.00 49.07           N  
ATOM   1226  H   TRP A  76       8.566   2.261  -9.171  1.00 49.07           H  
ATOM   1227  CA  TRP A  76       7.328   3.626  -8.146  1.00 49.07           C  
ATOM   1228  HA  TRP A  76       7.411   4.674  -7.857  1.00 49.07           H  
ATOM   1229  C   TRP A  76       7.268   2.778  -6.880  1.00 49.07           C  
ATOM   1230  CB  TRP A  76       6.048   3.477  -8.972  1.00 49.07           C  
ATOM   1231  HB2 TRP A  76       5.195   3.513  -8.293  1.00 49.07           H  
ATOM   1232  HB3 TRP A  76       6.038   2.498  -9.450  1.00 49.07           H  
ATOM   1233  O   TRP A  76       7.192   1.551  -6.951  1.00 49.07           O  
ATOM   1234  CG  TRP A  76       5.839   4.539 -10.003  1.00 49.07           C  
ATOM   1235  CD1 TRP A  76       6.104   4.419 -11.322  1.00 49.07           C  
ATOM   1236  HD1 TRP A  76       6.513   3.535 -11.789  1.00 49.07           H  
ATOM   1237  CD2 TRP A  76       5.296   5.883  -9.822  1.00 49.07           C  
ATOM   1238  CE2 TRP A  76       5.259   6.527 -11.094  1.00 49.07           C  
ATOM   1239  CE3 TRP A  76       4.816   6.617  -8.714  1.00 49.07           C  
ATOM   1240  HE3 TRP A  76       4.841   6.162  -7.735  1.00 49.07           H  
ATOM   1241  NE1 TRP A  76       5.725   5.574 -11.974  1.00 49.07           N  
ATOM   1242  HE1 TRP A  76       5.790   5.688 -12.975  1.00 49.07           H  
ATOM   1243  CH2 TRP A  76       4.280   8.526 -10.145  1.00 49.07           C  
ATOM   1244  HH2 TRP A  76       3.865   9.516 -10.258  1.00 49.07           H  
ATOM   1245  CZ2 TRP A  76       4.786   7.837 -11.261  1.00 49.07           C  
ATOM   1246  HZ2 TRP A  76       4.755   8.287 -12.243  1.00 49.07           H  
ATOM   1247  CZ3 TRP A  76       4.297   7.916  -8.877  1.00 49.07           C  
ATOM   1248  HZ3 TRP A  76       3.914   8.453  -8.023  1.00 49.07           H  
ATOM   1249  N   ILE A  77       7.305   3.433  -5.722  1.00 52.07           N  
ATOM   1250  H   ILE A  77       7.360   4.442  -5.744  1.00 52.07           H  
ATOM   1251  CA  ILE A  77       7.113   2.772  -4.429  1.00 52.07           C  
ATOM   1252  HA  ILE A  77       7.129   1.690  -4.562  1.00 52.07           H  
ATOM   1253  C   ILE A  77       5.729   3.161  -3.931  1.00 52.07           C  
ATOM   1254  CB  ILE A  77       8.231   3.122  -3.424  1.00 52.07           C  
ATOM   1255  HB  ILE A  77       8.192   4.190  -3.208  1.00 52.07           H  
ATOM   1256  O   ILE A  77       5.465   4.345  -3.711  1.00 52.07           O  
ATOM   1257  CG1 ILE A  77       9.627   2.787  -4.000  1.00 52.07           C  
ATOM   1258 HG12 ILE A  77       9.702   1.714  -4.173  1.00 52.07           H  
ATOM   1259 HG13 ILE A  77       9.755   3.293  -4.957  1.00 52.07           H  
ATOM   1260  CG2 ILE A  77       7.987   2.365  -2.110  1.00 52.07           C  
ATOM   1261 HG21 ILE A  77       8.076   1.294  -2.289  1.00 52.07           H  
ATOM   1262 HG22 ILE A  77       6.994   2.581  -1.715  1.00 52.07           H  
ATOM   1263 HG23 ILE A  77       8.709   2.668  -1.352  1.00 52.07           H  
ATOM   1264  CD1 ILE A  77      10.791   3.235  -3.107  1.00 52.07           C  
ATOM   1265 HD11 ILE A  77      10.707   4.301  -2.895  1.00 52.07           H  
ATOM   1266 HD12 ILE A  77      10.799   2.673  -2.173  1.00 52.07           H  
ATOM   1267 HD13 ILE A  77      11.733   3.051  -3.623  1.00 52.07           H  
ATOM   1268  N   VAL A  78       4.850   2.175  -3.772  1.00 50.60           N  
ATOM   1269  H   VAL A  78       5.127   1.221  -3.957  1.00 50.60           H  
ATOM   1270  CA  VAL A  78       3.527   2.380  -3.187  1.00 50.60           C  
ATOM   1271  HA  VAL A  78       3.286   3.442  -3.214  1.00 50.60           H  
ATOM   1272  C   VAL A  78       3.589   1.930  -1.736  1.00 50.60           C  
ATOM   1273  CB  VAL A  78       2.422   1.663  -3.980  1.00 50.60           C  
ATOM   1274  HB  VAL A  78       2.548   0.582  -3.910  1.00 50.60           H  
ATOM   1275  O   VAL A  78       3.832   0.757  -1.458  1.00 50.60           O  
ATOM   1276  CG1 VAL A  78       1.050   2.047  -3.423  1.00 50.60           C  
ATOM   1277 HG11 VAL A  78       0.904   3.122  -3.525  1.00 50.60           H  
ATOM   1278 HG12 VAL A  78       0.972   1.773  -2.371  1.00 50.60           H  
ATOM   1279 HG13 VAL A  78       0.265   1.525  -3.971  1.00 50.60           H  
ATOM   1280  CG2 VAL A  78       2.449   2.075  -5.460  1.00 50.60           C  
ATOM   1281 HG21 VAL A  78       1.601   1.632  -5.983  1.00 50.60           H  
ATOM   1282 HG22 VAL A  78       3.364   1.714  -5.930  1.00 50.60           H  
ATOM   1283 HG23 VAL A  78       2.403   3.160  -5.547  1.00 50.60           H  
ATOM   1284  N   MET A  79       3.405   2.864  -0.806  1.00 49.28           N  
ATOM   1285  H   MET A  79       3.199   3.805  -1.109  1.00 49.28           H  
ATOM   1286  CA  MET A  79       3.342   2.559   0.619  1.00 49.28           C  
ATOM   1287  HA  MET A  79       3.667   1.526   0.737  1.00 49.28           H  
ATOM   1288  C   MET A  79       1.909   2.692   1.123  1.00 49.28           C  
ATOM   1289  CB  MET A  79       4.316   3.390   1.461  1.00 49.28           C  
ATOM   1290  HB2 MET A  79       4.328   2.982   2.472  1.00 49.28           H  
ATOM   1291  HB3 MET A  79       3.960   4.418   1.523  1.00 49.28           H  
ATOM   1292  O   MET A  79       1.302   3.743   0.943  1.00 49.28           O  
ATOM   1293  CG  MET A  79       5.745   3.372   0.914  1.00 49.28           C  
ATOM   1294  HG2 MET A  79       5.751   3.824  -0.078  1.00 49.28           H  
ATOM   1295  HG3 MET A  79       6.067   2.336   0.809  1.00 49.28           H  
ATOM   1296  SD  MET A  79       6.948   4.258   1.939  1.00 49.28           S  
ATOM   1297  CE  MET A  79       6.323   5.949   1.753  1.00 49.28           C  
ATOM   1298  HE1 MET A  79       7.056   6.651   2.151  1.00 49.28           H  
ATOM   1299  HE2 MET A  79       6.139   6.163   0.700  1.00 49.28           H  
ATOM   1300  HE3 MET A  79       5.391   6.060   2.309  1.00 49.28           H  
ATOM   1301  N   PHE A  80       1.367   1.679   1.790  1.00 50.46           N  
ATOM   1302  H   PHE A  80       1.912   0.836   1.903  1.00 50.46           H  
ATOM   1303  CA  PHE A  80       0.074   1.782   2.467  1.00 50.46           C  
ATOM   1304  HA  PHE A  80      -0.454   2.668   2.114  1.00 50.46           H  
ATOM   1305  C   PHE A  80       0.305   1.940   3.961  1.00 50.46           C  
ATOM   1306  CB  PHE A  80      -0.838   0.590   2.160  1.00 50.46           C  
ATOM   1307  HB2 PHE A  80      -1.779   0.747   2.688  1.00 50.46           H  
ATOM   1308  HB3 PHE A  80      -0.418  -0.330   2.567  1.00 50.46           H  
ATOM   1309  O   PHE A  80       0.884   1.059   4.586  1.00 50.46           O  
ATOM   1310  CG  PHE A  80      -1.140   0.388   0.692  1.00 50.46           C  
ATOM   1311  CD1 PHE A  80      -2.359   0.853   0.167  1.00 50.46           C  
ATOM   1312  HD1 PHE A  80      -3.073   1.353   0.804  1.00 50.46           H  
ATOM   1313  CD2 PHE A  80      -0.222  -0.275  -0.146  1.00 50.46           C  
ATOM   1314  HD2 PHE A  80       0.714  -0.639   0.252  1.00 50.46           H  
ATOM   1315  CE1 PHE A  80      -2.657   0.647  -1.190  1.00 50.46           C  
ATOM   1316  HE1 PHE A  80      -3.603   0.969  -1.600  1.00 50.46           H  
ATOM   1317  CE2 PHE A  80      -0.520  -0.466  -1.506  1.00 50.46           C  
ATOM   1318  HE2 PHE A  80       0.183  -0.978  -2.146  1.00 50.46           H  
ATOM   1319  CZ  PHE A  80      -1.737  -0.000  -2.028  1.00 50.46           C  
ATOM   1320  HZ  PHE A  80      -1.970  -0.156  -3.071  1.00 50.46           H  
ATOM   1321  N   ALA A  81      -0.154   3.046   4.536  1.00 47.66           N  
ATOM   1322  H   ALA A  81      -0.637   3.717   3.956  1.00 47.66           H  
ATOM   1323  CA  ALA A  81      -0.245   3.226   5.971  1.00 47.66           C  
ATOM   1324  HA  ALA A  81       0.382   2.480   6.460  1.00 47.66           H  
ATOM   1325  C   ALA A  81      -1.696   3.042   6.420  1.00 47.66           C  
ATOM   1326  CB  ALA A  81       0.332   4.575   6.388  1.00 47.66           C  
ATOM   1327  HB1 ALA A  81       1.338   4.690   5.986  1.00 47.66           H  
ATOM   1328  HB2 ALA A  81      -0.316   5.374   6.030  1.00 47.66           H  
ATOM   1329  HB3 ALA A  81       0.373   4.619   7.476  1.00 47.66           H  
ATOM   1330  O   ALA A  81      -2.575   3.814   6.042  1.00 47.66           O  
ATOM   1331  N   CYS A  82      -1.956   2.047   7.257  1.00 49.37           N  
ATOM   1332  H   CYS A  82      -1.202   1.422   7.505  1.00 49.37           H  
ATOM   1333  CA  CYS A  82      -3.247   1.916   7.927  1.00 49.37           C  
ATOM   1334  HA  CYS A  82      -4.021   2.446   7.371  1.00 49.37           H  
ATOM   1335  C   CYS A  82      -3.140   2.542   9.313  1.00 49.37           C  
ATOM   1336  CB  CYS A  82      -3.648   0.440   7.995  1.00 49.37           C  
ATOM   1337  HB2 CYS A  82      -4.568   0.336   8.569  1.00 49.37           H  
ATOM   1338  HB3 CYS A  82      -2.857  -0.122   8.493  1.00 49.37           H  
ATOM   1339  O   CYS A  82      -2.256   2.157  10.074  1.00 49.37           O  
ATOM   1340  SG  CYS A  82      -3.903  -0.206   6.317  1.00 49.37           S  
ATOM   1341  HG  CYS A  82      -3.874  -1.505   6.631  1.00 49.37           H  
ATOM   1342  N   THR A  83      -4.039   3.466   9.650  1.00 49.92           N  
ATOM   1343  H   THR A  83      -4.737   3.732   8.970  1.00 49.92           H  
ATOM   1344  CA  THR A  83      -4.204   3.962  11.019  1.00 49.92           C  
ATOM   1345  HA  THR A  83      -3.524   3.410  11.668  1.00 49.92           H  
ATOM   1346  C   THR A  83      -5.612   3.668  11.510  1.00 49.92           C  
ATOM   1347  CB  THR A  83      -3.804   5.435  11.172  1.00 49.92           C  
ATOM   1348  HB  THR A  83      -2.794   5.559  10.782  1.00 49.92           H  
ATOM   1349  O   THR A  83      -6.598   3.836  10.791  1.00 49.92           O  
ATOM   1350  CG2 THR A  83      -4.725   6.429  10.471  1.00 49.92           C  
ATOM   1351 HG21 THR A  83      -4.785   6.180   9.411  1.00 49.92           H  
ATOM   1352 HG22 THR A  83      -4.320   7.436  10.569  1.00 49.92           H  
ATOM   1353 HG23 THR A  83      -5.721   6.399  10.914  1.00 49.92           H  
ATOM   1354  OG1 THR A  83      -3.793   5.771  12.538  1.00 49.92           O  
ATOM   1355  HG1 THR A  83      -3.386   6.637  12.613  1.00 49.92           H  
ATOM   1356  N   THR A  84      -5.710   3.183  12.742  1.00 46.07           N  
ATOM   1357  H   THR A  84      -4.868   3.139  13.298  1.00 46.07           H  
ATOM   1358  CA  THR A  84      -6.995   2.928  13.393  1.00 46.07           C  
ATOM   1359  HA  THR A  84      -7.796   2.949  12.655  1.00 46.07           H  
ATOM   1360  C   THR A  84      -7.251   4.040  14.394  1.00 46.07           C  
ATOM   1361  CB  THR A  84      -7.026   1.540  14.037  1.00 46.07           C  
ATOM   1362  HB  THR A  84      -6.267   1.469  14.815  1.00 46.07           H  
ATOM   1363  O   THR A  84      -6.496   4.210  15.349  1.00 46.07           O  
ATOM   1364  CG2 THR A  84      -8.396   1.226  14.628  1.00 46.07           C  
ATOM   1365 HG21 THR A  84      -8.413   0.194  14.976  1.00 46.07           H  
ATOM   1366 HG22 THR A  84      -9.166   1.366  13.870  1.00 46.07           H  
ATOM   1367 HG23 THR A  84      -8.594   1.883  15.475  1.00 46.07           H  
ATOM   1368  OG1 THR A  84      -6.768   0.570  13.041  1.00 46.07           O  
ATOM   1369  HG1 THR A  84      -5.839   0.647  12.814  1.00 46.07           H  
ATOM   1370  N   VAL A  85      -8.313   4.806  14.164  1.00 45.11           N  
ATOM   1371  H   VAL A  85      -8.896   4.588  13.369  1.00 45.11           H  
ATOM   1372  CA  VAL A  85      -8.756   5.889  15.038  1.00 45.11           C  
ATOM   1373  HA  VAL A  85      -7.962   6.128  15.745  1.00 45.11           H  
ATOM   1374  C   VAL A  85      -9.967   5.403  15.819  1.00 45.11           C  
ATOM   1375  CB  VAL A  85      -9.064   7.171  14.243  1.00 45.11           C  
ATOM   1376  HB  VAL A  85      -9.902   6.993  13.569  1.00 45.11           H  
ATOM   1377  O   VAL A  85     -11.026   5.125  15.252  1.00 45.11           O  
ATOM   1378  CG1 VAL A  85      -9.428   8.320  15.194  1.00 45.11           C  
ATOM   1379 HG11 VAL A  85      -9.625   9.227  14.622  1.00 45.11           H  
ATOM   1380 HG12 VAL A  85     -10.327   8.075  15.759  1.00 45.11           H  
ATOM   1381 HG13 VAL A  85      -8.611   8.507  15.892  1.00 45.11           H  
ATOM   1382  CG2 VAL A  85      -7.854   7.612  13.406  1.00 45.11           C  
ATOM   1383 HG21 VAL A  85      -8.074   8.553  12.900  1.00 45.11           H  
ATOM   1384 HG22 VAL A  85      -6.981   7.739  14.046  1.00 45.11           H  
ATOM   1385 HG23 VAL A  85      -7.632   6.863  12.645  1.00 45.11           H  
ATOM   1386  N   ARG A  86      -9.814   5.314  17.141  1.00 42.22           N  
ATOM   1387  H   ARG A  86      -8.923   5.568  17.542  1.00 42.22           H  
ATOM   1388  CA  ARG A  86     -10.931   5.093  18.055  1.00 42.22           C  
ATOM   1389  HA  ARG A  86     -11.689   4.487  17.559  1.00 42.22           H  
ATOM   1390  C   ARG A  86     -11.550   6.449  18.387  1.00 42.22           C  
ATOM   1391  CB  ARG A  86     -10.427   4.333  19.290  1.00 42.22           C  
ATOM   1392  HB2 ARG A  86      -9.887   3.447  18.955  1.00 42.22           H  
ATOM   1393  HB3 ARG A  86      -9.738   4.964  19.853  1.00 42.22           H  
ATOM   1394  O   ARG A  86     -10.883   7.316  18.933  1.00 42.22           O  
ATOM   1395  CG  ARG A  86     -11.577   3.891  20.203  1.00 42.22           C  
ATOM   1396  HG2 ARG A  86     -12.072   4.767  20.620  1.00 42.22           H  
ATOM   1397  HG3 ARG A  86     -12.299   3.314  19.625  1.00 42.22           H  
ATOM   1398  CD  ARG A  86     -11.032   3.026  21.343  1.00 42.22           C  
ATOM   1399  HD2 ARG A  86     -10.365   3.638  21.951  1.00 42.22           H  
ATOM   1400  HD3 ARG A  86     -10.461   2.202  20.915  1.00 42.22           H  
ATOM   1401  NE  ARG A  86     -12.124   2.498  22.183  1.00 42.22           N  
ATOM   1402  HE  ARG A  86     -13.010   2.977  22.111  1.00 42.22           H  
ATOM   1403  NH1 ARG A  86     -10.882   0.942  23.319  1.00 42.22           N  
ATOM   1404 HH11 ARG A  86     -10.811   0.184  23.982  1.00 42.22           H  
ATOM   1405 HH12 ARG A  86     -10.060   1.306  22.860  1.00 42.22           H  
ATOM   1406  NH2 ARG A  86     -13.069   1.140  23.745  1.00 42.22           N  
ATOM   1407 HH21 ARG A  86     -13.953   1.607  23.604  1.00 42.22           H  
ATOM   1408 HH22 ARG A  86     -12.992   0.403  24.432  1.00 42.22           H  
ATOM   1409  CZ  ARG A  86     -12.021   1.532  23.075  1.00 42.22           C  
ATOM   1410  N   LEU A  87     -12.814   6.631  18.025  1.00 47.04           N  
ATOM   1411  H   LEU A  87     -13.280   5.872  17.550  1.00 47.04           H  
ATOM   1412  CA  LEU A  87     -13.664   7.682  18.589  1.00 47.04           C  
ATOM   1413  HA  LEU A  87     -13.061   8.386  19.162  1.00 47.04           H  
ATOM   1414  C   LEU A  87     -14.629   7.020  19.576  1.00 47.04           C  
ATOM   1415  CB  LEU A  87     -14.386   8.444  17.463  1.00 47.04           C  
ATOM   1416  HB2 LEU A  87     -14.972   7.731  16.884  1.00 47.04           H  
ATOM   1417  HB3 LEU A  87     -15.076   9.154  17.920  1.00 47.04           H  
ATOM   1418  O   LEU A  87     -14.915   5.832  19.413  1.00 47.04           O  
ATOM   1419  CG  LEU A  87     -13.453   9.216  16.509  1.00 47.04           C  
ATOM   1420  HG  LEU A  87     -12.782   8.519  16.006  1.00 47.04           H  
ATOM   1421  CD1 LEU A  87     -14.299   9.921  15.450  1.00 47.04           C  
ATOM   1422 HD11 LEU A  87     -14.914  10.687  15.921  1.00 47.04           H  
ATOM   1423 HD12 LEU A  87     -13.648  10.398  14.718  1.00 47.04           H  
ATOM   1424 HD13 LEU A  87     -14.957   9.205  14.956  1.00 47.04           H  
ATOM   1425  CD2 LEU A  87     -12.630  10.294  17.216  1.00 47.04           C  
ATOM   1426 HD21 LEU A  87     -11.918   9.829  17.899  1.00 47.04           H  
ATOM   1427 HD22 LEU A  87     -13.281  10.962  17.780  1.00 47.04           H  
ATOM   1428 HD23 LEU A  87     -12.065  10.872  16.485  1.00 47.04           H  
ATOM   1429  N   ASP A  88     -15.139   7.765  20.562  1.00 55.71           N  
ATOM   1430  H   ASP A  88     -14.802   8.714  20.643  1.00 55.71           H  
ATOM   1431  CA  ASP A  88     -15.858   7.262  21.754  1.00 55.71           C  
ATOM   1432  HA  ASP A  88     -15.125   6.821  22.430  1.00 55.71           H  
ATOM   1433  C   ASP A  88     -16.921   6.170  21.499  1.00 55.71           C  
ATOM   1434  CB  ASP A  88     -16.504   8.456  22.484  1.00 55.71           C  
ATOM   1435  HB2 ASP A  88     -17.149   8.077  23.277  1.00 55.71           H  
ATOM   1436  HB3 ASP A  88     -17.125   9.011  21.781  1.00 55.71           H  
ATOM   1437  O   ASP A  88     -17.190   5.355  22.378  1.00 55.71           O  
ATOM   1438  CG  ASP A  88     -15.476   9.394  23.126  1.00 55.71           C  
ATOM   1439  OD1 ASP A  88     -14.500   8.870  23.705  1.00 55.71           O  
ATOM   1440  OD2 ASP A  88     -15.667  10.622  22.998  1.00 55.71           O  
ATOM   1441  N   TRP A  89     -17.472   6.080  20.283  1.00 58.67           N  
ATOM   1442  H   TRP A  89     -17.173   6.768  19.606  1.00 58.67           H  
ATOM   1443  CA  TRP A  89     -18.484   5.088  19.903  1.00 58.67           C  
ATOM   1444  HA  TRP A  89     -18.552   4.339  20.693  1.00 58.67           H  
ATOM   1445  C   TRP A  89     -18.174   4.309  18.609  1.00 58.67           C  
ATOM   1446  CB  TRP A  89     -19.839   5.811  19.853  1.00 58.67           C  
ATOM   1447  HB2 TRP A  89     -20.632   5.074  19.720  1.00 58.67           H  
ATOM   1448  HB3 TRP A  89     -19.855   6.477  18.991  1.00 58.67           H  
ATOM   1449  O   TRP A  89     -18.990   3.477  18.200  1.00 58.67           O  
ATOM   1450  CG  TRP A  89     -20.142   6.616  21.084  1.00 58.67           C  
ATOM   1451  CD1 TRP A  89     -19.804   7.913  21.283  1.00 58.67           C  
ATOM   1452  HD1 TRP A  89     -19.293   8.541  20.569  1.00 58.67           H  
ATOM   1453  CD2 TRP A  89     -20.749   6.170  22.336  1.00 58.67           C  
ATOM   1454  CE2 TRP A  89     -20.736   7.261  23.258  1.00 58.67           C  
ATOM   1455  CE3 TRP A  89     -21.303   4.953  22.789  1.00 58.67           C  
ATOM   1456  HE3 TRP A  89     -21.320   4.100  22.126  1.00 58.67           H  
ATOM   1457  NE1 TRP A  89     -20.142   8.293  22.566  1.00 58.67           N  
ATOM   1458  HE1 TRP A  89     -19.925   9.199  22.957  1.00 58.67           H  
ATOM   1459  CH2 TRP A  89     -21.808   5.933  24.971  1.00 58.67           C  
ATOM   1460  HH2 TRP A  89     -22.213   5.834  25.967  1.00 58.67           H  
ATOM   1461  CZ2 TRP A  89     -21.252   7.155  24.556  1.00 58.67           C  
ATOM   1462  HZ2 TRP A  89     -21.222   8.001  25.227  1.00 58.67           H  
ATOM   1463  CZ3 TRP A  89     -21.831   4.837  24.090  1.00 58.67           C  
ATOM   1464  HZ3 TRP A  89     -22.254   3.899  24.417  1.00 58.67           H  
ATOM   1465  N   LYS A  90     -17.045   4.562  17.912  1.00 45.28           N  
ATOM   1466  H   LYS A  90     -16.344   5.142  18.351  1.00 45.28           H  
ATOM   1467  CA  LYS A  90     -16.759   3.979  16.577  1.00 45.28           C  
ATOM   1468  HA  LYS A  90     -17.249   3.006  16.551  1.00 45.28           H  
ATOM   1469  C   LYS A  90     -15.261   3.708  16.278  1.00 45.28           C  
ATOM   1470  CB  LYS A  90     -17.411   4.838  15.462  1.00 45.28           C  
ATOM   1471  HB2 LYS A  90     -17.114   4.433  14.495  1.00 45.28           H  
ATOM   1472  HB3 LYS A  90     -17.035   5.859  15.528  1.00 45.28           H  
ATOM   1473  O   LYS A  90     -14.395   4.554  16.468  1.00 45.28           O  
ATOM   1474  CG  LYS A  90     -18.956   4.855  15.519  1.00 45.28           C  
ATOM   1475  HG2 LYS A  90     -19.269   5.354  16.436  1.00 45.28           H  
ATOM   1476  HG3 LYS A  90     -19.325   3.830  15.528  1.00 45.28           H  
ATOM   1477  CD  LYS A  90     -19.620   5.603  14.357  1.00 45.28           C  
ATOM   1478  HD2 LYS A  90     -19.234   6.621  14.327  1.00 45.28           H  
ATOM   1479  HD3 LYS A  90     -19.386   5.102  13.418  1.00 45.28           H  
ATOM   1480  CE  LYS A  90     -21.142   5.626  14.582  1.00 45.28           C  
ATOM   1481  HE2 LYS A  90     -21.333   6.019  15.581  1.00 45.28           H  
ATOM   1482  HE3 LYS A  90     -21.515   4.602  14.556  1.00 45.28           H  
ATOM   1483  NZ  LYS A  90     -21.845   6.460  13.573  1.00 45.28           N  
ATOM   1484  HZ1 LYS A  90     -21.515   7.414  13.614  1.00 45.28           H  
ATOM   1485  HZ2 LYS A  90     -22.838   6.473  13.753  1.00 45.28           H  
ATOM   1486  HZ3 LYS A  90     -21.688   6.107  12.640  1.00 45.28           H  
ATOM   1487  N   ILE A  91     -15.037   2.507  15.729  1.00 46.69           N  
ATOM   1488  H   ILE A  91     -15.868   1.932  15.696  1.00 46.69           H  
ATOM   1489  CA  ILE A  91     -13.871   1.847  15.085  1.00 46.69           C  
ATOM   1490  HA  ILE A  91     -14.464   1.077  14.591  1.00 46.69           H  
ATOM   1491  C   ILE A  91     -13.230   2.386  13.791  1.00 46.69           C  
ATOM   1492  CB  ILE A  91     -13.016   0.850  15.915  1.00 46.69           C  
ATOM   1493  HB  ILE A  91     -13.436  -0.136  15.711  1.00 46.69           H  
ATOM   1494  O   ILE A  91     -13.108   1.573  12.879  1.00 46.69           O  
ATOM   1495  CG1 ILE A  91     -13.078   1.002  17.442  1.00 46.69           C  
ATOM   1496 HG12 ILE A  91     -12.425   1.817  17.754  1.00 46.69           H  
ATOM   1497 HG13 ILE A  91     -14.096   1.239  17.752  1.00 46.69           H  
ATOM   1498  CG2 ILE A  91     -11.559   0.776  15.428  1.00 46.69           C  
ATOM   1499 HG21 ILE A  91     -11.095   1.761  15.479  1.00 46.69           H  
ATOM   1500 HG22 ILE A  91     -11.522   0.398  14.406  1.00 46.69           H  
ATOM   1501 HG23 ILE A  91     -10.977   0.077  16.028  1.00 46.69           H  
ATOM   1502  CD1 ILE A  91     -12.678  -0.295  18.166  1.00 46.69           C  
ATOM   1503 HD11 ILE A  91     -13.280  -1.133  17.814  1.00 46.69           H  
ATOM   1504 HD12 ILE A  91     -11.621  -0.516  18.020  1.00 46.69           H  
ATOM   1505 HD13 ILE A  91     -12.849  -0.166  19.235  1.00 46.69           H  
ATOM   1506  N   MET A  92     -12.927   3.665  13.560  1.00 43.35           N  
ATOM   1507  H   MET A  92     -12.836   4.317  14.326  1.00 43.35           H  
ATOM   1508  CA  MET A  92     -12.586   4.086  12.180  1.00 43.35           C  
ATOM   1509  HA  MET A  92     -13.282   3.601  11.496  1.00 43.35           H  
ATOM   1510  C   MET A  92     -11.194   3.631  11.708  1.00 43.35           C  
ATOM   1511  CB  MET A  92     -12.805   5.587  11.974  1.00 43.35           C  
ATOM   1512  HB2 MET A  92     -12.456   5.860  10.978  1.00 43.35           H  
ATOM   1513  HB3 MET A  92     -12.238   6.153  12.714  1.00 43.35           H  
ATOM   1514  O   MET A  92     -10.176   4.093  12.211  1.00 43.35           O  
ATOM   1515  CG  MET A  92     -14.299   5.918  12.078  1.00 43.35           C  
ATOM   1516  HG2 MET A  92     -14.862   5.181  11.506  1.00 43.35           H  
ATOM   1517  HG3 MET A  92     -14.603   5.835  13.122  1.00 43.35           H  
ATOM   1518  SD  MET A  92     -14.774   7.552  11.460  1.00 43.35           S  
ATOM   1519  CE  MET A  92     -13.697   8.586  12.478  1.00 43.35           C  
ATOM   1520  HE1 MET A  92     -14.063   9.613  12.471  1.00 43.35           H  
ATOM   1521  HE2 MET A  92     -13.675   8.194  13.495  1.00 43.35           H  
ATOM   1522  HE3 MET A  92     -12.685   8.568  12.075  1.00 43.35           H  
ATOM   1523  N   HIS A  93     -11.146   2.777  10.682  1.00 46.91           N  
ATOM   1524  H   HIS A  93     -12.009   2.382  10.336  1.00 46.91           H  
ATOM   1525  CA  HIS A  93      -9.912   2.414   9.982  1.00 46.91           C  
ATOM   1526  HA  HIS A  93      -9.065   2.531  10.658  1.00 46.91           H  
ATOM   1527  C   HIS A  93      -9.700   3.341   8.781  1.00 46.91           C  
ATOM   1528  CB  HIS A  93      -9.955   0.946   9.547  1.00 46.91           C  
ATOM   1529  HB2 HIS A  93      -9.036   0.709   9.012  1.00 46.91           H  
ATOM   1530  HB3 HIS A  93     -10.791   0.805   8.861  1.00 46.91           H  
ATOM   1531  O   HIS A  93     -10.485   3.332   7.828  1.00 46.91           O  
ATOM   1532  CG  HIS A  93     -10.107  -0.024  10.687  1.00 46.91           C  
ATOM   1533  CD2 HIS A  93     -11.255  -0.680  11.043  1.00 46.91           C  
ATOM   1534  HD2 HIS A  93     -12.213  -0.591  10.554  1.00 46.91           H  
ATOM   1535  ND1 HIS A  93      -9.124  -0.426  11.564  1.00 46.91           N  
ATOM   1536  HD1 HIS A  93      -8.186  -0.062  11.649  1.00 46.91           H  
ATOM   1537  CE1 HIS A  93      -9.667  -1.307  12.418  1.00 46.91           C  
ATOM   1538  HE1 HIS A  93      -9.141  -1.775  13.237  1.00 46.91           H  
ATOM   1539  NE2 HIS A  93     -10.968  -1.490  12.146  1.00 46.91           N  
ATOM   1540  N   VAL A  94      -8.636   4.137   8.832  1.00 46.87           N  
ATOM   1541  H   VAL A  94      -8.015   4.062   9.625  1.00 46.87           H  
ATOM   1542  CA  VAL A  94      -8.223   5.041   7.756  1.00 46.87           C  
ATOM   1543  HA  VAL A  94      -9.036   5.152   7.039  1.00 46.87           H  
ATOM   1544  C   VAL A  94      -7.033   4.412   7.041  1.00 46.87           C  
ATOM   1545  CB  VAL A  94      -7.892   6.441   8.304  1.00 46.87           C  
ATOM   1546  HB  VAL A  94      -7.052   6.364   8.995  1.00 46.87           H  
ATOM   1547  O   VAL A  94      -6.011   4.118   7.663  1.00 46.87           O  
ATOM   1548  CG1 VAL A  94      -7.510   7.404   7.174  1.00 46.87           C  
ATOM   1549 HG11 VAL A  94      -8.329   7.492   6.460  1.00 46.87           H  
ATOM   1550 HG12 VAL A  94      -6.620   7.047   6.655  1.00 46.87           H  
ATOM   1551 HG13 VAL A  94      -7.288   8.389   7.586  1.00 46.87           H  
ATOM   1552  CG2 VAL A  94      -9.079   7.047   9.067  1.00 46.87           C  
ATOM   1553 HG21 VAL A  94      -9.954   7.092   8.418  1.00 46.87           H  
ATOM   1554 HG22 VAL A  94      -8.828   8.053   9.403  1.00 46.87           H  
ATOM   1555 HG23 VAL A  94      -9.310   6.443   9.945  1.00 46.87           H  
ATOM   1556  N   GLN A  95      -7.169   4.193   5.735  1.00 48.14           N  
ATOM   1557  H   GLN A  95      -8.016   4.483   5.269  1.00 48.14           H  
ATOM   1558  CA  GLN A  95      -6.091   3.701   4.883  1.00 48.14           C  
ATOM   1559  HA  GLN A  95      -5.281   3.302   5.494  1.00 48.14           H  
ATOM   1560  C   GLN A  95      -5.529   4.873   4.076  1.00 48.14           C  
ATOM   1561  CB  GLN A  95      -6.596   2.560   3.987  1.00 48.14           C  
ATOM   1562  HB2 GLN A  95      -7.426   2.916   3.377  1.00 48.14           H  
ATOM   1563  HB3 GLN A  95      -5.786   2.256   3.324  1.00 48.14           H  
ATOM   1564  O   GLN A  95      -6.236   5.525   3.311  1.00 48.14           O  
ATOM   1565  CG  GLN A  95      -7.048   1.340   4.809  1.00 48.14           C  
ATOM   1566  HG2 GLN A  95      -6.247   1.059   5.493  1.00 48.14           H  
ATOM   1567  HG3 GLN A  95      -7.923   1.598   5.405  1.00 48.14           H  
ATOM   1568  CD  GLN A  95      -7.409   0.143   3.935  1.00 48.14           C  
ATOM   1569  NE2 GLN A  95      -7.171  -1.068   4.390  1.00 48.14           N  
ATOM   1570 HE21 GLN A  95      -7.416  -1.821   3.763  1.00 48.14           H  
ATOM   1571 HE22 GLN A  95      -6.707  -1.205   5.277  1.00 48.14           H  
ATOM   1572  OE1 GLN A  95      -7.926   0.259   2.841  1.00 48.14           O  
ATOM   1573  N   VAL A  96      -4.248   5.166   4.254  1.00 47.25           N  
ATOM   1574  H   VAL A  96      -3.704   4.602   4.892  1.00 47.25           H  
ATOM   1575  CA  VAL A  96      -3.531   6.202   3.509  1.00 47.25           C  
ATOM   1576  HA  VAL A  96      -4.233   6.767   2.895  1.00 47.25           H  
ATOM   1577  C   VAL A  96      -2.543   5.513   2.581  1.00 47.25           C  
ATOM   1578  CB  VAL A  96      -2.839   7.204   4.451  1.00 47.25           C  
ATOM   1579  HB  VAL A  96      -2.041   6.699   4.997  1.00 47.25           H  
ATOM   1580  O   VAL A  96      -1.798   4.637   3.005  1.00 47.25           O  
ATOM   1581  CG1 VAL A  96      -2.233   8.366   3.654  1.00 47.25           C  
ATOM   1582 HG11 VAL A  96      -1.465   8.001   2.972  1.00 47.25           H  
ATOM   1583 HG12 VAL A  96      -1.766   9.077   4.335  1.00 47.25           H  
ATOM   1584 HG13 VAL A  96      -3.007   8.876   3.081  1.00 47.25           H  
ATOM   1585  CG2 VAL A  96      -3.826   7.795   5.469  1.00 47.25           C  
ATOM   1586 HG21 VAL A  96      -3.327   8.556   6.070  1.00 47.25           H  
ATOM   1587 HG22 VAL A  96      -4.672   8.244   4.950  1.00 47.25           H  
ATOM   1588 HG23 VAL A  96      -4.183   7.013   6.139  1.00 47.25           H  
ATOM   1589  N   CYS A  97      -2.536   5.892   1.312  1.00 49.00           N  
ATOM   1590  H   CYS A  97      -3.138   6.651   1.023  1.00 49.00           H  
ATOM   1591  CA  CYS A  97      -1.591   5.418   0.313  1.00 49.00           C  
ATOM   1592  HA  CYS A  97      -1.045   4.554   0.693  1.00 49.00           H  
ATOM   1593  C   CYS A  97      -0.582   6.527  -0.003  1.00 49.00           C  
ATOM   1594  CB  CYS A  97      -2.391   4.971  -0.912  1.00 49.00           C  
ATOM   1595  HB2 CYS A  97      -3.126   4.232  -0.591  1.00 49.00           H  
ATOM   1596  HB3 CYS A  97      -2.914   5.824  -1.344  1.00 49.00           H  
ATOM   1597  O   CYS A  97      -0.938   7.700  -0.107  1.00 49.00           O  
ATOM   1598  SG  CYS A  97      -1.326   4.211  -2.163  1.00 49.00           S  
ATOM   1599  HG  CYS A  97      -0.641   5.304  -2.511  1.00 49.00           H  
ATOM   1600  N   PHE A  98       0.678   6.164  -0.191  1.00 51.50           N  
ATOM   1601  H   PHE A  98       0.914   5.192  -0.053  1.00 51.50           H  
ATOM   1602  CA  PHE A  98       1.748   7.053  -0.622  1.00 51.50           C  
ATOM   1603  HA  PHE A  98       1.352   8.050  -0.815  1.00 51.50           H  
ATOM   1604  C   PHE A  98       2.329   6.494  -1.914  1.00 51.50           C  
ATOM   1605  CB  PHE A  98       2.829   7.166   0.459  1.00 51.50           C  
ATOM   1606  HB2 PHE A  98       3.288   6.186   0.594  1.00 51.50           H  
ATOM   1607  HB3 PHE A  98       3.610   7.830   0.088  1.00 51.50           H  
ATOM   1608  O   PHE A  98       2.744   5.340  -1.945  1.00 51.50           O  
ATOM   1609  CG  PHE A  98       2.352   7.672   1.808  1.00 51.50           C  
ATOM   1610  CD1 PHE A  98       2.531   9.021   2.155  1.00 51.50           C  
ATOM   1611  HD1 PHE A  98       3.016   9.694   1.464  1.00 51.50           H  
ATOM   1612  CD2 PHE A  98       1.739   6.798   2.725  1.00 51.50           C  
ATOM   1613  HD2 PHE A  98       1.601   5.757   2.474  1.00 51.50           H  
ATOM   1614  CE1 PHE A  98       2.084   9.501   3.399  1.00 51.50           C  
ATOM   1615  HE1 PHE A  98       2.241  10.535   3.667  1.00 51.50           H  
ATOM   1616  CE2 PHE A  98       1.277   7.284   3.959  1.00 51.50           C  
ATOM   1617  HE2 PHE A  98       0.782   6.612   4.645  1.00 51.50           H  
ATOM   1618  CZ  PHE A  98       1.444   8.636   4.299  1.00 51.50           C  
ATOM   1619  HZ  PHE A  98       1.093   9.004   5.252  1.00 51.50           H  
ATOM   1620  N   CYS A  99       2.376   7.295  -2.970  1.00 50.56           N  
ATOM   1621  H   CYS A  99       2.041   8.242  -2.864  1.00 50.56           H  
ATOM   1622  CA  CYS A  99       3.042   6.951  -4.220  1.00 50.56           C  
ATOM   1623  HA  CYS A  99       3.304   5.893  -4.229  1.00 50.56           H  
ATOM   1624  C   CYS A  99       4.332   7.779  -4.298  1.00 50.56           C  
ATOM   1625  CB  CYS A  99       2.094   7.209  -5.411  1.00 50.56           C  
ATOM   1626  HB2 CYS A  99       2.564   6.839  -6.322  1.00 50.56           H  
ATOM   1627  HB3 CYS A  99       1.983   8.288  -5.520  1.00 50.56           H  
ATOM   1628  O   CYS A  99       4.277   9.006  -4.388  1.00 50.56           O  
ATOM   1629  SG  CYS A  99       0.409   6.514  -5.299  1.00 50.56           S  
ATOM   1630  N   ILE A 100       5.499   7.139  -4.252  1.00 53.56           N  
ATOM   1631  H   ILE A 100       5.498   6.138  -4.121  1.00 53.56           H  
ATOM   1632  CA  ILE A 100       6.786   7.813  -4.465  1.00 53.56           C  
ATOM   1633  HA  ILE A 100       6.667   8.881  -4.282  1.00 53.56           H  
ATOM   1634  C   ILE A 100       7.192   7.622  -5.919  1.00 53.56           C  
ATOM   1635  CB  ILE A 100       7.884   7.317  -3.504  1.00 53.56           C  
ATOM   1636  HB  ILE A 100       8.025   6.249  -3.666  1.00 53.56           H  
ATOM   1637  O   ILE A 100       7.398   6.491  -6.361  1.00 53.56           O  
ATOM   1638  CG1 ILE A 100       7.480   7.563  -2.038  1.00 53.56           C  
ATOM   1639 HG12 ILE A 100       7.525   8.638  -1.860  1.00 53.56           H  
ATOM   1640 HG13 ILE A 100       6.459   7.225  -1.863  1.00 53.56           H  
ATOM   1641  CG2 ILE A 100       9.215   8.043  -3.804  1.00 53.56           C  
ATOM   1642 HG21 ILE A 100      10.009   7.679  -3.152  1.00 53.56           H  
ATOM   1643 HG22 ILE A 100       9.098   9.118  -3.665  1.00 53.56           H  
ATOM   1644 HG23 ILE A 100       9.536   7.848  -4.827  1.00 53.56           H  
ATOM   1645  CD1 ILE A 100       8.372   6.859  -1.010  1.00 53.56           C  
ATOM   1646 HD11 ILE A 100       9.417   7.146  -1.129  1.00 53.56           H  
ATOM   1647 HD12 ILE A 100       8.065   7.154  -0.007  1.00 53.56           H  
ATOM   1648 HD13 ILE A 100       8.278   5.778  -1.114  1.00 53.56           H  
ATOM   1649  N   ARG A 101       7.350   8.733  -6.637  1.00 50.92           N  
ATOM   1650  H   ARG A 101       7.169   9.611  -6.172  1.00 50.92           H  
ATOM   1651  CA  ARG A 101       7.935   8.779  -7.977  1.00 50.92           C  
ATOM   1652  HA  ARG A 101       7.787   7.819  -8.471  1.00 50.92           H  
ATOM   1653  C   ARG A 101       9.424   9.060  -7.855  1.00 50.92           C  
ATOM   1654  CB  ARG A 101       7.238   9.882  -8.788  1.00 50.92           C  
ATOM   1655  HB2 ARG A 101       6.158   9.749  -8.732  1.00 50.92           H  
ATOM   1656  HB3 ARG A 101       7.462  10.852  -8.344  1.00 50.92           H  
ATOM   1657  O   ARG A 101       9.797  10.131  -7.377  1.00 50.92           O  
ATOM   1658  CG  ARG A 101       7.678   9.889 -10.258  1.00 50.92           C  
ATOM   1659  HG2 ARG A 101       7.435   8.929 -10.713  1.00 50.92           H  
ATOM   1660  HG3 ARG A 101       8.754  10.052 -10.320  1.00 50.92           H  
ATOM   1661  CD  ARG A 101       6.960  11.013 -11.013  1.00 50.92           C  
ATOM   1662  HD2 ARG A 101       7.178  11.961 -10.522  1.00 50.92           H  
ATOM   1663  HD3 ARG A 101       5.886  10.836 -10.965  1.00 50.92           H  
ATOM   1664  NE  ARG A 101       7.386  11.083 -12.426  1.00 50.92           N  
ATOM   1665  HE  ARG A 101       8.069  10.405 -12.734  1.00 50.92           H  
ATOM   1666  NH1 ARG A 101       5.960  12.770 -13.057  1.00 50.92           N  
ATOM   1667 HH11 ARG A 101       5.501  13.306 -13.780  1.00 50.92           H  
ATOM   1668 HH12 ARG A 101       5.612  12.838 -12.111  1.00 50.92           H  
ATOM   1669  NH2 ARG A 101       7.308  11.845 -14.576  1.00 50.92           N  
ATOM   1670 HH21 ARG A 101       6.847  12.402 -15.281  1.00 50.92           H  
ATOM   1671 HH22 ARG A 101       7.899  11.090 -14.894  1.00 50.92           H  
ATOM   1672  CZ  ARG A 101       6.888  11.899 -13.340  1.00 50.92           C  
ATOM   1673  N   VAL A 102      10.274   8.159  -8.338  1.00 50.74           N  
ATOM   1674  H   VAL A 102       9.921   7.261  -8.637  1.00 50.74           H  
ATOM   1675  CA  VAL A 102      11.714   8.428  -8.466  1.00 50.74           C  
ATOM   1676  HA  VAL A 102      11.954   9.356  -7.946  1.00 50.74           H  
ATOM   1677  C   VAL A 102      12.057   8.636  -9.939  1.00 50.74           C  
ATOM   1678  CB  VAL A 102      12.571   7.338  -7.800  1.00 50.74           C  
ATOM   1679  HB  VAL A 102      12.485   6.408  -8.363  1.00 50.74           H  
ATOM   1680  O   VAL A 102      11.951   7.716 -10.755  1.00 50.74           O  
ATOM   1681  CG1 VAL A 102      14.043   7.772  -7.772  1.00 50.74           C  
ATOM   1682 HG11 VAL A 102      14.147   8.703  -7.216  1.00 50.74           H  
ATOM   1683 HG12 VAL A 102      14.643   7.000  -7.289  1.00 50.74           H  
ATOM   1684 HG13 VAL A 102      14.417   7.907  -8.787  1.00 50.74           H  
ATOM   1685  CG2 VAL A 102      12.132   7.085  -6.350  1.00 50.74           C  
ATOM   1686 HG21 VAL A 102      12.133   8.017  -5.785  1.00 50.74           H  
ATOM   1687 HG22 VAL A 102      12.810   6.375  -5.875  1.00 50.74           H  
ATOM   1688 HG23 VAL A 102      11.133   6.650  -6.334  1.00 50.74           H  
ATOM   1689  N   ARG A 103      12.462   9.862 -10.286  1.00 51.80           N  
ATOM   1690  H   ARG A 103      12.532  10.560  -9.559  1.00 51.80           H  
ATOM   1691  CA  ARG A 103      12.983  10.212 -11.614  1.00 51.80           C  
ATOM   1692  HA  ARG A 103      12.721   9.423 -12.319  1.00 51.80           H  
ATOM   1693  C   ARG A 103      14.505  10.280 -11.531  1.00 51.80           C  
ATOM   1694  CB  ARG A 103      12.340  11.525 -12.109  1.00 51.80           C  
ATOM   1695  HB2 ARG A 103      11.263  11.466 -11.950  1.00 51.80           H  
ATOM   1696  HB3 ARG A 103      12.724  12.358 -11.519  1.00 51.80           H  
ATOM   1697  O   ARG A 103      15.043  11.015 -10.699  1.00 51.80           O  
ATOM   1698  CG  ARG A 103      12.589  11.794 -13.607  1.00 51.80           C  
ATOM   1699  HG2 ARG A 103      12.166  10.975 -14.189  1.00 51.80           H  
ATOM   1700  HG3 ARG A 103      13.662  11.840 -13.795  1.00 51.80           H  
ATOM   1701  CD  ARG A 103      11.940  13.111 -14.070  1.00 51.80           C  
ATOM   1702  HD2 ARG A 103      12.362  13.932 -13.490  1.00 51.80           H  
ATOM   1703  HD3 ARG A 103      10.870  13.055 -13.870  1.00 51.80           H  
ATOM   1704  NE  ARG A 103      12.172  13.371 -15.511  1.00 51.80           N  
ATOM   1705  HE  ARG A 103      13.029  13.019 -15.913  1.00 51.80           H  
ATOM   1706  NH1 ARG A 103      10.262  14.572 -16.011  1.00 51.80           N  
ATOM   1707 HH11 ARG A 103       9.637  14.823 -16.764  1.00 51.80           H  
ATOM   1708 HH12 ARG A 103      10.018  14.680 -15.037  1.00 51.80           H  
ATOM   1709  NH2 ARG A 103      11.563  13.917 -17.650  1.00 51.80           N  
ATOM   1710 HH21 ARG A 103      10.763  14.000 -18.261  1.00 51.80           H  
ATOM   1711 HH22 ARG A 103      12.417  13.550 -18.044  1.00 51.80           H  
ATOM   1712  CZ  ARG A 103      11.351  13.959 -16.372  1.00 51.80           C  
ATOM   1713  N   SER A 104      15.184   9.543 -12.404  1.00 45.98           N  
ATOM   1714  H   SER A 104      14.666   8.997 -13.078  1.00 45.98           H  
ATOM   1715  CA  SER A 104      16.602   9.780 -12.681  1.00 45.98           C  
ATOM   1716  HA  SER A 104      17.007  10.506 -11.977  1.00 45.98           H  
ATOM   1717  C   SER A 104      16.712  10.351 -14.080  1.00 45.98           C  
ATOM   1718  CB  SER A 104      17.448   8.520 -12.561  1.00 45.98           C  
ATOM   1719  HB2 SER A 104      17.327   7.931 -13.470  1.00 45.98           H  
ATOM   1720  HB3 SER A 104      17.147   7.957 -11.677  1.00 45.98           H  
ATOM   1721  O   SER A 104      16.220   9.762 -15.044  1.00 45.98           O  
ATOM   1722  OG  SER A 104      18.809   8.862 -12.454  1.00 45.98           O  
ATOM   1723  HG  SER A 104      19.335   8.061 -12.392  1.00 45.98           H  
ATOM   1724  N   ASP A 105      17.319  11.522 -14.178  1.00 52.87           N  
ATOM   1725  H   ASP A 105      17.779  11.907 -13.366  1.00 52.87           H  
ATOM   1726  CA  ASP A 105      17.620  12.153 -15.449  1.00 52.87           C  
ATOM   1727  HA  ASP A 105      17.128  11.611 -16.257  1.00 52.87           H  
ATOM   1728  C   ASP A 105      19.134  12.073 -15.668  1.00 52.87           C  
ATOM   1729  CB  ASP A 105      17.066  13.582 -15.439  1.00 52.87           C  
ATOM   1730  HB2 ASP A 105      16.090  13.580 -14.954  1.00 52.87           H  
ATOM   1731  HB3 ASP A 105      17.732  14.228 -14.867  1.00 52.87           H  
ATOM   1732  O   ASP A 105      19.908  12.310 -14.740  1.00 52.87           O  
ATOM   1733  CG  ASP A 105      16.892  14.139 -16.848  1.00 52.87           C  
ATOM   1734  OD1 ASP A 105      17.552  13.600 -17.767  1.00 52.87           O  
ATOM   1735  OD2 ASP A 105      16.117  15.109 -16.969  1.00 52.87           O  
ATOM   1736  N   LYS A 106      19.583  11.749 -16.888  1.00 54.34           N  
ATOM   1737  H   LYS A 106      18.904  11.770 -17.635  1.00 54.34           H  
ATOM   1738  CA  LYS A 106      21.009  11.492 -17.190  1.00 54.34           C  
ATOM   1739  HA  LYS A 106      21.371  10.721 -16.510  1.00 54.34           H  
ATOM   1740  C   LYS A 106      21.915  12.704 -16.923  1.00 54.34           C  
ATOM   1741  CB  LYS A 106      21.181  11.000 -18.641  1.00 54.34           C  
ATOM   1742  HB2 LYS A 106      20.606  11.637 -19.313  1.00 54.34           H  
ATOM   1743  HB3 LYS A 106      22.233  11.091 -18.912  1.00 54.34           H  
ATOM   1744  O   LYS A 106      23.132  12.557 -16.916  1.00 54.34           O  
ATOM   1745  CG  LYS A 106      20.778   9.529 -18.838  1.00 54.34           C  
ATOM   1746  HG2 LYS A 106      21.321   8.912 -18.123  1.00 54.34           H  
ATOM   1747  HG3 LYS A 106      19.708   9.418 -18.661  1.00 54.34           H  
ATOM   1748  CD  LYS A 106      21.115   9.058 -20.264  1.00 54.34           C  
ATOM   1749  HD2 LYS A 106      22.181   9.204 -20.442  1.00 54.34           H  
ATOM   1750  HD3 LYS A 106      20.551   9.658 -20.978  1.00 54.34           H  
ATOM   1751  CE  LYS A 106      20.769   7.573 -20.449  1.00 54.34           C  
ATOM   1752  HE2 LYS A 106      19.706   7.438 -20.247  1.00 54.34           H  
ATOM   1753  HE3 LYS A 106      21.322   6.993 -19.710  1.00 54.34           H  
ATOM   1754  NZ  LYS A 106      21.090   7.092 -21.819  1.00 54.34           N  
ATOM   1755  HZ1 LYS A 106      20.570   7.610 -22.513  1.00 54.34           H  
ATOM   1756  HZ2 LYS A 106      20.848   6.116 -21.916  1.00 54.34           H  
ATOM   1757  HZ3 LYS A 106      22.076   7.190 -22.013  1.00 54.34           H  
ATOM   1758  N   ARG A 107      21.341  13.896 -16.723  1.00 60.75           N  
ATOM   1759  H   ARG A 107      20.332  13.914 -16.764  1.00 60.75           H  
ATOM   1760  CA  ARG A 107      22.075  15.149 -16.481  1.00 60.75           C  
ATOM   1761  HA  ARG A 107      23.146  14.952 -16.522  1.00 60.75           H  
ATOM   1762  C   ARG A 107      21.868  15.771 -15.101  1.00 60.75           C  
ATOM   1763  CB  ARG A 107      21.734  16.158 -17.589  1.00 60.75           C  
ATOM   1764  HB2 ARG A 107      22.125  17.136 -17.308  1.00 60.75           H  
ATOM   1765  HB3 ARG A 107      20.653  16.240 -17.695  1.00 60.75           H  
ATOM   1766  O   ARG A 107      22.625  16.669 -14.750  1.00 60.75           O  
ATOM   1767  CG  ARG A 107      22.365  15.763 -18.932  1.00 60.75           C  
ATOM   1768  HG2 ARG A 107      21.953  14.811 -19.269  1.00 60.75           H  
ATOM   1769  HG3 ARG A 107      23.443  15.661 -18.807  1.00 60.75           H  
ATOM   1770  CD  ARG A 107      22.076  16.840 -19.982  1.00 60.75           C  
ATOM   1771  HD2 ARG A 107      20.997  16.915 -20.120  1.00 60.75           H  
ATOM   1772  HD3 ARG A 107      22.451  17.795 -19.614  1.00 60.75           H  
ATOM   1773  NE  ARG A 107      22.720  16.527 -21.271  1.00 60.75           N  
ATOM   1774  HE  ARG A 107      23.234  15.660 -21.327  1.00 60.75           H  
ATOM   1775  NH1 ARG A 107      22.087  18.434 -22.386  1.00 60.75           N  
ATOM   1776 HH11 ARG A 107      21.586  18.745 -21.566  1.00 60.75           H  
ATOM   1777 HH12 ARG A 107      22.086  18.998 -23.223  1.00 60.75           H  
ATOM   1778  NH2 ARG A 107      23.322  16.907 -23.437  1.00 60.75           N  
ATOM   1779 HH21 ARG A 107      23.312  17.497 -24.257  1.00 60.75           H  
ATOM   1780 HH22 ARG A 107      23.833  16.036 -23.462  1.00 60.75           H  
ATOM   1781  CZ  ARG A 107      22.706  17.287 -22.353  1.00 60.75           C  
ATOM   1782  N   THR A 108      20.870  15.361 -14.315  1.00 47.17           N  
ATOM   1783  H   THR A 108      20.368  14.514 -14.541  1.00 47.17           H  
ATOM   1784  CA  THR A 108      20.556  16.044 -13.047  1.00 47.17           C  
ATOM   1785  HA  THR A 108      21.465  16.530 -12.694  1.00 47.17           H  
ATOM   1786  C   THR A 108      20.156  15.071 -11.941  1.00 47.17           C  
ATOM   1787  CB  THR A 108      19.512  17.165 -13.216  1.00 47.17           C  
ATOM   1788  HB  THR A 108      19.253  17.533 -12.223  1.00 47.17           H  
ATOM   1789  O   THR A 108      19.490  14.070 -12.182  1.00 47.17           O  
ATOM   1790  CG2 THR A 108      20.030  18.356 -14.022  1.00 47.17           C  
ATOM   1791 HG21 THR A 108      20.960  18.724 -13.590  1.00 47.17           H  
ATOM   1792 HG22 THR A 108      19.287  19.153 -14.001  1.00 47.17           H  
ATOM   1793 HG23 THR A 108      20.207  18.070 -15.058  1.00 47.17           H  
ATOM   1794  OG1 THR A 108      18.331  16.730 -13.839  1.00 47.17           O  
ATOM   1795  HG1 THR A 108      18.536  16.393 -14.714  1.00 47.17           H  
ATOM   1796  N   LYS A 109      20.619  15.387 -10.722  1.00 50.20           N  
ATOM   1797  H   LYS A 109      21.184  16.223 -10.675  1.00 50.20           H  
ATOM   1798  CA  LYS A 109      20.432  14.655  -9.456  1.00 50.20           C  
ATOM   1799  HA  LYS A 109      21.194  13.879  -9.380  1.00 50.20           H  
ATOM   1800  C   LYS A 109      19.061  13.970  -9.360  1.00 50.20           C  
ATOM   1801  CB  LYS A 109      20.585  15.650  -8.285  1.00 50.20           C  
ATOM   1802  HB2 LYS A 109      20.341  15.134  -7.356  1.00 50.20           H  
ATOM   1803  HB3 LYS A 109      19.865  16.458  -8.415  1.00 50.20           H  
ATOM   1804  O   LYS A 109      18.047  14.601  -9.651  1.00 50.20           O  
ATOM   1805  CG  LYS A 109      21.999  16.245  -8.149  1.00 50.20           C  
ATOM   1806  HG2 LYS A 109      22.699  15.440  -7.926  1.00 50.20           H  
ATOM   1807  HG3 LYS A 109      22.296  16.713  -9.088  1.00 50.20           H  
ATOM   1808  CD  LYS A 109      22.068  17.303  -7.033  1.00 50.20           C  
ATOM   1809  HD2 LYS A 109      21.738  16.854  -6.096  1.00 50.20           H  
ATOM   1810  HD3 LYS A 109      21.402  18.129  -7.283  1.00 50.20           H  
ATOM   1811  CE  LYS A 109      23.505  17.827  -6.875  1.00 50.20           C  
ATOM   1812  HE2 LYS A 109      24.152  16.985  -6.629  1.00 50.20           H  
ATOM   1813  HE3 LYS A 109      23.838  18.227  -7.832  1.00 50.20           H  
ATOM   1814  NZ  LYS A 109      23.617  18.873  -5.822  1.00 50.20           N  
ATOM   1815  HZ1 LYS A 109      23.065  19.686  -6.055  1.00 50.20           H  
ATOM   1816  HZ2 LYS A 109      23.310  18.518  -4.928  1.00 50.20           H  
ATOM   1817  HZ3 LYS A 109      24.578  19.168  -5.722  1.00 50.20           H  
ATOM   1818  N   THR A 110      19.042  12.723  -8.883  1.00 46.54           N  
ATOM   1819  H   THR A 110      19.919  12.247  -8.727  1.00 46.54           H  
ATOM   1820  CA  THR A 110      17.833  11.931  -8.609  1.00 46.54           C  
ATOM   1821  HA  THR A 110      17.413  11.594  -9.557  1.00 46.54           H  
ATOM   1822  C   THR A 110      16.793  12.765  -7.858  1.00 46.54           C  
ATOM   1823  CB  THR A 110      18.198  10.697  -7.760  1.00 46.54           C  
ATOM   1824  HB  THR A 110      18.400  11.004  -6.734  1.00 46.54           H  
ATOM   1825  O   THR A 110      17.063  13.244  -6.756  1.00 46.54           O  
ATOM   1826  CG2 THR A 110      17.094   9.642  -7.760  1.00 46.54           C  
ATOM   1827 HG21 THR A 110      17.403   8.783  -7.165  1.00 46.54           H  
ATOM   1828 HG22 THR A 110      16.187  10.059  -7.322  1.00 46.54           H  
ATOM   1829 HG23 THR A 110      16.886   9.321  -8.780  1.00 46.54           H  
ATOM   1830  OG1 THR A 110      19.362  10.087  -8.272  1.00 46.54           O  
ATOM   1831  HG1 THR A 110      19.514   9.277  -7.781  1.00 46.54           H  
ATOM   1832  N   LYS A 111      15.605  12.952  -8.445  1.00 45.34           N  
ATOM   1833  H   LYS A 111      15.442  12.501  -9.334  1.00 45.34           H  
ATOM   1834  CA  LYS A 111      14.485  13.654  -7.802  1.00 45.34           C  
ATOM   1835  HA  LYS A 111      14.836  14.139  -6.891  1.00 45.34           H  
ATOM   1836  C   LYS A 111      13.434  12.628  -7.388  1.00 45.34           C  
ATOM   1837  CB  LYS A 111      13.909  14.754  -8.715  1.00 45.34           C  
ATOM   1838  HB2 LYS A 111      12.969  15.101  -8.284  1.00 45.34           H  
ATOM   1839  HB3 LYS A 111      13.699  14.333  -9.699  1.00 45.34           H  
ATOM   1840  O   LYS A 111      12.869  11.942  -8.239  1.00 45.34           O  
ATOM   1841  CG  LYS A 111      14.852  15.962  -8.858  1.00 45.34           C  
ATOM   1842  HG2 LYS A 111      15.092  16.351  -7.869  1.00 45.34           H  
ATOM   1843  HG3 LYS A 111      15.773  15.639  -9.343  1.00 45.34           H  
ATOM   1844  CD  LYS A 111      14.222  17.082  -9.701  1.00 45.34           C  
ATOM   1845  HD2 LYS A 111      13.972  16.682 -10.684  1.00 45.34           H  
ATOM   1846  HD3 LYS A 111      13.311  17.429  -9.214  1.00 45.34           H  
ATOM   1847  CE  LYS A 111      15.206  18.251  -9.860  1.00 45.34           C  
ATOM   1848  HE2 LYS A 111      15.441  18.642  -8.870  1.00 45.34           H  
ATOM   1849  HE3 LYS A 111      16.128  17.862 -10.294  1.00 45.34           H  
ATOM   1850  NZ  LYS A 111      14.653  19.327 -10.724  1.00 45.34           N  
ATOM   1851  HZ1 LYS A 111      13.793  19.692 -10.340  1.00 45.34           H  
ATOM   1852  HZ2 LYS A 111      14.468  18.971 -11.651  1.00 45.34           H  
ATOM   1853  HZ3 LYS A 111      15.311  20.087 -10.812  1.00 45.34           H  
ATOM   1854  N   ALA A 112      13.182  12.534  -6.085  1.00 49.48           N  
ATOM   1855  H   ALA A 112      13.698  13.124  -5.448  1.00 49.48           H  
ATOM   1856  CA  ALA A 112      12.074  11.769  -5.524  1.00 49.48           C  
ATOM   1857  HA  ALA A 112      11.731  11.039  -6.256  1.00 49.48           H  
ATOM   1858  C   ALA A 112      10.914  12.724  -5.206  1.00 49.48           C  
ATOM   1859  CB  ALA A 112      12.562  10.988  -4.297  1.00 49.48           C  
ATOM   1860  HB1 ALA A 112      11.743  10.394  -3.894  1.00 49.48           H  
ATOM   1861  HB2 ALA A 112      13.376  10.321  -4.580  1.00 49.48           H  
ATOM   1862  HB3 ALA A 112      12.911  11.678  -3.528  1.00 49.48           H  
ATOM   1863  O   ALA A 112      11.106  13.718  -4.507  1.00 49.48           O  
ATOM   1864  N   GLN A 113       9.725  12.442  -5.733  1.00 43.81           N  
ATOM   1865  H   GLN A 113       9.642  11.615  -6.305  1.00 43.81           H  
ATOM   1866  CA  GLN A 113       8.490  13.166  -5.426  1.00 43.81           C  
ATOM   1867  HA  GLN A 113       8.709  14.020  -4.786  1.00 43.81           H  
ATOM   1868  C   GLN A 113       7.558  12.232  -4.653  1.00 43.81           C  
ATOM   1869  CB  GLN A 113       7.837  13.700  -6.712  1.00 43.81           C  
ATOM   1870  HB2 GLN A 113       6.854  14.102  -6.466  1.00 43.81           H  
ATOM   1871  HB3 GLN A 113       7.704  12.880  -7.418  1.00 43.81           H  
ATOM   1872  O   GLN A 113       7.232  11.143  -5.125  1.00 43.81           O  
ATOM   1873  CG  GLN A 113       8.667  14.814  -7.369  1.00 43.81           C  
ATOM   1874  HG2 GLN A 113       8.762  15.640  -6.664  1.00 43.81           H  
ATOM   1875  HG3 GLN A 113       9.667  14.444  -7.596  1.00 43.81           H  
ATOM   1876  CD  GLN A 113       8.048  15.322  -8.669  1.00 43.81           C  
ATOM   1877  NE2 GLN A 113       8.030  16.619  -8.893  1.00 43.81           N  
ATOM   1878 HE21 GLN A 113       7.533  16.905  -9.724  1.00 43.81           H  
ATOM   1879 HE22 GLN A 113       8.287  17.268  -8.163  1.00 43.81           H  
ATOM   1880  OE1 GLN A 113       7.615  14.577  -9.532  1.00 43.81           O  
ATOM   1881  N   LEU A 114       7.159  12.645  -3.451  1.00 43.81           N  
ATOM   1882  H   LEU A 114       7.446  13.561  -3.138  1.00 43.81           H  
ATOM   1883  CA  LEU A 114       6.208  11.928  -2.604  1.00 43.81           C  
ATOM   1884  HA  LEU A 114       6.228  10.865  -2.846  1.00 43.81           H  
ATOM   1885  C   LEU A 114       4.801  12.469  -2.874  1.00 43.81           C  
ATOM   1886  CB  LEU A 114       6.627  12.112  -1.131  1.00 43.81           C  
ATOM   1887  HB2 LEU A 114       6.637  13.181  -0.916  1.00 43.81           H  
ATOM   1888  HB3 LEU A 114       7.642  11.738  -0.999  1.00 43.81           H  
ATOM   1889  O   LEU A 114       4.539  13.645  -2.634  1.00 43.81           O  
ATOM   1890  CG  LEU A 114       5.704  11.424  -0.103  1.00 43.81           C  
ATOM   1891  HG  LEU A 114       4.664  11.682  -0.302  1.00 43.81           H  
ATOM   1892  CD1 LEU A 114       5.851   9.905  -0.127  1.00 43.81           C  
ATOM   1893 HD11 LEU A 114       6.890   9.631   0.053  1.00 43.81           H  
ATOM   1894 HD12 LEU A 114       5.240   9.465   0.661  1.00 43.81           H  
ATOM   1895 HD13 LEU A 114       5.507   9.515  -1.086  1.00 43.81           H  
ATOM   1896  CD2 LEU A 114       6.046  11.897   1.308  1.00 43.81           C  
ATOM   1897 HD21 LEU A 114       5.914  12.977   1.375  1.00 43.81           H  
ATOM   1898 HD22 LEU A 114       7.078  11.645   1.552  1.00 43.81           H  
ATOM   1899 HD23 LEU A 114       5.379  11.425   2.030  1.00 43.81           H  
ATOM   1900  N   HIS A 115       3.897  11.610  -3.334  1.00 45.69           N  
ATOM   1901  H   HIS A 115       4.182  10.668  -3.558  1.00 45.69           H  
ATOM   1902  CA  HIS A 115       2.480  11.926  -3.495  1.00 45.69           C  
ATOM   1903  HA  HIS A 115       2.321  12.991  -3.325  1.00 45.69           H  
ATOM   1904  C   HIS A 115       1.662  11.160  -2.456  1.00 45.69           C  
ATOM   1905  CB  HIS A 115       2.031  11.623  -4.929  1.00 45.69           C  
ATOM   1906  HB2 HIS A 115       2.238  10.579  -5.166  1.00 45.69           H  
ATOM   1907  HB3 HIS A 115       0.954  11.775  -5.003  1.00 45.69           H  
ATOM   1908  O   HIS A 115       1.847   9.958  -2.272  1.00 45.69           O  
ATOM   1909  CG  HIS A 115       2.708  12.505  -5.946  1.00 45.69           C  
ATOM   1910  CD2 HIS A 115       3.891  12.258  -6.590  1.00 45.69           C  
ATOM   1911  HD2 HIS A 115       4.509  11.382  -6.459  1.00 45.69           H  
ATOM   1912  ND1 HIS A 115       2.263  13.736  -6.373  1.00 45.69           N  
ATOM   1913  HD1 HIS A 115       1.396  14.183  -6.113  1.00 45.69           H  
ATOM   1914  CE1 HIS A 115       3.152  14.213  -7.259  1.00 45.69           C  
ATOM   1915  HE1 HIS A 115       3.057  15.151  -7.785  1.00 45.69           H  
ATOM   1916  NE2 HIS A 115       4.168  13.349  -7.421  1.00 45.69           N  
ATOM   1917  N   MET A 116       0.756  11.855  -1.771  1.00 37.80           N  
ATOM   1918  H   MET A 116       0.623  12.830  -2.000  1.00 37.80           H  
ATOM   1919  CA  MET A 116      -0.172  11.266  -0.806  1.00 37.80           C  
ATOM   1920  HA  MET A 116       0.175  10.277  -0.504  1.00 37.80           H  
ATOM   1921  C   MET A 116      -1.551  11.107  -1.439  1.00 37.80           C  
ATOM   1922  CB  MET A 116      -0.268  12.143   0.449  1.00 37.80           C  
ATOM   1923  HB2 MET A 116      -1.085  11.764   1.063  1.00 37.80           H  
ATOM   1924  HB3 MET A 116      -0.492  13.172   0.170  1.00 37.80           H  
ATOM   1925  O   MET A 116      -2.064  12.044  -2.047  1.00 37.80           O  
ATOM   1926  CG  MET A 116       1.023  12.101   1.265  1.00 37.80           C  
ATOM   1927  HG2 MET A 116       1.841  12.488   0.658  1.00 37.80           H  
ATOM   1928  HG3 MET A 116       1.226  11.053   1.484  1.00 37.80           H  
ATOM   1929  SD  MET A 116       0.995  13.016   2.832  1.00 37.80           S  
ATOM   1930  CE  MET A 116      -0.383  12.206   3.693  1.00 37.80           C  
ATOM   1931  HE1 MET A 116      -0.244  11.125   3.682  1.00 37.80           H  
ATOM   1932  HE2 MET A 116      -0.417  12.556   4.724  1.00 37.80           H  
ATOM   1933  HE3 MET A 116      -1.324  12.458   3.205  1.00 37.80           H  
ATOM   1934  N   CYS A 117      -2.170   9.944  -1.264  1.00 40.14           N  
ATOM   1935  H   CYS A 117      -1.686   9.202  -0.779  1.00 40.14           H  
ATOM   1936  CA  CYS A 117      -3.533   9.669  -1.702  1.00 40.14           C  
ATOM   1937  HA  CYS A 117      -4.047  10.606  -1.914  1.00 40.14           H  
ATOM   1938  C   CYS A 117      -4.290   8.952  -0.579  1.00 40.14           C  
ATOM   1939  CB  CYS A 117      -3.512   8.829  -2.989  1.00 40.14           C  
ATOM   1940  HB2 CYS A 117      -4.535   8.666  -3.327  1.00 40.14           H  
ATOM   1941  HB3 CYS A 117      -3.052   7.861  -2.790  1.00 40.14           H  
ATOM   1942  O   CYS A 117      -3.871   7.900  -0.105  1.00 40.14           O  
ATOM   1943  SG  CYS A 117      -2.581   9.670  -4.302  1.00 40.14           S  
ATOM   1944  HG  CYS A 117      -2.844  10.922  -3.919  1.00 40.14           H  
ATOM   1945  N   THR A 118      -5.425   9.492  -0.143  1.00 39.25           N  
ATOM   1946  H   THR A 118      -5.734  10.381  -0.510  1.00 39.25           H  
ATOM   1947  CA  THR A 118      -6.281   8.812   0.838  1.00 39.25           C  
ATOM   1948  HA  THR A 118      -5.654   8.323   1.584  1.00 39.25           H  
ATOM   1949  C   THR A 118      -7.108   7.751   0.120  1.00 39.25           C  
ATOM   1950  CB  THR A 118      -7.187   9.807   1.576  1.00 39.25           C  
ATOM   1951  HB  THR A 118      -7.958  10.175   0.900  1.00 39.25           H  
ATOM   1952  O   THR A 118      -7.908   8.087  -0.753  1.00 39.25           O  
ATOM   1953  CG2 THR A 118      -7.839   9.180   2.808  1.00 39.25           C  
ATOM   1954 HG21 THR A 118      -8.510   8.377   2.503  1.00 39.25           H  
ATOM   1955 HG22 THR A 118      -8.416   9.932   3.346  1.00 39.25           H  
ATOM   1956 HG23 THR A 118      -7.075   8.770   3.468  1.00 39.25           H  
ATOM   1957  OG1 THR A 118      -6.422  10.902   2.029  1.00 39.25           O  
ATOM   1958  HG1 THR A 118      -7.030  11.578   2.340  1.00 39.25           H  
ATOM   1959  N   LEU A 119      -6.935   6.475   0.473  1.00 42.94           N  
ATOM   1960  H   LEU A 119      -6.356   6.263   1.273  1.00 42.94           H  
ATOM   1961  CA  LEU A 119      -7.861   5.435   0.034  1.00 42.94           C  
ATOM   1962  HA  LEU A 119      -8.221   5.683  -0.965  1.00 42.94           H  
ATOM   1963  C   LEU A 119      -9.068   5.469   0.967  1.00 42.94           C  
ATOM   1964  CB  LEU A 119      -7.165   4.068  -0.040  1.00 42.94           C  
ATOM   1965  HB2 LEU A 119      -7.901   3.271   0.070  1.00 42.94           H  
ATOM   1966  HB3 LEU A 119      -6.466   3.987   0.792  1.00 42.94           H  
ATOM   1967  O   LEU A 119      -8.936   5.595   2.181  1.00 42.94           O  
ATOM   1968  CG  LEU A 119      -6.430   3.891  -1.381  1.00 42.94           C  
ATOM   1969  HG  LEU A 119      -5.924   4.819  -1.647  1.00 42.94           H  
ATOM   1970  CD1 LEU A 119      -5.381   2.798  -1.276  1.00 42.94           C  
ATOM   1971 HD11 LEU A 119      -4.750   2.823  -2.165  1.00 42.94           H  
ATOM   1972 HD12 LEU A 119      -5.864   1.824  -1.195  1.00 42.94           H  
ATOM   1973 HD13 LEU A 119      -4.769   2.950  -0.387  1.00 42.94           H  
ATOM   1974  CD2 LEU A 119      -7.381   3.482  -2.510  1.00 42.94           C  
ATOM   1975 HD21 LEU A 119      -8.113   4.269  -2.690  1.00 42.94           H  
ATOM   1976 HD22 LEU A 119      -7.895   2.555  -2.257  1.00 42.94           H  
ATOM   1977 HD23 LEU A 119      -6.801   3.330  -3.420  1.00 42.94           H  
ATOM   1978  N   ALA A 120     -10.252   5.458   0.364  1.00 37.54           N  
ATOM   1979  H   ALA A 120     -10.260   5.361  -0.641  1.00 37.54           H  
ATOM   1980  CA  ALA A 120     -11.528   5.691   1.021  1.00 37.54           C  
ATOM   1981  HA  ALA A 120     -11.620   6.762   1.200  1.00 37.54           H  
ATOM   1982  C   ALA A 120     -11.687   4.966   2.374  1.00 37.54           C  
ATOM   1983  CB  ALA A 120     -12.622   5.266   0.035  1.00 37.54           C  
ATOM   1984  HB1 ALA A 120     -12.538   4.200  -0.172  1.00 37.54           H  
ATOM   1985  HB2 ALA A 120     -13.603   5.466   0.465  1.00 37.54           H  
ATOM   1986  HB3 ALA A 120     -12.526   5.825  -0.896  1.00 37.54           H  
ATOM   1987  O   ALA A 120     -11.197   3.857   2.578  1.00 37.54           O  
ATOM   1988  N   PHE A 121     -12.439   5.593   3.284  1.00 39.80           N  
ATOM   1989  H   PHE A 121     -12.792   6.510   3.051  1.00 39.80           H  
ATOM   1990  CA  PHE A 121     -12.835   5.030   4.575  1.00 39.80           C  
ATOM   1991  HA  PHE A 121     -11.967   4.983   5.232  1.00 39.80           H  
ATOM   1992  C   PHE A 121     -13.406   3.614   4.405  1.00 39.80           C  
ATOM   1993  CB  PHE A 121     -13.904   5.942   5.207  1.00 39.80           C  
ATOM   1994  HB2 PHE A 121     -14.722   6.083   4.500  1.00 39.80           H  
ATOM   1995  HB3 PHE A 121     -14.319   5.429   6.074  1.00 39.80           H  
ATOM   1996  O   PHE A 121     -14.509   3.444   3.880  1.00 39.80           O  
ATOM   1997  CG  PHE A 121     -13.406   7.301   5.659  1.00 39.80           C  
ATOM   1998  CD1 PHE A 121     -12.932   7.465   6.974  1.00 39.80           C  
ATOM   1999  HD1 PHE A 121     -12.911   6.624   7.651  1.00 39.80           H  
ATOM   2000  CD2 PHE A 121     -13.429   8.405   4.783  1.00 39.80           C  
ATOM   2001  HD2 PHE A 121     -13.807   8.295   3.777  1.00 39.80           H  
ATOM   2002  CE1 PHE A 121     -12.480   8.722   7.411  1.00 39.80           C  
ATOM   2003  HE1 PHE A 121     -12.118   8.846   8.421  1.00 39.80           H  
ATOM   2004  CE2 PHE A 121     -12.968   9.660   5.218  1.00 39.80           C  
ATOM   2005  HE2 PHE A 121     -12.984  10.506   4.546  1.00 39.80           H  
ATOM   2006  CZ  PHE A 121     -12.494   9.819   6.532  1.00 39.80           C  
ATOM   2007  HZ  PHE A 121     -12.143  10.784   6.865  1.00 39.80           H  
ATOM   2008  N   SER A 122     -12.695   2.589   4.883  1.00 33.63           N  
ATOM   2009  H   SER A 122     -11.763   2.752   5.235  1.00 33.63           H  
ATOM   2010  CA  SER A 122     -13.306   1.265   5.003  1.00 33.63           C  
ATOM   2011  HA  SER A 122     -13.789   1.037   4.053  1.00 33.63           H  
ATOM   2012  C   SER A 122     -14.383   1.344   6.089  1.00 33.63           C  
ATOM   2013  CB  SER A 122     -12.272   0.158   5.237  1.00 33.63           C  
ATOM   2014  HB2 SER A 122     -12.733  -0.807   5.026  1.00 33.63           H  
ATOM   2015  HB3 SER A 122     -11.433   0.295   4.555  1.00 33.63           H  
ATOM   2016  O   SER A 122     -14.145   1.868   7.184  1.00 33.63           O  
ATOM   2017  OG  SER A 122     -11.808   0.149   6.567  1.00 33.63           O  
ATOM   2018  HG  SER A 122     -11.665   1.056   6.850  1.00 33.63           H  
ATOM   2019  N   ARG A 123     -15.607   0.908   5.762  1.00 30.05           N  
ATOM   2020  H   ARG A 123     -15.740   0.514   4.842  1.00 30.05           H  
ATOM   2021  CA  ARG A 123     -16.735   0.960   6.694  1.00 30.05           C  
ATOM   2022  HA  ARG A 123     -16.885   2.006   6.962  1.00 30.05           H  
ATOM   2023  C   ARG A 123     -16.387   0.205   7.973  1.00 30.05           C  
ATOM   2024  CB  ARG A 123     -18.032   0.420   6.074  1.00 30.05           C  
ATOM   2025  HB2 ARG A 123     -17.806  -0.421   5.419  1.00 30.05           H  
ATOM   2026  HB3 ARG A 123     -18.676   0.058   6.875  1.00 30.05           H  
ATOM   2027  O   ARG A 123     -16.013  -0.961   7.977  1.00 30.05           O  
ATOM   2028  CG  ARG A 123     -18.805   1.502   5.304  1.00 30.05           C  
ATOM   2029  HG2 ARG A 123     -19.028   2.332   5.973  1.00 30.05           H  
ATOM   2030  HG3 ARG A 123     -18.200   1.863   4.472  1.00 30.05           H  
ATOM   2031  CD  ARG A 123     -20.118   0.914   4.771  1.00 30.05           C  
ATOM   2032  HD2 ARG A 123     -19.879   0.115   4.070  1.00 30.05           H  
ATOM   2033  HD3 ARG A 123     -20.677   0.491   5.606  1.00 30.05           H  
ATOM   2034  NE  ARG A 123     -20.952   1.930   4.099  1.00 30.05           N  
ATOM   2035  HE  ARG A 123     -20.603   2.878   4.090  1.00 30.05           H  
ATOM   2036  NH1 ARG A 123     -22.615   0.514   3.380  1.00 30.05           N  
ATOM   2037 HH11 ARG A 123     -23.471   0.365   2.865  1.00 30.05           H  
ATOM   2038 HH12 ARG A 123     -22.108  -0.273   3.759  1.00 30.05           H  
ATOM   2039  NH2 ARG A 123     -22.751   2.688   2.917  1.00 30.05           N  
ATOM   2040 HH21 ARG A 123     -23.611   2.510   2.419  1.00 30.05           H  
ATOM   2041 HH22 ARG A 123     -22.379   3.627   2.927  1.00 30.05           H  
ATOM   2042  CZ  ARG A 123     -22.097   1.708   3.473  1.00 30.05           C  
ATOM   2043  N   THR A 124     -16.576   0.930   9.056  1.00 32.09           N  
ATOM   2044  H   THR A 124     -16.889   1.879   8.912  1.00 32.09           H  
ATOM   2045  CA  THR A 124     -16.474   0.525  10.445  1.00 32.09           C  
ATOM   2046  HA  THR A 124     -15.453   0.213  10.662  1.00 32.09           H  
ATOM   2047  C   THR A 124     -17.445  -0.614  10.754  1.00 32.09           C  
ATOM   2048  CB  THR A 124     -16.882   1.744  11.304  1.00 32.09           C  
ATOM   2049  HB  THR A 124     -17.835   1.570  11.803  1.00 32.09           H  
ATOM   2050  O   THR A 124     -18.655  -0.426  10.625  1.00 32.09           O  
ATOM   2051  CG2 THR A 124     -15.841   2.022  12.332  1.00 32.09           C  
ATOM   2052 HG21 THR A 124     -15.642   1.098  12.874  1.00 32.09           H  
ATOM   2053 HG22 THR A 124     -14.967   2.362  11.775  1.00 32.09           H  
ATOM   2054 HG23 THR A 124     -16.177   2.802  13.016  1.00 32.09           H  
ATOM   2055  OG1 THR A 124     -16.950   2.967  10.589  1.00 32.09           O  
ATOM   2056  HG1 THR A 124     -16.049   3.221  10.374  1.00 32.09           H  
ATOM   2057  N   PHE A 125     -16.967  -1.762  11.237  1.00 31.05           N  
ATOM   2058  H   PHE A 125     -15.968  -1.904  11.284  1.00 31.05           H  
ATOM   2059  CA  PHE A 125     -17.835  -2.671  11.990  1.00 31.05           C  
ATOM   2060  HA  PHE A 125     -18.799  -2.743  11.486  1.00 31.05           H  
ATOM   2061  C   PHE A 125     -18.067  -2.065  13.379  1.00 31.05           C  
ATOM   2062  CB  PHE A 125     -17.244  -4.087  12.054  1.00 31.05           C  
ATOM   2063  HB2 PHE A 125     -17.792  -4.659  12.803  1.00 31.05           H  
ATOM   2064  HB3 PHE A 125     -16.206  -4.034  12.383  1.00 31.05           H  
ATOM   2065  O   PHE A 125     -17.118  -1.660  14.052  1.00 31.05           O  
ATOM   2066  CG  PHE A 125     -17.326  -4.836  10.736  1.00 31.05           C  
ATOM   2067  CD1 PHE A 125     -18.493  -5.551  10.401  1.00 31.05           C  
ATOM   2068  HD1 PHE A 125     -19.322  -5.585  11.092  1.00 31.05           H  
ATOM   2069  CD2 PHE A 125     -16.244  -4.811   9.836  1.00 31.05           C  
ATOM   2070  HD2 PHE A 125     -15.345  -4.265  10.080  1.00 31.05           H  
ATOM   2071  CE1 PHE A 125     -18.580  -6.232   9.173  1.00 31.05           C  
ATOM   2072  HE1 PHE A 125     -19.469  -6.790   8.921  1.00 31.05           H  
ATOM   2073  CE2 PHE A 125     -16.330  -5.493   8.609  1.00 31.05           C  
ATOM   2074  HE2 PHE A 125     -15.497  -5.470   7.922  1.00 31.05           H  
ATOM   2075  CZ  PHE A 125     -17.498  -6.201   8.275  1.00 31.05           C  
ATOM   2076  HZ  PHE A 125     -17.559  -6.725   7.333  1.00 31.05           H  
ATOM   2077  N   SER A 126     -19.324  -1.954  13.819  1.00 25.83           N  
ATOM   2078  H   SER A 126     -20.084  -2.319  13.263  1.00 25.83           H  
ATOM   2079  CA  SER A 126     -19.591  -1.568  15.204  1.00 25.83           C  
ATOM   2080  HA  SER A 126     -18.927  -0.740  15.451  1.00 25.83           H  
ATOM   2081  C   SER A 126     -19.234  -2.742  16.120  1.00 25.83           C  
ATOM   2082  CB  SER A 126     -21.020  -1.040  15.417  1.00 25.83           C  
ATOM   2083  HB2 SER A 126     -21.039  -0.482  16.352  1.00 25.83           H  
ATOM   2084  HB3 SER A 126     -21.275  -0.356  14.608  1.00 25.83           H  
ATOM   2085  O   SER A 126     -19.678  -3.871  15.906  1.00 25.83           O  
ATOM   2086  OG  SER A 126     -21.990  -2.065  15.498  1.00 25.83           O  
ATOM   2087  HG  SER A 126     -22.840  -1.675  15.717  1.00 25.83           H  
ATOM   2088  N   VAL A 127     -18.441  -2.473  17.162  1.00 27.89           N  
ATOM   2089  H   VAL A 127     -18.033  -1.551  17.228  1.00 27.89           H  
ATOM   2090  CA  VAL A 127     -18.062  -3.463  18.190  1.00 27.89           C  
ATOM   2091  HA  VAL A 127     -17.519  -4.277  17.710  1.00 27.89           H  
ATOM   2092  C   VAL A 127     -19.305  -4.084  18.852  1.00 27.89           C  
ATOM   2093  CB  VAL A 127     -17.126  -2.810  19.232  1.00 27.89           C  
ATOM   2094  HB  VAL A 127     -17.651  -1.979  19.704  1.00 27.89           H  
ATOM   2095  O   VAL A 127     -19.271  -5.230  19.289  1.00 27.89           O  
ATOM   2096  CG1 VAL A 127     -16.678  -3.782  20.328  1.00 27.89           C  
ATOM   2097 HG11 VAL A 127     -15.972  -3.295  21.000  1.00 27.89           H  
ATOM   2098 HG12 VAL A 127     -17.533  -4.104  20.923  1.00 27.89           H  
ATOM   2099 HG13 VAL A 127     -16.205  -4.659  19.886  1.00 27.89           H  
ATOM   2100  CG2 VAL A 127     -15.855  -2.260  18.564  1.00 27.89           C  
ATOM   2101 HG21 VAL A 127     -15.201  -1.828  19.321  1.00 27.89           H  
ATOM   2102 HG22 VAL A 127     -15.323  -3.065  18.057  1.00 27.89           H  
ATOM   2103 HG23 VAL A 127     -16.097  -1.480  17.842  1.00 27.89           H  
ATOM   2104  N   HIS A 128     -20.449  -3.389  18.811  1.00 28.38           N  
ATOM   2105  H   HIS A 128     -20.421  -2.456  18.425  1.00 28.38           H  
ATOM   2106  CA  HIS A 128     -21.737  -3.898  19.284  1.00 28.38           C  
ATOM   2107  HA  HIS A 128     -21.637  -4.138  20.343  1.00 28.38           H  
ATOM   2108  C   HIS A 128     -22.211  -5.198  18.610  1.00 28.38           C  
ATOM   2109  CB  HIS A 128     -22.804  -2.801  19.135  1.00 28.38           C  
ATOM   2110  HB2 HIS A 128     -22.578  -2.158  18.285  1.00 28.38           H  
ATOM   2111  HB3 HIS A 128     -23.773  -3.263  18.949  1.00 28.38           H  
ATOM   2112  O   HIS A 128     -23.014  -5.905  19.213  1.00 28.38           O  
ATOM   2113  CG  HIS A 128     -22.944  -1.975  20.383  1.00 28.38           C  
ATOM   2114  CD2 HIS A 128     -22.412  -0.738  20.625  1.00 28.38           C  
ATOM   2115  HD2 HIS A 128     -21.814  -0.151  19.943  1.00 28.38           H  
ATOM   2116  ND1 HIS A 128     -23.619  -2.357  21.522  1.00 28.38           N  
ATOM   2117  HD1 HIS A 128     -24.086  -3.238  21.679  1.00 28.38           H  
ATOM   2118  CE1 HIS A 128     -23.501  -1.371  22.426  1.00 28.38           C  
ATOM   2119  HE1 HIS A 128     -23.913  -1.384  23.424  1.00 28.38           H  
ATOM   2120  NE2 HIS A 128     -22.772  -0.365  21.920  1.00 28.38           N  
ATOM   2121  N   LYS A 129     -21.740  -5.544  17.401  1.00 29.42           N  
ATOM   2122  H   LYS A 129     -21.077  -4.935  16.944  1.00 29.42           H  
ATOM   2123  CA  LYS A 129     -22.098  -6.825  16.758  1.00 29.42           C  
ATOM   2124  HA  LYS A 129     -23.064  -7.153  17.141  1.00 29.42           H  
ATOM   2125  C   LYS A 129     -21.172  -7.993  17.112  1.00 29.42           C  
ATOM   2126  CB  LYS A 129     -22.238  -6.654  15.236  1.00 29.42           C  
ATOM   2127  HB2 LYS A 129     -22.126  -7.630  14.764  1.00 29.42           H  
ATOM   2128  HB3 LYS A 129     -21.450  -6.002  14.858  1.00 29.42           H  
ATOM   2129  O   LYS A 129     -21.585  -9.129  16.928  1.00 29.42           O  
ATOM   2130  CG  LYS A 129     -23.621  -6.100  14.860  1.00 29.42           C  
ATOM   2131  HG2 LYS A 129     -24.389  -6.714  15.329  1.00 29.42           H  
ATOM   2132  HG3 LYS A 129     -23.716  -5.077  15.224  1.00 29.42           H  
ATOM   2133  CD  LYS A 129     -23.832  -6.131  13.339  1.00 29.42           C  
ATOM   2134  HD2 LYS A 129     -23.107  -5.470  12.863  1.00 29.42           H  
ATOM   2135  HD3 LYS A 129     -23.674  -7.149  12.984  1.00 29.42           H  
ATOM   2136  CE  LYS A 129     -25.259  -5.687  12.992  1.00 29.42           C  
ATOM   2137  HE2 LYS A 129     -25.954  -6.312  13.552  1.00 29.42           H  
ATOM   2138  HE3 LYS A 129     -25.399  -4.658  13.324  1.00 29.42           H  
ATOM   2139  NZ  LYS A 129     -25.538  -5.808  11.538  1.00 29.42           N  
ATOM   2140  HZ1 LYS A 129     -26.497  -5.558  11.341  1.00 29.42           H  
ATOM   2141  HZ2 LYS A 129     -25.404  -6.762  11.236  1.00 29.42           H  
ATOM   2142  HZ3 LYS A 129     -24.928  -5.210  10.999  1.00 29.42           H  
ATOM   2143  N   LEU A 130     -19.967  -7.743  17.628  1.00 29.57           N  
ATOM   2144  H   LEU A 130     -19.716  -6.785  17.829  1.00 29.57           H  
ATOM   2145  CA  LEU A 130     -19.004  -8.802  17.974  1.00 29.57           C  
ATOM   2146  HA  LEU A 130     -19.178  -9.659  17.323  1.00 29.57           H  
ATOM   2147  C   LEU A 130     -19.195  -9.352  19.394  1.00 29.57           C  
ATOM   2148  CB  LEU A 130     -17.570  -8.274  17.742  1.00 29.57           C  
ATOM   2149  HB2 LEU A 130     -17.599  -7.195  17.587  1.00 29.57           H  
ATOM   2150  HB3 LEU A 130     -16.982  -8.431  18.646  1.00 29.57           H  
ATOM   2151  O   LEU A 130     -18.833 -10.488  19.660  1.00 29.57           O  
ATOM   2152  CG  LEU A 130     -16.858  -8.956  16.551  1.00 29.57           C  
ATOM   2153  HG  LEU A 130     -17.562  -9.555  15.974  1.00 29.57           H  
ATOM   2154  CD1 LEU A 130     -16.265  -7.913  15.601  1.00 29.57           C  
ATOM   2155 HD11 LEU A 130     -17.066  -7.299  15.189  1.00 29.57           H  
ATOM   2156 HD12 LEU A 130     -15.556  -7.281  16.136  1.00 29.57           H  
ATOM   2157 HD13 LEU A 130     -15.752  -8.417  14.782  1.00 29.57           H  
ATOM   2158  CD2 LEU A 130     -15.730  -9.866  17.036  1.00 29.57           C  
ATOM   2159 HD21 LEU A 130     -16.139 -10.618  17.710  1.00 29.57           H  
ATOM   2160 HD22 LEU A 130     -14.973  -9.287  17.564  1.00 29.57           H  
ATOM   2161 HD23 LEU A 130     -15.271 -10.374  16.188  1.00 29.57           H  
ATOM   2162  N   LEU A 131     -19.800  -8.571  20.293  1.00 29.69           N  
ATOM   2163  H   LEU A 131     -20.037  -7.628  20.022  1.00 29.69           H  
ATOM   2164  CA  LEU A 131     -20.023  -8.965  21.690  1.00 29.69           C  
ATOM   2165  HA  LEU A 131     -19.287  -9.721  21.964  1.00 29.69           H  
ATOM   2166  C   LEU A 131     -21.379  -9.648  21.946  1.00 29.69           C  
ATOM   2167  CB  LEU A 131     -19.799  -7.738  22.595  1.00 29.69           C  
ATOM   2168  HB2 LEU A 131     -20.386  -6.908  22.203  1.00 29.69           H  
ATOM   2169  HB3 LEU A 131     -20.167  -7.955  23.598  1.00 29.69           H  
ATOM   2170  O   LEU A 131     -21.686  -9.947  23.088  1.00 29.69           O  
ATOM   2171  CG  LEU A 131     -18.322  -7.319  22.715  1.00 29.69           C  
ATOM   2172  HG  LEU A 131     -17.873  -7.256  21.723  1.00 29.69           H  
ATOM   2173  CD1 LEU A 131     -18.235  -5.935  23.358  1.00 29.69           C  
ATOM   2174 HD11 LEU A 131     -17.192  -5.630  23.435  1.00 29.69           H  
ATOM   2175 HD12 LEU A 131     -18.674  -5.967  24.356  1.00 29.69           H  
ATOM   2176 HD13 LEU A 131     -18.777  -5.212  22.749  1.00 29.69           H  
ATOM   2177  CD2 LEU A 131     -17.508  -8.293  23.572  1.00 29.69           C  
ATOM   2178 HD21 LEU A 131     -17.955  -8.387  24.561  1.00 29.69           H  
ATOM   2179 HD22 LEU A 131     -16.483  -7.937  23.673  1.00 29.69           H  
ATOM   2180 HD23 LEU A 131     -17.483  -9.277  23.105  1.00 29.69           H  
ATOM   2181  N   ARG A 132     -22.192  -9.900  20.909  1.00 29.09           N  
ATOM   2182  H   ARG A 132     -21.864  -9.645  19.988  1.00 29.09           H  
ATOM   2183  CA  ARG A 132     -23.459 -10.657  21.025  1.00 29.09           C  
ATOM   2184  HA  ARG A 132     -23.698 -10.796  22.079  1.00 29.09           H  
ATOM   2185  C   ARG A 132     -23.385 -12.098  20.513  1.00 29.09           C  
ATOM   2186  CB  ARG A 132     -24.622  -9.889  20.369  1.00 29.09           C  
ATOM   2187  HB2 ARG A 132     -25.380 -10.599  20.039  1.00 29.09           H  
ATOM   2188  HB3 ARG A 132     -24.268  -9.350  19.490  1.00 29.09           H  
ATOM   2189  O   ARG A 132     -24.381 -12.800  20.580  1.00 29.09           O  
ATOM   2190  CG  ARG A 132     -25.297  -8.920  21.348  1.00 29.09           C  
ATOM   2191  HG2 ARG A 132     -25.526  -9.443  22.276  1.00 29.09           H  
ATOM   2192  HG3 ARG A 132     -24.628  -8.086  21.559  1.00 29.09           H  
ATOM   2193  CD  ARG A 132     -26.605  -8.412  20.729  1.00 29.09           C  
ATOM   2194  HD2 ARG A 132     -26.373  -7.882  19.806  1.00 29.09           H  
ATOM   2195  HD3 ARG A 132     -27.229  -9.275  20.499  1.00 29.09           H  
ATOM   2196  NE  ARG A 132     -27.334  -7.518  21.647  1.00 29.09           N  
ATOM   2197  HE  ARG A 132     -26.917  -7.383  22.557  1.00 29.09           H  
ATOM   2198  NH1 ARG A 132     -29.211  -7.241  20.355  1.00 29.09           N  
ATOM   2199 HH11 ARG A 132     -28.849  -7.944  19.726  1.00 29.09           H  
ATOM   2200 HH12 ARG A 132     -30.166  -6.925  20.270  1.00 29.09           H  
ATOM   2201  NH2 ARG A 132     -29.080  -6.231  22.340  1.00 29.09           N  
ATOM   2202 HH21 ARG A 132     -30.026  -5.898  22.219  1.00 29.09           H  
ATOM   2203 HH22 ARG A 132     -28.630  -6.115  23.237  1.00 29.09           H  
ATOM   2204  CZ  ARG A 132     -28.531  -7.000  21.443  1.00 29.09           C  
ATOM   2205  N   SER A 133     -22.246 -12.535  19.976  1.00 29.44           N  
ATOM   2206  H   SER A 133     -21.449 -11.916  19.936  1.00 29.44           H  
ATOM   2207  CA  SER A 133     -22.046 -13.927  19.533  1.00 29.44           C  
ATOM   2208  HA  SER A 133     -23.016 -14.418  19.461  1.00 29.44           H  
ATOM   2209  C   SER A 133     -21.245 -14.770  20.532  1.00 29.44           C  
ATOM   2210  CB  SER A 133     -21.436 -13.960  18.131  1.00 29.44           C  
ATOM   2211  HB2 SER A 133     -22.088 -13.418  17.446  1.00 29.44           H  
ATOM   2212  HB3 SER A 133     -21.357 -14.992  17.790  1.00 29.44           H  
ATOM   2213  O   SER A 133     -20.773 -15.843  20.179  1.00 29.44           O  
ATOM   2214  OG  SER A 133     -20.156 -13.358  18.128  1.00 29.44           O  
ATOM   2215  HG  SER A 133     -19.574 -13.927  18.637  1.00 29.44           H  
ATOM   2216  N   HIS A 134     -21.057 -14.257  21.747  1.00 29.97           N  
ATOM   2217  H   HIS A 134     -21.526 -13.389  21.963  1.00 29.97           H  
ATOM   2218  CA  HIS A 134     -20.547 -14.978  22.910  1.00 29.97           C  
ATOM   2219  HA  HIS A 134     -20.580 -16.052  22.724  1.00 29.97           H  
ATOM   2220  C   HIS A 134     -21.517 -14.715  24.072  1.00 29.97           C  
ATOM   2221  CB  HIS A 134     -19.087 -14.570  23.208  1.00 29.97           C  
ATOM   2222  HB2 HIS A 134     -18.902 -13.556  22.854  1.00 29.97           H  
ATOM   2223  HB3 HIS A 134     -18.922 -14.568  24.286  1.00 29.97           H  
ATOM   2224  O   HIS A 134     -21.169 -14.039  25.035  1.00 29.97           O  
ATOM   2225  CG  HIS A 134     -18.058 -15.513  22.643  1.00 29.97           C  
ATOM   2226  CD2 HIS A 134     -17.248 -15.310  21.560  1.00 29.97           C  
ATOM   2227  HD2 HIS A 134     -17.254 -14.437  20.923  1.00 29.97           H  
ATOM   2228  ND1 HIS A 134     -17.712 -16.727  23.186  1.00 29.97           N  
ATOM   2229  HD1 HIS A 134     -18.170 -17.170  23.969  1.00 29.97           H  
ATOM   2230  CE1 HIS A 134     -16.718 -17.245  22.447  1.00 29.97           C  
ATOM   2231  HE1 HIS A 134     -16.255 -18.205  22.623  1.00 29.97           H  
ATOM   2232  NE2 HIS A 134     -16.391 -16.412  21.444  1.00 29.97           N  
ATOM   2233  N   ASP A 135     -22.754 -15.174  23.899  1.00 30.21           N  
ATOM   2234  H   ASP A 135     -22.941 -15.701  23.058  1.00 30.21           H  
ATOM   2235  CA  ASP A 135     -23.601 -15.667  24.990  1.00 30.21           C  
ATOM   2236  HA  ASP A 135     -23.106 -15.544  25.953  1.00 30.21           H  
ATOM   2237  C   ASP A 135     -23.747 -17.178  24.769  1.00 30.21           C  
ATOM   2238  CB  ASP A 135     -24.975 -14.949  25.038  1.00 30.21           C  
ATOM   2239  HB2 ASP A 135     -25.227 -14.593  24.039  1.00 30.21           H  
ATOM   2240  HB3 ASP A 135     -25.732 -15.685  25.309  1.00 30.21           H  
ATOM   2241  O   ASP A 135     -23.903 -17.568  23.583  1.00 30.21           O  
ATOM   2242  CG  ASP A 135     -25.106 -13.790  26.050  1.00 30.21           C  
ATOM   2243  OD1 ASP A 135     -24.405 -13.778  27.090  1.00 30.21           O  
ATOM   2244  OD2 ASP A 135     -25.958 -12.901  25.790  1.00 30.21           O  
ATOM   2245  OXT ASP A 135     -23.576 -17.917  25.759  1.00 30.21           O  
TER    2246      ASP A 135                                                       
END   
