# Supplementary material for: Novel Adomaviruses Associated with Blotchy Bass Syndrome in Black Basses (Micropterus spp.)
Source: bioRxiv. 2025 Jun 5:2025.06.01.657292. Preprint. [Version 2] doi: 10.1101/2025.06.01.657292 (PMC12478380; doi:10.1101/2025.06.01.657292)
Supplement: Supplement 15 [file media-15.zip › Bass PDB/Mda1_Prim.pdb]

ATOM      1  N   ARG A   1       4.537  18.586 -10.845  1.00 28.86           N  
ATOM      2  H   ARG A   1       4.740  18.486 -11.829  1.00 28.86           H  
ATOM      3  H2  ARG A   1       3.607  18.959 -10.716  1.00 28.86           H  
ATOM      4  H3  ARG A   1       4.599  17.638 -10.502  1.00 28.86           H  
ATOM      5  CA  ARG A   1       5.603  19.420 -10.228  1.00 28.86           C  
ATOM      6  HA  ARG A   1       6.535  18.969 -10.568  1.00 28.86           H  
ATOM      7  C   ARG A   1       5.703  19.295  -8.703  1.00 28.86           C  
ATOM      8  CB  ARG A   1       5.642  20.875 -10.729  1.00 28.86           C  
ATOM      9  HB2 ARG A   1       4.695  21.373 -10.521  1.00 28.86           H  
ATOM     10  HB3 ARG A   1       6.436  21.397 -10.195  1.00 28.86           H  
ATOM     11  O   ARG A   1       6.705  18.765  -8.251  1.00 28.86           O  
ATOM     12  CG  ARG A   1       5.948  20.935 -12.239  1.00 28.86           C  
ATOM     13  HG2 ARG A   1       5.060  20.625 -12.791  1.00 28.86           H  
ATOM     14  HG3 ARG A   1       6.761  20.250 -12.477  1.00 28.86           H  
ATOM     15  CD  ARG A   1       6.354  22.347 -12.684  1.00 28.86           C  
ATOM     16  HD2 ARG A   1       7.353  22.562 -12.304  1.00 28.86           H  
ATOM     17  HD3 ARG A   1       5.652  23.067 -12.262  1.00 28.86           H  
ATOM     18  NE  ARG A   1       6.334  22.474 -14.152  1.00 28.86           N  
ATOM     19  HE  ARG A   1       6.006  21.675 -14.676  1.00 28.86           H  
ATOM     20  NH1 ARG A   1       7.220  24.586 -14.312  1.00 28.86           N  
ATOM     21 HH11 ARG A   1       7.402  24.580 -13.319  1.00 28.86           H  
ATOM     22 HH12 ARG A   1       7.492  25.373 -14.883  1.00 28.86           H  
ATOM     23  NH2 ARG A   1       6.511  23.540 -16.149  1.00 28.86           N  
ATOM     24 HH21 ARG A   1       6.793  24.333 -16.708  1.00 28.86           H  
ATOM     25 HH22 ARG A   1       6.122  22.733 -16.616  1.00 28.86           H  
ATOM     26  CZ  ARG A   1       6.688  23.529 -14.861  1.00 28.86           C  
ATOM     27  N   TYR A   2       4.726  19.720  -7.884  1.00 27.41           N  
ATOM     28  H   TYR A   2       3.918  20.205  -8.247  1.00 27.41           H  
ATOM     29  CA  TYR A   2       4.829  19.560  -6.411  1.00 27.41           C  
ATOM     30  HA  TYR A   2       5.804  19.929  -6.093  1.00 27.41           H  
ATOM     31  C   TYR A   2       4.758  18.080  -5.984  1.00 27.41           C  
ATOM     32  CB  TYR A   2       3.761  20.420  -5.714  1.00 27.41           C  
ATOM     33  HB2 TYR A   2       3.742  21.402  -6.186  1.00 27.41           H  
ATOM     34  HB3 TYR A   2       2.780  19.971  -5.866  1.00 27.41           H  
ATOM     35  O   TYR A   2       5.566  17.619  -5.181  1.00 27.41           O  
ATOM     36  CG  TYR A   2       3.991  20.642  -4.226  1.00 27.41           C  
ATOM     37  CD1 TYR A   2       3.173  20.003  -3.272  1.00 27.41           C  
ATOM     38  HD1 TYR A   2       2.386  19.334  -3.586  1.00 27.41           H  
ATOM     39  CD2 TYR A   2       5.002  21.526  -3.795  1.00 27.41           C  
ATOM     40  HD2 TYR A   2       5.624  22.029  -4.520  1.00 27.41           H  
ATOM     41  CE1 TYR A   2       3.365  20.247  -1.898  1.00 27.41           C  
ATOM     42  HE1 TYR A   2       2.734  19.769  -1.164  1.00 27.41           H  
ATOM     43  CE2 TYR A   2       5.203  21.764  -2.420  1.00 27.41           C  
ATOM     44  HE2 TYR A   2       5.980  22.440  -2.094  1.00 27.41           H  
ATOM     45  OH  TYR A   2       4.568  21.345  -0.139  1.00 27.41           O  
ATOM     46  HH  TYR A   2       5.283  21.963   0.030  1.00 27.41           H  
ATOM     47  CZ  TYR A   2       4.383  21.121  -1.467  1.00 27.41           C  
ATOM     48  N   CYS A   3       3.889  17.301  -6.637  1.00 27.25           N  
ATOM     49  H   CYS A   3       3.141  17.734  -7.158  1.00 27.25           H  
ATOM     50  CA  CYS A   3       3.793  15.857  -6.421  1.00 27.25           C  
ATOM     51  HA  CYS A   3       3.763  15.671  -5.347  1.00 27.25           H  
ATOM     52  C   CYS A   3       4.993  15.059  -6.956  1.00 27.25           C  
ATOM     53  CB  CYS A   3       2.472  15.347  -7.005  1.00 27.25           C  
ATOM     54  HB2 CYS A   3       2.375  15.628  -8.054  1.00 27.25           H  
ATOM     55  HB3 CYS A   3       2.432  14.260  -6.935  1.00 27.25           H  
ATOM     56  O   CYS A   3       5.353  14.076  -6.331  1.00 27.25           O  
ATOM     57  SG  CYS A   3       1.103  16.047  -6.045  1.00 27.25           S  
ATOM     58  HG  CYS A   3       1.052  15.128  -5.076  1.00 27.25           H  
ATOM     59  N   GLU A   4       5.672  15.482  -8.030  1.00 29.87           N  
ATOM     60  H   GLU A   4       5.361  16.309  -8.519  1.00 29.87           H  
ATOM     61  CA  GLU A   4       6.903  14.810  -8.507  1.00 29.87           C  
ATOM     62  HA  GLU A   4       6.713  13.750  -8.673  1.00 29.87           H  
ATOM     63  C   GLU A   4       8.040  14.913  -7.486  1.00 29.87           C  
ATOM     64  CB  GLU A   4       7.395  15.437  -9.817  1.00 29.87           C  
ATOM     65  HB2 GLU A   4       8.434  15.155  -9.986  1.00 29.87           H  
ATOM     66  HB3 GLU A   4       7.358  16.521  -9.703  1.00 29.87           H  
ATOM     67  O   GLU A   4       8.799  13.969  -7.316  1.00 29.87           O  
ATOM     68  CG  GLU A   4       6.585  14.990 -11.036  1.00 29.87           C  
ATOM     69  HG2 GLU A   4       5.523  15.041 -10.793  1.00 29.87           H  
ATOM     70  HG3 GLU A   4       6.837  13.958 -11.281  1.00 29.87           H  
ATOM     71  CD  GLU A   4       6.852  15.926 -12.218  1.00 29.87           C  
ATOM     72  OE1 GLU A   4       7.202  15.441 -13.305  1.00 29.87           O  
ATOM     73  OE2 GLU A   4       6.629  17.153 -12.005  1.00 29.87           O  
ATOM     74  N   SER A   5       8.138  16.037  -6.770  1.00 28.43           N  
ATOM     75  H   SER A   5       7.486  16.783  -6.968  1.00 28.43           H  
ATOM     76  CA  SER A   5       9.130  16.236  -5.705  1.00 28.43           C  
ATOM     77  HA  SER A   5      10.105  15.901  -6.059  1.00 28.43           H  
ATOM     78  C   SER A   5       8.795  15.436  -4.437  1.00 28.43           C  
ATOM     79  CB  SER A   5       9.219  17.732  -5.400  1.00 28.43           C  
ATOM     80  HB2 SER A   5       8.297  18.065  -4.922  1.00 28.43           H  
ATOM     81  HB3 SER A   5       9.349  18.278  -6.335  1.00 28.43           H  
ATOM     82  O   SER A   5       9.688  14.919  -3.766  1.00 28.43           O  
ATOM     83  OG  SER A   5      10.319  18.007  -4.559  1.00 28.43           O  
ATOM     84  HG  SER A   5      10.393  18.956  -4.434  1.00 28.43           H  
ATOM     85  N   LEU A   6       7.501  15.289  -4.129  1.00 30.19           N  
ATOM     86  H   LEU A   6       6.818  15.755  -4.709  1.00 30.19           H  
ATOM     87  CA  LEU A   6       7.013  14.468  -3.017  1.00 30.19           C  
ATOM     88  HA  LEU A   6       7.620  14.669  -2.134  1.00 30.19           H  
ATOM     89  C   LEU A   6       7.180  12.976  -3.317  1.00 30.19           C  
ATOM     90  CB  LEU A   6       5.550  14.838  -2.718  1.00 30.19           C  
ATOM     91  HB2 LEU A   6       5.101  14.063  -2.097  1.00 30.19           H  
ATOM     92  HB3 LEU A   6       4.999  14.858  -3.659  1.00 30.19           H  
ATOM     93  O   LEU A   6       7.744  12.262  -2.502  1.00 30.19           O  
ATOM     94  CG  LEU A   6       5.402  16.192  -2.001  1.00 30.19           C  
ATOM     95  HG  LEU A   6       6.065  16.930  -2.452  1.00 30.19           H  
ATOM     96  CD1 LEU A   6       3.965  16.691  -2.123  1.00 30.19           C  
ATOM     97 HD11 LEU A   6       3.845  17.607  -1.545  1.00 30.19           H  
ATOM     98 HD12 LEU A   6       3.735  16.900  -3.168  1.00 30.19           H  
ATOM     99 HD13 LEU A   6       3.271  15.939  -1.747  1.00 30.19           H  
ATOM    100  CD2 LEU A   6       5.715  16.083  -0.509  1.00 30.19           C  
ATOM    101 HD21 LEU A   6       6.697  15.634  -0.356  1.00 30.19           H  
ATOM    102 HD22 LEU A   6       4.946  15.474  -0.032  1.00 30.19           H  
ATOM    103 HD23 LEU A   6       5.705  17.078  -0.064  1.00 30.19           H  
ATOM    104  N   ILE A   7       6.807  12.519  -4.514  1.00 30.54           N  
ATOM    105  H   ILE A   7       6.351  13.157  -5.150  1.00 30.54           H  
ATOM    106  CA  ILE A   7       7.027  11.144  -4.974  1.00 30.54           C  
ATOM    107  HA  ILE A   7       6.590  10.462  -4.244  1.00 30.54           H  
ATOM    108  C   ILE A   7       8.523  10.839  -5.011  1.00 30.54           C  
ATOM    109  CB  ILE A   7       6.322  10.902  -6.329  1.00 30.54           C  
ATOM    110  HB  ILE A   7       6.592  11.710  -7.009  1.00 30.54           H  
ATOM    111  O   ILE A   7       8.903   9.810  -4.468  1.00 30.54           O  
ATOM    112  CG1 ILE A   7       4.789  10.909  -6.110  1.00 30.54           C  
ATOM    113 HG12 ILE A   7       4.494  10.002  -5.582  1.00 30.54           H  
ATOM    114 HG13 ILE A   7       4.507  11.754  -5.482  1.00 30.54           H  
ATOM    115  CG2 ILE A   7       6.755   9.571  -6.974  1.00 30.54           C  
ATOM    116 HG21 ILE A   7       7.817   9.591  -7.218  1.00 30.54           H  
ATOM    117 HG22 ILE A   7       6.562   8.741  -6.294  1.00 30.54           H  
ATOM    118 HG23 ILE A   7       6.216   9.402  -7.907  1.00 30.54           H  
ATOM    119  CD1 ILE A   7       3.975  11.017  -7.405  1.00 30.54           C  
ATOM    120 HD11 ILE A   7       4.302  11.885  -7.978  1.00 30.54           H  
ATOM    121 HD12 ILE A   7       2.920  11.135  -7.157  1.00 30.54           H  
ATOM    122 HD13 ILE A   7       4.089  10.117  -8.008  1.00 30.54           H  
ATOM    123  N   ASN A   8       9.371  11.751  -5.515  1.00 30.91           N  
ATOM    124  H   ASN A   8       8.994  12.564  -5.981  1.00 30.91           H  
ATOM    125  CA  ASN A   8      10.822  11.542  -5.577  1.00 30.91           C  
ATOM    126  HA  ASN A   8      10.933  10.535  -5.979  1.00 30.91           H  
ATOM    127  C   ASN A   8      11.545  11.543  -4.213  1.00 30.91           C  
ATOM    128  CB  ASN A   8      11.498  12.511  -6.565  1.00 30.91           C  
ATOM    129  HB2 ASN A   8      11.080  13.512  -6.465  1.00 30.91           H  
ATOM    130  HB3 ASN A   8      12.558  12.581  -6.320  1.00 30.91           H  
ATOM    131  O   ASN A   8      12.654  11.024  -4.112  1.00 30.91           O  
ATOM    132  CG  ASN A   8      11.444  12.032  -8.007  1.00 30.91           C  
ATOM    133  ND2 ASN A   8      11.333  12.926  -8.958  1.00 30.91           N  
ATOM    134 HD21 ASN A   8      11.133  13.888  -8.724  1.00 30.91           H  
ATOM    135 HD22 ASN A   8      11.289  12.562  -9.899  1.00 30.91           H  
ATOM    136  OD1 ASN A   8      11.539  10.857  -8.309  1.00 30.91           O  
ATOM    137  N   ASN A   9      10.919  12.063  -3.154  1.00 30.65           N  
ATOM    138  H   ASN A   9      10.033  12.525  -3.304  1.00 30.65           H  
ATOM    139  CA  ASN A   9      11.419  11.956  -1.775  1.00 30.65           C  
ATOM    140  HA  ASN A   9      12.461  11.636  -1.794  1.00 30.65           H  
ATOM    141  C   ASN A   9      10.698  10.878  -0.942  1.00 30.65           C  
ATOM    142  CB  ASN A   9      11.367  13.342  -1.113  1.00 30.65           C  
ATOM    143  HB2 ASN A   9      10.456  13.862  -1.408  1.00 30.65           H  
ATOM    144  HB3 ASN A   9      11.348  13.220  -0.030  1.00 30.65           H  
ATOM    145  O   ASN A   9      11.153  10.544   0.149  1.00 30.65           O  
ATOM    146  CG  ASN A   9      12.592  14.183  -1.427  1.00 30.65           C  
ATOM    147  ND2 ASN A   9      12.414  15.454  -1.693  1.00 30.65           N  
ATOM    148 HD21 ASN A   9      11.481  15.775  -1.907  1.00 30.65           H  
ATOM    149 HD22 ASN A   9      13.248  15.955  -1.965  1.00 30.65           H  
ATOM    150  OD1 ASN A   9      13.725  13.738  -1.409  1.00 30.65           O  
ATOM    151  N   CYS A  10       9.610  10.301  -1.459  1.00 30.87           N  
ATOM    152  H   CYS A  10       9.248  10.677  -2.323  1.00 30.87           H  
ATOM    153  CA  CYS A  10       8.789   9.275  -0.794  1.00 30.87           C  
ATOM    154  HA  CYS A  10       9.161   9.133   0.221  1.00 30.87           H  
ATOM    155  C   CYS A  10       8.881   7.896  -1.457  1.00 30.87           C  
ATOM    156  CB  CYS A  10       7.358   9.795  -0.670  1.00 30.87           C  
ATOM    157  HB2 CYS A  10       6.720   9.034  -0.220  1.00 30.87           H  
ATOM    158  HB3 CYS A  10       6.966  10.069  -1.650  1.00 30.87           H  
ATOM    159  O   CYS A  10       8.153   6.974  -1.087  1.00 30.87           O  
ATOM    160  SG  CYS A  10       7.410  11.214   0.420  1.00 30.87           S  
ATOM    161  N   ILE A  11       9.826   7.747  -2.395  1.00 31.49           N  
ATOM    162  H   ILE A  11      10.337   8.588  -2.625  1.00 31.49           H  
ATOM    163  CA  ILE A  11       9.987   6.635  -3.346  1.00 31.49           C  
ATOM    164  HA  ILE A  11       9.139   6.653  -4.031  1.00 31.49           H  
ATOM    165  C   ILE A  11       9.995   5.243  -2.698  1.00 31.49           C  
ATOM    166  CB  ILE A  11      11.281   6.853  -4.183  1.00 31.49           C  
ATOM    167  HB  ILE A  11      12.118   6.947  -3.492  1.00 31.49           H  
ATOM    168  O   ILE A  11       9.635   4.270  -3.351  1.00 31.49           O  
ATOM    169  CG1 ILE A  11      11.214   8.140  -5.022  1.00 31.49           C  
ATOM    170 HG12 ILE A  11      10.325   8.123  -5.653  1.00 31.49           H  
ATOM    171 HG13 ILE A  11      11.163   8.966  -4.313  1.00 31.49           H  
ATOM    172  CG2 ILE A  11      11.590   5.670  -5.113  1.00 31.49           C  
ATOM    173 HG21 ILE A  11      11.760   4.776  -4.515  1.00 31.49           H  
ATOM    174 HG22 ILE A  11      10.762   5.501  -5.802  1.00 31.49           H  
ATOM    175 HG23 ILE A  11      12.511   5.822  -5.677  1.00 31.49           H  
ATOM    176  CD1 ILE A  11      12.441   8.380  -5.917  1.00 31.49           C  
ATOM    177 HD11 ILE A  11      13.349   8.153  -5.358  1.00 31.49           H  
ATOM    178 HD12 ILE A  11      12.392   7.745  -6.801  1.00 31.49           H  
ATOM    179 HD13 ILE A  11      12.528   9.410  -6.264  1.00 31.49           H  
ATOM    180  N   ASN A  12      10.370   5.095  -1.428  1.00 28.96           N  
ATOM    181  H   ASN A  12      10.592   5.919  -0.887  1.00 28.96           H  
ATOM    182  CA  ASN A  12      10.619   3.757  -0.894  1.00 28.96           C  
ATOM    183  HA  ASN A  12      10.866   3.102  -1.729  1.00 28.96           H  
ATOM    184  C   ASN A  12       9.409   3.047  -0.270  1.00 28.96           C  
ATOM    185  CB  ASN A  12      11.874   3.795  -0.006  1.00 28.96           C  
ATOM    186  HB2 ASN A  12      11.943   2.866   0.561  1.00 28.96           H  
ATOM    187  HB3 ASN A  12      11.811   4.628   0.694  1.00 28.96           H  
ATOM    188  O   ASN A  12       9.536   1.846  -0.041  1.00 28.96           O  
ATOM    189  CG  ASN A  12      13.139   3.896  -0.846  1.00 28.96           C  
ATOM    190  ND2 ASN A  12      14.167   4.546  -0.355  1.00 28.96           N  
ATOM    191 HD21 ASN A  12      14.096   5.056   0.513  1.00 28.96           H  
ATOM    192 HD22 ASN A  12      14.956   4.628  -0.980  1.00 28.96           H  
ATOM    193  OD1 ASN A  12      13.245   3.382  -1.943  1.00 28.96           O  
ATOM    194  N   GLN A  13       8.276   3.710   0.029  1.00 32.37           N  
ATOM    195  H   GLN A  13       8.200   4.685  -0.223  1.00 32.37           H  
ATOM    196  CA  GLN A  13       7.186   3.071   0.803  1.00 32.37           C  
ATOM    197  HA  GLN A  13       7.127   2.028   0.492  1.00 32.37           H  
ATOM    198  C   GLN A  13       5.766   3.619   0.568  1.00 32.37           C  
ATOM    199  CB  GLN A  13       7.517   3.090   2.314  1.00 32.37           C  
ATOM    200  HB2 GLN A  13       6.681   2.666   2.872  1.00 32.37           H  
ATOM    201  HB3 GLN A  13       7.674   4.124   2.622  1.00 32.37           H  
ATOM    202  O   GLN A  13       4.986   3.667   1.519  1.00 32.37           O  
ATOM    203  CG  GLN A  13       8.744   2.252   2.666  1.00 32.37           C  
ATOM    204  HG2 GLN A  13       8.680   1.316   2.110  1.00 32.37           H  
ATOM    205  HG3 GLN A  13       9.649   2.790   2.385  1.00 32.37           H  
ATOM    206  CD  GLN A  13       8.889   1.822   4.105  1.00 32.37           C  
ATOM    207  NE2 GLN A  13       9.872   0.987   4.356  1.00 32.37           N  
ATOM    208 HE21 GLN A  13       9.823   0.531   5.256  1.00 32.37           H  
ATOM    209 HE22 GLN A  13      10.418   0.654   3.575  1.00 32.37           H  
ATOM    210  OE1 GLN A  13       8.132   2.112   5.010  1.00 32.37           O  
ATOM    211  N   CYS A  14       5.389   4.018  -0.648  1.00 35.53           N  
ATOM    212  H   CYS A  14       6.035   3.966  -1.422  1.00 35.53           H  
ATOM    213  CA  CYS A  14       4.005   4.439  -0.905  1.00 35.53           C  
ATOM    214  HA  CYS A  14       3.593   4.825   0.028  1.00 35.53           H  
ATOM    215  C   CYS A  14       3.102   3.262  -1.324  1.00 35.53           C  
ATOM    216  CB  CYS A  14       3.962   5.636  -1.852  1.00 35.53           C  
ATOM    217  HB2 CYS A  14       4.355   5.323  -2.819  1.00 35.53           H  
ATOM    218  HB3 CYS A  14       2.925   5.942  -1.994  1.00 35.53           H  
ATOM    219  O   CYS A  14       3.452   2.461  -2.190  1.00 35.53           O  
ATOM    220  SG  CYS A  14       4.915   7.081  -1.281  1.00 35.53           S  
ATOM    221  N   VAL A  15       1.928   3.169  -0.698  1.00 38.92           N  
ATOM    222  H   VAL A  15       1.730   3.862   0.010  1.00 38.92           H  
ATOM    223  CA  VAL A  15       0.868   2.188  -0.964  1.00 38.92           C  
ATOM    224  HA  VAL A  15       1.194   1.487  -1.733  1.00 38.92           H  
ATOM    225  C   VAL A  15      -0.350   2.947  -1.465  1.00 38.92           C  
ATOM    226  CB  VAL A  15       0.509   1.395   0.311  1.00 38.92           C  
ATOM    227  HB  VAL A  15       0.179   2.088   1.085  1.00 38.92           H  
ATOM    228  O   VAL A  15      -0.822   3.850  -0.774  1.00 38.92           O  
ATOM    229  CG1 VAL A  15      -0.616   0.380   0.055  1.00 38.92           C  
ATOM    230 HG11 VAL A  15      -1.540   0.896  -0.205  1.00 38.92           H  
ATOM    231 HG12 VAL A  15      -0.338  -0.291  -0.758  1.00 38.92           H  
ATOM    232 HG13 VAL A  15      -0.797  -0.207   0.955  1.00 38.92           H  
ATOM    233  CG2 VAL A  15       1.728   0.633   0.845  1.00 38.92           C  
ATOM    234 HG21 VAL A  15       1.472   0.145   1.785  1.00 38.92           H  
ATOM    235 HG22 VAL A  15       2.548   1.322   1.045  1.00 38.92           H  
ATOM    236 HG23 VAL A  15       2.055  -0.109   0.116  1.00 38.92           H  
ATOM    237  N   CYS A  16      -0.865   2.577  -2.639  1.00 40.11           N  
ATOM    238  H   CYS A  16      -0.425   1.836  -3.166  1.00 40.11           H  
ATOM    239  CA  CYS A  16      -2.087   3.157  -3.183  1.00 40.11           C  
ATOM    240  HA  CYS A  16      -2.344   4.015  -2.563  1.00 40.11           H  
ATOM    241  C   CYS A  16      -3.258   2.161  -3.101  1.00 40.11           C  
ATOM    242  CB  CYS A  16      -1.838   3.725  -4.584  1.00 40.11           C  
ATOM    243  HB2 CYS A  16      -2.763   4.164  -4.957  1.00 40.11           H  
ATOM    244  HB3 CYS A  16      -1.573   2.897  -5.241  1.00 40.11           H  
ATOM    245  O   CYS A  16      -3.135   1.002  -3.500  1.00 40.11           O  
ATOM    246  SG  CYS A  16      -0.516   4.980  -4.698  1.00 40.11           S  
ATOM    247  N   ILE A  17      -4.398   2.612  -2.573  1.00 42.18           N  
ATOM    248  H   ILE A  17      -4.416   3.580  -2.287  1.00 42.18           H  
ATOM    249  CA  ILE A  17      -5.634   1.844  -2.389  1.00 42.18           C  
ATOM    250  HA  ILE A  17      -5.471   0.821  -2.726  1.00 42.18           H  
ATOM    251  C   ILE A  17      -6.725   2.475  -3.261  1.00 42.18           C  
ATOM    252  CB  ILE A  17      -6.051   1.796  -0.895  1.00 42.18           C  
ATOM    253  HB  ILE A  17      -6.291   2.811  -0.576  1.00 42.18           H  
ATOM    254  O   ILE A  17      -6.976   3.680  -3.184  1.00 42.18           O  
ATOM    255  CG1 ILE A  17      -4.903   1.270   0.003  1.00 42.18           C  
ATOM    256 HG12 ILE A  17      -4.653   0.250  -0.287  1.00 42.18           H  
ATOM    257 HG13 ILE A  17      -4.017   1.888  -0.147  1.00 42.18           H  
ATOM    258  CG2 ILE A  17      -7.313   0.923  -0.721  1.00 42.18           C  
ATOM    259 HG21 ILE A  17      -7.653   0.951   0.314  1.00 42.18           H  
ATOM    260 HG22 ILE A  17      -7.098  -0.108  -1.005  1.00 42.18           H  
ATOM    261 HG23 ILE A  17      -8.129   1.304  -1.335  1.00 42.18           H  
ATOM    262  CD1 ILE A  17      -5.206   1.304   1.506  1.00 42.18           C  
ATOM    263 HD11 ILE A  17      -5.526   2.303   1.801  1.00 42.18           H  
ATOM    264 HD12 ILE A  17      -5.978   0.578   1.761  1.00 42.18           H  
ATOM    265 HD13 ILE A  17      -4.301   1.043   2.054  1.00 42.18           H  
ATOM    266  N   ARG A  18      -7.395   1.655  -4.079  1.00 39.97           N  
ATOM    267  H   ARG A  18      -7.100   0.690  -4.128  1.00 39.97           H  
ATOM    268  CA  ARG A  18      -8.591   2.053  -4.837  1.00 39.97           C  
ATOM    269  HA  ARG A  18      -8.432   3.051  -5.246  1.00 39.97           H  
ATOM    270  C   ARG A  18      -9.800   2.120  -3.901  1.00 39.97           C  
ATOM    271  CB  ARG A  18      -8.796   1.074  -6.008  1.00 39.97           C  
ATOM    272  HB2 ARG A  18      -8.991   0.078  -5.610  1.00 39.97           H  
ATOM    273  HB3 ARG A  18      -7.869   1.032  -6.580  1.00 39.97           H  
ATOM    274  O   ARG A  18     -10.137   1.123  -3.254  1.00 39.97           O  
ATOM    275  CG  ARG A  18      -9.938   1.466  -6.968  1.00 39.97           C  
ATOM    276  HG2 ARG A  18      -9.769   2.473  -7.349  1.00 39.97           H  
ATOM    277  HG3 ARG A  18     -10.892   1.438  -6.441  1.00 39.97           H  
ATOM    278  CD  ARG A  18      -9.971   0.472  -8.141  1.00 39.97           C  
ATOM    279  HD2 ARG A  18      -9.015   0.526  -8.662  1.00 39.97           H  
ATOM    280  HD3 ARG A  18     -10.093  -0.531  -7.733  1.00 39.97           H  
ATOM    281  NE  ARG A  18     -11.057   0.730  -9.111  1.00 39.97           N  
ATOM    282  HE  ARG A  18     -11.581   1.591  -9.053  1.00 39.97           H  
ATOM    283  NH1 ARG A  18     -10.727  -1.130 -10.425  1.00 39.97           N  
ATOM    284 HH11 ARG A  18      -9.879  -1.331  -9.914  1.00 39.97           H  
ATOM    285 HH12 ARG A  18     -10.976  -1.645 -11.258  1.00 39.97           H  
ATOM    286  NH2 ARG A  18     -12.372   0.271 -10.913  1.00 39.97           N  
ATOM    287 HH21 ARG A  18     -12.597  -0.228 -11.762  1.00 39.97           H  
ATOM    288 HH22 ARG A  18     -12.774   1.187 -10.773  1.00 39.97           H  
ATOM    289  CZ  ARG A  18     -11.383  -0.040 -10.137  1.00 39.97           C  
ATOM    290  N   LEU A  19     -10.453   3.278  -3.846  1.00 39.06           N  
ATOM    291  H   LEU A  19     -10.124   4.052  -4.403  1.00 39.06           H  
ATOM    292  CA  LEU A  19     -11.781   3.418  -3.251  1.00 39.06           C  
ATOM    293  HA  LEU A  19     -11.954   2.613  -2.538  1.00 39.06           H  
ATOM    294  C   LEU A  19     -12.837   3.295  -4.355  1.00 39.06           C  
ATOM    295  CB  LEU A  19     -11.903   4.757  -2.504  1.00 39.06           C  
ATOM    296  HB2 LEU A  19     -12.896   4.795  -2.057  1.00 39.06           H  
ATOM    297  HB3 LEU A  19     -11.839   5.562  -3.236  1.00 39.06           H  
ATOM    298  O   LEU A  19     -12.584   3.672  -5.497  1.00 39.06           O  
ATOM    299  CG  LEU A  19     -10.855   5.018  -1.407  1.00 39.06           C  
ATOM    300  HG  LEU A  19      -9.863   5.076  -1.855  1.00 39.06           H  
ATOM    301  CD1 LEU A  19     -11.174   6.354  -0.736  1.00 39.06           C  
ATOM    302 HD11 LEU A  19     -11.042   7.163  -1.454  1.00 39.06           H  
ATOM    303 HD12 LEU A  19     -12.203   6.356  -0.376  1.00 39.06           H  
ATOM    304 HD13 LEU A  19     -10.522   6.521   0.121  1.00 39.06           H  
ATOM    305  CD2 LEU A  19     -10.829   3.948  -0.319  1.00 39.06           C  
ATOM    306 HD21 LEU A  19     -11.814   3.883   0.144  1.00 39.06           H  
ATOM    307 HD22 LEU A  19     -10.095   4.218   0.440  1.00 39.06           H  
ATOM    308 HD23 LEU A  19     -10.532   2.998  -0.761  1.00 39.06           H  
ATOM    309  N   ASN A  20     -14.010   2.761  -4.025  1.00 38.00           N  
ATOM    310  H   ASN A  20     -14.163   2.504  -3.060  1.00 38.00           H  
ATOM    311  CA  ASN A  20     -15.167   2.843  -4.917  1.00 38.00           C  
ATOM    312  HA  ASN A  20     -14.826   2.726  -5.946  1.00 38.00           H  
ATOM    313  C   ASN A  20     -15.823   4.240  -4.838  1.00 38.00           C  
ATOM    314  CB  ASN A  20     -16.120   1.671  -4.602  1.00 38.00           C  
ATOM    315  HB2 ASN A  20     -16.894   1.628  -5.369  1.00 38.00           H  
ATOM    316  HB3 ASN A  20     -15.556   0.740  -4.645  1.00 38.00           H  
ATOM    317  O   ASN A  20     -15.431   5.081  -4.027  1.00 38.00           O  
ATOM    318  CG  ASN A  20     -16.809   1.758  -3.251  1.00 38.00           C  
ATOM    319  ND2 ASN A  20     -17.471   0.706  -2.832  1.00 38.00           N  
ATOM    320 HD21 ASN A  20     -17.947   0.787  -1.945  1.00 38.00           H  
ATOM    321 HD22 ASN A  20     -17.499  -0.135  -3.390  1.00 38.00           H  
ATOM    322  OD1 ASN A  20     -16.819   2.771  -2.570  1.00 38.00           O  
ATOM    323  N   GLU A  21     -16.871   4.467  -5.630  1.00 38.25           N  
ATOM    324  H   GLU A  21     -17.070   3.803  -6.365  1.00 38.25           H  
ATOM    325  CA  GLU A  21     -17.632   5.730  -5.675  1.00 38.25           C  
ATOM    326  HA  GLU A  21     -16.991   6.525  -6.056  1.00 38.25           H  
ATOM    327  C   GLU A  21     -18.175   6.183  -4.306  1.00 38.25           C  
ATOM    328  CB  GLU A  21     -18.818   5.556  -6.634  1.00 38.25           C  
ATOM    329  HB2 GLU A  21     -19.413   6.469  -6.626  1.00 38.25           H  
ATOM    330  HB3 GLU A  21     -19.437   4.737  -6.265  1.00 38.25           H  
ATOM    331  O   GLU A  21     -18.338   7.376  -4.062  1.00 38.25           O  
ATOM    332  CG  GLU A  21     -18.387   5.266  -8.082  1.00 38.25           C  
ATOM    333  HG2 GLU A  21     -17.771   6.095  -8.430  1.00 38.25           H  
ATOM    334  HG3 GLU A  21     -17.784   4.358  -8.102  1.00 38.25           H  
ATOM    335  CD  GLU A  21     -19.585   5.073  -9.027  1.00 38.25           C  
ATOM    336  OE1 GLU A  21     -19.385   5.219 -10.251  1.00 38.25           O  
ATOM    337  OE2 GLU A  21     -20.684   4.739  -8.523  1.00 38.25           O  
ATOM    338  N   SER A  22     -18.406   5.246  -3.378  1.00 38.54           N  
ATOM    339  H   SER A  22     -18.191   4.292  -3.627  1.00 38.54           H  
ATOM    340  CA  SER A  22     -18.855   5.535  -2.007  1.00 38.54           C  
ATOM    341  HA  SER A  22     -19.473   6.432  -2.049  1.00 38.54           H  
ATOM    342  C   SER A  22     -17.718   5.866  -1.028  1.00 38.54           C  
ATOM    343  CB  SER A  22     -19.759   4.409  -1.491  1.00 38.54           C  
ATOM    344  HB2 SER A  22     -20.583   4.278  -2.193  1.00 38.54           H  
ATOM    345  HB3 SER A  22     -20.180   4.702  -0.529  1.00 38.54           H  
ATOM    346  O   SER A  22     -17.952   5.970   0.175  1.00 38.54           O  
ATOM    347  OG  SER A  22     -19.091   3.169  -1.338  1.00 38.54           O  
ATOM    348  HG  SER A  22     -18.277   3.178  -1.846  1.00 38.54           H  
ATOM    349  N   GLY A  23     -16.476   5.986  -1.511  1.00 34.50           N  
ATOM    350  H   GLY A  23     -16.333   5.868  -2.504  1.00 34.50           H  
ATOM    351  CA  GLY A  23     -15.300   6.201  -0.667  1.00 34.50           C  
ATOM    352  HA2 GLY A  23     -14.448   6.427  -1.309  1.00 34.50           H  
ATOM    353  HA3 GLY A  23     -15.481   7.052  -0.010  1.00 34.50           H  
ATOM    354  C   GLY A  23     -14.945   4.990   0.201  1.00 34.50           C  
ATOM    355  O   GLY A  23     -14.102   5.093   1.092  1.00 34.50           O  
ATOM    356  N   GLN A  24     -15.571   3.836  -0.041  1.00 37.13           N  
ATOM    357  H   GLN A  24     -16.193   3.783  -0.835  1.00 37.13           H  
ATOM    358  CA  GLN A  24     -15.237   2.605   0.654  1.00 37.13           C  
ATOM    359  HA  GLN A  24     -14.981   2.841   1.686  1.00 37.13           H  
ATOM    360  C   GLN A  24     -14.016   1.993  -0.013  1.00 37.13           C  
ATOM    361  CB  GLN A  24     -16.418   1.624   0.681  1.00 37.13           C  
ATOM    362  HB2 GLN A  24     -16.075   0.677   1.099  1.00 37.13           H  
ATOM    363  HB3 GLN A  24     -16.769   1.442  -0.334  1.00 37.13           H  
ATOM    364  O   GLN A  24     -13.977   1.790  -1.231  1.00 37.13           O  
ATOM    365  CG  GLN A  24     -17.575   2.145   1.543  1.00 37.13           C  
ATOM    366  HG2 GLN A  24     -17.216   2.304   2.560  1.00 37.13           H  
ATOM    367  HG3 GLN A  24     -17.921   3.102   1.154  1.00 37.13           H  
ATOM    368  CD  GLN A  24     -18.764   1.191   1.592  1.00 37.13           C  
ATOM    369  NE2 GLN A  24     -19.751   1.487   2.410  1.00 37.13           N  
ATOM    370 HE21 GLN A  24     -19.737   2.360   2.918  1.00 37.13           H  
ATOM    371 HE22 GLN A  24     -20.547   0.866   2.388  1.00 37.13           H  
ATOM    372  OE1 GLN A  24     -18.841   0.169   0.926  1.00 37.13           O  
ATOM    373  N   SER A  25     -13.022   1.646   0.801  1.00 43.52           N  
ATOM    374  H   SER A  25     -13.088   1.874   1.783  1.00 43.52           H  
ATOM    375  CA  SER A  25     -12.015   0.686   0.371  1.00 43.52           C  
ATOM    376  HA  SER A  25     -11.457   1.086  -0.475  1.00 43.52           H  
ATOM    377  C   SER A  25     -12.751  -0.566  -0.080  1.00 43.52           C  
ATOM    378  CB  SER A  25     -11.052   0.374   1.519  1.00 43.52           C  
ATOM    379  HB2 SER A  25     -10.562   1.293   1.842  1.00 43.52           H  
ATOM    380  HB3 SER A  25     -10.289  -0.319   1.164  1.00 43.52           H  
ATOM    381  O   SER A  25     -13.711  -0.956   0.585  1.00 43.52           O  
ATOM    382  OG  SER A  25     -11.738  -0.203   2.614  1.00 43.52           O  
ATOM    383  HG  SER A  25     -12.613  -0.481   2.333  1.00 43.52           H  
ATOM    384  N   GLY A  26     -12.293  -1.228  -1.142  1.00 37.93           N  
ATOM    385  H   GLY A  26     -11.558  -0.811  -1.696  1.00 37.93           H  
ATOM    386  CA  GLY A  26     -12.866  -2.507  -1.580  1.00 37.93           C  
ATOM    387  HA2 GLY A  26     -12.259  -2.910  -2.390  1.00 37.93           H  
ATOM    388  HA3 GLY A  26     -13.874  -2.328  -1.957  1.00 37.93           H  
ATOM    389  C   GLY A  26     -12.957  -3.578  -0.478  1.00 37.93           C  
ATOM    390  O   GLY A  26     -13.545  -4.622  -0.708  1.00 37.93           O  
ATOM    391  N   VAL A  27     -12.418  -3.332   0.718  1.00 39.47           N  
ATOM    392  H   VAL A  27     -12.023  -2.411   0.849  1.00 39.47           H  
ATOM    393  CA  VAL A  27     -12.550  -4.144   1.925  1.00 39.47           C  
ATOM    394  HA  VAL A  27     -12.133  -5.124   1.693  1.00 39.47           H  
ATOM    395  C   VAL A  27     -14.020  -4.289   2.357  1.00 39.47           C  
ATOM    396  CB  VAL A  27     -11.712  -3.556   3.079  1.00 39.47           C  
ATOM    397  HB  VAL A  27     -12.180  -2.632   3.418  1.00 39.47           H  
ATOM    398  O   VAL A  27     -14.597  -3.386   2.962  1.00 39.47           O  
ATOM    399  CG1 VAL A  27     -11.642  -4.526   4.271  1.00 39.47           C  
ATOM    400 HG11 VAL A  27     -12.028  -4.025   5.160  1.00 39.47           H  
ATOM    401 HG12 VAL A  27     -12.239  -5.420   4.089  1.00 39.47           H  
ATOM    402 HG13 VAL A  27     -10.616  -4.837   4.466  1.00 39.47           H  
ATOM    403  CG2 VAL A  27     -10.272  -3.219   2.664  1.00 39.47           C  
ATOM    404 HG21 VAL A  27      -9.775  -2.725   3.498  1.00 39.47           H  
ATOM    405 HG22 VAL A  27      -9.738  -4.137   2.419  1.00 39.47           H  
ATOM    406 HG23 VAL A  27     -10.246  -2.538   1.812  1.00 39.47           H  
ATOM    407  N   LYS A  28     -14.624  -5.453   2.103  1.00 38.68           N  
ATOM    408  H   LYS A  28     -14.058  -6.178   1.685  1.00 38.68           H  
ATOM    409  CA  LYS A  28     -15.884  -5.866   2.733  1.00 38.68           C  
ATOM    410  HA  LYS A  28     -16.458  -4.984   3.016  1.00 38.68           H  
ATOM    411  C   LYS A  28     -15.552  -6.635   4.007  1.00 38.68           C  
ATOM    412  CB  LYS A  28     -16.729  -6.718   1.771  1.00 38.68           C  
ATOM    413  HB2 LYS A  28     -16.100  -7.473   1.301  1.00 38.68           H  
ATOM    414  HB3 LYS A  28     -17.497  -7.231   2.350  1.00 38.68           H  
ATOM    415  O   LYS A  28     -14.730  -7.542   3.992  1.00 38.68           O  
ATOM    416  CG  LYS A  28     -17.419  -5.861   0.698  1.00 38.68           C  
ATOM    417  HG2 LYS A  28     -18.016  -5.090   1.186  1.00 38.68           H  
ATOM    418  HG3 LYS A  28     -16.667  -5.384   0.069  1.00 38.68           H  
ATOM    419  CD  LYS A  28     -18.336  -6.735  -0.167  1.00 38.68           C  
ATOM    420  HD2 LYS A  28     -19.040  -7.258   0.479  1.00 38.68           H  
ATOM    421  HD3 LYS A  28     -17.728  -7.472  -0.692  1.00 38.68           H  
ATOM    422  CE  LYS A  28     -19.105  -5.873  -1.174  1.00 38.68           C  
ATOM    423  HE2 LYS A  28     -19.667  -5.118  -0.624  1.00 38.68           H  
ATOM    424  HE3 LYS A  28     -18.386  -5.358  -1.811  1.00 38.68           H  
ATOM    425  NZ  LYS A  28     -20.021  -6.708  -1.989  1.00 38.68           N  
ATOM    426  HZ1 LYS A  28     -19.496  -7.408  -2.493  1.00 38.68           H  
ATOM    427  HZ2 LYS A  28     -20.537  -6.140  -2.645  1.00 38.68           H  
ATOM    428  HZ3 LYS A  28     -20.673  -7.191  -1.386  1.00 38.68           H  
ATOM    429  N   GLN A  29     -16.182  -6.292   5.126  1.00 38.37           N  
ATOM    430  H   GLN A  29     -16.861  -5.545   5.098  1.00 38.37           H  
ATOM    431  CA  GLN A  29     -16.143  -7.163   6.300  1.00 38.37           C  
ATOM    432  HA  GLN A  29     -15.165  -7.638   6.377  1.00 38.37           H  
ATOM    433  C   GLN A  29     -17.183  -8.266   6.115  1.00 38.37           C  
ATOM    434  CB  GLN A  29     -16.382  -6.380   7.597  1.00 38.37           C  
ATOM    435  HB2 GLN A  29     -16.565  -7.105   8.391  1.00 38.37           H  
ATOM    436  HB3 GLN A  29     -17.268  -5.754   7.496  1.00 38.37           H  
ATOM    437  O   GLN A  29     -18.378  -8.010   6.247  1.00 38.37           O  
ATOM    438  CG  GLN A  29     -15.180  -5.515   8.000  1.00 38.37           C  
ATOM    439  HG2 GLN A  29     -15.044  -4.728   7.258  1.00 38.37           H  
ATOM    440  HG3 GLN A  29     -14.278  -6.126   8.023  1.00 38.37           H  
ATOM    441  CD  GLN A  29     -15.363  -4.887   9.380  1.00 38.37           C  
ATOM    442  NE2 GLN A  29     -14.843  -3.701   9.606  1.00 38.37           N  
ATOM    443 HE21 GLN A  29     -15.007  -3.303  10.520  1.00 38.37           H  
ATOM    444 HE22 GLN A  29     -14.376  -3.181   8.876  1.00 38.37           H  
ATOM    445  OE1 GLN A  29     -15.955  -5.453  10.284  1.00 38.37           O  
ATOM    446  N   GLU A  30     -16.739  -9.484   5.826  1.00 40.42           N  
ATOM    447  H   GLU A  30     -15.746  -9.636   5.719  1.00 40.42           H  
ATOM    448  CA  GLU A  30     -17.596 -10.668   5.856  1.00 40.42           C  
ATOM    449  HA  GLU A  30     -18.620 -10.347   6.045  1.00 40.42           H  
ATOM    450  C   GLU A  30     -17.163 -11.538   7.047  1.00 40.42           C  
ATOM    451  CB  GLU A  30     -17.603 -11.389   4.490  1.00 40.42           C  
ATOM    452  HB2 GLU A  30     -17.427 -10.660   3.698  1.00 40.42           H  
ATOM    453  HB3 GLU A  30     -16.816 -12.143   4.460  1.00 40.42           H  
ATOM    454  O   GLU A  30     -15.983 -11.828   7.237  1.00 40.42           O  
ATOM    455  CG  GLU A  30     -18.978 -12.037   4.257  1.00 40.42           C  
ATOM    456  HG2 GLU A  30     -19.165 -12.733   5.074  1.00 40.42           H  
ATOM    457  HG3 GLU A  30     -19.742 -11.261   4.310  1.00 40.42           H  
ATOM    458  CD  GLU A  30     -19.120 -12.767   2.911  1.00 40.42           C  
ATOM    459  OE1 GLU A  30     -19.679 -13.889   2.943  1.00 40.42           O  
ATOM    460  OE2 GLU A  30     -18.781 -12.165   1.871  1.00 40.42           O  
ATOM    461  N   ASN A  31     -18.101 -11.912   7.924  1.00 43.73           N  
ATOM    462  H   ASN A  31     -19.063 -11.699   7.703  1.00 43.73           H  
ATOM    463  CA  ASN A  31     -17.836 -12.754   9.104  1.00 43.73           C  
ATOM    464  HA  ASN A  31     -18.758 -12.776   9.686  1.00 43.73           H  
ATOM    465  C   ASN A  31     -16.762 -12.223  10.080  1.00 43.73           C  
ATOM    466  CB  ASN A  31     -17.566 -14.196   8.635  1.00 43.73           C  
ATOM    467  HB2 ASN A  31     -16.672 -14.222   8.012  1.00 43.73           H  
ATOM    468  HB3 ASN A  31     -17.402 -14.841   9.498  1.00 43.73           H  
ATOM    469  O   ASN A  31     -15.975 -12.996  10.631  1.00 43.73           O  
ATOM    470  CG  ASN A  31     -18.741 -14.761   7.870  1.00 43.73           C  
ATOM    471  ND2 ASN A  31     -18.506 -15.459   6.786  1.00 43.73           N  
ATOM    472 HD21 ASN A  31     -17.588 -15.453   6.367  1.00 43.73           H  
ATOM    473 HD22 ASN A  31     -19.314 -15.665   6.216  1.00 43.73           H  
ATOM    474  OD1 ASN A  31     -19.884 -14.569   8.244  1.00 43.73           O  
ATOM    475  N   GLY A  32     -16.694 -10.903  10.291  1.00 37.20           N  
ATOM    476  H   GLY A  32     -17.332 -10.302   9.788  1.00 37.20           H  
ATOM    477  CA  GLY A  32     -15.692 -10.289  11.177  1.00 37.20           C  
ATOM    478  HA2 GLY A  32     -15.738 -10.764  12.158  1.00 37.20           H  
ATOM    479  HA3 GLY A  32     -15.923  -9.230  11.293  1.00 37.20           H  
ATOM    480  C   GLY A  32     -14.253 -10.402  10.659  1.00 37.20           C  
ATOM    481  O   GLY A  32     -13.308 -10.114  11.394  1.00 37.20           O  
ATOM    482  N   LYS A  33     -14.076 -10.817   9.397  1.00 32.56           N  
ATOM    483  H   LYS A  33     -14.890 -11.060   8.851  1.00 32.56           H  
ATOM    484  CA  LYS A  33     -12.804 -10.796   8.683  1.00 32.56           C  
ATOM    485  HA  LYS A  33     -12.012 -10.556   9.392  1.00 32.56           H  
ATOM    486  C   LYS A  33     -12.878  -9.714   7.601  1.00 32.56           C  
ATOM    487  CB  LYS A  33     -12.502 -12.174   8.080  1.00 32.56           C  
ATOM    488  HB2 LYS A  33     -13.339 -12.489   7.458  1.00 32.56           H  
ATOM    489  HB3 LYS A  33     -11.618 -12.093   7.447  1.00 32.56           H  
ATOM    490  O   LYS A  33     -13.831  -9.702   6.825  1.00 32.56           O  
ATOM    491  CG  LYS A  33     -12.241 -13.219   9.175  1.00 32.56           C  
ATOM    492  HG2 LYS A  33     -11.389 -12.907   9.778  1.00 32.56           H  
ATOM    493  HG3 LYS A  33     -13.118 -13.307   9.816  1.00 32.56           H  
ATOM    494  CD  LYS A  33     -11.949 -14.583   8.545  1.00 32.56           C  
ATOM    495  HD2 LYS A  33     -11.063 -14.508   7.915  1.00 32.56           H  
ATOM    496  HD3 LYS A  33     -12.801 -14.871   7.928  1.00 32.56           H  
ATOM    497  CE  LYS A  33     -11.730 -15.626   9.644  1.00 32.56           C  
ATOM    498  HE2 LYS A  33     -12.605 -15.625  10.294  1.00 32.56           H  
ATOM    499  HE3 LYS A  33     -10.866 -15.331  10.239  1.00 32.56           H  
ATOM    500  NZ  LYS A  33     -11.529 -16.973   9.056  1.00 32.56           N  
ATOM    501  HZ1 LYS A  33     -11.400 -17.666   9.780  1.00 32.56           H  
ATOM    502  HZ2 LYS A  33     -10.727 -16.973   8.441  1.00 32.56           H  
ATOM    503  HZ3 LYS A  33     -12.339 -17.226   8.509  1.00 32.56           H  
ATOM    504  N   PRO A  34     -11.911  -8.789   7.540  1.00 37.65           N  
ATOM    505  CA  PRO A  34     -11.785  -7.898   6.399  1.00 37.65           C  
ATOM    506  HA  PRO A  34     -12.726  -7.387   6.195  1.00 37.65           H  
ATOM    507  C   PRO A  34     -11.389  -8.740   5.182  1.00 37.65           C  
ATOM    508  CB  PRO A  34     -10.722  -6.872   6.811  1.00 37.65           C  
ATOM    509  HB2 PRO A  34     -11.204  -6.027   7.304  1.00 37.65           H  
ATOM    510  HB3 PRO A  34     -10.129  -6.530   5.963  1.00 37.65           H  
ATOM    511  O   PRO A  34     -10.267  -9.237   5.099  1.00 37.65           O  
ATOM    512  CG  PRO A  34      -9.859  -7.625   7.821  1.00 37.65           C  
ATOM    513  HG2 PRO A  34      -9.100  -8.193   7.282  1.00 37.65           H  
ATOM    514  HG3 PRO A  34      -9.396  -6.958   8.548  1.00 37.65           H  
ATOM    515  CD  PRO A  34     -10.827  -8.592   8.488  1.00 37.65           C  
ATOM    516  HD2 PRO A  34     -11.222  -8.150   9.402  1.00 37.65           H  
ATOM    517  HD3 PRO A  34     -10.308  -9.525   8.706  1.00 37.65           H  
ATOM    518  N   GLU A  35     -12.313  -8.933   4.250  1.00 32.74           N  
ATOM    519  H   GLU A  35     -13.240  -8.550   4.374  1.00 32.74           H  
ATOM    520  CA  GLU A  35     -11.993  -9.411   2.914  1.00 32.74           C  
ATOM    521  HA  GLU A  35     -11.119 -10.060   2.945  1.00 32.74           H  
ATOM    522  C   GLU A  35     -11.662  -8.199   2.058  1.00 32.74           C  
ATOM    523  CB  GLU A  35     -13.148 -10.208   2.292  1.00 32.74           C  
ATOM    524  HB2 GLU A  35     -14.083  -9.655   2.377  1.00 32.74           H  
ATOM    525  HB3 GLU A  35     -12.916 -10.340   1.235  1.00 32.74           H  
ATOM    526  O   GLU A  35     -12.506  -7.328   1.856  1.00 32.74           O  
ATOM    527  CG  GLU A  35     -13.296 -11.596   2.931  1.00 32.74           C  
ATOM    528  HG2 GLU A  35     -12.302 -12.024   3.066  1.00 32.74           H  
ATOM    529  HG3 GLU A  35     -13.751 -11.491   3.916  1.00 32.74           H  
ATOM    530  CD  GLU A  35     -14.133 -12.550   2.068  1.00 32.74           C  
ATOM    531  OE1 GLU A  35     -13.886 -13.774   2.191  1.00 32.74           O  
ATOM    532  OE2 GLU A  35     -14.951 -12.053   1.265  1.00 32.74           O  
ATOM    533  N   LEU A  36     -10.434  -8.134   1.539  1.00 35.09           N  
ATOM    534  H   LEU A  36      -9.778  -8.868   1.766  1.00 35.09           H  
ATOM    535  CA  LEU A  36     -10.135  -7.281   0.394  1.00 35.09           C  
ATOM    536  HA  LEU A  36     -10.347  -6.239   0.631  1.00 35.09           H  
ATOM    537  C   LEU A  36     -11.060  -7.724  -0.745  1.00 35.09           C  
ATOM    538  CB  LEU A  36      -8.657  -7.442  -0.011  1.00 35.09           C  
ATOM    539  HB2 LEU A  36      -8.428  -8.507  -0.040  1.00 35.09           H  
ATOM    540  HB3 LEU A  36      -8.532  -7.062  -1.025  1.00 35.09           H  
ATOM    541  O   LEU A  36     -10.793  -8.714  -1.424  1.00 35.09           O  
ATOM    542  CG  LEU A  36      -7.640  -6.732   0.894  1.00 35.09           C  
ATOM    543  HG  LEU A  36      -7.876  -6.917   1.942  1.00 35.09           H  
ATOM    544  CD1 LEU A  36      -6.249  -7.280   0.583  1.00 35.09           C  
ATOM    545 HD11 LEU A  36      -6.199  -8.322   0.899  1.00 35.09           H  
ATOM    546 HD12 LEU A  36      -5.505  -6.688   1.115  1.00 35.09           H  
ATOM    547 HD13 LEU A  36      -6.051  -7.217  -0.487  1.00 35.09           H  
ATOM    548  CD2 LEU A  36      -7.597  -5.224   0.636  1.00 35.09           C  
ATOM    549 HD21 LEU A  36      -7.192  -5.027  -0.356  1.00 35.09           H  
ATOM    550 HD22 LEU A  36      -8.601  -4.803   0.680  1.00 35.09           H  
ATOM    551 HD23 LEU A  36      -6.966  -4.740   1.383  1.00 35.09           H  
ATOM    552  N   GLY A  37     -12.167  -7.015  -0.952  1.00 30.68           N  
ATOM    553  H   GLY A  37     -12.409  -6.264  -0.322  1.00 30.68           H  
ATOM    554  CA  GLY A  37     -12.920  -7.141  -2.188  1.00 30.68           C  
ATOM    555  HA2 GLY A  37     -13.266  -8.170  -2.290  1.00 30.68           H  
ATOM    556  HA3 GLY A  37     -13.784  -6.477  -2.201  1.00 30.68           H  
ATOM    557  C   GLY A  37     -11.996  -6.799  -3.348  1.00 30.68           C  
ATOM    558  O   GLY A  37     -11.002  -6.096  -3.170  1.00 30.68           O  
ATOM    559  N   ARG A  38     -12.302  -7.346  -4.527  1.00 28.88           N  
ATOM    560  H   ARG A  38     -13.126  -7.928  -4.561  1.00 28.88           H  
ATOM    561  CA  ARG A  38     -11.522  -7.161  -5.758  1.00 28.88           C  
ATOM    562  HA  ARG A  38     -10.553  -7.647  -5.647  1.00 28.88           H  
ATOM    563  C   ARG A  38     -11.262  -5.669  -6.004  1.00 28.88           C  
ATOM    564  CB  ARG A  38     -12.272  -7.783  -6.945  1.00 28.88           C  
ATOM    565  HB2 ARG A  38     -13.286  -7.384  -6.977  1.00 28.88           H  
ATOM    566  HB3 ARG A  38     -11.764  -7.488  -7.863  1.00 28.88           H  
ATOM    567  O   ARG A  38     -12.089  -4.970  -6.577  1.00 28.88           O  
ATOM    568  CG  ARG A  38     -12.326  -9.316  -6.901  1.00 28.88           C  
ATOM    569  HG2 ARG A  38     -12.827  -9.648  -5.992  1.00 28.88           H  
ATOM    570  HG3 ARG A  38     -11.311  -9.715  -6.920  1.00 28.88           H  
ATOM    571  CD  ARG A  38     -13.101  -9.816  -8.125  1.00 28.88           C  
ATOM    572  HD2 ARG A  38     -14.120  -9.432  -8.074  1.00 28.88           H  
ATOM    573  HD3 ARG A  38     -12.624  -9.422  -9.022  1.00 28.88           H  
ATOM    574  NE  ARG A  38     -13.132 -11.287  -8.199  1.00 28.88           N  
ATOM    575  HE  ARG A  38     -12.651 -11.792  -7.468  1.00 28.88           H  
ATOM    576  NH1 ARG A  38     -14.332 -11.443 -10.152  1.00 28.88           N  
ATOM    577 HH11 ARG A  38     -14.371 -10.435 -10.203  1.00 28.88           H  
ATOM    578 HH12 ARG A  38     -14.729 -12.000 -10.895  1.00 28.88           H  
ATOM    579  NH2 ARG A  38     -13.623 -13.301  -9.144  1.00 28.88           N  
ATOM    580 HH21 ARG A  38     -13.117 -13.773  -8.407  1.00 28.88           H  
ATOM    581 HH22 ARG A  38     -14.033 -13.842  -9.891  1.00 28.88           H  
ATOM    582  CZ  ARG A  38     -13.694 -12.001  -9.159  1.00 28.88           C  
ATOM    583  N   GLY A  39     -10.117  -5.196  -5.542  1.00 28.11           N  
ATOM    584  H   GLY A  39      -9.576  -5.809  -4.948  1.00 28.11           H  
ATOM    585  CA  GLY A  39      -9.651  -3.828  -5.636  1.00 28.11           C  
ATOM    586  HA2 GLY A  39      -9.824  -3.305  -4.696  1.00 28.11           H  
ATOM    587  HA3 GLY A  39     -10.152  -3.300  -6.447  1.00 28.11           H  
ATOM    588  C   GLY A  39      -8.160  -3.905  -5.895  1.00 28.11           C  
ATOM    589  O   GLY A  39      -7.425  -4.525  -5.131  1.00 28.11           O  
ATOM    590  N   CYS A  40      -7.727  -3.358  -7.024  1.00 27.41           N  
ATOM    591  H   CYS A  40      -8.385  -2.921  -7.653  1.00 27.41           H  
ATOM    592  CA  CYS A  40      -6.327  -3.374  -7.412  1.00 27.41           C  
ATOM    593  HA  CYS A  40      -5.954  -4.398  -7.379  1.00 27.41           H  
ATOM    594  C   CYS A  40      -5.526  -2.527  -6.418  1.00 27.41           C  
ATOM    595  CB  CYS A  40      -6.202  -2.850  -8.850  1.00 27.41           C  
ATOM    596  HB2 CYS A  40      -6.538  -1.813  -8.888  1.00 27.41           H  
ATOM    597  HB3 CYS A  40      -5.157  -2.873  -9.160  1.00 27.41           H  
ATOM    598  O   CYS A  40      -5.777  -1.330  -6.275  1.00 27.41           O  
ATOM    599  SG  CYS A  40      -7.202  -3.866  -9.982  1.00 27.41           S  
ATOM    600  HG  CYS A  40      -6.369  -4.907 -10.052  1.00 27.41           H  
ATOM    601  N   VAL A  41      -4.570  -3.153  -5.735  1.00 30.57           N  
ATOM    602  H   VAL A  41      -4.468  -4.151  -5.849  1.00 30.57           H  
ATOM    603  CA  VAL A  41      -3.461  -2.440  -5.103  1.00 30.57           C  
ATOM    604  HA  VAL A  41      -3.787  -1.458  -4.762  1.00 30.57           H  
ATOM    605  C   VAL A  41      -2.415  -2.268  -6.194  1.00 30.57           C  
ATOM    606  CB  VAL A  41      -2.906  -3.209  -3.888  1.00 30.57           C  
ATOM    607  HB  VAL A  41      -2.538  -4.184  -4.207  1.00 30.57           H  
ATOM    608  O   VAL A  41      -1.773  -3.235  -6.596  1.00 30.57           O  
ATOM    609  CG1 VAL A  41      -1.756  -2.435  -3.230  1.00 30.57           C  
ATOM    610 HG11 VAL A  41      -0.944  -2.288  -3.942  1.00 30.57           H  
ATOM    611 HG12 VAL A  41      -2.105  -1.462  -2.885  1.00 30.57           H  
ATOM    612 HG13 VAL A  41      -1.367  -3.000  -2.383  1.00 30.57           H  
ATOM    613  CG2 VAL A  41      -3.993  -3.428  -2.827  1.00 30.57           C  
ATOM    614 HG21 VAL A  41      -4.801  -4.037  -3.235  1.00 30.57           H  
ATOM    615 HG22 VAL A  41      -3.569  -3.952  -1.970  1.00 30.57           H  
ATOM    616 HG23 VAL A  41      -4.395  -2.469  -2.502  1.00 30.57           H  
ATOM    617  N   SER A  42      -2.285  -1.054  -6.719  1.00 30.81           N  
ATOM    618  H   SER A  42      -2.863  -0.304  -6.369  1.00 30.81           H  
ATOM    619  CA  SER A  42      -1.247  -0.739  -7.700  1.00 30.81           C  
ATOM    620  HA  SER A  42      -0.916  -1.653  -8.193  1.00 30.81           H  
ATOM    621  C   SER A  42      -0.056  -0.129  -6.974  1.00 30.81           C  
ATOM    622  CB  SER A  42      -1.773   0.182  -8.804  1.00 30.81           C  
ATOM    623  HB2 SER A  42      -0.947   0.458  -9.460  1.00 30.81           H  
ATOM    624  HB3 SER A  42      -2.193   1.086  -8.363  1.00 30.81           H  
ATOM    625  O   SER A  42      -0.165   0.940  -6.375  1.00 30.81           O  
ATOM    626  OG  SER A  42      -2.762  -0.492  -9.563  1.00 30.81           O  
ATOM    627  HG  SER A  42      -2.954   0.032 -10.344  1.00 30.81           H  
ATOM    628  N   TYR A  43       1.086  -0.809  -7.032  1.00 33.25           N  
ATOM    629  H   TYR A  43       1.096  -1.690  -7.526  1.00 33.25           H  
ATOM    630  CA  TYR A  43       2.373  -0.241  -6.646  1.00 33.25           C  
ATOM    631  HA  TYR A  43       2.232   0.480  -5.840  1.00 33.25           H  
ATOM    632  C   TYR A  43       2.950   0.486  -7.859  1.00 33.25           C  
ATOM    633  CB  TYR A  43       3.311  -1.343  -6.136  1.00 33.25           C  
ATOM    634  HB2 TYR A  43       3.385  -2.131  -6.886  1.00 33.25           H  
ATOM    635  HB3 TYR A  43       4.308  -0.919  -6.013  1.00 33.25           H  
ATOM    636  O   TYR A  43       3.128  -0.119  -8.917  1.00 33.25           O  
ATOM    637  CG  TYR A  43       2.880  -1.951  -4.815  1.00 33.25           C  
ATOM    638  CD1 TYR A  43       3.387  -1.435  -3.605  1.00 33.25           C  
ATOM    639  HD1 TYR A  43       4.078  -0.606  -3.620  1.00 33.25           H  
ATOM    640  CD2 TYR A  43       1.960  -3.018  -4.791  1.00 33.25           C  
ATOM    641  HD2 TYR A  43       1.554  -3.404  -5.714  1.00 33.25           H  
ATOM    642  CE1 TYR A  43       2.989  -1.994  -2.376  1.00 33.25           C  
ATOM    643  HE1 TYR A  43       3.384  -1.594  -1.454  1.00 33.25           H  
ATOM    644  CE2 TYR A  43       1.558  -3.577  -3.564  1.00 33.25           C  
ATOM    645  HE2 TYR A  43       0.848  -4.391  -3.538  1.00 33.25           H  
ATOM    646  OH  TYR A  43       1.680  -3.605  -1.170  1.00 33.25           O  
ATOM    647  HH  TYR A  43       2.126  -3.184  -0.431  1.00 33.25           H  
ATOM    648  CZ  TYR A  43       2.073  -3.069  -2.355  1.00 33.25           C  
ATOM    649  N   LEU A  44       3.233   1.781  -7.727  1.00 30.33           N  
ATOM    650  H   LEU A  44       3.070   2.236  -6.841  1.00 30.33           H  
ATOM    651  CA  LEU A  44       3.946   2.516  -8.769  1.00 30.33           C  
ATOM    652  HA  LEU A  44       3.541   2.234  -9.740  1.00 30.33           H  
ATOM    653  C   LEU A  44       5.418   2.090  -8.748  1.00 30.33           C  
ATOM    654  CB  LEU A  44       3.756   4.033  -8.589  1.00 30.33           C  
ATOM    655  HB2 LEU A  44       4.486   4.556  -9.206  1.00 30.33           H  
ATOM    656  HB3 LEU A  44       3.962   4.287  -7.549  1.00 30.33           H  
ATOM    657  O   LEU A  44       6.132   2.312  -7.770  1.00 30.33           O  
ATOM    658  CG  LEU A  44       2.347   4.530  -8.971  1.00 30.33           C  
ATOM    659  HG  LEU A  44       1.596   3.915  -8.476  1.00 30.33           H  
ATOM    660  CD1 LEU A  44       2.161   5.973  -8.505  1.00 30.33           C  
ATOM    661 HD11 LEU A  44       1.147   6.304  -8.728  1.00 30.33           H  
ATOM    662 HD12 LEU A  44       2.870   6.626  -9.013  1.00 30.33           H  
ATOM    663 HD13 LEU A  44       2.318   6.038  -7.428  1.00 30.33           H  
ATOM    664  CD2 LEU A  44       2.110   4.489 -10.485  1.00 30.33           C  
ATOM    665 HD21 LEU A  44       1.132   4.912 -10.714  1.00 30.33           H  
ATOM    666 HD22 LEU A  44       2.874   5.069 -11.003  1.00 30.33           H  
ATOM    667 HD23 LEU A  44       2.129   3.462 -10.849  1.00 30.33           H  
ATOM    668  N   ARG A  45       5.857   1.452  -9.835  1.00 30.21           N  
ATOM    669  H   ARG A  45       5.193   1.291 -10.578  1.00 30.21           H  
ATOM    670  CA  ARG A  45       7.254   1.099 -10.088  1.00 30.21           C  
ATOM    671  HA  ARG A  45       7.750   0.899  -9.138  1.00 30.21           H  
ATOM    672  C   ARG A  45       7.917   2.306 -10.750  1.00 30.21           C  
ATOM    673  CB  ARG A  45       7.277  -0.175 -10.958  1.00 30.21           C  
ATOM    674  HB2 ARG A  45       7.001   0.076 -11.982  1.00 30.21           H  
ATOM    675  HB3 ARG A  45       6.525  -0.864 -10.572  1.00 30.21           H  
ATOM    676  O   ARG A  45       7.587   2.634 -11.881  1.00 30.21           O  
ATOM    677  CG  ARG A  45       8.623  -0.915 -10.956  1.00 30.21           C  
ATOM    678  HG2 ARG A  45       9.400  -0.263 -11.355  1.00 30.21           H  
ATOM    679  HG3 ARG A  45       8.878  -1.194  -9.933  1.00 30.21           H  
ATOM    680  CD  ARG A  45       8.515  -2.179 -11.823  1.00 30.21           C  
ATOM    681  HD2 ARG A  45       7.675  -2.776 -11.468  1.00 30.21           H  
ATOM    682  HD3 ARG A  45       8.318  -1.875 -12.851  1.00 30.21           H  
ATOM    683  NE  ARG A  45       9.745  -2.994 -11.777  1.00 30.21           N  
ATOM    684  HE  ARG A  45      10.525  -2.608 -11.264  1.00 30.21           H  
ATOM    685  NH1 ARG A  45       9.029  -4.682 -13.164  1.00 30.21           N  
ATOM    686 HH11 ARG A  45       9.212  -5.533 -13.676  1.00 30.21           H  
ATOM    687 HH12 ARG A  45       8.172  -4.172 -13.325  1.00 30.21           H  
ATOM    688  NH2 ARG A  45      11.076  -4.774 -12.284  1.00 30.21           N  
ATOM    689 HH21 ARG A  45      11.832  -4.357 -11.761  1.00 30.21           H  
ATOM    690 HH22 ARG A  45      11.233  -5.630 -12.798  1.00 30.21           H  
ATOM    691  CZ  ARG A  45       9.942  -4.142 -12.405  1.00 30.21           C  
ATOM    692  N   GLY A  46       8.822   2.986 -10.051  1.00 29.55           N  
ATOM    693  H   GLY A  46       9.004   2.718  -9.094  1.00 29.55           H  
ATOM    694  CA  GLY A  46       9.721   3.941 -10.701  1.00 29.55           C  
ATOM    695  HA2 GLY A  46      10.221   4.557  -9.954  1.00 29.55           H  
ATOM    696  HA3 GLY A  46       9.158   4.591 -11.372  1.00 29.55           H  
ATOM    697  C   GLY A  46      10.776   3.172 -11.496  1.00 29.55           C  
ATOM    698  O   GLY A  46      11.420   2.285 -10.935  1.00 29.55           O  
ATOM    699  N   GLU A  47      10.975   3.500 -12.774  1.00 30.66           N  
ATOM    700  H   GLU A  47      10.368   4.184 -13.202  1.00 30.66           H  
ATOM    701  CA  GLU A  47      11.918   2.818 -13.684  1.00 30.66           C  
ATOM    702  HA  GLU A  47      11.724   1.747 -13.627  1.00 30.66           H  
ATOM    703  C   GLU A  47      13.411   2.962 -13.296  1.00 30.66           C  
ATOM    704  CB  GLU A  47      11.636   3.235 -15.145  1.00 30.66           C  
ATOM    705  HB2 GLU A  47      11.631   4.323 -15.215  1.00 30.66           H  
ATOM    706  HB3 GLU A  47      12.426   2.847 -15.788  1.00 30.66           H  
ATOM    707  O   GLU A  47      14.276   2.442 -13.984  1.00 30.66           O  
ATOM    708  CG  GLU A  47      10.296   2.662 -15.642  1.00 30.66           C  
ATOM    709  HG2 GLU A  47      10.295   1.587 -15.465  1.00 30.66           H  
ATOM    710  HG3 GLU A  47       9.486   3.093 -15.054  1.00 30.66           H  
ATOM    711  CD  GLU A  47      10.039   2.940 -17.131  1.00 30.66           C  
ATOM    712  OE1 GLU A  47       9.617   1.983 -17.820  1.00 30.66           O  
ATOM    713  OE2 GLU A  47      10.208   4.112 -17.532  1.00 30.66           O  
ATOM    714  N   ASN A  48      13.733   3.560 -12.139  1.00 31.14           N  
ATOM    715  H   ASN A  48      12.964   3.912 -11.587  1.00 31.14           H  
ATOM    716  CA  ASN A  48      15.102   3.778 -11.642  1.00 31.14           C  
ATOM    717  HA  ASN A  48      15.787   3.243 -12.301  1.00 31.14           H  
ATOM    718  C   ASN A  48      15.403   3.168 -10.255  1.00 31.14           C  
ATOM    719  CB  ASN A  48      15.417   5.284 -11.747  1.00 31.14           C  
ATOM    720  HB2 ASN A  48      16.180   5.567 -11.021  1.00 31.14           H  
ATOM    721  HB3 ASN A  48      14.524   5.876 -11.548  1.00 31.14           H  
ATOM    722  O   ASN A  48      16.376   3.534  -9.590  1.00 31.14           O  
ATOM    723  CG  ASN A  48      15.987   5.637 -13.108  1.00 31.14           C  
ATOM    724  ND2 ASN A  48      15.674   6.786 -13.653  1.00 31.14           N  
ATOM    725 HD21 ASN A  48      16.036   6.907 -14.588  1.00 31.14           H  
ATOM    726 HD22 ASN A  48      14.976   7.398 -13.254  1.00 31.14           H  
ATOM    727  OD1 ASN A  48      16.769   4.904 -13.676  1.00 31.14           O  
ATOM    728  N   LEU A  49      14.594   2.213  -9.790  1.00 27.81           N  
ATOM    729  H   LEU A  49      13.809   1.938 -10.363  1.00 27.81           H  
ATOM    730  CA  LEU A  49      14.856   1.486  -8.545  1.00 27.81           C  
ATOM    731  HA  LEU A  49      15.267   2.179  -7.811  1.00 27.81           H  
ATOM    732  C   LEU A  49      15.918   0.395  -8.765  1.00 27.81           C  
ATOM    733  CB  LEU A  49      13.529   0.934  -7.990  1.00 27.81           C  
ATOM    734  HB2 LEU A  49      12.978   0.475  -8.811  1.00 27.81           H  
ATOM    735  HB3 LEU A  49      13.740   0.152  -7.261  1.00 27.81           H  
ATOM    736  O   LEU A  49      15.591  -0.761  -9.037  1.00 27.81           O  
ATOM    737  CG  LEU A  49      12.653   2.010  -7.321  1.00 27.81           C  
ATOM    738  HG  LEU A  49      12.620   2.906  -7.940  1.00 27.81           H  
ATOM    739  CD1 LEU A  49      11.224   1.491  -7.158  1.00 27.81           C  
ATOM    740 HD11 LEU A  49      11.218   0.600  -6.531  1.00 27.81           H  
ATOM    741 HD12 LEU A  49      10.812   1.253  -8.138  1.00 27.81           H  
ATOM    742 HD13 LEU A  49      10.606   2.261  -6.695  1.00 27.81           H  
ATOM    743  CD2 LEU A  49      13.200   2.368  -5.937  1.00 27.81           C  
ATOM    744 HD21 LEU A  49      12.473   2.982  -5.405  1.00 27.81           H  
ATOM    745 HD22 LEU A  49      14.129   2.929  -6.031  1.00 27.81           H  
ATOM    746 HD23 LEU A  49      13.373   1.467  -5.348  1.00 27.81           H  
ATOM    747  N   THR A  50      17.197   0.740  -8.582  1.00 25.81           N  
ATOM    748  H   THR A  50      17.401   1.720  -8.444  1.00 25.81           H  
ATOM    749  CA  THR A  50      18.268  -0.235  -8.298  1.00 25.81           C  
ATOM    750  HA  THR A  50      18.201  -1.045  -9.024  1.00 25.81           H  
ATOM    751  C   THR A  50      18.019  -0.850  -6.919  1.00 25.81           C  
ATOM    752  CB  THR A  50      19.686   0.364  -8.400  1.00 25.81           C  
ATOM    753  HB  THR A  50      20.375  -0.244  -7.815  1.00 25.81           H  
ATOM    754  O   THR A  50      18.665  -0.538  -5.920  1.00 25.81           O  
ATOM    755  CG2 THR A  50      20.195   0.385  -9.839  1.00 25.81           C  
ATOM    756 HG21 THR A  50      21.195   0.816  -9.869  1.00 25.81           H  
ATOM    757 HG22 THR A  50      20.239  -0.631 -10.230  1.00 25.81           H  
ATOM    758 HG23 THR A  50      19.528   0.976 -10.466  1.00 25.81           H  
ATOM    759  OG1 THR A  50      19.730   1.692  -7.933  1.00 25.81           O  
ATOM    760  HG1 THR A  50      19.554   2.267  -8.681  1.00 25.81           H  
ATOM    761  N   ALA A  51      17.013  -1.719  -6.840  1.00 26.22           N  
ATOM    762  H   ALA A  51      16.448  -1.867  -7.664  1.00 26.22           H  
ATOM    763  CA  ALA A  51      16.751  -2.514  -5.660  1.00 26.22           C  
ATOM    764  HA  ALA A  51      16.687  -1.852  -4.797  1.00 26.22           H  
ATOM    765  C   ALA A  51      17.948  -3.460  -5.479  1.00 26.22           C  
ATOM    766  CB  ALA A  51      15.396  -3.213  -5.828  1.00 26.22           C  
ATOM    767  HB1 ALA A  51      15.101  -3.675  -4.886  1.00 26.22           H  
ATOM    768  HB2 ALA A  51      14.634  -2.483  -6.101  1.00 26.22           H  
ATOM    769  HB3 ALA A  51      15.456  -3.974  -6.606  1.00 26.22           H  
ATOM    770  O   ALA A  51      18.085  -4.465  -6.171  1.00 26.22           O  
ATOM    771  N   SER A  52      18.845  -3.122  -4.548  1.00 25.51           N  
ATOM    772  H   SER A  52      18.735  -2.221  -4.106  1.00 25.51           H  
ATOM    773  CA  SER A  52      20.024  -3.924  -4.181  1.00 25.51           C  
ATOM    774  HA  SER A  52      20.630  -4.067  -5.075  1.00 25.51           H  
ATOM    775  C   SER A  52      19.666  -5.324  -3.658  1.00 25.51           C  
ATOM    776  CB  SER A  52      20.859  -3.150  -3.155  1.00 25.51           C  
ATOM    777  HB2 SER A  52      21.228  -2.240  -3.627  1.00 25.51           H  
ATOM    778  HB3 SER A  52      21.713  -3.751  -2.845  1.00 25.51           H  
ATOM    779  O   SER A  52      20.549  -6.146  -3.408  1.00 25.51           O  
ATOM    780  OG  SER A  52      20.078  -2.800  -2.023  1.00 25.51           O  
ATOM    781  HG  SER A  52      20.401  -1.960  -1.688  1.00 25.51           H  
ATOM    782  N   ARG A  53      18.367  -5.603  -3.509  1.00 25.14           N  
ATOM    783  H   ARG A  53      17.726  -4.864  -3.764  1.00 25.14           H  
ATOM    784  CA  ARG A  53      17.747  -6.902  -3.269  1.00 25.14           C  
ATOM    785  HA  ARG A  53      18.389  -7.677  -3.688  1.00 25.14           H  
ATOM    786  C   ARG A  53      16.390  -6.933  -3.980  1.00 25.14           C  
ATOM    787  CB  ARG A  53      17.562  -7.114  -1.762  1.00 25.14           C  
ATOM    788  HB2 ARG A  53      17.035  -8.054  -1.600  1.00 25.14           H  
ATOM    789  HB3 ARG A  53      16.964  -6.303  -1.345  1.00 25.14           H  
ATOM    790  O   ARG A  53      15.724  -5.898  -3.984  1.00 25.14           O  
ATOM    791  CG  ARG A  53      18.921  -7.169  -1.058  1.00 25.14           C  
ATOM    792  HG2 ARG A  53      19.541  -7.922  -1.544  1.00 25.14           H  
ATOM    793  HG3 ARG A  53      19.412  -6.197  -1.115  1.00 25.14           H  
ATOM    794  CD  ARG A  53      18.779  -7.515   0.415  1.00 25.14           C  
ATOM    795  HD2 ARG A  53      18.187  -8.426   0.505  1.00 25.14           H  
ATOM    796  HD3 ARG A  53      18.266  -6.699   0.922  1.00 25.14           H  
ATOM    797  NE  ARG A  53      20.111  -7.729   1.000  1.00 25.14           N  
ATOM    798  HE  ARG A  53      20.895  -7.588   0.379  1.00 25.14           H  
ATOM    799  NH1 ARG A  53      19.402  -8.315   3.092  1.00 25.14           N  
ATOM    800 HH11 ARG A  53      18.452  -8.150   2.792  1.00 25.14           H  
ATOM    801 HH12 ARG A  53      19.592  -8.659   4.023  1.00 25.14           H  
ATOM    802  NH2 ARG A  53      21.583  -8.383   2.602  1.00 25.14           N  
ATOM    803 HH21 ARG A  53      22.338  -8.270   1.942  1.00 25.14           H  
ATOM    804 HH22 ARG A  53      21.773  -8.712   3.538  1.00 25.14           H  
ATOM    805  CZ  ARG A  53      20.360  -8.138   2.226  1.00 25.14           C  
ATOM    806  N   PRO A  54      15.958  -8.076  -4.539  1.00 28.20           N  
ATOM    807  CA  PRO A  54      14.609  -8.210  -5.078  1.00 28.20           C  
ATOM    808  HA  PRO A  54      14.487  -7.563  -5.946  1.00 28.20           H  
ATOM    809  C   PRO A  54      13.600  -7.810  -3.999  1.00 28.20           C  
ATOM    810  CB  PRO A  54      14.471  -9.676  -5.510  1.00 28.20           C  
ATOM    811  HB2 PRO A  54      14.717  -9.763  -6.569  1.00 28.20           H  
ATOM    812  HB3 PRO A  54      13.472 -10.069  -5.323  1.00 28.20           H  
ATOM    813  O   PRO A  54      13.649  -8.320  -2.876  1.00 28.20           O  
ATOM    814  CG  PRO A  54      15.530 -10.406  -4.683  1.00 28.20           C  
ATOM    815  HG2 PRO A  54      15.893 -11.300  -5.189  1.00 28.20           H  
ATOM    816  HG3 PRO A  54      15.117 -10.660  -3.707  1.00 28.20           H  
ATOM    817  CD  PRO A  54      16.630  -9.363  -4.515  1.00 28.20           C  
ATOM    818  HD2 PRO A  54      17.325  -9.422  -5.353  1.00 28.20           H  
ATOM    819  HD3 PRO A  54      17.154  -9.535  -3.575  1.00 28.20           H  
ATOM    820  N   LEU A  55      12.727  -6.854  -4.326  1.00 29.98           N  
ATOM    821  H   LEU A  55      12.751  -6.475  -5.262  1.00 29.98           H  
ATOM    822  CA  LEU A  55      11.531  -6.628  -3.526  1.00 29.98           C  
ATOM    823  HA  LEU A  55      11.850  -6.376  -2.515  1.00 29.98           H  
ATOM    824  C   LEU A  55      10.752  -7.949  -3.513  1.00 29.98           C  
ATOM    825  CB  LEU A  55      10.683  -5.483  -4.107  1.00 29.98           C  
ATOM    826  HB2 LEU A  55       9.645  -5.616  -3.804  1.00 29.98           H  
ATOM    827  HB3 LEU A  55      10.710  -5.548  -5.195  1.00 29.98           H  
ATOM    828  O   LEU A  55      10.622  -8.572  -4.570  1.00 29.98           O  
ATOM    829  CG  LEU A  55      11.151  -4.090  -3.652  1.00 29.98           C  
ATOM    830  HG  LEU A  55      12.239  -4.038  -3.692  1.00 29.98           H  
ATOM    831  CD1 LEU A  55      10.589  -3.017  -4.582  1.00 29.98           C  
ATOM    832 HD11 LEU A  55       9.499  -3.046  -4.572  1.00 29.98           H  
ATOM    833 HD12 LEU A  55      10.943  -3.189  -5.599  1.00 29.98           H  
ATOM    834 HD13 LEU A  55      10.925  -2.032  -4.259  1.00 29.98           H  
ATOM    835  CD2 LEU A  55      10.684  -3.777  -2.226  1.00 29.98           C  
ATOM    836 HD21 LEU A  55      11.001  -2.771  -1.951  1.00 29.98           H  
ATOM    837 HD22 LEU A  55       9.597  -3.836  -2.168  1.00 29.98           H  
ATOM    838 HD23 LEU A  55      11.123  -4.485  -1.523  1.00 29.98           H  
ATOM    839  N   PRO A  56      10.296  -8.401  -2.340  1.00 31.00           N  
ATOM    840  CA  PRO A  56       9.563  -9.648  -2.248  1.00 31.00           C  
ATOM    841  HA  PRO A  56      10.193 -10.479  -2.565  1.00 31.00           H  
ATOM    842  C   PRO A  56       8.299  -9.623  -3.111  1.00 31.00           C  
ATOM    843  CB  PRO A  56       9.237  -9.786  -0.776  1.00 31.00           C  
ATOM    844  HB2 PRO A  56      10.012 -10.394  -0.308  1.00 31.00           H  
ATOM    845  HB3 PRO A  56       8.240 -10.213  -0.671  1.00 31.00           H  
ATOM    846  O   PRO A  56       7.717  -8.556  -3.324  1.00 31.00           O  
ATOM    847  CG  PRO A  56       9.292  -8.379  -0.195  1.00 31.00           C  
ATOM    848  HG2 PRO A  56       8.334  -7.883  -0.350  1.00 31.00           H  
ATOM    849  HG3 PRO A  56       9.563  -8.382   0.861  1.00 31.00           H  
ATOM    850  CD  PRO A  56      10.357  -7.720  -1.057  1.00 31.00           C  
ATOM    851  HD2 PRO A  56      11.341  -7.871  -0.615  1.00 31.00           H  
ATOM    852  HD3 PRO A  56      10.136  -6.657  -1.155  1.00 31.00           H  
ATOM    853  N   GLU A  57       7.876 -10.796  -3.593  1.00 32.29           N  
ATOM    854  H   GLU A  57       8.375 -11.641  -3.354  1.00 32.29           H  
ATOM    855  CA  GLU A  57       6.590 -10.944  -4.274  1.00 32.29           C  
ATOM    856  HA  GLU A  57       6.630 -10.388  -5.211  1.00 32.29           H  
ATOM    857  C   GLU A  57       5.482 -10.335  -3.412  1.00 32.29           C  
ATOM    858  CB  GLU A  57       6.279 -12.414  -4.600  1.00 32.29           C  
ATOM    859  HB2 GLU A  57       5.218 -12.502  -4.832  1.00 32.29           H  
ATOM    860  HB3 GLU A  57       6.499 -13.030  -3.728  1.00 32.29           H  
ATOM    861  O   GLU A  57       5.397 -10.560  -2.200  1.00 32.29           O  
ATOM    862  CG  GLU A  57       7.075 -12.906  -5.820  1.00 32.29           C  
ATOM    863  HG2 GLU A  57       8.140 -12.833  -5.599  1.00 32.29           H  
ATOM    864  HG3 GLU A  57       6.862 -12.243  -6.658  1.00 32.29           H  
ATOM    865  CD  GLU A  57       6.742 -14.356  -6.214  1.00 32.29           C  
ATOM    866  OE1 GLU A  57       6.846 -14.654  -7.426  1.00 32.29           O  
ATOM    867  OE2 GLU A  57       6.432 -15.160  -5.308  1.00 32.29           O  
ATOM    868  N   ILE A  58       4.662  -9.500  -4.049  1.00 33.11           N  
ATOM    869  H   ILE A  58       4.777  -9.383  -5.046  1.00 33.11           H  
ATOM    870  CA  ILE A  58       3.563  -8.805  -3.390  1.00 33.11           C  
ATOM    871  HA  ILE A  58       3.983  -8.191  -2.593  1.00 33.11           H  
ATOM    872  C   ILE A  58       2.639  -9.877  -2.810  1.00 33.11           C  
ATOM    873  CB  ILE A  58       2.820  -7.892  -4.389  1.00 33.11           C  
ATOM    874  HB  ILE A  58       2.502  -8.501  -5.235  1.00 33.11           H  
ATOM    875  O   ILE A  58       2.177 -10.737  -3.564  1.00 33.11           O  
ATOM    876  CG1 ILE A  58       3.759  -6.776  -4.905  1.00 33.11           C  
ATOM    877 HG12 ILE A  58       3.905  -6.032  -4.121  1.00 33.11           H  
ATOM    878 HG13 ILE A  58       4.737  -7.191  -5.152  1.00 33.11           H  
ATOM    879  CG2 ILE A  58       1.567  -7.268  -3.743  1.00 33.11           C  
ATOM    880 HG21 ILE A  58       1.040  -6.641  -4.463  1.00 33.11           H  
ATOM    881 HG22 ILE A  58       0.869  -8.047  -3.436  1.00 33.11           H  
ATOM    882 HG23 ILE A  58       1.845  -6.669  -2.875  1.00 33.11           H  
ATOM    883  CD1 ILE A  58       3.240  -6.082  -6.169  1.00 33.11           C  
ATOM    884 HD11 ILE A  58       3.145  -6.809  -6.975  1.00 33.11           H  
ATOM    885 HD12 ILE A  58       2.269  -5.618  -5.990  1.00 33.11           H  
ATOM    886 HD13 ILE A  58       3.946  -5.309  -6.471  1.00 33.11           H  
ATOM    887  N   PRO A  59       2.330  -9.844  -1.502  1.00 31.70           N  
ATOM    888  CA  PRO A  59       1.367 -10.778  -0.964  1.00 31.70           C  
ATOM    889  HA  PRO A  59       1.690 -11.801  -1.163  1.00 31.70           H  
ATOM    890  C   PRO A  59       0.033 -10.516  -1.661  1.00 31.70           C  
ATOM    891  CB  PRO A  59       1.345 -10.529   0.548  1.00 31.70           C  
ATOM    892  HB2 PRO A  59       0.356 -10.689   0.977  1.00 31.70           H  
ATOM    893  HB3 PRO A  59       2.073 -11.183   1.027  1.00 31.70           H  
ATOM    894  O   PRO A  59      -0.490  -9.402  -1.618  1.00 31.70           O  
ATOM    895  CG  PRO A  59       1.805  -9.077   0.690  1.00 31.70           C  
ATOM    896  HG2 PRO A  59       0.947  -8.413   0.586  1.00 31.70           H  
ATOM    897  HG3 PRO A  59       2.308  -8.903   1.641  1.00 31.70           H  
ATOM    898  CD  PRO A  59       2.749  -8.879  -0.497  1.00 31.70           C  
ATOM    899  HD2 PRO A  59       3.777  -9.093  -0.204  1.00 31.70           H  
ATOM    900  HD3 PRO A  59       2.667  -7.857  -0.867  1.00 31.70           H  
ATOM    901  N   GLU A  60      -0.557 -11.558  -2.249  1.00 31.00           N  
ATOM    902  H   GLU A  60      -0.003 -12.388  -2.404  1.00 31.00           H  
ATOM    903  CA  GLU A  60      -1.902 -11.515  -2.847  1.00 31.00           C  
ATOM    904  HA  GLU A  60      -1.900 -10.818  -3.685  1.00 31.00           H  
ATOM    905  C   GLU A  60      -2.985 -11.042  -1.846  1.00 31.00           C  
ATOM    906  CB  GLU A  60      -2.275 -12.917  -3.364  1.00 31.00           C  
ATOM    907  HB2 GLU A  60      -3.305 -12.886  -3.718  1.00 31.00           H  
ATOM    908  HB3 GLU A  60      -2.228 -13.612  -2.525  1.00 31.00           H  
ATOM    909  O   GLU A  60      -4.147 -10.860  -2.210  1.00 31.00           O  
ATOM    910  CG  GLU A  60      -1.403 -13.448  -4.516  1.00 31.00           C  
ATOM    911  HG2 GLU A  60      -0.378 -13.564  -4.162  1.00 31.00           H  
ATOM    912  HG3 GLU A  60      -1.410 -12.713  -5.321  1.00 31.00           H  
ATOM    913  CD  GLU A  60      -1.919 -14.803  -5.041  1.00 31.00           C  
ATOM    914  OE1 GLU A  60      -1.688 -15.095  -6.234  1.00 31.00           O  
ATOM    915  OE2 GLU A  60      -2.580 -15.526  -4.253  1.00 31.00           O  
ATOM    916  N   ARG A  61      -2.632 -10.880  -0.558  1.00 31.64           N  
ATOM    917  H   ARG A  61      -1.644 -10.952  -0.364  1.00 31.64           H  
ATOM    918  CA  ARG A  61      -3.519 -10.557   0.562  1.00 31.64           C  
ATOM    919  HA  ARG A  61      -4.415 -10.075   0.170  1.00 31.64           H  
ATOM    920  C   ARG A  61      -2.844  -9.595   1.551  1.00 31.64           C  
ATOM    921  CB  ARG A  61      -3.919 -11.870   1.260  1.00 31.64           C  
ATOM    922  HB2 ARG A  61      -3.027 -12.349   1.663  1.00 31.64           H  
ATOM    923  HB3 ARG A  61      -4.589 -11.635   2.087  1.00 31.64           H  
ATOM    924  O   ARG A  61      -1.865  -9.953   2.196  1.00 31.64           O  
ATOM    925  CG  ARG A  61      -4.622 -12.849   0.305  1.00 31.64           C  
ATOM    926  HG2 ARG A  61      -5.503 -12.366  -0.119  1.00 31.64           H  
ATOM    927  HG3 ARG A  61      -3.949 -13.134  -0.503  1.00 31.64           H  
ATOM    928  CD  ARG A  61      -5.040 -14.130   1.021  1.00 31.64           C  
ATOM    929  HD2 ARG A  61      -4.151 -14.608   1.431  1.00 31.64           H  
ATOM    930  HD3 ARG A  61      -5.721 -13.871   1.831  1.00 31.64           H  
ATOM    931  NE  ARG A  61      -5.703 -15.042   0.076  1.00 31.64           N  
ATOM    932  HE  ARG A  61      -5.636 -14.794  -0.900  1.00 31.64           H  
ATOM    933  NH1 ARG A  61      -6.395 -16.611   1.594  1.00 31.64           N  
ATOM    934 HH11 ARG A  61      -5.899 -16.096   2.307  1.00 31.64           H  
ATOM    935 HH12 ARG A  61      -6.873 -17.478   1.796  1.00 31.64           H  
ATOM    936  NH2 ARG A  61      -6.922 -16.848  -0.565  1.00 31.64           N  
ATOM    937 HH21 ARG A  61      -7.399 -17.714  -0.362  1.00 31.64           H  
ATOM    938 HH22 ARG A  61      -6.826 -16.545  -1.524  1.00 31.64           H  
ATOM    939  CZ  ARG A  61      -6.337 -16.159   0.371  1.00 31.64           C  
ATOM    940  N   GLY A  62      -3.418  -8.405   1.731  1.00 34.33           N  
ATOM    941  H   GLY A  62      -4.211  -8.187   1.145  1.00 34.33           H  
ATOM    942  CA  GLY A  62      -3.159  -7.496   2.860  1.00 34.33           C  
ATOM    943  HA2 GLY A  62      -2.266  -7.812   3.399  1.00 34.33           H  
ATOM    944  HA3 GLY A  62      -2.991  -6.487   2.484  1.00 34.33           H  
ATOM    945  C   GLY A  62      -4.345  -7.465   3.837  1.00 34.33           C  
ATOM    946  O   GLY A  62      -5.468  -7.778   3.451  1.00 34.33           O  
ATOM    947  N   ILE A  63      -4.129  -7.106   5.107  1.00 35.03           N  
ATOM    948  H   ILE A  63      -3.209  -6.800   5.391  1.00 35.03           H  
ATOM    949  CA  ILE A  63      -5.199  -7.044   6.120  1.00 35.03           C  
ATOM    950  HA  ILE A  63      -6.149  -7.344   5.677  1.00 35.03           H  
ATOM    951  C   ILE A  63      -5.356  -5.596   6.593  1.00 35.03           C  
ATOM    952  CB  ILE A  63      -4.920  -8.020   7.291  1.00 35.03           C  
ATOM    953  HB  ILE A  63      -3.968  -7.746   7.745  1.00 35.03           H  
ATOM    954  O   ILE A  63      -4.515  -5.064   7.303  1.00 35.03           O  
ATOM    955  CG1 ILE A  63      -4.823  -9.482   6.787  1.00 35.03           C  
ATOM    956 HG12 ILE A  63      -5.775  -9.776   6.345  1.00 35.03           H  
ATOM    957 HG13 ILE A  63      -4.063  -9.543   6.008  1.00 35.03           H  
ATOM    958  CG2 ILE A  63      -6.021  -7.913   8.367  1.00 35.03           C  
ATOM    959 HG21 ILE A  63      -6.146  -6.880   8.691  1.00 35.03           H  
ATOM    960 HG22 ILE A  63      -6.966  -8.278   7.964  1.00 35.03           H  
ATOM    961 HG23 ILE A  63      -5.746  -8.499   9.244  1.00 35.03           H  
ATOM    962  CD1 ILE A  63      -4.437 -10.503   7.866  1.00 35.03           C  
ATOM    963 HD11 ILE A  63      -4.268 -11.472   7.396  1.00 35.03           H  
ATOM    964 HD12 ILE A  63      -5.236 -10.610   8.599  1.00 35.03           H  
ATOM    965 HD13 ILE A  63      -3.519 -10.187   8.362  1.00 35.03           H  
ATOM    966  N   VAL A  64      -6.465  -4.939   6.263  1.00 34.61           N  
ATOM    967  H   VAL A  64      -7.159  -5.394   5.687  1.00 34.61           H  
ATOM    968  CA  VAL A  64      -6.777  -3.624   6.852  1.00 34.61           C  
ATOM    969  HA  VAL A  64      -5.846  -3.093   7.049  1.00 34.61           H  
ATOM    970  C   VAL A  64      -7.494  -3.841   8.186  1.00 34.61           C  
ATOM    971  CB  VAL A  64      -7.601  -2.742   5.897  1.00 34.61           C  
ATOM    972  HB  VAL A  64      -8.630  -3.100   5.870  1.00 34.61           H  
ATOM    973  O   VAL A  64      -8.495  -4.557   8.220  1.00 34.61           O  
ATOM    974  CG1 VAL A  64      -7.605  -1.294   6.399  1.00 34.61           C  
ATOM    975 HG11 VAL A  64      -6.590  -0.898   6.425  1.00 34.61           H  
ATOM    976 HG12 VAL A  64      -8.208  -0.677   5.733  1.00 34.61           H  
ATOM    977 HG13 VAL A  64      -8.039  -1.238   7.397  1.00 34.61           H  
ATOM    978  CG2 VAL A  64      -7.053  -2.782   4.461  1.00 34.61           C  
ATOM    979 HG21 VAL A  64      -5.964  -2.743   4.455  1.00 34.61           H  
ATOM    980 HG22 VAL A  64      -7.360  -3.712   3.981  1.00 34.61           H  
ATOM    981 HG23 VAL A  64      -7.451  -1.952   3.877  1.00 34.61           H  
ATOM    982  N   ARG A  65      -7.009  -3.250   9.289  1.00 35.02           N  
ATOM    983  H   ARG A  65      -6.223  -2.621   9.204  1.00 35.02           H  
ATOM    984  CA  ARG A  65      -7.668  -3.331  10.604  1.00 35.02           C  
ATOM    985  HA  ARG A  65      -8.540  -3.982  10.535  1.00 35.02           H  
ATOM    986  C   ARG A  65      -8.184  -1.959  11.030  1.00 35.02           C  
ATOM    987  CB  ARG A  65      -6.732  -3.922  11.671  1.00 35.02           C  
ATOM    988  HB2 ARG A  65      -7.230  -3.827  12.635  1.00 35.02           H  
ATOM    989  HB3 ARG A  65      -5.808  -3.345  11.708  1.00 35.02           H  
ATOM    990  O   ARG A  65      -7.412  -1.048  11.307  1.00 35.02           O  
ATOM    991  CG  ARG A  65      -6.400  -5.404  11.435  1.00 35.02           C  
ATOM    992  HG2 ARG A  65      -5.706  -5.492  10.599  1.00 35.02           H  
ATOM    993  HG3 ARG A  65      -7.314  -5.953  11.209  1.00 35.02           H  
ATOM    994  CD  ARG A  65      -5.759  -5.984  12.700  1.00 35.02           C  
ATOM    995  HD2 ARG A  65      -6.441  -5.834  13.537  1.00 35.02           H  
ATOM    996  HD3 ARG A  65      -4.850  -5.419  12.906  1.00 35.02           H  
ATOM    997  NE  ARG A  65      -5.479  -7.429  12.578  1.00 35.02           N  
ATOM    998  HE  ARG A  65      -6.028  -7.937  11.900  1.00 35.02           H  
ATOM    999  NH1 ARG A  65      -3.727  -7.500  14.047  1.00 35.02           N  
ATOM   1000 HH11 ARG A  65      -3.464  -6.611  13.646  1.00 35.02           H  
ATOM   1001 HH12 ARG A  65      -2.920  -8.007  14.382  1.00 35.02           H  
ATOM   1002  NH2 ARG A  65      -4.528  -9.401  13.218  1.00 35.02           N  
ATOM   1003 HH21 ARG A  65      -5.146  -9.893  12.588  1.00 35.02           H  
ATOM   1004 HH22 ARG A  65      -3.791  -9.882  13.713  1.00 35.02           H  
ATOM   1005  CZ  ARG A  65      -4.588  -8.100  13.285  1.00 35.02           C  
ATOM   1006  N   ASP A  66      -9.499  -1.829  11.143  1.00 36.18           N  
ATOM   1007  H   ASP A  66     -10.096  -2.611  10.914  1.00 36.18           H  
ATOM   1008  CA  ASP A  66     -10.124  -0.653  11.748  1.00 36.18           C  
ATOM   1009  HA  ASP A  66      -9.554   0.237  11.480  1.00 36.18           H  
ATOM   1010  C   ASP A  66     -10.116  -0.777  13.286  1.00 36.18           C  
ATOM   1011  CB  ASP A  66     -11.534  -0.482  11.163  1.00 36.18           C  
ATOM   1012  HB2 ASP A  66     -11.459  -0.409  10.078  1.00 36.18           H  
ATOM   1013  HB3 ASP A  66     -12.129  -1.362  11.406  1.00 36.18           H  
ATOM   1014  O   ASP A  66     -10.523  -1.807  13.828  1.00 36.18           O  
ATOM   1015  CG  ASP A  66     -12.248   0.768  11.686  1.00 36.18           C  
ATOM   1016  OD1 ASP A  66     -11.571   1.627  12.302  1.00 36.18           O  
ATOM   1017  OD2 ASP A  66     -13.480   0.830  11.507  1.00 36.18           O  
ATOM   1018  N   GLN A  67      -9.629   0.249  13.998  1.00 33.95           N  
ATOM   1019  H   GLN A  67      -9.359   1.076  13.485  1.00 33.95           H  
ATOM   1020  CA  GLN A  67      -9.638   0.322  15.470  1.00 33.95           C  
ATOM   1021  HA  GLN A  67     -10.053  -0.611  15.849  1.00 33.95           H  
ATOM   1022  C   GLN A  67     -10.599   1.402  16.012  1.00 33.95           C  
ATOM   1023  CB  GLN A  67      -8.209   0.429  16.041  1.00 33.95           C  
ATOM   1024  HB2 GLN A  67      -7.702   1.295  15.615  1.00 33.95           H  
ATOM   1025  HB3 GLN A  67      -8.283   0.568  17.119  1.00 33.95           H  
ATOM   1026  O   GLN A  67     -10.417   1.917  17.118  1.00 33.95           O  
ATOM   1027  CG  GLN A  67      -7.374  -0.839  15.791  1.00 33.95           C  
ATOM   1028  HG2 GLN A  67      -7.083  -0.880  14.742  1.00 33.95           H  
ATOM   1029  HG3 GLN A  67      -7.987  -1.714  16.007  1.00 33.95           H  
ATOM   1030  CD  GLN A  67      -6.119  -0.918  16.660  1.00 33.95           C  
ATOM   1031  NE2 GLN A  67      -5.430  -2.038  16.658  1.00 33.95           N  
ATOM   1032 HE21 GLN A  67      -4.629  -2.058  17.273  1.00 33.95           H  
ATOM   1033 HE22 GLN A  67      -5.730  -2.816  16.087  1.00 33.95           H  
ATOM   1034  OE1 GLN A  67      -5.726  -0.007  17.371  1.00 33.95           O  
ATOM   1035  N   GLY A  68     -11.632   1.776  15.250  1.00 34.12           N  
ATOM   1036  H   GLY A  68     -11.661   1.453  14.293  1.00 34.12           H  
ATOM   1037  CA  GLY A  68     -12.788   2.560  15.712  1.00 34.12           C  
ATOM   1038  HA2 GLY A  68     -13.594   2.431  14.989  1.00 34.12           H  
ATOM   1039  HA3 GLY A  68     -13.123   2.162  16.670  1.00 34.12           H  
ATOM   1040  C   GLY A  68     -12.552   4.067  15.881  1.00 34.12           C  
ATOM   1041  O   GLY A  68     -13.488   4.851  15.764  1.00 34.12           O  
ATOM   1042  N   LYS A  69     -11.312   4.505  16.128  1.00 31.78           N  
ATOM   1043  H   LYS A  69     -10.630   3.791  16.338  1.00 31.78           H  
ATOM   1044  CA  LYS A  69     -10.900   5.929  16.092  1.00 31.78           C  
ATOM   1045  HA  LYS A  69     -11.687   6.514  15.618  1.00 31.78           H  
ATOM   1046  C   LYS A  69      -9.655   6.173  15.233  1.00 31.78           C  
ATOM   1047  CB  LYS A  69     -10.688   6.462  17.519  1.00 31.78           C  
ATOM   1048  HB2 LYS A  69      -9.931   5.859  18.021  1.00 31.78           H  
ATOM   1049  HB3 LYS A  69     -10.323   7.487  17.456  1.00 31.78           H  
ATOM   1050  O   LYS A  69      -9.175   7.300  15.154  1.00 31.78           O  
ATOM   1051  CG  LYS A  69     -11.978   6.465  18.350  1.00 31.78           C  
ATOM   1052  HG2 LYS A  69     -12.757   6.997  17.804  1.00 31.78           H  
ATOM   1053  HG3 LYS A  69     -12.304   5.439  18.524  1.00 31.78           H  
ATOM   1054  CD  LYS A  69     -11.744   7.156  19.698  1.00 31.78           C  
ATOM   1055  HD2 LYS A  69     -11.443   8.188  19.520  1.00 31.78           H  
ATOM   1056  HD3 LYS A  69     -10.951   6.635  20.235  1.00 31.78           H  
ATOM   1057  CE  LYS A  69     -13.037   7.125  20.518  1.00 31.78           C  
ATOM   1058  HE2 LYS A  69     -13.319   6.084  20.678  1.00 31.78           H  
ATOM   1059  HE3 LYS A  69     -13.827   7.594  19.931  1.00 31.78           H  
ATOM   1060  NZ  LYS A  69     -12.872   7.824  21.816  1.00 31.78           N  
ATOM   1061  HZ1 LYS A  69     -12.140   7.390  22.359  1.00 31.78           H  
ATOM   1062  HZ2 LYS A  69     -12.633   8.793  21.659  1.00 31.78           H  
ATOM   1063  HZ3 LYS A  69     -13.734   7.788  22.342  1.00 31.78           H  
ATOM   1064  N   ARG A  70      -9.105   5.104  14.653  1.00 32.18           N  
ATOM   1065  H   ARG A  70      -9.632   4.244  14.689  1.00 32.18           H  
ATOM   1066  CA  ARG A  70      -7.845   5.060  13.907  1.00 32.18           C  
ATOM   1067  HA  ARG A  70      -7.628   6.034  13.469  1.00 32.18           H  
ATOM   1068  C   ARG A  70      -7.999   4.039  12.787  1.00 32.18           C  
ATOM   1069  CB  ARG A  70      -6.686   4.642  14.836  1.00 32.18           C  
ATOM   1070  HB2 ARG A  70      -5.799   4.475  14.225  1.00 32.18           H  
ATOM   1071  HB3 ARG A  70      -6.938   3.702  15.327  1.00 32.18           H  
ATOM   1072  O   ARG A  70      -8.314   2.883  13.067  1.00 32.18           O  
ATOM   1073  CG  ARG A  70      -6.347   5.693  15.904  1.00 32.18           C  
ATOM   1074  HG2 ARG A  70      -6.076   6.626  15.411  1.00 32.18           H  
ATOM   1075  HG3 ARG A  70      -7.210   5.864  16.547  1.00 32.18           H  
ATOM   1076  CD  ARG A  70      -5.178   5.215  16.770  1.00 32.18           C  
ATOM   1077  HD2 ARG A  70      -5.472   4.311  17.302  1.00 32.18           H  
ATOM   1078  HD3 ARG A  70      -4.340   4.978  16.114  1.00 32.18           H  
ATOM   1079  NE  ARG A  70      -4.761   6.253  17.732  1.00 32.18           N  
ATOM   1080  HE  ARG A  70      -5.256   7.133  17.693  1.00 32.18           H  
ATOM   1081  NH1 ARG A  70      -2.905   5.157  18.520  1.00 32.18           N  
ATOM   1082 HH11 ARG A  70      -1.978   5.225  18.916  1.00 32.18           H  
ATOM   1083 HH12 ARG A  70      -3.059   4.434  17.832  1.00 32.18           H  
ATOM   1084  NH2 ARG A  70      -3.305   7.252  19.171  1.00 32.18           N  
ATOM   1085 HH21 ARG A  70      -3.737   8.144  18.979  1.00 32.18           H  
ATOM   1086 HH22 ARG A  70      -2.373   7.260  19.562  1.00 32.18           H  
ATOM   1087  CZ  ARG A  70      -3.670   6.211  18.476  1.00 32.18           C  
ATOM   1088  N   ALA A  71      -7.755   4.456  11.549  1.00 32.42           N  
ATOM   1089  H   ALA A  71      -7.472   5.413  11.394  1.00 32.42           H  
ATOM   1090  CA  ALA A  71      -7.576   3.522  10.450  1.00 32.42           C  
ATOM   1091  HA  ALA A  71      -8.227   2.658  10.584  1.00 32.42           H  
ATOM   1092  C   ALA A  71      -6.118   3.060  10.487  1.00 32.42           C  
ATOM   1093  CB  ALA A  71      -7.960   4.202   9.132  1.00 32.42           C  
ATOM   1094  HB1 ALA A  71      -7.826   3.502   8.307  1.00 32.42           H  
ATOM   1095  HB2 ALA A  71      -9.005   4.512   9.166  1.00 32.42           H  
ATOM   1096  HB3 ALA A  71      -7.330   5.074   8.960  1.00 32.42           H  
ATOM   1097  O   ALA A  71      -5.215   3.842  10.200  1.00 32.42           O  
ATOM   1098  N   LYS A  72      -5.887   1.810  10.894  1.00 38.68           N  
ATOM   1099  H   LYS A  72      -6.667   1.209  11.121  1.00 38.68           H  
ATOM   1100  CA  LYS A  72      -4.556   1.210  10.871  1.00 38.68           C  
ATOM   1101  HA  LYS A  72      -3.808   1.993  10.745  1.00 38.68           H  
ATOM   1102  C   LYS A  72      -4.468   0.285   9.661  1.00 38.68           C  
ATOM   1103  CB  LYS A  72      -4.278   0.521  12.214  1.00 38.68           C  
ATOM   1104  HB2 LYS A  72      -4.488   1.220  13.023  1.00 38.68           H  
ATOM   1105  HB3 LYS A  72      -4.918  -0.355  12.327  1.00 38.68           H  
ATOM   1106  O   LYS A  72      -5.149  -0.739   9.588  1.00 38.68           O  
ATOM   1107  CG  LYS A  72      -2.806   0.110  12.287  1.00 38.68           C  
ATOM   1108  HG2 LYS A  72      -2.186   0.993  12.133  1.00 38.68           H  
ATOM   1109  HG3 LYS A  72      -2.595  -0.607  11.494  1.00 38.68           H  
ATOM   1110  CD  LYS A  72      -2.445  -0.520  13.636  1.00 38.68           C  
ATOM   1111  HD2 LYS A  72      -3.025  -1.430  13.785  1.00 38.68           H  
ATOM   1112  HD3 LYS A  72      -2.625   0.190  14.444  1.00 38.68           H  
ATOM   1113  CE  LYS A  72      -0.957  -0.840  13.532  1.00 38.68           C  
ATOM   1114  HE2 LYS A  72      -0.400   0.090  13.420  1.00 38.68           H  
ATOM   1115  HE3 LYS A  72      -0.799  -1.413  12.619  1.00 38.68           H  
ATOM   1116  NZ  LYS A  72      -0.419  -1.618  14.666  1.00 38.68           N  
ATOM   1117  HZ1 LYS A  72      -0.232  -1.023  15.461  1.00 38.68           H  
ATOM   1118  HZ2 LYS A  72      -1.013  -2.407  14.879  1.00 38.68           H  
ATOM   1119  HZ3 LYS A  72       0.453  -2.000  14.327  1.00 38.68           H  
ATOM   1120  N   LEU A  73      -3.626   0.637   8.693  1.00 40.78           N  
ATOM   1121  H   LEU A  73      -3.079   1.478   8.808  1.00 40.78           H  
ATOM   1122  CA  LEU A  73      -3.286  -0.291   7.618  1.00 40.78           C  
ATOM   1123  HA  LEU A  73      -4.163  -0.896   7.389  1.00 40.78           H  
ATOM   1124  C   LEU A  73      -2.179  -1.218   8.134  1.00 40.78           C  
ATOM   1125  CB  LEU A  73      -2.903   0.493   6.351  1.00 40.78           C  
ATOM   1126  HB2 LEU A  73      -3.687   1.216   6.126  1.00 40.78           H  
ATOM   1127  HB3 LEU A  73      -1.983   1.044   6.548  1.00 40.78           H  
ATOM   1128  O   LEU A  73      -1.083  -0.747   8.433  1.00 40.78           O  
ATOM   1129  CG  LEU A  73      -2.667  -0.390   5.116  1.00 40.78           C  
ATOM   1130  HG  LEU A  73      -1.938  -1.165   5.353  1.00 40.78           H  
ATOM   1131  CD1 LEU A  73      -3.957  -1.057   4.651  1.00 40.78           C  
ATOM   1132 HD11 LEU A  73      -3.775  -1.604   3.726  1.00 40.78           H  
ATOM   1133 HD12 LEU A  73      -4.281  -1.766   5.412  1.00 40.78           H  
ATOM   1134 HD13 LEU A  73      -4.729  -0.307   4.479  1.00 40.78           H  
ATOM   1135  CD2 LEU A  73      -2.114   0.455   3.972  1.00 40.78           C  
ATOM   1136 HD21 LEU A  73      -2.012  -0.153   3.073  1.00 40.78           H  
ATOM   1137 HD22 LEU A  73      -1.131   0.839   4.245  1.00 40.78           H  
ATOM   1138 HD23 LEU A  73      -2.777   1.296   3.769  1.00 40.78           H  
ATOM   1139  N   GLU A  74      -2.475  -2.512   8.275  1.00 42.17           N  
ATOM   1140  H   GLU A  74      -3.393  -2.845   8.018  1.00 42.17           H  
ATOM   1141  CA  GLU A  74      -1.511  -3.530   8.712  1.00 42.17           C  
ATOM   1142  HA  GLU A  74      -0.594  -3.040   9.040  1.00 42.17           H  
ATOM   1143  C   GLU A  74      -1.150  -4.435   7.525  1.00 42.17           C  
ATOM   1144  CB  GLU A  74      -2.059  -4.307   9.930  1.00 42.17           C  
ATOM   1145  HB2 GLU A  74      -2.923  -4.901   9.632  1.00 42.17           H  
ATOM   1146  HB3 GLU A  74      -2.383  -3.586  10.680  1.00 42.17           H  
ATOM   1147  O   GLU A  74      -1.851  -5.389   7.190  1.00 42.17           O  
ATOM   1148  CG  GLU A  74      -0.995  -5.228  10.568  1.00 42.17           C  
ATOM   1149  HG2 GLU A  74      -0.145  -4.616  10.870  1.00 42.17           H  
ATOM   1150  HG3 GLU A  74      -0.642  -5.932   9.814  1.00 42.17           H  
ATOM   1151  CD  GLU A  74      -1.493  -6.023  11.797  1.00 42.17           C  
ATOM   1152  OE1 GLU A  74      -0.801  -6.974  12.237  1.00 42.17           O  
ATOM   1153  OE2 GLU A  74      -2.576  -5.715  12.355  1.00 42.17           O  
ATOM   1154  N   ILE A  75      -0.030  -4.158   6.858  1.00 39.50           N  
ATOM   1155  H   ILE A  75       0.554  -3.398   7.176  1.00 39.50           H  
ATOM   1156  CA  ILE A  75       0.449  -5.052   5.795  1.00 39.50           C  
ATOM   1157  HA  ILE A  75      -0.408  -5.547   5.339  1.00 39.50           H  
ATOM   1158  C   ILE A  75       1.310  -6.128   6.456  1.00 39.50           C  
ATOM   1159  CB  ILE A  75       1.154  -4.305   4.646  1.00 39.50           C  
ATOM   1160  HB  ILE A  75       2.099  -3.903   5.011  1.00 39.50           H  
ATOM   1161  O   ILE A  75       2.368  -5.833   7.015  1.00 39.50           O  
ATOM   1162  CG1 ILE A  75       0.279  -3.133   4.144  1.00 39.50           C  
ATOM   1163 HG12 ILE A  75       0.042  -2.473   4.978  1.00 39.50           H  
ATOM   1164 HG13 ILE A  75      -0.658  -3.522   3.743  1.00 39.50           H  
ATOM   1165  CG2 ILE A  75       1.482  -5.292   3.511  1.00 39.50           C  
ATOM   1166 HG21 ILE A  75       0.565  -5.692   3.076  1.00 39.50           H  
ATOM   1167 HG22 ILE A  75       2.088  -6.117   3.884  1.00 39.50           H  
ATOM   1168 HG23 ILE A  75       2.057  -4.795   2.730  1.00 39.50           H  
ATOM   1169  CD1 ILE A  75       0.948  -2.256   3.086  1.00 39.50           C  
ATOM   1170 HD11 ILE A  75       1.095  -2.811   2.159  1.00 39.50           H  
ATOM   1171 HD12 ILE A  75       0.292  -1.409   2.882  1.00 39.50           H  
ATOM   1172 HD13 ILE A  75       1.905  -1.889   3.455  1.00 39.50           H  
ATOM   1173  N   VAL A  76       0.840  -7.375   6.422  1.00 36.39           N  
ATOM   1174  H   VAL A  76      -0.039  -7.540   5.953  1.00 36.39           H  
ATOM   1175  CA  VAL A  76       1.568  -8.538   6.943  1.00 36.39           C  
ATOM   1176  HA  VAL A  76       2.357  -8.193   7.612  1.00 36.39           H  
ATOM   1177  C   VAL A  76       2.221  -9.273   5.772  1.00 36.39           C  
ATOM   1178  CB  VAL A  76       0.647  -9.468   7.761  1.00 36.39           C  
ATOM   1179  HB  VAL A  76      -0.108  -9.901   7.105  1.00 36.39           H  
ATOM   1180  O   VAL A  76       1.521  -9.745   4.883  1.00 36.39           O  
ATOM   1181  CG1 VAL A  76       1.455 -10.606   8.401  1.00 36.39           C  
ATOM   1182 HG11 VAL A  76       1.914 -11.218   7.625  1.00 36.39           H  
ATOM   1183 HG12 VAL A  76       0.793 -11.243   8.988  1.00 36.39           H  
ATOM   1184 HG13 VAL A  76       2.234 -10.195   9.043  1.00 36.39           H  
ATOM   1185  CG2 VAL A  76      -0.076  -8.719   8.890  1.00 36.39           C  
ATOM   1186 HG21 VAL A  76      -0.668  -9.413   9.487  1.00 36.39           H  
ATOM   1187 HG22 VAL A  76       0.645  -8.213   9.532  1.00 36.39           H  
ATOM   1188 HG23 VAL A  76      -0.752  -7.974   8.470  1.00 36.39           H  
ATOM   1189  N   TYR A  77       3.550  -9.389   5.785  1.00 33.20           N  
ATOM   1190  H   TYR A  77       4.053  -8.950   6.542  1.00 33.20           H  
ATOM   1191  CA  TYR A  77       4.353 -10.087   4.774  1.00 33.20           C  
ATOM   1192  HA  TYR A  77       3.712 -10.663   4.106  1.00 33.20           H  
ATOM   1193  C   TYR A  77       5.338 -11.049   5.453  1.00 33.20           C  
ATOM   1194  CB  TYR A  77       5.121  -9.046   3.935  1.00 33.20           C  
ATOM   1195  HB2 TYR A  77       4.412  -8.483   3.327  1.00 33.20           H  
ATOM   1196  HB3 TYR A  77       5.626  -8.343   4.597  1.00 33.20           H  
ATOM   1197  O   TYR A  77       6.226 -10.569   6.138  1.00 33.20           O  
ATOM   1198  CG  TYR A  77       6.147  -9.699   3.031  1.00 33.20           C  
ATOM   1199  CD1 TYR A  77       7.497  -9.790   3.432  1.00 33.20           C  
ATOM   1200  HD1 TYR A  77       7.830  -9.303   4.336  1.00 33.20           H  
ATOM   1201  CD2 TYR A  77       5.712 -10.353   1.865  1.00 33.20           C  
ATOM   1202  HD2 TYR A  77       4.683 -10.288   1.544  1.00 33.20           H  
ATOM   1203  CE1 TYR A  77       8.390 -10.603   2.710  1.00 33.20           C  
ATOM   1204  HE1 TYR A  77       9.410 -10.741   3.036  1.00 33.20           H  
ATOM   1205  CE2 TYR A  77       6.607 -11.151   1.134  1.00 33.20           C  
ATOM   1206  HE2 TYR A  77       6.283 -11.676   0.247  1.00 33.20           H  
ATOM   1207  OH  TYR A  77       8.771 -12.156   0.931  1.00 33.20           O  
ATOM   1208  HH  TYR A  77       8.856 -12.984   1.409  1.00 33.20           H  
ATOM   1209  CZ  TYR A  77       7.933 -11.314   1.583  1.00 33.20           C  
ATOM   1210  N   GLU A  78       5.201 -12.374   5.297  1.00 33.88           N  
ATOM   1211  H   GLU A  78       4.502 -12.679   4.635  1.00 33.88           H  
ATOM   1212  CA  GLU A  78       6.177 -13.408   5.735  1.00 33.88           C  
ATOM   1213  HA  GLU A  78       5.615 -14.326   5.910  1.00 33.88           H  
ATOM   1214  C   GLU A  78       6.911 -13.123   7.073  1.00 33.88           C  
ATOM   1215  CB  GLU A  78       7.177 -13.733   4.612  1.00 33.88           C  
ATOM   1216  HB2 GLU A  78       7.874 -14.481   4.989  1.00 33.88           H  
ATOM   1217  HB3 GLU A  78       7.737 -12.833   4.360  1.00 33.88           H  
ATOM   1218  O   GLU A  78       8.134 -13.191   7.164  1.00 33.88           O  
ATOM   1219  CG  GLU A  78       6.530 -14.314   3.348  1.00 33.88           C  
ATOM   1220  HG2 GLU A  78       5.956 -13.537   2.844  1.00 33.88           H  
ATOM   1221  HG3 GLU A  78       5.842 -15.106   3.646  1.00 33.88           H  
ATOM   1222  CD  GLU A  78       7.596 -14.885   2.399  1.00 33.88           C  
ATOM   1223  OE1 GLU A  78       7.288 -15.899   1.742  1.00 33.88           O  
ATOM   1224  OE2 GLU A  78       8.717 -14.321   2.364  1.00 33.88           O  
ATOM   1225  N   ASN A  79       6.161 -12.789   8.133  1.00 37.61           N  
ATOM   1226  H   ASN A  79       5.166 -12.757   7.965  1.00 37.61           H  
ATOM   1227  CA  ASN A  79       6.627 -12.384   9.484  1.00 37.61           C  
ATOM   1228  HA  ASN A  79       5.759 -12.506  10.132  1.00 37.61           H  
ATOM   1229  C   ASN A  79       7.038 -10.910   9.681  1.00 37.61           C  
ATOM   1230  CB  ASN A  79       7.697 -13.340  10.047  1.00 37.61           C  
ATOM   1231  HB2 ASN A  79       7.854 -13.120  11.103  1.00 37.61           H  
ATOM   1232  HB3 ASN A  79       8.649 -13.174   9.544  1.00 37.61           H  
ATOM   1233  O   ASN A  79       7.354 -10.499  10.797  1.00 37.61           O  
ATOM   1234  CG  ASN A  79       7.306 -14.797   9.948  1.00 37.61           C  
ATOM   1235  ND2 ASN A  79       8.216 -15.654   9.555  1.00 37.61           N  
ATOM   1236 HD21 ASN A  79       9.066 -15.299   9.140  1.00 37.61           H  
ATOM   1237 HD22 ASN A  79       7.909 -16.607   9.419  1.00 37.61           H  
ATOM   1238  OD1 ASN A  79       6.186 -15.179  10.244  1.00 37.61           O  
ATOM   1239  N   THR A  80       6.964 -10.090   8.643  1.00 32.65           N  
ATOM   1240  H   THR A  80       6.717 -10.507   7.756  1.00 32.65           H  
ATOM   1241  CA  THR A  80       7.137  -8.634   8.664  1.00 32.65           C  
ATOM   1242  HA  THR A  80       7.759  -8.371   9.519  1.00 32.65           H  
ATOM   1243  C   THR A  80       5.783  -7.948   8.802  1.00 32.65           C  
ATOM   1244  CB  THR A  80       7.851  -8.132   7.399  1.00 32.65           C  
ATOM   1245  HB  THR A  80       7.198  -8.236   6.533  1.00 32.65           H  
ATOM   1246  O   THR A  80       4.839  -8.248   8.071  1.00 32.65           O  
ATOM   1247  CG2 THR A  80       8.284  -6.670   7.527  1.00 32.65           C  
ATOM   1248 HG21 THR A  80       8.826  -6.381   6.627  1.00 32.65           H  
ATOM   1249 HG22 THR A  80       7.410  -6.026   7.624  1.00 32.65           H  
ATOM   1250 HG23 THR A  80       8.934  -6.549   8.393  1.00 32.65           H  
ATOM   1251  OG1 THR A  80       9.025  -8.877   7.187  1.00 32.65           O  
ATOM   1252  HG1 THR A  80       8.759  -9.746   6.876  1.00 32.65           H  
ATOM   1253  N   ARG A  81       5.685  -7.006   9.742  1.00 36.63           N  
ATOM   1254  H   ARG A  81       6.508  -6.788  10.285  1.00 36.63           H  
ATOM   1255  CA  ARG A  81       4.512  -6.146   9.924  1.00 36.63           C  
ATOM   1256  HA  ARG A  81       3.699  -6.479   9.280  1.00 36.63           H  
ATOM   1257  C   ARG A  81       4.865  -4.728   9.502  1.00 36.63           C  
ATOM   1258  CB  ARG A  81       4.021  -6.189  11.379  1.00 36.63           C  
ATOM   1259  HB2 ARG A  81       4.834  -5.903  12.046  1.00 36.63           H  
ATOM   1260  HB3 ARG A  81       3.213  -5.468  11.495  1.00 36.63           H  
ATOM   1261  O   ARG A  81       5.870  -4.184   9.961  1.00 36.63           O  
ATOM   1262  CG  ARG A  81       3.500  -7.580  11.763  1.00 36.63           C  
ATOM   1263  HG2 ARG A  81       2.697  -7.866  11.084  1.00 36.63           H  
ATOM   1264  HG3 ARG A  81       4.309  -8.307  11.687  1.00 36.63           H  
ATOM   1265  CD  ARG A  81       2.971  -7.567  13.198  1.00 36.63           C  
ATOM   1266  HD2 ARG A  81       3.757  -7.193  13.853  1.00 36.63           H  
ATOM   1267  HD3 ARG A  81       2.117  -6.891  13.246  1.00 36.63           H  
ATOM   1268  NE  ARG A  81       2.558  -8.917  13.621  1.00 36.63           N  
ATOM   1269  HE  ARG A  81       2.406  -9.584  12.878  1.00 36.63           H  
ATOM   1270  NH1 ARG A  81       2.389  -8.476  15.862  1.00 36.63           N  
ATOM   1271 HH11 ARG A  81       2.609  -7.513  15.652  1.00 36.63           H  
ATOM   1272 HH12 ARG A  81       2.209  -8.769  16.811  1.00 36.63           H  
ATOM   1273  NH2 ARG A  81       1.967 -10.537  15.107  1.00 36.63           N  
ATOM   1274 HH21 ARG A  81       1.930 -11.200  14.346  1.00 36.63           H  
ATOM   1275 HH22 ARG A  81       1.812 -10.839  16.058  1.00 36.63           H  
ATOM   1276  CZ  ARG A  81       2.305  -9.302  14.857  1.00 36.63           C  
ATOM   1277  N   ILE A  82       4.048  -4.150   8.631  1.00 37.86           N  
ATOM   1278  H   ILE A  82       3.294  -4.696   8.239  1.00 37.86           H  
ATOM   1279  CA  ILE A  82       4.106  -2.733   8.282  1.00 37.86           C  
ATOM   1280  HA  ILE A  82       5.008  -2.288   8.702  1.00 37.86           H  
ATOM   1281  C   ILE A  82       2.897  -2.076   8.938  1.00 37.86           C  
ATOM   1282  CB  ILE A  82       4.146  -2.508   6.757  1.00 37.86           C  
ATOM   1283  HB  ILE A  82       3.172  -2.789   6.357  1.00 37.86           H  
ATOM   1284  O   ILE A  82       1.763  -2.291   8.514  1.00 37.86           O  
ATOM   1285  CG1 ILE A  82       5.233  -3.379   6.079  1.00 37.86           C  
ATOM   1286 HG12 ILE A  82       6.211  -3.114   6.482  1.00 37.86           H  
ATOM   1287 HG13 ILE A  82       5.048  -4.429   6.305  1.00 37.86           H  
ATOM   1288  CG2 ILE A  82       4.353  -1.011   6.461  1.00 37.86           C  
ATOM   1289 HG21 ILE A  82       3.587  -0.415   6.957  1.00 37.86           H  
ATOM   1290 HG22 ILE A  82       5.335  -0.686   6.803  1.00 37.86           H  
ATOM   1291 HG23 ILE A  82       4.263  -0.820   5.392  1.00 37.86           H  
ATOM   1292  CD1 ILE A  82       5.279  -3.267   4.551  1.00 37.86           C  
ATOM   1293 HD11 ILE A  82       4.292  -3.462   4.131  1.00 37.86           H  
ATOM   1294 HD12 ILE A  82       5.980  -4.002   4.157  1.00 37.86           H  
ATOM   1295 HD13 ILE A  82       5.614  -2.274   4.250  1.00 37.86           H  
ATOM   1296  N   ASP A  83       3.165  -1.309   9.991  1.00 39.98           N  
ATOM   1297  H   ASP A  83       4.125  -1.206  10.288  1.00 39.98           H  
ATOM   1298  CA  ASP A  83       2.174  -0.505  10.693  1.00 39.98           C  
ATOM   1299  HA  ASP A  83       1.185  -0.949  10.575  1.00 39.98           H  
ATOM   1300  C   ASP A  83       2.154   0.906  10.088  1.00 39.98           C  
ATOM   1301  CB  ASP A  83       2.514  -0.465  12.193  1.00 39.98           C  
ATOM   1302  HB2 ASP A  83       1.853   0.254  12.677  1.00 39.98           H  
ATOM   1303  HB3 ASP A  83       3.538  -0.113  12.320  1.00 39.98           H  
ATOM   1304  O   ASP A  83       3.159   1.619  10.137  1.00 39.98           O  
ATOM   1305  CG  ASP A  83       2.348  -1.813  12.907  1.00 39.98           C  
ATOM   1306  OD1 ASP A  83       1.287  -2.453  12.736  1.00 39.98           O  
ATOM   1307  OD2 ASP A  83       3.185  -2.157  13.764  1.00 39.98           O  
ATOM   1308  N   VAL A  84       1.019   1.311   9.516  1.00 37.02           N  
ATOM   1309  H   VAL A  84       0.268   0.647   9.396  1.00 37.02           H  
ATOM   1310  CA  VAL A  84       0.777   2.704   9.111  1.00 37.02           C  
ATOM   1311  HA  VAL A  84       1.723   3.244   9.077  1.00 37.02           H  
ATOM   1312  C   VAL A  84      -0.103   3.357  10.177  1.00 37.02           C  
ATOM   1313  CB  VAL A  84       0.155   2.792   7.702  1.00 37.02           C  
ATOM   1314  HB  VAL A  84      -0.867   2.415   7.746  1.00 37.02           H  
ATOM   1315  O   VAL A  84      -1.308   3.109  10.222  1.00 37.02           O  
ATOM   1316  CG1 VAL A  84       0.111   4.242   7.207  1.00 37.02           C  
ATOM   1317 HG11 VAL A  84       1.120   4.651   7.140  1.00 37.02           H  
ATOM   1318 HG12 VAL A  84      -0.477   4.853   7.892  1.00 37.02           H  
ATOM   1319 HG13 VAL A  84      -0.358   4.284   6.224  1.00 37.02           H  
ATOM   1320  CG2 VAL A  84       0.938   1.965   6.669  1.00 37.02           C  
ATOM   1321 HG21 VAL A  84       0.854   0.903   6.899  1.00 37.02           H  
ATOM   1322 HG22 VAL A  84       1.988   2.256   6.684  1.00 37.02           H  
ATOM   1323 HG23 VAL A  84       0.530   2.133   5.672  1.00 37.02           H  
ATOM   1324  N   ASP A  85       0.509   4.142  11.068  1.00 36.36           N  
ATOM   1325  H   ASP A  85       1.508   4.270  10.994  1.00 36.36           H  
ATOM   1326  CA  ASP A  85      -0.193   4.962  12.065  1.00 36.36           C  
ATOM   1327  HA  ASP A  85      -1.153   4.499  12.296  1.00 36.36           H  
ATOM   1328  C   ASP A  85      -0.482   6.354  11.482  1.00 36.36           C  
ATOM   1329  CB  ASP A  85       0.626   5.073  13.376  1.00 36.36           C  
ATOM   1330  HB2 ASP A  85       1.678   4.882  13.168  1.00 36.36           H  
ATOM   1331  HB3 ASP A  85       0.554   6.095  13.750  1.00 36.36           H  
ATOM   1332  O   ASP A  85       0.434   7.043  11.030  1.00 36.36           O  
ATOM   1333  CG  ASP A  85       0.144   4.151  14.510  1.00 36.36           C  
ATOM   1334  OD1 ASP A  85      -1.087   3.938  14.639  1.00 36.36           O  
ATOM   1335  OD2 ASP A  85       1.000   3.665  15.283  1.00 36.36           O  
ATOM   1336  N   SER A  86      -1.744   6.794  11.517  1.00 31.28           N  
ATOM   1337  H   SER A  86      -2.465   6.173  11.856  1.00 31.28           H  
ATOM   1338  CA  SER A  86      -2.091   8.202  11.289  1.00 31.28           C  
ATOM   1339  HA  SER A  86      -1.256   8.696  10.791  1.00 31.28           H  
ATOM   1340  C   SER A  86      -2.298   8.898  12.637  1.00 31.28           C  
ATOM   1341  CB  SER A  86      -3.293   8.367  10.338  1.00 31.28           C  
ATOM   1342  HB2 SER A  86      -3.194   7.688   9.491  1.00 31.28           H  
ATOM   1343  HB3 SER A  86      -3.290   9.388   9.959  1.00 31.28           H  
ATOM   1344  O   SER A  86      -3.337   8.715  13.282  1.00 31.28           O  
ATOM   1345  OG  SER A  86      -4.532   8.146  10.987  1.00 31.28           O  
ATOM   1346  HG  SER A  86      -4.391   8.367  11.911  1.00 31.28           H  
ATOM   1347  N   ASP A  87      -1.340   9.716  13.071  1.00 30.78           N  
ATOM   1348  H   ASP A  87      -0.470   9.778  12.561  1.00 30.78           H  
ATOM   1349  CA  ASP A  87      -1.572  10.641  14.179  1.00 30.78           C  
ATOM   1350  HA  ASP A  87      -2.149  10.120  14.943  1.00 30.78           H  
ATOM   1351  C   ASP A  87      -2.435  11.815  13.692  1.00 30.78           C  
ATOM   1352  CB  ASP A  87      -0.256  11.099  14.831  1.00 30.78           C  
ATOM   1353  HB2 ASP A  87       0.488  11.288  14.057  1.00 30.78           H  
ATOM   1354  HB3 ASP A  87      -0.440  12.039  15.351  1.00 30.78           H  
ATOM   1355  O   ASP A  87      -2.090  12.541  12.759  1.00 30.78           O  
ATOM   1356  CG  ASP A  87       0.292  10.103  15.866  1.00 30.78           C  
ATOM   1357  OD1 ASP A  87      -0.533   9.425  16.529  1.00 30.78           O  
ATOM   1358  OD2 ASP A  87       1.528  10.094  16.049  1.00 30.78           O  
ATOM   1359  N   ALA A  88      -3.587  12.002  14.339  1.00 26.95           N  
ATOM   1360  H   ALA A  88      -3.812  11.337  15.066  1.00 26.95           H  
ATOM   1361  CA  ALA A  88      -4.607  12.995  13.987  1.00 26.95           C  
ATOM   1362  HA  ALA A  88      -4.894  12.827  12.949  1.00 26.95           H  
ATOM   1363  C   ALA A  88      -4.139  14.468  14.085  1.00 26.95           C  
ATOM   1364  CB  ALA A  88      -5.830  12.727  14.878  1.00 26.95           C  
ATOM   1365  HB1 ALA A  88      -6.172  11.702  14.739  1.00 26.95           H  
ATOM   1366  HB2 ALA A  88      -5.572  12.891  15.925  1.00 26.95           H  
ATOM   1367  HB3 ALA A  88      -6.636  13.405  14.600  1.00 26.95           H  
ATOM   1368  O   ALA A  88      -4.905  15.375  13.769  1.00 26.95           O  
ATOM   1369  N   SER A  89      -2.905  14.730  14.525  1.00 26.77           N  
ATOM   1370  H   SER A  89      -2.291  13.950  14.713  1.00 26.77           H  
ATOM   1371  CA  SER A  89      -2.339  16.068  14.742  1.00 26.77           C  
ATOM   1372  HA  SER A  89      -3.155  16.779  14.867  1.00 26.77           H  
ATOM   1373  C   SER A  89      -1.483  16.599  13.583  1.00 26.77           C  
ATOM   1374  CB  SER A  89      -1.529  16.069  16.042  1.00 26.77           C  
ATOM   1375  HB2 SER A  89      -0.994  17.013  16.142  1.00 26.77           H  
ATOM   1376  HB3 SER A  89      -2.208  15.958  16.888  1.00 26.77           H  
ATOM   1377  O   SER A  89      -1.107  17.768  13.608  1.00 26.77           O  
ATOM   1378  OG  SER A  89      -0.612  14.990  16.045  1.00 26.77           O  
ATOM   1379  HG  SER A  89       0.140  15.196  16.605  1.00 26.77           H  
ATOM   1380  N   THR A  90      -1.194  15.790  12.560  1.00 26.76           N  
ATOM   1381  H   THR A  90      -1.419  14.811  12.665  1.00 26.76           H  
ATOM   1382  CA  THR A  90      -0.245  16.133  11.475  1.00 26.76           C  
ATOM   1383  HA  THR A  90       0.251  17.064  11.750  1.00 26.76           H  
ATOM   1384  C   THR A  90      -0.917  16.429  10.124  1.00 26.76           C  
ATOM   1385  CB  THR A  90       0.860  15.057  11.334  1.00 26.76           C  
ATOM   1386  HB  THR A  90       0.764  14.553  10.372  1.00 26.76           H  
ATOM   1387  O   THR A  90      -0.238  16.599   9.112  1.00 26.76           O  
ATOM   1388  CG2 THR A  90       2.254  15.673  11.450  1.00 26.76           C  
ATOM   1389 HG21 THR A  90       2.388  16.422  10.670  1.00 26.76           H  
ATOM   1390 HG22 THR A  90       3.009  14.895  11.332  1.00 26.76           H  
ATOM   1391 HG23 THR A  90       2.370  16.141  12.428  1.00 26.76           H  
ATOM   1392  OG1 THR A  90       0.785  14.083  12.353  1.00 26.76           O  
ATOM   1393  HG1 THR A  90       1.187  13.270  12.040  1.00 26.76           H  
ATOM   1394  N   CYS A  91      -2.252  16.510  10.092  1.00 25.69           N  
ATOM   1395  H   CYS A  91      -2.740  16.400  10.969  1.00 25.69           H  
ATOM   1396  CA  CYS A  91      -3.066  16.650   8.878  1.00 25.69           C  
ATOM   1397  HA  CYS A  91      -2.455  16.424   8.003  1.00 25.69           H  
ATOM   1398  C   CYS A  91      -3.604  18.082   8.692  1.00 25.69           C  
ATOM   1399  CB  CYS A  91      -4.202  15.615   8.923  1.00 25.69           C  
ATOM   1400  HB2 CYS A  91      -4.916  15.832   8.129  1.00 25.69           H  
ATOM   1401  HB3 CYS A  91      -4.729  15.672   9.876  1.00 25.69           H  
ATOM   1402  O   CYS A  91      -4.762  18.360   8.994  1.00 25.69           O  
ATOM   1403  SG  CYS A  91      -3.552  13.942   8.659  1.00 25.69           S  
ATOM   1404  HG  CYS A  91      -2.857  13.824   9.793  1.00 25.69           H  
ATOM   1405  N   SER A  92      -2.779  19.003   8.183  1.00 22.27           N  
ATOM   1406  H   SER A  92      -1.810  18.753   8.046  1.00 22.27           H  
ATOM   1407  CA  SER A  92      -3.187  20.393   7.918  1.00 22.27           C  
ATOM   1408  HA  SER A  92      -4.269  20.421   7.786  1.00 22.27           H  
ATOM   1409  C   SER A  92      -2.579  20.954   6.621  1.00 22.27           C  
ATOM   1410  CB  SER A  92      -2.866  21.278   9.139  1.00 22.27           C  
ATOM   1411  HB2 SER A  92      -3.257  22.281   8.968  1.00 22.27           H  
ATOM   1412  HB3 SER A  92      -3.350  20.861  10.022  1.00 22.27           H  
ATOM   1413  O   SER A  92      -1.682  21.789   6.688  1.00 22.27           O  
ATOM   1414  OG  SER A  92      -1.472  21.356   9.370  1.00 22.27           O  
ATOM   1415  HG  SER A  92      -1.083  21.700   8.563  1.00 22.27           H  
ATOM   1416  N   ALA A  93      -3.026  20.507   5.438  1.00 23.30           N  
ATOM   1417  H   ALA A  93      -3.682  19.739   5.423  1.00 23.30           H  
ATOM   1418  CA  ALA A  93      -2.757  21.203   4.166  1.00 23.30           C  
ATOM   1419  HA  ALA A  93      -2.961  22.265   4.309  1.00 23.30           H  
ATOM   1420  C   ALA A  93      -3.636  20.706   2.992  1.00 23.30           C  
ATOM   1421  CB  ALA A  93      -1.270  21.080   3.784  1.00 23.30           C  
ATOM   1422  HB1 ALA A  93      -0.627  21.599   4.494  1.00 23.30           H  
ATOM   1423  HB2 ALA A  93      -0.985  20.029   3.741  1.00 23.30           H  
ATOM   1424  HB3 ALA A  93      -1.111  21.520   2.799  1.00 23.30           H  
ATOM   1425  O   ALA A  93      -3.405  19.633   2.451  1.00 23.30           O  
ATOM   1426  N   SER A  94      -4.622  21.536   2.627  1.00 22.62           N  
ATOM   1427  H   SER A  94      -4.812  22.262   3.303  1.00 22.62           H  
ATOM   1428  CA  SER A  94      -5.144  21.860   1.281  1.00 22.62           C  
ATOM   1429  HA  SER A  94      -6.159  22.232   1.421  1.00 22.62           H  
ATOM   1430  C   SER A  94      -5.224  20.775   0.188  1.00 22.62           C  
ATOM   1431  CB  SER A  94      -4.327  23.050   0.768  1.00 22.62           C  
ATOM   1432  HB2 SER A  94      -4.374  23.859   1.497  1.00 22.62           H  
ATOM   1433  HB3 SER A  94      -3.286  22.751   0.643  1.00 22.62           H  
ATOM   1434  O   SER A  94      -4.225  20.433  -0.438  1.00 22.62           O  
ATOM   1435  OG  SER A  94      -4.819  23.526  -0.461  1.00 22.62           O  
ATOM   1436  HG  SER A  94      -4.542  22.924  -1.156  1.00 22.62           H  
ATOM   1437  N   PHE A  95      -6.457  20.392  -0.162  1.00 25.41           N  
ATOM   1438  H   PHE A  95      -7.233  20.773   0.358  1.00 25.41           H  
ATOM   1439  CA  PHE A  95      -6.821  19.542  -1.301  1.00 25.41           C  
ATOM   1440  HA  PHE A  95      -5.939  19.017  -1.666  1.00 25.41           H  
ATOM   1441  C   PHE A  95      -7.365  20.372  -2.460  1.00 25.41           C  
ATOM   1442  CB  PHE A  95      -7.870  18.515  -0.837  1.00 25.41           C  
ATOM   1443  HB2 PHE A  95      -8.790  19.034  -0.568  1.00 25.41           H  
ATOM   1444  HB3 PHE A  95      -8.094  17.852  -1.673  1.00 25.41           H  
ATOM   1445  O   PHE A  95      -8.450  20.936  -2.353  1.00 25.41           O  
ATOM   1446  CG  PHE A  95      -7.414  17.696   0.347  1.00 25.41           C  
ATOM   1447  CD1 PHE A  95      -6.103  17.230   0.374  1.00 25.41           C  
ATOM   1448  HD1 PHE A  95      -5.418  17.430  -0.436  1.00 25.41           H  
ATOM   1449  CD2 PHE A  95      -8.224  17.501   1.479  1.00 25.41           C  
ATOM   1450  HD2 PHE A  95      -9.229  17.896   1.485  1.00 25.41           H  
ATOM   1451  CE1 PHE A  95      -5.599  16.648   1.533  1.00 25.41           C  
ATOM   1452  HE1 PHE A  95      -4.534  16.477   1.597  1.00 25.41           H  
ATOM   1453  CE2 PHE A  95      -7.741  16.805   2.604  1.00 25.41           C  
ATOM   1454  HE2 PHE A  95      -8.379  16.663   3.464  1.00 25.41           H  
ATOM   1455  CZ  PHE A  95      -6.415  16.366   2.632  1.00 25.41           C  
ATOM   1456  HZ  PHE A  95      -6.004  15.908   3.520  1.00 25.41           H  
ATOM   1457  N   ALA A  96      -6.619  20.435  -3.559  1.00 22.34           N  
ATOM   1458  H   ALA A  96      -5.709  19.997  -3.567  1.00 22.34           H  
ATOM   1459  CA  ALA A  96      -7.111  20.908  -4.847  1.00 22.34           C  
ATOM   1460  HA  ALA A  96      -8.180  20.707  -4.922  1.00 22.34           H  
ATOM   1461  C   ALA A  96      -6.391  20.124  -5.957  1.00 22.34           C  
ATOM   1462  CB  ALA A  96      -6.907  22.425  -4.956  1.00 22.34           C  
ATOM   1463  HB1 ALA A  96      -7.458  22.932  -4.164  1.00 22.34           H  
ATOM   1464  HB2 ALA A  96      -5.846  22.666  -4.878  1.00 22.34           H  
ATOM   1465  HB3 ALA A  96      -7.278  22.766  -5.922  1.00 22.34           H  
ATOM   1466  O   ALA A  96      -5.166  20.167  -6.045  1.00 22.34           O  
ATOM   1467  N   ASP A  97      -7.176  19.370  -6.729  1.00 25.85           N  
ATOM   1468  H   ASP A  97      -8.168  19.440  -6.552  1.00 25.85           H  
ATOM   1469  CA  ASP A  97      -6.892  18.840  -8.068  1.00 25.85           C  
ATOM   1470  HA  ASP A  97      -7.671  18.105  -8.273  1.00 25.85           H  
ATOM   1471  C   ASP A  97      -5.572  18.080  -8.284  1.00 25.85           C  
ATOM   1472  CB  ASP A  97      -7.118  19.962  -9.093  1.00 25.85           C  
ATOM   1473  HB2 ASP A  97      -6.961  19.564 -10.096  1.00 25.85           H  
ATOM   1474  HB3 ASP A  97      -6.396  20.760  -8.922  1.00 25.85           H  
ATOM   1475  O   ASP A  97      -4.586  18.605  -8.799  1.00 25.85           O  
ATOM   1476  CG  ASP A  97      -8.543  20.522  -9.008  1.00 25.85           C  
ATOM   1477  OD1 ASP A  97      -9.462  19.719  -8.723  1.00 25.85           O  
ATOM   1478  OD2 ASP A  97      -8.691  21.756  -9.139  1.00 25.85           O  
ATOM   1479  N   CYS A  98      -5.585  16.777  -7.991  1.00 26.27           N  
ATOM   1480  H   CYS A  98      -6.425  16.401  -7.575  1.00 26.27           H  
ATOM   1481  CA  CYS A  98      -4.696  15.829  -8.667  1.00 26.27           C  
ATOM   1482  HA  CYS A  98      -3.915  16.361  -9.210  1.00 26.27           H  
ATOM   1483  C   CYS A  98      -5.499  15.069  -9.727  1.00 26.27           C  
ATOM   1484  CB  CYS A  98      -3.998  14.919  -7.649  1.00 26.27           C  
ATOM   1485  HB2 CYS A  98      -4.719  14.568  -6.911  1.00 26.27           H  
ATOM   1486  HB3 CYS A  98      -3.576  14.056  -8.163  1.00 26.27           H  
ATOM   1487  O   CYS A  98      -5.951  13.952  -9.487  1.00 26.27           O  
ATOM   1488  SG  CYS A  98      -2.659  15.850  -6.850  1.00 26.27           S  
ATOM   1489  HG  CYS A  98      -3.343  16.993  -6.744  1.00 26.27           H  
ATOM   1490  N   ASP A  99      -5.687  15.702 -10.884  1.00 28.27           N  
ATOM   1491  H   ASP A  99      -5.333  16.642 -10.991  1.00 28.27           H  
ATOM   1492  CA  ASP A  99      -6.172  15.043 -12.095  1.00 28.27           C  
ATOM   1493  HA  ASP A  99      -6.911  14.295 -11.808  1.00 28.27           H  
ATOM   1494  C   ASP A  99      -4.976  14.336 -12.759  1.00 28.27           C  
ATOM   1495  CB  ASP A  99      -6.865  16.083 -13.001  1.00 28.27           C  
ATOM   1496  HB2 ASP A  99      -7.376  16.807 -12.367  1.00 28.27           H  
ATOM   1497  HB3 ASP A  99      -6.118  16.625 -13.581  1.00 28.27           H  
ATOM   1498  O   ASP A  99      -4.024  14.978 -13.215  1.00 28.27           O  
ATOM   1499  CG  ASP A  99      -7.920  15.487 -13.942  1.00 28.27           C  
ATOM   1500  OD1 ASP A  99      -8.141  14.257 -13.877  1.00 28.27           O  
ATOM   1501  OD2 ASP A  99      -8.518  16.283 -14.699  1.00 28.27           O  
ATOM   1502  N   LEU A 100      -4.957  13.002 -12.725  1.00 29.42           N  
ATOM   1503  H   LEU A 100      -5.782  12.535 -12.375  1.00 29.42           H  
ATOM   1504  CA  LEU A 100      -3.914  12.193 -13.360  1.00 29.42           C  
ATOM   1505  HA  LEU A 100      -2.974  12.746 -13.352  1.00 29.42           H  
ATOM   1506  C   LEU A 100      -4.279  11.986 -14.833  1.00 29.42           C  
ATOM   1507  CB  LEU A 100      -3.700  10.868 -12.597  1.00 29.42           C  
ATOM   1508  HB2 LEU A 100      -4.678  10.437 -12.383  1.00 29.42           H  
ATOM   1509  HB3 LEU A 100      -3.172  10.169 -13.245  1.00 29.42           H  
ATOM   1510  O   LEU A 100      -4.790  10.938 -15.224  1.00 29.42           O  
ATOM   1511  CG  LEU A 100      -2.900  11.001 -11.288  1.00 29.42           C  
ATOM   1512  HG  LEU A 100      -3.300  11.823 -10.694  1.00 29.42           H  
ATOM   1513  CD1 LEU A 100      -3.022   9.711 -10.472  1.00 29.42           C  
ATOM   1514 HD11 LEU A 100      -2.630   8.870 -11.044  1.00 29.42           H  
ATOM   1515 HD12 LEU A 100      -4.071   9.530 -10.238  1.00 29.42           H  
ATOM   1516 HD13 LEU A 100      -2.467   9.811  -9.539  1.00 29.42           H  
ATOM   1517  CD2 LEU A 100      -1.407  11.245 -11.542  1.00 29.42           C  
ATOM   1518 HD21 LEU A 100      -1.270  12.191 -12.066  1.00 29.42           H  
ATOM   1519 HD22 LEU A 100      -0.875  11.294 -10.592  1.00 29.42           H  
ATOM   1520 HD23 LEU A 100      -0.994  10.439 -12.149  1.00 29.42           H  
ATOM   1521  N   SER A 101      -4.000  12.992 -15.661  1.00 26.12           N  
ATOM   1522  H   SER A 101      -3.679  13.860 -15.258  1.00 26.12           H  
ATOM   1523  CA  SER A 101      -3.975  12.820 -17.114  1.00 26.12           C  
ATOM   1524  HA  SER A 101      -4.849  12.248 -17.423  1.00 26.12           H  
ATOM   1525  C   SER A 101      -2.710  12.050 -17.494  1.00 26.12           C  
ATOM   1526  CB  SER A 101      -4.035  14.177 -17.821  1.00 26.12           C  
ATOM   1527  HB2 SER A 101      -4.948  14.693 -17.524  1.00 26.12           H  
ATOM   1528  HB3 SER A 101      -3.178  14.786 -17.533  1.00 26.12           H  
ATOM   1529  O   SER A 101      -1.610  12.602 -17.466  1.00 26.12           O  
ATOM   1530  OG  SER A 101      -4.048  14.002 -19.224  1.00 26.12           O  
ATOM   1531  HG  SER A 101      -3.159  14.070 -19.580  1.00 26.12           H  
ATOM   1532  N   PHE A 102      -2.850  10.768 -17.841  1.00 29.02           N  
ATOM   1533  H   PHE A 102      -3.769  10.356 -17.764  1.00 29.02           H  
ATOM   1534  CA  PHE A 102      -1.788   9.988 -18.487  1.00 29.02           C  
ATOM   1535  HA  PHE A 102      -0.843  10.200 -17.987  1.00 29.02           H  
ATOM   1536  C   PHE A 102      -1.640  10.440 -19.943  1.00 29.02           C  
ATOM   1537  CB  PHE A 102      -2.045   8.481 -18.367  1.00 29.02           C  
ATOM   1538  HB2 PHE A 102      -1.381   7.960 -19.056  1.00 29.02           H  
ATOM   1539  HB3 PHE A 102      -3.067   8.261 -18.677  1.00 29.02           H  
ATOM   1540  O   PHE A 102      -2.058   9.779 -20.888  1.00 29.02           O  
ATOM   1541  CG  PHE A 102      -1.800   7.916 -16.984  1.00 29.02           C  
ATOM   1542  CD1 PHE A 102      -0.517   7.459 -16.626  1.00 29.02           C  
ATOM   1543  HD1 PHE A 102       0.298   7.535 -17.331  1.00 29.02           H  
ATOM   1544  CD2 PHE A 102      -2.854   7.833 -16.056  1.00 29.02           C  
ATOM   1545  HD2 PHE A 102      -3.836   8.200 -16.316  1.00 29.02           H  
ATOM   1546  CE1 PHE A 102      -0.294   6.901 -15.355  1.00 29.02           C  
ATOM   1547  HE1 PHE A 102       0.692   6.548 -15.088  1.00 29.02           H  
ATOM   1548  CE2 PHE A 102      -2.631   7.279 -14.784  1.00 29.02           C  
ATOM   1549  HE2 PHE A 102      -3.444   7.223 -14.076  1.00 29.02           H  
ATOM   1550  CZ  PHE A 102      -1.353   6.807 -14.435  1.00 29.02           C  
ATOM   1551  HZ  PHE A 102      -1.182   6.383 -13.457  1.00 29.02           H  
ATOM   1552  N   SER A 103      -1.048  11.610 -20.105  1.00 26.65           N  
ATOM   1553  H   SER A 103      -0.822  12.131 -19.270  1.00 26.65           H  
ATOM   1554  CA  SER A 103      -0.564  12.163 -21.360  1.00 26.65           C  
ATOM   1555  HA  SER A 103      -0.678  11.443 -22.170  1.00 26.65           H  
ATOM   1556  C   SER A 103       0.921  12.415 -21.121  1.00 26.65           C  
ATOM   1557  CB  SER A 103      -1.357  13.433 -21.718  1.00 26.65           C  
ATOM   1558  HB2 SER A 103      -0.794  14.024 -22.440  1.00 26.65           H  
ATOM   1559  HB3 SER A 103      -2.304  13.137 -22.169  1.00 26.65           H  
ATOM   1560  O   SER A 103       1.232  13.199 -20.234  1.00 26.65           O  
ATOM   1561  OG  SER A 103      -1.639  14.214 -20.568  1.00 26.65           O  
ATOM   1562  HG  SER A 103      -0.783  14.417 -20.183  1.00 26.65           H  
ATOM   1563  N   ASP A 104       1.794  11.701 -21.842  1.00 29.22           N  
ATOM   1564  H   ASP A 104       1.402  11.157 -22.596  1.00 29.22           H  
ATOM   1565  CA  ASP A 104       3.276  11.756 -21.794  1.00 29.22           C  
ATOM   1566  HA  ASP A 104       3.558  11.636 -22.840  1.00 29.22           H  
ATOM   1567  C   ASP A 104       4.029  10.574 -21.136  1.00 29.22           C  
ATOM   1568  CB  ASP A 104       3.860  13.146 -21.447  1.00 29.22           C  
ATOM   1569  HB2 ASP A 104       3.688  13.381 -20.397  1.00 29.22           H  
ATOM   1570  HB3 ASP A 104       4.940  13.112 -21.588  1.00 29.22           H  
ATOM   1571  O   ASP A 104       5.143  10.732 -20.647  1.00 29.22           O  
ATOM   1572  CG  ASP A 104       3.334  14.266 -22.351  1.00 29.22           C  
ATOM   1573  OD1 ASP A 104       3.062  13.969 -23.539  1.00 29.22           O  
ATOM   1574  OD2 ASP A 104       3.234  15.419 -21.871  1.00 29.22           O  
ATOM   1575  N   LEU A 105       3.511   9.341 -21.247  1.00 29.53           N  
ATOM   1576  H   LEU A 105       2.572   9.261 -21.610  1.00 29.53           H  
ATOM   1577  CA  LEU A 105       4.342   8.112 -21.211  1.00 29.53           C  
ATOM   1578  HA  LEU A 105       5.235   8.326 -20.624  1.00 29.53           H  
ATOM   1579  C   LEU A 105       4.892   7.745 -22.607  1.00 29.53           C  
ATOM   1580  CB  LEU A 105       3.593   6.958 -20.509  1.00 29.53           C  
ATOM   1581  HB2 LEU A 105       3.929   5.994 -20.891  1.00 29.53           H  
ATOM   1582  HB3 LEU A 105       2.531   7.042 -20.740  1.00 29.53           H  
ATOM   1583  O   LEU A 105       4.999   6.580 -22.981  1.00 29.53           O  
ATOM   1584  CG  LEU A 105       3.795   6.932 -18.984  1.00 29.53           C  
ATOM   1585  HG  LEU A 105       3.618   7.926 -18.574  1.00 29.53           H  
ATOM   1586  CD1 LEU A 105       2.785   5.965 -18.365  1.00 29.53           C  
ATOM   1587 HD11 LEU A 105       1.773   6.261 -18.639  1.00 29.53           H  
ATOM   1588 HD12 LEU A 105       2.880   5.982 -17.279  1.00 29.53           H  
ATOM   1589 HD13 LEU A 105       2.972   4.954 -18.727  1.00 29.53           H  
ATOM   1590  CD2 LEU A 105       5.196   6.453 -18.584  1.00 29.53           C  
ATOM   1591 HD21 LEU A 105       5.397   5.468 -19.004  1.00 29.53           H  
ATOM   1592 HD22 LEU A 105       5.275   6.401 -17.498  1.00 29.53           H  
ATOM   1593 HD23 LEU A 105       5.954   7.149 -18.944  1.00 29.53           H  
ATOM   1594  N   GLY A 106       5.220   8.760 -23.404  1.00 26.92           N  
ATOM   1595  H   GLY A 106       5.183   9.687 -23.005  1.00 26.92           H  
ATOM   1596  CA  GLY A 106       5.936   8.626 -24.666  1.00 26.92           C  
ATOM   1597  HA2 GLY A 106       6.183   7.583 -24.864  1.00 26.92           H  
ATOM   1598  HA3 GLY A 106       5.319   9.003 -25.482  1.00 26.92           H  
ATOM   1599  C   GLY A 106       7.211   9.453 -24.595  1.00 26.92           C  
ATOM   1600  O   GLY A 106       7.150  10.635 -24.269  1.00 26.92           O  
ATOM   1601  N   SER A 107       8.342   8.859 -24.980  1.00 27.56           N  
ATOM   1602  H   SER A 107       8.270   7.888 -25.249  1.00 27.56           H  
ATOM   1603  CA  SER A 107       9.674   9.488 -25.114  1.00 27.56           C  
ATOM   1604  HA  SER A 107      10.205   8.845 -25.816  1.00 27.56           H  
ATOM   1605  C   SER A 107      10.582   9.499 -23.872  1.00 27.56           C  
ATOM   1606  CB  SER A 107       9.662  10.874 -25.805  1.00 27.56           C  
ATOM   1607  HB2 SER A 107       9.700  11.657 -25.048  1.00 27.56           H  
ATOM   1608  HB3 SER A 107      10.549  10.967 -26.432  1.00 27.56           H  
ATOM   1609  O   SER A 107      11.224  10.505 -23.587  1.00 27.56           O  
ATOM   1610  OG  SER A 107       8.510  11.122 -26.578  1.00 27.56           O  
ATOM   1611  HG  SER A 107       7.810  11.259 -25.935  1.00 27.56           H  
ATOM   1612  N   LEU A 108      10.744   8.370 -23.180  1.00 29.14           N  
ATOM   1613  H   LEU A 108      10.149   7.577 -23.374  1.00 29.14           H  
ATOM   1614  CA  LEU A 108      12.014   8.093 -22.494  1.00 29.14           C  
ATOM   1615  HA  LEU A 108      12.637   8.988 -22.502  1.00 29.14           H  
ATOM   1616  C   LEU A 108      12.793   7.078 -23.331  1.00 29.14           C  
ATOM   1617  CB  LEU A 108      11.799   7.747 -21.011  1.00 29.14           C  
ATOM   1618  HB2 LEU A 108      10.881   7.168 -20.909  1.00 29.14           H  
ATOM   1619  HB3 LEU A 108      12.622   7.128 -20.655  1.00 29.14           H  
ATOM   1620  O   LEU A 108      12.678   5.867 -23.187  1.00 29.14           O  
ATOM   1621  CG  LEU A 108      11.726   9.026 -20.146  1.00 29.14           C  
ATOM   1622  HG  LEU A 108      11.127   9.779 -20.657  1.00 29.14           H  
ATOM   1623  CD1 LEU A 108      11.056   8.733 -18.806  1.00 29.14           C  
ATOM   1624 HD11 LEU A 108      10.045   8.363 -18.979  1.00 29.14           H  
ATOM   1625 HD12 LEU A 108      11.001   9.642 -18.207  1.00 29.14           H  
ATOM   1626 HD13 LEU A 108      11.618   7.969 -18.270  1.00 29.14           H  
ATOM   1627  CD2 LEU A 108      13.116   9.611 -19.855  1.00 29.14           C  
ATOM   1628 HD21 LEU A 108      13.019  10.494 -19.224  1.00 29.14           H  
ATOM   1629 HD22 LEU A 108      13.609   9.900 -20.783  1.00 29.14           H  
ATOM   1630 HD23 LEU A 108      13.731   8.868 -19.346  1.00 29.14           H  
ATOM   1631  N   GLN A 109      13.514   7.636 -24.304  1.00 29.26           N  
ATOM   1632  H   GLN A 109      13.521   8.645 -24.335  1.00 29.26           H  
ATOM   1633  CA  GLN A 109      14.569   6.967 -25.050  1.00 29.26           C  
ATOM   1634  HA  GLN A 109      14.211   6.031 -25.477  1.00 29.26           H  
ATOM   1635  C   GLN A 109      15.736   6.686 -24.099  1.00 29.26           C  
ATOM   1636  CB  GLN A 109      15.077   7.910 -26.162  1.00 29.26           C  
ATOM   1637  HB2 GLN A 109      16.017   7.516 -26.547  1.00 29.26           H  
ATOM   1638  HB3 GLN A 109      15.282   8.886 -25.722  1.00 29.26           H  
ATOM   1639  O   GLN A 109      16.456   7.611 -23.745  1.00 29.26           O  
ATOM   1640  CG  GLN A 109      14.133   8.092 -27.354  1.00 29.26           C  
ATOM   1641  HG2 GLN A 109      14.037   7.139 -27.875  1.00 29.26           H  
ATOM   1642  HG3 GLN A 109      13.146   8.392 -27.000  1.00 29.26           H  
ATOM   1643  CD  GLN A 109      14.636   9.163 -28.324  1.00 29.26           C  
ATOM   1644  NE2 GLN A 109      14.434   8.993 -29.612  1.00 29.26           N  
ATOM   1645 HE21 GLN A 109      14.801   9.719 -30.210  1.00 29.26           H  
ATOM   1646 HE22 GLN A 109      14.006   8.145 -29.955  1.00 29.26           H  
ATOM   1647  OE1 GLN A 109      15.192  10.186 -27.963  1.00 29.26           O  
ATOM   1648  N   GLU A 110      15.970   5.426 -23.758  1.00 34.47           N  
ATOM   1649  H   GLU A 110      15.248   4.738 -23.917  1.00 34.47           H  
ATOM   1650  CA  GLU A 110      17.297   4.929 -23.379  1.00 34.47           C  
ATOM   1651  HA  GLU A 110      18.056   5.556 -23.848  1.00 34.47           H  
ATOM   1652  C   GLU A 110      17.471   3.537 -23.988  1.00 34.47           C  
ATOM   1653  CB  GLU A 110      17.560   4.970 -21.856  1.00 34.47           C  
ATOM   1654  HB2 GLU A 110      18.357   4.262 -21.625  1.00 34.47           H  
ATOM   1655  HB3 GLU A 110      16.663   4.672 -21.314  1.00 34.47           H  
ATOM   1656  O   GLU A 110      17.453   2.516 -23.307  1.00 34.47           O  
ATOM   1657  CG  GLU A 110      18.041   6.354 -21.384  1.00 34.47           C  
ATOM   1658  HG2 GLU A 110      17.209   7.057 -21.431  1.00 34.47           H  
ATOM   1659  HG3 GLU A 110      18.825   6.702 -22.057  1.00 34.47           H  
ATOM   1660  CD  GLU A 110      18.576   6.351 -19.945  1.00 34.47           C  
ATOM   1661  OE1 GLU A 110      19.673   6.920 -19.728  1.00 34.47           O  
ATOM   1662  OE2 GLU A 110      17.873   5.821 -19.057  1.00 34.47           O  
ATOM   1663  N   GLU A 111      17.622   3.489 -25.315  1.00 37.43           N  
ATOM   1664  H   GLU A 111      17.593   4.347 -25.847  1.00 37.43           H  
ATOM   1665  CA  GLU A 111      18.157   2.302 -25.973  1.00 37.43           C  
ATOM   1666  HA  GLU A 111      18.060   1.469 -25.278  1.00 37.43           H  
ATOM   1667  C   GLU A 111      19.655   2.503 -26.199  1.00 37.43           C  
ATOM   1668  CB  GLU A 111      17.352   1.881 -27.215  1.00 37.43           C  
ATOM   1669  HB2 GLU A 111      16.393   2.398 -27.215  1.00 37.43           H  
ATOM   1670  HB3 GLU A 111      17.891   2.142 -28.126  1.00 37.43           H  
ATOM   1671  O   GLU A 111      20.118   3.274 -27.042  1.00 37.43           O  
ATOM   1672  CG  GLU A 111      17.100   0.362 -27.165  1.00 37.43           C  
ATOM   1673  HG2 GLU A 111      16.579   0.120 -26.239  1.00 37.43           H  
ATOM   1674  HG3 GLU A 111      18.063  -0.149 -27.148  1.00 37.43           H  
ATOM   1675  CD  GLU A 111      16.257  -0.146 -28.342  1.00 37.43           C  
ATOM   1676  OE1 GLU A 111      16.686  -1.135 -28.979  1.00 37.43           O  
ATOM   1677  OE2 GLU A 111      15.178   0.442 -28.585  1.00 37.43           O  
ATOM   1678  N   HIS A 112      20.407   1.812 -25.348  1.00 39.30           N  
ATOM   1679  H   HIS A 112      19.905   1.297 -24.638  1.00 39.30           H  
ATOM   1680  CA  HIS A 112      21.803   1.470 -25.530  1.00 39.30           C  
ATOM   1681  HA  HIS A 112      22.437   2.341 -25.361  1.00 39.30           H  
ATOM   1682  C   HIS A 112      22.038   0.904 -26.932  1.00 39.30           C  
ATOM   1683  CB  HIS A 112      22.131   0.350 -24.527  1.00 39.30           C  
ATOM   1684  HB2 HIS A 112      23.016  -0.179 -24.881  1.00 39.30           H  
ATOM   1685  HB3 HIS A 112      21.320  -0.377 -24.506  1.00 39.30           H  
ATOM   1686  O   HIS A 112      21.393  -0.070 -27.303  1.00 39.30           O  
ATOM   1687  CG  HIS A 112      22.420   0.801 -23.123  1.00 39.30           C  
ATOM   1688  CD2 HIS A 112      21.533   1.236 -22.171  1.00 39.30           C  
ATOM   1689  HD2 HIS A 112      20.467   1.359 -22.292  1.00 39.30           H  
ATOM   1690  ND1 HIS A 112      23.665   0.774 -22.540  1.00 39.30           N  
ATOM   1691  HD1 HIS A 112      24.522   0.481 -22.986  1.00 39.30           H  
ATOM   1692  CE1 HIS A 112      23.540   1.189 -21.272  1.00 39.30           C  
ATOM   1693  HE1 HIS A 112      24.346   1.281 -20.559  1.00 39.30           H  
ATOM   1694  NE2 HIS A 112      22.262   1.472 -21.000  1.00 39.30           N  
ATOM   1695  N   SER A 113      23.033   1.422 -27.652  1.00 40.48           N  
ATOM   1696  H   SER A 113      23.186   2.411 -27.512  1.00 40.48           H  
ATOM   1697  CA  SER A 113      24.213   0.673 -28.126  1.00 40.48           C  
ATOM   1698  HA  SER A 113      24.949   0.719 -27.323  1.00 40.48           H  
ATOM   1699  C   SER A 113      24.844   1.352 -29.343  1.00 40.48           C  
ATOM   1700  CB  SER A 113      24.000  -0.831 -28.397  1.00 40.48           C  
ATOM   1701  HB2 SER A 113      24.876  -1.232 -28.906  1.00 40.48           H  
ATOM   1702  HB3 SER A 113      23.905  -1.343 -27.440  1.00 40.48           H  
ATOM   1703  O   SER A 113      24.259   1.478 -30.415  1.00 40.48           O  
ATOM   1704  OG  SER A 113      22.859  -1.125 -29.158  1.00 40.48           O  
ATOM   1705  HG  SER A 113      22.099  -0.786 -28.679  1.00 40.48           H  
ATOM   1706  N   SER A 114      26.081   1.804 -29.153  1.00 48.50           N  
ATOM   1707  H   SER A 114      26.500   1.726 -28.237  1.00 48.50           H  
ATOM   1708  CA  SER A 114      26.930   2.305 -30.221  1.00 48.50           C  
ATOM   1709  HA  SER A 114      26.337   2.942 -30.877  1.00 48.50           H  
ATOM   1710  C   SER A 114      27.500   1.138 -31.028  1.00 48.50           C  
ATOM   1711  CB  SER A 114      28.077   3.148 -29.652  1.00 48.50           C  
ATOM   1712  HB2 SER A 114      28.770   2.503 -29.112  1.00 48.50           H  
ATOM   1713  HB3 SER A 114      28.609   3.622 -30.476  1.00 48.50           H  
ATOM   1714  O   SER A 114      28.195   0.291 -30.476  1.00 48.50           O  
ATOM   1715  OG  SER A 114      27.586   4.142 -28.766  1.00 48.50           O  
ATOM   1716  HG  SER A 114      28.236   4.846 -28.714  1.00 48.50           H  
ATOM   1717  N   ASP A 115      27.237   1.190 -32.332  1.00 45.11           N  
ATOM   1718  H   ASP A 115      26.487   1.815 -32.590  1.00 45.11           H  
ATOM   1719  CA  ASP A 115      28.121   0.814 -33.441  1.00 45.11           C  
ATOM   1720  HA  ASP A 115      27.499   0.908 -34.331  1.00 45.11           H  
ATOM   1721  C   ASP A 115      28.674  -0.624 -33.502  1.00 45.11           C  
ATOM   1722  CB  ASP A 115      29.261   1.864 -33.545  1.00 45.11           C  
ATOM   1723  HB2 ASP A 115      29.305   2.461 -32.634  1.00 45.11           H  
ATOM   1724  HB3 ASP A 115      30.223   1.357 -33.624  1.00 45.11           H  
ATOM   1725  O   ASP A 115      29.624  -0.973 -32.803  1.00 45.11           O  
ATOM   1726  CG  ASP A 115      29.161   2.818 -34.739  1.00 45.11           C  
ATOM   1727  OD1 ASP A 115      28.404   2.513 -35.688  1.00 45.11           O  
ATOM   1728  OD2 ASP A 115      29.872   3.846 -34.697  1.00 45.11           O  
ATOM   1729  N   SER A 116      28.182  -1.418 -34.468  1.00 54.88           N  
ATOM   1730  H   SER A 116      27.241  -1.184 -34.752  1.00 54.88           H  
ATOM   1731  CA  SER A 116      28.996  -2.019 -35.553  1.00 54.88           C  
ATOM   1732  HA  SER A 116      29.276  -1.223 -36.243  1.00 54.88           H  
ATOM   1733  C   SER A 116      28.225  -3.091 -36.345  1.00 54.88           C  
ATOM   1734  CB  SER A 116      30.303  -2.673 -35.072  1.00 54.88           C  
ATOM   1735  HB2 SER A 116      30.105  -3.309 -34.209  1.00 54.88           H  
ATOM   1736  HB3 SER A 116      30.718  -3.284 -35.873  1.00 54.88           H  
ATOM   1737  O   SER A 116      27.989  -4.185 -35.855  1.00 54.88           O  
ATOM   1738  OG  SER A 116      31.248  -1.676 -34.742  1.00 54.88           O  
ATOM   1739  HG  SER A 116      30.899  -1.275 -33.943  1.00 54.88           H  
ATOM   1740  N   GLY A 117      27.907  -2.776 -37.605  1.00 43.05           N  
ATOM   1741  H   GLY A 117      27.982  -1.792 -37.821  1.00 43.05           H  
ATOM   1742  CA  GLY A 117      28.023  -3.665 -38.772  1.00 43.05           C  
ATOM   1743  HA2 GLY A 117      27.674  -3.112 -39.644  1.00 43.05           H  
ATOM   1744  HA3 GLY A 117      29.087  -3.839 -38.933  1.00 43.05           H  
ATOM   1745  C   GLY A 117      27.368  -5.060 -38.803  1.00 43.05           C  
ATOM   1746  O   GLY A 117      27.931  -6.020 -38.296  1.00 43.05           O  
ATOM   1747  N   SER A 118      26.380  -5.170 -39.703  1.00 40.80           N  
ATOM   1748  H   SER A 118      25.937  -4.298 -39.954  1.00 40.80           H  
ATOM   1749  CA  SER A 118      26.206  -6.260 -40.692  1.00 40.80           C  
ATOM   1750  HA  SER A 118      25.650  -5.795 -41.507  1.00 40.80           H  
ATOM   1751  C   SER A 118      25.412  -7.528 -40.314  1.00 40.80           C  
ATOM   1752  CB  SER A 118      27.545  -6.682 -41.327  1.00 40.80           C  
ATOM   1753  HB2 SER A 118      27.353  -7.173 -42.281  1.00 40.80           H  
ATOM   1754  HB3 SER A 118      28.028  -7.403 -40.667  1.00 40.80           H  
ATOM   1755  O   SER A 118      25.671  -8.176 -39.314  1.00 40.80           O  
ATOM   1756  OG  SER A 118      28.436  -5.599 -41.528  1.00 40.80           O  
ATOM   1757  HG  SER A 118      29.184  -5.769 -40.951  1.00 40.80           H  
ATOM   1758  N   GLU A 119      24.562  -7.928 -41.274  1.00 42.63           N  
ATOM   1759  H   GLU A 119      24.427  -7.255 -42.014  1.00 42.63           H  
ATOM   1760  CA  GLU A 119      24.013  -9.277 -41.554  1.00 42.63           C  
ATOM   1761  HA  GLU A 119      23.938  -9.271 -42.642  1.00 42.63           H  
ATOM   1762  C   GLU A 119      22.555  -9.606 -41.132  1.00 42.63           C  
ATOM   1763  CB  GLU A 119      25.031 -10.421 -41.363  1.00 42.63           C  
ATOM   1764  HB2 GLU A 119      24.583 -11.334 -41.753  1.00 42.63           H  
ATOM   1765  HB3 GLU A 119      25.248 -10.571 -40.305  1.00 42.63           H  
ATOM   1766  O   GLU A 119      22.237  -9.960 -40.007  1.00 42.63           O  
ATOM   1767  CG  GLU A 119      26.333 -10.145 -42.144  1.00 42.63           C  
ATOM   1768  HG2 GLU A 119      26.927  -9.403 -41.610  1.00 42.63           H  
ATOM   1769  HG3 GLU A 119      26.076  -9.722 -43.115  1.00 42.63           H  
ATOM   1770  CD  GLU A 119      27.198 -11.392 -42.358  1.00 42.63           C  
ATOM   1771  OE1 GLU A 119      27.545 -11.642 -43.537  1.00 42.63           O  
ATOM   1772  OE2 GLU A 119      27.534 -12.065 -41.360  1.00 42.63           O  
ATOM   1773  N   GLN A 120      21.672  -9.468 -42.137  1.00 38.57           N  
ATOM   1774  H   GLN A 120      22.057  -8.938 -42.906  1.00 38.57           H  
ATOM   1775  CA  GLN A 120      20.511 -10.285 -42.556  1.00 38.57           C  
ATOM   1776  HA  GLN A 120      19.729  -9.588 -42.856  1.00 38.57           H  
ATOM   1777  C   GLN A 120      19.850 -11.296 -41.584  1.00 38.57           C  
ATOM   1778  CB  GLN A 120      20.942 -11.078 -43.812  1.00 38.57           C  
ATOM   1779  HB2 GLN A 120      20.108 -11.707 -44.125  1.00 38.57           H  
ATOM   1780  HB3 GLN A 120      21.771 -11.734 -43.547  1.00 38.57           H  
ATOM   1781  O   GLN A 120      20.501 -12.213 -41.098  1.00 38.57           O  
ATOM   1782  CG  GLN A 120      21.357 -10.211 -45.016  1.00 38.57           C  
ATOM   1783  HG2 GLN A 120      20.524  -9.566 -45.295  1.00 38.57           H  
ATOM   1784  HG3 GLN A 120      22.204  -9.582 -44.741  1.00 38.57           H  
ATOM   1785  CD  GLN A 120      21.771 -11.030 -46.240  1.00 38.57           C  
ATOM   1786  NE2 GLN A 120      22.125 -10.388 -47.331  1.00 38.57           N  
ATOM   1787 HE21 GLN A 120      22.448 -10.981 -48.082  1.00 38.57           H  
ATOM   1788 HE22 GLN A 120      22.191  -9.381 -47.347  1.00 38.57           H  
ATOM   1789  OE1 GLN A 120      21.777 -12.246 -46.268  1.00 38.57           O  
ATOM   1790  N   GLY A 121      18.502 -11.285 -41.513  1.00 31.37           N  
ATOM   1791  H   GLY A 121      18.003 -10.475 -41.853  1.00 31.37           H  
ATOM   1792  CA  GLY A 121      17.729 -12.477 -41.108  1.00 31.37           C  
ATOM   1793  HA2 GLY A 121      17.771 -13.210 -41.913  1.00 31.37           H  
ATOM   1794  HA3 GLY A 121      18.229 -12.929 -40.252  1.00 31.37           H  
ATOM   1795  C   GLY A 121      16.254 -12.296 -40.701  1.00 31.37           C  
ATOM   1796  O   GLY A 121      15.954 -12.286 -39.520  1.00 31.37           O  
ATOM   1797  N   THR A 122      15.353 -12.233 -41.693  1.00 30.15           N  
ATOM   1798  H   THR A 122      15.783 -12.147 -42.603  1.00 30.15           H  
ATOM   1799  CA  THR A 122      13.952 -12.751 -41.756  1.00 30.15           C  
ATOM   1800  HA  THR A 122      13.530 -12.246 -42.625  1.00 30.15           H  
ATOM   1801  C   THR A 122      12.897 -12.523 -40.646  1.00 30.15           C  
ATOM   1802  CB  THR A 122      13.943 -14.242 -42.122  1.00 30.15           C  
ATOM   1803  HB  THR A 122      12.937 -14.644 -42.003  1.00 30.15           H  
ATOM   1804  O   THR A 122      13.061 -12.853 -39.480  1.00 30.15           O  
ATOM   1805  CG2 THR A 122      14.388 -14.458 -43.571  1.00 30.15           C  
ATOM   1806 HG21 THR A 122      15.414 -14.119 -43.710  1.00 30.15           H  
ATOM   1807 HG22 THR A 122      13.723 -13.921 -44.248  1.00 30.15           H  
ATOM   1808 HG23 THR A 122      14.335 -15.522 -43.800  1.00 30.15           H  
ATOM   1809  OG1 THR A 122      14.831 -14.958 -41.301  1.00 30.15           O  
ATOM   1810  HG1 THR A 122      14.688 -14.665 -40.398  1.00 30.15           H  
ATOM   1811  N   SER A 123      11.721 -12.091 -41.116  1.00 28.78           N  
ATOM   1812  H   SER A 123      11.663 -11.949 -42.114  1.00 28.78           H  
ATOM   1813  CA  SER A 123      10.426 -11.853 -40.461  1.00 28.78           C  
ATOM   1814  HA  SER A 123      10.585 -11.299 -39.536  1.00 28.78           H  
ATOM   1815  C   SER A 123       9.598 -13.113 -40.146  1.00 28.78           C  
ATOM   1816  CB  SER A 123       9.606 -10.991 -41.445  1.00 28.78           C  
ATOM   1817  HB2 SER A 123       8.543 -11.082 -41.222  1.00 28.78           H  
ATOM   1818  HB3 SER A 123       9.894  -9.949 -41.311  1.00 28.78           H  
ATOM   1819  O   SER A 123       9.622 -14.066 -40.920  1.00 28.78           O  
ATOM   1820  OG  SER A 123       9.852 -11.349 -42.807  1.00 28.78           O  
ATOM   1821  HG  SER A 123       9.191 -10.923 -43.357  1.00 28.78           H  
ATOM   1822  N   VAL A 124       8.753 -13.062 -39.098  1.00 28.93           N  
ATOM   1823  H   VAL A 124       8.843 -12.299 -38.443  1.00 28.93           H  
ATOM   1824  CA  VAL A 124       7.539 -13.901 -38.953  1.00 28.93           C  
ATOM   1825  HA  VAL A 124       7.220 -14.187 -39.956  1.00 28.93           H  
ATOM   1826  C   VAL A 124       6.392 -13.098 -38.309  1.00 28.93           C  
ATOM   1827  CB  VAL A 124       7.783 -15.218 -38.179  1.00 28.93           C  
ATOM   1828  HB  VAL A 124       8.109 -14.987 -37.165  1.00 28.93           H  
ATOM   1829  O   VAL A 124       6.562 -12.473 -37.268  1.00 28.93           O  
ATOM   1830  CG1 VAL A 124       6.505 -16.070 -38.105  1.00 28.93           C  
ATOM   1831 HG11 VAL A 124       5.746 -15.560 -37.511  1.00 28.93           H  
ATOM   1832 HG12 VAL A 124       6.117 -16.267 -39.104  1.00 28.93           H  
ATOM   1833 HG13 VAL A 124       6.717 -17.017 -37.610  1.00 28.93           H  
ATOM   1834  CG2 VAL A 124       8.845 -16.106 -38.842  1.00 28.93           C  
ATOM   1835 HG21 VAL A 124       8.576 -16.310 -39.879  1.00 28.93           H  
ATOM   1836 HG22 VAL A 124       8.938 -17.047 -38.300  1.00 28.93           H  
ATOM   1837 HG23 VAL A 124       9.815 -15.611 -38.810  1.00 28.93           H  
ATOM   1838  N   TYR A 125       5.240 -13.128 -38.985  1.00 25.72           N  
ATOM   1839  H   TYR A 125       5.237 -13.736 -39.791  1.00 25.72           H  
ATOM   1840  CA  TYR A 125       3.927 -12.541 -38.672  1.00 25.72           C  
ATOM   1841  HA  TYR A 125       4.046 -11.518 -38.313  1.00 25.72           H  
ATOM   1842  C   TYR A 125       3.111 -13.345 -37.630  1.00 25.72           C  
ATOM   1843  CB  TYR A 125       3.114 -12.556 -39.989  1.00 25.72           C  
ATOM   1844  HB2 TYR A 125       3.406 -13.417 -40.590  1.00 25.72           H  
ATOM   1845  HB3 TYR A 125       2.064 -12.725 -39.749  1.00 25.72           H  
ATOM   1846  O   TYR A 125       3.281 -14.556 -37.524  1.00 25.72           O  
ATOM   1847  CG  TYR A 125       3.168 -11.318 -40.862  1.00 25.72           C  
ATOM   1848  CD1 TYR A 125       2.044 -10.470 -40.904  1.00 25.72           C  
ATOM   1849  HD1 TYR A 125       1.182 -10.679 -40.287  1.00 25.72           H  
ATOM   1850  CD2 TYR A 125       4.282 -11.048 -41.683  1.00 25.72           C  
ATOM   1851  HD2 TYR A 125       5.140 -11.703 -41.662  1.00 25.72           H  
ATOM   1852  CE1 TYR A 125       2.027  -9.351 -41.754  1.00 25.72           C  
ATOM   1853  HE1 TYR A 125       1.161  -8.705 -41.777  1.00 25.72           H  
ATOM   1854  CE2 TYR A 125       4.268  -9.926 -42.537  1.00 25.72           C  
ATOM   1855  HE2 TYR A 125       5.113  -9.703 -43.172  1.00 25.72           H  
ATOM   1856  OH  TYR A 125       3.128  -7.998 -43.399  1.00 25.72           O  
ATOM   1857  HH  TYR A 125       2.321  -7.488 -43.299  1.00 25.72           H  
ATOM   1858  CZ  TYR A 125       3.141  -9.077 -42.574  1.00 25.72           C  
ATOM   1859  N   GLY A 126       2.118 -12.693 -37.001  1.00 27.37           N  
ATOM   1860  H   GLY A 126       2.114 -11.685 -37.064  1.00 27.37           H  
ATOM   1861  CA  GLY A 126       0.929 -13.306 -36.365  1.00 27.37           C  
ATOM   1862  HA2 GLY A 126       0.265 -13.702 -37.132  1.00 27.37           H  
ATOM   1863  HA3 GLY A 126       1.242 -14.127 -35.720  1.00 27.37           H  
ATOM   1864  C   GLY A 126       0.168 -12.280 -35.502  1.00 27.37           C  
ATOM   1865  O   GLY A 126       0.643 -11.952 -34.425  1.00 27.37           O  
ATOM   1866  N   MET A 127      -0.790 -11.520 -36.050  1.00 27.25           N  
ATOM   1867  H   MET A 127      -0.693 -10.592 -35.664  1.00 27.25           H  
ATOM   1868  CA  MET A 127      -2.241 -11.791 -36.214  1.00 27.25           C  
ATOM   1869  HA  MET A 127      -2.570 -11.073 -36.966  1.00 27.25           H  
ATOM   1870  C   MET A 127      -3.111 -11.469 -34.978  1.00 27.25           C  
ATOM   1871  CB  MET A 127      -2.599 -13.165 -36.812  1.00 27.25           C  
ATOM   1872  HB2 MET A 127      -3.640 -13.381 -36.569  1.00 27.25           H  
ATOM   1873  HB3 MET A 127      -1.986 -13.951 -36.371  1.00 27.25           H  
ATOM   1874  O   MET A 127      -2.980 -12.093 -33.935  1.00 27.25           O  
ATOM   1875  CG  MET A 127      -2.486 -13.183 -38.340  1.00 27.25           C  
ATOM   1876  HG2 MET A 127      -3.039 -12.329 -38.733  1.00 27.25           H  
ATOM   1877  HG3 MET A 127      -1.439 -13.076 -38.625  1.00 27.25           H  
ATOM   1878  SD  MET A 127      -3.169 -14.675 -39.114  1.00 27.25           S  
ATOM   1879  CE  MET A 127      -2.999 -14.220 -40.857  1.00 27.25           C  
ATOM   1880  HE1 MET A 127      -3.388 -15.024 -41.481  1.00 27.25           H  
ATOM   1881  HE2 MET A 127      -3.567 -13.309 -41.046  1.00 27.25           H  
ATOM   1882  HE3 MET A 127      -1.947 -14.051 -41.090  1.00 27.25           H  
ATOM   1883  N   ASP A 128      -4.002 -10.490 -35.187  1.00 25.45           N  
ATOM   1884  H   ASP A 128      -3.894 -10.001 -36.064  1.00 25.45           H  
ATOM   1885  CA  ASP A 128      -5.384 -10.333 -34.706  1.00 25.45           C  
ATOM   1886  HA  ASP A 128      -5.620  -9.275 -34.821  1.00 25.45           H  
ATOM   1887  C   ASP A 128      -5.735 -10.667 -33.245  1.00 25.45           C  
ATOM   1888  CB  ASP A 128      -6.322 -11.069 -35.687  1.00 25.45           C  
ATOM   1889  HB2 ASP A 128      -7.356 -10.885 -35.394  1.00 25.45           H  
ATOM   1890  HB3 ASP A 128      -6.134 -12.141 -35.626  1.00 25.45           H  
ATOM   1891  O   ASP A 128      -6.085 -11.800 -32.925  1.00 25.45           O  
ATOM   1892  CG  ASP A 128      -6.139 -10.607 -37.138  1.00 25.45           C  
ATOM   1893  OD1 ASP A 128      -5.852  -9.403 -37.334  1.00 25.45           O  
ATOM   1894  OD2 ASP A 128      -6.204 -11.465 -38.046  1.00 25.45           O  
ATOM   1895  N   HIS A 129      -5.828  -9.632 -32.399  1.00 31.94           N  
ATOM   1896  H   HIS A 129      -5.492  -8.730 -32.703  1.00 31.94           H  
ATOM   1897  CA  HIS A 129      -6.735  -9.628 -31.247  1.00 31.94           C  
ATOM   1898  HA  HIS A 129      -7.539 -10.332 -31.463  1.00 31.94           H  
ATOM   1899  C   HIS A 129      -7.403  -8.253 -31.064  1.00 31.94           C  
ATOM   1900  CB  HIS A 129      -6.037 -10.123 -29.970  1.00 31.94           C  
ATOM   1901  HB2 HIS A 129      -6.628  -9.817 -29.107  1.00 31.94           H  
ATOM   1902  HB3 HIS A 129      -5.055  -9.658 -29.885  1.00 31.94           H  
ATOM   1903  O   HIS A 129      -6.744  -7.216 -31.042  1.00 31.94           O  
ATOM   1904  CG  HIS A 129      -5.904 -11.629 -29.922  1.00 31.94           C  
ATOM   1905  CD2 HIS A 129      -4.746 -12.361 -29.931  1.00 31.94           C  
ATOM   1906  HD2 HIS A 129      -3.745 -11.957 -29.962  1.00 31.94           H  
ATOM   1907  ND1 HIS A 129      -6.946 -12.530 -29.950  1.00 31.94           N  
ATOM   1908  HD1 HIS A 129      -7.920 -12.299 -30.084  1.00 31.94           H  
ATOM   1909  CE1 HIS A 129      -6.425 -13.767 -29.985  1.00 31.94           C  
ATOM   1910  HE1 HIS A 129      -7.000 -14.677 -30.065  1.00 31.94           H  
ATOM   1911  NE2 HIS A 129      -5.086 -13.721 -29.932  1.00 31.94           N  
ATOM   1912  N   GLU A 130      -8.734  -8.303 -30.979  1.00 27.15           N  
ATOM   1913  H   GLU A 130      -9.146  -9.223 -31.042  1.00 27.15           H  
ATOM   1914  CA  GLU A 130      -9.706  -7.235 -30.726  1.00 27.15           C  
ATOM   1915  HA  GLU A 130      -9.685  -6.530 -31.557  1.00 27.15           H  
ATOM   1916  C   GLU A 130      -9.432  -6.441 -29.423  1.00 27.15           C  
ATOM   1917  CB  GLU A 130     -11.099  -7.906 -30.673  1.00 27.15           C  
ATOM   1918  HB2 GLU A 130     -11.074  -8.691 -29.917  1.00 27.15           H  
ATOM   1919  HB3 GLU A 130     -11.837  -7.167 -30.360  1.00 27.15           H  
ATOM   1920  O   GLU A 130      -8.783  -6.935 -28.503  1.00 27.15           O  
ATOM   1921  CG  GLU A 130     -11.565  -8.505 -32.015  1.00 27.15           C  
ATOM   1922  HG2 GLU A 130     -11.814  -7.692 -32.696  1.00 27.15           H  
ATOM   1923  HG3 GLU A 130     -10.749  -9.070 -32.466  1.00 27.15           H  
ATOM   1924  CD  GLU A 130     -12.767  -9.451 -31.842  1.00 27.15           C  
ATOM   1925  OE1 GLU A 130     -13.909  -9.028 -32.138  1.00 27.15           O  
ATOM   1926  OE2 GLU A 130     -12.527 -10.611 -31.433  1.00 27.15           O  
ATOM   1927  N   GLU A 131      -9.934  -5.200 -29.368  1.00 24.47           N  
ATOM   1928  H   GLU A 131     -10.509  -4.919 -30.149  1.00 24.47           H  
ATOM   1929  CA  GLU A 131      -9.757  -4.169 -28.325  1.00 24.47           C  
ATOM   1930  HA  GLU A 131      -8.777  -3.710 -28.454  1.00 24.47           H  
ATOM   1931  C   GLU A 131      -9.863  -4.636 -26.852  1.00 24.47           C  
ATOM   1932  CB  GLU A 131     -10.842  -3.089 -28.524  1.00 24.47           C  
ATOM   1933  HB2 GLU A 131     -11.821  -3.551 -28.402  1.00 24.47           H  
ATOM   1934  HB3 GLU A 131     -10.726  -2.344 -27.736  1.00 24.47           H  
ATOM   1935  O   GLU A 131     -10.608  -5.554 -26.509  1.00 24.47           O  
ATOM   1936  CG  GLU A 131     -10.810  -2.328 -29.855  1.00 24.47           C  
ATOM   1937  HG2 GLU A 131     -11.041  -3.012 -30.672  1.00 24.47           H  
ATOM   1938  HG3 GLU A 131      -9.805  -1.936 -30.012  1.00 24.47           H  
ATOM   1939  CD  GLU A 131     -11.832  -1.175 -29.834  1.00 24.47           C  
ATOM   1940  OE1 GLU A 131     -11.398  -0.003 -29.914  1.00 24.47           O  
ATOM   1941  OE2 GLU A 131     -13.041  -1.469 -29.708  1.00 24.47           O  
ATOM   1942  N   PRO A 132      -9.300  -3.839 -25.926  1.00 24.33           N  
ATOM   1943  CA  PRO A 132     -10.177  -3.276 -24.907  1.00 24.33           C  
ATOM   1944  HA  PRO A 132     -11.210  -3.573 -25.093  1.00 24.33           H  
ATOM   1945  C   PRO A 132     -10.117  -1.749 -24.932  1.00 24.33           C  
ATOM   1946  CB  PRO A 132      -9.751  -3.895 -23.577  1.00 24.33           C  
ATOM   1947  HB2 PRO A 132     -10.275  -4.841 -23.439  1.00 24.33           H  
ATOM   1948  HB3 PRO A 132      -9.938  -3.229 -22.735  1.00 24.33           H  
ATOM   1949  O   PRO A 132      -9.142  -1.120 -24.524  1.00 24.33           O  
ATOM   1950  CG  PRO A 132      -8.261  -4.167 -23.768  1.00 24.33           C  
ATOM   1951  HG2 PRO A 132      -7.978  -5.115 -23.311  1.00 24.33           H  
ATOM   1952  HG3 PRO A 132      -7.678  -3.352 -23.337  1.00 24.33           H  
ATOM   1953  CD  PRO A 132      -8.042  -4.201 -25.286  1.00 24.33           C  
ATOM   1954  HD2 PRO A 132      -7.740  -5.202 -25.594  1.00 24.33           H  
ATOM   1955  HD3 PRO A 132      -7.269  -3.485 -25.566  1.00 24.33           H  
ATOM   1956  N   SER A 133     -11.220  -1.154 -25.378  1.00 21.72           N  
ATOM   1957  H   SER A 133     -11.947  -1.732 -25.775  1.00 21.72           H  
ATOM   1958  CA  SER A 133     -11.574   0.236 -25.136  1.00 21.72           C  
ATOM   1959  HA  SER A 133     -10.861   0.892 -25.635  1.00 21.72           H  
ATOM   1960  C   SER A 133     -11.566   0.504 -23.623  1.00 21.72           C  
ATOM   1961  CB  SER A 133     -12.975   0.467 -25.727  1.00 21.72           C  
ATOM   1962  HB2 SER A 133     -13.295   1.487 -25.515  1.00 21.72           H  
ATOM   1963  HB3 SER A 133     -12.943   0.324 -26.808  1.00 21.72           H  
ATOM   1964  O   SER A 133     -12.480   0.086 -22.907  1.00 21.72           O  
ATOM   1965  OG  SER A 133     -13.899  -0.451 -25.162  1.00 21.72           O  
ATOM   1966  HG  SER A 133     -13.733  -0.462 -24.216  1.00 21.72           H  
ATOM   1967  N   CYS A 134     -10.553   1.195 -23.104  1.00 22.08           N  
ATOM   1968  H   CYS A 134      -9.747   1.386 -23.682  1.00 22.08           H  
ATOM   1969  CA  CYS A 134     -10.579   1.686 -21.726  1.00 22.08           C  
ATOM   1970  HA  CYS A 134     -11.006   0.920 -21.079  1.00 22.08           H  
ATOM   1971  C   CYS A 134     -11.501   2.911 -21.649  1.00 22.08           C  
ATOM   1972  CB  CYS A 134      -9.154   1.956 -21.228  1.00 22.08           C  
ATOM   1973  HB2 CYS A 134      -9.196   2.583 -20.337  1.00 22.08           H  
ATOM   1974  HB3 CYS A 134      -8.586   2.480 -21.997  1.00 22.08           H  
ATOM   1975  O   CYS A 134     -11.081   4.048 -21.856  1.00 22.08           O  
ATOM   1976  SG  CYS A 134      -8.360   0.376 -20.806  1.00 22.08           S  
ATOM   1977  HG  CYS A 134      -7.120   0.851 -20.658  1.00 22.08           H  
ATOM   1978  N   SER A 135     -12.784   2.664 -21.383  1.00 22.87           N  
ATOM   1979  H   SER A 135     -13.076   1.699 -21.325  1.00 22.87           H  
ATOM   1980  CA  SER A 135     -13.771   3.685 -21.037  1.00 22.87           C  
ATOM   1981  HA  SER A 135     -13.662   4.519 -21.731  1.00 22.87           H  
ATOM   1982  C   SER A 135     -13.563   4.203 -19.605  1.00 22.87           C  
ATOM   1983  CB  SER A 135     -15.187   3.118 -21.188  1.00 22.87           C  
ATOM   1984  HB2 SER A 135     -15.912   3.904 -20.979  1.00 22.87           H  
ATOM   1985  HB3 SER A 135     -15.335   2.766 -22.209  1.00 22.87           H  
ATOM   1986  O   SER A 135     -13.310   3.418 -18.693  1.00 22.87           O  
ATOM   1987  OG  SER A 135     -15.393   2.047 -20.288  1.00 22.87           O  
ATOM   1988  HG  SER A 135     -14.993   2.275 -19.445  1.00 22.87           H  
ATOM   1989  N   TYR A 136     -13.733   5.514 -19.425  1.00 23.33           N  
ATOM   1990  H   TYR A 136     -13.907   6.056 -20.259  1.00 23.33           H  
ATOM   1991  CA  TYR A 136     -13.727   6.282 -18.170  1.00 23.33           C  
ATOM   1992  HA  TYR A 136     -12.697   6.489 -17.879  1.00 23.33           H  
ATOM   1993  C   TYR A 136     -14.455   5.633 -16.973  1.00 23.33           C  
ATOM   1994  CB  TYR A 136     -14.453   7.612 -18.460  1.00 23.33           C  
ATOM   1995  HB2 TYR A 136     -14.862   7.996 -17.525  1.00 23.33           H  
ATOM   1996  HB3 TYR A 136     -15.312   7.427 -19.105  1.00 23.33           H  
ATOM   1997  O   TYR A 136     -15.557   5.113 -17.129  1.00 23.33           O  
ATOM   1998  CG  TYR A 136     -13.609   8.717 -19.064  1.00 23.33           C  
ATOM   1999  CD1 TYR A 136     -13.173   9.768 -18.234  1.00 23.33           C  
ATOM   2000  HD1 TYR A 136     -13.419   9.770 -17.182  1.00 23.33           H  
ATOM   2001  CD2 TYR A 136     -13.285   8.726 -20.436  1.00 23.33           C  
ATOM   2002  HD2 TYR A 136     -13.623   7.933 -21.087  1.00 23.33           H  
ATOM   2003  CE1 TYR A 136     -12.407  10.822 -18.762  1.00 23.33           C  
ATOM   2004  HE1 TYR A 136     -12.065  11.619 -18.119  1.00 23.33           H  
ATOM   2005  CE2 TYR A 136     -12.515   9.781 -20.968  1.00 23.33           C  
ATOM   2006  HE2 TYR A 136     -12.249   9.797 -22.015  1.00 23.33           H  
ATOM   2007  OH  TYR A 136     -11.331  11.840 -20.649  1.00 23.33           O  
ATOM   2008  HH  TYR A 136     -11.031  12.450 -19.971  1.00 23.33           H  
ATOM   2009  CZ  TYR A 136     -12.074  10.828 -20.132  1.00 23.33           C  
ATOM   2010  N   SER A 137     -13.920   5.833 -15.759  1.00 25.83           N  
ATOM   2011  H   SER A 137     -12.952   6.118 -15.711  1.00 25.83           H  
ATOM   2012  CA  SER A 137     -14.718   6.129 -14.552  1.00 25.83           C  
ATOM   2013  HA  SER A 137     -15.518   6.808 -14.850  1.00 25.83           H  
ATOM   2014  C   SER A 137     -13.844   6.798 -13.466  1.00 25.83           C  
ATOM   2015  CB  SER A 137     -15.380   4.878 -13.967  1.00 25.83           C  
ATOM   2016  HB2 SER A 137     -15.850   4.291 -14.755  1.00 25.83           H  
ATOM   2017  HB3 SER A 137     -14.633   4.268 -13.458  1.00 25.83           H  
ATOM   2018  O   SER A 137     -12.694   6.382 -13.299  1.00 25.83           O  
ATOM   2019  OG  SER A 137     -16.371   5.299 -13.055  1.00 25.83           O  
ATOM   2020  HG  SER A 137     -16.597   4.597 -12.441  1.00 25.83           H  
ATOM   2021  N   PRO A 138     -14.325   7.841 -12.754  1.00 26.96           N  
ATOM   2022  CA  PRO A 138     -13.540   8.651 -11.819  1.00 26.96           C  
ATOM   2023  HA  PRO A 138     -12.555   8.856 -12.239  1.00 26.96           H  
ATOM   2024  C   PRO A 138     -13.346   7.934 -10.473  1.00 26.96           C  
ATOM   2025  CB  PRO A 138     -14.317   9.969 -11.701  1.00 26.96           C  
ATOM   2026  HB2 PRO A 138     -14.060  10.615 -12.541  1.00 26.96           H  
ATOM   2027  HB3 PRO A 138     -14.131  10.490 -10.762  1.00 26.96           H  
ATOM   2028  O   PRO A 138     -13.962   8.278  -9.465  1.00 26.96           O  
ATOM   2029  CG  PRO A 138     -15.769   9.519 -11.835  1.00 26.96           C  
ATOM   2030  HG2 PRO A 138     -16.132   9.146 -10.878  1.00 26.96           H  
ATOM   2031  HG3 PRO A 138     -16.409  10.322 -12.201  1.00 26.96           H  
ATOM   2032  CD  PRO A 138     -15.681   8.370 -12.833  1.00 26.96           C  
ATOM   2033  HD2 PRO A 138     -15.869   8.750 -13.837  1.00 26.96           H  
ATOM   2034  HD3 PRO A 138     -16.431   7.624 -12.568  1.00 26.96           H  
ATOM   2035  N   ASP A 139     -12.475   6.928 -10.442  1.00 31.88           N  
ATOM   2036  H   ASP A 139     -12.056   6.626 -11.309  1.00 31.88           H  
ATOM   2037  CA  ASP A 139     -12.155   6.217  -9.206  1.00 31.88           C  
ATOM   2038  HA  ASP A 139     -13.043   6.209  -8.573  1.00 31.88           H  
ATOM   2039  C   ASP A 139     -11.056   6.939  -8.419  1.00 31.88           C  
ATOM   2040  CB  ASP A 139     -11.811   4.753  -9.483  1.00 31.88           C  
ATOM   2041  HB2 ASP A 139     -11.304   4.345  -8.608  1.00 31.88           H  
ATOM   2042  HB3 ASP A 139     -11.122   4.693 -10.326  1.00 31.88           H  
ATOM   2043  O   ASP A 139      -9.906   7.068  -8.848  1.00 31.88           O  
ATOM   2044  CG  ASP A 139     -13.042   3.883  -9.747  1.00 31.88           C  
ATOM   2045  OD1 ASP A 139     -14.142   4.183  -9.244  1.00 31.88           O  
ATOM   2046  OD2 ASP A 139     -12.834   2.805 -10.348  1.00 31.88           O  
ATOM   2047  N   ARG A 140     -11.435   7.412  -7.229  1.00 30.95           N  
ATOM   2048  H   ARG A 140     -12.397   7.242  -6.971  1.00 30.95           H  
ATOM   2049  CA  ARG A 140     -10.573   8.134  -6.290  1.00 30.95           C  
ATOM   2050  HA  ARG A 140     -10.101   8.959  -6.825  1.00 30.95           H  
ATOM   2051  C   ARG A 140      -9.460   7.207  -5.781  1.00 30.95           C  
ATOM   2052  CB  ARG A 140     -11.429   8.706  -5.142  1.00 30.95           C  
ATOM   2053  HB2 ARG A 140     -11.951   7.886  -4.649  1.00 30.95           H  
ATOM   2054  HB3 ARG A 140     -10.765   9.172  -4.414  1.00 30.95           H  
ATOM   2055  O   ARG A 140      -9.720   6.200  -5.117  1.00 30.95           O  
ATOM   2056  CG  ARG A 140     -12.461   9.754  -5.609  1.00 30.95           C  
ATOM   2057  HG2 ARG A 140     -11.937  10.590  -6.072  1.00 30.95           H  
ATOM   2058  HG3 ARG A 140     -13.132   9.310  -6.344  1.00 30.95           H  
ATOM   2059  CD  ARG A 140     -13.298  10.271  -4.425  1.00 30.95           C  
ATOM   2060  HD2 ARG A 140     -12.621  10.699  -3.685  1.00 30.95           H  
ATOM   2061  HD3 ARG A 140     -13.821   9.427  -3.974  1.00 30.95           H  
ATOM   2062  NE  ARG A 140     -14.288  11.291  -4.836  1.00 30.95           N  
ATOM   2063  HE  ARG A 140     -14.430  11.406  -5.829  1.00 30.95           H  
ATOM   2064  NH1 ARG A 140     -14.961  11.979  -2.736  1.00 30.95           N  
ATOM   2065 HH11 ARG A 140     -14.392  11.264  -2.306  1.00 30.95           H  
ATOM   2066 HH12 ARG A 140     -15.476  12.635  -2.165  1.00 30.95           H  
ATOM   2067  NH2 ARG A 140     -15.822  12.961  -4.522  1.00 30.95           N  
ATOM   2068 HH21 ARG A 140     -16.353  13.542  -3.890  1.00 30.95           H  
ATOM   2069 HH22 ARG A 140     -15.930  13.078  -5.520  1.00 30.95           H  
ATOM   2070  CZ  ARG A 140     -15.015  12.062  -4.036  1.00 30.95           C  
ATOM   2071  N   LEU A 141      -8.212   7.564  -6.078  1.00 33.21           N  
ATOM   2072  H   LEU A 141      -8.084   8.378  -6.663  1.00 33.21           H  
ATOM   2073  CA  LEU A 141      -7.013   6.841  -5.652  1.00 33.21           C  
ATOM   2074  HA  LEU A 141      -7.275   5.796  -5.487  1.00 33.21           H  
ATOM   2075  C   LEU A 141      -6.481   7.437  -4.335  1.00 33.21           C  
ATOM   2076  CB  LEU A 141      -5.977   6.918  -6.793  1.00 33.21           C  
ATOM   2077  HB2 LEU A 141      -5.462   7.876  -6.723  1.00 33.21           H  
ATOM   2078  HB3 LEU A 141      -6.492   6.912  -7.753  1.00 33.21           H  
ATOM   2079  O   LEU A 141      -6.268   8.645  -4.250  1.00 33.21           O  
ATOM   2080  CG  LEU A 141      -4.956   5.763  -6.772  1.00 33.21           C  
ATOM   2081  HG  LEU A 141      -4.940   5.300  -5.786  1.00 33.21           H  
ATOM   2082  CD1 LEU A 141      -5.311   4.703  -7.819  1.00 33.21           C  
ATOM   2083 HD11 LEU A 141      -5.275   5.138  -8.818  1.00 33.21           H  
ATOM   2084 HD12 LEU A 141      -6.317   4.328  -7.634  1.00 33.21           H  
ATOM   2085 HD13 LEU A 141      -4.603   3.876  -7.763  1.00 33.21           H  
ATOM   2086  CD2 LEU A 141      -3.552   6.271  -7.084  1.00 33.21           C  
ATOM   2087 HD21 LEU A 141      -3.521   6.689  -8.090  1.00 33.21           H  
ATOM   2088 HD22 LEU A 141      -2.830   5.458  -7.009  1.00 33.21           H  
ATOM   2089 HD23 LEU A 141      -3.289   7.056  -6.376  1.00 33.21           H  
ATOM   2090  N   VAL A 142      -6.245   6.608  -3.313  1.00 35.30           N  
ATOM   2091  H   VAL A 142      -6.475   5.630  -3.414  1.00 35.30           H  
ATOM   2092  CA  VAL A 142      -5.638   7.042  -2.038  1.00 35.30           C  
ATOM   2093  HA  VAL A 142      -5.587   8.130  -1.998  1.00 35.30           H  
ATOM   2094  C   VAL A 142      -4.228   6.495  -1.951  1.00 35.30           C  
ATOM   2095  CB  VAL A 142      -6.459   6.562  -0.826  1.00 35.30           C  
ATOM   2096  HB  VAL A 142      -6.571   5.478  -0.861  1.00 35.30           H  
ATOM   2097  O   VAL A 142      -4.075   5.282  -1.927  1.00 35.30           O  
ATOM   2098  CG1 VAL A 142      -5.802   6.944   0.511  1.00 35.30           C  
ATOM   2099 HG11 VAL A 142      -5.640   8.021   0.556  1.00 35.30           H  
ATOM   2100 HG12 VAL A 142      -4.847   6.432   0.626  1.00 35.30           H  
ATOM   2101 HG13 VAL A 142      -6.445   6.643   1.338  1.00 35.30           H  
ATOM   2102  CG2 VAL A 142      -7.849   7.194  -0.845  1.00 35.30           C  
ATOM   2103 HG21 VAL A 142      -8.393   6.876  -1.734  1.00 35.30           H  
ATOM   2104 HG22 VAL A 142      -8.393   6.882   0.047  1.00 35.30           H  
ATOM   2105 HG23 VAL A 142      -7.767   8.281  -0.852  1.00 35.30           H  
ATOM   2106  N   CYS A 143      -3.212   7.350  -1.849  1.00 35.58           N  
ATOM   2107  H   CYS A 143      -3.402   8.342  -1.847  1.00 35.58           H  
ATOM   2108  CA  CYS A 143      -1.832   6.923  -1.615  1.00 35.58           C  
ATOM   2109  HA  CYS A 143      -1.780   5.834  -1.640  1.00 35.58           H  
ATOM   2110  C   CYS A 143      -1.357   7.372  -0.227  1.00 35.58           C  
ATOM   2111  CB  CYS A 143      -0.923   7.430  -2.738  1.00 35.58           C  
ATOM   2112  HB2 CYS A 143       0.105   7.139  -2.522  1.00 35.58           H  
ATOM   2113  HB3 CYS A 143      -0.965   8.519  -2.739  1.00 35.58           H  
ATOM   2114  O   CYS A 143      -1.562   8.521   0.151  1.00 35.58           O  
ATOM   2115  SG  CYS A 143      -1.336   6.848  -4.413  1.00 35.58           S  
ATOM   2116  N   GLY A 144      -0.707   6.481   0.522  1.00 32.21           N  
ATOM   2117  H   GLY A 144      -0.598   5.544   0.160  1.00 32.21           H  
ATOM   2118  CA  GLY A 144      -0.059   6.794   1.801  1.00 32.21           C  
ATOM   2119  HA2 GLY A 144       0.018   7.873   1.930  1.00 32.21           H  
ATOM   2120  HA3 GLY A 144      -0.650   6.389   2.622  1.00 32.21           H  
ATOM   2121  C   GLY A 144       1.341   6.193   1.859  1.00 32.21           C  
ATOM   2122  O   GLY A 144       1.568   5.142   1.265  1.00 32.21           O  
ATOM   2123  N   CYS A 145       2.283   6.844   2.546  1.00 32.12           N  
ATOM   2124  H   CYS A 145       2.050   7.703   3.023  1.00 32.12           H  
ATOM   2125  CA  CYS A 145       3.676   6.396   2.615  1.00 32.12           C  
ATOM   2126  HA  CYS A 145       3.750   5.481   2.027  1.00 32.12           H  
ATOM   2127  C   CYS A 145       4.072   6.021   4.056  1.00 32.12           C  
ATOM   2128  CB  CYS A 145       4.598   7.418   1.923  1.00 32.12           C  
ATOM   2129  HB2 CYS A 145       4.696   8.283   2.579  1.00 32.12           H  
ATOM   2130  HB3 CYS A 145       5.592   6.990   1.791  1.00 32.12           H  
ATOM   2131  O   CYS A 145       3.718   6.717   5.007  1.00 32.12           O  
ATOM   2132  SG  CYS A 145       3.989   8.025   0.304  1.00 32.12           S  
ATOM   2133  N   ALA A 146       4.782   4.902   4.235  1.00 29.87           N  
ATOM   2134  H   ALA A 146       5.030   4.367   3.415  1.00 29.87           H  
ATOM   2135  CA  ALA A 146       5.264   4.435   5.539  1.00 29.87           C  
ATOM   2136  HA  ALA A 146       4.655   4.897   6.315  1.00 29.87           H  
ATOM   2137  C   ALA A 146       6.725   4.873   5.795  1.00 29.87           C  
ATOM   2138  CB  ALA A 146       5.034   2.919   5.649  1.00 29.87           C  
ATOM   2139  HB1 ALA A 146       5.586   2.395   4.869  1.00 29.87           H  
ATOM   2140  HB2 ALA A 146       3.972   2.702   5.526  1.00 29.87           H  
ATOM   2141  HB3 ALA A 146       5.361   2.561   6.625  1.00 29.87           H  
ATOM   2142  O   ALA A 146       7.516   5.022   4.871  1.00 29.87           O  
ATOM   2143  N   ARG A 147       7.094   5.077   7.069  1.00 30.76           N  
ATOM   2144  H   ARG A 147       6.375   4.931   7.762  1.00 30.76           H  
ATOM   2145  CA  ARG A 147       8.455   5.442   7.543  1.00 30.76           C  
ATOM   2146  HA  ARG A 147       8.401   5.427   8.632  1.00 30.76           H  
ATOM   2147  C   ARG A 147       8.961   6.864   7.264  1.00 30.76           C  
ATOM   2148  CB  ARG A 147       9.495   4.378   7.165  1.00 30.76           C  
ATOM   2149  HB2 ARG A 147      10.468   4.685   7.550  1.00 30.76           H  
ATOM   2150  HB3 ARG A 147       9.580   4.297   6.081  1.00 30.76           H  
ATOM   2151  O   ARG A 147      10.154   7.084   7.070  1.00 30.76           O  
ATOM   2152  CG  ARG A 147       9.179   3.015   7.773  1.00 30.76           C  
ATOM   2153  HG2 ARG A 147       9.093   3.106   8.856  1.00 30.76           H  
ATOM   2154  HG3 ARG A 147       8.242   2.619   7.382  1.00 30.76           H  
ATOM   2155  CD  ARG A 147      10.347   2.092   7.440  1.00 30.76           C  
ATOM   2156  HD2 ARG A 147      11.225   2.452   7.977  1.00 30.76           H  
ATOM   2157  HD3 ARG A 147      10.561   2.160   6.374  1.00 30.76           H  
ATOM   2158  NE  ARG A 147      10.066   0.705   7.836  1.00 30.76           N  
ATOM   2159  HE  ARG A 147       9.146   0.526   8.210  1.00 30.76           H  
ATOM   2160  NH1 ARG A 147      12.102  -0.160   7.251  1.00 30.76           N  
ATOM   2161 HH11 ARG A 147      12.753  -0.932   7.220  1.00 30.76           H  
ATOM   2162 HH12 ARG A 147      12.343   0.732   6.845  1.00 30.76           H  
ATOM   2163  NH2 ARG A 147      10.615  -1.445   8.319  1.00 30.76           N  
ATOM   2164 HH21 ARG A 147      11.259  -2.222   8.274  1.00 30.76           H  
ATOM   2165 HH22 ARG A 147       9.712  -1.575   8.751  1.00 30.76           H  
ATOM   2166  CZ  ARG A 147      10.927  -0.292   7.803  1.00 30.76           C  
ATOM   2167  N   GLY A 148       8.088   7.850   7.447  1.00 27.48           N  
ATOM   2168  H   GLY A 148       7.110   7.608   7.512  1.00 27.48           H  
ATOM   2169  CA  GLY A 148       8.519   9.131   8.018  1.00 27.48           C  
ATOM   2170  HA2 GLY A 148       7.683   9.552   8.576  1.00 27.48           H  
ATOM   2171  HA3 GLY A 148       9.329   8.955   8.725  1.00 27.48           H  
ATOM   2172  C   GLY A 148       8.994  10.207   7.048  1.00 27.48           C  
ATOM   2173  O   GLY A 148       9.470  11.233   7.526  1.00 27.48           O  
ATOM   2174  N   GLN A 149       8.818  10.049   5.735  1.00 24.67           N  
ATOM   2175  H   GLN A 149       8.458   9.174   5.382  1.00 24.67           H  
ATOM   2176  CA  GLN A 149       8.877  11.175   4.801  1.00 24.67           C  
ATOM   2177  HA  GLN A 149       8.681  12.078   5.378  1.00 24.67           H  
ATOM   2178  C   GLN A 149       7.731  11.084   3.775  1.00 24.67           C  
ATOM   2179  CB  GLN A 149      10.291  11.359   4.206  1.00 24.67           C  
ATOM   2180  HB2 GLN A 149      10.246  12.126   3.433  1.00 24.67           H  
ATOM   2181  HB3 GLN A 149      10.634  10.428   3.754  1.00 24.67           H  
ATOM   2182  O   GLN A 149       7.481  10.037   3.192  1.00 24.67           O  
ATOM   2183  CG  GLN A 149      11.279  11.818   5.304  1.00 24.67           C  
ATOM   2184  HG2 GLN A 149      10.846  12.661   5.842  1.00 24.67           H  
ATOM   2185  HG3 GLN A 149      11.437  10.996   6.003  1.00 24.67           H  
ATOM   2186  CD  GLN A 149      12.661  12.242   4.839  1.00 24.67           C  
ATOM   2187  NE2 GLN A 149      13.454  12.824   5.714  1.00 24.67           N  
ATOM   2188 HE21 GLN A 149      14.366  13.080   5.362  1.00 24.67           H  
ATOM   2189 HE22 GLN A 149      13.146  12.975   6.664  1.00 24.67           H  
ATOM   2190  OE1 GLN A 149      13.073  12.061   3.713  1.00 24.67           O  
ATOM   2191  N   CYS A 150       7.035  12.222   3.699  1.00 27.48           N  
ATOM   2192  H   CYS A 150       7.440  12.939   4.284  1.00 27.48           H  
ATOM   2193  CA  CYS A 150       5.828  12.702   3.014  1.00 27.48           C  
ATOM   2194  HA  CYS A 150       5.774  13.637   3.572  1.00 27.48           H  
ATOM   2195  C   CYS A 150       4.408  12.153   3.276  1.00 27.48           C  
ATOM   2196  CB  CYS A 150       6.043  13.297   1.623  1.00 27.48           C  
ATOM   2197  HB2 CYS A 150       5.360  14.144   1.547  1.00 27.48           H  
ATOM   2198  HB3 CYS A 150       7.056  13.693   1.562  1.00 27.48           H  
ATOM   2199  O   CYS A 150       4.078  10.974   3.196  1.00 27.48           O  
ATOM   2200  SG  CYS A 150       5.754  12.305   0.176  1.00 27.48           S  
ATOM   2201  N   ASN A 151       3.575  13.160   3.571  1.00 27.68           N  
ATOM   2202  H   ASN A 151       3.979  14.082   3.493  1.00 27.68           H  
ATOM   2203  CA  ASN A 151       2.157  13.181   3.891  1.00 27.68           C  
ATOM   2204  HA  ASN A 151       1.824  12.220   4.282  1.00 27.68           H  
ATOM   2205  C   ASN A 151       1.359  13.558   2.640  1.00 27.68           C  
ATOM   2206  CB  ASN A 151       1.934  14.314   4.924  1.00 27.68           C  
ATOM   2207  HB2 ASN A 151       2.425  15.224   4.578  1.00 27.68           H  
ATOM   2208  HB3 ASN A 151       0.867  14.528   4.988  1.00 27.68           H  
ATOM   2209  O   ASN A 151       1.656  14.599   2.059  1.00 27.68           O  
ATOM   2210  CG  ASN A 151       2.386  14.001   6.332  1.00 27.68           C  
ATOM   2211  ND2 ASN A 151       2.907  14.965   7.054  1.00 27.68           N  
ATOM   2212 HD21 ASN A 151       3.120  14.717   8.009  1.00 27.68           H  
ATOM   2213 HD22 ASN A 151       2.928  15.916   6.712  1.00 27.68           H  
ATOM   2214  OD1 ASN A 151       2.244  12.901   6.821  1.00 27.68           O  
ATOM   2215  N   CYS A 152       0.305  12.808   2.306  1.00 27.19           N  
ATOM   2216  H   CYS A 152       0.189  11.912   2.757  1.00 27.19           H  
ATOM   2217  CA  CYS A 152      -0.839  13.294   1.524  1.00 27.19           C  
ATOM   2218  HA  CYS A 152      -1.011  14.350   1.730  1.00 27.19           H  
ATOM   2219  C   CYS A 152      -2.103  12.514   1.943  1.00 27.19           C  
ATOM   2220  CB  CYS A 152      -0.573  13.145   0.012  1.00 27.19           C  
ATOM   2221  HB2 CYS A 152      -0.099  12.183  -0.180  1.00 27.19           H  
ATOM   2222  HB3 CYS A 152      -1.525  13.158  -0.519  1.00 27.19           H  
ATOM   2223  O   CYS A 152      -2.243  11.339   1.632  1.00 27.19           O  
ATOM   2224  SG  CYS A 152       0.457  14.495  -0.650  1.00 27.19           S  
ATOM   2225  HG  CYS A 152       1.407  14.447   0.288  1.00 27.19           H  
ATOM   2226  N   HIS A 153      -3.017  13.166   2.666  1.00 27.50           N  
ATOM   2227  H   HIS A 153      -2.829  14.140   2.855  1.00 27.50           H  
ATOM   2228  CA  HIS A 153      -4.436  12.772   2.732  1.00 27.50           C  
ATOM   2229  HA  HIS A 153      -4.533  11.692   2.623  1.00 27.50           H  
ATOM   2230  C   HIS A 153      -5.178  13.429   1.550  1.00 27.50           C  
ATOM   2231  CB  HIS A 153      -5.002  13.194   4.103  1.00 27.50           C  
ATOM   2232  HB2 HIS A 153      -4.485  14.079   4.475  1.00 27.50           H  
ATOM   2233  HB3 HIS A 153      -6.054  13.455   3.988  1.00 27.50           H  
ATOM   2234  O   HIS A 153      -4.578  14.293   0.937  1.00 27.50           O  
ATOM   2235  CG  HIS A 153      -4.925  12.093   5.129  1.00 27.50           C  
ATOM   2236  CD2 HIS A 153      -3.855  11.755   5.916  1.00 27.50           C  
ATOM   2237  HD2 HIS A 153      -2.896  12.251   5.938  1.00 27.50           H  
ATOM   2238  ND1 HIS A 153      -5.927  11.190   5.398  1.00 27.50           N  
ATOM   2239  HD1 HIS A 153      -6.828  11.142   4.944  1.00 27.50           H  
ATOM   2240  CE1 HIS A 153      -5.475  10.329   6.324  1.00 27.50           C  
ATOM   2241  HE1 HIS A 153      -6.030   9.495   6.727  1.00 27.50           H  
ATOM   2242  NE2 HIS A 153      -4.219  10.635   6.672  1.00 27.50           N  
ATOM   2243  N   VAL A 154      -6.425  13.055   1.221  1.00 27.49           N  
ATOM   2244  H   VAL A 154      -6.777  12.199   1.625  1.00 27.49           H  
ATOM   2245  CA  VAL A 154      -7.445  13.928   0.586  1.00 27.49           C  
ATOM   2246  HA  VAL A 154      -7.336  14.940   0.976  1.00 27.49           H  
ATOM   2247  C   VAL A 154      -8.841  13.440   0.972  1.00 27.49           C  
ATOM   2248  CB  VAL A 154      -7.385  14.081  -0.954  1.00 27.49           C  
ATOM   2249  HB  VAL A 154      -7.613  13.110  -1.395  1.00 27.49           H  
ATOM   2250  O   VAL A 154      -9.256  12.367   0.551  1.00 27.49           O  
ATOM   2251  CG1 VAL A 154      -8.484  15.058  -1.425  1.00 27.49           C  
ATOM   2252 HG11 VAL A 154      -8.209  15.536  -2.365  1.00 27.49           H  
ATOM   2253 HG12 VAL A 154      -8.708  15.814  -0.672  1.00 27.49           H  
ATOM   2254 HG13 VAL A 154      -9.401  14.495  -1.600  1.00 27.49           H  
ATOM   2255  CG2 VAL A 154      -6.041  14.493  -1.566  1.00 27.49           C  
ATOM   2256 HG21 VAL A 154      -5.645  15.418  -1.149  1.00 27.49           H  
ATOM   2257 HG22 VAL A 154      -5.314  13.696  -1.406  1.00 27.49           H  
ATOM   2258 HG23 VAL A 154      -6.146  14.610  -2.645  1.00 27.49           H  
ATOM   2259  N   PHE A 155      -9.576  14.243   1.743  1.00 25.02           N  
ATOM   2260  H   PHE A 155      -9.161  15.120   2.022  1.00 25.02           H  
ATOM   2261  CA  PHE A 155     -11.030  14.144   1.896  1.00 25.02           C  
ATOM   2262  HA  PHE A 155     -11.426  13.337   1.281  1.00 25.02           H  
ATOM   2263  C   PHE A 155     -11.642  15.468   1.433  1.00 25.02           C  
ATOM   2264  CB  PHE A 155     -11.429  13.898   3.365  1.00 25.02           C  
ATOM   2265  HB2 PHE A 155     -10.949  14.649   3.992  1.00 25.02           H  
ATOM   2266  HB3 PHE A 155     -12.504  14.059   3.453  1.00 25.02           H  
ATOM   2267  O   PHE A 155     -11.239  16.521   1.926  1.00 25.02           O  
ATOM   2268  CG  PHE A 155     -11.130  12.521   3.925  1.00 25.02           C  
ATOM   2269  CD1 PHE A 155     -12.024  11.458   3.693  1.00 25.02           C  
ATOM   2270  HD1 PHE A 155     -12.904  11.613   3.086  1.00 25.02           H  
ATOM   2271  CD2 PHE A 155      -9.992  12.313   4.728  1.00 25.02           C  
ATOM   2272  HD2 PHE A 155      -9.316  13.131   4.925  1.00 25.02           H  
ATOM   2273  CE1 PHE A 155     -11.774  10.191   4.247  1.00 25.02           C  
ATOM   2274  HE1 PHE A 155     -12.458   9.376   4.060  1.00 25.02           H  
ATOM   2275  CE2 PHE A 155      -9.746  11.046   5.289  1.00 25.02           C  
ATOM   2276  HE2 PHE A 155      -8.888  10.890   5.926  1.00 25.02           H  
ATOM   2277  CZ  PHE A 155     -10.634   9.984   5.044  1.00 25.02           C  
ATOM   2278  HZ  PHE A 155     -10.449   9.011   5.474  1.00 25.02           H  
ATOM   2279  N   SER A 156     -12.653  15.434   0.568  1.00 23.97           N  
ATOM   2280  H   SER A 156     -12.911  14.566   0.120  1.00 23.97           H  
ATOM   2281  CA  SER A 156     -13.694  16.459   0.602  1.00 23.97           C  
ATOM   2282  HA  SER A 156     -13.775  16.779   1.641  1.00 23.97           H  
ATOM   2283  C   SER A 156     -15.057  15.860   0.239  1.00 23.97           C  
ATOM   2284  CB  SER A 156     -13.338  17.729  -0.184  1.00 23.97           C  
ATOM   2285  HB2 SER A 156     -13.938  18.554   0.198  1.00 23.97           H  
ATOM   2286  HB3 SER A 156     -12.286  17.972  -0.036  1.00 23.97           H  
ATOM   2287  O   SER A 156     -15.149  14.841  -0.450  1.00 23.97           O  
ATOM   2288  OG  SER A 156     -13.605  17.592  -1.558  1.00 23.97           O  
ATOM   2289  HG  SER A 156     -13.328  18.382  -2.027  1.00 23.97           H  
ATOM   2290  N   PHE A 157     -16.040  16.489   0.870  1.00 27.54           N  
ATOM   2291  H   PHE A 157     -15.743  17.351   1.306  1.00 27.54           H  
ATOM   2292  CA  PHE A 157     -17.417  16.140   1.231  1.00 27.54           C  
ATOM   2293  HA  PHE A 157     -17.379  15.514   2.122  1.00 27.54           H  
ATOM   2294  C   PHE A 157     -18.239  15.348   0.210  1.00 27.54           C  
ATOM   2295  CB  PHE A 157     -18.103  17.470   1.609  1.00 27.54           C  
ATOM   2296  HB2 PHE A 157     -18.976  17.258   2.226  1.00 27.54           H  
ATOM   2297  HB3 PHE A 157     -18.457  17.945   0.694  1.00 27.54           H  
ATOM   2298  O   PHE A 157     -18.178  15.667  -0.998  1.00 27.54           O  
ATOM   2299  CG  PHE A 157     -17.177  18.442   2.332  1.00 27.54           C  
ATOM   2300  CD1 PHE A 157     -16.935  18.301   3.709  1.00 27.54           C  
ATOM   2301  HD1 PHE A 157     -17.486  17.563   4.273  1.00 27.54           H  
ATOM   2302  CD2 PHE A 157     -16.427  19.374   1.585  1.00 27.54           C  
ATOM   2303  HD2 PHE A 157     -16.592  19.460   0.521  1.00 27.54           H  
ATOM   2304  CE1 PHE A 157     -15.955  19.092   4.339  1.00 27.54           C  
ATOM   2305  HE1 PHE A 157     -15.771  18.978   5.397  1.00 27.54           H  
ATOM   2306  CE2 PHE A 157     -15.435  20.151   2.209  1.00 27.54           C  
ATOM   2307  HE2 PHE A 157     -14.854  20.853   1.629  1.00 27.54           H  
ATOM   2308  CZ  PHE A 157     -15.201  20.012   3.588  1.00 27.54           C  
ATOM   2309  HZ  PHE A 157     -14.441  20.608   4.070  1.00 27.54           H  
ATOM   2310  OXT PHE A 157     -18.952  14.453   0.708  1.00 27.54           O  
TER    2311      PHE A 157                                                       
END   
