# Supplementary material for: Novel Adomaviruses Associated with Blotchy Bass Syndrome in Black Basses (Micropterus spp.)
Source: bioRxiv. 2025 Jun 5:2025.06.01.657292. Preprint. [Version 2] doi: 10.1101/2025.06.01.657292 (PMC12478380; doi:10.1101/2025.06.01.657292)
Supplement: Supplement 15 [file media-15.zip › Bass PDB/Mda1_RepE1.pdb]

ATOM      1  N   MET A   1      12.132  39.451  -2.396  1.00 53.37           N  
ATOM      2  H   MET A   1      12.805  39.877  -1.775  1.00 53.37           H  
ATOM      3  H2  MET A   1      12.633  39.015  -3.156  1.00 53.37           H  
ATOM      4  H3  MET A   1      11.522  40.161  -2.775  1.00 53.37           H  
ATOM      5  CA  MET A   1      11.348  38.427  -1.670  1.00 53.37           C  
ATOM      6  HA  MET A   1      12.055  37.684  -1.301  1.00 53.37           H  
ATOM      7  C   MET A   1      10.459  37.659  -2.631  1.00 53.37           C  
ATOM      8  CB  MET A   1      10.589  38.961  -0.448  1.00 53.37           C  
ATOM      9  HB2 MET A   1       9.514  38.847  -0.590  1.00 53.37           H  
ATOM     10  HB3 MET A   1      10.810  40.016  -0.289  1.00 53.37           H  
ATOM     11  O   MET A   1      10.740  36.485  -2.792  1.00 53.37           O  
ATOM     12  CG  MET A   1      11.016  38.167   0.788  1.00 53.37           C  
ATOM     13  HG2 MET A   1      10.905  37.104   0.578  1.00 53.37           H  
ATOM     14  HG3 MET A   1      12.068  38.359   0.999  1.00 53.37           H  
ATOM     15  SD  MET A   1      10.046  38.583   2.254  1.00 53.37           S  
ATOM     16  CE  MET A   1       9.513  36.907   2.705  1.00 53.37           C  
ATOM     17  HE1 MET A   1       9.159  36.378   1.820  1.00 53.37           H  
ATOM     18  HE2 MET A   1       8.680  36.964   3.406  1.00 53.37           H  
ATOM     19  HE3 MET A   1      10.338  36.352   3.150  1.00 53.37           H  
ATOM     20  N   HIS A   2       9.514  38.298  -3.342  1.00 64.83           N  
ATOM     21  H   HIS A   2       9.187  39.217  -3.078  1.00 64.83           H  
ATOM     22  CA  HIS A   2       8.768  37.639  -4.435  1.00 64.83           C  
ATOM     23  HA  HIS A   2       8.137  36.858  -4.009  1.00 64.83           H  
ATOM     24  C   HIS A   2       9.701  36.927  -5.425  1.00 64.83           C  
ATOM     25  CB  HIS A   2       7.845  38.644  -5.140  1.00 64.83           C  
ATOM     26  HB2 HIS A   2       8.391  39.552  -5.395  1.00 64.83           H  
ATOM     27  HB3 HIS A   2       7.488  38.196  -6.067  1.00 64.83           H  
ATOM     28  O   HIS A   2       9.608  35.720  -5.561  1.00 64.83           O  
ATOM     29  CG  HIS A   2       6.637  38.981  -4.304  1.00 64.83           C  
ATOM     30  CD2 HIS A   2       6.366  40.161  -3.666  1.00 64.83           C  
ATOM     31  HD2 HIS A   2       6.971  41.056  -3.691  1.00 64.83           H  
ATOM     32  ND1 HIS A   2       5.595  38.123  -4.028  1.00 64.83           N  
ATOM     33  HD1 HIS A   2       5.441  37.217  -4.445  1.00 64.83           H  
ATOM     34  CE1 HIS A   2       4.726  38.767  -3.230  1.00 64.83           C  
ATOM     35  HE1 HIS A   2       3.792  38.362  -2.871  1.00 64.83           H  
ATOM     36  NE2 HIS A   2       5.171  40.008  -2.966  1.00 64.83           N  
ATOM     37  N   SER A   3      10.753  37.600  -5.911  1.00 74.75           N  
ATOM     38  H   SER A   3      10.734  38.610  -5.876  1.00 74.75           H  
ATOM     39  CA  SER A   3      11.731  36.961  -6.811  1.00 74.75           C  
ATOM     40  HA  SER A   3      11.186  36.610  -7.688  1.00 74.75           H  
ATOM     41  C   SER A   3      12.473  35.744  -6.231  1.00 74.75           C  
ATOM     42  CB  SER A   3      12.774  37.984  -7.278  1.00 74.75           C  
ATOM     43  HB2 SER A   3      12.279  38.920  -7.534  1.00 74.75           H  
ATOM     44  HB3 SER A   3      13.263  37.601  -8.174  1.00 74.75           H  
ATOM     45  O   SER A   3      13.013  34.948  -6.989  1.00 74.75           O  
ATOM     46  OG  SER A   3      13.759  38.210  -6.280  1.00 74.75           O  
ATOM     47  HG  SER A   3      14.492  37.624  -6.483  1.00 74.75           H  
ATOM     48  N   VAL A   4      12.570  35.611  -4.900  1.00 78.73           N  
ATOM     49  H   VAL A   4      11.964  36.191  -4.337  1.00 78.73           H  
ATOM     50  CA  VAL A   4      13.191  34.441  -4.251  1.00 78.73           C  
ATOM     51  HA  VAL A   4      14.032  34.099  -4.853  1.00 78.73           H  
ATOM     52  C   VAL A   4      12.193  33.290  -4.207  1.00 78.73           C  
ATOM     53  CB  VAL A   4      13.721  34.767  -2.838  1.00 78.73           C  
ATOM     54  HB  VAL A   4      12.925  35.224  -2.251  1.00 78.73           H  
ATOM     55  O   VAL A   4      12.580  32.169  -4.512  1.00 78.73           O  
ATOM     56  CG1 VAL A   4      14.208  33.526  -2.078  1.00 78.73           C  
ATOM     57 HG11 VAL A   4      13.363  32.888  -1.821  1.00 78.73           H  
ATOM     58 HG12 VAL A   4      14.694  33.820  -1.147  1.00 78.73           H  
ATOM     59 HG13 VAL A   4      14.907  32.951  -2.686  1.00 78.73           H  
ATOM     60  CG2 VAL A   4      14.884  35.768  -2.913  1.00 78.73           C  
ATOM     61 HG21 VAL A   4      15.203  36.040  -1.907  1.00 78.73           H  
ATOM     62 HG22 VAL A   4      15.727  35.319  -3.439  1.00 78.73           H  
ATOM     63 HG23 VAL A   4      14.579  36.671  -3.441  1.00 78.73           H  
ATOM     64  N   LEU A   5      10.926  33.565  -3.877  1.00 71.72           N  
ATOM     65  H   LEU A   5      10.662  34.530  -3.735  1.00 71.72           H  
ATOM     66  CA  LEU A   5       9.845  32.577  -3.913  1.00 71.72           C  
ATOM     67  HA  LEU A   5      10.129  31.711  -3.315  1.00 71.72           H  
ATOM     68  C   LEU A   5       9.616  32.056  -5.337  1.00 71.72           C  
ATOM     69  CB  LEU A   5       8.558  33.192  -3.335  1.00 71.72           C  
ATOM     70  HB2 LEU A   5       8.387  34.159  -3.807  1.00 71.72           H  
ATOM     71  HB3 LEU A   5       7.717  32.553  -3.604  1.00 71.72           H  
ATOM     72  O   LEU A   5       9.610  30.844  -5.521  1.00 71.72           O  
ATOM     73  CG  LEU A   5       8.569  33.361  -1.806  1.00 71.72           C  
ATOM     74  HG  LEU A   5       9.470  33.893  -1.499  1.00 71.72           H  
ATOM     75  CD1 LEU A   5       7.360  34.187  -1.367  1.00 71.72           C  
ATOM     76 HD11 LEU A   5       7.373  34.328  -0.287  1.00 71.72           H  
ATOM     77 HD12 LEU A   5       7.378  35.160  -1.857  1.00 71.72           H  
ATOM     78 HD13 LEU A   5       6.442  33.669  -1.646  1.00 71.72           H  
ATOM     79  CD2 LEU A   5       8.516  32.010  -1.087  1.00 71.72           C  
ATOM     80 HD21 LEU A   5       7.711  31.402  -1.499  1.00 71.72           H  
ATOM     81 HD22 LEU A   5       9.460  31.479  -1.205  1.00 71.72           H  
ATOM     82 HD23 LEU A   5       8.319  32.156  -0.024  1.00 71.72           H  
ATOM     83  N   ASP A   6       9.561  32.951  -6.326  1.00 74.47           N  
ATOM     84  H   ASP A   6       9.436  33.925  -6.090  1.00 74.47           H  
ATOM     85  CA  ASP A   6       9.430  32.591  -7.744  1.00 74.47           C  
ATOM     86  HA  ASP A   6       8.529  31.995  -7.887  1.00 74.47           H  
ATOM     87  C   ASP A   6      10.643  31.765  -8.210  1.00 74.47           C  
ATOM     88  CB  ASP A   6       9.318  33.866  -8.604  1.00 74.47           C  
ATOM     89  HB2 ASP A   6       9.168  33.570  -9.642  1.00 74.47           H  
ATOM     90  HB3 ASP A   6      10.266  34.401  -8.549  1.00 74.47           H  
ATOM     91  O   ASP A   6      10.529  30.767  -8.917  1.00 74.47           O  
ATOM     92  CG  ASP A   6       8.192  34.836  -8.211  1.00 74.47           C  
ATOM     93  OD1 ASP A   6       7.195  34.402  -7.596  1.00 74.47           O  
ATOM     94  OD2 ASP A   6       8.388  36.053  -8.457  1.00 74.47           O  
ATOM     95  N   SER A   7      11.851  32.126  -7.760  1.00 78.84           N  
ATOM     96  H   SER A   7      11.928  32.964  -7.202  1.00 78.84           H  
ATOM     97  CA  SER A   7      13.041  31.337  -8.083  1.00 78.84           C  
ATOM     98  HA  SER A   7      13.020  31.154  -9.157  1.00 78.84           H  
ATOM     99  C   SER A   7      13.030  29.960  -7.406  1.00 78.84           C  
ATOM    100  CB  SER A   7      14.312  32.123  -7.762  1.00 78.84           C  
ATOM    101  HB2 SER A   7      14.411  32.244  -6.684  1.00 78.84           H  
ATOM    102  HB3 SER A   7      14.247  33.107  -8.227  1.00 78.84           H  
ATOM    103  O   SER A   7      13.456  28.981  -8.022  1.00 78.84           O  
ATOM    104  OG  SER A   7      15.448  31.459  -8.285  1.00 78.84           O  
ATOM    105  HG  SER A   7      15.285  31.304  -9.218  1.00 78.84           H  
ATOM    106  N   LEU A   8      12.527  29.853  -6.167  1.00 78.53           N  
ATOM    107  H   LEU A   8      12.162  30.688  -5.732  1.00 78.53           H  
ATOM    108  CA  LEU A   8      12.357  28.579  -5.458  1.00 78.53           C  
ATOM    109  HA  LEU A   8      13.308  28.046  -5.472  1.00 78.53           H  
ATOM    110  C   LEU A   8      11.342  27.668  -6.160  1.00 78.53           C  
ATOM    111  CB  LEU A   8      11.919  28.809  -3.993  1.00 78.53           C  
ATOM    112  HB2 LEU A   8      11.125  29.556  -3.980  1.00 78.53           H  
ATOM    113  HB3 LEU A   8      11.488  27.884  -3.610  1.00 78.53           H  
ATOM    114  O   LEU A   8      11.635  26.476  -6.294  1.00 78.53           O  
ATOM    115  CG  LEU A   8      13.024  29.247  -3.019  1.00 78.53           C  
ATOM    116  HG  LEU A   8      13.550  30.110  -3.429  1.00 78.53           H  
ATOM    117  CD1 LEU A   8      12.429  29.663  -1.674  1.00 78.53           C  
ATOM    118 HD11 LEU A   8      13.219  30.011  -1.008  1.00 78.53           H  
ATOM    119 HD12 LEU A   8      11.906  28.824  -1.214  1.00 78.53           H  
ATOM    120 HD13 LEU A   8      11.726  30.481  -1.828  1.00 78.53           H  
ATOM    121  CD2 LEU A   8      14.032  28.128  -2.750  1.00 78.53           C  
ATOM    122 HD21 LEU A   8      14.784  28.483  -2.047  1.00 78.53           H  
ATOM    123 HD22 LEU A   8      13.520  27.260  -2.333  1.00 78.53           H  
ATOM    124 HD23 LEU A   8      14.530  27.842  -3.677  1.00 78.53           H  
ATOM    125  N   SER A   9      10.197  28.205  -6.602  1.00 72.15           N  
ATOM    126  H   SER A   9      10.028  29.193  -6.475  1.00 72.15           H  
ATOM    127  CA  SER A   9       9.158  27.442  -7.308  1.00 72.15           C  
ATOM    128  HA  SER A   9       8.904  26.564  -6.713  1.00 72.15           H  
ATOM    129  C   SER A   9       9.660  26.942  -8.658  1.00 72.15           C  
ATOM    130  CB  SER A   9       7.870  28.265  -7.487  1.00 72.15           C  
ATOM    131  HB2 SER A   9       7.112  27.648  -7.968  1.00 72.15           H  
ATOM    132  HB3 SER A   9       7.501  28.552  -6.501  1.00 72.15           H  
ATOM    133  O   SER A   9       9.572  25.749  -8.953  1.00 72.15           O  
ATOM    134  OG  SER A   9       8.061  29.437  -8.253  1.00 72.15           O  
ATOM    135  HG  SER A   9       8.000  29.251  -9.193  1.00 72.15           H  
ATOM    136  N   ASP A  10      10.290  27.826  -9.431  1.00 75.69           N  
ATOM    137  H   ASP A  10      10.236  28.795  -9.151  1.00 75.69           H  
ATOM    138  CA  ASP A  10      10.637  27.556 -10.828  1.00 75.69           C  
ATOM    139  HA  ASP A  10       9.907  26.859 -11.241  1.00 75.69           H  
ATOM    140  C   ASP A  10      12.021  26.902 -10.975  1.00 75.69           C  
ATOM    141  CB  ASP A  10      10.529  28.859 -11.633  1.00 75.69           C  
ATOM    142  HB2 ASP A  10      11.238  29.582 -11.229  1.00 75.69           H  
ATOM    143  HB3 ASP A  10      10.813  28.652 -12.665  1.00 75.69           H  
ATOM    144  O   ASP A  10      12.446  26.541 -12.071  1.00 75.69           O  
ATOM    145  CG  ASP A  10       9.126  29.486 -11.646  1.00 75.69           C  
ATOM    146  OD1 ASP A  10       8.190  28.901 -11.047  1.00 75.69           O  
ATOM    147  OD2 ASP A  10       9.013  30.554 -12.284  1.00 75.69           O  
ATOM    148  N   ARG A  11      12.752  26.743  -9.860  1.00 77.83           N  
ATOM    149  H   ARG A  11      12.328  27.104  -9.018  1.00 77.83           H  
ATOM    150  CA  ARG A  11      14.118  26.187  -9.780  1.00 77.83           C  
ATOM    151  HA  ARG A  11      14.464  26.373  -8.763  1.00 77.83           H  
ATOM    152  C   ARG A  11      15.147  26.890 -10.669  1.00 77.83           C  
ATOM    153  CB  ARG A  11      14.113  24.670 -10.008  1.00 77.83           C  
ATOM    154  HB2 ARG A  11      13.797  24.460 -11.029  1.00 77.83           H  
ATOM    155  HB3 ARG A  11      15.131  24.300  -9.884  1.00 77.83           H  
ATOM    156  O   ARG A  11      16.193  26.317 -10.992  1.00 77.83           O  
ATOM    157  CG  ARG A  11      13.210  23.915  -9.031  1.00 77.83           C  
ATOM    158  HG2 ARG A  11      12.166  24.176  -9.204  1.00 77.83           H  
ATOM    159  HG3 ARG A  11      13.484  24.166  -8.006  1.00 77.83           H  
ATOM    160  CD  ARG A  11      13.417  22.420  -9.273  1.00 77.83           C  
ATOM    161  HD2 ARG A  11      14.472  22.191  -9.128  1.00 77.83           H  
ATOM    162  HD3 ARG A  11      13.142  22.192 -10.303  1.00 77.83           H  
ATOM    163  NE  ARG A  11      12.600  21.610  -8.358  1.00 77.83           N  
ATOM    164  HE  ARG A  11      11.824  22.090  -7.924  1.00 77.83           H  
ATOM    165  NH1 ARG A  11      13.685  19.620  -8.711  1.00 77.83           N  
ATOM    166 HH11 ARG A  11      13.814  18.640  -8.503  1.00 77.83           H  
ATOM    167 HH12 ARG A  11      14.302  20.099  -9.350  1.00 77.83           H  
ATOM    168  NH2 ARG A  11      11.945  19.698  -7.314  1.00 77.83           N  
ATOM    169 HH21 ARG A  11      11.121  20.179  -6.985  1.00 77.83           H  
ATOM    170 HH22 ARG A  11      12.040  18.702  -7.178  1.00 77.83           H  
ATOM    171  CZ  ARG A  11      12.750  20.319  -8.129  1.00 77.83           C  
ATOM    172  N   THR A  12      14.907  28.155 -11.000  1.00 77.76           N  
ATOM    173  H   THR A  12      14.033  28.557 -10.694  1.00 77.76           H  
ATOM    174  CA  THR A  12      15.805  28.976 -11.833  1.00 77.76           C  
ATOM    175  HA  THR A  12      15.985  28.454 -12.773  1.00 77.76           H  
ATOM    176  C   THR A  12      17.173  29.203 -11.184  1.00 77.76           C  
ATOM    177  CB  THR A  12      15.156  30.326 -12.160  1.00 77.76           C  
ATOM    178  HB  THR A  12      15.874  30.957 -12.685  1.00 77.76           H  
ATOM    179  O   THR A  12      18.154  29.469 -11.875  1.00 77.76           O  
ATOM    180  CG2 THR A  12      13.920  30.163 -13.042  1.00 77.76           C  
ATOM    181 HG21 THR A  12      13.176  29.532 -12.556  1.00 77.76           H  
ATOM    182 HG22 THR A  12      13.480  31.136 -13.259  1.00 77.76           H  
ATOM    183 HG23 THR A  12      14.206  29.695 -13.984  1.00 77.76           H  
ATOM    184  OG1 THR A  12      14.734  30.982 -10.983  1.00 77.76           O  
ATOM    185  HG1 THR A  12      13.878  31.357 -11.200  1.00 77.76           H  
ATOM    186  N   TRP A  13      17.278  29.024  -9.862  1.00 81.37           N  
ATOM    187  H   TRP A  13      16.432  28.842  -9.341  1.00 81.37           H  
ATOM    188  CA  TRP A  13      18.541  29.088  -9.121  1.00 81.37           C  
ATOM    189  HA  TRP A  13      19.032  30.028  -9.375  1.00 81.37           H  
ATOM    190  C   TRP A  13      19.531  27.971  -9.471  1.00 81.37           C  
ATOM    191  CB  TRP A  13      18.254  29.078  -7.616  1.00 81.37           C  
ATOM    192  HB2 TRP A  13      17.672  29.968  -7.375  1.00 81.37           H  
ATOM    193  HB3 TRP A  13      19.197  29.156  -7.076  1.00 81.37           H  
ATOM    194  O   TRP A  13      20.716  28.102  -9.175  1.00 81.37           O  
ATOM    195  CG  TRP A  13      17.521  27.861  -7.136  1.00 81.37           C  
ATOM    196  CD1 TRP A  13      16.189  27.783  -6.943  1.00 81.37           C  
ATOM    197  HD1 TRP A  13      15.510  28.613  -7.072  1.00 81.37           H  
ATOM    198  CD2 TRP A  13      18.038  26.527  -6.849  1.00 81.37           C  
ATOM    199  CE2 TRP A  13      16.929  25.670  -6.566  1.00 81.37           C  
ATOM    200  CE3 TRP A  13      19.327  25.949  -6.831  1.00 81.37           C  
ATOM    201  HE3 TRP A  13      20.186  26.567  -7.050  1.00 81.37           H  
ATOM    202  NE1 TRP A  13      15.832  26.501  -6.582  1.00 81.37           N  
ATOM    203  HE1 TRP A  13      14.876  26.226  -6.406  1.00 81.37           H  
ATOM    204  CH2 TRP A  13      18.377  23.750  -6.363  1.00 81.37           C  
ATOM    205  HH2 TRP A  13      18.501  22.689  -6.203  1.00 81.37           H  
ATOM    206  CZ2 TRP A  13      17.084  24.298  -6.340  1.00 81.37           C  
ATOM    207  HZ2 TRP A  13      16.228  23.673  -6.129  1.00 81.37           H  
ATOM    208  CZ3 TRP A  13      19.497  24.574  -6.583  1.00 81.37           C  
ATOM    209  HZ3 TRP A  13      20.487  24.143  -6.595  1.00 81.37           H  
ATOM    210  N   THR A  14      19.096  26.877 -10.102  1.00 80.73           N  
ATOM    211  H   THR A  14      18.119  26.812 -10.349  1.00 80.73           H  
ATOM    212  CA  THR A  14      20.012  25.794 -10.513  1.00 80.73           C  
ATOM    213  HA  THR A  14      20.558  25.451  -9.635  1.00 80.73           H  
ATOM    214  C   THR A  14      21.066  26.275 -11.515  1.00 80.73           C  
ATOM    215  CB  THR A  14      19.252  24.595 -11.093  1.00 80.73           C  
ATOM    216  HB  THR A  14      19.976  23.893 -11.506  1.00 80.73           H  
ATOM    217  O   THR A  14      22.184  25.767 -11.521  1.00 80.73           O  
ATOM    218  CG2 THR A  14      18.438  23.863 -10.027  1.00 80.73           C  
ATOM    219 HG21 THR A  14      17.736  24.545  -9.547  1.00 80.73           H  
ATOM    220 HG22 THR A  14      19.112  23.455  -9.274  1.00 80.73           H  
ATOM    221 HG23 THR A  14      17.888  23.046 -10.492  1.00 80.73           H  
ATOM    222  OG1 THR A  14      18.367  24.979 -12.117  1.00 80.73           O  
ATOM    223  HG1 THR A  14      17.594  25.404 -11.739  1.00 80.73           H  
ATOM    224  N   GLU A  15      20.749  27.318 -12.282  1.00 83.08           N  
ATOM    225  H   GLU A  15      19.799  27.658 -12.249  1.00 83.08           H  
ATOM    226  CA  GLU A  15      21.658  27.983 -13.218  1.00 83.08           C  
ATOM    227  HA  GLU A  15      22.275  27.244 -13.730  1.00 83.08           H  
ATOM    228  C   GLU A  15      22.588  29.009 -12.556  1.00 83.08           C  
ATOM    229  CB  GLU A  15      20.833  28.747 -14.249  1.00 83.08           C  
ATOM    230  HB2 GLU A  15      20.277  29.517 -13.714  1.00 83.08           H  
ATOM    231  HB3 GLU A  15      21.516  29.239 -14.942  1.00 83.08           H  
ATOM    232  O   GLU A  15      23.452  29.569 -13.225  1.00 83.08           O  
ATOM    233  CG  GLU A  15      19.850  27.906 -15.068  1.00 83.08           C  
ATOM    234  HG2 GLU A  15      20.409  27.166 -15.641  1.00 83.08           H  
ATOM    235  HG3 GLU A  15      19.166  27.386 -14.397  1.00 83.08           H  
ATOM    236  CD  GLU A  15      19.036  28.801 -16.013  1.00 83.08           C  
ATOM    237  OE1 GLU A  15      18.202  28.233 -16.748  1.00 83.08           O  
ATOM    238  OE2 GLU A  15      19.236  30.048 -15.967  1.00 83.08           O  
ATOM    239  N   ASN A  16      22.398  29.325 -11.271  1.00 86.38           N  
ATOM    240  H   ASN A  16      21.678  28.841 -10.755  1.00 86.38           H  
ATOM    241  CA  ASN A  16      23.172  30.361 -10.581  1.00 86.38           C  
ATOM    242  HA  ASN A  16      23.408  31.162 -11.282  1.00 86.38           H  
ATOM    243  C   ASN A  16      24.504  29.838 -10.050  1.00 86.38           C  
ATOM    244  CB  ASN A  16      22.346  30.957  -9.433  1.00 86.38           C  
ATOM    245  HB2 ASN A  16      22.975  31.606  -8.823  1.00 86.38           H  
ATOM    246  HB3 ASN A  16      21.989  30.139  -8.807  1.00 86.38           H  
ATOM    247  O   ASN A  16      25.346  30.644  -9.662  1.00 86.38           O  
ATOM    248  CG  ASN A  16      21.155  31.768  -9.880  1.00 86.38           C  
ATOM    249  ND2 ASN A  16      20.271  32.159  -9.010  1.00 86.38           N  
ATOM    250 HD21 ASN A  16      19.490  32.692  -9.365  1.00 86.38           H  
ATOM    251 HD22 ASN A  16      20.366  31.986  -8.019  1.00 86.38           H  
ATOM    252  OD1 ASN A  16      20.972  32.093 -11.029  1.00 86.38           O  
ATOM    253  N   THR A  17      24.720  28.520 -10.013  1.00 86.20           N  
ATOM    254  H   THR A  17      24.016  27.908 -10.403  1.00 86.20           H  
ATOM    255  CA  THR A  17      25.894  27.929  -9.358  1.00 86.20           C  
ATOM    256  HA  THR A  17      26.612  28.726  -9.163  1.00 86.20           H  
ATOM    257  C   THR A  17      26.611  26.904 -10.212  1.00 86.20           C  
ATOM    258  CB  THR A  17      25.557  27.310  -8.000  1.00 86.20           C  
ATOM    259  HB  THR A  17      26.490  26.993  -7.533  1.00 86.20           H  
ATOM    260  O   THR A  17      25.981  26.072 -10.856  1.00 86.20           O  
ATOM    261  CG2 THR A  17      24.884  28.325  -7.091  1.00 86.20           C  
ATOM    262 HG21 THR A  17      25.010  28.022  -6.052  1.00 86.20           H  
ATOM    263 HG22 THR A  17      23.827  28.392  -7.347  1.00 86.20           H  
ATOM    264 HG23 THR A  17      25.329  29.309  -7.243  1.00 86.20           H  
ATOM    265  OG1 THR A  17      24.693  26.199  -8.117  1.00 86.20           O  
ATOM    266  HG1 THR A  17      24.533  26.054  -9.053  1.00 86.20           H  
ATOM    267  N   LEU A  18      27.939  26.931 -10.157  1.00 84.41           N  
ATOM    268  H   LEU A  18      28.373  27.660  -9.608  1.00 84.41           H  
ATOM    269  CA  LEU A  18      28.826  25.981 -10.810  1.00 84.41           C  
ATOM    270  HA  LEU A  18      28.229  25.169 -11.225  1.00 84.41           H  
ATOM    271  C   LEU A  18      29.788  25.409  -9.768  1.00 84.41           C  
ATOM    272  CB  LEU A  18      29.563  26.701 -11.953  1.00 84.41           C  
ATOM    273  HB2 LEU A  18      28.855  27.296 -12.529  1.00 84.41           H  
ATOM    274  HB3 LEU A  18      30.284  27.388 -11.511  1.00 84.41           H  
ATOM    275  O   LEU A  18      30.370  26.145  -8.967  1.00 84.41           O  
ATOM    276  CG  LEU A  18      30.283  25.769 -12.940  1.00 84.41           C  
ATOM    277  HG  LEU A  18      30.911  25.067 -12.391  1.00 84.41           H  
ATOM    278  CD1 LEU A  18      29.305  24.995 -13.825  1.00 84.41           C  
ATOM    279 HD11 LEU A  18      28.705  24.312 -13.224  1.00 84.41           H  
ATOM    280 HD12 LEU A  18      28.638  25.682 -14.345  1.00 84.41           H  
ATOM    281 HD13 LEU A  18      29.857  24.412 -14.563  1.00 84.41           H  
ATOM    282  CD2 LEU A  18      31.157  26.596 -13.874  1.00 84.41           C  
ATOM    283 HD21 LEU A  18      30.537  27.105 -14.613  1.00 84.41           H  
ATOM    284 HD22 LEU A  18      31.867  25.950 -14.391  1.00 84.41           H  
ATOM    285 HD23 LEU A  18      31.685  27.369 -13.315  1.00 84.41           H  
ATOM    286  N   PHE A  19      29.963  24.090  -9.767  1.00 79.27           N  
ATOM    287  H   PHE A  19      29.479  23.533 -10.457  1.00 79.27           H  
ATOM    288  CA  PHE A  19      30.899  23.423  -8.868  1.00 79.27           C  
ATOM    289  HA  PHE A  19      31.094  24.066  -8.009  1.00 79.27           H  
ATOM    290  C   PHE A  19      32.231  23.181  -9.577  1.00 79.27           C  
ATOM    291  CB  PHE A  19      30.264  22.139  -8.335  1.00 79.27           C  
ATOM    292  HB2 PHE A  19      30.115  21.433  -9.152  1.00 79.27           H  
ATOM    293  HB3 PHE A  19      29.284  22.392  -7.929  1.00 79.27           H  
ATOM    294  O   PHE A  19      32.319  22.330 -10.461  1.00 79.27           O  
ATOM    295  CG  PHE A  19      31.088  21.501  -7.238  1.00 79.27           C  
ATOM    296  CD1 PHE A  19      31.854  20.348  -7.492  1.00 79.27           C  
ATOM    297  HD1 PHE A  19      31.848  19.909  -8.479  1.00 79.27           H  
ATOM    298  CD2 PHE A  19      31.131  22.107  -5.971  1.00 79.27           C  
ATOM    299  HD2 PHE A  19      30.585  23.020  -5.785  1.00 79.27           H  
ATOM    300  CE1 PHE A  19      32.639  19.785  -6.469  1.00 79.27           C  
ATOM    301  HE1 PHE A  19      33.233  18.905  -6.665  1.00 79.27           H  
ATOM    302  CE2 PHE A  19      31.935  21.560  -4.962  1.00 79.27           C  
ATOM    303  HE2 PHE A  19      32.022  22.064  -4.011  1.00 79.27           H  
ATOM    304  CZ  PHE A  19      32.658  20.380  -5.196  1.00 79.27           C  
ATOM    305  HZ  PHE A  19      33.253  19.956  -4.400  1.00 79.27           H  
ATOM    306  N   ILE A  20      33.271  23.923  -9.188  1.00 72.94           N  
ATOM    307  H   ILE A  20      33.148  24.559  -8.413  1.00 72.94           H  
ATOM    308  CA  ILE A  20      34.597  23.861  -9.815  1.00 72.94           C  
ATOM    309  HA  ILE A  20      34.610  23.046 -10.538  1.00 72.94           H  
ATOM    310  C   ILE A  20      35.647  23.557  -8.746  1.00 72.94           C  
ATOM    311  CB  ILE A  20      34.933  25.161 -10.586  1.00 72.94           C  
ATOM    312  HB  ILE A  20      34.976  25.986  -9.875  1.00 72.94           H  
ATOM    313  O   ILE A  20      35.724  24.229  -7.722  1.00 72.94           O  
ATOM    314  CG1 ILE A  20      33.886  25.500 -11.669  1.00 72.94           C  
ATOM    315 HG12 ILE A  20      33.954  24.772 -12.478  1.00 72.94           H  
ATOM    316 HG13 ILE A  20      32.882  25.444 -11.249  1.00 72.94           H  
ATOM    317  CG2 ILE A  20      36.318  24.996 -11.254  1.00 72.94           C  
ATOM    318 HG21 ILE A  20      36.576  25.865 -11.859  1.00 72.94           H  
ATOM    319 HG22 ILE A  20      37.094  24.901 -10.494  1.00 72.94           H  
ATOM    320 HG23 ILE A  20      36.324  24.116 -11.898  1.00 72.94           H  
ATOM    321  CD1 ILE A  20      34.056  26.917 -12.242  1.00 72.94           C  
ATOM    322 HD11 ILE A  20      33.347  27.590 -11.759  1.00 72.94           H  
ATOM    323 HD12 ILE A  20      33.884  26.905 -13.318  1.00 72.94           H  
ATOM    324 HD13 ILE A  20      35.053  27.321 -12.066  1.00 72.94           H  
ATOM    325  N   SER A  21      36.489  22.547  -8.994  1.00 67.19           N  
ATOM    326  H   SER A  21      36.405  22.084  -9.887  1.00 67.19           H  
ATOM    327  CA  SER A  21      37.678  22.232  -8.177  1.00 67.19           C  
ATOM    328  HA  SER A  21      38.044  21.260  -8.508  1.00 67.19           H  
ATOM    329  C   SER A  21      37.423  22.087  -6.668  1.00 67.19           C  
ATOM    330  CB  SER A  21      38.798  23.240  -8.456  1.00 67.19           C  
ATOM    331  HB2 SER A  21      38.466  24.239  -8.174  1.00 67.19           H  
ATOM    332  HB3 SER A  21      39.682  22.983  -7.871  1.00 67.19           H  
ATOM    333  O   SER A  21      38.294  22.397  -5.861  1.00 67.19           O  
ATOM    334  OG  SER A  21      39.139  23.215  -9.829  1.00 67.19           O  
ATOM    335  HG  SER A  21      39.646  24.009 -10.013  1.00 67.19           H  
ATOM    336  N   GLY A  22      36.242  21.601  -6.277  1.00 68.51           N  
ATOM    337  H   GLY A  22      35.534  21.443  -6.980  1.00 68.51           H  
ATOM    338  CA  GLY A  22      35.890  21.393  -4.870  1.00 68.51           C  
ATOM    339  HA2 GLY A  22      36.798  21.240  -4.287  1.00 68.51           H  
ATOM    340  HA3 GLY A  22      35.298  20.482  -4.784  1.00 68.51           H  
ATOM    341  C   GLY A  22      35.123  22.543  -4.209  1.00 68.51           C  
ATOM    342  O   GLY A  22      34.675  22.362  -3.082  1.00 68.51           O  
ATOM    343  N   ALA A  23      34.927  23.679  -4.887  1.00 74.21           N  
ATOM    344  H   ALA A  23      35.296  23.767  -5.823  1.00 74.21           H  
ATOM    345  CA  ALA A  23      34.212  24.841  -4.359  1.00 74.21           C  
ATOM    346  HA  ALA A  23      33.873  24.628  -3.345  1.00 74.21           H  
ATOM    347  C   ALA A  23      32.969  25.181  -5.195  1.00 74.21           C  
ATOM    348  CB  ALA A  23      35.187  26.021  -4.277  1.00 74.21           C  
ATOM    349  HB1 ALA A  23      34.680  26.889  -3.854  1.00 74.21           H  
ATOM    350  HB2 ALA A  23      35.546  26.274  -5.275  1.00 74.21           H  
ATOM    351  HB3 ALA A  23      36.034  25.760  -3.643  1.00 74.21           H  
ATOM    352  O   ALA A  23      32.956  25.019  -6.420  1.00 74.21           O  
ATOM    353  N   LEU A  24      31.916  25.666  -4.531  1.00 88.10           N  
ATOM    354  H   LEU A  24      31.973  25.765  -3.527  1.00 88.10           H  
ATOM    355  CA  LEU A  24      30.746  26.222  -5.204  1.00 88.10           C  
ATOM    356  HA  LEU A  24      30.593  25.659  -6.125  1.00 88.10           H  
ATOM    357  C   LEU A  24      31.002  27.685  -5.585  1.00 88.10           C  
ATOM    358  CB  LEU A  24      29.504  26.067  -4.310  1.00 88.10           C  
ATOM    359  HB2 LEU A  24      29.515  25.085  -3.838  1.00 88.10           H  
ATOM    360  HB3 LEU A  24      29.543  26.815  -3.518  1.00 88.10           H  
ATOM    361  O   LEU A  24      31.400  28.486  -4.743  1.00 88.10           O  
ATOM    362  CG  LEU A  24      28.190  26.222  -5.096  1.00 88.10           C  
ATOM    363  HG  LEU A  24      28.207  27.151  -5.667  1.00 88.10           H  
ATOM    364  CD1 LEU A  24      28.003  25.062  -6.073  1.00 88.10           C  
ATOM    365 HD11 LEU A  24      26.970  25.021  -6.420  1.00 88.10           H  
ATOM    366 HD12 LEU A  24      28.270  24.129  -5.576  1.00 88.10           H  
ATOM    367 HD13 LEU A  24      28.640  25.203  -6.946  1.00 88.10           H  
ATOM    368  CD2 LEU A  24      27.005  26.266  -4.136  1.00 88.10           C  
ATOM    369 HD21 LEU A  24      26.066  26.229  -4.688  1.00 88.10           H  
ATOM    370 HD22 LEU A  24      27.030  27.203  -3.579  1.00 88.10           H  
ATOM    371 HD23 LEU A  24      27.053  25.431  -3.437  1.00 88.10           H  
ATOM    372  N   THR A  25      30.756  28.033  -6.842  1.00 92.25           N  
ATOM    373  H   THR A  25      30.400  27.330  -7.474  1.00 92.25           H  
ATOM    374  CA  THR A  25      30.970  29.377  -7.403  1.00 92.25           C  
ATOM    375  HA  THR A  25      31.177  30.085  -6.600  1.00 92.25           H  
ATOM    376  C   THR A  25      29.714  29.860  -8.117  1.00 92.25           C  
ATOM    377  CB  THR A  25      32.167  29.405  -8.371  1.00 92.25           C  
ATOM    378  HB  THR A  25      32.243  30.399  -8.812  1.00 92.25           H  
ATOM    379  O   THR A  25      28.877  29.044  -8.508  1.00 92.25           O  
ATOM    380  CG2 THR A  25      33.498  29.087  -7.691  1.00 92.25           C  
ATOM    381 HG21 THR A  25      33.459  28.120  -7.189  1.00 92.25           H  
ATOM    382 HG22 THR A  25      34.285  29.069  -8.445  1.00 92.25           H  
ATOM    383 HG23 THR A  25      33.740  29.872  -6.974  1.00 92.25           H  
ATOM    384  OG1 THR A  25      32.001  28.464  -9.411  1.00 92.25           O  
ATOM    385  HG1 THR A  25      31.532  27.700  -9.067  1.00 92.25           H  
ATOM    386  N   ALA A  26      29.558  31.171  -8.283  1.00 91.42           N  
ATOM    387  H   ALA A  26      30.249  31.804  -7.906  1.00 91.42           H  
ATOM    388  CA  ALA A  26      28.454  31.735  -9.052  1.00 91.42           C  
ATOM    389  HA  ALA A  26      27.524  31.281  -8.709  1.00 91.42           H  
ATOM    390  C   ALA A  26      28.627  31.435 -10.557  1.00 91.42           C  
ATOM    391  CB  ALA A  26      28.384  33.232  -8.746  1.00 91.42           C  
ATOM    392  HB1 ALA A  26      27.529  33.676  -9.257  1.00 91.42           H  
ATOM    393  HB2 ALA A  26      29.298  33.720  -9.083  1.00 91.42           H  
ATOM    394  HB3 ALA A  26      28.271  33.390  -7.673  1.00 91.42           H  
ATOM    395  O   ALA A  26      29.643  31.776 -11.151  1.00 91.42           O  
ATOM    396  N   ALA A  27      27.650  30.799 -11.201  1.00 90.49           N  
ATOM    397  H   ALA A  27      26.820  30.564 -10.676  1.00 90.49           H  
ATOM    398  CA  ALA A  27      27.668  30.503 -12.641  1.00 90.49           C  
ATOM    399  HA  ALA A  27      28.677  30.214 -12.937  1.00 90.49           H  
ATOM    400  C   ALA A  27      27.255  31.701 -13.512  1.00 90.49           C  
ATOM    401  CB  ALA A  27      26.734  29.326 -12.901  1.00 90.49           C  
ATOM    402  HB1 ALA A  27      25.729  29.597 -12.577  1.00 90.49           H  
ATOM    403  HB2 ALA A  27      26.717  29.086 -13.964  1.00 90.49           H  
ATOM    404  HB3 ALA A  27      27.054  28.447 -12.340  1.00 90.49           H  
ATOM    405  O   ALA A  27      27.541  31.727 -14.710  1.00 90.49           O  
ATOM    406  N   LYS A  28      26.619  32.707 -12.906  1.00 91.68           N  
ATOM    407  H   LYS A  28      26.450  32.614 -11.914  1.00 91.68           H  
ATOM    408  CA  LYS A  28      26.281  34.012 -13.486  1.00 91.68           C  
ATOM    409  HA  LYS A  28      27.050  34.298 -14.204  1.00 91.68           H  
ATOM    410  C   LYS A  28      26.294  35.075 -12.393  1.00 91.68           C  
ATOM    411  CB  LYS A  28      24.943  33.934 -14.247  1.00 91.68           C  
ATOM    412  HB2 LYS A  28      25.086  33.253 -15.085  1.00 91.68           H  
ATOM    413  HB3 LYS A  28      24.716  34.915 -14.665  1.00 91.68           H  
ATOM    414  O   LYS A  28      26.416  34.733 -11.220  1.00 91.68           O  
ATOM    415  CG  LYS A  28      23.725  33.451 -13.438  1.00 91.68           C  
ATOM    416  HG2 LYS A  28      23.958  32.492 -12.975  1.00 91.68           H  
ATOM    417  HG3 LYS A  28      23.484  34.175 -12.660  1.00 91.68           H  
ATOM    418  CD  LYS A  28      22.518  33.263 -14.381  1.00 91.68           C  
ATOM    419  HD2 LYS A  28      22.803  32.589 -15.189  1.00 91.68           H  
ATOM    420  HD3 LYS A  28      22.226  34.225 -14.802  1.00 91.68           H  
ATOM    421  CE  LYS A  28      21.342  32.646 -13.625  1.00 91.68           C  
ATOM    422  HE2 LYS A  28      21.712  31.757 -13.115  1.00 91.68           H  
ATOM    423  HE3 LYS A  28      21.025  33.351 -12.856  1.00 91.68           H  
ATOM    424  NZ  LYS A  28      20.171  32.255 -14.459  1.00 91.68           N  
ATOM    425  HZ1 LYS A  28      20.363  31.506 -15.109  1.00 91.68           H  
ATOM    426  HZ2 LYS A  28      19.788  33.023 -14.991  1.00 91.68           H  
ATOM    427  HZ3 LYS A  28      19.443  31.855 -13.885  1.00 91.68           H  
ATOM    428  N   ASP A  29      26.179  36.339 -12.772  1.00 90.95           N  
ATOM    429  H   ASP A  29      26.129  36.571 -13.754  1.00 90.95           H  
ATOM    430  CA  ASP A  29      26.006  37.419 -11.805  1.00 90.95           C  
ATOM    431  HA  ASP A  29      26.839  37.397 -11.102  1.00 90.95           H  
ATOM    432  C   ASP A  29      24.715  37.204 -11.008  1.00 90.95           C  
ATOM    433  CB  ASP A  29      26.010  38.780 -12.516  1.00 90.95           C  
ATOM    434  HB2 ASP A  29      25.401  38.726 -13.419  1.00 90.95           H  
ATOM    435  HB3 ASP A  29      25.555  39.513 -11.850  1.00 90.95           H  
ATOM    436  O   ASP A  29      23.637  36.999 -11.571  1.00 90.95           O  
ATOM    437  CG  ASP A  29      27.416  39.276 -12.871  1.00 90.95           C  
ATOM    438  OD1 ASP A  29      28.384  38.498 -12.713  1.00 90.95           O  
ATOM    439  OD2 ASP A  29      27.524  40.471 -13.207  1.00 90.95           O  
ATOM    440  N   ILE A  30      24.833  37.234  -9.684  1.00 92.93           N  
ATOM    441  H   ILE A  30      25.756  37.387  -9.303  1.00 92.93           H  
ATOM    442  CA  ILE A  30      23.730  37.064  -8.744  1.00 92.93           C  
ATOM    443  HA  ILE A  30      22.839  36.770  -9.297  1.00 92.93           H  
ATOM    444  C   ILE A  30      23.510  38.422  -8.072  1.00 92.93           C  
ATOM    445  CB  ILE A  30      23.995  35.931  -7.730  1.00 92.93           C  
ATOM    446  HB  ILE A  30      24.785  36.253  -7.051  1.00 92.93           H  
ATOM    447  O   ILE A  30      24.320  38.842  -7.235  1.00 92.93           O  
ATOM    448  CG1 ILE A  30      24.462  34.636  -8.431  1.00 92.93           C  
ATOM    449 HG12 ILE A  30      25.363  34.860  -9.002  1.00 92.93           H  
ATOM    450 HG13 ILE A  30      23.694  34.284  -9.119  1.00 92.93           H  
ATOM    451  CG2 ILE A  30      22.730  35.690  -6.887  1.00 92.93           C  
ATOM    452 HG21 ILE A  30      22.925  34.939  -6.122  1.00 92.93           H  
ATOM    453 HG22 ILE A  30      22.444  36.610  -6.378  1.00 92.93           H  
ATOM    454 HG23 ILE A  30      21.913  35.349  -7.523  1.00 92.93           H  
ATOM    455  CD1 ILE A  30      24.854  33.507  -7.478  1.00 92.93           C  
ATOM    456 HD11 ILE A  30      25.372  32.727  -8.036  1.00 92.93           H  
ATOM    457 HD12 ILE A  30      23.962  33.073  -7.027  1.00 92.93           H  
ATOM    458 HD13 ILE A  30      25.518  33.888  -6.702  1.00 92.93           H  
ATOM    459  N   PRO A  31      22.427  39.140  -8.418  1.00 90.70           N  
ATOM    460  CA  PRO A  31      22.114  40.418  -7.803  1.00 90.70           C  
ATOM    461  HA  PRO A  31      22.908  41.120  -8.058  1.00 90.70           H  
ATOM    462  C   PRO A  31      21.992  40.300  -6.286  1.00 90.70           C  
ATOM    463  CB  PRO A  31      20.800  40.883  -8.436  1.00 90.70           C  
ATOM    464  HB2 PRO A  31      20.771  41.966  -8.556  1.00 90.70           H  
ATOM    465  HB3 PRO A  31      19.953  40.542  -7.841  1.00 90.70           H  
ATOM    466  O   PRO A  31      21.562  39.275  -5.753  1.00 90.70           O  
ATOM    467  CG  PRO A  31      20.784  40.167  -9.784  1.00 90.70           C  
ATOM    468  HG2 PRO A  31      19.770  40.013 -10.153  1.00 90.70           H  
ATOM    469  HG3 PRO A  31      21.373  40.734 -10.506  1.00 90.70           H  
ATOM    470  CD  PRO A  31      21.485  38.847  -9.486  1.00 90.70           C  
ATOM    471  HD2 PRO A  31      20.761  38.107  -9.143  1.00 90.70           H  
ATOM    472  HD3 PRO A  31      21.990  38.494 -10.385  1.00 90.70           H  
ATOM    473  N   LYS A  32      22.297  41.388  -5.575  1.00 91.97           N  
ATOM    474  H   LYS A  32      22.618  42.205  -6.075  1.00 91.97           H  
ATOM    475  CA  LYS A  32      22.046  41.469  -4.134  1.00 91.97           C  
ATOM    476  HA  LYS A  32      22.688  40.742  -3.637  1.00 91.97           H  
ATOM    477  C   LYS A  32      20.584  41.103  -3.843  1.00 91.97           C  
ATOM    478  CB  LYS A  32      22.373  42.883  -3.643  1.00 91.97           C  
ATOM    479  HB2 LYS A  32      23.363  43.171  -3.998  1.00 91.97           H  
ATOM    480  HB3 LYS A  32      21.643  43.582  -4.051  1.00 91.97           H  
ATOM    481  O   LYS A  32      19.681  41.616  -4.499  1.00 91.97           O  
ATOM    482  CG  LYS A  32      22.356  42.952  -2.114  1.00 91.97           C  
ATOM    483  HG2 LYS A  32      23.145  42.309  -1.723  1.00 91.97           H  
ATOM    484  HG3 LYS A  32      21.404  42.583  -1.733  1.00 91.97           H  
ATOM    485  CD  LYS A  32      22.556  44.390  -1.632  1.00 91.97           C  
ATOM    486  HD2 LYS A  32      23.491  44.786  -2.030  1.00 91.97           H  
ATOM    487  HD3 LYS A  32      21.724  44.994  -1.993  1.00 91.97           H  
ATOM    488  CE  LYS A  32      22.590  44.413  -0.104  1.00 91.97           C  
ATOM    489  HE2 LYS A  32      21.764  43.808   0.269  1.00 91.97           H  
ATOM    490  HE3 LYS A  32      23.515  43.945   0.232  1.00 91.97           H  
ATOM    491  NZ  LYS A  32      22.484  45.794   0.418  1.00 91.97           N  
ATOM    492  HZ1 LYS A  32      21.593  46.183   0.144  1.00 91.97           H  
ATOM    493  HZ2 LYS A  32      23.228  46.370   0.051  1.00 91.97           H  
ATOM    494  HZ3 LYS A  32      22.532  45.785   1.427  1.00 91.97           H  
ATOM    495  N   HIS A  33      20.360  40.268  -2.833  1.00 89.13           N  
ATOM    496  H   HIS A  33      21.166  39.896  -2.352  1.00 89.13           H  
ATOM    497  CA  HIS A  33      19.058  39.721  -2.434  1.00 89.13           C  
ATOM    498  HA  HIS A  33      19.254  39.146  -1.529  1.00 89.13           H  
ATOM    499  C   HIS A  33      18.420  38.710  -3.403  1.00 89.13           C  
ATOM    500  CB  HIS A  33      18.081  40.835  -2.019  1.00 89.13           C  
ATOM    501  HB2 HIS A  33      17.188  40.376  -1.595  1.00 89.13           H  
ATOM    502  HB3 HIS A  33      17.766  41.403  -2.894  1.00 89.13           H  
ATOM    503  O   HIS A  33      17.289  38.286  -3.155  1.00 89.13           O  
ATOM    504  CG  HIS A  33      18.645  41.772  -0.986  1.00 89.13           C  
ATOM    505  CD2 HIS A  33      18.884  43.113  -1.129  1.00 89.13           C  
ATOM    506  HD2 HIS A  33      18.699  43.692  -2.021  1.00 89.13           H  
ATOM    507  ND1 HIS A  33      19.019  41.418   0.287  1.00 89.13           N  
ATOM    508  HD1 HIS A  33      18.955  40.494   0.690  1.00 89.13           H  
ATOM    509  CE1 HIS A  33      19.476  42.520   0.901  1.00 89.13           C  
ATOM    510  HE1 HIS A  33      19.835  42.545   1.919  1.00 89.13           H  
ATOM    511  NE2 HIS A  33      19.427  43.584   0.077  1.00 89.13           N  
ATOM    512  N   ALA A  34      19.116  38.289  -4.464  1.00 90.37           N  
ATOM    513  H   ALA A  34      20.031  38.671  -4.655  1.00 90.37           H  
ATOM    514  CA  ALA A  34      18.680  37.172  -5.295  1.00 90.37           C  
ATOM    515  HA  ALA A  34      17.593  37.199  -5.362  1.00 90.37           H  
ATOM    516  C   ALA A  34      19.068  35.825  -4.665  1.00 90.37           C  
ATOM    517  CB  ALA A  34      19.219  37.336  -6.719  1.00 90.37           C  
ATOM    518  HB1 ALA A  34      18.821  36.549  -7.359  1.00 90.37           H  
ATOM    519  HB2 ALA A  34      18.922  38.305  -7.121  1.00 90.37           H  
ATOM    520  HB3 ALA A  34      20.307  37.266  -6.718  1.00 90.37           H  
ATOM    521  O   ALA A  34      20.064  35.709  -3.941  1.00 90.37           O  
ATOM    522  N   LEU A  35      18.260  34.801  -4.943  1.00 91.94           N  
ATOM    523  H   LEU A  35      17.495  34.946  -5.586  1.00 91.94           H  
ATOM    524  CA  LEU A  35      18.514  33.433  -4.505  1.00 91.94           C  
ATOM    525  HA  LEU A  35      18.707  33.429  -3.432  1.00 91.94           H  
ATOM    526  C   LEU A  35      19.735  32.886  -5.242  1.00 91.94           C  
ATOM    527  CB  LEU A  35      17.264  32.596  -4.814  1.00 91.94           C  
ATOM    528  HB2 LEU A  35      17.063  32.643  -5.884  1.00 91.94           H  
ATOM    529  HB3 LEU A  35      16.410  33.038  -4.300  1.00 91.94           H  
ATOM    530  O   LEU A  35      19.673  32.710  -6.451  1.00 91.94           O  
ATOM    531  CG  LEU A  35      17.386  31.116  -4.412  1.00 91.94           C  
ATOM    532  HG  LEU A  35      18.222  30.646  -4.931  1.00 91.94           H  
ATOM    533  CD1 LEU A  35      17.570  30.943  -2.907  1.00 91.94           C  
ATOM    534 HD11 LEU A  35      18.529  31.350  -2.589  1.00 91.94           H  
ATOM    535 HD12 LEU A  35      17.555  29.882  -2.658  1.00 91.94           H  
ATOM    536 HD13 LEU A  35      16.754  31.446  -2.387  1.00 91.94           H  
ATOM    537  CD2 LEU A  35      16.099  30.412  -4.811  1.00 91.94           C  
ATOM    538 HD21 LEU A  35      16.136  29.363  -4.516  1.00 91.94           H  
ATOM    539 HD22 LEU A  35      15.251  30.913  -4.343  1.00 91.94           H  
ATOM    540 HD23 LEU A  35      15.971  30.474  -5.892  1.00 91.94           H  
ATOM    541  N   ALA A  36      20.830  32.601  -4.542  1.00 90.95           N  
ATOM    542  H   ALA A  36      20.832  32.718  -3.539  1.00 90.95           H  
ATOM    543  CA  ALA A  36      22.019  32.044  -5.174  1.00 90.95           C  
ATOM    544  HA  ALA A  36      22.126  32.483  -6.166  1.00 90.95           H  
ATOM    545  C   ALA A  36      21.887  30.533  -5.359  1.00 90.95           C  
ATOM    546  CB  ALA A  36      23.253  32.409  -4.346  1.00 90.95           C  
ATOM    547  HB1 ALA A  36      24.152  32.059  -4.854  1.00 90.95           H  
ATOM    548  HB2 ALA A  36      23.311  33.490  -4.223  1.00 90.95           H  
ATOM    549  HB3 ALA A  36      23.201  31.935  -3.366  1.00 90.95           H  
ATOM    550  O   ALA A  36      22.066  30.019  -6.451  1.00 90.95           O  
ATOM    551  N   CYS A  37      21.547  29.816  -4.296  1.00 90.62           N  
ATOM    552  H   CYS A  37      21.368  30.299  -3.427  1.00 90.62           H  
ATOM    553  CA  CYS A  37      21.240  28.391  -4.338  1.00 90.62           C  
ATOM    554  HA  CYS A  37      20.618  28.186  -5.209  1.00 90.62           H  
ATOM    555  C   CYS A  37      20.433  28.006  -3.102  1.00 90.62           C  
ATOM    556  CB  CYS A  37      22.536  27.566  -4.457  1.00 90.62           C  
ATOM    557  HB2 CYS A  37      22.958  27.749  -5.445  1.00 90.62           H  
ATOM    558  HB3 CYS A  37      22.313  26.501  -4.397  1.00 90.62           H  
ATOM    559  O   CYS A  37      20.122  28.843  -2.254  1.00 90.62           O  
ATOM    560  SG  CYS A  37      23.756  27.994  -3.182  1.00 90.62           S  
ATOM    561  HG  CYS A  37      23.887  29.275  -3.538  1.00 90.62           H  
ATOM    562  N   VAL A  38      20.098  26.728  -2.992  1.00 89.64           N  
ATOM    563  H   VAL A  38      20.361  26.085  -3.725  1.00 89.64           H  
ATOM    564  CA  VAL A  38      19.457  26.161  -1.807  1.00 89.64           C  
ATOM    565  HA  VAL A  38      19.277  26.952  -1.080  1.00 89.64           H  
ATOM    566  C   VAL A  38      20.369  25.157  -1.131  1.00 89.64           C  
ATOM    567  CB  VAL A  38      18.098  25.523  -2.120  1.00 89.64           C  
ATOM    568  HB  VAL A  38      17.804  24.881  -1.290  1.00 89.64           H  
ATOM    569  O   VAL A  38      21.108  24.413  -1.779  1.00 89.64           O  
ATOM    570  CG1 VAL A  38      17.022  26.597  -2.285  1.00 89.64           C  
ATOM    571 HG11 VAL A  38      16.928  27.168  -1.361  1.00 89.64           H  
ATOM    572 HG12 VAL A  38      17.279  27.271  -3.102  1.00 89.64           H  
ATOM    573 HG13 VAL A  38      16.067  26.119  -2.503  1.00 89.64           H  
ATOM    574  CG2 VAL A  38      18.143  24.693  -3.394  1.00 89.64           C  
ATOM    575 HG21 VAL A  38      18.286  25.364  -4.241  1.00 89.64           H  
ATOM    576 HG22 VAL A  38      17.204  24.153  -3.515  1.00 89.64           H  
ATOM    577 HG23 VAL A  38      18.960  23.973  -3.358  1.00 89.64           H  
ATOM    578  N   PHE A  39      20.284  25.133   0.191  1.00 85.92           N  
ATOM    579  H   PHE A  39      19.634  25.765   0.637  1.00 85.92           H  
ATOM    580  CA  PHE A  39      20.891  24.109   1.020  1.00 85.92           C  
ATOM    581  HA  PHE A  39      21.759  23.687   0.511  1.00 85.92           H  
ATOM    582  C   PHE A  39      19.865  22.991   1.231  1.00 85.92           C  
ATOM    583  CB  PHE A  39      21.376  24.767   2.313  1.00 85.92           C  
ATOM    584  HB2 PHE A  39      20.527  24.963   2.969  1.00 85.92           H  
ATOM    585  HB3 PHE A  39      21.823  25.732   2.074  1.00 85.92           H  
ATOM    586  O   PHE A  39      19.091  23.016   2.189  1.00 85.92           O  
ATOM    587  CG  PHE A  39      22.387  23.947   3.071  1.00 85.92           C  
ATOM    588  CD1 PHE A  39      21.990  22.799   3.785  1.00 85.92           C  
ATOM    589  HD1 PHE A  39      20.957  22.485   3.795  1.00 85.92           H  
ATOM    590  CD2 PHE A  39      23.732  24.353   3.073  1.00 85.92           C  
ATOM    591  HD2 PHE A  39      24.046  25.231   2.527  1.00 85.92           H  
ATOM    592  CE1 PHE A  39      22.942  22.057   4.499  1.00 85.92           C  
ATOM    593  HE1 PHE A  39      22.650  21.177   5.052  1.00 85.92           H  
ATOM    594  CE2 PHE A  39      24.675  23.636   3.815  1.00 85.92           C  
ATOM    595  HE2 PHE A  39      25.704  23.962   3.849  1.00 85.92           H  
ATOM    596  CZ  PHE A  39      24.276  22.492   4.513  1.00 85.92           C  
ATOM    597  HZ  PHE A  39      25.019  21.969   5.098  1.00 85.92           H  
ATOM    598  N   GLU A  40      19.795  22.041   0.296  1.00 81.88           N  
ATOM    599  H   GLU A  40      20.398  22.087  -0.512  1.00 81.88           H  
ATOM    600  CA  GLU A  40      18.874  20.906   0.425  1.00 81.88           C  
ATOM    601  HA  GLU A  40      18.005  21.230   0.998  1.00 81.88           H  
ATOM    602  C   GLU A  40      19.511  19.754   1.196  1.00 81.88           C  
ATOM    603  CB  GLU A  40      18.336  20.412  -0.925  1.00 81.88           C  
ATOM    604  HB2 GLU A  40      19.158  20.041  -1.537  1.00 81.88           H  
ATOM    605  HB3 GLU A  40      17.660  19.579  -0.730  1.00 81.88           H  
ATOM    606  O   GLU A  40      20.685  19.434   1.000  1.00 81.88           O  
ATOM    607  CG  GLU A  40      17.560  21.490  -1.689  1.00 81.88           C  
ATOM    608  HG2 GLU A  40      16.834  21.943  -1.014  1.00 81.88           H  
ATOM    609  HG3 GLU A  40      18.261  22.265  -2.001  1.00 81.88           H  
ATOM    610  CD  GLU A  40      16.825  20.942  -2.924  1.00 81.88           C  
ATOM    611  OE1 GLU A  40      15.830  21.588  -3.338  1.00 81.88           O  
ATOM    612  OE2 GLU A  40      17.231  19.884  -3.453  1.00 81.88           O  
ATOM    613  N   GLY A  41      18.699  19.110   2.025  1.00 79.10           N  
ATOM    614  H   GLY A  41      17.754  19.445   2.144  1.00 79.10           H  
ATOM    615  CA  GLY A  41      19.037  17.949   2.831  1.00 79.10           C  
ATOM    616  HA2 GLY A  41      19.799  18.217   3.563  1.00 79.10           H  
ATOM    617  HA3 GLY A  41      19.420  17.149   2.199  1.00 79.10           H  
ATOM    618  C   GLY A  41      17.800  17.447   3.570  1.00 79.10           C  
ATOM    619  O   GLY A  41      16.732  18.064   3.504  1.00 79.10           O  
ATOM    620  N   GLU A  42      17.928  16.316   4.251  1.00 75.74           N  
ATOM    621  H   GLU A  42      18.846  15.906   4.343  1.00 75.74           H  
ATOM    622  CA  GLU A  42      16.872  15.809   5.119  1.00 75.74           C  
ATOM    623  HA  GLU A  42      15.918  15.906   4.601  1.00 75.74           H  
ATOM    624  C   GLU A  42      16.797  16.656   6.391  1.00 75.74           C  
ATOM    625  CB  GLU A  42      17.069  14.323   5.440  1.00 75.74           C  
ATOM    626  HB2 GLU A  42      16.335  14.053   6.199  1.00 75.74           H  
ATOM    627  HB3 GLU A  42      18.074  14.159   5.828  1.00 75.74           H  
ATOM    628  O   GLU A  42      17.800  16.906   7.059  1.00 75.74           O  
ATOM    629  CG  GLU A  42      16.838  13.437   4.207  1.00 75.74           C  
ATOM    630  HG2 GLU A  42      17.647  13.603   3.495  1.00 75.74           H  
ATOM    631  HG3 GLU A  42      15.907  13.747   3.731  1.00 75.74           H  
ATOM    632  CD  GLU A  42      16.744  11.936   4.533  1.00 75.74           C  
ATOM    633  OE1 GLU A  42      16.379  11.187   3.597  1.00 75.74           O  
ATOM    634  OE2 GLU A  42      16.986  11.538   5.695  1.00 75.74           O  
ATOM    635  N   ILE A  43      15.598  17.145   6.711  1.00 79.66           N  
ATOM    636  H   ILE A  43      14.801  16.884   6.148  1.00 79.66           H  
ATOM    637  CA  ILE A  43      15.371  17.970   7.896  1.00 79.66           C  
ATOM    638  HA  ILE A  43      16.315  18.440   8.173  1.00 79.66           H  
ATOM    639  C   ILE A  43      14.933  17.071   9.043  1.00 79.66           C  
ATOM    640  CB  ILE A  43      14.381  19.110   7.611  1.00 79.66           C  
ATOM    641  HB  ILE A  43      13.480  18.684   7.171  1.00 79.66           H  
ATOM    642  O   ILE A  43      13.904  16.402   8.965  1.00 79.66           O  
ATOM    643  CG1 ILE A  43      15.020  20.107   6.620  1.00 79.66           C  
ATOM    644 HG12 ILE A  43      15.687  20.778   7.161  1.00 79.66           H  
ATOM    645 HG13 ILE A  43      15.620  19.590   5.870  1.00 79.66           H  
ATOM    646  CG2 ILE A  43      14.003  19.851   8.913  1.00 79.66           C  
ATOM    647 HG21 ILE A  43      13.448  19.187   9.577  1.00 79.66           H  
ATOM    648 HG22 ILE A  43      14.906  20.190   9.422  1.00 79.66           H  
ATOM    649 HG23 ILE A  43      13.364  20.707   8.698  1.00 79.66           H  
ATOM    650  CD1 ILE A  43      13.965  20.919   5.877  1.00 79.66           C  
ATOM    651 HD11 ILE A  43      14.387  21.882   5.590  1.00 79.66           H  
ATOM    652 HD12 ILE A  43      13.662  20.383   4.978  1.00 79.66           H  
ATOM    653 HD13 ILE A  43      13.084  21.049   6.506  1.00 79.66           H  
ATOM    654  N   HIS A  44      15.690  17.101  10.132  1.00 75.61           N  
ATOM    655  H   HIS A  44      16.517  17.681  10.113  1.00 75.61           H  
ATOM    656  CA  HIS A  44      15.410  16.333  11.335  1.00 75.61           C  
ATOM    657  HA  HIS A  44      14.489  15.768  11.188  1.00 75.61           H  
ATOM    658  C   HIS A  44      15.200  17.258  12.530  1.00 75.61           C  
ATOM    659  CB  HIS A  44      16.529  15.318  11.595  1.00 75.61           C  
ATOM    660  HB2 HIS A  44      17.428  15.842  11.919  1.00 75.61           H  
ATOM    661  HB3 HIS A  44      16.226  14.660  12.409  1.00 75.61           H  
ATOM    662  O   HIS A  44      15.823  18.315  12.645  1.00 75.61           O  
ATOM    663  CG  HIS A  44      16.885  14.473  10.399  1.00 75.61           C  
ATOM    664  CD2 HIS A  44      17.901  14.716   9.515  1.00 75.61           C  
ATOM    665  HD2 HIS A  44      18.578  15.558   9.519  1.00 75.61           H  
ATOM    666  ND1 HIS A  44      16.237  13.333   9.966  1.00 75.61           N  
ATOM    667  HD1 HIS A  44      15.357  12.969  10.300  1.00 75.61           H  
ATOM    668  CE1 HIS A  44      16.867  12.893   8.860  1.00 75.61           C  
ATOM    669  HE1 HIS A  44      16.577  12.052   8.247  1.00 75.61           H  
ATOM    670  NE2 HIS A  44      17.894  13.698   8.571  1.00 75.61           N  
ATOM    671  N   ALA A  45      14.353  16.829  13.464  1.00 73.14           N  
ATOM    672  H   ALA A  45      13.845  15.969  13.314  1.00 73.14           H  
ATOM    673  CA  ALA A  45      14.271  17.457  14.774  1.00 73.14           C  
ATOM    674  HA  ALA A  45      14.112  18.527  14.640  1.00 73.14           H  
ATOM    675  C   ALA A  45      15.598  17.266  15.523  1.00 73.14           C  
ATOM    676  CB  ALA A  45      13.065  16.897  15.534  1.00 73.14           C  
ATOM    677  HB1 ALA A  45      12.990  17.384  16.506  1.00 73.14           H  
ATOM    678  HB2 ALA A  45      13.181  15.824  15.688  1.00 73.14           H  
ATOM    679  HB3 ALA A  45      12.150  17.088  14.974  1.00 73.14           H  
ATOM    680  O   ALA A  45      16.050  16.139  15.745  1.00 73.14           O  
ATOM    681  N   HIS A  46      16.223  18.377  15.903  1.00 64.11           N  
ATOM    682  H   HIS A  46      15.768  19.263  15.731  1.00 64.11           H  
ATOM    683  CA  HIS A  46      17.410  18.395  16.741  1.00 64.11           C  
ATOM    684  HA  HIS A  46      17.933  17.444  16.638  1.00 64.11           H  
ATOM    685  C   HIS A  46      16.996  18.530  18.209  1.00 64.11           C  
ATOM    686  CB  HIS A  46      18.383  19.489  16.291  1.00 64.11           C  
ATOM    687  HB2 HIS A  46      18.638  19.352  15.240  1.00 64.11           H  
ATOM    688  HB3 HIS A  46      17.906  20.464  16.386  1.00 64.11           H  
ATOM    689  O   HIS A  46      17.068  19.605  18.817  1.00 64.11           O  
ATOM    690  CG  HIS A  46      19.641  19.478  17.122  1.00 64.11           C  
ATOM    691  CD2 HIS A  46      20.763  18.726  16.924  1.00 64.11           C  
ATOM    692  HD2 HIS A  46      20.914  18.011  16.129  1.00 64.11           H  
ATOM    693  ND1 HIS A  46      19.790  20.095  18.337  1.00 64.11           N  
ATOM    694  HD1 HIS A  46      19.010  20.486  18.846  1.00 64.11           H  
ATOM    695  CE1 HIS A  46      21.002  19.785  18.823  1.00 64.11           C  
ATOM    696  HE1 HIS A  46      21.395  20.095  19.780  1.00 64.11           H  
ATOM    697  NE2 HIS A  46      21.642  18.968  17.984  1.00 64.11           N  
ATOM    698  N   ASP A  47      16.616  17.406  18.806  1.00 58.51           N  
ATOM    699  H   ASP A  47      16.492  16.573  18.247  1.00 58.51           H  
ATOM    700  CA  ASP A  47      16.659  17.281  20.256  1.00 58.51           C  
ATOM    701  HA  ASP A  47      16.230  18.176  20.706  1.00 58.51           H  
ATOM    702  C   ASP A  47      18.120  17.197  20.677  1.00 58.51           C  
ATOM    703  CB  ASP A  47      15.870  16.062  20.740  1.00 58.51           C  
ATOM    704  HB2 ASP A  47      16.199  15.811  21.748  1.00 58.51           H  
ATOM    705  HB3 ASP A  47      16.081  15.208  20.096  1.00 58.51           H  
ATOM    706  O   ASP A  47      18.885  16.397  20.136  1.00 58.51           O  
ATOM    707  CG  ASP A  47      14.366  16.329  20.797  1.00 58.51           C  
ATOM    708  OD1 ASP A  47      13.997  17.495  21.055  1.00 58.51           O  
ATOM    709  OD2 ASP A  47      13.629  15.335  20.635  1.00 58.51           O  
ATOM    710  N   SER A  48      18.509  18.017  21.653  1.00 48.55           N  
ATOM    711  H   SER A  48      17.795  18.599  22.066  1.00 48.55           H  
ATOM    712  CA  SER A  48      19.878  18.225  22.150  1.00 48.55           C  
ATOM    713  HA  SER A  48      20.489  18.507  21.293  1.00 48.55           H  
ATOM    714  C   SER A  48      20.582  16.987  22.744  1.00 48.55           C  
ATOM    715  CB  SER A  48      19.867  19.418  23.122  1.00 48.55           C  
ATOM    716  HB2 SER A  48      19.836  20.331  22.528  1.00 48.55           H  
ATOM    717  HB3 SER A  48      20.776  19.445  23.723  1.00 48.55           H  
ATOM    718  O   SER A  48      21.505  17.129  23.537  1.00 48.55           O  
ATOM    719  OG  SER A  48      18.723  19.414  23.960  1.00 48.55           O  
ATOM    720  HG  SER A  48      18.800  18.694  24.590  1.00 48.55           H  
ATOM    721  N   GLY A  49      20.179  15.772  22.371  1.00 47.54           N  
ATOM    722  H   GLY A  49      19.460  15.741  21.662  1.00 47.54           H  
ATOM    723  CA  GLY A  49      20.831  14.524  22.746  1.00 47.54           C  
ATOM    724  HA2 GLY A  49      21.835  14.740  23.109  1.00 47.54           H  
ATOM    725  HA3 GLY A  49      20.275  14.069  23.566  1.00 47.54           H  
ATOM    726  C   GLY A  49      20.993  13.494  21.623  1.00 47.54           C  
ATOM    727  O   GLY A  49      21.241  12.338  21.955  1.00 47.54           O  
ATOM    728  N   ARG A  50      20.797  13.822  20.339  1.00 38.14           N  
ATOM    729  H   ARG A  50      20.576  14.780  20.108  1.00 38.14           H  
ATOM    730  CA  ARG A  50      21.269  12.954  19.240  1.00 38.14           C  
ATOM    731  HA  ARG A  50      21.398  11.929  19.585  1.00 38.14           H  
ATOM    732  C   ARG A  50      22.655  13.437  18.816  1.00 38.14           C  
ATOM    733  CB  ARG A  50      20.278  12.934  18.058  1.00 38.14           C  
ATOM    734  HB2 ARG A  50      20.784  12.500  17.196  1.00 38.14           H  
ATOM    735  HB3 ARG A  50      19.991  13.954  17.803  1.00 38.14           H  
ATOM    736  O   ARG A  50      22.773  14.546  18.310  1.00 38.14           O  
ATOM    737  CG  ARG A  50      19.024  12.094  18.354  1.00 38.14           C  
ATOM    738  HG2 ARG A  50      18.468  12.564  19.166  1.00 38.14           H  
ATOM    739  HG3 ARG A  50      19.323  11.093  18.662  1.00 38.14           H  
ATOM    740  CD  ARG A  50      18.119  11.988  17.117  1.00 38.14           C  
ATOM    741  HD2 ARG A  50      17.896  12.995  16.764  1.00 38.14           H  
ATOM    742  HD3 ARG A  50      18.658  11.456  16.333  1.00 38.14           H  
ATOM    743  NE  ARG A  50      16.852  11.287  17.417  1.00 38.14           N  
ATOM    744  HE  ARG A  50      16.700  10.996  18.372  1.00 38.14           H  
ATOM    745  NH1 ARG A  50      15.933  11.415  15.313  1.00 38.14           N  
ATOM    746 HH11 ARG A  50      16.759  11.898  14.987  1.00 38.14           H  
ATOM    747 HH12 ARG A  50      15.166  11.249  14.679  1.00 38.14           H  
ATOM    748  NH2 ARG A  50      14.761  10.489  16.967  1.00 38.14           N  
ATOM    749 HH21 ARG A  50      14.000  10.358  16.316  1.00 38.14           H  
ATOM    750 HH22 ARG A  50      14.615  10.276  17.944  1.00 38.14           H  
ATOM    751  CZ  ARG A  50      15.860  11.067  16.567  1.00 38.14           C  
ATOM    752  N   ASP A  51      23.686  12.625  19.052  1.00 40.86           N  
ATOM    753  H   ASP A  51      23.532  11.735  19.503  1.00 40.86           H  
ATOM    754  CA  ASP A  51      25.026  12.880  18.521  1.00 40.86           C  
ATOM    755  HA  ASP A  51      25.310  13.911  18.730  1.00 40.86           H  
ATOM    756  C   ASP A  51      24.956  12.706  16.996  1.00 40.86           C  
ATOM    757  CB  ASP A  51      26.077  11.963  19.186  1.00 40.86           C  
ATOM    758  HB2 ASP A  51      26.993  12.012  18.596  1.00 40.86           H  
ATOM    759  HB3 ASP A  51      25.721  10.933  19.164  1.00 40.86           H  
ATOM    760  O   ASP A  51      24.859  11.600  16.464  1.00 40.86           O  
ATOM    761  CG  ASP A  51      26.436  12.357  20.636  1.00 40.86           C  
ATOM    762  OD1 ASP A  51      26.481  13.564  20.980  1.00 40.86           O  
ATOM    763  OD2 ASP A  51      26.673  11.469  21.482  1.00 40.86           O  
ATOM    764  N   VAL A  52      24.896  13.826  16.286  1.00 41.42           N  
ATOM    765  H   VAL A  52      24.889  14.708  16.779  1.00 41.42           H  
ATOM    766  CA  VAL A  52      24.973  13.849  14.832  1.00 41.42           C  
ATOM    767  HA  VAL A  52      24.354  13.055  14.414  1.00 41.42           H  
ATOM    768  C   VAL A  52      26.432  13.610  14.457  1.00 41.42           C  
ATOM    769  CB  VAL A  52      24.476  15.197  14.304  1.00 41.42           C  
ATOM    770  HB  VAL A  52      25.110  15.989  14.703  1.00 41.42           H  
ATOM    771  O   VAL A  52      27.290  14.442  14.754  1.00 41.42           O  
ATOM    772  CG1 VAL A  52      24.548  15.229  12.788  1.00 41.42           C  
ATOM    773 HG11 VAL A  52      23.882  14.483  12.354  1.00 41.42           H  
ATOM    774 HG12 VAL A  52      25.570  15.033  12.464  1.00 41.42           H  
ATOM    775 HG13 VAL A  52      24.254  16.225  12.457  1.00 41.42           H  
ATOM    776  CG2 VAL A  52      23.027  15.493  14.693  1.00 41.42           C  
ATOM    777 HG21 VAL A  52      22.913  15.493  15.777  1.00 41.42           H  
ATOM    778 HG22 VAL A  52      22.788  16.494  14.332  1.00 41.42           H  
ATOM    779 HG23 VAL A  52      22.352  14.760  14.252  1.00 41.42           H  
ATOM    780  N   VAL A  53      26.723  12.481  13.810  1.00 40.14           N  
ATOM    781  H   VAL A  53      25.981  11.815  13.649  1.00 40.14           H  
ATOM    782  CA  VAL A  53      28.069  12.169  13.312  1.00 40.14           C  
ATOM    783  HA  VAL A  53      28.791  12.395  14.097  1.00 40.14           H  
ATOM    784  C   VAL A  53      28.364  13.082  12.120  1.00 40.14           C  
ATOM    785  CB  VAL A  53      28.216  10.672  12.964  1.00 40.14           C  
ATOM    786  HB  VAL A  53      27.527  10.413  12.161  1.00 40.14           H  
ATOM    787  O   VAL A  53      28.050  12.763  10.976  1.00 40.14           O  
ATOM    788  CG1 VAL A  53      29.647  10.337  12.516  1.00 40.14           C  
ATOM    789 HG11 VAL A  53      30.355  10.601  13.302  1.00 40.14           H  
ATOM    790 HG12 VAL A  53      29.897  10.889  11.610  1.00 40.14           H  
ATOM    791 HG13 VAL A  53      29.729   9.272  12.301  1.00 40.14           H  
ATOM    792  CG2 VAL A  53      27.894   9.784  14.176  1.00 40.14           C  
ATOM    793 HG21 VAL A  53      28.548  10.042  15.009  1.00 40.14           H  
ATOM    794 HG22 VAL A  53      28.034   8.734  13.917  1.00 40.14           H  
ATOM    795 HG23 VAL A  53      26.859   9.925  14.487  1.00 40.14           H  
ATOM    796  N   VAL A  54      28.941  14.253  12.389  1.00 38.46           N  
ATOM    797  H   VAL A  54      29.061  14.501  13.361  1.00 38.46           H  
ATOM    798  CA  VAL A  54      29.427  15.172  11.356  1.00 38.46           C  
ATOM    799  HA  VAL A  54      28.668  15.268  10.579  1.00 38.46           H  
ATOM    800  C   VAL A  54      30.679  14.549  10.741  1.00 38.46           C  
ATOM    801  CB  VAL A  54      29.711  16.579  11.928  1.00 38.46           C  
ATOM    802  HB  VAL A  54      30.499  16.516  12.679  1.00 38.46           H  
ATOM    803  O   VAL A  54      31.771  14.642  11.296  1.00 38.46           O  
ATOM    804  CG1 VAL A  54      30.155  17.554  10.829  1.00 38.46           C  
ATOM    805 HG11 VAL A  54      30.347  18.536  11.259  1.00 38.46           H  
ATOM    806 HG12 VAL A  54      29.377  17.639  10.070  1.00 38.46           H  
ATOM    807 HG13 VAL A  54      31.074  17.202  10.361  1.00 38.46           H  
ATOM    808  CG2 VAL A  54      28.470  17.191  12.596  1.00 38.46           C  
ATOM    809 HG21 VAL A  54      28.154  16.575  13.438  1.00 38.46           H  
ATOM    810 HG22 VAL A  54      27.654  17.262  11.876  1.00 38.46           H  
ATOM    811 HG23 VAL A  54      28.708  18.185  12.973  1.00 38.46           H  
ATOM    812  N   THR A  55      30.542  13.880   9.597  1.00 38.15           N  
ATOM    813  H   THR A  55      29.616  13.758   9.213  1.00 38.15           H  
ATOM    814  CA  THR A  55      31.721  13.496   8.811  1.00 38.15           C  
ATOM    815  HA  THR A  55      32.433  13.017   9.483  1.00 38.15           H  
ATOM    816  C   THR A  55      32.383  14.763   8.263  1.00 38.15           C  
ATOM    817  CB  THR A  55      31.393  12.490   7.695  1.00 38.15           C  
ATOM    818  HB  THR A  55      32.341  12.154   7.273  1.00 38.15           H  
ATOM    819  O   THR A  55      31.686  15.730   7.955  1.00 38.15           O  
ATOM    820  CG2 THR A  55      30.659  11.251   8.209  1.00 38.15           C  
ATOM    821 HG21 THR A  55      31.229  10.790   9.015  1.00 38.15           H  
ATOM    822 HG22 THR A  55      29.670  11.523   8.579  1.00 38.15           H  
ATOM    823 HG23 THR A  55      30.544  10.535   7.395  1.00 38.15           H  
ATOM    824  OG1 THR A  55      30.646  13.059   6.645  1.00 38.15           O  
ATOM    825  HG1 THR A  55      29.897  13.538   7.007  1.00 38.15           H  
ATOM    826  N   GLU A  56      33.711  14.781   8.085  1.00 40.42           N  
ATOM    827  H   GLU A  56      34.253  14.004   8.436  1.00 40.42           H  
ATOM    828  CA  GLU A  56      34.467  15.950   7.573  1.00 40.42           C  
ATOM    829  HA  GLU A  56      34.400  16.763   8.296  1.00 40.42           H  
ATOM    830  C   GLU A  56      33.948  16.508   6.227  1.00 40.42           C  
ATOM    831  CB  GLU A  56      35.950  15.573   7.388  1.00 40.42           C  
ATOM    832  HB2 GLU A  56      36.448  16.384   6.856  1.00 40.42           H  
ATOM    833  HB3 GLU A  56      36.003  14.680   6.765  1.00 40.42           H  
ATOM    834  O   GLU A  56      34.381  17.567   5.783  1.00 40.42           O  
ATOM    835  CG  GLU A  56      36.728  15.339   8.692  1.00 40.42           C  
ATOM    836  HG2 GLU A  56      36.297  14.483   9.210  1.00 40.42           H  
ATOM    837  HG3 GLU A  56      36.612  16.218   9.327  1.00 40.42           H  
ATOM    838  CD  GLU A  56      38.226  15.080   8.434  1.00 40.42           C  
ATOM    839  OE1 GLU A  56      39.018  15.271   9.383  1.00 40.42           O  
ATOM    840  OE2 GLU A  56      38.572  14.681   7.295  1.00 40.42           O  
ATOM    841  N   ARG A  57      33.033  15.794   5.555  1.00 44.66           N  
ATOM    842  H   ARG A  57      32.659  14.988   6.035  1.00 44.66           H  
ATOM    843  CA  ARG A  57      32.468  16.140   4.245  1.00 44.66           C  
ATOM    844  HA  ARG A  57      32.957  17.042   3.876  1.00 44.66           H  
ATOM    845  C   ARG A  57      30.978  16.491   4.265  1.00 44.66           C  
ATOM    846  CB  ARG A  57      32.752  14.993   3.271  1.00 44.66           C  
ATOM    847  HB2 ARG A  57      32.288  14.079   3.643  1.00 44.66           H  
ATOM    848  HB3 ARG A  57      32.314  15.235   2.303  1.00 44.66           H  
ATOM    849  O   ARG A  57      30.460  16.908   3.234  1.00 44.66           O  
ATOM    850  CG  ARG A  57      34.259  14.776   3.091  1.00 44.66           C  
ATOM    851  HG2 ARG A  57      34.710  14.470   4.035  1.00 44.66           H  
ATOM    852  HG3 ARG A  57      34.722  15.706   2.759  1.00 44.66           H  
ATOM    853  CD  ARG A  57      34.501  13.685   2.053  1.00 44.66           C  
ATOM    854  HD2 ARG A  57      34.060  13.999   1.106  1.00 44.66           H  
ATOM    855  HD3 ARG A  57      34.013  12.771   2.390  1.00 44.66           H  
ATOM    856  NE  ARG A  57      35.942  13.447   1.880  1.00 44.66           N  
ATOM    857  HE  ARG A  57      36.556  13.990   2.469  1.00 44.66           H  
ATOM    858  NH1 ARG A  57      35.764  11.791   0.308  1.00 44.66           N  
ATOM    859 HH11 ARG A  57      36.191  11.094  -0.287  1.00 44.66           H  
ATOM    860 HH12 ARG A  57      34.760  11.871   0.378  1.00 44.66           H  
ATOM    861  NH2 ARG A  57      37.785  12.440   1.020  1.00 44.66           N  
ATOM    862 HH21 ARG A  57      38.216  11.745   0.427  1.00 44.66           H  
ATOM    863 HH22 ARG A  57      38.353  12.997   1.642  1.00 44.66           H  
ATOM    864  CZ  ARG A  57      36.490  12.564   1.070  1.00 44.66           C  
ATOM    865  N   SER A  58      30.291  16.333   5.394  1.00 50.95           N  
ATOM    866  H   SER A  58      30.783  16.027   6.222  1.00 50.95           H  
ATOM    867  CA  SER A  58      28.864  16.634   5.539  1.00 50.95           C  
ATOM    868  HA  SER A  58      28.421  16.844   4.566  1.00 50.95           H  
ATOM    869  C   SER A  58      28.707  17.885   6.401  1.00 50.95           C  
ATOM    870  CB  SER A  58      28.114  15.420   6.117  1.00 50.95           C  
ATOM    871  HB2 SER A  58      28.110  14.614   5.383  1.00 50.95           H  
ATOM    872  HB3 SER A  58      27.082  15.694   6.336  1.00 50.95           H  
ATOM    873  O   SER A  58      28.668  17.798   7.626  1.00 50.95           O  
ATOM    874  OG  SER A  58      28.751  14.968   7.298  1.00 50.95           O  
ATOM    875  HG  SER A  58      28.801  15.735   7.873  1.00 50.95           H  
ATOM    876  N   HIS A  59      28.646  19.064   5.779  1.00 65.50           N  
ATOM    877  H   HIS A  59      28.735  19.098   4.774  1.00 65.50           H  
ATOM    878  CA  HIS A  59      28.246  20.282   6.484  1.00 65.50           C  
ATOM    879  HA  HIS A  59      28.863  20.409   7.374  1.00 65.50           H  
ATOM    880  C   HIS A  59      26.786  20.106   6.919  1.00 65.50           C  
ATOM    881  CB  HIS A  59      28.438  21.504   5.566  1.00 65.50           C  
ATOM    882  HB2 HIS A  59      27.886  21.354   4.638  1.00 65.50           H  
ATOM    883  HB3 HIS A  59      28.021  22.382   6.061  1.00 65.50           H  
ATOM    884  O   HIS A  59      25.897  20.191   6.089  1.00 65.50           O  
ATOM    885  CG  HIS A  59      29.884  21.789   5.240  1.00 65.50           C  
ATOM    886  CD2 HIS A  59      30.537  21.516   4.067  1.00 65.50           C  
ATOM    887  HD2 HIS A  59      30.111  21.038   3.197  1.00 65.50           H  
ATOM    888  ND1 HIS A  59      30.810  22.343   6.092  1.00 65.50           N  
ATOM    889  HD1 HIS A  59      30.633  22.675   7.029  1.00 65.50           H  
ATOM    890  CE1 HIS A  59      31.988  22.400   5.448  1.00 65.50           C  
ATOM    891  HE1 HIS A  59      32.905  22.790   5.864  1.00 65.50           H  
ATOM    892  NE2 HIS A  59      31.871  21.910   4.207  1.00 65.50           N  
ATOM    893  N   ILE A  60      26.517  19.789   8.184  1.00 70.30           N  
ATOM    894  H   ILE A  60      27.285  19.623   8.819  1.00 70.30           H  
ATOM    895  CA  ILE A  60      25.144  19.689   8.699  1.00 70.30           C  
ATOM    896  HA  ILE A  60      24.469  19.439   7.880  1.00 70.30           H  
ATOM    897  C   ILE A  60      24.731  21.062   9.212  1.00 70.30           C  
ATOM    898  CB  ILE A  60      25.017  18.560   9.738  1.00 70.30           C  
ATOM    899  HB  ILE A  60      25.798  18.675  10.490  1.00 70.30           H  
ATOM    900  O   ILE A  60      25.475  21.695   9.965  1.00 70.30           O  
ATOM    901  CG1 ILE A  60      25.230  17.230   8.976  1.00 70.30           C  
ATOM    902 HG12 ILE A  60      24.441  17.107   8.235  1.00 70.30           H  
ATOM    903 HG13 ILE A  60      26.179  17.264   8.441  1.00 70.30           H  
ATOM    904  CG2 ILE A  60      23.648  18.611  10.443  1.00 70.30           C  
ATOM    905 HG21 ILE A  60      23.529  19.544  10.995  1.00 70.30           H  
ATOM    906 HG22 ILE A  60      23.565  17.795  11.161  1.00 70.30           H  
ATOM    907 HG23 ILE A  60      22.846  18.513   9.711  1.00 70.30           H  
ATOM    908  CD1 ILE A  60      25.273  15.976   9.835  1.00 70.30           C  
ATOM    909 HD11 ILE A  60      26.010  16.111  10.626  1.00 70.30           H  
ATOM    910 HD12 ILE A  60      25.573  15.131   9.216  1.00 70.30           H  
ATOM    911 HD13 ILE A  60      24.275  15.770  10.223  1.00 70.30           H  
ATOM    912  N   LEU A  61      23.563  21.538   8.782  1.00 74.50           N  
ATOM    913  H   LEU A  61      22.985  20.944   8.205  1.00 74.50           H  
ATOM    914  CA  LEU A  61      23.117  22.896   9.066  1.00 74.50           C  
ATOM    915  HA  LEU A  61      23.965  23.460   9.456  1.00 74.50           H  
ATOM    916  C   LEU A  61      22.030  22.911  10.137  1.00 74.50           C  
ATOM    917  CB  LEU A  61      22.702  23.581   7.758  1.00 74.50           C  
ATOM    918  HB2 LEU A  61      21.804  23.117   7.351  1.00 74.50           H  
ATOM    919  HB3 LEU A  61      23.506  23.429   7.037  1.00 74.50           H  
ATOM    920  O   LEU A  61      20.943  22.386   9.928  1.00 74.50           O  
ATOM    921  CG  LEU A  61      22.486  25.089   7.980  1.00 74.50           C  
ATOM    922  HG  LEU A  61      22.898  25.375   8.947  1.00 74.50           H  
ATOM    923  CD1 LEU A  61      23.238  25.898   6.924  1.00 74.50           C  
ATOM    924 HD11 LEU A  61      23.275  26.944   7.227  1.00 74.50           H  
ATOM    925 HD12 LEU A  61      22.752  25.801   5.953  1.00 74.50           H  
ATOM    926 HD13 LEU A  61      24.264  25.540   6.843  1.00 74.50           H  
ATOM    927  CD2 LEU A  61      21.000  25.444   7.981  1.00 74.50           C  
ATOM    928 HD21 LEU A  61      20.870  26.452   8.374  1.00 74.50           H  
ATOM    929 HD22 LEU A  61      20.604  25.380   6.967  1.00 74.50           H  
ATOM    930 HD23 LEU A  61      20.451  24.756   8.625  1.00 74.50           H  
ATOM    931  N   TYR A  62      22.308  23.545  11.273  1.00 75.07           N  
ATOM    932  H   TYR A  62      23.217  23.973  11.373  1.00 75.07           H  
ATOM    933  CA  TYR A  62      21.355  23.698  12.372  1.00 75.07           C  
ATOM    934  HA  TYR A  62      20.640  22.876  12.342  1.00 75.07           H  
ATOM    935  C   TYR A  62      20.582  25.008  12.238  1.00 75.07           C  
ATOM    936  CB  TYR A  62      22.085  23.623  13.716  1.00 75.07           C  
ATOM    937  HB2 TYR A  62      21.358  23.762  14.517  1.00 75.07           H  
ATOM    938  HB3 TYR A  62      22.806  24.438  13.781  1.00 75.07           H  
ATOM    939  O   TYR A  62      21.175  26.058  11.987  1.00 75.07           O  
ATOM    940  CG  TYR A  62      22.802  22.309  13.937  1.00 75.07           C  
ATOM    941  CD1 TYR A  62      22.119  21.229  14.525  1.00 75.07           C  
ATOM    942  HD1 TYR A  62      21.088  21.333  14.829  1.00 75.07           H  
ATOM    943  CD2 TYR A  62      24.135  22.147  13.505  1.00 75.07           C  
ATOM    944  HD2 TYR A  62      24.655  22.966  13.030  1.00 75.07           H  
ATOM    945  CE1 TYR A  62      22.781  19.998  14.675  1.00 75.07           C  
ATOM    946  HE1 TYR A  62      22.285  19.127  15.077  1.00 75.07           H  
ATOM    947  CE2 TYR A  62      24.794  20.914  13.668  1.00 75.07           C  
ATOM    948  HE2 TYR A  62      25.809  20.791  13.320  1.00 75.07           H  
ATOM    949  OH  TYR A  62      24.716  18.634  14.440  1.00 75.07           O  
ATOM    950  HH  TYR A  62      25.616  18.619  14.107  1.00 75.07           H  
ATOM    951  CZ  TYR A  62      24.113  19.837  14.267  1.00 75.07           C  
ATOM    952  N   PHE A  63      19.270  24.962  12.443  1.00 70.87           N  
ATOM    953  H   PHE A  63      18.837  24.078  12.667  1.00 70.87           H  
ATOM    954  CA  PHE A  63      18.403  26.134  12.375  1.00 70.87           C  
ATOM    955  HA  PHE A  63      18.978  27.010  12.676  1.00 70.87           H  
ATOM    956  C   PHE A  63      17.222  26.027  13.340  1.00 70.87           C  
ATOM    957  CB  PHE A  63      17.942  26.360  10.932  1.00 70.87           C  
ATOM    958  HB2 PHE A  63      18.818  26.477  10.294  1.00 70.87           H  
ATOM    959  HB3 PHE A  63      17.410  27.311  10.916  1.00 70.87           H  
ATOM    960  O   PHE A  63      16.915  24.959  13.865  1.00 70.87           O  
ATOM    961  CG  PHE A  63      17.052  25.282  10.334  1.00 70.87           C  
ATOM    962  CD1 PHE A  63      17.615  24.094   9.829  1.00 70.87           C  
ATOM    963  HD1 PHE A  63      18.678  23.920   9.904  1.00 70.87           H  
ATOM    964  CD2 PHE A  63      15.660  25.480  10.251  1.00 70.87           C  
ATOM    965  HD2 PHE A  63      15.213  26.382  10.642  1.00 70.87           H  
ATOM    966  CE1 PHE A  63      16.795  23.119   9.237  1.00 70.87           C  
ATOM    967  HE1 PHE A  63      17.224  22.197   8.873  1.00 70.87           H  
ATOM    968  CE2 PHE A  63      14.846  24.521   9.624  1.00 70.87           C  
ATOM    969  HE2 PHE A  63      13.784  24.692   9.528  1.00 70.87           H  
ATOM    970  CZ  PHE A  63      15.414  23.343   9.112  1.00 70.87           C  
ATOM    971  HZ  PHE A  63      14.786  22.608   8.630  1.00 70.87           H  
ATOM    972  N   THR A  64      16.565  27.153  13.599  1.00 71.03           N  
ATOM    973  H   THR A  64      16.828  27.998  13.113  1.00 71.03           H  
ATOM    974  CA  THR A  64      15.350  27.195  14.417  1.00 71.03           C  
ATOM    975  HA  THR A  64      15.256  26.267  14.980  1.00 71.03           H  
ATOM    976  C   THR A  64      14.143  27.322  13.491  1.00 71.03           C  
ATOM    977  CB  THR A  64      15.399  28.340  15.436  1.00 71.03           C  
ATOM    978  HB  THR A  64      15.296  29.291  14.913  1.00 71.03           H  
ATOM    979  O   THR A  64      14.111  28.210  12.640  1.00 71.03           O  
ATOM    980  CG2 THR A  64      14.291  28.212  16.471  1.00 71.03           C  
ATOM    981 HG21 THR A  64      14.355  27.242  16.964  1.00 71.03           H  
ATOM    982 HG22 THR A  64      14.377  29.007  17.211  1.00 71.03           H  
ATOM    983 HG23 THR A  64      13.326  28.300  15.973  1.00 71.03           H  
ATOM    984  OG1 THR A  64      16.616  28.359  16.162  1.00 71.03           O  
ATOM    985  HG1 THR A  64      16.817  29.292  16.272  1.00 71.03           H  
ATOM    986  N   GLY A  65      13.173  26.422  13.631  1.00 67.27           N  
ATOM    987  H   GLY A  65      13.271  25.729  14.359  1.00 67.27           H  
ATOM    988  CA  GLY A  65      11.906  26.458  12.912  1.00 67.27           C  
ATOM    989  HA2 GLY A  65      12.095  26.620  11.851  1.00 67.27           H  
ATOM    990  HA3 GLY A  65      11.412  25.493  13.023  1.00 67.27           H  
ATOM    991  C   GLY A  65      10.960  27.554  13.414  1.00 67.27           C  
ATOM    992  O   GLY A  65      11.238  28.264  14.381  1.00 67.27           O  
ATOM    993  N   HIS A  66       9.813  27.695  12.747  1.00 65.67           N  
ATOM    994  H   HIS A  66       9.614  27.024  12.019  1.00 65.67           H  
ATOM    995  CA  HIS A  66       8.849  28.773  12.996  1.00 65.67           C  
ATOM    996  HA  HIS A  66       9.387  29.719  12.929  1.00 65.67           H  
ATOM    997  C   HIS A  66       8.202  28.738  14.391  1.00 65.67           C  
ATOM    998  CB  HIS A  66       7.761  28.772  11.909  1.00 65.67           C  
ATOM    999  HB2 HIS A  66       7.204  29.705  11.984  1.00 65.67           H  
ATOM   1000  HB3 HIS A  66       8.236  28.755  10.927  1.00 65.67           H  
ATOM   1001  O   HIS A  66       7.769  29.783  14.870  1.00 65.67           O  
ATOM   1002  CG  HIS A  66       6.777  27.625  11.999  1.00 65.67           C  
ATOM   1003  CD2 HIS A  66       5.479  27.671  12.434  1.00 65.67           C  
ATOM   1004  HD2 HIS A  66       4.965  28.552  12.790  1.00 65.67           H  
ATOM   1005  ND1 HIS A  66       7.019  26.322  11.647  1.00 65.67           N  
ATOM   1006  HD1 HIS A  66       7.910  25.938  11.368  1.00 65.67           H  
ATOM   1007  CE1 HIS A  66       5.920  25.595  11.866  1.00 65.67           C  
ATOM   1008  HE1 HIS A  66       5.846  24.529  11.708  1.00 65.67           H  
ATOM   1009  NE2 HIS A  66       4.935  26.380  12.328  1.00 65.67           N  
ATOM   1010  N   LYS A  67       8.134  27.574  15.054  1.00 65.64           N  
ATOM   1011  H   LYS A  67       8.558  26.750  14.654  1.00 65.64           H  
ATOM   1012  CA  LYS A  67       7.617  27.431  16.428  1.00 65.64           C  
ATOM   1013  HA  LYS A  67       6.984  28.291  16.649  1.00 65.64           H  
ATOM   1014  C   LYS A  67       8.733  27.463  17.477  1.00 65.64           C  
ATOM   1015  CB  LYS A  67       6.750  26.165  16.596  1.00 65.64           C  
ATOM   1016  HB2 LYS A  67       7.382  25.279  16.648  1.00 65.64           H  
ATOM   1017  HB3 LYS A  67       6.231  26.242  17.551  1.00 65.64           H  
ATOM   1018  O   LYS A  67       8.484  27.163  18.642  1.00 65.64           O  
ATOM   1019  CG  LYS A  67       5.707  25.965  15.495  1.00 65.64           C  
ATOM   1020  HG2 LYS A  67       5.085  26.857  15.418  1.00 65.64           H  
ATOM   1021  HG3 LYS A  67       6.231  25.793  14.556  1.00 65.64           H  
ATOM   1022  CD  LYS A  67       4.829  24.743  15.790  1.00 65.64           C  
ATOM   1023  HD2 LYS A  67       4.390  24.849  16.782  1.00 65.64           H  
ATOM   1024  HD3 LYS A  67       5.453  23.850  15.769  1.00 65.64           H  
ATOM   1025  CE  LYS A  67       3.712  24.626  14.748  1.00 65.64           C  
ATOM   1026  HE2 LYS A  67       3.111  25.535  14.777  1.00 65.64           H  
ATOM   1027  HE3 LYS A  67       4.170  24.571  13.760  1.00 65.64           H  
ATOM   1028  NZ  LYS A  67       2.863  23.431  14.986  1.00 65.64           N  
ATOM   1029  HZ1 LYS A  67       2.436  23.474  15.900  1.00 65.64           H  
ATOM   1030  HZ2 LYS A  67       2.130  23.372  14.294  1.00 65.64           H  
ATOM   1031  HZ3 LYS A  67       3.418  22.589  14.938  1.00 65.64           H  
ATOM   1032  N   GLY A  68       9.960  27.823  17.093  1.00 67.11           N  
ATOM   1033  H   GLY A  68      10.116  28.017  16.114  1.00 67.11           H  
ATOM   1034  CA  GLY A  68      11.116  27.804  17.990  1.00 67.11           C  
ATOM   1035  HA2 GLY A  68      10.808  28.135  18.982  1.00 67.11           H  
ATOM   1036  HA3 GLY A  68      11.859  28.509  17.616  1.00 67.11           H  
ATOM   1037  C   GLY A  68      11.769  26.425  18.137  1.00 67.11           C  
ATOM   1038  O   GLY A  68      12.700  26.274  18.932  1.00 67.11           O  
ATOM   1039  N   GLU A  69      11.311  25.419  17.388  1.00 69.97           N  
ATOM   1040  H   GLU A  69      10.553  25.597  16.744  1.00 69.97           H  
ATOM   1041  CA  GLU A  69      11.870  24.072  17.390  1.00 69.97           C  
ATOM   1042  HA  GLU A  69      11.963  23.772  18.433  1.00 69.97           H  
ATOM   1043  C   GLU A  69      13.281  24.059  16.789  1.00 69.97           C  
ATOM   1044  CB  GLU A  69      10.914  23.053  16.727  1.00 69.97           C  
ATOM   1045  HB2 GLU A  69       9.942  23.107  17.218  1.00 69.97           H  
ATOM   1046  HB3 GLU A  69      11.320  22.066  16.951  1.00 69.97           H  
ATOM   1047  O   GLU A  69      13.555  24.714  15.786  1.00 69.97           O  
ATOM   1048  CG  GLU A  69      10.707  23.109  15.196  1.00 69.97           C  
ATOM   1049  HG2 GLU A  69      10.337  22.131  14.886  1.00 69.97           H  
ATOM   1050  HG3 GLU A  69      11.671  23.253  14.708  1.00 69.97           H  
ATOM   1051  CD  GLU A  69       9.724  24.168  14.671  1.00 69.97           C  
ATOM   1052  OE1 GLU A  69       9.297  24.067  13.495  1.00 69.97           O  
ATOM   1053  OE2 GLU A  69       9.444  25.144  15.393  1.00 69.97           O  
ATOM   1054  N   ARG A  70      14.212  23.323  17.401  1.00 71.81           N  
ATOM   1055  H   ARG A  70      13.928  22.731  18.169  1.00 71.81           H  
ATOM   1056  CA  ARG A  70      15.566  23.174  16.857  1.00 71.81           C  
ATOM   1057  HA  ARG A  70      15.864  24.098  16.363  1.00 71.81           H  
ATOM   1058  C   ARG A  70      15.545  22.084  15.799  1.00 71.81           C  
ATOM   1059  CB  ARG A  70      16.573  22.857  17.963  1.00 71.81           C  
ATOM   1060  HB2 ARG A  70      17.533  22.617  17.505  1.00 71.81           H  
ATOM   1061  HB3 ARG A  70      16.223  21.990  18.523  1.00 71.81           H  
ATOM   1062  O   ARG A  70      15.164  20.954  16.085  1.00 71.81           O  
ATOM   1063  CG  ARG A  70      16.761  24.037  18.921  1.00 71.81           C  
ATOM   1064  HG2 ARG A  70      17.089  24.914  18.363  1.00 71.81           H  
ATOM   1065  HG3 ARG A  70      15.817  24.259  19.418  1.00 71.81           H  
ATOM   1066  CD  ARG A  70      17.814  23.665  19.966  1.00 71.81           C  
ATOM   1067  HD2 ARG A  70      18.765  23.505  19.458  1.00 71.81           H  
ATOM   1068  HD3 ARG A  70      17.510  22.736  20.447  1.00 71.81           H  
ATOM   1069  NE  ARG A  70      17.955  24.720  20.985  1.00 71.81           N  
ATOM   1070  HE  ARG A  70      17.242  25.435  20.978  1.00 71.81           H  
ATOM   1071  NH1 ARG A  70      19.721  23.782  22.105  1.00 71.81           N  
ATOM   1072 HH11 ARG A  70      20.367  23.770  22.881  1.00 71.81           H  
ATOM   1073 HH12 ARG A  70      19.692  23.011  21.454  1.00 71.81           H  
ATOM   1074  NH2 ARG A  70      18.849  25.698  22.841  1.00 71.81           N  
ATOM   1075 HH21 ARG A  70      19.506  25.668  23.607  1.00 71.81           H  
ATOM   1076 HH22 ARG A  70      18.110  26.386  22.835  1.00 71.81           H  
ATOM   1077  CZ  ARG A  70      18.839  24.732  21.966  1.00 71.81           C  
ATOM   1078  N   LEU A  71      15.978  22.420  14.598  1.00 78.87           N  
ATOM   1079  H   LEU A  71      16.291  23.367  14.444  1.00 78.87           H  
ATOM   1080  CA  LEU A  71      16.034  21.529  13.450  1.00 78.87           C  
ATOM   1081  HA  LEU A  71      15.739  20.522  13.746  1.00 78.87           H  
ATOM   1082  C   LEU A  71      17.474  21.452  12.940  1.00 78.87           C  
ATOM   1083  CB  LEU A  71      15.056  22.025  12.369  1.00 78.87           C  
ATOM   1084  HB2 LEU A  71      15.376  23.019  12.056  1.00 78.87           H  
ATOM   1085  HB3 LEU A  71      15.122  21.364  11.504  1.00 78.87           H  
ATOM   1086  O   LEU A  71      18.284  22.355  13.156  1.00 78.87           O  
ATOM   1087  CG  LEU A  71      13.584  22.107  12.820  1.00 78.87           C  
ATOM   1088  HG  LEU A  71      13.524  22.759  13.692  1.00 78.87           H  
ATOM   1089  CD1 LEU A  71      12.710  22.721  11.732  1.00 78.87           C  
ATOM   1090 HD11 LEU A  71      11.676  22.766  12.075  1.00 78.87           H  
ATOM   1091 HD12 LEU A  71      13.045  23.740  11.537  1.00 78.87           H  
ATOM   1092 HD13 LEU A  71      12.770  22.128  10.820  1.00 78.87           H  
ATOM   1093  CD2 LEU A  71      13.002  20.743  13.185  1.00 78.87           C  
ATOM   1094 HD21 LEU A  71      13.218  20.015  12.402  1.00 78.87           H  
ATOM   1095 HD22 LEU A  71      13.436  20.423  14.133  1.00 78.87           H  
ATOM   1096 HD23 LEU A  71      11.924  20.819  13.325  1.00 78.87           H  
ATOM   1097  N   LEU A  72      17.795  20.360  12.263  1.00 80.13           N  
ATOM   1098  H   LEU A  72      17.089  19.648  12.142  1.00 80.13           H  
ATOM   1099  CA  LEU A  72      19.040  20.196  11.525  1.00 80.13           C  
ATOM   1100  HA  LEU A  72      19.526  21.168  11.446  1.00 80.13           H  
ATOM   1101  C   LEU A  72      18.726  19.730  10.107  1.00 80.13           C  
ATOM   1102  CB  LEU A  72      19.991  19.267  12.297  1.00 80.13           C  
ATOM   1103  HB2 LEU A  72      20.035  19.627  13.325  1.00 80.13           H  
ATOM   1104  HB3 LEU A  72      20.995  19.362  11.884  1.00 80.13           H  
ATOM   1105  O   LEU A  72      17.771  18.988   9.907  1.00 80.13           O  
ATOM   1106  CG  LEU A  72      19.576  17.781  12.294  1.00 80.13           C  
ATOM   1107  HG  LEU A  72      18.494  17.702  12.183  1.00 80.13           H  
ATOM   1108  CD1 LEU A  72      20.263  16.998  11.174  1.00 80.13           C  
ATOM   1109 HD11 LEU A  72      21.345  17.046  11.289  1.00 80.13           H  
ATOM   1110 HD12 LEU A  72      19.966  15.950  11.215  1.00 80.13           H  
ATOM   1111 HD13 LEU A  72      19.991  17.391  10.195  1.00 80.13           H  
ATOM   1112  CD2 LEU A  72      19.960  17.115  13.611  1.00 80.13           C  
ATOM   1113 HD21 LEU A  72      19.915  16.030  13.519  1.00 80.13           H  
ATOM   1114 HD22 LEU A  72      20.970  17.425  13.879  1.00 80.13           H  
ATOM   1115 HD23 LEU A  72      19.258  17.418  14.388  1.00 80.13           H  
ATOM   1116  N   CYS A  73      19.522  20.161   9.139  1.00 79.81           N  
ATOM   1117  H   CYS A  73      20.259  20.804   9.389  1.00 79.81           H  
ATOM   1118  CA  CYS A  73      19.458  19.742   7.747  1.00 79.81           C  
ATOM   1119  HA  CYS A  73      18.579  19.118   7.582  1.00 79.81           H  
ATOM   1120  C   CYS A  73      20.709  18.920   7.421  1.00 79.81           C  
ATOM   1121  CB  CYS A  73      19.322  20.994   6.875  1.00 79.81           C  
ATOM   1122  HB2 CYS A  73      20.211  21.615   6.988  1.00 79.81           H  
ATOM   1123  HB3 CYS A  73      18.443  21.556   7.189  1.00 79.81           H  
ATOM   1124  O   CYS A  73      21.822  19.454   7.466  1.00 79.81           O  
ATOM   1125  SG  CYS A  73      19.125  20.522   5.138  1.00 79.81           S  
ATOM   1126  HG  CYS A  73      18.974  21.746   4.623  1.00 79.81           H  
ATOM   1127  N   ASP A  74      20.519  17.636   7.120  1.00 80.51           N  
ATOM   1128  H   ASP A  74      19.575  17.278   7.113  1.00 80.51           H  
ATOM   1129  CA  ASP A  74      21.566  16.707   6.704  1.00 80.51           C  
ATOM   1130  HA  ASP A  74      22.524  17.077   7.070  1.00 80.51           H  
ATOM   1131  C   ASP A  74      21.610  16.595   5.168  1.00 80.51           C  
ATOM   1132  CB  ASP A  74      21.367  15.333   7.362  1.00 80.51           C  
ATOM   1133  HB2 ASP A  74      20.425  14.900   7.026  1.00 80.51           H  
ATOM   1134  HB3 ASP A  74      21.315  15.469   8.443  1.00 80.51           H  
ATOM   1135  O   ASP A  74      20.709  16.018   4.552  1.00 80.51           O  
ATOM   1136  CG  ASP A  74      22.515  14.363   7.044  1.00 80.51           C  
ATOM   1137  OD1 ASP A  74      23.378  14.696   6.193  1.00 80.51           O  
ATOM   1138  OD2 ASP A  74      22.575  13.287   7.667  1.00 80.51           O  
ATOM   1139  N   PRO A  75      22.654  17.120   4.506  1.00 79.72           N  
ATOM   1140  CA  PRO A  75      22.749  17.085   3.055  1.00 79.72           C  
ATOM   1141  HA  PRO A  75      21.766  17.245   2.612  1.00 79.72           H  
ATOM   1142  C   PRO A  75      23.301  15.765   2.492  1.00 79.72           C  
ATOM   1143  CB  PRO A  75      23.631  18.277   2.717  1.00 79.72           C  
ATOM   1144  HB2 PRO A  75      23.031  19.187   2.739  1.00 79.72           H  
ATOM   1145  HB3 PRO A  75      24.125  18.165   1.752  1.00 79.72           H  
ATOM   1146  O   PRO A  75      23.555  15.705   1.290  1.00 79.72           O  
ATOM   1147  CG  PRO A  75      24.623  18.289   3.874  1.00 79.72           C  
ATOM   1148  HG2 PRO A  75      25.404  17.547   3.704  1.00 79.72           H  
ATOM   1149  HG3 PRO A  75      25.051  19.283   4.002  1.00 79.72           H  
ATOM   1150  CD  PRO A  75      23.765  17.877   5.068  1.00 79.72           C  
ATOM   1151  HD2 PRO A  75      24.349  17.271   5.760  1.00 79.72           H  
ATOM   1152  HD3 PRO A  75      23.388  18.770   5.567  1.00 79.72           H  
ATOM   1153  N   SER A  76      23.499  14.710   3.295  1.00 68.47           N  
ATOM   1154  H   SER A  76      23.306  14.815   4.281  1.00 68.47           H  
ATOM   1155  CA  SER A  76      24.140  13.450   2.867  1.00 68.47           C  
ATOM   1156  HA  SER A  76      25.176  13.664   2.603  1.00 68.47           H  
ATOM   1157  C   SER A  76      23.490  12.784   1.642  1.00 68.47           C  
ATOM   1158  CB  SER A  76      24.155  12.452   4.032  1.00 68.47           C  
ATOM   1159  HB2 SER A  76      24.588  11.512   3.691  1.00 68.47           H  
ATOM   1160  HB3 SER A  76      23.139  12.267   4.382  1.00 68.47           H  
ATOM   1161  O   SER A  76      24.180  12.126   0.864  1.00 68.47           O  
ATOM   1162  OG  SER A  76      24.940  12.959   5.090  1.00 68.47           O  
ATOM   1163  HG  SER A  76      24.381  13.530   5.622  1.00 68.47           H  
ATOM   1164  N   GLY A  77      22.182  12.981   1.438  1.00 67.34           N  
ATOM   1165  H   GLY A  77      21.680  13.503   2.143  1.00 67.34           H  
ATOM   1166  CA  GLY A  77      21.431  12.504   0.266  1.00 67.34           C  
ATOM   1167  HA2 GLY A  77      20.461  12.138   0.604  1.00 67.34           H  
ATOM   1168  HA3 GLY A  77      21.960  11.670  -0.195  1.00 67.34           H  
ATOM   1169  C   GLY A  77      21.176  13.558  -0.822  1.00 67.34           C  
ATOM   1170  O   GLY A  77      20.478  13.281  -1.795  1.00 67.34           O  
ATOM   1171  N   SER A  78      21.690  14.780  -0.665  1.00 70.09           N  
ATOM   1172  H   SER A  78      22.337  14.935   0.095  1.00 70.09           H  
ATOM   1173  CA  SER A  78      21.352  15.916  -1.524  1.00 70.09           C  
ATOM   1174  HA  SER A  78      20.277  15.899  -1.704  1.00 70.09           H  
ATOM   1175  C   SER A  78      22.079  15.873  -2.867  1.00 70.09           C  
ATOM   1176  CB  SER A  78      21.677  17.211  -0.794  1.00 70.09           C  
ATOM   1177  HB2 SER A  78      21.230  17.161   0.199  1.00 70.09           H  
ATOM   1178  HB3 SER A  78      22.756  17.316  -0.684  1.00 70.09           H  
ATOM   1179  O   SER A  78      23.308  15.833  -2.932  1.00 70.09           O  
ATOM   1180  OG  SER A  78      21.157  18.334  -1.476  1.00 70.09           O  
ATOM   1181  HG  SER A  78      21.002  18.963  -0.768  1.00 70.09           H  
ATOM   1182  N   ALA A  79      21.317  15.958  -3.960  1.00 68.45           N  
ATOM   1183  H   ALA A  79      20.314  15.933  -3.843  1.00 68.45           H  
ATOM   1184  CA  ALA A  79      21.865  16.139  -5.307  1.00 68.45           C  
ATOM   1185  HA  ALA A  79      22.753  15.515  -5.410  1.00 68.45           H  
ATOM   1186  C   ALA A  79      22.297  17.595  -5.583  1.00 68.45           C  
ATOM   1187  CB  ALA A  79      20.819  15.657  -6.318  1.00 68.45           C  
ATOM   1188  HB1 ALA A  79      20.581  14.609  -6.132  1.00 68.45           H  
ATOM   1189  HB2 ALA A  79      21.215  15.754  -7.329  1.00 68.45           H  
ATOM   1190  HB3 ALA A  79      19.911  16.254  -6.232  1.00 68.45           H  
ATOM   1191  O   ALA A  79      22.979  17.869  -6.575  1.00 68.45           O  
ATOM   1192  N   THR A  80      21.899  18.543  -4.727  1.00 73.49           N  
ATOM   1193  H   THR A  80      21.439  18.257  -3.874  1.00 73.49           H  
ATOM   1194  CA  THR A  80      22.224  19.963  -4.893  1.00 73.49           C  
ATOM   1195  HA  THR A  80      22.324  20.163  -5.960  1.00 73.49           H  
ATOM   1196  C   THR A  80      23.548  20.299  -4.236  1.00 73.49           C  
ATOM   1197  CB  THR A  80      21.137  20.908  -4.379  1.00 73.49           C  
ATOM   1198  HB  THR A  80      21.412  21.926  -4.654  1.00 73.49           H  
ATOM   1199  O   THR A  80      23.974  19.675  -3.268  1.00 73.49           O  
ATOM   1200  CG2 THR A  80      19.787  20.602  -5.005  1.00 73.49           C  
ATOM   1201 HG21 THR A  80      19.458  19.595  -4.748  1.00 73.49           H  
ATOM   1202 HG22 THR A  80      19.845  20.697  -6.089  1.00 73.49           H  
ATOM   1203 HG23 THR A  80      19.056  21.311  -4.616  1.00 73.49           H  
ATOM   1204  OG1 THR A  80      21.040  20.854  -2.982  1.00 73.49           O  
ATOM   1205  HG1 THR A  80      20.592  20.037  -2.749  1.00 73.49           H  
ATOM   1206  N   HIS A  81      24.224  21.312  -4.764  1.00 77.21           N  
ATOM   1207  H   HIS A  81      23.823  21.840  -5.526  1.00 77.21           H  
ATOM   1208  CA  HIS A  81      25.587  21.622  -4.353  1.00 77.21           C  
ATOM   1209  HA  HIS A  81      26.042  20.722  -3.939  1.00 77.21           H  
ATOM   1210  C   HIS A  81      25.655  22.671  -3.232  1.00 77.21           C  
ATOM   1211  CB  HIS A  81      26.410  21.993  -5.588  1.00 77.21           C  
ATOM   1212  HB2 HIS A  81      27.416  22.231  -5.245  1.00 77.21           H  
ATOM   1213  HB3 HIS A  81      25.978  22.873  -6.066  1.00 77.21           H  
ATOM   1214  O   HIS A  81      26.754  23.048  -2.839  1.00 77.21           O  
ATOM   1215  CG  HIS A  81      26.548  20.889  -6.609  1.00 77.21           C  
ATOM   1216  CD2 HIS A  81      27.723  20.313  -7.000  1.00 77.21           C  
ATOM   1217  HD2 HIS A  81      28.701  20.564  -6.616  1.00 77.21           H  
ATOM   1218  ND1 HIS A  81      25.546  20.248  -7.306  1.00 77.21           N  
ATOM   1219  HD1 HIS A  81      24.550  20.399  -7.227  1.00 77.21           H  
ATOM   1220  CE1 HIS A  81      26.109  19.318  -8.091  1.00 77.21           C  
ATOM   1221  HE1 HIS A  81      25.564  18.648  -8.740  1.00 77.21           H  
ATOM   1222  NE2 HIS A  81      27.444  19.318  -7.938  1.00 77.21           N  
ATOM   1223  N   GLY A  82      24.519  23.125  -2.681  1.00 80.02           N  
ATOM   1224  H   GLY A  82      23.634  22.762  -3.008  1.00 80.02           H  
ATOM   1225  CA  GLY A  82      24.484  24.169  -1.647  1.00 80.02           C  
ATOM   1226  HA2 GLY A  82      23.449  24.378  -1.379  1.00 80.02           H  
ATOM   1227  HA3 GLY A  82      24.923  25.086  -2.042  1.00 80.02           H  
ATOM   1228  C   GLY A  82      25.223  23.796  -0.359  1.00 80.02           C  
ATOM   1229  O   GLY A  82      25.808  24.659   0.287  1.00 80.02           O  
ATOM   1230  N   HIS A  83      25.309  22.502  -0.038  1.00 79.39           N  
ATOM   1231  H   HIS A  83      24.814  21.827  -0.603  1.00 79.39           H  
ATOM   1232  CA  HIS A  83      26.127  22.003   1.073  1.00 79.39           C  
ATOM   1233  HA  HIS A  83      25.915  22.614   1.950  1.00 79.39           H  
ATOM   1234  C   HIS A  83      27.639  22.114   0.841  1.00 79.39           C  
ATOM   1235  CB  HIS A  83      25.728  20.565   1.403  1.00 79.39           C  
ATOM   1236  HB2 HIS A  83      26.232  20.272   2.323  1.00 79.39           H  
ATOM   1237  HB3 HIS A  83      24.653  20.545   1.584  1.00 79.39           H  
ATOM   1238  O   HIS A  83      28.415  21.815   1.740  1.00 79.39           O  
ATOM   1239  CG  HIS A  83      26.077  19.565   0.325  1.00 79.39           C  
ATOM   1240  CD2 HIS A  83      27.246  18.858   0.206  1.00 79.39           C  
ATOM   1241  HD2 HIS A  83      28.087  18.921   0.880  1.00 79.39           H  
ATOM   1242  ND1 HIS A  83      25.277  19.187  -0.727  1.00 79.39           N  
ATOM   1243  HD1 HIS A  83      24.314  19.441  -0.898  1.00 79.39           H  
ATOM   1244  CE1 HIS A  83      25.941  18.278  -1.456  1.00 79.39           C  
ATOM   1245  HE1 HIS A  83      25.525  17.770  -2.313  1.00 79.39           H  
ATOM   1246  NE2 HIS A  83      27.173  18.075  -0.958  1.00 79.39           N  
ATOM   1247  N   ARG A  84      28.069  22.528  -0.356  1.00 81.45           N  
ATOM   1248  H   ARG A  84      27.371  22.749  -1.052  1.00 81.45           H  
ATOM   1249  CA  ARG A  84      29.476  22.716  -0.737  1.00 81.45           C  
ATOM   1250  HA  ARG A  84      30.107  22.275   0.034  1.00 81.45           H  
ATOM   1251  C   ARG A  84      29.893  24.188  -0.792  1.00 81.45           C  
ATOM   1252  CB  ARG A  84      29.772  22.003  -2.059  1.00 81.45           C  
ATOM   1253  HB2 ARG A  84      29.335  22.560  -2.888  1.00 81.45           H  
ATOM   1254  HB3 ARG A  84      30.856  21.998  -2.177  1.00 81.45           H  
ATOM   1255  O   ARG A  84      30.943  24.511  -1.348  1.00 81.45           O  
ATOM   1256  CG  ARG A  84      29.272  20.555  -2.099  1.00 81.45           C  
ATOM   1257  HG2 ARG A  84      28.184  20.538  -2.161  1.00 81.45           H  
ATOM   1258  HG3 ARG A  84      29.597  20.031  -1.200  1.00 81.45           H  
ATOM   1259  CD  ARG A  84      29.862  19.868  -3.324  1.00 81.45           C  
ATOM   1260  HD2 ARG A  84      29.553  20.417  -4.213  1.00 81.45           H  
ATOM   1261  HD3 ARG A  84      30.947  19.890  -3.227  1.00 81.45           H  
ATOM   1262  NE  ARG A  84      29.436  18.470  -3.428  1.00 81.45           N  
ATOM   1263  HE  ARG A  84      28.861  18.119  -2.676  1.00 81.45           H  
ATOM   1264  NH1 ARG A  84      30.363  18.068  -5.494  1.00 81.45           N  
ATOM   1265 HH11 ARG A  84      30.389  17.500  -6.329  1.00 81.45           H  
ATOM   1266 HH12 ARG A  84      30.701  19.020  -5.522  1.00 81.45           H  
ATOM   1267  NH2 ARG A  84      29.261  16.446  -4.432  1.00 81.45           N  
ATOM   1268 HH21 ARG A  84      29.367  15.851  -5.241  1.00 81.45           H  
ATOM   1269 HH22 ARG A  84      28.684  16.149  -3.658  1.00 81.45           H  
ATOM   1270  CZ  ARG A  84      29.693  17.672  -4.446  1.00 81.45           C  
ATOM   1271  N   VAL A  85      29.058  25.081  -0.261  1.00 85.30           N  
ATOM   1272  H   VAL A  85      28.207  24.738   0.161  1.00 85.30           H  
ATOM   1273  CA  VAL A  85      29.395  26.493  -0.061  1.00 85.30           C  
ATOM   1274  HA  VAL A  85      29.730  26.919  -1.007  1.00 85.30           H  
ATOM   1275  C   VAL A  85      30.550  26.595   0.928  1.00 85.30           C  
ATOM   1276  CB  VAL A  85      28.153  27.268   0.406  1.00 85.30           C  
ATOM   1277  HB  VAL A  85      27.650  26.718   1.202  1.00 85.30           H  
ATOM   1278  O   VAL A  85      30.530  25.976   1.991  1.00 85.30           O  
ATOM   1279  CG1 VAL A  85      28.460  28.675   0.910  1.00 85.30           C  
ATOM   1280 HG11 VAL A  85      28.994  29.234   0.141  1.00 85.30           H  
ATOM   1281 HG12 VAL A  85      29.052  28.630   1.824  1.00 85.30           H  
ATOM   1282 HG13 VAL A  85      27.524  29.195   1.112  1.00 85.30           H  
ATOM   1283  CG2 VAL A  85      27.204  27.428  -0.784  1.00 85.30           C  
ATOM   1284 HG21 VAL A  85      26.304  27.961  -0.480  1.00 85.30           H  
ATOM   1285 HG22 VAL A  85      26.914  26.452  -1.173  1.00 85.30           H  
ATOM   1286 HG23 VAL A  85      27.697  28.001  -1.570  1.00 85.30           H  
ATOM   1287  N   ALA A  86      31.576  27.362   0.568  1.00 81.82           N  
ATOM   1288  H   ALA A  86      31.497  27.933  -0.262  1.00 81.82           H  
ATOM   1289  CA  ALA A  86      32.779  27.473   1.378  1.00 81.82           C  
ATOM   1290  HA  ALA A  86      33.051  26.475   1.722  1.00 81.82           H  
ATOM   1291  C   ALA A  86      32.535  28.333   2.628  1.00 81.82           C  
ATOM   1292  CB  ALA A  86      33.922  27.987   0.497  1.00 81.82           C  
ATOM   1293  HB1 ALA A  86      33.629  28.913   0.003  1.00 81.82           H  
ATOM   1294  HB2 ALA A  86      34.154  27.246  -0.268  1.00 81.82           H  
ATOM   1295  HB3 ALA A  86      34.811  28.165   1.101  1.00 81.82           H  
ATOM   1296  O   ALA A  86      31.667  29.205   2.659  1.00 81.82           O  
ATOM   1297  N   HIS A  87      33.324  28.108   3.676  1.00 82.06           N  
ATOM   1298  H   HIS A  87      34.048  27.408   3.609  1.00 82.06           H  
ATOM   1299  CA  HIS A  87      33.291  28.975   4.846  1.00 82.06           C  
ATOM   1300  HA  HIS A  87      32.247  29.172   5.089  1.00 82.06           H  
ATOM   1301  C   HIS A  87      34.003  30.306   4.568  1.00 82.06           C  
ATOM   1302  CB  HIS A  87      33.930  28.274   6.047  1.00 82.06           C  
ATOM   1303  HB2 HIS A  87      34.978  28.079   5.820  1.00 82.06           H  
ATOM   1304  HB3 HIS A  87      33.453  27.309   6.222  1.00 82.06           H  
ATOM   1305  O   HIS A  87      35.118  30.305   4.051  1.00 82.06           O  
ATOM   1306  CG  HIS A  87      33.861  29.112   7.299  1.00 82.06           C  
ATOM   1307  CD2 HIS A  87      34.906  29.365   8.143  1.00 82.06           C  
ATOM   1308  HD2 HIS A  87      35.903  28.959   8.057  1.00 82.06           H  
ATOM   1309  ND1 HIS A  87      32.795  29.877   7.727  1.00 82.06           N  
ATOM   1310  HD1 HIS A  87      31.966  30.071   7.186  1.00 82.06           H  
ATOM   1311  CE1 HIS A  87      33.193  30.553   8.823  1.00 82.06           C  
ATOM   1312  HE1 HIS A  87      32.612  31.294   9.352  1.00 82.06           H  
ATOM   1313  NE2 HIS A  87      34.472  30.273   9.109  1.00 82.06           N  
ATOM   1314  N   SER A  88      33.408  31.429   4.976  1.00 82.75           N  
ATOM   1315  H   SER A  88      32.461  31.377   5.324  1.00 82.75           H  
ATOM   1316  CA  SER A  88      34.103  32.712   5.099  1.00 82.75           C  
ATOM   1317  HA  SER A  88      35.168  32.511   5.217  1.00 82.75           H  
ATOM   1318  C   SER A  88      33.572  33.510   6.295  1.00 82.75           C  
ATOM   1319  CB  SER A  88      33.919  33.539   3.827  1.00 82.75           C  
ATOM   1320  HB2 SER A  88      34.320  32.990   2.974  1.00 82.75           H  
ATOM   1321  HB3 SER A  88      32.855  33.721   3.675  1.00 82.75           H  
ATOM   1322  O   SER A  88      32.355  33.619   6.440  1.00 82.75           O  
ATOM   1323  OG  SER A  88      34.578  34.784   3.932  1.00 82.75           O  
ATOM   1324  HG  SER A  88      34.384  35.279   3.133  1.00 82.75           H  
ATOM   1325  N   PRO A  89      34.440  34.131   7.119  1.00 76.07           N  
ATOM   1326  CA  PRO A  89      34.022  35.091   8.147  1.00 76.07           C  
ATOM   1327  HA  PRO A  89      33.229  34.660   8.759  1.00 76.07           H  
ATOM   1328  C   PRO A  89      33.493  36.414   7.554  1.00 76.07           C  
ATOM   1329  CB  PRO A  89      35.268  35.303   9.012  1.00 76.07           C  
ATOM   1330  HB2 PRO A  89      35.281  34.553   9.803  1.00 76.07           H  
ATOM   1331  HB3 PRO A  89      35.310  36.304   9.441  1.00 76.07           H  
ATOM   1332  O   PRO A  89      32.855  37.203   8.250  1.00 76.07           O  
ATOM   1333  CG  PRO A  89      36.430  35.042   8.056  1.00 76.07           C  
ATOM   1334  HG2 PRO A  89      36.646  35.950   7.493  1.00 76.07           H  
ATOM   1335  HG3 PRO A  89      37.319  34.697   8.584  1.00 76.07           H  
ATOM   1336  CD  PRO A  89      35.886  33.973   7.113  1.00 76.07           C  
ATOM   1337  HD2 PRO A  89      36.300  34.114   6.115  1.00 76.07           H  
ATOM   1338  HD3 PRO A  89      36.140  32.983   7.490  1.00 76.07           H  
ATOM   1339  N   THR A  90      33.720  36.661   6.260  1.00 83.70           N  
ATOM   1340  H   THR A  90      34.277  35.998   5.742  1.00 83.70           H  
ATOM   1341  CA  THR A  90      33.110  37.753   5.485  1.00 83.70           C  
ATOM   1342  HA  THR A  90      32.422  38.313   6.119  1.00 83.70           H  
ATOM   1343  C   THR A  90      32.293  37.152   4.339  1.00 83.70           C  
ATOM   1344  CB  THR A  90      34.165  38.749   4.977  1.00 83.70           C  
ATOM   1345  HB  THR A  90      33.683  39.465   4.312  1.00 83.70           H  
ATOM   1346  O   THR A  90      32.736  37.187   3.189  1.00 83.70           O  
ATOM   1347  CG2 THR A  90      34.813  39.523   6.122  1.00 83.70           C  
ATOM   1348 HG21 THR A  90      34.048  40.041   6.701  1.00 83.70           H  
ATOM   1349 HG22 THR A  90      35.509  40.255   5.713  1.00 83.70           H  
ATOM   1350 HG23 THR A  90      35.359  38.840   6.773  1.00 83.70           H  
ATOM   1351  OG1 THR A  90      35.193  38.092   4.278  1.00 83.70           O  
ATOM   1352  HG1 THR A  90      34.794  37.735   3.481  1.00 83.70           H  
ATOM   1353  N   PRO A  91      31.136  36.530   4.634  1.00 91.00           N  
ATOM   1354  CA  PRO A  91      30.397  35.762   3.645  1.00 91.00           C  
ATOM   1355  HA  PRO A  91      31.074  35.106   3.099  1.00 91.00           H  
ATOM   1356  C   PRO A  91      29.668  36.670   2.657  1.00 91.00           C  
ATOM   1357  CB  PRO A  91      29.428  34.914   4.457  1.00 91.00           C  
ATOM   1358  HB2 PRO A  91      29.968  34.036   4.812  1.00 91.00           H  
ATOM   1359  HB3 PRO A  91      28.545  34.629   3.885  1.00 91.00           H  
ATOM   1360  O   PRO A  91      29.135  37.723   3.034  1.00 91.00           O  
ATOM   1361  CG  PRO A  91      29.091  35.827   5.633  1.00 91.00           C  
ATOM   1362  HG2 PRO A  91      28.377  36.588   5.318  1.00 91.00           H  
ATOM   1363  HG3 PRO A  91      28.688  35.274   6.481  1.00 91.00           H  
ATOM   1364  CD  PRO A  91      30.451  36.467   5.923  1.00 91.00           C  
ATOM   1365  HD2 PRO A  91      31.017  35.830   6.602  1.00 91.00           H  
ATOM   1366  HD3 PRO A  91      30.320  37.457   6.360  1.00 91.00           H  
ATOM   1367  N   ASN A  92      29.597  36.231   1.403  1.00 93.12           N  
ATOM   1368  H   ASN A  92      30.053  35.360   1.171  1.00 93.12           H  
ATOM   1369  CA  ASN A  92      28.778  36.875   0.376  1.00 93.12           C  
ATOM   1370  HA  ASN A  92      28.673  37.929   0.634  1.00 93.12           H  
ATOM   1371  C   ASN A  92      27.346  36.323   0.326  1.00 93.12           C  
ATOM   1372  CB  ASN A  92      29.502  36.840  -0.979  1.00 93.12           C  
ATOM   1373  HB2 ASN A  92      30.453  37.363  -0.882  1.00 93.12           H  
ATOM   1374  HB3 ASN A  92      28.904  37.386  -1.708  1.00 93.12           H  
ATOM   1375  O   ASN A  92      26.472  36.967  -0.253  1.00 93.12           O  
ATOM   1376  CG  ASN A  92      29.781  35.454  -1.532  1.00 93.12           C  
ATOM   1377  ND2 ASN A  92      30.518  35.378  -2.610  1.00 93.12           N  
ATOM   1378 HD21 ASN A  92      30.860  34.476  -2.908  1.00 93.12           H  
ATOM   1379 HD22 ASN A  92      30.830  36.208  -3.094  1.00 93.12           H  
ATOM   1380  OD1 ASN A  92      29.395  34.436  -0.980  1.00 93.12           O  
ATOM   1381  N   LEU A  93      27.071  35.200   0.992  1.00 92.44           N  
ATOM   1382  H   LEU A  93      27.838  34.672   1.384  1.00 92.44           H  
ATOM   1383  CA  LEU A  93      25.728  34.674   1.197  1.00 92.44           C  
ATOM   1384  HA  LEU A  93      25.032  35.219   0.560  1.00 92.44           H  
ATOM   1385  C   LEU A  93      25.259  34.885   2.639  1.00 92.44           C  
ATOM   1386  CB  LEU A  93      25.677  33.192   0.793  1.00 92.44           C  
ATOM   1387  HB2 LEU A  93      24.677  32.808   0.994  1.00 92.44           H  
ATOM   1388  HB3 LEU A  93      26.375  32.642   1.424  1.00 92.44           H  
ATOM   1389  O   LEU A  93      26.044  34.884   3.588  1.00 92.44           O  
ATOM   1390  CG  LEU A  93      26.024  32.920  -0.681  1.00 92.44           C  
ATOM   1391  HG  LEU A  93      26.988  33.358  -0.939  1.00 92.44           H  
ATOM   1392  CD1 LEU A  93      26.107  31.415  -0.914  1.00 92.44           C  
ATOM   1393 HD11 LEU A  93      26.087  31.207  -1.983  1.00 92.44           H  
ATOM   1394 HD12 LEU A  93      25.262  30.907  -0.450  1.00 92.44           H  
ATOM   1395 HD13 LEU A  93      27.030  31.038  -0.474  1.00 92.44           H  
ATOM   1396  CD2 LEU A  93      24.960  33.490  -1.612  1.00 92.44           C  
ATOM   1397 HD21 LEU A  93      23.988  33.050  -1.390  1.00 92.44           H  
ATOM   1398 HD22 LEU A  93      24.906  34.571  -1.484  1.00 92.44           H  
ATOM   1399 HD23 LEU A  93      25.236  33.289  -2.647  1.00 92.44           H  
ATOM   1400  N   TYR A  94      23.953  35.040   2.810  1.00 87.98           N  
ATOM   1401  H   TYR A  94      23.366  35.049   1.988  1.00 87.98           H  
ATOM   1402  CA  TYR A  94      23.279  34.822   4.083  1.00 87.98           C  
ATOM   1403  HA  TYR A  94      24.001  34.435   4.803  1.00 87.98           H  
ATOM   1404  C   TYR A  94      22.210  33.750   3.909  1.00 87.98           C  
ATOM   1405  CB  TYR A  94      22.715  36.126   4.658  1.00 87.98           C  
ATOM   1406  HB2 TYR A  94      22.383  35.934   5.678  1.00 87.98           H  
ATOM   1407  HB3 TYR A  94      23.521  36.858   4.718  1.00 87.98           H  
ATOM   1408  O   TYR A  94      21.699  33.526   2.811  1.00 87.98           O  
ATOM   1409  CG  TYR A  94      21.558  36.730   3.884  1.00 87.98           C  
ATOM   1410  CD1 TYR A  94      21.817  37.574   2.791  1.00 87.98           C  
ATOM   1411  HD1 TYR A  94      22.838  37.715   2.466  1.00 87.98           H  
ATOM   1412  CD2 TYR A  94      20.227  36.455   4.252  1.00 87.98           C  
ATOM   1413  HD2 TYR A  94      20.014  35.780   5.068  1.00 87.98           H  
ATOM   1414  CE1 TYR A  94      20.762  38.189   2.094  1.00 87.98           C  
ATOM   1415  HE1 TYR A  94      20.961  38.822   1.241  1.00 87.98           H  
ATOM   1416  CE2 TYR A  94      19.163  37.050   3.547  1.00 87.98           C  
ATOM   1417  HE2 TYR A  94      18.146  36.827   3.833  1.00 87.98           H  
ATOM   1418  OH  TYR A  94      18.406  38.542   1.824  1.00 87.98           O  
ATOM   1419  HH  TYR A  94      17.577  38.157   2.118  1.00 87.98           H  
ATOM   1420  CZ  TYR A  94      19.431  37.934   2.479  1.00 87.98           C  
ATOM   1421  N   LEU A  95      21.900  33.072   5.004  1.00 85.63           N  
ATOM   1422  H   LEU A  95      22.320  33.336   5.884  1.00 85.63           H  
ATOM   1423  CA  LEU A  95      20.873  32.050   5.039  1.00 85.63           C  
ATOM   1424  HA  LEU A  95      20.774  31.604   4.050  1.00 85.63           H  
ATOM   1425  C   LEU A  95      19.535  32.673   5.416  1.00 85.63           C  
ATOM   1426  CB  LEU A  95      21.332  30.961   6.008  1.00 85.63           C  
ATOM   1427  HB2 LEU A  95      21.431  31.370   7.013  1.00 85.63           H  
ATOM   1428  HB3 LEU A  95      22.320  30.639   5.677  1.00 85.63           H  
ATOM   1429  O   LEU A  95      19.467  33.495   6.330  1.00 85.63           O  
ATOM   1430  CG  LEU A  95      20.395  29.746   6.034  1.00 85.63           C  
ATOM   1431  HG  LEU A  95      19.952  29.601   5.049  1.00 85.63           H  
ATOM   1432  CD1 LEU A  95      21.242  28.533   6.379  1.00 85.63           C  
ATOM   1433 HD11 LEU A  95      21.784  28.711   7.308  1.00 85.63           H  
ATOM   1434 HD12 LEU A  95      21.943  28.326   5.570  1.00 85.63           H  
ATOM   1435 HD13 LEU A  95      20.592  27.669   6.513  1.00 85.63           H  
ATOM   1436  CD2 LEU A  95      19.290  29.837   7.094  1.00 85.63           C  
ATOM   1437 HD21 LEU A  95      18.683  28.931   7.077  1.00 85.63           H  
ATOM   1438 HD22 LEU A  95      19.727  29.953   8.086  1.00 85.63           H  
ATOM   1439 HD23 LEU A  95      18.630  30.682   6.902  1.00 85.63           H  
ATOM   1440  N   ASP A  96      18.483  32.247   4.732  1.00 83.93           N  
ATOM   1441  H   ASP A  96      18.619  31.607   3.963  1.00 83.93           H  
ATOM   1442  CA  ASP A  96      17.110  32.600   5.057  1.00 83.93           C  
ATOM   1443  HA  ASP A  96      17.061  32.904   6.103  1.00 83.93           H  
ATOM   1444  C   ASP A  96      16.202  31.370   4.890  1.00 83.93           C  
ATOM   1445  CB  ASP A  96      16.725  33.808   4.196  1.00 83.93           C  
ATOM   1446  HB2 ASP A  96      16.637  33.483   3.159  1.00 83.93           H  
ATOM   1447  HB3 ASP A  96      17.541  34.530   4.235  1.00 83.93           H  
ATOM   1448  O   ASP A  96      16.495  30.458   4.110  1.00 83.93           O  
ATOM   1449  CG  ASP A  96      15.465  34.546   4.648  1.00 83.93           C  
ATOM   1450  OD1 ASP A  96      14.984  34.262   5.766  1.00 83.93           O  
ATOM   1451  OD2 ASP A  96      15.031  35.430   3.866  1.00 83.93           O  
ATOM   1452  N   LEU A  97      15.128  31.306   5.672  1.00 78.57           N  
ATOM   1453  H   LEU A  97      14.860  32.149   6.160  1.00 78.57           H  
ATOM   1454  CA  LEU A  97      14.265  30.130   5.785  1.00 78.57           C  
ATOM   1455  HA  LEU A  97      14.680  29.314   5.194  1.00 78.57           H  
ATOM   1456  C   LEU A  97      12.890  30.426   5.207  1.00 78.57           C  
ATOM   1457  CB  LEU A  97      14.192  29.670   7.252  1.00 78.57           C  
ATOM   1458  HB2 LEU A  97      14.350  30.531   7.901  1.00 78.57           H  
ATOM   1459  HB3 LEU A  97      13.196  29.286   7.472  1.00 78.57           H  
ATOM   1460  O   LEU A  97      12.152  31.270   5.710  1.00 78.57           O  
ATOM   1461  CG  LEU A  97      15.230  28.575   7.543  1.00 78.57           C  
ATOM   1462  HG  LEU A  97      16.052  28.646   6.831  1.00 78.57           H  
ATOM   1463  CD1 LEU A  97      15.823  28.744   8.934  1.00 78.57           C  
ATOM   1464 HD11 LEU A  97      16.609  27.998   9.052  1.00 78.57           H  
ATOM   1465 HD12 LEU A  97      15.054  28.620   9.696  1.00 78.57           H  
ATOM   1466 HD13 LEU A  97      16.268  29.735   9.025  1.00 78.57           H  
ATOM   1467  CD2 LEU A  97      14.598  27.185   7.428  1.00 78.57           C  
ATOM   1468 HD21 LEU A  97      15.367  26.424   7.564  1.00 78.57           H  
ATOM   1469 HD22 LEU A  97      14.160  27.064   6.437  1.00 78.57           H  
ATOM   1470 HD23 LEU A  97      13.827  27.058   8.187  1.00 78.57           H  
ATOM   1471  N   TYR A  98      12.532  29.670   4.176  1.00 77.08           N  
ATOM   1472  H   TYR A  98      13.185  28.978   3.834  1.00 77.08           H  
ATOM   1473  CA  TYR A  98      11.231  29.741   3.527  1.00 77.08           C  
ATOM   1474  HA  TYR A  98      10.656  30.566   3.948  1.00 77.08           H  
ATOM   1475  C   TYR A  98      10.465  28.453   3.806  1.00 77.08           C  
ATOM   1476  CB  TYR A  98      11.408  30.023   2.027  1.00 77.08           C  
ATOM   1477  HB2 TYR A  98      12.060  29.266   1.591  1.00 77.08           H  
ATOM   1478  HB3 TYR A  98      10.438  29.948   1.535  1.00 77.08           H  
ATOM   1479  O   TYR A  98      11.059  27.385   3.934  1.00 77.08           O  
ATOM   1480  CG  TYR A  98      11.992  31.397   1.757  1.00 77.08           C  
ATOM   1481  CD1 TYR A  98      11.151  32.479   1.432  1.00 77.08           C  
ATOM   1482  HD1 TYR A  98      10.089  32.317   1.325  1.00 77.08           H  
ATOM   1483  CD2 TYR A  98      13.371  31.612   1.920  1.00 77.08           C  
ATOM   1484  HD2 TYR A  98      14.019  30.792   2.188  1.00 77.08           H  
ATOM   1485  CE1 TYR A  98      11.681  33.778   1.287  1.00 77.08           C  
ATOM   1486  HE1 TYR A  98      11.030  34.611   1.068  1.00 77.08           H  
ATOM   1487  CE2 TYR A  98      13.890  32.913   1.830  1.00 77.08           C  
ATOM   1488  HE2 TYR A  98      14.936  33.081   2.037  1.00 77.08           H  
ATOM   1489  OH  TYR A  98      13.546  35.273   1.555  1.00 77.08           O  
ATOM   1490  HH  TYR A  98      14.208  35.325   2.248  1.00 77.08           H  
ATOM   1491  CZ  TYR A  98      13.052  34.004   1.528  1.00 77.08           C  
ATOM   1492  N   ARG A  99       9.140  28.534   3.897  1.00 64.83           N  
ATOM   1493  H   ARG A  99       8.705  29.435   3.762  1.00 64.83           H  
ATOM   1494  CA  ARG A  99       8.268  27.358   3.919  1.00 64.83           C  
ATOM   1495  HA  ARG A  99       8.870  26.449   3.933  1.00 64.83           H  
ATOM   1496  C   ARG A  99       7.483  27.365   2.613  1.00 64.83           C  
ATOM   1497  CB  ARG A  99       7.407  27.366   5.195  1.00 64.83           C  
ATOM   1498  HB2 ARG A  99       8.068  27.483   6.054  1.00 64.83           H  
ATOM   1499  HB3 ARG A  99       6.724  28.215   5.171  1.00 64.83           H  
ATOM   1500  O   ARG A  99       6.605  28.203   2.449  1.00 64.83           O  
ATOM   1501  CG  ARG A  99       6.604  26.066   5.377  1.00 64.83           C  
ATOM   1502  HG2 ARG A  99       7.284  25.213   5.360  1.00 64.83           H  
ATOM   1503  HG3 ARG A  99       5.892  25.967   4.558  1.00 64.83           H  
ATOM   1504  CD  ARG A  99       5.841  26.076   6.713  1.00 64.83           C  
ATOM   1505  HD2 ARG A  99       5.235  26.980   6.753  1.00 64.83           H  
ATOM   1506  HD3 ARG A  99       6.562  26.100   7.531  1.00 64.83           H  
ATOM   1507  NE  ARG A  99       4.965  24.892   6.866  1.00 64.83           N  
ATOM   1508  HE  ARG A  99       5.165  24.090   6.286  1.00 64.83           H  
ATOM   1509  NH1 ARG A  99       3.656  25.655   8.600  1.00 64.83           N  
ATOM   1510 HH11 ARG A  99       2.812  25.562   9.147  1.00 64.83           H  
ATOM   1511 HH12 ARG A  99       4.287  26.430   8.746  1.00 64.83           H  
ATOM   1512  NH2 ARG A  99       3.082  23.782   7.543  1.00 64.83           N  
ATOM   1513 HH21 ARG A  99       2.215  23.759   8.060  1.00 64.83           H  
ATOM   1514 HH22 ARG A  99       3.135  23.158   6.750  1.00 64.83           H  
ATOM   1515  CZ  ARG A  99       3.913  24.780   7.666  1.00 64.83           C  
ATOM   1516  N   CYS A 100       7.837  26.465   1.703  1.00 62.53           N  
ATOM   1517  H   CYS A 100       8.517  25.765   1.962  1.00 62.53           H  
ATOM   1518  CA  CYS A 100       7.141  26.265   0.430  1.00 62.53           C  
ATOM   1519  HA  CYS A 100       6.317  26.972   0.332  1.00 62.53           H  
ATOM   1520  C   CYS A 100       6.564  24.848   0.441  1.00 62.53           C  
ATOM   1521  CB  CYS A 100       8.090  26.472  -0.760  1.00 62.53           C  
ATOM   1522  HB2 CYS A 100       7.515  26.362  -1.679  1.00 62.53           H  
ATOM   1523  HB3 CYS A 100       8.859  25.700  -0.750  1.00 62.53           H  
ATOM   1524  O   CYS A 100       7.274  23.921   0.832  1.00 62.53           O  
ATOM   1525  SG  CYS A 100       8.862  28.121  -0.728  1.00 62.53           S  
ATOM   1526  HG  CYS A 100       9.102  28.200  -2.040  1.00 62.53           H  
ATOM   1527  N   ASP A 101       5.297  24.680   0.064  1.00 57.00           N  
ATOM   1528  H   ASP A 101       4.838  25.420  -0.448  1.00 57.00           H  
ATOM   1529  CA  ASP A 101       4.614  23.375   0.007  1.00 57.00           C  
ATOM   1530  HA  ASP A 101       3.556  23.579  -0.154  1.00 57.00           H  
ATOM   1531  C   ASP A 101       4.718  22.585   1.324  1.00 57.00           C  
ATOM   1532  CB  ASP A 101       5.085  22.571  -1.217  1.00 57.00           C  
ATOM   1533  HB2 ASP A 101       4.391  21.749  -1.393  1.00 57.00           H  
ATOM   1534  HB3 ASP A 101       6.066  22.146  -1.004  1.00 57.00           H  
ATOM   1535  O   ASP A 101       5.020  21.394   1.357  1.00 57.00           O  
ATOM   1536  CG  ASP A 101       5.186  23.422  -2.483  1.00 57.00           C  
ATOM   1537  OD1 ASP A 101       4.353  24.341  -2.632  1.00 57.00           O  
ATOM   1538  OD2 ASP A 101       6.189  23.225  -3.211  1.00 57.00           O  
ATOM   1539  N   CYS A 102       4.557  23.283   2.451  1.00 62.63           N  
ATOM   1540  H   CYS A 102       4.269  24.245   2.339  1.00 62.63           H  
ATOM   1541  CA  CYS A 102       4.729  22.749   3.805  1.00 62.63           C  
ATOM   1542  HA  CYS A 102       4.547  23.588   4.476  1.00 62.63           H  
ATOM   1543  C   CYS A 102       6.139  22.244   4.181  1.00 62.63           C  
ATOM   1544  CB  CYS A 102       3.637  21.708   4.104  1.00 62.63           C  
ATOM   1545  HB2 CYS A 102       3.611  20.940   3.331  1.00 62.63           H  
ATOM   1546  HB3 CYS A 102       3.845  21.217   5.055  1.00 62.63           H  
ATOM   1547  O   CYS A 102       6.313  21.794   5.314  1.00 62.63           O  
ATOM   1548  SG  CYS A 102       2.027  22.530   4.212  1.00 62.63           S  
ATOM   1549  HG  CYS A 102       1.723  22.561   2.912  1.00 62.63           H  
ATOM   1550  N   VAL A 103       7.155  22.392   3.327  1.00 65.60           N  
ATOM   1551  H   VAL A 103       6.952  22.755   2.406  1.00 65.60           H  
ATOM   1552  CA  VAL A 103       8.542  21.971   3.592  1.00 65.60           C  
ATOM   1553  HA  VAL A 103       8.560  21.375   4.504  1.00 65.60           H  
ATOM   1554  C   VAL A 103       9.443  23.190   3.815  1.00 65.60           C  
ATOM   1555  CB  VAL A 103       9.065  21.070   2.453  1.00 65.60           C  
ATOM   1556  HB  VAL A 103       9.085  21.637   1.522  1.00 65.60           H  
ATOM   1557  O   VAL A 103       9.333  24.199   3.116  1.00 65.60           O  
ATOM   1558  CG1 VAL A 103      10.480  20.546   2.735  1.00 65.60           C  
ATOM   1559 HG11 VAL A 103      11.192  21.371   2.746  1.00 65.60           H  
ATOM   1560 HG12 VAL A 103      10.785  19.859   1.945  1.00 65.60           H  
ATOM   1561 HG13 VAL A 103      10.508  20.024   3.691  1.00 65.60           H  
ATOM   1562  CG2 VAL A 103       8.170  19.837   2.257  1.00 65.60           C  
ATOM   1563 HG21 VAL A 103       8.086  19.279   3.189  1.00 65.60           H  
ATOM   1564 HG22 VAL A 103       8.581  19.193   1.480  1.00 65.60           H  
ATOM   1565 HG23 VAL A 103       7.174  20.143   1.937  1.00 65.60           H  
ATOM   1566  N   TYR A 104      10.363  23.112   4.782  1.00 75.58           N  
ATOM   1567  H   TYR A 104      10.443  22.263   5.323  1.00 75.58           H  
ATOM   1568  CA  TYR A 104      11.386  24.147   4.938  1.00 75.58           C  
ATOM   1569  HA  TYR A 104      10.893  25.119   4.922  1.00 75.58           H  
ATOM   1570  C   TYR A 104      12.382  24.092   3.774  1.00 75.58           C  
ATOM   1571  CB  TYR A 104      12.127  24.038   6.271  1.00 75.58           C  
ATOM   1572  HB2 TYR A 104      12.538  23.033   6.367  1.00 75.58           H  
ATOM   1573  HB3 TYR A 104      12.974  24.724   6.252  1.00 75.58           H  
ATOM   1574  O   TYR A 104      13.004  23.067   3.500  1.00 75.58           O  
ATOM   1575  CG  TYR A 104      11.316  24.342   7.506  1.00 75.58           C  
ATOM   1576  CD1 TYR A 104      11.079  25.684   7.852  1.00 75.58           C  
ATOM   1577  HD1 TYR A 104      11.423  26.478   7.205  1.00 75.58           H  
ATOM   1578  CD2 TYR A 104      10.872  23.299   8.344  1.00 75.58           C  
ATOM   1579  HD2 TYR A 104      11.060  22.269   8.079  1.00 75.58           H  
ATOM   1580  CE1 TYR A 104      10.431  25.988   9.061  1.00 75.58           C  
ATOM   1581  HE1 TYR A 104      10.281  27.017   9.354  1.00 75.58           H  
ATOM   1582  CE2 TYR A 104      10.228  23.601   9.558  1.00 75.58           C  
ATOM   1583  HE2 TYR A 104       9.919  22.810  10.226  1.00 75.58           H  
ATOM   1584  OH  TYR A 104       9.516  25.268  11.134  1.00 75.58           O  
ATOM   1585  HH  TYR A 104       9.484  24.563  11.785  1.00 75.58           H  
ATOM   1586  CZ  TYR A 104      10.036  24.946   9.926  1.00 75.58           C  
ATOM   1587  N   ARG A 105      12.562  25.229   3.111  1.00 80.65           N  
ATOM   1588  H   ARG A 105      11.991  26.014   3.392  1.00 80.65           H  
ATOM   1589  CA  ARG A 105      13.574  25.481   2.091  1.00 80.65           C  
ATOM   1590  HA  ARG A 105      14.078  24.553   1.823  1.00 80.65           H  
ATOM   1591  C   ARG A 105      14.593  26.444   2.682  1.00 80.65           C  
ATOM   1592  CB  ARG A 105      12.907  26.081   0.844  1.00 80.65           C  
ATOM   1593  HB2 ARG A 105      13.677  26.428   0.154  1.00 80.65           H  
ATOM   1594  HB3 ARG A 105      12.333  26.955   1.153  1.00 80.65           H  
ATOM   1595  O   ARG A 105      14.267  27.583   3.014  1.00 80.65           O  
ATOM   1596  CG  ARG A 105      11.952  25.137   0.100  1.00 80.65           C  
ATOM   1597  HG2 ARG A 105      11.298  25.755  -0.515  1.00 80.65           H  
ATOM   1598  HG3 ARG A 105      11.327  24.588   0.805  1.00 80.65           H  
ATOM   1599  CD  ARG A 105      12.681  24.160  -0.827  1.00 80.65           C  
ATOM   1600  HD2 ARG A 105      13.258  23.458  -0.224  1.00 80.65           H  
ATOM   1601  HD3 ARG A 105      13.359  24.720  -1.470  1.00 80.65           H  
ATOM   1602  NE  ARG A 105      11.714  23.423  -1.659  1.00 80.65           N  
ATOM   1603  HE  ARG A 105      10.738  23.511  -1.411  1.00 80.65           H  
ATOM   1604  NH1 ARG A 105      13.209  22.459  -3.118  1.00 80.65           N  
ATOM   1605 HH11 ARG A 105      13.463  21.801  -3.841  1.00 80.65           H  
ATOM   1606 HH12 ARG A 105      14.011  22.789  -2.599  1.00 80.65           H  
ATOM   1607  NH2 ARG A 105      11.011  22.119  -3.369  1.00 80.65           N  
ATOM   1608 HH21 ARG A 105      11.212  21.614  -4.220  1.00 80.65           H  
ATOM   1609 HH22 ARG A 105      10.054  22.338  -3.130  1.00 80.65           H  
ATOM   1610  CZ  ARG A 105      11.988  22.674  -2.709  1.00 80.65           C  
ATOM   1611  N   ILE A 106      15.830  25.982   2.807  1.00 85.71           N  
ATOM   1612  H   ILE A 106      16.025  25.027   2.541  1.00 85.71           H  
ATOM   1613  CA  ILE A 106      16.943  26.814   3.255  1.00 85.71           C  
ATOM   1614  HA  ILE A 106      16.581  27.570   3.951  1.00 85.71           H  
ATOM   1615  C   ILE A 106      17.511  27.525   2.026  1.00 85.71           C  
ATOM   1616  CB  ILE A 106      17.975  25.954   3.998  1.00 85.71           C  
ATOM   1617  HB  ILE A 106      18.302  25.159   3.327  1.00 85.71           H  
ATOM   1618  O   ILE A 106      18.216  26.926   1.210  1.00 85.71           O  
ATOM   1619  CG1 ILE A 106      17.384  25.324   5.281  1.00 85.71           C  
ATOM   1620 HG12 ILE A 106      17.404  26.053   6.091  1.00 85.71           H  
ATOM   1621 HG13 ILE A 106      16.345  25.033   5.129  1.00 85.71           H  
ATOM   1622  CG2 ILE A 106      19.173  26.831   4.379  1.00 85.71           C  
ATOM   1623 HG21 ILE A 106      19.656  27.246   3.495  1.00 85.71           H  
ATOM   1624 HG22 ILE A 106      18.821  27.644   5.014  1.00 85.71           H  
ATOM   1625 HG23 ILE A 106      19.915  26.235   4.910  1.00 85.71           H  
ATOM   1626  CD1 ILE A 106      18.142  24.067   5.713  1.00 85.71           C  
ATOM   1627 HD11 ILE A 106      19.219  24.238   5.739  1.00 85.71           H  
ATOM   1628 HD12 ILE A 106      17.934  23.267   5.003  1.00 85.71           H  
ATOM   1629 HD13 ILE A 106      17.799  23.764   6.702  1.00 85.71           H  
ATOM   1630  N   ALA A 107      17.161  28.798   1.880  1.00 88.04           N  
ATOM   1631  H   ALA A 107      16.652  29.244   2.630  1.00 88.04           H  
ATOM   1632  CA  ALA A 107      17.609  29.650   0.794  1.00 88.04           C  
ATOM   1633  HA  ALA A 107      17.743  29.056  -0.110  1.00 88.04           H  
ATOM   1634  C   ALA A 107      18.947  30.299   1.154  1.00 88.04           C  
ATOM   1635  CB  ALA A 107      16.527  30.698   0.524  1.00 88.04           C  
ATOM   1636  HB1 ALA A 107      16.889  31.431  -0.197  1.00 88.04           H  
ATOM   1637  HB2 ALA A 107      16.298  31.225   1.450  1.00 88.04           H  
ATOM   1638  HB3 ALA A 107      15.625  30.218   0.143  1.00 88.04           H  
ATOM   1639  O   ALA A 107      19.094  30.917   2.209  1.00 88.04           O  
ATOM   1640  N   LEU A 108      19.920  30.190   0.255  1.00 90.43           N  
ATOM   1641  H   LEU A 108      19.749  29.674  -0.596  1.00 90.43           H  
ATOM   1642  CA  LEU A 108      21.191  30.888   0.360  1.00 90.43           C  
ATOM   1643  HA  LEU A 108      21.338  31.245   1.380  1.00 90.43           H  
ATOM   1644  C   LEU A 108      21.131  32.109  -0.552  1.00 90.43           C  
ATOM   1645  CB  LEU A 108      22.338  29.929   0.026  1.00 90.43           C  
ATOM   1646  HB2 LEU A 108      22.279  29.639  -1.023  1.00 90.43           H  
ATOM   1647  HB3 LEU A 108      23.268  30.477   0.177  1.00 90.43           H  
ATOM   1648  O   LEU A 108      21.144  31.990  -1.778  1.00 90.43           O  
ATOM   1649  CG  LEU A 108      22.368  28.657   0.895  1.00 90.43           C  
ATOM   1650  HG  LEU A 108      21.477  28.057   0.712  1.00 90.43           H  
ATOM   1651  CD1 LEU A 108      23.576  27.819   0.492  1.00 90.43           C  
ATOM   1652 HD11 LEU A 108      23.417  27.409  -0.505  1.00 90.43           H  
ATOM   1653 HD12 LEU A 108      24.469  28.444   0.493  1.00 90.43           H  
ATOM   1654 HD13 LEU A 108      23.712  26.987   1.183  1.00 90.43           H  
ATOM   1655  CD2 LEU A 108      22.425  28.997   2.388  1.00 90.43           C  
ATOM   1656 HD21 LEU A 108      22.731  28.126   2.967  1.00 90.43           H  
ATOM   1657 HD22 LEU A 108      21.431  29.291   2.724  1.00 90.43           H  
ATOM   1658 HD23 LEU A 108      23.103  29.831   2.568  1.00 90.43           H  
ATOM   1659  N   ILE A 109      20.994  33.284   0.056  1.00 91.40           N  
ATOM   1660  H   ILE A 109      21.042  33.305   1.064  1.00 91.40           H  
ATOM   1661  CA  ILE A 109      20.690  34.539  -0.630  1.00 91.40           C  
ATOM   1662  HA  ILE A 109      20.414  34.320  -1.662  1.00 91.40           H  
ATOM   1663  C   ILE A 109      21.930  35.422  -0.664  1.00 91.40           C  
ATOM   1664  CB  ILE A 109      19.486  35.250   0.024  1.00 91.40           C  
ATOM   1665  HB  ILE A 109      19.744  35.490   1.055  1.00 91.40           H  
ATOM   1666  O   ILE A 109      22.666  35.541   0.315  1.00 91.40           O  
ATOM   1667  CG1 ILE A 109      18.247  34.329   0.029  1.00 91.40           C  
ATOM   1668 HG12 ILE A 109      17.996  34.047  -0.994  1.00 91.40           H  
ATOM   1669 HG13 ILE A 109      18.475  33.421   0.586  1.00 91.40           H  
ATOM   1670  CG2 ILE A 109      19.172  36.557  -0.730  1.00 91.40           C  
ATOM   1671 HG21 ILE A 109      18.321  37.072  -0.284  1.00 91.40           H  
ATOM   1672 HG22 ILE A 109      18.929  36.335  -1.769  1.00 91.40           H  
ATOM   1673 HG23 ILE A 109      20.022  37.237  -0.679  1.00 91.40           H  
ATOM   1674  CD1 ILE A 109      17.012  34.952   0.685  1.00 91.40           C  
ATOM   1675 HD11 ILE A 109      16.614  35.766   0.079  1.00 91.40           H  
ATOM   1676 HD12 ILE A 109      16.239  34.187   0.756  1.00 91.40           H  
ATOM   1677 HD13 ILE A 109      17.258  35.318   1.682  1.00 91.40           H  
ATOM   1678  N   ALA A 110      22.140  36.087  -1.793  1.00 92.96           N  
ATOM   1679  H   ALA A 110      21.501  35.947  -2.563  1.00 92.96           H  
ATOM   1680  CA  ALA A 110      23.232  37.024  -1.981  1.00 92.96           C  
ATOM   1681  HA  ALA A 110      24.175  36.518  -1.776  1.00 92.96           H  
ATOM   1682  C   ALA A 110      23.122  38.226  -1.016  1.00 92.96           C  
ATOM   1683  CB  ALA A 110      23.214  37.392  -3.464  1.00 92.96           C  
ATOM   1684  HB1 ALA A 110      23.219  36.484  -4.068  1.00 92.96           H  
ATOM   1685  HB2 ALA A 110      22.320  37.969  -3.697  1.00 92.96           H  
ATOM   1686  HB3 ALA A 110      24.104  37.963  -3.730  1.00 92.96           H  
ATOM   1687  O   ALA A 110      22.193  39.035  -1.091  1.00 92.96           O  
ATOM   1688  N   LYS A 111      24.077  38.357  -0.085  1.00 90.07           N  
ATOM   1689  H   LYS A 111      24.808  37.659  -0.091  1.00 90.07           H  
ATOM   1690  CA  LYS A 111      24.198  39.476   0.873  1.00 90.07           C  
ATOM   1691  HA  LYS A 111      23.224  39.663   1.325  1.00 90.07           H  
ATOM   1692  C   LYS A 111      24.633  40.769   0.184  1.00 90.07           C  
ATOM   1693  CB  LYS A 111      25.214  39.080   1.958  1.00 90.07           C  
ATOM   1694  HB2 LYS A 111      25.006  38.067   2.302  1.00 90.07           H  
ATOM   1695  HB3 LYS A 111      26.216  39.080   1.529  1.00 90.07           H  
ATOM   1696  O   LYS A 111      24.243  41.866   0.589  1.00 90.07           O  
ATOM   1697  CG  LYS A 111      25.180  40.030   3.165  1.00 90.07           C  
ATOM   1698  HG2 LYS A 111      24.179  40.037   3.595  1.00 90.07           H  
ATOM   1699  HG3 LYS A 111      25.446  41.039   2.851  1.00 90.07           H  
ATOM   1700  CD  LYS A 111      26.185  39.554   4.217  1.00 90.07           C  
ATOM   1701  HD2 LYS A 111      27.176  39.514   3.765  1.00 90.07           H  
ATOM   1702  HD3 LYS A 111      25.913  38.548   4.538  1.00 90.07           H  
ATOM   1703  CE  LYS A 111      26.212  40.494   5.425  1.00 90.07           C  
ATOM   1704  HE2 LYS A 111      25.214  40.535   5.860  1.00 90.07           H  
ATOM   1705  HE3 LYS A 111      26.483  41.493   5.083  1.00 90.07           H  
ATOM   1706  NZ  LYS A 111      27.193  40.008   6.427  1.00 90.07           N  
ATOM   1707  HZ1 LYS A 111      28.107  39.930   6.006  1.00 90.07           H  
ATOM   1708  HZ2 LYS A 111      27.249  40.623   7.226  1.00 90.07           H  
ATOM   1709  HZ3 LYS A 111      26.940  39.083   6.745  1.00 90.07           H  
ATOM   1710  N   SER A 112      25.423  40.620  -0.867  1.00 89.80           N  
ATOM   1711  H   SER A 112      25.688  39.675  -1.104  1.00 89.80           H  
ATOM   1712  CA  SER A 112      25.889  41.643  -1.801  1.00 89.80           C  
ATOM   1713  HA  SER A 112      25.329  42.568  -1.663  1.00 89.80           H  
ATOM   1714  C   SER A 112      25.656  41.144  -3.225  1.00 89.80           C  
ATOM   1715  CB  SER A 112      27.371  41.944  -1.547  1.00 89.80           C  
ATOM   1716  HB2 SER A 112      27.467  42.416  -0.570  1.00 89.80           H  
ATOM   1717  HB3 SER A 112      27.753  42.631  -2.302  1.00 89.80           H  
ATOM   1718  O   SER A 112      25.251  40.005  -3.413  1.00 89.80           O  
ATOM   1719  OG  SER A 112      28.140  40.761  -1.548  1.00 89.80           O  
ATOM   1720  HG  SER A 112      28.471  40.581  -2.431  1.00 89.80           H  
ATOM   1721  N   HIS A 113      25.880  41.984  -4.231  1.00 91.57           N  
ATOM   1722  H   HIS A 113      26.295  42.885  -4.042  1.00 91.57           H  
ATOM   1723  CA  HIS A 113      25.981  41.485  -5.601  1.00 91.57           C  
ATOM   1724  HA  HIS A 113      25.074  40.945  -5.869  1.00 91.57           H  
ATOM   1725  C   HIS A 113      27.175  40.519  -5.678  1.00 91.57           C  
ATOM   1726  CB  HIS A 113      26.151  42.693  -6.527  1.00 91.57           C  
ATOM   1727  HB2 HIS A 113      27.118  43.160  -6.341  1.00 91.57           H  
ATOM   1728  HB3 HIS A 113      25.375  43.424  -6.301  1.00 91.57           H  
ATOM   1729  O   HIS A 113      28.245  40.878  -5.188  1.00 91.57           O  
ATOM   1730  CG  HIS A 113      26.056  42.352  -7.987  1.00 91.57           C  
ATOM   1731  CD2 HIS A 113      24.991  42.616  -8.801  1.00 91.57           C  
ATOM   1732  HD2 HIS A 113      24.071  43.103  -8.516  1.00 91.57           H  
ATOM   1733  ND1 HIS A 113      27.025  41.757  -8.765  1.00 91.57           N  
ATOM   1734  HD1 HIS A 113      27.912  41.382  -8.459  1.00 91.57           H  
ATOM   1735  CE1 HIS A 113      26.548  41.664 -10.020  1.00 91.57           C  
ATOM   1736  HE1 HIS A 113      27.072  41.233 -10.861  1.00 91.57           H  
ATOM   1737  NE2 HIS A 113      25.306  42.173 -10.080  1.00 91.57           N  
ATOM   1738  N   ILE A 114      26.982  39.323  -6.235  1.00 93.71           N  
ATOM   1739  H   ILE A 114      26.073  39.112  -6.622  1.00 93.71           H  
ATOM   1740  CA  ILE A 114      28.016  38.289  -6.387  1.00 93.71           C  
ATOM   1741  HA  ILE A 114      28.939  38.601  -5.898  1.00 93.71           H  
ATOM   1742  C   ILE A 114      28.273  38.139  -7.874  1.00 93.71           C  
ATOM   1743  CB  ILE A 114      27.573  36.936  -5.787  1.00 93.71           C  
ATOM   1744  HB  ILE A 114      26.713  36.576  -6.352  1.00 93.71           H  
ATOM   1745  O   ILE A 114      27.340  37.840  -8.619  1.00 93.71           O  
ATOM   1746  CG1 ILE A 114      27.146  37.087  -4.315  1.00 93.71           C  
ATOM   1747 HG12 ILE A 114      26.356  37.835  -4.247  1.00 93.71           H  
ATOM   1748 HG13 ILE A 114      27.997  37.441  -3.734  1.00 93.71           H  
ATOM   1749  CG2 ILE A 114      28.688  35.890  -5.936  1.00 93.71           C  
ATOM   1750 HG21 ILE A 114      28.983  35.789  -6.980  1.00 93.71           H  
ATOM   1751 HG22 ILE A 114      29.560  36.184  -5.352  1.00 93.71           H  
ATOM   1752 HG23 ILE A 114      28.337  34.912  -5.607  1.00 93.71           H  
ATOM   1753  CD1 ILE A 114      26.594  35.806  -3.683  1.00 93.71           C  
ATOM   1754 HD11 ILE A 114      26.196  36.048  -2.698  1.00 93.71           H  
ATOM   1755 HD12 ILE A 114      25.797  35.393  -4.302  1.00 93.71           H  
ATOM   1756 HD13 ILE A 114      27.389  35.071  -3.556  1.00 93.71           H  
ATOM   1757  N   LYS A 115      29.498  38.378  -8.333  1.00 90.36           N  
ATOM   1758  H   LYS A 115      30.250  38.527  -7.676  1.00 90.36           H  
ATOM   1759  CA  LYS A 115      29.780  38.241  -9.765  1.00 90.36           C  
ATOM   1760  HA  LYS A 115      28.904  38.564 -10.326  1.00 90.36           H  
ATOM   1761  C   LYS A 115      30.017  36.790 -10.156  1.00 90.36           C  
ATOM   1762  CB  LYS A 115      30.934  39.125 -10.218  1.00 90.36           C  
ATOM   1763  HB2 LYS A 115      31.846  38.765  -9.742  1.00 90.36           H  
ATOM   1764  HB3 LYS A 115      31.035  39.009 -11.297  1.00 90.36           H  
ATOM   1765  O   LYS A 115      30.438  35.964  -9.345  1.00 90.36           O  
ATOM   1766  CG  LYS A 115      30.692  40.606  -9.889  1.00 90.36           C  
ATOM   1767  HG2 LYS A 115      31.011  40.785  -8.862  1.00 90.36           H  
ATOM   1768  HG3 LYS A 115      29.628  40.834  -9.959  1.00 90.36           H  
ATOM   1769  CD  LYS A 115      31.440  41.531 -10.860  1.00 90.36           C  
ATOM   1770  HD2 LYS A 115      30.753  41.837 -11.650  1.00 90.36           H  
ATOM   1771  HD3 LYS A 115      32.245  40.991 -11.358  1.00 90.36           H  
ATOM   1772  CE  LYS A 115      31.978  42.771 -10.141  1.00 90.36           C  
ATOM   1773  HE2 LYS A 115      31.235  43.567 -10.202  1.00 90.36           H  
ATOM   1774  HE3 LYS A 115      32.127  42.520  -9.091  1.00 90.36           H  
ATOM   1775  NZ  LYS A 115      33.276  43.189 -10.718  1.00 90.36           N  
ATOM   1776  HZ1 LYS A 115      33.191  43.342 -11.713  1.00 90.36           H  
ATOM   1777  HZ2 LYS A 115      33.946  42.450 -10.560  1.00 90.36           H  
ATOM   1778  HZ3 LYS A 115      33.630  44.018 -10.262  1.00 90.36           H  
ATOM   1779  N   LYS A 116      29.786  36.491 -11.429  1.00 91.43           N  
ATOM   1780  H   LYS A 116      29.418  37.228 -12.013  1.00 91.43           H  
ATOM   1781  CA  LYS A 116      30.104  35.207 -12.046  1.00 91.43           C  
ATOM   1782  HA  LYS A 116      29.423  34.457 -11.646  1.00 91.43           H  
ATOM   1783  C   LYS A 116      31.548  34.796 -11.720  1.00 91.43           C  
ATOM   1784  CB  LYS A 116      29.878  35.353 -13.555  1.00 91.43           C  
ATOM   1785  HB2 LYS A 116      30.648  35.999 -13.977  1.00 91.43           H  
ATOM   1786  HB3 LYS A 116      28.909  35.820 -13.733  1.00 91.43           H  
ATOM   1787  O   LYS A 116      32.484  35.569 -11.888  1.00 91.43           O  
ATOM   1788  CG  LYS A 116      29.905  33.992 -14.249  1.00 91.43           C  
ATOM   1789  HG2 LYS A 116      30.851  33.491 -14.044  1.00 91.43           H  
ATOM   1790  HG3 LYS A 116      29.129  33.370 -13.803  1.00 91.43           H  
ATOM   1791  CD  LYS A 116      29.673  34.134 -15.763  1.00 91.43           C  
ATOM   1792  HD2 LYS A 116      28.653  34.481 -15.931  1.00 91.43           H  
ATOM   1793  HD3 LYS A 116      30.352  34.888 -16.160  1.00 91.43           H  
ATOM   1794  CE  LYS A 116      29.888  32.809 -16.505  1.00 91.43           C  
ATOM   1795  HE2 LYS A 116      30.877  32.420 -16.262  1.00 91.43           H  
ATOM   1796  HE3 LYS A 116      29.155  32.084 -16.151  1.00 91.43           H  
ATOM   1797  NZ  LYS A 116      29.761  32.982 -17.974  1.00 91.43           N  
ATOM   1798  HZ1 LYS A 116      28.836  33.311 -18.210  1.00 91.43           H  
ATOM   1799  HZ2 LYS A 116      30.429  33.658 -18.316  1.00 91.43           H  
ATOM   1800  HZ3 LYS A 116      29.909  32.108 -18.457  1.00 91.43           H  
ATOM   1801  N   GLY A 117      31.721  33.563 -11.262  1.00 88.85           N  
ATOM   1802  H   GLY A 117      30.896  32.987 -11.166  1.00 88.85           H  
ATOM   1803  CA  GLY A 117      32.996  32.970 -10.866  1.00 88.85           C  
ATOM   1804  HA2 GLY A 117      32.950  31.895 -11.041  1.00 88.85           H  
ATOM   1805  HA3 GLY A 117      33.790  33.383 -11.488  1.00 88.85           H  
ATOM   1806  C   GLY A 117      33.384  33.192  -9.403  1.00 88.85           C  
ATOM   1807  O   GLY A 117      34.247  32.463  -8.912  1.00 88.85           O  
ATOM   1808  N   GLU A 118      32.755  34.126  -8.678  1.00 90.31           N  
ATOM   1809  H   GLU A 118      32.047  34.711  -9.098  1.00 90.31           H  
ATOM   1810  CA  GLU A 118      33.065  34.333  -7.261  1.00 90.31           C  
ATOM   1811  HA  GLU A 118      34.143  34.484  -7.194  1.00 90.31           H  
ATOM   1812  C   GLU A 118      32.677  33.095  -6.435  1.00 90.31           C  
ATOM   1813  CB  GLU A 118      32.393  35.588  -6.684  1.00 90.31           C  
ATOM   1814  HB2 GLU A 118      31.343  35.592  -6.976  1.00 90.31           H  
ATOM   1815  HB3 GLU A 118      32.443  35.541  -5.596  1.00 90.31           H  
ATOM   1816  O   GLU A 118      31.598  32.516  -6.636  1.00 90.31           O  
ATOM   1817  CG  GLU A 118      33.083  36.886  -7.137  1.00 90.31           C  
ATOM   1818  HG2 GLU A 118      34.098  36.896  -6.739  1.00 90.31           H  
ATOM   1819  HG3 GLU A 118      33.148  36.885  -8.225  1.00 90.31           H  
ATOM   1820  CD  GLU A 118      32.343  38.158  -6.687  1.00 90.31           C  
ATOM   1821  OE1 GLU A 118      32.650  39.239  -7.245  1.00 90.31           O  
ATOM   1822  OE2 GLU A 118      31.372  38.056  -5.897  1.00 90.31           O  
ATOM   1823  N   PRO A 119      33.539  32.664  -5.497  1.00 90.61           N  
ATOM   1824  CA  PRO A 119      33.211  31.577  -4.595  1.00 90.61           C  
ATOM   1825  HA  PRO A 119      32.943  30.685  -5.162  1.00 90.61           H  
ATOM   1826  C   PRO A 119      32.023  31.977  -3.727  1.00 90.61           C  
ATOM   1827  CB  PRO A 119      34.480  31.294  -3.791  1.00 90.61           C  
ATOM   1828  HB2 PRO A 119      35.074  30.542  -4.311  1.00 90.61           H  
ATOM   1829  HB3 PRO A 119      34.261  30.967  -2.774  1.00 90.61           H  
ATOM   1830  O   PRO A 119      32.003  33.028  -3.086  1.00 90.61           O  
ATOM   1831  CG  PRO A 119      35.220  32.631  -3.814  1.00 90.61           C  
ATOM   1832  HG2 PRO A 119      36.299  32.500  -3.722  1.00 90.61           H  
ATOM   1833  HG3 PRO A 119      34.844  33.270  -3.015  1.00 90.61           H  
ATOM   1834  CD  PRO A 119      34.838  33.230  -5.165  1.00 90.61           C  
ATOM   1835  HD2 PRO A 119      34.796  34.317  -5.085  1.00 90.61           H  
ATOM   1836  HD3 PRO A 119      35.565  32.935  -5.922  1.00 90.61           H  
ATOM   1837  N   LEU A 120      31.023  31.109  -3.693  1.00 92.29           N  
ATOM   1838  H   LEU A 120      31.133  30.235  -4.188  1.00 92.29           H  
ATOM   1839  CA  LEU A 120      29.895  31.247  -2.797  1.00 92.29           C  
ATOM   1840  HA  LEU A 120      29.579  32.290  -2.763  1.00 92.29           H  
ATOM   1841  C   LEU A 120      30.353  30.871  -1.395  1.00 92.29           C  
ATOM   1842  CB  LEU A 120      28.741  30.381  -3.315  1.00 92.29           C  
ATOM   1843  HB2 LEU A 120      27.961  30.356  -2.555  1.00 92.29           H  
ATOM   1844  HB3 LEU A 120      29.092  29.357  -3.447  1.00 92.29           H  
ATOM   1845  O   LEU A 120      30.904  29.787  -1.182  1.00 92.29           O  
ATOM   1846  CG  LEU A 120      28.153  30.880  -4.647  1.00 92.29           C  
ATOM   1847  HG  LEU A 120      28.878  30.719  -5.445  1.00 92.29           H  
ATOM   1848  CD1 LEU A 120      26.892  30.096  -4.978  1.00 92.29           C  
ATOM   1849 HD11 LEU A 120      27.141  29.045  -5.129  1.00 92.29           H  
ATOM   1850 HD12 LEU A 120      26.472  30.497  -5.900  1.00 92.29           H  
ATOM   1851 HD13 LEU A 120      26.157  30.191  -4.179  1.00 92.29           H  
ATOM   1852  CD2 LEU A 120      27.768  32.358  -4.631  1.00 92.29           C  
ATOM   1853 HD21 LEU A 120      27.129  32.575  -3.775  1.00 92.29           H  
ATOM   1854 HD22 LEU A 120      28.672  32.964  -4.579  1.00 92.29           H  
ATOM   1855 HD23 LEU A 120      27.249  32.621  -5.553  1.00 92.29           H  
ATOM   1856  N   THR A 121      30.142  31.783  -0.447  1.00 90.21           N  
ATOM   1857  H   THR A 121      29.684  32.648  -0.693  1.00 90.21           H  
ATOM   1858  CA  THR A 121      30.641  31.649   0.920  1.00 90.21           C  
ATOM   1859  HA  THR A 121      30.912  30.602   1.059  1.00 90.21           H  
ATOM   1860  C   THR A 121      29.590  31.982   1.971  1.00 90.21           C  
ATOM   1861  CB  THR A 121      31.904  32.481   1.173  1.00 90.21           C  
ATOM   1862  HB  THR A 121      32.174  32.348   2.220  1.00 90.21           H  
ATOM   1863  O   THR A 121      28.840  32.949   1.841  1.00 90.21           O  
ATOM   1864  CG2 THR A 121      33.100  32.061   0.325  1.00 90.21           C  
ATOM   1865 HG21 THR A 121      33.351  31.024   0.552  1.00 90.21           H  
ATOM   1866 HG22 THR A 121      33.959  32.688   0.563  1.00 90.21           H  
ATOM   1867 HG23 THR A 121      32.873  32.157  -0.737  1.00 90.21           H  
ATOM   1868  OG1 THR A 121      31.676  33.849   0.925  1.00 90.21           O  
ATOM   1869  HG1 THR A 121      31.443  33.916  -0.004  1.00 90.21           H  
ATOM   1870  N   LEU A 122      29.571  31.190   3.043  1.00 85.17           N  
ATOM   1871  H   LEU A 122      30.237  30.431   3.068  1.00 85.17           H  
ATOM   1872  CA  LEU A 122      28.735  31.366   4.231  1.00 85.17           C  
ATOM   1873  HA  LEU A 122      28.178  32.300   4.153  1.00 85.17           H  
ATOM   1874  C   LEU A 122      29.601  31.446   5.488  1.00 85.17           C  
ATOM   1875  CB  LEU A 122      27.740  30.200   4.362  1.00 85.17           C  
ATOM   1876  HB2 LEU A 122      28.266  29.280   4.108  1.00 85.17           H  
ATOM   1877  HB3 LEU A 122      27.421  30.104   5.400  1.00 85.17           H  
ATOM   1878  O   LEU A 122      30.645  30.799   5.605  1.00 85.17           O  
ATOM   1879  CG  LEU A 122      26.487  30.354   3.491  1.00 85.17           C  
ATOM   1880  HG  LEU A 122      26.776  30.720   2.506  1.00 85.17           H  
ATOM   1881  CD1 LEU A 122      25.825  28.990   3.328  1.00 85.17           C  
ATOM   1882 HD11 LEU A 122      26.563  28.231   3.068  1.00 85.17           H  
ATOM   1883 HD12 LEU A 122      25.328  28.692   4.251  1.00 85.17           H  
ATOM   1884 HD13 LEU A 122      25.105  29.043   2.511  1.00 85.17           H  
ATOM   1885  CD2 LEU A 122      25.470  31.323   4.107  1.00 85.17           C  
ATOM   1886 HD21 LEU A 122      24.609  31.420   3.445  1.00 85.17           H  
ATOM   1887 HD22 LEU A 122      25.142  30.956   5.079  1.00 85.17           H  
ATOM   1888 HD23 LEU A 122      25.925  32.306   4.228  1.00 85.17           H  
ATOM   1889  N   ASP A 123      29.138  32.209   6.471  1.00 77.21           N  
ATOM   1890  H   ASP A 123      28.257  32.688   6.354  1.00 77.21           H  
ATOM   1891  CA  ASP A 123      29.726  32.183   7.803  1.00 77.21           C  
ATOM   1892  HA  ASP A 123      30.794  31.980   7.725  1.00 77.21           H  
ATOM   1893  C   ASP A 123      29.070  31.051   8.598  1.00 77.21           C  
ATOM   1894  CB  ASP A 123      29.602  33.553   8.479  1.00 77.21           C  
ATOM   1895  HB2 ASP A 123      30.092  34.293   7.846  1.00 77.21           H  
ATOM   1896  HB3 ASP A 123      28.550  33.820   8.587  1.00 77.21           H  
ATOM   1897  O   ASP A 123      27.916  31.155   9.009  1.00 77.21           O  
ATOM   1898  CG  ASP A 123      30.291  33.606   9.842  1.00 77.21           C  
ATOM   1899  OD1 ASP A 123      30.946  32.602  10.207  1.00 77.21           O  
ATOM   1900  OD2 ASP A 123      30.156  34.655  10.509  1.00 77.21           O  
ATOM   1901  N   PHE A 124      29.801  29.950   8.783  1.00 68.69           N  
ATOM   1902  H   PHE A 124      30.746  29.939   8.426  1.00 68.69           H  
ATOM   1903  CA  PHE A 124      29.380  28.814   9.603  1.00 68.69           C  
ATOM   1904  HA  PHE A 124      28.295  28.720   9.544  1.00 68.69           H  
ATOM   1905  C   PHE A 124      29.723  29.010  11.089  1.00 68.69           C  
ATOM   1906  CB  PHE A 124      30.000  27.518   9.057  1.00 68.69           C  
ATOM   1907  HB2 PHE A 124      29.730  26.698   9.722  1.00 68.69           H  
ATOM   1908  HB3 PHE A 124      31.086  27.608   9.087  1.00 68.69           H  
ATOM   1909  O   PHE A 124      29.373  28.166  11.910  1.00 68.69           O  
ATOM   1910  CG  PHE A 124      29.561  27.130   7.656  1.00 68.69           C  
ATOM   1911  CD1 PHE A 124      28.281  26.591   7.430  1.00 68.69           C  
ATOM   1912  HD1 PHE A 124      27.591  26.474   8.253  1.00 68.69           H  
ATOM   1913  CD2 PHE A 124      30.448  27.272   6.577  1.00 68.69           C  
ATOM   1914  HD2 PHE A 124      31.427  27.691   6.754  1.00 68.69           H  
ATOM   1915  CE1 PHE A 124      27.901  26.192   6.135  1.00 68.69           C  
ATOM   1916  HE1 PHE A 124      26.921  25.771   5.965  1.00 68.69           H  
ATOM   1917  CE2 PHE A 124      30.075  26.869   5.284  1.00 68.69           C  
ATOM   1918  HE2 PHE A 124      30.762  26.966   4.456  1.00 68.69           H  
ATOM   1919  CZ  PHE A 124      28.800  26.325   5.062  1.00 68.69           C  
ATOM   1920  HZ  PHE A 124      28.520  26.005   4.069  1.00 68.69           H  
ATOM   1921  N   GLN A 125      30.395  30.110  11.451  1.00 61.45           N  
ATOM   1922  H   GLN A 125      30.585  30.818  10.756  1.00 61.45           H  
ATOM   1923  CA  GLN A 125      30.741  30.473  12.824  1.00 61.45           C  
ATOM   1924  HA  GLN A 125      30.302  29.751  13.512  1.00 61.45           H  
ATOM   1925  C   GLN A 125      30.168  31.848  13.215  1.00 61.45           C  
ATOM   1926  CB  GLN A 125      32.266  30.441  13.014  1.00 61.45           C  
ATOM   1927  HB2 GLN A 125      32.487  30.757  14.034  1.00 61.45           H  
ATOM   1928  HB3 GLN A 125      32.732  31.146  12.325  1.00 61.45           H  
ATOM   1929  O   GLN A 125      30.911  32.700  13.720  1.00 61.45           O  
ATOM   1930  CG  GLN A 125      32.889  29.059  12.818  1.00 61.45           C  
ATOM   1931  HG2 GLN A 125      32.343  28.330  13.416  1.00 61.45           H  
ATOM   1932  HG3 GLN A 125      32.818  28.771  11.769  1.00 61.45           H  
ATOM   1933  CD  GLN A 125      34.357  29.030  13.235  1.00 61.45           C  
ATOM   1934  NE2 GLN A 125      34.972  27.868  13.238  1.00 61.45           N  
ATOM   1935 HE21 GLN A 125      35.952  27.889  13.480  1.00 61.45           H  
ATOM   1936 HE22 GLN A 125      34.494  27.039  12.915  1.00 61.45           H  
ATOM   1937  OE1 GLN A 125      34.983  30.016  13.596  1.00 61.45           O  
ATOM   1938  N   PRO A 126      28.855  32.101  13.045  1.00 48.72           N  
ATOM   1939  CA  PRO A 126      28.298  33.377  13.450  1.00 48.72           C  
ATOM   1940  HA  PRO A 126      28.835  34.182  12.949  1.00 48.72           H  
ATOM   1941  C   PRO A 126      28.457  33.518  14.970  1.00 48.72           C  
ATOM   1942  CB  PRO A 126      26.850  33.364  12.952  1.00 48.72           C  
ATOM   1943  HB2 PRO A 126      26.825  33.750  11.933  1.00 48.72           H  
ATOM   1944  HB3 PRO A 126      26.186  33.949  13.589  1.00 48.72           H  
ATOM   1945  O   PRO A 126      27.838  32.800  15.756  1.00 48.72           O  
ATOM   1946  CG  PRO A 126      26.479  31.883  12.934  1.00 48.72           C  
ATOM   1947  HG2 PRO A 126      26.151  31.574  13.927  1.00 48.72           H  
ATOM   1948  HG3 PRO A 126      25.710  31.667  12.192  1.00 48.72           H  
ATOM   1949  CD  PRO A 126      27.802  31.200  12.593  1.00 48.72           C  
ATOM   1950  HD2 PRO A 126      27.865  30.230  13.086  1.00 48.72           H  
ATOM   1951  HD3 PRO A 126      27.870  31.082  11.512  1.00 48.72           H  
ATOM   1952  N   LYS A 127      29.297  34.471  15.402  1.00 39.14           N  
ATOM   1953  H   LYS A 127      29.874  34.903  14.694  1.00 39.14           H  
ATOM   1954  CA  LYS A 127      29.532  34.795  16.826  1.00 39.14           C  
ATOM   1955  HA  LYS A 127      29.864  33.887  17.330  1.00 39.14           H  
ATOM   1956  C   LYS A 127      28.257  35.218  17.568  1.00 39.14           C  
ATOM   1957  CB  LYS A 127      30.626  35.869  16.960  1.00 39.14           C  
ATOM   1958  HB2 LYS A 127      30.416  36.694  16.279  1.00 39.14           H  
ATOM   1959  HB3 LYS A 127      30.614  36.258  17.979  1.00 39.14           H  
ATOM   1960  O   LYS A 127      28.258  35.299  18.794  1.00 39.14           O  
ATOM   1961  CG  LYS A 127      32.024  35.298  16.684  1.00 39.14           C  
ATOM   1962  HG2 LYS A 127      32.207  34.462  17.360  1.00 39.14           H  
ATOM   1963  HG3 LYS A 127      32.075  34.938  15.657  1.00 39.14           H  
ATOM   1964  CD  LYS A 127      33.106  36.364  16.902  1.00 39.14           C  
ATOM   1965  HD2 LYS A 127      33.032  36.751  17.919  1.00 39.14           H  
ATOM   1966  HD3 LYS A 127      32.947  37.178  16.194  1.00 39.14           H  
ATOM   1967  CE  LYS A 127      34.488  35.740  16.682  1.00 39.14           C  
ATOM   1968  HE2 LYS A 127      34.622  34.930  17.400  1.00 39.14           H  
ATOM   1969  HE3 LYS A 127      34.509  35.299  15.686  1.00 39.14           H  
ATOM   1970  NZ  LYS A 127      35.571  36.744  16.822  1.00 39.14           N  
ATOM   1971  HZ1 LYS A 127      35.557  37.155  17.744  1.00 39.14           H  
ATOM   1972  HZ2 LYS A 127      35.453  37.472  16.132  1.00 39.14           H  
ATOM   1973  HZ3 LYS A 127      36.468  36.305  16.668  1.00 39.14           H  
ATOM   1974  N   HIS A 128      27.165  35.440  16.843  1.00 34.20           N  
ATOM   1975  H   HIS A 128      27.227  35.276  15.848  1.00 34.20           H  
ATOM   1976  CA  HIS A 128      25.841  35.680  17.382  1.00 34.20           C  
ATOM   1977  HA  HIS A 128      25.832  35.420  18.441  1.00 34.20           H  
ATOM   1978  C   HIS A 128      24.833  34.778  16.675  1.00 34.20           C  
ATOM   1979  CB  HIS A 128      25.514  37.172  17.261  1.00 34.20           C  
ATOM   1980  HB2 HIS A 128      25.567  37.476  16.215  1.00 34.20           H  
ATOM   1981  HB3 HIS A 128      24.498  37.346  17.616  1.00 34.20           H  
ATOM   1982  O   HIS A 128      24.746  34.766  15.450  1.00 34.20           O  
ATOM   1983  CG  HIS A 128      26.465  38.005  18.084  1.00 34.20           C  
ATOM   1984  CD2 HIS A 128      27.380  38.914  17.622  1.00 34.20           C  
ATOM   1985  HD2 HIS A 128      27.516  39.207  16.592  1.00 34.20           H  
ATOM   1986  ND1 HIS A 128      26.665  37.888  19.440  1.00 34.20           N  
ATOM   1987  HD1 HIS A 128      26.205  37.233  20.057  1.00 34.20           H  
ATOM   1988  CE1 HIS A 128      27.674  38.701  19.787  1.00 34.20           C  
ATOM   1989  HE1 HIS A 128      28.074  38.803  20.785  1.00 34.20           H  
ATOM   1990  NE2 HIS A 128      28.142  39.352  18.711  1.00 34.20           N  
ATOM   1991  N   ARG A 129      24.088  34.018  17.481  1.00 32.41           N  
ATOM   1992  H   ARG A 129      24.262  34.106  18.472  1.00 32.41           H  
ATOM   1993  CA  ARG A 129      22.939  33.203  17.082  1.00 32.41           C  
ATOM   1994  HA  ARG A 129      23.290  32.313  16.560  1.00 32.41           H  
ATOM   1995  C   ARG A 129      22.058  34.033  16.138  1.00 32.41           C  
ATOM   1996  CB  ARG A 129      22.219  32.822  18.391  1.00 32.41           C  
ATOM   1997  HB2 ARG A 129      22.975  32.639  19.155  1.00 32.41           H  
ATOM   1998  HB3 ARG A 129      21.611  33.661  18.729  1.00 32.41           H  
ATOM   1999  O   ARG A 129      21.559  35.079  16.545  1.00 32.41           O  
ATOM   2000  CG  ARG A 129      21.352  31.564  18.322  1.00 32.41           C  
ATOM   2001  HG2 ARG A 129      20.546  31.707  17.602  1.00 32.41           H  
ATOM   2002  HG3 ARG A 129      21.966  30.714  18.023  1.00 32.41           H  
ATOM   2003  CD  ARG A 129      20.767  31.322  19.720  1.00 32.41           C  
ATOM   2004  HD2 ARG A 129      20.087  32.145  19.940  1.00 32.41           H  
ATOM   2005  HD3 ARG A 129      21.573  31.324  20.454  1.00 32.41           H  
ATOM   2006  NE  ARG A 129      20.047  30.040  19.804  1.00 32.41           N  
ATOM   2007  HE  ARG A 129      20.162  29.410  19.023  1.00 32.41           H  
ATOM   2008  NH1 ARG A 129      18.844  30.534  21.698  1.00 32.41           N  
ATOM   2009 HH11 ARG A 129      18.041  30.375  22.289  1.00 32.41           H  
ATOM   2010 HH12 ARG A 129      19.272  31.449  21.696  1.00 32.41           H  
ATOM   2011  NH2 ARG A 129      18.416  28.654  20.572  1.00 32.41           N  
ATOM   2012 HH21 ARG A 129      17.524  28.641  21.045  1.00 32.41           H  
ATOM   2013 HH22 ARG A 129      18.499  28.149  19.701  1.00 32.41           H  
ATOM   2014  CZ  ARG A 129      19.121  29.743  20.697  1.00 32.41           C  
ATOM   2015  N   ILE A 130      21.944  33.623  14.874  1.00 32.83           N  
ATOM   2016  H   ILE A 130      22.433  32.790  14.579  1.00 32.83           H  
ATOM   2017  CA  ILE A 130      21.140  34.344  13.885  1.00 32.83           C  
ATOM   2018  HA  ILE A 130      21.279  35.414  14.040  1.00 32.83           H  
ATOM   2019  C   ILE A 130      19.668  34.015  14.168  1.00 32.83           C  
ATOM   2020  CB  ILE A 130      21.566  34.029  12.426  1.00 32.83           C  
ATOM   2021  HB  ILE A 130      21.265  33.010  12.185  1.00 32.83           H  
ATOM   2022  O   ILE A 130      19.121  33.062  13.621  1.00 32.83           O  
ATOM   2023  CG1 ILE A 130      23.093  34.147  12.199  1.00 32.83           C  
ATOM   2024 HG12 ILE A 130      23.607  33.461  12.872  1.00 32.83           H  
ATOM   2025 HG13 ILE A 130      23.422  35.158  12.437  1.00 32.83           H  
ATOM   2026  CG2 ILE A 130      20.841  35.001  11.480  1.00 32.83           C  
ATOM   2027 HG21 ILE A 130      21.323  35.978  11.495  1.00 32.83           H  
ATOM   2028 HG22 ILE A 130      20.843  34.606  10.463  1.00 32.83           H  
ATOM   2029 HG23 ILE A 130      19.808  35.136  11.801  1.00 32.83           H  
ATOM   2030  CD1 ILE A 130      23.539  33.797  10.771  1.00 32.83           C  
ATOM   2031 HD11 ILE A 130      24.628  33.795  10.724  1.00 32.83           H  
ATOM   2032 HD12 ILE A 130      23.164  34.533  10.061  1.00 32.83           H  
ATOM   2033 HD13 ILE A 130      23.173  32.807  10.500  1.00 32.83           H  
ATOM   2034  N   ASP A 131      19.038  34.780  15.056  1.00 29.56           N  
ATOM   2035  H   ASP A 131      19.572  35.459  15.580  1.00 29.56           H  
ATOM   2036  CA  ASP A 131      17.579  34.838  15.148  1.00 29.56           C  
ATOM   2037  HA  ASP A 131      17.160  33.833  15.094  1.00 29.56           H  
ATOM   2038  C   ASP A 131      17.091  35.628  13.923  1.00 29.56           C  
ATOM   2039  CB  ASP A 131      17.132  35.479  16.481  1.00 29.56           C  
ATOM   2040  HB2 ASP A 131      16.083  35.759  16.389  1.00 29.56           H  
ATOM   2041  HB3 ASP A 131      17.706  36.390  16.652  1.00 29.56           H  
ATOM   2042  O   ASP A 131      17.077  36.858  13.935  1.00 29.56           O  
ATOM   2043  CG  ASP A 131      17.254  34.557  17.707  1.00 29.56           C  
ATOM   2044  OD1 ASP A 131      17.172  33.315  17.547  1.00 29.56           O  
ATOM   2045  OD2 ASP A 131      17.433  35.091  18.825  1.00 29.56           O  
ATOM   2046  N   VAL A 132      16.776  34.941  12.819  1.00 32.54           N  
ATOM   2047  H   VAL A 132      16.884  33.937  12.832  1.00 32.54           H  
ATOM   2048  CA  VAL A 132      16.147  35.570  11.646  1.00 32.54           C  
ATOM   2049  HA  VAL A 132      16.583  36.560  11.512  1.00 32.54           H  
ATOM   2050  C   VAL A 132      14.644  35.688  11.933  1.00 32.54           C  
ATOM   2051  CB  VAL A 132      16.380  34.792  10.329  1.00 32.54           C  
ATOM   2052  HB  VAL A 132      15.813  33.861  10.345  1.00 32.54           H  
ATOM   2053  O   VAL A 132      13.967  34.661  11.997  1.00 32.54           O  
ATOM   2054  CG1 VAL A 132      15.925  35.637   9.131  1.00 32.54           C  
ATOM   2055 HG11 VAL A 132      16.489  36.569   9.082  1.00 32.54           H  
ATOM   2056 HG12 VAL A 132      14.861  35.859   9.209  1.00 32.54           H  
ATOM   2057 HG13 VAL A 132      16.076  35.078   8.207  1.00 32.54           H  
ATOM   2058  CG2 VAL A 132      17.847  34.438  10.082  1.00 32.54           C  
ATOM   2059 HG21 VAL A 132      18.440  35.351  10.030  1.00 32.54           H  
ATOM   2060 HG22 VAL A 132      18.210  33.781  10.873  1.00 32.54           H  
ATOM   2061 HG23 VAL A 132      17.940  33.905   9.136  1.00 32.54           H  
ATOM   2062  N   PRO A 133      14.082  36.894  12.136  1.00 29.14           N  
ATOM   2063  CA  PRO A 133      12.646  37.044  12.316  1.00 29.14           C  
ATOM   2064  HA  PRO A 133      12.312  36.350  13.088  1.00 29.14           H  
ATOM   2065  C   PRO A 133      11.894  36.734  11.014  1.00 29.14           C  
ATOM   2066  CB  PRO A 133      12.427  38.469  12.828  1.00 29.14           C  
ATOM   2067  HB2 PRO A 133      11.491  38.898  12.470  1.00 29.14           H  
ATOM   2068  HB3 PRO A 133      12.453  38.468  13.918  1.00 29.14           H  
ATOM   2069  O   PRO A 133      12.217  37.240   9.938  1.00 29.14           O  
ATOM   2070  CG  PRO A 133      13.641  39.224  12.295  1.00 29.14           C  
ATOM   2071  HG2 PRO A 133      13.444  39.550  11.274  1.00 29.14           H  
ATOM   2072  HG3 PRO A 133      13.899  40.076  12.925  1.00 29.14           H  
ATOM   2073  CD  PRO A 133      14.748  38.176  12.283  1.00 29.14           C  
ATOM   2074  HD2 PRO A 133      15.440  38.370  11.463  1.00 29.14           H  
ATOM   2075  HD3 PRO A 133      15.265  38.213  13.241  1.00 29.14           H  
ATOM   2076  N   PHE A 134      10.872  35.895  11.164  1.00 33.86           N  
ATOM   2077  H   PHE A 134      10.738  35.525  12.094  1.00 33.86           H  
ATOM   2078  CA  PHE A 134       9.957  35.388  10.144  1.00 33.86           C  
ATOM   2079  HA  PHE A 134      10.494  34.686   9.506  1.00 33.86           H  
ATOM   2080  C   PHE A 134       9.342  36.490   9.266  1.00 33.86           C  
ATOM   2081  CB  PHE A 134       8.865  34.630  10.920  1.00 33.86           C  
ATOM   2082  HB2 PHE A 134       8.473  35.289  11.694  1.00 33.86           H  
ATOM   2083  HB3 PHE A 134       9.331  33.787  11.432  1.00 33.86           H  
ATOM   2084  O   PHE A 134       8.755  37.447   9.770  1.00 33.86           O  
ATOM   2085  CG  PHE A 134       7.692  34.096  10.124  1.00 33.86           C  
ATOM   2086  CD1 PHE A 134       6.426  34.702  10.245  1.00 33.86           C  
ATOM   2087  HD1 PHE A 134       6.302  35.585  10.855  1.00 33.86           H  
ATOM   2088  CD2 PHE A 134       7.843  32.941   9.336  1.00 33.86           C  
ATOM   2089  HD2 PHE A 134       8.810  32.469   9.244  1.00 33.86           H  
ATOM   2090  CE1 PHE A 134       5.308  34.128   9.616  1.00 33.86           C  
ATOM   2091  HE1 PHE A 134       4.331  34.574   9.736  1.00 33.86           H  
ATOM   2092  CE2 PHE A 134       6.727  32.377   8.692  1.00 33.86           C  
ATOM   2093  HE2 PHE A 134       6.843  31.484   8.096  1.00 33.86           H  
ATOM   2094  CZ  PHE A 134       5.457  32.956   8.852  1.00 33.86           C  
ATOM   2095  HZ  PHE A 134       4.596  32.507   8.380  1.00 33.86           H  
ATOM   2096  N   LYS A 135       9.394  36.306   7.940  1.00 32.50           N  
ATOM   2097  H   LYS A 135       9.940  35.529   7.596  1.00 32.50           H  
ATOM   2098  CA  LYS A 135       8.548  37.025   6.976  1.00 32.50           C  
ATOM   2099  HA  LYS A 135       7.919  37.745   7.501  1.00 32.50           H  
ATOM   2100  C   LYS A 135       7.604  36.031   6.303  1.00 32.50           C  
ATOM   2101  CB  LYS A 135       9.397  37.799   5.959  1.00 32.50           C  
ATOM   2102  HB2 LYS A 135      10.108  37.118   5.492  1.00 32.50           H  
ATOM   2103  HB3 LYS A 135       8.721  38.190   5.199  1.00 32.50           H  
ATOM   2104  O   LYS A 135       7.883  35.530   5.219  1.00 32.50           O  
ATOM   2105  CG  LYS A 135      10.151  38.988   6.561  1.00 32.50           C  
ATOM   2106  HG2 LYS A 135      10.882  38.630   7.286  1.00 32.50           H  
ATOM   2107  HG3 LYS A 135       9.446  39.654   7.058  1.00 32.50           H  
ATOM   2108  CD  LYS A 135      10.867  39.742   5.436  1.00 32.50           C  
ATOM   2109  HD2 LYS A 135      11.548  39.057   4.932  1.00 32.50           H  
ATOM   2110  HD3 LYS A 135      10.124  40.106   4.726  1.00 32.50           H  
ATOM   2111  CE  LYS A 135      11.648  40.924   6.004  1.00 32.50           C  
ATOM   2112  HE2 LYS A 135      10.949  41.599   6.497  1.00 32.50           H  
ATOM   2113  HE3 LYS A 135      12.338  40.545   6.757  1.00 32.50           H  
ATOM   2114  NZ  LYS A 135      12.386  41.623   4.927  1.00 32.50           N  
ATOM   2115  HZ1 LYS A 135      12.904  42.402   5.309  1.00 32.50           H  
ATOM   2116  HZ2 LYS A 135      13.029  40.976   4.494  1.00 32.50           H  
ATOM   2117  HZ3 LYS A 135      11.736  41.958   4.231  1.00 32.50           H  
ATOM   2118  N   GLY A 136       6.499  35.715   6.968  1.00 30.16           N  
ATOM   2119  H   GLY A 136       6.348  36.114   7.883  1.00 30.16           H  
ATOM   2120  CA  GLY A 136       5.426  34.927   6.371  1.00 30.16           C  
ATOM   2121  HA2 GLY A 136       4.686  34.667   7.128  1.00 30.16           H  
ATOM   2122  HA3 GLY A 136       5.827  34.012   5.935  1.00 30.16           H  
ATOM   2123  C   GLY A 136       4.691  35.735   5.316  1.00 30.16           C  
ATOM   2124  O   GLY A 136       4.088  36.751   5.641  1.00 30.16           O  
ATOM   2125  N   TYR A 137       4.720  35.271   4.072  1.00 27.11           N  
ATOM   2126  H   TYR A 137       5.290  34.463   3.867  1.00 27.11           H  
ATOM   2127  CA  TYR A 137       3.742  35.654   3.062  1.00 27.11           C  
ATOM   2128  HA  TYR A 137       3.048  36.391   3.466  1.00 27.11           H  
ATOM   2129  C   TYR A 137       2.937  34.404   2.731  1.00 27.11           C  
ATOM   2130  CB  TYR A 137       4.421  36.284   1.835  1.00 27.11           C  
ATOM   2131  HB2 TYR A 137       3.952  35.895   0.931  1.00 27.11           H  
ATOM   2132  HB3 TYR A 137       5.472  35.998   1.795  1.00 27.11           H  
ATOM   2133  O   TYR A 137       3.444  33.482   2.099  1.00 27.11           O  
ATOM   2134  CG  TYR A 137       4.302  37.796   1.808  1.00 27.11           C  
ATOM   2135  CD1 TYR A 137       3.289  38.403   1.041  1.00 27.11           C  
ATOM   2136  HD1 TYR A 137       2.604  37.798   0.465  1.00 27.11           H  
ATOM   2137  CD2 TYR A 137       5.168  38.591   2.584  1.00 27.11           C  
ATOM   2138  HD2 TYR A 137       5.917  38.116   3.199  1.00 27.11           H  
ATOM   2139  CE1 TYR A 137       3.152  39.804   1.031  1.00 27.11           C  
ATOM   2140  HE1 TYR A 137       2.375  40.277   0.448  1.00 27.11           H  
ATOM   2141  CE2 TYR A 137       5.028  39.994   2.585  1.00 27.11           C  
ATOM   2142  HE2 TYR A 137       5.676  40.603   3.197  1.00 27.11           H  
ATOM   2143  OH  TYR A 137       3.873  41.952   1.804  1.00 27.11           O  
ATOM   2144  HH  TYR A 137       4.423  42.384   2.461  1.00 27.11           H  
ATOM   2145  CZ  TYR A 137       4.018  40.601   1.803  1.00 27.11           C  
ATOM   2146  N   SER A 138       1.695  34.362   3.207  1.00 28.05           N  
ATOM   2147  H   SER A 138       1.357  35.167   3.714  1.00 28.05           H  
ATOM   2148  CA  SER A 138       0.684  33.505   2.598  1.00 28.05           C  
ATOM   2149  HA  SER A 138       1.142  32.560   2.304  1.00 28.05           H  
ATOM   2150  C   SER A 138       0.215  34.234   1.344  1.00 28.05           C  
ATOM   2151  CB  SER A 138      -0.444  33.184   3.595  1.00 28.05           C  
ATOM   2152  HB2 SER A 138      -0.629  32.110   3.563  1.00 28.05           H  
ATOM   2153  HB3 SER A 138      -0.122  33.430   4.607  1.00 28.05           H  
ATOM   2154  O   SER A 138      -0.042  35.438   1.404  1.00 28.05           O  
ATOM   2155  OG  SER A 138      -1.669  33.837   3.328  1.00 28.05           O  
ATOM   2156  HG  SER A 138      -1.540  34.764   3.115  1.00 28.05           H  
ATOM   2157  N   MET A 139       0.141  33.536   0.215  1.00 24.86           N  
ATOM   2158  H   MET A 139       0.387  32.557   0.237  1.00 24.86           H  
ATOM   2159  CA  MET A 139      -0.503  34.034  -0.999  1.00 24.86           C  
ATOM   2160  HA  MET A 139      -0.103  35.012  -1.268  1.00 24.86           H  
ATOM   2161  C   MET A 139      -2.006  34.183  -0.728  1.00 24.86           C  
ATOM   2162  CB  MET A 139      -0.235  33.049  -2.147  1.00 24.86           C  
ATOM   2163  HB2 MET A 139      -0.426  32.034  -1.796  1.00 24.86           H  
ATOM   2164  HB3 MET A 139      -0.940  33.250  -2.955  1.00 24.86           H  
ATOM   2165  O   MET A 139      -2.799  33.316  -1.070  1.00 24.86           O  
ATOM   2166  CG  MET A 139       1.193  33.121  -2.701  1.00 24.86           C  
ATOM   2167  HG2 MET A 139       1.530  32.106  -2.911  1.00 24.86           H  
ATOM   2168  HG3 MET A 139       1.859  33.538  -1.944  1.00 24.86           H  
ATOM   2169  SD  MET A 139       1.361  34.081  -4.230  1.00 24.86           S  
ATOM   2170  CE  MET A 139       0.442  33.006  -5.377  1.00 24.86           C  
ATOM   2171  HE1 MET A 139      -0.613  32.965  -5.105  1.00 24.86           H  
ATOM   2172  HE2 MET A 139       0.861  32.000  -5.353  1.00 24.86           H  
ATOM   2173  HE3 MET A 139       0.530  33.401  -6.389  1.00 24.86           H  
ATOM   2174  N   SER A 140      -2.402  35.254  -0.048  1.00 26.60           N  
ATOM   2175  H   SER A 140      -1.696  35.862   0.343  1.00 26.60           H  
ATOM   2176  CA  SER A 140      -3.800  35.614   0.154  1.00 26.60           C  
ATOM   2177  HA  SER A 140      -4.449  34.861  -0.292  1.00 26.60           H  
ATOM   2178  C   SER A 140      -4.043  36.926  -0.570  1.00 26.60           C  
ATOM   2179  CB  SER A 140      -4.161  35.677   1.643  1.00 26.60           C  
ATOM   2180  HB2 SER A 140      -5.200  35.991   1.745  1.00 26.60           H  
ATOM   2181  HB3 SER A 140      -4.051  34.685   2.081  1.00 26.60           H  
ATOM   2182  O   SER A 140      -3.611  37.985  -0.117  1.00 26.60           O  
ATOM   2183  OG  SER A 140      -3.327  36.588   2.334  1.00 26.60           O  
ATOM   2184  HG  SER A 140      -3.339  37.408   1.835  1.00 26.60           H  
ATOM   2185  N   THR A 141      -4.707  36.837  -1.717  1.00 25.22           N  
ATOM   2186  H   THR A 141      -5.005  35.926  -2.035  1.00 25.22           H  
ATOM   2187  CA  THR A 141      -5.338  37.975  -2.381  1.00 25.22           C  
ATOM   2188  HA  THR A 141      -4.572  38.672  -2.722  1.00 25.22           H  
ATOM   2189  C   THR A 141      -6.245  38.683  -1.381  1.00 25.22           C  
ATOM   2190  CB  THR A 141      -6.159  37.494  -3.585  1.00 25.22           C  
ATOM   2191  HB  THR A 141      -6.852  38.277  -3.895  1.00 25.22           H  
ATOM   2192  O   THR A 141      -7.154  38.074  -0.819  1.00 25.22           O  
ATOM   2193  CG2 THR A 141      -5.253  37.141  -4.765  1.00 25.22           C  
ATOM   2194 HG21 THR A 141      -4.683  38.019  -5.069  1.00 25.22           H  
ATOM   2195 HG22 THR A 141      -5.867  36.809  -5.602  1.00 25.22           H  
ATOM   2196 HG23 THR A 141      -4.568  36.340  -4.487  1.00 25.22           H  
ATOM   2197  OG1 THR A 141      -6.878  36.329  -3.243  1.00 25.22           O  
ATOM   2198  HG1 THR A 141      -7.480  36.570  -2.536  1.00 25.22           H  
ATOM   2199  N   GLU A 142      -5.950  39.954  -1.131  1.00 22.52           N  
ATOM   2200  H   GLU A 142      -5.141  40.357  -1.581  1.00 22.52           H  
ATOM   2201  CA  GLU A 142      -6.708  40.842  -0.260  1.00 22.52           C  
ATOM   2202  HA  GLU A 142      -6.666  40.479   0.767  1.00 22.52           H  
ATOM   2203  C   GLU A 142      -8.172  40.919  -0.714  1.00 22.52           C  
ATOM   2204  CB  GLU A 142      -6.086  42.251  -0.325  1.00 22.52           C  
ATOM   2205  HB2 GLU A 142      -6.717  42.936   0.241  1.00 22.52           H  
ATOM   2206  HB3 GLU A 142      -6.079  42.571  -1.367  1.00 22.52           H  
ATOM   2207  O   GLU A 142      -8.474  41.444  -1.784  1.00 22.52           O  
ATOM   2208  CG  GLU A 142      -4.655  42.337   0.235  1.00 22.52           C  
ATOM   2209  HG2 GLU A 142      -4.033  41.590  -0.258  1.00 22.52           H  
ATOM   2210  HG3 GLU A 142      -4.686  42.098   1.298  1.00 22.52           H  
ATOM   2211  CD  GLU A 142      -4.004  43.719   0.029  1.00 22.52           C  
ATOM   2212  OE1 GLU A 142      -2.996  43.987   0.723  1.00 22.52           O  
ATOM   2213  OE2 GLU A 142      -4.478  44.489  -0.838  1.00 22.52           O  
ATOM   2214  N   THR A 143      -9.100  40.459   0.122  1.00 26.40           N  
ATOM   2215  H   THR A 143      -8.815  39.902   0.915  1.00 26.40           H  
ATOM   2216  CA  THR A 143     -10.483  40.943   0.086  1.00 26.40           C  
ATOM   2217  HA  THR A 143     -10.494  41.884  -0.464  1.00 26.40           H  
ATOM   2218  C   THR A 143     -10.938  41.241   1.503  1.00 26.40           C  
ATOM   2219  CB  THR A 143     -11.470  40.018  -0.638  1.00 26.40           C  
ATOM   2220  HB  THR A 143     -12.477  40.398  -0.470  1.00 26.40           H  
ATOM   2221  O   THR A 143     -10.930  40.372   2.374  1.00 26.40           O  
ATOM   2222  CG2 THR A 143     -11.226  39.981  -2.146  1.00 26.40           C  
ATOM   2223 HG21 THR A 143     -10.262  39.518  -2.355  1.00 26.40           H  
ATOM   2224 HG22 THR A 143     -11.238  40.992  -2.553  1.00 26.40           H  
ATOM   2225 HG23 THR A 143     -12.009  39.392  -2.623  1.00 26.40           H  
ATOM   2226  OG1 THR A 143     -11.401  38.704  -0.146  1.00 26.40           O  
ATOM   2227  HG1 THR A 143     -11.394  38.753   0.813  1.00 26.40           H  
ATOM   2228  N   ASN A 144     -11.281  42.511   1.698  1.00 25.02           N  
ATOM   2229  H   ASN A 144     -11.201  43.124   0.899  1.00 25.02           H  
ATOM   2230  CA  ASN A 144     -11.684  43.147   2.940  1.00 25.02           C  
ATOM   2231  HA  ASN A 144     -10.810  43.222   3.587  1.00 25.02           H  
ATOM   2232  C   ASN A 144     -12.781  42.396   3.704  1.00 25.02           C  
ATOM   2233  CB  ASN A 144     -12.174  44.565   2.596  1.00 25.02           C  
ATOM   2234  HB2 ASN A 144     -12.892  44.518   1.778  1.00 25.02           H  
ATOM   2235  HB3 ASN A 144     -12.689  44.981   3.462  1.00 25.02           H  
ATOM   2236  O   ASN A 144     -13.819  42.036   3.160  1.00 25.02           O  
ATOM   2237  CG  ASN A 144     -11.046  45.522   2.264  1.00 25.02           C  
ATOM   2238  ND2 ASN A 144     -11.230  46.408   1.314  1.00 25.02           N  
ATOM   2239 HD21 ASN A 144     -10.439  47.008   1.132  1.00 25.02           H  
ATOM   2240 HD22 ASN A 144     -12.115  46.473   0.831  1.00 25.02           H  
ATOM   2241  OD1 ASN A 144      -9.983  45.494   2.850  1.00 25.02           O  
ATOM   2242  N   GLU A 145     -12.512  42.251   4.998  1.00 24.67           N  
ATOM   2243  H   GLU A 145     -11.536  42.385   5.222  1.00 24.67           H  
ATOM   2244  CA  GLU A 145     -13.386  42.549   6.130  1.00 24.67           C  
ATOM   2245  HA  GLU A 145     -13.162  41.791   6.880  1.00 24.67           H  
ATOM   2246  C   GLU A 145     -14.920  42.529   5.944  1.00 24.67           C  
ATOM   2247  CB  GLU A 145     -12.941  43.895   6.738  1.00 24.67           C  
ATOM   2248  HB2 GLU A 145     -12.848  44.642   5.950  1.00 24.67           H  
ATOM   2249  HB3 GLU A 145     -13.698  44.243   7.441  1.00 24.67           H  
ATOM   2250  O   GLU A 145     -15.528  43.358   5.273  1.00 24.67           O  
ATOM   2251  CG  GLU A 145     -11.602  43.752   7.486  1.00 24.67           C  
ATOM   2252  HG2 GLU A 145     -11.693  42.928   8.194  1.00 24.67           H  
ATOM   2253  HG3 GLU A 145     -10.823  43.491   6.769  1.00 24.67           H  
ATOM   2254  CD  GLU A 145     -11.175  45.014   8.255  1.00 24.67           C  
ATOM   2255  OE1 GLU A 145     -10.196  44.898   9.026  1.00 24.67           O  
ATOM   2256  OE2 GLU A 145     -11.832  46.068   8.099  1.00 24.67           O  
ATOM   2257  N   THR A 146     -15.515  41.726   6.832  1.00 25.23           N  
ATOM   2258  H   THR A 146     -14.910  41.004   7.196  1.00 25.23           H  
ATOM   2259  CA  THR A 146     -16.726  41.982   7.634  1.00 25.23           C  
ATOM   2260  HA  THR A 146     -16.558  41.324   8.486  1.00 25.23           H  
ATOM   2261  C   THR A 146     -18.110  41.566   7.120  1.00 25.23           C  
ATOM   2262  CB  THR A 146     -16.774  43.371   8.307  1.00 25.23           C  
ATOM   2263  HB  THR A 146     -17.732  43.460   8.817  1.00 25.23           H  
ATOM   2264  O   THR A 146     -18.668  42.070   6.153  1.00 25.23           O  
ATOM   2265  CG2 THR A 146     -15.697  43.526   9.385  1.00 25.23           C  
ATOM   2266 HG21 THR A 146     -15.617  44.574   9.673  1.00 25.23           H  
ATOM   2267 HG22 THR A 146     -14.727  43.181   9.027  1.00 25.23           H  
ATOM   2268 HG23 THR A 146     -15.972  42.942  10.263  1.00 25.23           H  
ATOM   2269  OG1 THR A 146     -16.690  44.447   7.409  1.00 25.23           O  
ATOM   2270  HG1 THR A 146     -16.335  44.133   6.574  1.00 25.23           H  
ATOM   2271  N   SER A 147     -18.731  40.749   7.981  1.00 28.14           N  
ATOM   2272  H   SER A 147     -18.138  40.362   8.702  1.00 28.14           H  
ATOM   2273  CA  SER A 147     -20.170  40.551   8.191  1.00 28.14           C  
ATOM   2274  HA  SER A 147     -20.231  39.995   9.126  1.00 28.14           H  
ATOM   2275  C   SER A 147     -20.931  39.668   7.193  1.00 28.14           C  
ATOM   2276  CB  SER A 147     -20.875  41.876   8.522  1.00 28.14           C  
ATOM   2277  HB2 SER A 147     -21.851  41.659   8.956  1.00 28.14           H  
ATOM   2278  HB3 SER A 147     -20.287  42.416   9.264  1.00 28.14           H  
ATOM   2279  O   SER A 147     -21.729  40.127   6.388  1.00 28.14           O  
ATOM   2280  OG  SER A 147     -21.064  42.705   7.400  1.00 28.14           O  
ATOM   2281  HG  SER A 147     -20.349  42.558   6.776  1.00 28.14           H  
ATOM   2282  N   CYS A 148     -20.808  38.350   7.358  1.00 22.53           N  
ATOM   2283  H   CYS A 148     -20.039  37.985   7.902  1.00 22.53           H  
ATOM   2284  CA  CYS A 148     -21.896  37.437   6.984  1.00 22.53           C  
ATOM   2285  HA  CYS A 148     -22.822  38.011   7.000  1.00 22.53           H  
ATOM   2286  C   CYS A 148     -22.103  36.315   8.020  1.00 22.53           C  
ATOM   2287  CB  CYS A 148     -21.721  36.944   5.541  1.00 22.53           C  
ATOM   2288  HB2 CYS A 148     -21.262  37.723   4.933  1.00 22.53           H  
ATOM   2289  HB3 CYS A 148     -21.095  36.052   5.522  1.00 22.53           H  
ATOM   2290  O   CYS A 148     -22.534  35.220   7.697  1.00 22.53           O  
ATOM   2291  SG  CYS A 148     -23.367  36.573   4.860  1.00 22.53           S  
ATOM   2292  HG  CYS A 148     -22.949  35.921   3.772  1.00 22.53           H  
ATOM   2293  N   ALA A 149     -21.806  36.582   9.298  1.00 27.55           N  
ATOM   2294  H   ALA A 149     -21.454  37.498   9.536  1.00 27.55           H  
ATOM   2295  CA  ALA A 149     -22.058  35.641  10.398  1.00 27.55           C  
ATOM   2296  HA  ALA A 149     -21.942  34.627  10.015  1.00 27.55           H  
ATOM   2297  C   ALA A 149     -23.497  35.727  10.954  1.00 27.55           C  
ATOM   2298  CB  ALA A 149     -20.984  35.839  11.475  1.00 27.55           C  
ATOM   2299  HB1 ALA A 149     -21.080  36.827  11.925  1.00 27.55           H  
ATOM   2300  HB2 ALA A 149     -19.992  35.730  11.035  1.00 27.55           H  
ATOM   2301  HB3 ALA A 149     -21.101  35.083  12.252  1.00 27.55           H  
ATOM   2302  O   ALA A 149     -23.764  35.273  12.061  1.00 27.55           O  
ATOM   2303  N   GLN A 150     -24.435  36.349  10.232  1.00 28.25           N  
ATOM   2304  H   GLN A 150     -24.203  36.658   9.298  1.00 28.25           H  
ATOM   2305  CA  GLN A 150     -25.781  36.588  10.758  1.00 28.25           C  
ATOM   2306  HA  GLN A 150     -26.075  35.690  11.302  1.00 28.25           H  
ATOM   2307  C   GLN A 150     -26.829  36.738   9.653  1.00 28.25           C  
ATOM   2308  CB  GLN A 150     -25.735  37.761  11.763  1.00 28.25           C  
ATOM   2309  HB2 GLN A 150     -26.333  38.612  11.438  1.00 28.25           H  
ATOM   2310  HB3 GLN A 150     -24.709  38.117  11.857  1.00 28.25           H  
ATOM   2311  O   GLN A 150     -27.496  37.759   9.525  1.00 28.25           O  
ATOM   2312  CG  GLN A 150     -26.214  37.310  13.150  1.00 28.25           C  
ATOM   2313  HG2 GLN A 150     -25.679  36.410  13.450  1.00 28.25           H  
ATOM   2314  HG3 GLN A 150     -27.279  37.081  13.106  1.00 28.25           H  
ATOM   2315  CD  GLN A 150     -25.974  38.366  14.221  1.00 28.25           C  
ATOM   2316  NE2 GLN A 150     -26.424  38.134  15.433  1.00 28.25           N  
ATOM   2317 HE21 GLN A 150     -26.872  37.256  15.654  1.00 28.25           H  
ATOM   2318 HE22 GLN A 150     -26.216  38.842  16.122  1.00 28.25           H  
ATOM   2319  OE1 GLN A 150     -25.385  39.413  14.008  1.00 28.25           O  
ATOM   2320  N   ARG A 151     -26.962  35.708   8.822  1.00 24.64           N  
ATOM   2321  H   ARG A 151     -26.259  34.983   8.856  1.00 24.64           H  
ATOM   2322  CA  ARG A 151     -28.164  35.396   8.035  1.00 24.64           C  
ATOM   2323  HA  ARG A 151     -29.032  35.365   8.695  1.00 24.64           H  
ATOM   2324  C   ARG A 151     -27.962  33.996   7.471  1.00 24.64           C  
ATOM   2325  CB  ARG A 151     -28.384  36.440   6.918  1.00 24.64           C  
ATOM   2326  HB2 ARG A 151     -28.608  35.939   5.976  1.00 24.64           H  
ATOM   2327  HB3 ARG A 151     -27.469  37.015   6.772  1.00 24.64           H  
ATOM   2328  O   ARG A 151     -26.844  33.672   7.100  1.00 24.64           O  
ATOM   2329  CG  ARG A 151     -29.556  37.382   7.256  1.00 24.64           C  
ATOM   2330  HG2 ARG A 151     -30.493  36.876   7.020  1.00 24.64           H  
ATOM   2331  HG3 ARG A 151     -29.570  37.617   8.320  1.00 24.64           H  
ATOM   2332  CD  ARG A 151     -29.472  38.690   6.465  1.00 24.64           C  
ATOM   2333  HD2 ARG A 151     -28.490  39.133   6.634  1.00 24.64           H  
ATOM   2334  HD3 ARG A 151     -29.583  38.463   5.405  1.00 24.64           H  
ATOM   2335  NE  ARG A 151     -30.512  39.643   6.899  1.00 24.64           N  
ATOM   2336  HE  ARG A 151     -31.021  39.392   7.734  1.00 24.64           H  
ATOM   2337  NH1 ARG A 151     -30.187  41.204   5.250  1.00 24.64           N  
ATOM   2338 HH11 ARG A 151     -30.404  42.092   4.821  1.00 24.64           H  
ATOM   2339 HH12 ARG A 151     -29.462  40.614   4.867  1.00 24.64           H  
ATOM   2340  NH2 ARG A 151     -31.727  41.566   6.830  1.00 24.64           N  
ATOM   2341 HH21 ARG A 151     -32.222  41.268   7.658  1.00 24.64           H  
ATOM   2342 HH22 ARG A 151     -31.955  42.443   6.384  1.00 24.64           H  
ATOM   2343  CZ  ARG A 151     -30.803  40.796   6.326  1.00 24.64           C  
ATOM   2344  N   CYS A 152     -29.028  33.209   7.396  1.00 23.42           N  
ATOM   2345  H   CYS A 152     -29.926  33.610   7.626  1.00 23.42           H  
ATOM   2346  CA  CYS A 152     -29.051  31.800   6.974  1.00 23.42           C  
ATOM   2347  HA  CYS A 152     -30.074  31.636   6.635  1.00 23.42           H  
ATOM   2348  C   CYS A 152     -28.898  30.759   8.106  1.00 23.42           C  
ATOM   2349  CB  CYS A 152     -28.190  31.520   5.722  1.00 23.42           C  
ATOM   2350  HB2 CYS A 152     -28.529  30.591   5.262  1.00 23.42           H  
ATOM   2351  HB3 CYS A 152     -27.153  31.372   6.022  1.00 23.42           H  
ATOM   2352  O   CYS A 152     -28.427  29.652   7.881  1.00 23.42           O  
ATOM   2353  SG  CYS A 152     -28.261  32.867   4.494  1.00 23.42           S  
ATOM   2354  HG  CYS A 152     -27.287  33.574   5.073  1.00 23.42           H  
ATOM   2355  N   HIS A 153     -29.392  31.066   9.312  1.00 23.67           N  
ATOM   2356  H   HIS A 153     -29.677  32.026   9.440  1.00 23.67           H  
ATOM   2357  CA  HIS A 153     -30.308  30.106   9.941  1.00 23.67           C  
ATOM   2358  HA  HIS A 153     -29.959  29.089   9.760  1.00 23.67           H  
ATOM   2359  C   HIS A 153     -31.667  30.282   9.253  1.00 23.67           C  
ATOM   2360  CB  HIS A 153     -30.424  30.327  11.459  1.00 23.67           C  
ATOM   2361  HB2 HIS A 153     -31.400  29.971  11.788  1.00 23.67           H  
ATOM   2362  HB3 HIS A 153     -30.375  31.392  11.686  1.00 23.67           H  
ATOM   2363  O   HIS A 153     -32.013  31.414   8.929  1.00 23.67           O  
ATOM   2364  CG  HIS A 153     -29.389  29.579  12.261  1.00 23.67           C  
ATOM   2365  CD2 HIS A 153     -28.299  30.105  12.899  1.00 23.67           C  
ATOM   2366  HD2 HIS A 153     -28.010  31.146  12.909  1.00 23.67           H  
ATOM   2367  ND1 HIS A 153     -29.386  28.224  12.513  1.00 23.67           N  
ATOM   2368  HD1 HIS A 153     -30.067  27.549  12.192  1.00 23.67           H  
ATOM   2369  CE1 HIS A 153     -28.315  27.942  13.272  1.00 23.67           C  
ATOM   2370  HE1 HIS A 153     -28.040  26.959  13.625  1.00 23.67           H  
ATOM   2371  NE2 HIS A 153     -27.628  29.061  13.542  1.00 23.67           N  
ATOM   2372  N   GLU A 154     -32.400  29.183   9.068  1.00 24.07           N  
ATOM   2373  H   GLU A 154     -31.999  28.324   9.418  1.00 24.07           H  
ATOM   2374  CA  GLU A 154     -33.673  29.056   8.333  1.00 24.07           C  
ATOM   2375  HA  GLU A 154     -34.171  28.181   8.749  1.00 24.07           H  
ATOM   2376  C   GLU A 154     -33.512  28.749   6.837  1.00 24.07           C  
ATOM   2377  CB  GLU A 154     -34.671  30.209   8.588  1.00 24.07           C  
ATOM   2378  HB2 GLU A 154     -35.606  29.957   8.087  1.00 24.07           H  
ATOM   2379  HB3 GLU A 154     -34.303  31.132   8.139  1.00 24.07           H  
ATOM   2380  O   GLU A 154     -33.631  29.628   6.001  1.00 24.07           O  
ATOM   2381  CG  GLU A 154     -34.974  30.434  10.078  1.00 24.07           C  
ATOM   2382  HG2 GLU A 154     -35.458  29.539  10.467  1.00 24.07           H  
ATOM   2383  HG3 GLU A 154     -34.045  30.570  10.631  1.00 24.07           H  
ATOM   2384  CD  GLU A 154     -35.874  31.653  10.340  1.00 24.07           C  
ATOM   2385  OE1 GLU A 154     -36.037  31.981  11.538  1.00 24.07           O  
ATOM   2386  OE2 GLU A 154     -36.410  32.243   9.374  1.00 24.07           O  
ATOM   2387  N   HIS A 155     -33.240  27.477   6.515  1.00 24.69           N  
ATOM   2388  H   HIS A 155     -32.851  26.911   7.255  1.00 24.69           H  
ATOM   2389  CA  HIS A 155     -33.898  26.713   5.438  1.00 24.69           C  
ATOM   2390  HA  HIS A 155     -34.955  26.625   5.690  1.00 24.69           H  
ATOM   2391  C   HIS A 155     -33.358  25.273   5.425  1.00 24.69           C  
ATOM   2392  CB  HIS A 155     -33.809  27.372   4.042  1.00 24.69           C  
ATOM   2393  HB2 HIS A 155     -32.815  27.795   3.901  1.00 24.69           H  
ATOM   2394  HB3 HIS A 155     -33.955  26.610   3.277  1.00 24.69           H  
ATOM   2395  O   HIS A 155     -32.608  24.865   4.549  1.00 24.69           O  
ATOM   2396  CG  HIS A 155     -34.862  28.432   3.785  1.00 24.69           C  
ATOM   2397  CD2 HIS A 155     -34.688  29.589   3.073  1.00 24.69           C  
ATOM   2398  HD2 HIS A 155     -33.777  29.889   2.576  1.00 24.69           H  
ATOM   2399  ND1 HIS A 155     -36.144  28.471   4.295  1.00 24.69           N  
ATOM   2400  HD1 HIS A 155     -36.562  27.795   4.919  1.00 24.69           H  
ATOM   2401  CE1 HIS A 155     -36.712  29.625   3.911  1.00 24.69           C  
ATOM   2402  HE1 HIS A 155     -37.704  29.951   4.188  1.00 24.69           H  
ATOM   2403  NE2 HIS A 155     -35.875  30.331   3.139  1.00 24.69           N  
ATOM   2404  N   SER A 156     -33.748  24.484   6.427  1.00 24.23           N  
ATOM   2405  H   SER A 156     -34.292  24.876   7.182  1.00 24.23           H  
ATOM   2406  CA  SER A 156     -33.645  23.022   6.394  1.00 24.23           C  
ATOM   2407  HA  SER A 156     -33.005  22.706   5.570  1.00 24.23           H  
ATOM   2408  C   SER A 156     -35.045  22.454   6.144  1.00 24.23           C  
ATOM   2409  CB  SER A 156     -33.000  22.506   7.686  1.00 24.23           C  
ATOM   2410  HB2 SER A 156     -32.931  21.419   7.652  1.00 24.23           H  
ATOM   2411  HB3 SER A 156     -31.995  22.918   7.775  1.00 24.23           H  
ATOM   2412  O   SER A 156     -35.791  22.184   7.086  1.00 24.23           O  
ATOM   2413  OG  SER A 156     -33.764  22.905   8.809  1.00 24.23           O  
ATOM   2414  HG  SER A 156     -34.647  22.558   8.665  1.00 24.23           H  
ATOM   2415  N   GLY A 157     -35.439  22.364   4.872  1.00 23.18           N  
ATOM   2416  H   GLY A 157     -34.764  22.603   4.159  1.00 23.18           H  
ATOM   2417  CA  GLY A 157     -36.544  21.505   4.439  1.00 23.18           C  
ATOM   2418  HA2 GLY A 157     -37.291  21.447   5.231  1.00 23.18           H  
ATOM   2419  HA3 GLY A 157     -37.014  21.911   3.543  1.00 23.18           H  
ATOM   2420  C   GLY A 157     -35.994  20.109   4.117  1.00 23.18           C  
ATOM   2421  O   GLY A 157     -34.844  20.017   3.692  1.00 23.18           O  
ATOM   2422  N   PRO A 158     -36.748  19.026   4.365  1.00 28.74           N  
ATOM   2423  CA  PRO A 158     -36.218  17.673   4.300  1.00 28.74           C  
ATOM   2424  HA  PRO A 158     -35.197  17.636   4.680  1.00 28.74           H  
ATOM   2425  C   PRO A 158     -36.233  17.181   2.851  1.00 28.74           C  
ATOM   2426  CB  PRO A 158     -37.132  16.862   5.224  1.00 28.74           C  
ATOM   2427  HB2 PRO A 158     -37.171  15.810   4.942  1.00 28.74           H  
ATOM   2428  HB3 PRO A 158     -36.788  16.967   6.253  1.00 28.74           H  
ATOM   2429  O   PRO A 158     -37.293  16.865   2.315  1.00 28.74           O  
ATOM   2430  CG  PRO A 158     -38.494  17.546   5.071  1.00 28.74           C  
ATOM   2431  HG2 PRO A 158     -39.038  17.108   4.234  1.00 28.74           H  
ATOM   2432  HG3 PRO A 158     -39.084  17.463   5.983  1.00 28.74           H  
ATOM   2433  CD  PRO A 158     -38.150  19.003   4.755  1.00 28.74           C  
ATOM   2434  HD2 PRO A 158     -38.781  19.374   3.947  1.00 28.74           H  
ATOM   2435  HD3 PRO A 158     -38.295  19.601   5.654  1.00 28.74           H  
ATOM   2436  N   GLU A 159     -35.065  17.110   2.220  1.00 24.48           N  
ATOM   2437  H   GLU A 159     -34.231  17.459   2.671  1.00 24.48           H  
ATOM   2438  CA  GLU A 159     -34.886  16.303   1.015  1.00 24.48           C  
ATOM   2439  HA  GLU A 159     -35.836  16.256   0.483  1.00 24.48           H  
ATOM   2440  C   GLU A 159     -34.545  14.865   1.420  1.00 24.48           C  
ATOM   2441  CB  GLU A 159     -33.881  16.932   0.042  1.00 24.48           C  
ATOM   2442  HB2 GLU A 159     -33.633  16.196  -0.722  1.00 24.48           H  
ATOM   2443  HB3 GLU A 159     -32.973  17.214   0.576  1.00 24.48           H  
ATOM   2444  O   GLU A 159     -33.764  14.610   2.339  1.00 24.48           O  
ATOM   2445  CG  GLU A 159     -34.509  18.161  -0.643  1.00 24.48           C  
ATOM   2446  HG2 GLU A 159     -35.471  17.868  -1.064  1.00 24.48           H  
ATOM   2447  HG3 GLU A 159     -34.696  18.928   0.108  1.00 24.48           H  
ATOM   2448  CD  GLU A 159     -33.645  18.759  -1.763  1.00 24.48           C  
ATOM   2449  OE1 GLU A 159     -34.218  19.537  -2.561  1.00 24.48           O  
ATOM   2450  OE2 GLU A 159     -32.435  18.448  -1.811  1.00 24.48           O  
ATOM   2451  N   GLU A 160     -35.242  13.927   0.784  1.00 25.23           N  
ATOM   2452  H   GLU A 160     -35.829  14.221   0.017  1.00 25.23           H  
ATOM   2453  CA  GLU A 160     -35.269  12.507   1.106  1.00 25.23           C  
ATOM   2454  HA  GLU A 160     -35.544  12.395   2.155  1.00 25.23           H  
ATOM   2455  C   GLU A 160     -33.882  11.871   0.911  1.00 25.23           C  
ATOM   2456  CB  GLU A 160     -36.362  11.827   0.258  1.00 25.23           C  
ATOM   2457  HB2 GLU A 160     -36.295  10.748   0.399  1.00 25.23           H  
ATOM   2458  HB3 GLU A 160     -36.183  12.051  -0.793  1.00 25.23           H  
ATOM   2459  O   GLU A 160     -33.390  11.693  -0.200  1.00 25.23           O  
ATOM   2460  CG  GLU A 160     -37.782  12.283   0.656  1.00 25.23           C  
ATOM   2461  HG2 GLU A 160     -37.841  13.369   0.591  1.00 25.23           H  
ATOM   2462  HG3 GLU A 160     -37.950  12.005   1.697  1.00 25.23           H  
ATOM   2463  CD  GLU A 160     -38.899  11.690  -0.223  1.00 25.23           C  
ATOM   2464  OE1 GLU A 160     -40.026  11.528   0.304  1.00 25.23           O  
ATOM   2465  OE2 GLU A 160     -38.644  11.408  -1.416  1.00 25.23           O  
ATOM   2466  N   ASP A 161     -33.256  11.525   2.036  1.00 29.79           N  
ATOM   2467  H   ASP A 161     -33.676  11.855   2.894  1.00 29.79           H  
ATOM   2468  CA  ASP A 161     -31.961  10.857   2.169  1.00 29.79           C  
ATOM   2469  HA  ASP A 161     -31.203  11.456   1.664  1.00 29.79           H  
ATOM   2470  C   ASP A 161     -32.010   9.457   1.515  1.00 29.79           C  
ATOM   2471  CB  ASP A 161     -31.650  10.842   3.690  1.00 29.79           C  
ATOM   2472  HB2 ASP A 161     -31.866  11.834   4.087  1.00 29.79           H  
ATOM   2473  HB3 ASP A 161     -32.328  10.149   4.188  1.00 29.79           H  
ATOM   2474  O   ASP A 161     -32.412   8.468   2.131  1.00 29.79           O  
ATOM   2475  CG  ASP A 161     -30.211  10.513   4.110  1.00 29.79           C  
ATOM   2476  OD1 ASP A 161     -29.370  10.244   3.221  1.00 29.79           O  
ATOM   2477  OD2 ASP A 161     -29.959  10.476   5.347  1.00 29.79           O  
ATOM   2478  N   THR A 162     -31.618   9.347   0.241  1.00 26.26           N  
ATOM   2479  H   THR A 162     -31.472  10.203  -0.274  1.00 26.26           H  
ATOM   2480  CA  THR A 162     -31.575   8.072  -0.507  1.00 26.26           C  
ATOM   2481  HA  THR A 162     -32.471   7.517  -0.229  1.00 26.26           H  
ATOM   2482  C   THR A 162     -30.402   7.155  -0.112  1.00 26.26           C  
ATOM   2483  CB  THR A 162     -31.651   8.283  -2.032  1.00 26.26           C  
ATOM   2484  HB  THR A 162     -31.462   7.338  -2.540  1.00 26.26           H  
ATOM   2485  O   THR A 162     -30.055   6.232  -0.851  1.00 26.26           O  
ATOM   2486  CG2 THR A 162     -33.031   8.766  -2.476  1.00 26.26           C  
ATOM   2487 HG21 THR A 162     -33.255   9.730  -2.020  1.00 26.26           H  
ATOM   2488 HG22 THR A 162     -33.793   8.045  -2.178  1.00 26.26           H  
ATOM   2489 HG23 THR A 162     -33.046   8.880  -3.560  1.00 26.26           H  
ATOM   2490  OG1 THR A 162     -30.707   9.231  -2.471  1.00 26.26           O  
ATOM   2491  HG1 THR A 162     -29.832   8.962  -2.181  1.00 26.26           H  
ATOM   2492  N   SER A 163     -29.789   7.348   1.062  1.00 31.92           N  
ATOM   2493  H   SER A 163     -30.133   8.092   1.652  1.00 31.92           H  
ATOM   2494  CA  SER A 163     -28.706   6.506   1.593  1.00 31.92           C  
ATOM   2495  HA  SER A 163     -28.196   6.055   0.741  1.00 31.92           H  
ATOM   2496  C   SER A 163     -29.229   5.321   2.431  1.00 31.92           C  
ATOM   2497  CB  SER A 163     -27.638   7.365   2.289  1.00 31.92           C  
ATOM   2498  HB2 SER A 163     -27.313   8.154   1.611  1.00 31.92           H  
ATOM   2499  HB3 SER A 163     -26.779   6.730   2.507  1.00 31.92           H  
ATOM   2500  O   SER A 163     -28.939   5.157   3.616  1.00 31.92           O  
ATOM   2501  OG  SER A 163     -28.075   7.948   3.500  1.00 31.92           O  
ATOM   2502  HG  SER A 163     -28.511   8.787   3.333  1.00 31.92           H  
ATOM   2503  N   GLY A 164     -30.025   4.445   1.812  1.00 30.86           N  
ATOM   2504  H   GLY A 164     -30.251   4.621   0.844  1.00 30.86           H  
ATOM   2505  CA  GLY A 164     -30.475   3.201   2.450  1.00 30.86           C  
ATOM   2506  HA2 GLY A 164     -31.198   2.700   1.807  1.00 30.86           H  
ATOM   2507  HA3 GLY A 164     -30.966   3.444   3.392  1.00 30.86           H  
ATOM   2508  C   GLY A 164     -29.311   2.233   2.718  1.00 30.86           C  
ATOM   2509  O   GLY A 164     -28.544   1.908   1.810  1.00 30.86           O  
ATOM   2510  N   PHE A 165     -29.176   1.750   3.958  1.00 40.24           N  
ATOM   2511  H   PHE A 165     -29.846   2.044   4.654  1.00 40.24           H  
ATOM   2512  CA  PHE A 165     -28.174   0.748   4.348  1.00 40.24           C  
ATOM   2513  HA  PHE A 165     -27.187   1.151   4.118  1.00 40.24           H  
ATOM   2514  C   PHE A 165     -28.362  -0.554   3.551  1.00 40.24           C  
ATOM   2515  CB  PHE A 165     -28.258   0.471   5.864  1.00 40.24           C  
ATOM   2516  HB2 PHE A 165     -28.410  -0.596   6.028  1.00 40.24           H  
ATOM   2517  HB3 PHE A 165     -29.138   0.960   6.281  1.00 40.24           H  
ATOM   2518  O   PHE A 165     -29.460  -1.100   3.469  1.00 40.24           O  
ATOM   2519  CG  PHE A 165     -27.048   0.906   6.672  1.00 40.24           C  
ATOM   2520  CD1 PHE A 165     -26.146  -0.046   7.182  1.00 40.24           C  
ATOM   2521  HD1 PHE A 165     -26.298  -1.096   6.980  1.00 40.24           H  
ATOM   2522  CD2 PHE A 165     -26.853   2.264   6.969  1.00 40.24           C  
ATOM   2523  HD2 PHE A 165     -27.535   3.007   6.581  1.00 40.24           H  
ATOM   2524  CE1 PHE A 165     -25.071   0.346   7.998  1.00 40.24           C  
ATOM   2525  HE1 PHE A 165     -24.413  -0.408   8.404  1.00 40.24           H  
ATOM   2526  CE2 PHE A 165     -25.793   2.656   7.804  1.00 40.24           C  
ATOM   2527  HE2 PHE A 165     -25.698   3.698   8.071  1.00 40.24           H  
ATOM   2528  CZ  PHE A 165     -24.899   1.703   8.321  1.00 40.24           C  
ATOM   2529  HZ  PHE A 165     -24.102   2.011   8.982  1.00 40.24           H  
ATOM   2530  N   ILE A 166     -27.270  -1.115   3.025  1.00 46.87           N  
ATOM   2531  H   ILE A 166     -26.398  -0.611   3.102  1.00 46.87           H  
ATOM   2532  CA  ILE A 166     -27.280  -2.404   2.306  1.00 46.87           C  
ATOM   2533  HA  ILE A 166     -28.022  -2.344   1.511  1.00 46.87           H  
ATOM   2534  C   ILE A 166     -27.721  -3.574   3.221  1.00 46.87           C  
ATOM   2535  CB  ILE A 166     -25.883  -2.614   1.665  1.00 46.87           C  
ATOM   2536  HB  ILE A 166     -25.130  -2.444   2.435  1.00 46.87           H  
ATOM   2537  O   ILE A 166     -28.167  -4.612   2.726  1.00 46.87           O  
ATOM   2538  CG1 ILE A 166     -25.658  -1.583   0.528  1.00 46.87           C  
ATOM   2539 HG12 ILE A 166     -26.440  -1.696  -0.223  1.00 46.87           H  
ATOM   2540 HG13 ILE A 166     -25.743  -0.579   0.942  1.00 46.87           H  
ATOM   2541  CG2 ILE A 166     -25.665  -4.035   1.127  1.00 46.87           C  
ATOM   2542 HG21 ILE A 166     -24.630  -4.115   0.795  1.00 46.87           H  
ATOM   2543 HG22 ILE A 166     -25.787  -4.768   1.925  1.00 46.87           H  
ATOM   2544 HG23 ILE A 166     -26.365  -4.230   0.315  1.00 46.87           H  
ATOM   2545  CD1 ILE A 166     -24.292  -1.669  -0.172  1.00 46.87           C  
ATOM   2546 HD11 ILE A 166     -24.241  -2.553  -0.807  1.00 46.87           H  
ATOM   2547 HD12 ILE A 166     -24.152  -0.787  -0.797  1.00 46.87           H  
ATOM   2548 HD13 ILE A 166     -23.494  -1.705   0.570  1.00 46.87           H  
ATOM   2549  N   GLU A 167     -27.614  -3.404   4.544  1.00 45.13           N  
ATOM   2550  H   GLU A 167     -27.279  -2.509   4.872  1.00 45.13           H  
ATOM   2551  CA  GLU A 167     -27.938  -4.405   5.573  1.00 45.13           C  
ATOM   2552  HA  GLU A 167     -27.418  -5.333   5.334  1.00 45.13           H  
ATOM   2553  C   GLU A 167     -29.435  -4.763   5.644  1.00 45.13           C  
ATOM   2554  CB  GLU A 167     -27.426  -3.919   6.946  1.00 45.13           C  
ATOM   2555  HB2 GLU A 167     -27.777  -4.611   7.711  1.00 45.13           H  
ATOM   2556  HB3 GLU A 167     -27.847  -2.935   7.151  1.00 45.13           H  
ATOM   2557  O   GLU A 167     -29.757  -5.913   5.948  1.00 45.13           O  
ATOM   2558  CG  GLU A 167     -25.885  -3.855   7.024  1.00 45.13           C  
ATOM   2559  HG2 GLU A 167     -25.518  -3.212   6.224  1.00 45.13           H  
ATOM   2560  HG3 GLU A 167     -25.493  -4.856   6.844  1.00 45.13           H  
ATOM   2561  CD  GLU A 167     -25.332  -3.329   8.369  1.00 45.13           C  
ATOM   2562  OE1 GLU A 167     -24.089  -3.220   8.485  1.00 45.13           O  
ATOM   2563  OE2 GLU A 167     -26.130  -3.008   9.277  1.00 45.13           O  
ATOM   2564  N   ASP A 168     -30.349  -3.854   5.272  1.00 37.22           N  
ATOM   2565  H   ASP A 168     -30.042  -2.930   5.004  1.00 37.22           H  
ATOM   2566  CA  ASP A 168     -31.802  -4.079   5.403  1.00 37.22           C  
ATOM   2567  HA  ASP A 168     -31.990  -4.469   6.403  1.00 37.22           H  
ATOM   2568  C   ASP A 168     -32.358  -5.152   4.436  1.00 37.22           C  
ATOM   2569  CB  ASP A 168     -32.565  -2.740   5.280  1.00 37.22           C  
ATOM   2570  HB2 ASP A 168     -32.208  -2.207   4.399  1.00 37.22           H  
ATOM   2571  HB3 ASP A 168     -33.624  -2.952   5.130  1.00 37.22           H  
ATOM   2572  O   ASP A 168     -33.521  -5.539   4.534  1.00 37.22           O  
ATOM   2573  CG  ASP A 168     -32.456  -1.832   6.519  1.00 37.22           C  
ATOM   2574  OD1 ASP A 168     -32.150  -2.346   7.618  1.00 37.22           O  
ATOM   2575  OD2 ASP A 168     -32.700  -0.614   6.367  1.00 37.22           O  
ATOM   2576  N   GLN A 169     -31.540  -5.694   3.523  1.00 35.41           N  
ATOM   2577  H   GLN A 169     -30.587  -5.358   3.512  1.00 35.41           H  
ATOM   2578  CA  GLN A 169     -31.957  -6.716   2.549  1.00 35.41           C  
ATOM   2579  HA  GLN A 169     -33.032  -6.866   2.646  1.00 35.41           H  
ATOM   2580  C   GLN A 169     -31.363  -8.122   2.775  1.00 35.41           C  
ATOM   2581  CB  GLN A 169     -31.717  -6.204   1.118  1.00 35.41           C  
ATOM   2582  HB2 GLN A 169     -30.669  -5.931   0.994  1.00 35.41           H  
ATOM   2583  HB3 GLN A 169     -31.952  -7.001   0.412  1.00 35.41           H  
ATOM   2584  O   GLN A 169     -31.477  -8.966   1.888  1.00 35.41           O  
ATOM   2585  CG  GLN A 169     -32.612  -5.004   0.774  1.00 35.41           C  
ATOM   2586  HG2 GLN A 169     -33.645  -5.246   1.023  1.00 35.41           H  
ATOM   2587  HG3 GLN A 169     -32.311  -4.141   1.369  1.00 35.41           H  
ATOM   2588  CD  GLN A 169     -32.556  -4.620  -0.703  1.00 35.41           C  
ATOM   2589  NE2 GLN A 169     -33.370  -3.675  -1.120  1.00 35.41           N  
ATOM   2590 HE21 GLN A 169     -33.304  -3.407  -2.092  1.00 35.41           H  
ATOM   2591 HE22 GLN A 169     -33.972  -3.201  -0.462  1.00 35.41           H  
ATOM   2592  OE1 GLN A 169     -31.794  -5.143  -1.507  1.00 35.41           O  
ATOM   2593  N   ALA A 170     -30.723  -8.410   3.916  1.00 30.99           N  
ATOM   2594  H   ALA A 170     -30.642  -7.686   4.616  1.00 30.99           H  
ATOM   2595  CA  ALA A 170     -29.929  -9.642   4.085  1.00 30.99           C  
ATOM   2596  HA  ALA A 170     -30.072 -10.270   3.205  1.00 30.99           H  
ATOM   2597  C   ALA A 170     -30.332 -10.566   5.258  1.00 30.99           C  
ATOM   2598  CB  ALA A 170     -28.444  -9.259   4.084  1.00 30.99           C  
ATOM   2599  HB1 ALA A 170     -27.828 -10.159   4.084  1.00 30.99           H  
ATOM   2600  HB2 ALA A 170     -28.218  -8.671   4.974  1.00 30.99           H  
ATOM   2601  HB3 ALA A 170     -28.213  -8.671   3.196  1.00 30.99           H  
ATOM   2602  O   ALA A 170     -29.505 -11.338   5.747  1.00 30.99           O  
ATOM   2603  N   LEU A 171     -31.592 -10.543   5.703  1.00 28.62           N  
ATOM   2604  H   LEU A 171     -32.245  -9.912   5.261  1.00 28.62           H  
ATOM   2605  CA  LEU A 171     -32.119 -11.531   6.656  1.00 28.62           C  
ATOM   2606  HA  LEU A 171     -31.310 -11.913   7.279  1.00 28.62           H  
ATOM   2607  C   LEU A 171     -32.725 -12.717   5.893  1.00 28.62           C  
ATOM   2608  CB  LEU A 171     -33.165 -10.862   7.573  1.00 28.62           C  
ATOM   2609  HB2 LEU A 171     -33.895 -10.354   6.943  1.00 28.62           H  
ATOM   2610  HB3 LEU A 171     -33.697 -11.636   8.127  1.00 28.62           H  
ATOM   2611  O   LEU A 171     -33.718 -12.525   5.203  1.00 28.62           O  
ATOM   2612  CG  LEU A 171     -32.585  -9.850   8.580  1.00 28.62           C  
ATOM   2613  HG  LEU A 171     -31.915  -9.160   8.066  1.00 28.62           H  
ATOM   2614  CD1 LEU A 171     -33.718  -9.038   9.208  1.00 28.62           C  
ATOM   2615 HD11 LEU A 171     -34.255  -8.496   8.430  1.00 28.62           H  
ATOM   2616 HD12 LEU A 171     -33.303  -8.310   9.906  1.00 28.62           H  
ATOM   2617 HD13 LEU A 171     -34.409  -9.696   9.735  1.00 28.62           H  
ATOM   2618  CD2 LEU A 171     -31.818 -10.545   9.709  1.00 28.62           C  
ATOM   2619 HD21 LEU A 171     -31.461  -9.798  10.418  1.00 28.62           H  
ATOM   2620 HD22 LEU A 171     -30.951 -11.068   9.307  1.00 28.62           H  
ATOM   2621 HD23 LEU A 171     -32.466 -11.251  10.229  1.00 28.62           H  
ATOM   2622  N   VAL A 172     -32.132 -13.916   6.014  1.00 26.90           N  
ATOM   2623  H   VAL A 172     -31.176 -13.884   6.337  1.00 26.90           H  
ATOM   2624  CA  VAL A 172     -32.797 -15.240   6.144  1.00 26.90           C  
ATOM   2625  HA  VAL A 172     -33.166 -15.306   7.168  1.00 26.90           H  
ATOM   2626  C   VAL A 172     -31.782 -16.389   5.965  1.00 26.90           C  
ATOM   2627  CB  VAL A 172     -34.032 -15.437   5.215  1.00 26.90           C  
ATOM   2628  HB  VAL A 172     -33.840 -14.959   4.255  1.00 26.90           H  
ATOM   2629  O   VAL A 172     -30.987 -16.401   5.028  1.00 26.90           O  
ATOM   2630  CG1 VAL A 172     -34.414 -16.902   4.941  1.00 26.90           C  
ATOM   2631 HG11 VAL A 172     -33.634 -17.387   4.354  1.00 26.90           H  
ATOM   2632 HG12 VAL A 172     -35.330 -16.935   4.350  1.00 26.90           H  
ATOM   2633 HG13 VAL A 172     -34.573 -17.447   5.872  1.00 26.90           H  
ATOM   2634  CG2 VAL A 172     -35.313 -14.854   5.848  1.00 26.90           C  
ATOM   2635 HG21 VAL A 172     -35.118 -13.957   6.436  1.00 26.90           H  
ATOM   2636 HG22 VAL A 172     -36.024 -14.606   5.060  1.00 26.90           H  
ATOM   2637 HG23 VAL A 172     -35.774 -15.569   6.530  1.00 26.90           H  
ATOM   2638  N   SER A 173     -31.931 -17.404   6.832  1.00 29.23           N  
ATOM   2639  H   SER A 173     -32.616 -17.238   7.556  1.00 29.23           H  
ATOM   2640  CA  SER A 173     -31.312 -18.748   6.877  1.00 29.23           C  
ATOM   2641  HA  SER A 173     -31.928 -19.314   7.575  1.00 29.23           H  
ATOM   2642  C   SER A 173     -29.885 -18.819   7.446  1.00 29.23           C  
ATOM   2643  CB  SER A 173     -31.459 -19.491   5.538  1.00 29.23           C  
ATOM   2644  HB2 SER A 173     -32.492 -19.413   5.199  1.00 29.23           H  
ATOM   2645  HB3 SER A 173     -31.232 -20.546   5.691  1.00 29.23           H  
ATOM   2646  O   SER A 173     -28.994 -18.116   6.993  1.00 29.23           O  
ATOM   2647  OG  SER A 173     -30.600 -18.987   4.533  1.00 29.23           O  
ATOM   2648  HG  SER A 173     -30.572 -18.032   4.633  1.00 29.23           H  
ATOM   2649  N   GLY A 174     -29.560 -19.642   8.443  1.00 25.66           N  
ATOM   2650  H   GLY A 174     -28.576 -19.600   8.668  1.00 25.66           H  
ATOM   2651  CA  GLY A 174     -30.264 -20.750   9.096  1.00 25.66           C  
ATOM   2652  HA2 GLY A 174     -30.850 -20.375   9.935  1.00 25.66           H  
ATOM   2653  HA3 GLY A 174     -30.916 -21.269   8.393  1.00 25.66           H  
ATOM   2654  C   GLY A 174     -29.203 -21.742   9.601  1.00 25.66           C  
ATOM   2655  O   GLY A 174     -28.230 -21.997   8.900  1.00 25.66           O  
ATOM   2656  N   GLU A 175     -29.366 -22.206  10.835  1.00 24.96           N  
ATOM   2657  H   GLU A 175     -30.245 -21.996  11.287  1.00 24.96           H  
ATOM   2658  CA  GLU A 175     -28.413 -22.907  11.710  1.00 24.96           C  
ATOM   2659  HA  GLU A 175     -27.500 -22.319  11.803  1.00 24.96           H  
ATOM   2660  C   GLU A 175     -28.035 -24.337  11.265  1.00 24.96           C  
ATOM   2661  CB  GLU A 175     -29.102 -22.998  13.087  1.00 24.96           C  
ATOM   2662  HB2 GLU A 175     -30.014 -23.580  12.953  1.00 24.96           H  
ATOM   2663  HB3 GLU A 175     -28.455 -23.538  13.779  1.00 24.96           H  
ATOM   2664  O   GLU A 175     -28.865 -25.038  10.691  1.00 24.96           O  
ATOM   2665  CG  GLU A 175     -29.446 -21.625  13.706  1.00 24.96           C  
ATOM   2666  HG2 GLU A 175     -28.522 -21.176  14.069  1.00 24.96           H  
ATOM   2667  HG3 GLU A 175     -29.849 -20.957  12.945  1.00 24.96           H  
ATOM   2668  CD  GLU A 175     -30.485 -21.690  14.838  1.00 24.96           C  
ATOM   2669  OE1 GLU A 175     -30.465 -20.752  15.664  1.00 24.96           O  
ATOM   2670  OE2 GLU A 175     -31.328 -22.613  14.823  1.00 24.96           O  
ATOM   2671  N   ALA A 176     -26.818 -24.794  11.608  1.00 25.74           N  
ATOM   2672  H   ALA A 176     -26.145 -24.140  11.982  1.00 25.74           H  
ATOM   2673  CA  ALA A 176     -26.491 -26.214  11.822  1.00 25.74           C  
ATOM   2674  HA  ALA A 176     -27.314 -26.664  12.376  1.00 25.74           H  
ATOM   2675  C   ALA A 176     -25.198 -26.382  12.661  1.00 25.74           C  
ATOM   2676  CB  ALA A 176     -26.376 -26.966  10.490  1.00 25.74           C  
ATOM   2677  HB1 ALA A 176     -25.598 -26.512   9.876  1.00 25.74           H  
ATOM   2678  HB2 ALA A 176     -26.111 -28.006  10.682  1.00 25.74           H  
ATOM   2679  HB3 ALA A 176     -27.323 -26.940   9.952  1.00 25.74           H  
ATOM   2680  O   ALA A 176     -24.167 -25.781  12.361  1.00 25.74           O  
ATOM   2681  N   SER A 177     -25.332 -27.190  13.715  1.00 24.66           N  
ATOM   2682  H   SER A 177     -26.218 -27.671  13.771  1.00 24.66           H  
ATOM   2683  CA  SER A 177     -24.398 -27.698  14.742  1.00 24.66           C  
ATOM   2684  HA  SER A 177     -24.049 -26.880  15.372  1.00 24.66           H  
ATOM   2685  C   SER A 177     -23.174 -28.436  14.175  1.00 24.66           C  
ATOM   2686  CB  SER A 177     -25.236 -28.668  15.592  1.00 24.66           C  
ATOM   2687  HB2 SER A 177     -24.593 -29.319  16.184  1.00 24.66           H  
ATOM   2688  HB3 SER A 177     -25.868 -28.090  16.266  1.00 24.66           H  
ATOM   2689  O   SER A 177     -23.268 -29.051  13.119  1.00 24.66           O  
ATOM   2690  OG  SER A 177     -26.067 -29.472  14.763  1.00 24.66           O  
ATOM   2691  HG  SER A 177     -25.519 -30.197  14.454  1.00 24.66           H  
ATOM   2692  N   GLU A 178     -21.965 -28.223  14.711  1.00 25.37           N  
ATOM   2693  H   GLU A 178     -21.308 -28.159  13.947  1.00 25.37           H  
ATOM   2694  CA  GLU A 178     -21.319 -28.965  15.825  1.00 25.37           C  
ATOM   2695  HA  GLU A 178     -20.281 -28.630  15.842  1.00 25.37           H  
ATOM   2696  C   GLU A 178     -21.234 -30.477  15.592  1.00 25.37           C  
ATOM   2697  CB  GLU A 178     -21.847 -28.653  17.245  1.00 25.37           C  
ATOM   2698  HB2 GLU A 178     -21.394 -29.366  17.934  1.00 25.37           H  
ATOM   2699  HB3 GLU A 178     -22.929 -28.777  17.288  1.00 25.37           H  
ATOM   2700  O   GLU A 178     -22.251 -31.150  15.668  1.00 25.37           O  
ATOM   2701  CG  GLU A 178     -21.476 -27.241  17.719  1.00 25.37           C  
ATOM   2702  HG2 GLU A 178     -20.397 -27.118  17.626  1.00 25.37           H  
ATOM   2703  HG3 GLU A 178     -21.946 -26.520  17.050  1.00 25.37           H  
ATOM   2704  CD  GLU A 178     -21.884 -26.916  19.170  1.00 25.37           C  
ATOM   2705  OE1 GLU A 178     -21.700 -25.728  19.539  1.00 25.37           O  
ATOM   2706  OE2 GLU A 178     -22.390 -27.805  19.887  1.00 25.37           O  
ATOM   2707  N   ASP A 179     -20.008 -30.966  15.368  1.00 25.89           N  
ATOM   2708  H   ASP A 179     -19.258 -30.320  15.168  1.00 25.89           H  
ATOM   2709  CA  ASP A 179     -19.543 -32.276  15.828  1.00 25.89           C  
ATOM   2710  HA  ASP A 179     -20.011 -32.480  16.791  1.00 25.89           H  
ATOM   2711  C   ASP A 179     -18.025 -32.204  16.067  1.00 25.89           C  
ATOM   2712  CB  ASP A 179     -19.928 -33.420  14.875  1.00 25.89           C  
ATOM   2713  HB2 ASP A 179     -19.853 -33.078  13.842  1.00 25.89           H  
ATOM   2714  HB3 ASP A 179     -19.217 -34.236  15.006  1.00 25.89           H  
ATOM   2715  O   ASP A 179     -17.232 -31.821  15.198  1.00 25.89           O  
ATOM   2716  CG  ASP A 179     -21.331 -33.986  15.152  1.00 25.89           C  
ATOM   2717  OD1 ASP A 179     -21.699 -34.101  16.345  1.00 25.89           O  
ATOM   2718  OD2 ASP A 179     -21.996 -34.378  14.163  1.00 25.89           O  
ATOM   2719  N   GLU A 180     -17.659 -32.490  17.313  1.00 24.68           N  
ATOM   2720  H   GLU A 180     -18.389 -32.839  17.917  1.00 24.68           H  
ATOM   2721  CA  GLU A 180     -16.306 -32.660  17.822  1.00 24.68           C  
ATOM   2722  HA  GLU A 180     -15.647 -31.905  17.393  1.00 24.68           H  
ATOM   2723  C   GLU A 180     -15.798 -34.055  17.459  1.00 24.68           C  
ATOM   2724  CB  GLU A 180     -16.313 -32.547  19.361  1.00 24.68           C  
ATOM   2725  HB2 GLU A 180     -16.942 -33.338  19.769  1.00 24.68           H  
ATOM   2726  HB3 GLU A 180     -15.294 -32.710  19.713  1.00 24.68           H  
ATOM   2727  O   GLU A 180     -16.548 -35.017  17.555  1.00 24.68           O  
ATOM   2728  CG  GLU A 180     -16.799 -31.198  19.914  1.00 24.68           C  
ATOM   2729  HG2 GLU A 180     -17.846 -31.054  19.645  1.00 24.68           H  
ATOM   2730  HG3 GLU A 180     -16.218 -30.407  19.439  1.00 24.68           H  
ATOM   2731  CD  GLU A 180     -16.653 -31.095  21.445  1.00 24.68           C  
ATOM   2732  OE1 GLU A 180     -16.380 -29.966  21.918  1.00 24.68           O  
ATOM   2733  OE2 GLU A 180     -16.760 -32.132  22.139  1.00 24.68           O  
ATOM   2734  N   ASP A 181     -14.506 -34.192  17.154  1.00 26.05           N  
ATOM   2735  H   ASP A 181     -13.936 -33.372  17.008  1.00 26.05           H  
ATOM   2736  CA  ASP A 181     -13.827 -35.463  17.384  1.00 26.05           C  
ATOM   2737  HA  ASP A 181     -14.321 -35.919  18.242  1.00 26.05           H  
ATOM   2738  C   ASP A 181     -12.380 -35.233  17.808  1.00 26.05           C  
ATOM   2739  CB  ASP A 181     -13.959 -36.441  16.203  1.00 26.05           C  
ATOM   2740  HB2 ASP A 181     -14.170 -35.888  15.288  1.00 26.05           H  
ATOM   2741  HB3 ASP A 181     -13.007 -36.952  16.061  1.00 26.05           H  
ATOM   2742  O   ASP A 181     -11.574 -34.554  17.164  1.00 26.05           O  
ATOM   2743  CG  ASP A 181     -15.031 -37.523  16.424  1.00 26.05           C  
ATOM   2744  OD1 ASP A 181     -15.226 -37.929  17.595  1.00 26.05           O  
ATOM   2745  OD2 ASP A 181     -15.520 -38.049  15.398  1.00 26.05           O  
ATOM   2746  N   SER A 182     -12.092 -35.801  18.970  1.00 24.18           N  
ATOM   2747  H   SER A 182     -12.791 -36.441  19.320  1.00 24.18           H  
ATOM   2748  CA  SER A 182     -10.829 -35.783  19.678  1.00 24.18           C  
ATOM   2749  HA  SER A 182     -10.167 -35.047  19.222  1.00 24.18           H  
ATOM   2750  C   SER A 182     -10.201 -37.167  19.558  1.00 24.18           C  
ATOM   2751  CB  SER A 182     -11.077 -35.385  21.142  1.00 24.18           C  
ATOM   2752  HB2 SER A 182     -11.420 -34.351  21.173  1.00 24.18           H  
ATOM   2753  HB3 SER A 182     -10.137 -35.451  21.691  1.00 24.18           H  
ATOM   2754  O   SER A 182     -10.856 -38.176  19.797  1.00 24.18           O  
ATOM   2755  OG  SER A 182     -12.042 -36.202  21.779  1.00 24.18           O  
ATOM   2756  HG  SER A 182     -12.896 -36.082  21.359  1.00 24.18           H  
ATOM   2757  N   ALA A 183      -8.919 -37.237  19.207  1.00 25.57           N  
ATOM   2758  H   ALA A 183      -8.443 -36.404  18.893  1.00 25.57           H  
ATOM   2759  CA  ALA A 183      -8.139 -38.456  19.391  1.00 25.57           C  
ATOM   2760  HA  ALA A 183      -8.512 -38.966  20.279  1.00 25.57           H  
ATOM   2761  C   ALA A 183      -6.668 -38.110  19.626  1.00 25.57           C  
ATOM   2762  CB  ALA A 183      -8.342 -39.423  18.223  1.00 25.57           C  
ATOM   2763  HB1 ALA A 183      -8.018 -38.956  17.293  1.00 25.57           H  
ATOM   2764  HB2 ALA A 183      -9.395 -39.693  18.140  1.00 25.57           H  
ATOM   2765  HB3 ALA A 183      -7.757 -40.327  18.391  1.00 25.57           H  
ATOM   2766  O   ALA A 183      -5.941 -37.636  18.755  1.00 25.57           O  
ATOM   2767  N   SER A 184      -6.289 -38.325  20.876  1.00 23.57           N  
ATOM   2768  H   SER A 184      -6.987 -38.742  21.476  1.00 23.57           H  
ATOM   2769  CA  SER A 184      -4.960 -38.352  21.460  1.00 23.57           C  
ATOM   2770  HA  SER A 184      -4.406 -37.462  21.160  1.00 23.57           H  
ATOM   2771  C   SER A 184      -4.174 -39.606  21.045  1.00 23.57           C  
ATOM   2772  CB  SER A 184      -5.179 -38.352  22.982  1.00 23.57           C  
ATOM   2773  HB2 SER A 184      -5.513 -37.361  23.289  1.00 23.57           H  
ATOM   2774  HB3 SER A 184      -4.244 -38.582  23.493  1.00 23.57           H  
ATOM   2775  O   SER A 184      -4.750 -40.621  20.664  1.00 23.57           O  
ATOM   2776  OG  SER A 184      -6.176 -39.301  23.338  1.00 23.57           O  
ATOM   2777  HG  SER A 184      -6.343 -39.268  24.283  1.00 23.57           H  
ATOM   2778  N   GLY A 185      -2.845 -39.552  21.180  1.00 23.73           N  
ATOM   2779  H   GLY A 185      -2.430 -38.662  21.418  1.00 23.73           H  
ATOM   2780  CA  GLY A 185      -1.941 -40.705  21.046  1.00 23.73           C  
ATOM   2781  HA2 GLY A 185      -1.891 -41.245  21.991  1.00 23.73           H  
ATOM   2782  HA3 GLY A 185      -2.320 -41.387  20.285  1.00 23.73           H  
ATOM   2783  C   GLY A 185      -0.544 -40.250  20.619  1.00 23.73           C  
ATOM   2784  O   GLY A 185      -0.295 -40.055  19.440  1.00 23.73           O  
ATOM   2785  N   SER A 186       0.301 -39.772  21.534  1.00 23.75           N  
ATOM   2786  H   SER A 186       0.828 -39.028  21.100  1.00 23.75           H  
ATOM   2787  CA  SER A 186       1.172 -40.544  22.442  1.00 23.75           C  
ATOM   2788  HA  SER A 186       1.297 -39.916  23.324  1.00 23.75           H  
ATOM   2789  C   SER A 186       2.573 -40.789  21.865  1.00 23.75           C  
ATOM   2790  CB  SER A 186       0.585 -41.858  22.987  1.00 23.75           C  
ATOM   2791  HB2 SER A 186      -0.375 -41.669  23.467  1.00 23.75           H  
ATOM   2792  HB3 SER A 186       1.265 -42.261  23.737  1.00 23.75           H  
ATOM   2793  O   SER A 186       2.746 -41.587  20.953  1.00 23.75           O  
ATOM   2794  OG  SER A 186       0.432 -42.815  21.961  1.00 23.75           O  
ATOM   2795  HG  SER A 186       1.231 -42.822  21.429  1.00 23.75           H  
ATOM   2796  N   GLN A 187       3.542 -40.127  22.504  1.00 26.36           N  
ATOM   2797  H   GLN A 187       3.227 -39.357  23.077  1.00 26.36           H  
ATOM   2798  CA  GLN A 187       4.862 -40.640  22.894  1.00 26.36           C  
ATOM   2799  HA  GLN A 187       5.416 -39.792  23.297  1.00 26.36           H  
ATOM   2800  C   GLN A 187       5.766 -41.241  21.807  1.00 26.36           C  
ATOM   2801  CB  GLN A 187       4.691 -41.620  24.069  1.00 26.36           C  
ATOM   2802  HB2 GLN A 187       4.030 -42.433  23.767  1.00 26.36           H  
ATOM   2803  HB3 GLN A 187       5.663 -42.047  24.315  1.00 26.36           H  
ATOM   2804  O   GLN A 187       5.672 -42.413  21.468  1.00 26.36           O  
ATOM   2805  CG  GLN A 187       4.134 -40.942  25.333  1.00 26.36           C  
ATOM   2806  HG2 GLN A 187       4.829 -40.165  25.652  1.00 26.36           H  
ATOM   2807  HG3 GLN A 187       3.171 -40.478  25.118  1.00 26.36           H  
ATOM   2808  CD  GLN A 187       3.929 -41.917  26.489  1.00 26.36           C  
ATOM   2809  NE2 GLN A 187       3.696 -41.429  27.686  1.00 26.36           N  
ATOM   2810 HE21 GLN A 187       3.616 -42.125  28.414  1.00 26.36           H  
ATOM   2811 HE22 GLN A 187       3.758 -40.438  27.872  1.00 26.36           H  
ATOM   2812  OE1 GLN A 187       3.934 -43.124  26.349  1.00 26.36           O  
ATOM   2813  N   LEU A 188       6.769 -40.455  21.414  1.00 24.62           N  
ATOM   2814  H   LEU A 188       6.729 -39.478  21.663  1.00 24.62           H  
ATOM   2815  CA  LEU A 188       8.092 -40.954  21.034  1.00 24.62           C  
ATOM   2816  HA  LEU A 188       8.210 -41.973  21.402  1.00 24.62           H  
ATOM   2817  C   LEU A 188       9.134 -40.113  21.784  1.00 24.62           C  
ATOM   2818  CB  LEU A 188       8.249 -40.978  19.499  1.00 24.62           C  
ATOM   2819  HB2 LEU A 188       7.567 -40.250  19.061  1.00 24.62           H  
ATOM   2820  HB3 LEU A 188       9.260 -40.681  19.222  1.00 24.62           H  
ATOM   2821  O   LEU A 188       9.729 -39.181  21.250  1.00 24.62           O  
ATOM   2822  CG  LEU A 188       7.978 -42.376  18.904  1.00 24.62           C  
ATOM   2823  HG  LEU A 188       7.147 -42.852  19.426  1.00 24.62           H  
ATOM   2824  CD1 LEU A 188       7.592 -42.263  17.430  1.00 24.62           C  
ATOM   2825 HD11 LEU A 188       7.409 -43.257  17.023  1.00 24.62           H  
ATOM   2826 HD12 LEU A 188       8.394 -41.780  16.872  1.00 24.62           H  
ATOM   2827 HD13 LEU A 188       6.679 -41.674  17.340  1.00 24.62           H  
ATOM   2828  CD2 LEU A 188       9.213 -43.275  19.010  1.00 24.62           C  
ATOM   2829 HD21 LEU A 188      10.047 -42.843  18.456  1.00 24.62           H  
ATOM   2830 HD22 LEU A 188       8.985 -44.264  18.611  1.00 24.62           H  
ATOM   2831 HD23 LEU A 188       9.504 -43.385  20.055  1.00 24.62           H  
ATOM   2832  N   SER A 189       9.265 -40.407  23.077  1.00 23.34           N  
ATOM   2833  H   SER A 189       8.689 -41.154  23.438  1.00 23.34           H  
ATOM   2834  CA  SER A 189      10.518 -40.245  23.809  1.00 23.34           C  
ATOM   2835  HA  SER A 189      11.050 -39.368  23.441  1.00 23.34           H  
ATOM   2836  C   SER A 189      11.375 -41.487  23.555  1.00 23.34           C  
ATOM   2837  CB  SER A 189      10.255 -40.066  25.312  1.00 23.34           C  
ATOM   2838  HB2 SER A 189       9.752 -39.112  25.471  1.00 23.34           H  
ATOM   2839  HB3 SER A 189      11.203 -40.055  25.850  1.00 23.34           H  
ATOM   2840  O   SER A 189      10.829 -42.579  23.417  1.00 23.34           O  
ATOM   2841  OG  SER A 189       9.437 -41.105  25.822  1.00 23.34           O  
ATOM   2842  HG  SER A 189       9.983 -41.891  25.892  1.00 23.34           H  
ATOM   2843  N   ASP A 190      12.691 -41.289  23.543  1.00 27.61           N  
ATOM   2844  H   ASP A 190      12.993 -40.350  23.762  1.00 27.61           H  
ATOM   2845  CA  ASP A 190      13.768 -42.290  23.508  1.00 27.61           C  
ATOM   2846  HA  ASP A 190      14.583 -41.818  24.056  1.00 27.61           H  
ATOM   2847  C   ASP A 190      14.370 -42.582  22.128  1.00 27.61           C  
ATOM   2848  CB  ASP A 190      13.484 -43.556  24.343  1.00 27.61           C  
ATOM   2849  HB2 ASP A 190      14.398 -44.149  24.379  1.00 27.61           H  
ATOM   2850  HB3 ASP A 190      12.724 -44.167  23.855  1.00 27.61           H  
ATOM   2851  O   ASP A 190      14.149 -43.626  21.517  1.00 27.61           O  
ATOM   2852  CG  ASP A 190      13.063 -43.254  25.786  1.00 27.61           C  
ATOM   2853  OD1 ASP A 190      13.317 -42.118  26.254  1.00 27.61           O  
ATOM   2854  OD2 ASP A 190      12.494 -44.165  26.425  1.00 27.61           O  
ATOM   2855  N   LEU A 191      15.266 -41.688  21.694  1.00 25.42           N  
ATOM   2856  H   LEU A 191      15.335 -40.805  22.179  1.00 25.42           H  
ATOM   2857  CA  LEU A 191      16.425 -42.104  20.906  1.00 25.42           C  
ATOM   2858  HA  LEU A 191      16.628 -43.131  21.210  1.00 25.42           H  
ATOM   2859  C   LEU A 191      17.681 -41.292  21.290  1.00 25.42           C  
ATOM   2860  CB  LEU A 191      16.099 -42.124  19.392  1.00 25.42           C  
ATOM   2861  HB2 LEU A 191      16.692 -41.363  18.884  1.00 25.42           H  
ATOM   2862  HB3 LEU A 191      15.056 -41.842  19.243  1.00 25.42           H  
ATOM   2863  O   LEU A 191      17.918 -40.197  20.796  1.00 25.42           O  
ATOM   2864  CG  LEU A 191      16.341 -43.505  18.730  1.00 25.42           C  
ATOM   2865  HG  LEU A 191      16.767 -44.210  19.444  1.00 25.42           H  
ATOM   2866  CD1 LEU A 191      15.054 -44.160  18.237  1.00 25.42           C  
ATOM   2867 HD11 LEU A 191      14.373 -44.295  19.077  1.00 25.42           H  
ATOM   2868 HD12 LEU A 191      15.274 -45.137  17.807  1.00 25.42           H  
ATOM   2869 HD13 LEU A 191      14.574 -43.527  17.490  1.00 25.42           H  
ATOM   2870  CD2 LEU A 191      17.312 -43.398  17.554  1.00 25.42           C  
ATOM   2871 HD21 LEU A 191      18.255 -42.976  17.900  1.00 25.42           H  
ATOM   2872 HD22 LEU A 191      16.891 -42.747  16.787  1.00 25.42           H  
ATOM   2873 HD23 LEU A 191      17.498 -44.386  17.133  1.00 25.42           H  
ATOM   2874  N   PHE A 192      18.435 -41.895  22.213  1.00 24.88           N  
ATOM   2875  H   PHE A 192      17.980 -42.680  22.656  1.00 24.88           H  
ATOM   2876  CA  PHE A 192      19.896 -41.931  22.368  1.00 24.88           C  
ATOM   2877  HA  PHE A 192      20.042 -42.334  23.370  1.00 24.88           H  
ATOM   2878  C   PHE A 192      20.734 -40.640  22.360  1.00 24.88           C  
ATOM   2879  CB  PHE A 192      20.476 -43.018  21.458  1.00 24.88           C  
ATOM   2880  HB2 PHE A 192      21.564 -42.956  21.483  1.00 24.88           H  
ATOM   2881  HB3 PHE A 192      20.160 -42.846  20.429  1.00 24.88           H  
ATOM   2882  O   PHE A 192      21.091 -40.068  21.335  1.00 24.88           O  
ATOM   2883  CG  PHE A 192      20.067 -44.408  21.913  1.00 24.88           C  
ATOM   2884  CD1 PHE A 192      20.808 -45.078  22.902  1.00 24.88           C  
ATOM   2885  HD1 PHE A 192      21.700 -44.622  23.307  1.00 24.88           H  
ATOM   2886  CD2 PHE A 192      18.904 -45.003  21.404  1.00 24.88           C  
ATOM   2887  HD2 PHE A 192      18.354 -44.484  20.632  1.00 24.88           H  
ATOM   2888  CE1 PHE A 192      20.380 -46.332  23.374  1.00 24.88           C  
ATOM   2889  HE1 PHE A 192      20.948 -46.838  24.140  1.00 24.88           H  
ATOM   2890  CE2 PHE A 192      18.458 -46.245  21.884  1.00 24.88           C  
ATOM   2891  HE2 PHE A 192      17.548 -46.681  21.498  1.00 24.88           H  
ATOM   2892  CZ  PHE A 192      19.201 -46.913  22.872  1.00 24.88           C  
ATOM   2893  HZ  PHE A 192      18.863 -47.866  23.251  1.00 24.88           H  
ATOM   2894  N   ASP A 193      21.145 -40.322  23.586  1.00 24.43           N  
ATOM   2895  H   ASP A 193      20.586 -40.722  24.325  1.00 24.43           H  
ATOM   2896  CA  ASP A 193      22.483 -39.961  24.056  1.00 24.43           C  
ATOM   2897  HA  ASP A 193      22.438 -38.902  24.311  1.00 24.43           H  
ATOM   2898  C   ASP A 193      23.702 -40.158  23.124  1.00 24.43           C  
ATOM   2899  CB  ASP A 193      22.721 -40.796  25.343  1.00 24.43           C  
ATOM   2900  HB2 ASP A 193      23.700 -41.274  25.307  1.00 24.43           H  
ATOM   2901  HB3 ASP A 193      22.005 -41.616  25.394  1.00 24.43           H  
ATOM   2902  O   ASP A 193      23.908 -41.210  22.520  1.00 24.43           O  
ATOM   2903  CG  ASP A 193      22.634 -39.989  26.641  1.00 24.43           C  
ATOM   2904  OD1 ASP A 193      22.929 -38.773  26.595  1.00 24.43           O  
ATOM   2905  OD2 ASP A 193      22.305 -40.612  27.673  1.00 24.43           O  
ATOM   2906  N   VAL A 194      24.591 -39.160  23.245  1.00 23.93           N  
ATOM   2907  H   VAL A 194      24.236 -38.387  23.791  1.00 23.93           H  
ATOM   2908  CA  VAL A 194      26.056 -39.164  23.070  1.00 23.93           C  
ATOM   2909  HA  VAL A 194      26.380 -38.185  23.425  1.00 23.93           H  
ATOM   2910  C   VAL A 194      26.608 -39.287  21.644  1.00 23.93           C  
ATOM   2911  CB  VAL A 194      26.729 -40.170  24.037  1.00 23.93           C  
ATOM   2912  HB  VAL A 194      26.406 -41.183  23.800  1.00 23.93           H  
ATOM   2913  O   VAL A 194      26.622 -40.352  21.050  1.00 23.93           O  
ATOM   2914  CG1 VAL A 194      28.265 -40.114  23.967  1.00 23.93           C  
ATOM   2915 HG11 VAL A 194      28.691 -40.764  24.730  1.00 23.93           H  
ATOM   2916 HG12 VAL A 194      28.600 -40.484  22.998  1.00 23.93           H  
ATOM   2917 HG13 VAL A 194      28.617 -39.095  24.124  1.00 23.93           H  
ATOM   2918  CG2 VAL A 194      26.381 -39.871  25.503  1.00 23.93           C  
ATOM   2919 HG21 VAL A 194      25.302 -39.825  25.656  1.00 23.93           H  
ATOM   2920 HG22 VAL A 194      26.776 -40.657  26.146  1.00 23.93           H  
ATOM   2921 HG23 VAL A 194      26.799 -38.911  25.806  1.00 23.93           H  
ATOM   2922  N   HIS A 195      27.246 -38.205  21.176  1.00 27.26           N  
ATOM   2923  H   HIS A 195      26.926 -37.323  21.551  1.00 27.26           H  
ATOM   2924  CA  HIS A 195      28.663 -38.227  20.778  1.00 27.26           C  
ATOM   2925  HA  HIS A 195      29.213 -38.751  21.560  1.00 27.26           H  
ATOM   2926  C   HIS A 195      29.235 -36.800  20.745  1.00 27.26           C  
ATOM   2927  CB  HIS A 195      28.920 -38.999  19.467  1.00 27.26           C  
ATOM   2928  HB2 HIS A 195      29.751 -38.542  18.931  1.00 27.26           H  
ATOM   2929  HB3 HIS A 195      28.039 -38.946  18.827  1.00 27.26           H  
ATOM   2930  O   HIS A 195      29.256 -36.114  19.724  1.00 27.26           O  
ATOM   2931  CG  HIS A 195      29.297 -40.444  19.714  1.00 27.26           C  
ATOM   2932  CD2 HIS A 195      28.579 -41.556  19.357  1.00 27.26           C  
ATOM   2933  HD2 HIS A 195      27.627 -41.555  18.847  1.00 27.26           H  
ATOM   2934  ND1 HIS A 195      30.405 -40.890  20.403  1.00 27.26           N  
ATOM   2935  HD1 HIS A 195      31.151 -40.316  20.771  1.00 27.26           H  
ATOM   2936  CE1 HIS A 195      30.342 -42.230  20.472  1.00 27.26           C  
ATOM   2937  HE1 HIS A 195      31.073 -42.862  20.954  1.00 27.26           H  
ATOM   2938  NE2 HIS A 195      29.259 -42.685  19.829  1.00 27.26           N  
ATOM   2939  N   SER A 196      29.733 -36.358  21.901  1.00 25.87           N  
ATOM   2940  H   SER A 196      29.656 -36.945  22.719  1.00 25.87           H  
ATOM   2941  CA  SER A 196      30.635 -35.215  22.027  1.00 25.87           C  
ATOM   2942  HA  SER A 196      30.235 -34.370  21.468  1.00 25.87           H  
ATOM   2943  C   SER A 196      32.008 -35.583  21.450  1.00 25.87           C  
ATOM   2944  CB  SER A 196      30.740 -34.815  23.507  1.00 25.87           C  
ATOM   2945  HB2 SER A 196      31.469 -34.013  23.619  1.00 25.87           H  
ATOM   2946  HB3 SER A 196      29.770 -34.461  23.854  1.00 25.87           H  
ATOM   2947  O   SER A 196      32.890 -36.038  22.175  1.00 25.87           O  
ATOM   2948  OG  SER A 196      31.133 -35.931  24.285  1.00 25.87           O  
ATOM   2949  HG  SER A 196      31.997 -36.199  23.962  1.00 25.87           H  
ATOM   2950  N   ASN A 197      32.193 -35.405  20.143  1.00 25.08           N  
ATOM   2951  H   ASN A 197      31.399 -35.139  19.578  1.00 25.08           H  
ATOM   2952  CA  ASN A 197      33.519 -35.434  19.528  1.00 25.08           C  
ATOM   2953  HA  ASN A 197      34.165 -36.105  20.094  1.00 25.08           H  
ATOM   2954  C   ASN A 197      34.160 -34.048  19.648  1.00 25.08           C  
ATOM   2955  CB  ASN A 197      33.448 -35.981  18.092  1.00 25.08           C  
ATOM   2956  HB2 ASN A 197      32.574 -35.577  17.581  1.00 25.08           H  
ATOM   2957  HB3 ASN A 197      34.337 -35.662  17.548  1.00 25.08           H  
ATOM   2958  O   ASN A 197      34.126 -33.229  18.731  1.00 25.08           O  
ATOM   2959  CG  ASN A 197      33.424 -37.501  18.038  1.00 25.08           C  
ATOM   2960  ND2 ASN A 197      33.090 -38.065  16.902  1.00 25.08           N  
ATOM   2961 HD21 ASN A 197      32.845 -37.500  16.102  1.00 25.08           H  
ATOM   2962 HD22 ASN A 197      33.072 -39.075  16.904  1.00 25.08           H  
ATOM   2963  OD1 ASN A 197      33.708 -38.211  18.986  1.00 25.08           O  
ATOM   2964  N   SER A 198      34.735 -33.795  20.822  1.00 24.55           N  
ATOM   2965  H   SER A 198      34.654 -34.498  21.543  1.00 24.55           H  
ATOM   2966  CA  SER A 198      35.801 -32.818  21.005  1.00 24.55           C  
ATOM   2967  HA  SER A 198      35.593 -31.919  20.424  1.00 24.55           H  
ATOM   2968  C   SER A 198      37.109 -33.447  20.532  1.00 24.55           C  
ATOM   2969  CB  SER A 198      35.918 -32.442  22.491  1.00 24.55           C  
ATOM   2970  HB2 SER A 198      36.743 -31.742  22.618  1.00 24.55           H  
ATOM   2971  HB3 SER A 198      34.997 -31.956  22.815  1.00 24.55           H  
ATOM   2972  O   SER A 198      37.592 -34.355  21.193  1.00 24.55           O  
ATOM   2973  OG  SER A 198      36.149 -33.584  23.296  1.00 24.55           O  
ATOM   2974  HG  SER A 198      36.826 -34.107  22.860  1.00 24.55           H  
ATOM   2975  N   GLU A 199      37.658 -32.992  19.410  1.00 24.46           N  
ATOM   2976  H   GLU A 199      37.070 -32.435  18.806  1.00 24.46           H  
ATOM   2977  CA  GLU A 199      39.100 -32.995  19.111  1.00 24.46           C  
ATOM   2978  HA  GLU A 199      39.593 -32.286  19.776  1.00 24.46           H  
ATOM   2979  C   GLU A 199      39.306 -32.487  17.681  1.00 24.46           C  
ATOM   2980  CB  GLU A 199      39.794 -34.370  19.306  1.00 24.46           C  
ATOM   2981  HB2 GLU A 199      40.507 -34.550  18.501  1.00 24.46           H  
ATOM   2982  HB3 GLU A 199      39.061 -35.176  19.282  1.00 24.46           H  
ATOM   2983  O   GLU A 199      39.390 -33.256  16.734  1.00 24.46           O  
ATOM   2984  CG  GLU A 199      40.608 -34.397  20.616  1.00 24.46           C  
ATOM   2985  HG2 GLU A 199      41.441 -33.703  20.503  1.00 24.46           H  
ATOM   2986  HG3 GLU A 199      40.008 -34.027  21.447  1.00 24.46           H  
ATOM   2987  CD  GLU A 199      41.168 -35.786  20.965  1.00 24.46           C  
ATOM   2988  OE1 GLU A 199      41.558 -35.962  22.142  1.00 24.46           O  
ATOM   2989  OE2 GLU A 199      41.276 -36.637  20.052  1.00 24.46           O  
ATOM   2990  N   TYR A 200      39.408 -31.169  17.518  1.00 25.07           N  
ATOM   2991  H   TYR A 200      39.175 -30.569  18.297  1.00 25.07           H  
ATOM   2992  CA  TYR A 200      40.365 -30.622  16.563  1.00 25.07           C  
ATOM   2993  HA  TYR A 200      41.124 -31.389  16.408  1.00 25.07           H  
ATOM   2994  C   TYR A 200      41.071 -29.438  17.213  1.00 25.07           C  
ATOM   2995  CB  TYR A 200      39.784 -30.343  15.170  1.00 25.07           C  
ATOM   2996  HB2 TYR A 200      38.716 -30.137  15.244  1.00 25.07           H  
ATOM   2997  HB3 TYR A 200      40.264 -29.456  14.755  1.00 25.07           H  
ATOM   2998  O   TYR A 200      40.488 -28.411  17.557  1.00 25.07           O  
ATOM   2999  CG  TYR A 200      40.038 -31.502  14.215  1.00 25.07           C  
ATOM   3000  CD1 TYR A 200      41.314 -31.678  13.638  1.00 25.07           C  
ATOM   3001  HD1 TYR A 200      42.090 -30.951  13.826  1.00 25.07           H  
ATOM   3002  CD2 TYR A 200      39.031 -32.457  13.977  1.00 25.07           C  
ATOM   3003  HD2 TYR A 200      38.070 -32.353  14.458  1.00 25.07           H  
ATOM   3004  CE1 TYR A 200      41.585 -32.811  12.845  1.00 25.07           C  
ATOM   3005  HE1 TYR A 200      42.568 -32.947  12.419  1.00 25.07           H  
ATOM   3006  CE2 TYR A 200      39.298 -33.594  13.190  1.00 25.07           C  
ATOM   3007  HE2 TYR A 200      38.538 -34.347  13.043  1.00 25.07           H  
ATOM   3008  OH  TYR A 200      40.834 -34.875  11.871  1.00 25.07           O  
ATOM   3009  HH  TYR A 200      41.760 -34.910  11.618  1.00 25.07           H  
ATOM   3010  CZ  TYR A 200      40.575 -33.775  12.627  1.00 25.07           C  
ATOM   3011  N   LEU A 201      42.342 -29.714  17.462  1.00 23.43           N  
ATOM   3012  H   LEU A 201      42.663 -30.606  17.112  1.00 23.43           H  
ATOM   3013  CA  LEU A 201      43.368 -28.913  18.088  1.00 23.43           C  
ATOM   3014  HA  LEU A 201      43.030 -28.600  19.076  1.00 23.43           H  
ATOM   3015  C   LEU A 201      43.720 -27.668  17.264  1.00 23.43           C  
ATOM   3016  CB  LEU A 201      44.585 -29.854  18.217  1.00 23.43           C  
ATOM   3017  HB2 LEU A 201      44.663 -30.457  17.313  1.00 23.43           H  
ATOM   3018  HB3 LEU A 201      45.506 -29.273  18.264  1.00 23.43           H  
ATOM   3019  O   LEU A 201      43.791 -27.722  16.039  1.00 23.43           O  
ATOM   3020  CG  LEU A 201      44.529 -30.768  19.452  1.00 23.43           C  
ATOM   3021  HG  LEU A 201      43.495 -31.038  19.667  1.00 23.43           H  
ATOM   3022  CD1 LEU A 201      45.318 -32.054  19.210  1.00 23.43           C  
ATOM   3023 HD11 LEU A 201      46.358 -31.819  18.983  1.00 23.43           H  
ATOM   3024 HD12 LEU A 201      44.879 -32.604  18.378  1.00 23.43           H  
ATOM   3025 HD13 LEU A 201      45.272 -32.683  20.099  1.00 23.43           H  
ATOM   3026  CD2 LEU A 201      45.127 -30.045  20.660  1.00 23.43           C  
ATOM   3027 HD21 LEU A 201      44.569 -29.130  20.857  1.00 23.43           H  
ATOM   3028 HD22 LEU A 201      46.170 -29.794  20.470  1.00 23.43           H  
ATOM   3029 HD23 LEU A 201      45.065 -30.690  21.537  1.00 23.43           H  
ATOM   3030  N   SER A 202      43.961 -26.589  18.014  1.00 28.88           N  
ATOM   3031  H   SER A 202      43.653 -26.693  18.970  1.00 28.88           H  
ATOM   3032  CA  SER A 202      45.024 -25.586  17.856  1.00 28.88           C  
ATOM   3033  HA  SER A 202      44.647 -24.654  18.276  1.00 28.88           H  
ATOM   3034  C   SER A 202      45.518 -25.267  16.440  1.00 28.88           C  
ATOM   3035  CB  SER A 202      46.229 -25.994  18.720  1.00 28.88           C  
ATOM   3036  HB2 SER A 202      45.915 -26.108  19.757  1.00 28.88           H  
ATOM   3037  HB3 SER A 202      46.985 -25.210  18.671  1.00 28.88           H  
ATOM   3038  O   SER A 202      46.245 -26.053  15.841  1.00 28.88           O  
ATOM   3039  OG  SER A 202      46.793 -27.206  18.268  1.00 28.88           O  
ATOM   3040  HG  SER A 202      46.987 -27.067  17.338  1.00 28.88           H  
ATOM   3041  N   ASP A 203      45.207 -24.056  15.970  1.00 30.56           N  
ATOM   3042  H   ASP A 203      44.329 -23.684  16.304  1.00 30.56           H  
ATOM   3043  CA  ASP A 203      46.209 -23.024  15.631  1.00 30.56           C  
ATOM   3044  HA  ASP A 203      46.601 -22.602  16.557  1.00 30.56           H  
ATOM   3045  C   ASP A 203      45.542 -21.864  14.871  1.00 30.56           C  
ATOM   3046  CB  ASP A 203      47.409 -23.560  14.804  1.00 30.56           C  
ATOM   3047  HB2 ASP A 203      47.858 -22.726  14.264  1.00 30.56           H  
ATOM   3048  HB3 ASP A 203      47.064 -24.280  14.061  1.00 30.56           H  
ATOM   3049  O   ASP A 203      45.560 -21.839  13.644  1.00 30.56           O  
ATOM   3050  CG  ASP A 203      48.542 -24.157  15.650  1.00 30.56           C  
ATOM   3051  OD1 ASP A 203      48.554 -23.896  16.878  1.00 30.56           O  
ATOM   3052  OD2 ASP A 203      49.440 -24.790  15.049  1.00 30.56           O  
ATOM   3053  N   SER A 204      44.959 -20.877  15.574  1.00 39.85           N  
ATOM   3054  H   SER A 204      44.883 -20.992  16.575  1.00 39.85           H  
ATOM   3055  CA  SER A 204      44.704 -19.546  14.967  1.00 39.85           C  
ATOM   3056  HA  SER A 204      45.644 -19.229  14.513  1.00 39.85           H  
ATOM   3057  C   SER A 204      44.284 -18.402  15.910  1.00 39.85           C  
ATOM   3058  CB  SER A 204      43.670 -19.612  13.821  1.00 39.85           C  
ATOM   3059  HB2 SER A 204      43.997 -20.281  13.025  1.00 39.85           H  
ATOM   3060  HB3 SER A 204      43.558 -18.630  13.360  1.00 39.85           H  
ATOM   3061  O   SER A 204      44.014 -17.306  15.405  1.00 39.85           O  
ATOM   3062  OG  SER A 204      42.407 -20.037  14.281  1.00 39.85           O  
ATOM   3063  HG  SER A 204      41.901 -19.286  14.597  1.00 39.85           H  
ATOM   3064  N   ASN A 205      44.215 -18.573  17.241  1.00 41.86           N  
ATOM   3065  H   ASN A 205      44.391 -19.488  17.629  1.00 41.86           H  
ATOM   3066  CA  ASN A 205      43.638 -17.543  18.134  1.00 41.86           C  
ATOM   3067  HA  ASN A 205      42.598 -17.397  17.841  1.00 41.86           H  
ATOM   3068  C   ASN A 205      44.284 -16.149  17.993  1.00 41.86           C  
ATOM   3069  CB  ASN A 205      43.644 -18.024  19.600  1.00 41.86           C  
ATOM   3070  HB2 ASN A 205      43.534 -17.159  20.254  1.00 41.86           H  
ATOM   3071  HB3 ASN A 205      44.593 -18.505  19.841  1.00 41.86           H  
ATOM   3072  O   ASN A 205      43.570 -15.147  18.058  1.00 41.86           O  
ATOM   3073  CG  ASN A 205      42.497 -18.969  19.924  1.00 41.86           C  
ATOM   3074  ND2 ASN A 205      42.340 -19.356  21.166  1.00 41.86           N  
ATOM   3075 HD21 ASN A 205      41.537 -19.941  21.347  1.00 41.86           H  
ATOM   3076 HD22 ASN A 205      42.837 -18.895  21.914  1.00 41.86           H  
ATOM   3077  OD1 ASN A 205      41.718 -19.360  19.075  1.00 41.86           O  
ATOM   3078  N   ASP A 206      45.580 -16.062  17.682  1.00 41.22           N  
ATOM   3079  H   ASP A 206      46.149 -16.896  17.719  1.00 41.22           H  
ATOM   3080  CA  ASP A 206      46.255 -14.773  17.476  1.00 41.22           C  
ATOM   3081  HA  ASP A 206      46.033 -14.123  18.322  1.00 41.22           H  
ATOM   3082  C   ASP A 206      45.766 -14.029  16.219  1.00 41.22           C  
ATOM   3083  CB  ASP A 206      47.775 -14.991  17.428  1.00 41.22           C  
ATOM   3084  HB2 ASP A 206      48.003 -15.779  16.711  1.00 41.22           H  
ATOM   3085  HB3 ASP A 206      48.247 -14.072  17.080  1.00 41.22           H  
ATOM   3086  O   ASP A 206      45.635 -12.803  16.224  1.00 41.22           O  
ATOM   3087  CG  ASP A 206      48.377 -15.338  18.796  1.00 41.22           C  
ATOM   3088  OD1 ASP A 206      47.740 -15.011  19.822  1.00 41.22           O  
ATOM   3089  OD2 ASP A 206      49.481 -15.920  18.791  1.00 41.22           O  
ATOM   3090  N   THR A 207      45.409 -14.751  15.150  1.00 46.33           N  
ATOM   3091  H   THR A 207      45.465 -15.757  15.220  1.00 46.33           H  
ATOM   3092  CA  THR A 207      44.854 -14.125  13.936  1.00 46.33           C  
ATOM   3093  HA  THR A 207      45.447 -13.235  13.722  1.00 46.33           H  
ATOM   3094  C   THR A 207      43.426 -13.623  14.132  1.00 46.33           C  
ATOM   3095  CB  THR A 207      44.937 -15.025  12.694  1.00 46.33           C  
ATOM   3096  HB  THR A 207      44.293 -14.609  11.919  1.00 46.33           H  
ATOM   3097  O   THR A 207      43.099 -12.535  13.652  1.00 46.33           O  
ATOM   3098  CG2 THR A 207      46.356 -15.074  12.134  1.00 46.33           C  
ATOM   3099 HG21 THR A 207      46.688 -14.068  11.875  1.00 46.33           H  
ATOM   3100 HG22 THR A 207      47.033 -15.498  12.875  1.00 46.33           H  
ATOM   3101 HG23 THR A 207      46.371 -15.697  11.240  1.00 46.33           H  
ATOM   3102  OG1 THR A 207      44.551 -16.358  12.924  1.00 46.33           O  
ATOM   3103  HG1 THR A 207      44.352 -16.507  13.852  1.00 46.33           H  
ATOM   3104  N   MET A 208      42.594 -14.353  14.886  1.00 44.05           N  
ATOM   3105  H   MET A 208      42.932 -15.212  15.294  1.00 44.05           H  
ATOM   3106  CA  MET A 208      41.237 -13.899  15.215  1.00 44.05           C  
ATOM   3107  HA  MET A 208      40.747 -13.560  14.302  1.00 44.05           H  
ATOM   3108  C   MET A 208      41.252 -12.705  16.170  1.00 44.05           C  
ATOM   3109  CB  MET A 208      40.398 -15.034  15.812  1.00 44.05           C  
ATOM   3110  HB2 MET A 208      40.962 -15.561  16.581  1.00 44.05           H  
ATOM   3111  HB3 MET A 208      39.515 -14.596  16.277  1.00 44.05           H  
ATOM   3112  O   MET A 208      40.488 -11.763  15.963  1.00 44.05           O  
ATOM   3113  CG  MET A 208      39.931 -16.021  14.738  1.00 44.05           C  
ATOM   3114  HG2 MET A 208      40.793 -16.595  14.397  1.00 44.05           H  
ATOM   3115  HG3 MET A 208      39.535 -15.468  13.887  1.00 44.05           H  
ATOM   3116  SD  MET A 208      38.654 -17.175  15.306  1.00 44.05           S  
ATOM   3117  CE  MET A 208      37.200 -16.086  15.357  1.00 44.05           C  
ATOM   3118  HE1 MET A 208      37.343 -15.302  16.100  1.00 44.05           H  
ATOM   3119  HE2 MET A 208      36.322 -16.672  15.627  1.00 44.05           H  
ATOM   3120  HE3 MET A 208      37.042 -15.638  14.376  1.00 44.05           H  
ATOM   3121  N   PHE A 209      42.148 -12.691  17.166  1.00 48.19           N  
ATOM   3122  H   PHE A 209      42.730 -13.501  17.324  1.00 48.19           H  
ATOM   3123  CA  PHE A 209      42.284 -11.547  18.069  1.00 48.19           C  
ATOM   3124  HA  PHE A 209      41.324 -11.367  18.552  1.00 48.19           H  
ATOM   3125  C   PHE A 209      42.666 -10.275  17.320  1.00 48.19           C  
ATOM   3126  CB  PHE A 209      43.324 -11.829  19.149  1.00 48.19           C  
ATOM   3127  HB2 PHE A 209      44.275 -12.081  18.680  1.00 48.19           H  
ATOM   3128  HB3 PHE A 209      43.003 -12.702  19.718  1.00 48.19           H  
ATOM   3129  O   PHE A 209      42.003  -9.254  17.489  1.00 48.19           O  
ATOM   3130  CG  PHE A 209      43.524 -10.648  20.089  1.00 48.19           C  
ATOM   3131  CD1 PHE A 209      44.695  -9.871  20.019  1.00 48.19           C  
ATOM   3132  HD1 PHE A 209      45.457 -10.108  19.291  1.00 48.19           H  
ATOM   3133  CD2 PHE A 209      42.530 -10.310  21.026  1.00 48.19           C  
ATOM   3134  HD2 PHE A 209      41.613 -10.881  21.057  1.00 48.19           H  
ATOM   3135  CE1 PHE A 209      44.885  -8.796  20.906  1.00 48.19           C  
ATOM   3136  HE1 PHE A 209      45.787  -8.204  20.850  1.00 48.19           H  
ATOM   3137  CE2 PHE A 209      42.746  -9.273  21.951  1.00 48.19           C  
ATOM   3138  HE2 PHE A 209      42.014  -9.050  22.713  1.00 48.19           H  
ATOM   3139  CZ  PHE A 209      43.921  -8.511  21.888  1.00 48.19           C  
ATOM   3140  HZ  PHE A 209      44.080  -7.707  22.591  1.00 48.19           H  
ATOM   3141  N   CYS A 210      43.681 -10.332  16.449  1.00 54.27           N  
ATOM   3142  H   CYS A 210      44.229 -11.178  16.383  1.00 54.27           H  
ATOM   3143  CA  CYS A 210      44.063  -9.174  15.644  1.00 54.27           C  
ATOM   3144  HA  CYS A 210      44.323  -8.352  16.310  1.00 54.27           H  
ATOM   3145  C   CYS A 210      42.900  -8.678  14.779  1.00 54.27           C  
ATOM   3146  CB  CYS A 210      45.278  -9.519  14.775  1.00 54.27           C  
ATOM   3147  HB2 CYS A 210      45.333  -8.823  13.938  1.00 54.27           H  
ATOM   3148  HB3 CYS A 210      45.187 -10.534  14.387  1.00 54.27           H  
ATOM   3149  O   CYS A 210      42.700  -7.472  14.677  1.00 54.27           O  
ATOM   3150  SG  CYS A 210      46.800  -9.362  15.748  1.00 54.27           S  
ATOM   3151  HG  CYS A 210      46.603  -8.115  16.184  1.00 54.27           H  
ATOM   3152  N   GLN A 211      42.106  -9.570  14.183  1.00 54.96           N  
ATOM   3153  H   GLN A 211      42.287 -10.556  14.312  1.00 54.96           H  
ATOM   3154  CA  GLN A 211      40.948  -9.162  13.386  1.00 54.96           C  
ATOM   3155  HA  GLN A 211      41.267  -8.407  12.667  1.00 54.96           H  
ATOM   3156  C   GLN A 211      39.860  -8.505  14.242  1.00 54.96           C  
ATOM   3157  CB  GLN A 211      40.399 -10.357  12.604  1.00 54.96           C  
ATOM   3158  HB2 GLN A 211      40.290 -11.213  13.271  1.00 54.96           H  
ATOM   3159  HB3 GLN A 211      39.416 -10.100  12.209  1.00 54.96           H  
ATOM   3160  O   GLN A 211      39.446  -7.391  13.926  1.00 54.96           O  
ATOM   3161  CG  GLN A 211      41.313 -10.723  11.425  1.00 54.96           C  
ATOM   3162  HG2 GLN A 211      42.322 -10.930  11.782  1.00 54.96           H  
ATOM   3163  HG3 GLN A 211      41.361  -9.879  10.737  1.00 54.96           H  
ATOM   3164  CD  GLN A 211      40.815 -11.943  10.657  1.00 54.96           C  
ATOM   3165  NE2 GLN A 211      41.449 -12.297   9.561  1.00 54.96           N  
ATOM   3166 HE21 GLN A 211      42.285 -11.816   9.262  1.00 54.96           H  
ATOM   3167 HE22 GLN A 211      41.085 -13.127   9.115  1.00 54.96           H  
ATOM   3168  OE1 GLN A 211      39.850 -12.598  11.003  1.00 54.96           O  
ATOM   3169  N   ALA A 212      39.438  -9.137  15.339  1.00 54.82           N  
ATOM   3170  H   ALA A 212      39.826 -10.042  15.562  1.00 54.82           H  
ATOM   3171  CA  ALA A 212      38.394  -8.604  16.215  1.00 54.82           C  
ATOM   3172  HA  ALA A 212      37.503  -8.404  15.621  1.00 54.82           H  
ATOM   3173  C   ALA A 212      38.815  -7.279  16.876  1.00 54.82           C  
ATOM   3174  CB  ALA A 212      38.050  -9.674  17.257  1.00 54.82           C  
ATOM   3175  HB1 ALA A 212      37.722 -10.585  16.757  1.00 54.82           H  
ATOM   3176  HB2 ALA A 212      37.243  -9.316  17.897  1.00 54.82           H  
ATOM   3177  HB3 ALA A 212      38.922  -9.899  17.871  1.00 54.82           H  
ATOM   3178  O   ALA A 212      38.049  -6.312  16.883  1.00 54.82           O  
ATOM   3179  N   TYR A 213      40.059  -7.201  17.358  1.00 62.55           N  
ATOM   3180  H   TYR A 213      40.644  -8.024  17.326  1.00 62.55           H  
ATOM   3181  CA  TYR A 213      40.624  -5.981  17.928  1.00 62.55           C  
ATOM   3182  HA  TYR A 213      39.972  -5.647  18.736  1.00 62.55           H  
ATOM   3183  C   TYR A 213      40.683  -4.855  16.893  1.00 62.55           C  
ATOM   3184  CB  TYR A 213      42.012  -6.261  18.518  1.00 62.55           C  
ATOM   3185  HB2 TYR A 213      42.689  -6.572  17.723  1.00 62.55           H  
ATOM   3186  HB3 TYR A 213      41.935  -7.086  19.228  1.00 62.55           H  
ATOM   3187  O   TYR A 213      40.224  -3.755  17.193  1.00 62.55           O  
ATOM   3188  CG  TYR A 213      42.599  -5.064  19.239  1.00 62.55           C  
ATOM   3189  CD1 TYR A 213      43.544  -4.233  18.606  1.00 62.55           C  
ATOM   3190  HD1 TYR A 213      43.860  -4.442  17.595  1.00 62.55           H  
ATOM   3191  CD2 TYR A 213      42.153  -4.754  20.535  1.00 62.55           C  
ATOM   3192  HD2 TYR A 213      41.402  -5.384  20.989  1.00 62.55           H  
ATOM   3193  CE1 TYR A 213      44.050  -3.103  19.278  1.00 62.55           C  
ATOM   3194  HE1 TYR A 213      44.756  -2.456  18.778  1.00 62.55           H  
ATOM   3195  CE2 TYR A 213      42.661  -3.630  21.218  1.00 62.55           C  
ATOM   3196  HE2 TYR A 213      42.308  -3.376  22.206  1.00 62.55           H  
ATOM   3197  OH  TYR A 213      44.107  -1.715  21.235  1.00 62.55           O  
ATOM   3198  HH  TYR A 213      44.635  -1.174  20.644  1.00 62.55           H  
ATOM   3199  CZ  TYR A 213      43.615  -2.804  20.588  1.00 62.55           C  
ATOM   3200  N   ASN A 214      41.162  -5.129  15.671  1.00 63.02           N  
ATOM   3201  H   ASN A 214      41.531  -6.053  15.496  1.00 63.02           H  
ATOM   3202  CA  ASN A 214      41.238  -4.144  14.583  1.00 63.02           C  
ATOM   3203  HA  ASN A 214      41.793  -3.271  14.927  1.00 63.02           H  
ATOM   3204  C   ASN A 214      39.857  -3.649  14.136  1.00 63.02           C  
ATOM   3205  CB  ASN A 214      41.991  -4.741  13.383  1.00 63.02           C  
ATOM   3206  HB2 ASN A 214      41.844  -4.091  12.521  1.00 63.02           H  
ATOM   3207  HB3 ASN A 214      41.578  -5.720  13.142  1.00 63.02           H  
ATOM   3208  O   ASN A 214      39.706  -2.479  13.785  1.00 63.02           O  
ATOM   3209  CG  ASN A 214      43.492  -4.848  13.597  1.00 63.02           C  
ATOM   3210  ND2 ASN A 214      44.164  -5.656  12.812  1.00 63.02           N  
ATOM   3211 HD21 ASN A 214      45.150  -5.721  13.020  1.00 63.02           H  
ATOM   3212 HD22 ASN A 214      43.663  -6.315  12.234  1.00 63.02           H  
ATOM   3213  OD1 ASN A 214      44.099  -4.194  14.424  1.00 63.02           O  
ATOM   3214  N   VAL A 215      38.843  -4.520  14.141  1.00 65.38           N  
ATOM   3215  H   VAL A 215      39.033  -5.480  14.392  1.00 65.38           H  
ATOM   3216  CA  VAL A 215      37.457  -4.133  13.843  1.00 65.38           C  
ATOM   3217  HA  VAL A 215      37.438  -3.591  12.897  1.00 65.38           H  
ATOM   3218  C   VAL A 215      36.935  -3.164  14.906  1.00 65.38           C  
ATOM   3219  CB  VAL A 215      36.557  -5.377  13.697  1.00 65.38           C  
ATOM   3220  HB  VAL A 215      36.725  -6.047  14.540  1.00 65.38           H  
ATOM   3221  O   VAL A 215      36.368  -2.132  14.548  1.00 65.38           O  
ATOM   3222  CG1 VAL A 215      35.064  -5.026  13.644  1.00 65.38           C  
ATOM   3223 HG11 VAL A 215      34.875  -4.290  12.863  1.00 65.38           H  
ATOM   3224 HG12 VAL A 215      34.738  -4.626  14.604  1.00 65.38           H  
ATOM   3225 HG13 VAL A 215      34.481  -5.925  13.443  1.00 65.38           H  
ATOM   3226  CG2 VAL A 215      36.882  -6.123  12.395  1.00 65.38           C  
ATOM   3227 HG21 VAL A 215      36.357  -7.078  12.382  1.00 65.38           H  
ATOM   3228 HG22 VAL A 215      37.952  -6.313  12.311  1.00 65.38           H  
ATOM   3229 HG23 VAL A 215      36.569  -5.529  11.536  1.00 65.38           H  
ATOM   3230  N   LEU A 216      37.177  -3.440  16.193  1.00 67.89           N  
ATOM   3231  H   LEU A 216      37.639  -4.308  16.426  1.00 67.89           H  
ATOM   3232  CA  LEU A 216      36.817  -2.524  17.281  1.00 67.89           C  
ATOM   3233  HA  LEU A 216      35.764  -2.262  17.182  1.00 67.89           H  
ATOM   3234  C   LEU A 216      37.589  -1.200  17.203  1.00 67.89           C  
ATOM   3235  CB  LEU A 216      37.040  -3.208  18.643  1.00 67.89           C  
ATOM   3236  HB2 LEU A 216      37.143  -2.443  19.413  1.00 67.89           H  
ATOM   3237  HB3 LEU A 216      37.979  -3.759  18.607  1.00 67.89           H  
ATOM   3238  O   LEU A 216      36.981  -0.144  17.338  1.00 67.89           O  
ATOM   3239  CG  LEU A 216      35.903  -4.156  19.062  1.00 67.89           C  
ATOM   3240  HG  LEU A 216      35.638  -4.804  18.226  1.00 67.89           H  
ATOM   3241  CD1 LEU A 216      36.373  -5.026  20.224  1.00 67.89           C  
ATOM   3242 HD11 LEU A 216      36.602  -4.408  21.093  1.00 67.89           H  
ATOM   3243 HD12 LEU A 216      37.270  -5.567  19.920  1.00 67.89           H  
ATOM   3244 HD13 LEU A 216      35.596  -5.744  20.484  1.00 67.89           H  
ATOM   3245  CD2 LEU A 216      34.660  -3.391  19.530  1.00 67.89           C  
ATOM   3246 HD21 LEU A 216      33.885  -4.100  19.822  1.00 67.89           H  
ATOM   3247 HD22 LEU A 216      34.903  -2.760  20.385  1.00 67.89           H  
ATOM   3248 HD23 LEU A 216      34.271  -2.769  18.725  1.00 67.89           H  
ATOM   3249  N   THR A 217      38.900  -1.226  16.935  1.00 65.48           N  
ATOM   3250  H   THR A 217      39.347  -2.121  16.798  1.00 65.48           H  
ATOM   3251  CA  THR A 217      39.710   0.008  16.850  1.00 65.48           C  
ATOM   3252  HA  THR A 217      39.530   0.590  17.754  1.00 65.48           H  
ATOM   3253  C   THR A 217      39.265   0.891  15.692  1.00 65.48           C  
ATOM   3254  CB  THR A 217      41.231  -0.217  16.723  1.00 65.48           C  
ATOM   3255  HB  THR A 217      41.603   0.319  15.850  1.00 65.48           H  
ATOM   3256  O   THR A 217      39.011   2.072  15.907  1.00 65.48           O  
ATOM   3257  CG2 THR A 217      41.987   0.303  17.933  1.00 65.48           C  
ATOM   3258 HG21 THR A 217      41.753   1.356  18.090  1.00 65.48           H  
ATOM   3259 HG22 THR A 217      41.704  -0.282  18.808  1.00 65.48           H  
ATOM   3260 HG23 THR A 217      43.059   0.207  17.761  1.00 65.48           H  
ATOM   3261  OG1 THR A 217      41.602  -1.562  16.588  1.00 65.48           O  
ATOM   3262  HG1 THR A 217      41.160  -2.097  17.251  1.00 65.48           H  
ATOM   3263  N   ARG A 218      39.077   0.325  14.489  1.00 63.72           N  
ATOM   3264  H   ARG A 218      39.306  -0.652  14.379  1.00 63.72           H  
ATOM   3265  CA  ARG A 218      38.568   1.073  13.322  1.00 63.72           C  
ATOM   3266  HA  ARG A 218      39.243   1.896  13.084  1.00 63.72           H  
ATOM   3267  C   ARG A 218      37.211   1.712  13.586  1.00 63.72           C  
ATOM   3268  CB  ARG A 218      38.443   0.151  12.107  1.00 63.72           C  
ATOM   3269  HB2 ARG A 218      37.992  -0.795  12.406  1.00 63.72           H  
ATOM   3270  HB3 ARG A 218      37.788   0.626  11.376  1.00 63.72           H  
ATOM   3271  O   ARG A 218      36.929   2.792  13.079  1.00 63.72           O  
ATOM   3272  CG  ARG A 218      39.796  -0.088  11.437  1.00 63.72           C  
ATOM   3273  HG2 ARG A 218      40.478  -0.576  12.134  1.00 63.72           H  
ATOM   3274  HG3 ARG A 218      40.223   0.865  11.126  1.00 63.72           H  
ATOM   3275  CD  ARG A 218      39.572  -0.977  10.214  1.00 63.72           C  
ATOM   3276  HD2 ARG A 218      38.908  -0.459   9.523  1.00 63.72           H  
ATOM   3277  HD3 ARG A 218      39.098  -1.901  10.544  1.00 63.72           H  
ATOM   3278  NE  ARG A 218      40.843  -1.284   9.543  1.00 63.72           N  
ATOM   3279  HE  ARG A 218      41.650  -0.782   9.887  1.00 63.72           H  
ATOM   3280  NH1 ARG A 218      39.997  -2.762   8.011  1.00 63.72           N  
ATOM   3281 HH11 ARG A 218      39.077  -2.574   8.383  1.00 63.72           H  
ATOM   3282 HH12 ARG A 218      40.122  -3.400   7.238  1.00 63.72           H  
ATOM   3283  NH2 ARG A 218      42.194  -2.342   8.056  1.00 63.72           N  
ATOM   3284 HH21 ARG A 218      42.977  -1.839   8.448  1.00 63.72           H  
ATOM   3285 HH22 ARG A 218      42.324  -2.971   7.277  1.00 63.72           H  
ATOM   3286  CZ  ARG A 218      41.005  -2.126   8.542  1.00 63.72           C  
ATOM   3287  N   ARG A 219      36.366   1.058  14.390  1.00 72.04           N  
ATOM   3288  H   ARG A 219      36.659   0.167  14.764  1.00 72.04           H  
ATOM   3289  CA  ARG A 219      35.042   1.579  14.746  1.00 72.04           C  
ATOM   3290  HA  ARG A 219      34.540   1.876  13.826  1.00 72.04           H  
ATOM   3291  C   ARG A 219      35.118   2.846  15.603  1.00 72.04           C  
ATOM   3292  CB  ARG A 219      34.236   0.461  15.423  1.00 72.04           C  
ATOM   3293  HB2 ARG A 219      34.582   0.312  16.445  1.00 72.04           H  
ATOM   3294  HB3 ARG A 219      34.390  -0.461  14.863  1.00 72.04           H  
ATOM   3295  O   ARG A 219      34.224   3.679  15.499  1.00 72.04           O  
ATOM   3296  CG  ARG A 219      32.735   0.770  15.426  1.00 72.04           C  
ATOM   3297  HG2 ARG A 219      32.430   1.055  14.419  1.00 72.04           H  
ATOM   3298  HG3 ARG A 219      32.525   1.593  16.109  1.00 72.04           H  
ATOM   3299  CD  ARG A 219      31.943  -0.469  15.850  1.00 72.04           C  
ATOM   3300  HD2 ARG A 219      32.287  -1.318  15.259  1.00 72.04           H  
ATOM   3301  HD3 ARG A 219      32.137  -0.672  16.903  1.00 72.04           H  
ATOM   3302  NE  ARG A 219      30.497  -0.271  15.634  1.00 72.04           N  
ATOM   3303  HE  ARG A 219      30.181   0.687  15.578  1.00 72.04           H  
ATOM   3304  NH1 ARG A 219      29.875  -2.484  15.558  1.00 72.04           N  
ATOM   3305 HH11 ARG A 219      30.824  -2.754  15.774  1.00 72.04           H  
ATOM   3306 HH12 ARG A 219      29.147  -3.184  15.556  1.00 72.04           H  
ATOM   3307  NH2 ARG A 219      28.330  -0.908  15.296  1.00 72.04           N  
ATOM   3308 HH21 ARG A 219      27.641  -1.644  15.223  1.00 72.04           H  
ATOM   3309 HH22 ARG A 219      28.037   0.056  15.224  1.00 72.04           H  
ATOM   3310  CZ  ARG A 219      29.581  -1.216  15.497  1.00 72.04           C  
ATOM   3311  N   PHE A 220      36.170   3.001  16.409  1.00 78.65           N  
ATOM   3312  H   PHE A 220      36.857   2.261  16.440  1.00 78.65           H  
ATOM   3313  CA  PHE A 220      36.360   4.143  17.313  1.00 78.65           C  
ATOM   3314  HA  PHE A 220      35.428   4.704  17.379  1.00 78.65           H  
ATOM   3315  C   PHE A 220      37.418   5.150  16.840  1.00 78.65           C  
ATOM   3316  CB  PHE A 220      36.701   3.629  18.715  1.00 78.65           C  
ATOM   3317  HB2 PHE A 220      37.698   3.190  18.688  1.00 78.65           H  
ATOM   3318  HB3 PHE A 220      36.734   4.489  19.384  1.00 78.65           H  
ATOM   3319  O   PHE A 220      37.641   6.162  17.503  1.00 78.65           O  
ATOM   3320  CG  PHE A 220      35.728   2.620  19.297  1.00 78.65           C  
ATOM   3321  CD1 PHE A 220      34.338   2.849  19.247  1.00 78.65           C  
ATOM   3322  HD1 PHE A 220      33.948   3.753  18.803  1.00 78.65           H  
ATOM   3323  CD2 PHE A 220      36.220   1.451  19.910  1.00 78.65           C  
ATOM   3324  HD2 PHE A 220      37.284   1.271  19.952  1.00 78.65           H  
ATOM   3325  CE1 PHE A 220      33.448   1.903  19.786  1.00 78.65           C  
ATOM   3326  HE1 PHE A 220      32.384   2.087  19.757  1.00 78.65           H  
ATOM   3327  CE2 PHE A 220      35.330   0.508  20.451  1.00 78.65           C  
ATOM   3328  HE2 PHE A 220      35.712  -0.388  20.917  1.00 78.65           H  
ATOM   3329  CZ  PHE A 220      33.944   0.731  20.384  1.00 78.65           C  
ATOM   3330  HZ  PHE A 220      33.263   0.005  20.802  1.00 78.65           H  
ATOM   3331  N   GLU A 221      38.073   4.889  15.708  1.00 66.36           N  
ATOM   3332  H   GLU A 221      37.905   4.002  15.255  1.00 66.36           H  
ATOM   3333  CA  GLU A 221      39.160   5.712  15.165  1.00 66.36           C  
ATOM   3334  HA  GLU A 221      39.956   5.774  15.907  1.00 66.36           H  
ATOM   3335  C   GLU A 221      38.697   7.145  14.857  1.00 66.36           C  
ATOM   3336  CB  GLU A 221      39.708   4.989  13.921  1.00 66.36           C  
ATOM   3337  HB2 GLU A 221      39.037   5.153  13.078  1.00 66.36           H  
ATOM   3338  HB3 GLU A 221      39.725   3.920  14.137  1.00 66.36           H  
ATOM   3339  O   GLU A 221      39.435   8.098  15.089  1.00 66.36           O  
ATOM   3340  CG  GLU A 221      41.140   5.390  13.539  1.00 66.36           C  
ATOM   3341  HG2 GLU A 221      41.133   6.412  13.162  1.00 66.36           H  
ATOM   3342  HG3 GLU A 221      41.757   5.362  14.437  1.00 66.36           H  
ATOM   3343  CD  GLU A 221      41.754   4.450  12.479  1.00 66.36           C  
ATOM   3344  OE1 GLU A 221      43.001   4.442  12.363  1.00 66.36           O  
ATOM   3345  OE2 GLU A 221      40.997   3.713  11.799  1.00 66.36           O  
ATOM   3346  N   LEU A 222      37.437   7.297  14.433  1.00 67.84           N  
ATOM   3347  H   LEU A 222      36.900   6.456  14.280  1.00 67.84           H  
ATOM   3348  CA  LEU A 222      36.811   8.584  14.113  1.00 67.84           C  
ATOM   3349  HA  LEU A 222      37.577   9.263  13.737  1.00 67.84           H  
ATOM   3350  C   LEU A 222      36.186   9.298  15.322  1.00 67.84           C  
ATOM   3351  CB  LEU A 222      35.758   8.364  13.010  1.00 67.84           C  
ATOM   3352  HB2 LEU A 222      35.264   9.314  12.807  1.00 67.84           H  
ATOM   3353  HB3 LEU A 222      35.002   7.676  13.388  1.00 67.84           H  
ATOM   3354  O   LEU A 222      35.724  10.425  15.176  1.00 67.84           O  
ATOM   3355  CG  LEU A 222      36.315   7.817  11.684  1.00 67.84           C  
ATOM   3356  HG  LEU A 222      36.827   6.871  11.861  1.00 67.84           H  
ATOM   3357  CD1 LEU A 222      35.159   7.552  10.718  1.00 67.84           C  
ATOM   3358 HD11 LEU A 222      35.547   7.137   9.788  1.00 67.84           H  
ATOM   3359 HD12 LEU A 222      34.468   6.836  11.163  1.00 67.84           H  
ATOM   3360 HD13 LEU A 222      34.630   8.481  10.508  1.00 67.84           H  
ATOM   3361  CD2 LEU A 222      37.289   8.790  11.016  1.00 67.84           C  
ATOM   3362 HD21 LEU A 222      38.181   8.905  11.632  1.00 67.84           H  
ATOM   3363 HD22 LEU A 222      37.597   8.400  10.046  1.00 67.84           H  
ATOM   3364 HD23 LEU A 222      36.817   9.764  10.883  1.00 67.84           H  
ATOM   3365  N   TYR A 223      36.143   8.666  16.499  1.00 76.95           N  
ATOM   3366  H   TYR A 223      36.638   7.792  16.607  1.00 76.95           H  
ATOM   3367  CA  TYR A 223      35.517   9.276  17.672  1.00 76.95           C  
ATOM   3368  HA  TYR A 223      34.600   9.778  17.364  1.00 76.95           H  
ATOM   3369  C   TYR A 223      36.449  10.341  18.256  1.00 76.95           C  
ATOM   3370  CB  TYR A 223      35.131   8.232  18.735  1.00 76.95           C  
ATOM   3371  HB2 TYR A 223      35.952   7.531  18.883  1.00 76.95           H  
ATOM   3372  HB3 TYR A 223      34.998   8.777  19.669  1.00 76.95           H  
ATOM   3373  O   TYR A 223      37.616  10.081  18.572  1.00 76.95           O  
ATOM   3374  CG  TYR A 223      33.844   7.454  18.500  1.00 76.95           C  
ATOM   3375  CD1 TYR A 223      32.981   7.213  19.590  1.00 76.95           C  
ATOM   3376  HD1 TYR A 223      33.234   7.578  20.574  1.00 76.95           H  
ATOM   3377  CD2 TYR A 223      33.490   6.983  17.219  1.00 76.95           C  
ATOM   3378  HD2 TYR A 223      34.131   7.156  16.367  1.00 76.95           H  
ATOM   3379  CE1 TYR A 223      31.766   6.530  19.397  1.00 76.95           C  
ATOM   3380  HE1 TYR A 223      31.083   6.376  20.219  1.00 76.95           H  
ATOM   3381  CE2 TYR A 223      32.272   6.308  17.020  1.00 76.95           C  
ATOM   3382  HE2 TYR A 223      32.006   5.967  16.031  1.00 76.95           H  
ATOM   3383  OH  TYR A 223      30.224   5.446  17.917  1.00 76.95           O  
ATOM   3384  HH  TYR A 223      30.018   5.377  16.982  1.00 76.95           H  
ATOM   3385  CZ  TYR A 223      31.404   6.088  18.109  1.00 76.95           C  
ATOM   3386  N   SER A 224      35.914  11.535  18.469  1.00 80.66           N  
ATOM   3387  H   SER A 224      34.950  11.668  18.198  1.00 80.66           H  
ATOM   3388  CA  SER A 224      36.569  12.592  19.227  1.00 80.66           C  
ATOM   3389  HA  SER A 224      37.539  12.783  18.767  1.00 80.66           H  
ATOM   3390  C   SER A 224      36.799  12.165  20.684  1.00 80.66           C  
ATOM   3391  CB  SER A 224      35.743  13.878  19.143  1.00 80.66           C  
ATOM   3392  HB2 SER A 224      36.304  14.700  19.587  1.00 80.66           H  
ATOM   3393  HB3 SER A 224      35.542  14.116  18.099  1.00 80.66           H  
ATOM   3394  O   SER A 224      36.130  11.279  21.224  1.00 80.66           O  
ATOM   3395  OG  SER A 224      34.525  13.714  19.831  1.00 80.66           O  
ATOM   3396  HG  SER A 224      33.989  13.141  19.278  1.00 80.66           H  
ATOM   3397  N   PHE A 225      37.755  12.804  21.365  1.00 83.60           N  
ATOM   3398  H   PHE A 225      38.292  13.518  20.896  1.00 83.60           H  
ATOM   3399  CA  PHE A 225      38.041  12.493  22.770  1.00 83.60           C  
ATOM   3400  HA  PHE A 225      38.344  11.447  22.812  1.00 83.60           H  
ATOM   3401  C   PHE A 225      36.795  12.605  23.685  1.00 83.60           C  
ATOM   3402  CB  PHE A 225      39.235  13.330  23.252  1.00 83.60           C  
ATOM   3403  HB2 PHE A 225      40.043  13.225  22.528  1.00 83.60           H  
ATOM   3404  HB3 PHE A 225      38.976  14.389  23.284  1.00 83.60           H  
ATOM   3405  O   PHE A 225      36.582  11.691  24.482  1.00 83.60           O  
ATOM   3406  CG  PHE A 225      39.766  12.921  24.609  1.00 83.60           C  
ATOM   3407  CD1 PHE A 225      39.274  13.529  25.779  1.00 83.60           C  
ATOM   3408  HD1 PHE A 225      38.503  14.284  25.718  1.00 83.60           H  
ATOM   3409  CD2 PHE A 225      40.770  11.939  24.701  1.00 83.60           C  
ATOM   3410  HD2 PHE A 225      41.154  11.470  23.808  1.00 83.60           H  
ATOM   3411  CE1 PHE A 225      39.794  13.165  27.032  1.00 83.60           C  
ATOM   3412  HE1 PHE A 225      39.427  13.654  27.922  1.00 83.60           H  
ATOM   3413  CE2 PHE A 225      41.284  11.570  25.957  1.00 83.60           C  
ATOM   3414  HE2 PHE A 225      42.058  10.819  26.027  1.00 83.60           H  
ATOM   3415  CZ  PHE A 225      40.798  12.184  27.123  1.00 83.60           C  
ATOM   3416  HZ  PHE A 225      41.204  11.908  28.085  1.00 83.60           H  
ATOM   3417  N   PRO A 226      35.920  13.628  23.551  1.00 79.52           N  
ATOM   3418  CA  PRO A 226      34.665  13.695  24.306  1.00 79.52           C  
ATOM   3419  HA  PRO A 226      34.901  13.688  25.370  1.00 79.52           H  
ATOM   3420  C   PRO A 226      33.690  12.545  24.015  1.00 79.52           C  
ATOM   3421  CB  PRO A 226      34.034  15.044  23.944  1.00 79.52           C  
ATOM   3422  HB2 PRO A 226      33.516  15.485  24.796  1.00 79.52           H  
ATOM   3423  HB3 PRO A 226      33.349  14.929  23.104  1.00 79.52           H  
ATOM   3424  O   PRO A 226      33.063  12.034  24.940  1.00 79.52           O  
ATOM   3425  CG  PRO A 226      35.221  15.893  23.503  1.00 79.52           C  
ATOM   3426  HG2 PRO A 226      34.921  16.693  22.827  1.00 79.52           H  
ATOM   3427  HG3 PRO A 226      35.736  16.293  24.377  1.00 79.52           H  
ATOM   3428  CD  PRO A 226      36.104  14.868  22.808  1.00 79.52           C  
ATOM   3429  HD2 PRO A 226      35.755  14.735  21.784  1.00 79.52           H  
ATOM   3430  HD3 PRO A 226      37.137  15.218  22.810  1.00 79.52           H  
ATOM   3431  N   GLU A 227      33.572  12.097  22.762  1.00 84.80           N  
ATOM   3432  H   GLU A 227      34.095  12.540  22.019  1.00 84.80           H  
ATOM   3433  CA  GLU A 227      32.710  10.959  22.400  1.00 84.80           C  
ATOM   3434  HA  GLU A 227      31.703  11.118  22.784  1.00 84.80           H  
ATOM   3435  C   GLU A 227      33.229   9.651  23.004  1.00 84.80           C  
ATOM   3436  CB  GLU A 227      32.629  10.819  20.876  1.00 84.80           C  
ATOM   3437  HB2 GLU A 227      32.157   9.868  20.627  1.00 84.80           H  
ATOM   3438  HB3 GLU A 227      33.645  10.805  20.482  1.00 84.80           H  
ATOM   3439  O   GLU A 227      32.448   8.846  23.512  1.00 84.80           O  
ATOM   3440  CG  GLU A 227      31.804  11.944  20.235  1.00 84.80           C  
ATOM   3441  HG2 GLU A 227      32.081  12.901  20.676  1.00 84.80           H  
ATOM   3442  HG3 GLU A 227      30.750  11.772  20.457  1.00 84.80           H  
ATOM   3443  CD  GLU A 227      32.030  12.020  18.722  1.00 84.80           C  
ATOM   3444  OE1 GLU A 227      31.054  12.233  17.981  1.00 84.80           O  
ATOM   3445  OE2 GLU A 227      33.219  11.951  18.333  1.00 84.80           O  
ATOM   3446  N   LYS A 228      34.554   9.463  23.035  1.00 87.94           N  
ATOM   3447  H   LYS A 228      35.132  10.148  22.568  1.00 87.94           H  
ATOM   3448  CA  LYS A 228      35.187   8.324  23.719  1.00 87.94           C  
ATOM   3449  HA  LYS A 228      34.749   7.401  23.338  1.00 87.94           H  
ATOM   3450  C   LYS A 228      34.897   8.338  25.224  1.00 87.94           C  
ATOM   3451  CB  LYS A 228      36.698   8.312  23.437  1.00 87.94           C  
ATOM   3452  HB2 LYS A 228      37.132   9.268  23.730  1.00 87.94           H  
ATOM   3453  HB3 LYS A 228      37.160   7.527  24.034  1.00 87.94           H  
ATOM   3454  O   LYS A 228      34.608   7.290  25.796  1.00 87.94           O  
ATOM   3455  CG  LYS A 228      36.999   8.045  21.954  1.00 87.94           C  
ATOM   3456  HG2 LYS A 228      36.481   8.775  21.332  1.00 87.94           H  
ATOM   3457  HG3 LYS A 228      36.635   7.052  21.690  1.00 87.94           H  
ATOM   3458  CD  LYS A 228      38.494   8.140  21.650  1.00 87.94           C  
ATOM   3459  HD2 LYS A 228      38.814   9.178  21.740  1.00 87.94           H  
ATOM   3460  HD3 LYS A 228      39.042   7.528  22.367  1.00 87.94           H  
ATOM   3461  CE  LYS A 228      38.748   7.637  20.224  1.00 87.94           C  
ATOM   3462  HE2 LYS A 228      38.167   8.234  19.521  1.00 87.94           H  
ATOM   3463  HE3 LYS A 228      38.382   6.613  20.142  1.00 87.94           H  
ATOM   3464  NZ  LYS A 228      40.181   7.677  19.859  1.00 87.94           N  
ATOM   3465  HZ1 LYS A 228      40.292   7.307  18.925  1.00 87.94           H  
ATOM   3466  HZ2 LYS A 228      40.710   7.106  20.503  1.00 87.94           H  
ATOM   3467  HZ3 LYS A 228      40.520   8.629  19.859  1.00 87.94           H  
ATOM   3468  N   VAL A 229      34.916   9.517  25.856  1.00 88.26           N  
ATOM   3469  H   VAL A 229      35.175  10.331  25.318  1.00 88.26           H  
ATOM   3470  CA  VAL A 229      34.548   9.690  27.274  1.00 88.26           C  
ATOM   3471  HA  VAL A 229      35.120   8.979  27.870  1.00 88.26           H  
ATOM   3472  C   VAL A 229      33.070   9.356  27.511  1.00 88.26           C  
ATOM   3473  CB  VAL A 229      34.904  11.109  27.767  1.00 88.26           C  
ATOM   3474  HB  VAL A 229      34.510  11.846  27.067  1.00 88.26           H  
ATOM   3475  O   VAL A 229      32.775   8.582  28.421  1.00 88.26           O  
ATOM   3476  CG1 VAL A 229      34.341  11.428  29.158  1.00 88.26           C  
ATOM   3477 HG11 VAL A 229      33.252  11.454  29.130  1.00 88.26           H  
ATOM   3478 HG12 VAL A 229      34.662  10.673  29.875  1.00 88.26           H  
ATOM   3479 HG13 VAL A 229      34.691  12.406  29.487  1.00 88.26           H  
ATOM   3480  CG2 VAL A 229      36.428  11.286  27.847  1.00 88.26           C  
ATOM   3481 HG21 VAL A 229      36.894  11.049  26.891  1.00 88.26           H  
ATOM   3482 HG22 VAL A 229      36.664  12.319  28.100  1.00 88.26           H  
ATOM   3483 HG23 VAL A 229      36.841  10.625  28.610  1.00 88.26           H  
ATOM   3484  N   LYS A 230      32.149   9.855  26.672  1.00 87.47           N  
ATOM   3485  H   LYS A 230      32.453  10.497  25.953  1.00 87.47           H  
ATOM   3486  CA  LYS A 230      30.716   9.514  26.752  1.00 87.47           C  
ATOM   3487  HA  LYS A 230      30.323   9.792  27.731  1.00 87.47           H  
ATOM   3488  C   LYS A 230      30.471   8.012  26.594  1.00 87.47           C  
ATOM   3489  CB  LYS A 230      29.914  10.240  25.666  1.00 87.47           C  
ATOM   3490  HB2 LYS A 230      30.443  10.160  24.716  1.00 87.47           H  
ATOM   3491  HB3 LYS A 230      28.967   9.712  25.555  1.00 87.47           H  
ATOM   3492  O   LYS A 230      29.718   7.427  27.368  1.00 87.47           O  
ATOM   3493  CG  LYS A 230      29.582  11.714  25.944  1.00 87.47           C  
ATOM   3494  HG2 LYS A 230      30.494  12.310  25.979  1.00 87.47           H  
ATOM   3495  HG3 LYS A 230      29.042  11.804  26.887  1.00 87.47           H  
ATOM   3496  CD  LYS A 230      28.688  12.171  24.780  1.00 87.47           C  
ATOM   3497  HD2 LYS A 230      29.243  12.043  23.850  1.00 87.47           H  
ATOM   3498  HD3 LYS A 230      27.821  11.512  24.734  1.00 87.47           H  
ATOM   3499  CE  LYS A 230      28.178  13.609  24.838  1.00 87.47           C  
ATOM   3500  HE2 LYS A 230      27.602  13.741  25.754  1.00 87.47           H  
ATOM   3501  HE3 LYS A 230      29.028  14.291  24.848  1.00 87.47           H  
ATOM   3502  NZ  LYS A 230      27.321  13.855  23.641  1.00 87.47           N  
ATOM   3503  HZ1 LYS A 230      27.801  13.731  22.761  1.00 87.47           H  
ATOM   3504  HZ2 LYS A 230      26.885  14.766  23.608  1.00 87.47           H  
ATOM   3505  HZ3 LYS A 230      26.606  13.151  23.528  1.00 87.47           H  
ATOM   3506  N   LEU A 231      31.126   7.364  25.629  1.00 89.35           N  
ATOM   3507  H   LEU A 231      31.685   7.904  24.984  1.00 89.35           H  
ATOM   3508  CA  LEU A 231      30.995   5.921  25.414  1.00 89.35           C  
ATOM   3509  HA  LEU A 231      29.945   5.697  25.222  1.00 89.35           H  
ATOM   3510  C   LEU A 231      31.417   5.125  26.659  1.00 89.35           C  
ATOM   3511  CB  LEU A 231      31.813   5.528  24.174  1.00 89.35           C  
ATOM   3512  HB2 LEU A 231      32.871   5.704  24.368  1.00 89.35           H  
ATOM   3513  HB3 LEU A 231      31.523   6.183  23.352  1.00 89.35           H  
ATOM   3514  O   LEU A 231      30.736   4.175  27.044  1.00 89.35           O  
ATOM   3515  CG  LEU A 231      31.582   4.057  23.769  1.00 89.35           C  
ATOM   3516  HG  LEU A 231      30.826   3.599  24.407  1.00 89.35           H  
ATOM   3517  CD1 LEU A 231      31.085   3.967  22.332  1.00 89.35           C  
ATOM   3518 HD11 LEU A 231      30.163   4.540  22.241  1.00 89.35           H  
ATOM   3519 HD12 LEU A 231      31.832   4.370  21.648  1.00 89.35           H  
ATOM   3520 HD13 LEU A 231      30.889   2.924  22.084  1.00 89.35           H  
ATOM   3521  CD2 LEU A 231      32.865   3.238  23.877  1.00 89.35           C  
ATOM   3522 HD21 LEU A 231      32.668   2.205  23.593  1.00 89.35           H  
ATOM   3523 HD22 LEU A 231      33.623   3.659  23.215  1.00 89.35           H  
ATOM   3524 HD23 LEU A 231      33.221   3.261  24.907  1.00 89.35           H  
ATOM   3525  N   LEU A 232      32.492   5.548  27.332  1.00 92.62           N  
ATOM   3526  H   LEU A 232      33.013   6.330  26.964  1.00 92.62           H  
ATOM   3527  CA  LEU A 232      32.918   4.950  28.599  1.00 92.62           C  
ATOM   3528  HA  LEU A 232      32.961   3.869  28.465  1.00 92.62           H  
ATOM   3529  C   LEU A 232      31.901   5.189  29.730  1.00 92.62           C  
ATOM   3530  CB  LEU A 232      34.326   5.455  28.969  1.00 92.62           C  
ATOM   3531  HB2 LEU A 232      34.550   5.134  29.987  1.00 92.62           H  
ATOM   3532  HB3 LEU A 232      34.323   6.545  28.954  1.00 92.62           H  
ATOM   3533  O   LEU A 232      31.673   4.268  30.510  1.00 92.62           O  
ATOM   3534  CG  LEU A 232      35.451   4.936  28.055  1.00 92.62           C  
ATOM   3535  HG  LEU A 232      35.183   5.099  27.012  1.00 92.62           H  
ATOM   3536  CD1 LEU A 232      36.758   5.676  28.344  1.00 92.62           C  
ATOM   3537 HD11 LEU A 232      37.520   5.368  27.628  1.00 92.62           H  
ATOM   3538 HD12 LEU A 232      36.603   6.750  28.234  1.00 92.62           H  
ATOM   3539 HD13 LEU A 232      37.103   5.451  29.354  1.00 92.62           H  
ATOM   3540  CD2 LEU A 232      35.717   3.441  28.265  1.00 92.62           C  
ATOM   3541 HD21 LEU A 232      36.563   3.129  27.652  1.00 92.62           H  
ATOM   3542 HD22 LEU A 232      35.955   3.248  29.311  1.00 92.62           H  
ATOM   3543 HD23 LEU A 232      34.844   2.859  27.969  1.00 92.62           H  
ATOM   3544  N   GLN A 233      31.240   6.352  29.798  1.00 93.45           N  
ATOM   3545  H   GLN A 233      31.472   7.080  29.137  1.00 93.45           H  
ATOM   3546  CA  GLN A 233      30.151   6.598  30.760  1.00 93.45           C  
ATOM   3547  HA  GLN A 233      30.520   6.415  31.769  1.00 93.45           H  
ATOM   3548  C   GLN A 233      28.961   5.653  30.533  1.00 93.45           C  
ATOM   3549  CB  GLN A 233      29.651   8.050  30.680  1.00 93.45           C  
ATOM   3550  HB2 GLN A 233      29.390   8.300  29.652  1.00 93.45           H  
ATOM   3551  HB3 GLN A 233      28.743   8.128  31.279  1.00 93.45           H  
ATOM   3552  O   GLN A 233      28.481   5.032  31.481  1.00 93.45           O  
ATOM   3553  CG  GLN A 233      30.640   9.083  31.221  1.00 93.45           C  
ATOM   3554  HG2 GLN A 233      30.798   8.878  32.280  1.00 93.45           H  
ATOM   3555  HG3 GLN A 233      31.592   9.009  30.696  1.00 93.45           H  
ATOM   3556  CD  GLN A 233      30.111  10.505  31.065  1.00 93.45           C  
ATOM   3557  NE2 GLN A 233      30.083  11.291  32.115  1.00 93.45           N  
ATOM   3558 HE21 GLN A 233      29.680  12.209  31.993  1.00 93.45           H  
ATOM   3559 HE22 GLN A 233      30.447  10.979  33.004  1.00 93.45           H  
ATOM   3560  OE1 GLN A 233      29.719  10.943  29.994  1.00 93.45           O  
ATOM   3561  N   HIS A 234      28.514   5.497  29.282  1.00 91.70           N  
ATOM   3562  H   HIS A 234      28.914   6.070  28.553  1.00 91.70           H  
ATOM   3563  CA  HIS A 234      27.427   4.575  28.933  1.00 91.70           C  
ATOM   3564  HA  HIS A 234      26.556   4.817  29.541  1.00 91.70           H  
ATOM   3565  C   HIS A 234      27.792   3.109  29.226  1.00 91.70           C  
ATOM   3566  CB  HIS A 234      27.058   4.756  27.453  1.00 91.70           C  
ATOM   3567  HB2 HIS A 234      27.956   4.678  26.840  1.00 91.70           H  
ATOM   3568  HB3 HIS A 234      26.382   3.950  27.165  1.00 91.70           H  
ATOM   3569  O   HIS A 234      26.946   2.336  29.689  1.00 91.70           O  
ATOM   3570  CG  HIS A 234      26.354   6.055  27.153  1.00 91.70           C  
ATOM   3571  CD2 HIS A 234      26.787   7.076  26.352  1.00 91.70           C  
ATOM   3572  HD2 HIS A 234      27.723   7.108  25.815  1.00 91.70           H  
ATOM   3573  ND1 HIS A 234      25.102   6.408  27.591  1.00 91.70           N  
ATOM   3574  HD1 HIS A 234      24.530   5.862  28.219  1.00 91.70           H  
ATOM   3575  CE1 HIS A 234      24.776   7.594  27.062  1.00 91.70           C  
ATOM   3576  HE1 HIS A 234      23.837   8.107  27.209  1.00 91.70           H  
ATOM   3577  NE2 HIS A 234      25.791   8.058  26.321  1.00 91.70           N  
ATOM   3578  N   TYR A 235      29.059   2.736  29.008  1.00 91.57           N  
ATOM   3579  H   TYR A 235      29.679   3.401  28.568  1.00 91.57           H  
ATOM   3580  CA  TYR A 235      29.588   1.410  29.332  1.00 91.57           C  
ATOM   3581  HA  TYR A 235      28.934   0.661  28.885  1.00 91.57           H  
ATOM   3582  C   TYR A 235      29.601   1.151  30.846  1.00 91.57           C  
ATOM   3583  CB  TYR A 235      30.985   1.252  28.713  1.00 91.57           C  
ATOM   3584  HB2 TYR A 235      31.672   1.949  29.192  1.00 91.57           H  
ATOM   3585  HB3 TYR A 235      30.936   1.518  27.657  1.00 91.57           H  
ATOM   3586  O   TYR A 235      29.194   0.076  31.281  1.00 91.57           O  
ATOM   3587  CG  TYR A 235      31.544  -0.153  28.815  1.00 91.57           C  
ATOM   3588  CD1 TYR A 235      32.490  -0.469  29.807  1.00 91.57           C  
ATOM   3589  HD1 TYR A 235      32.812   0.293  30.502  1.00 91.57           H  
ATOM   3590  CD2 TYR A 235      31.102  -1.151  27.926  1.00 91.57           C  
ATOM   3591  HD2 TYR A 235      30.380  -0.909  27.160  1.00 91.57           H  
ATOM   3592  CE1 TYR A 235      32.984  -1.782  29.911  1.00 91.57           C  
ATOM   3593  HE1 TYR A 235      33.687  -2.013  30.698  1.00 91.57           H  
ATOM   3594  CE2 TYR A 235      31.590  -2.466  28.029  1.00 91.57           C  
ATOM   3595  HE2 TYR A 235      31.233  -3.237  27.362  1.00 91.57           H  
ATOM   3596  OH  TYR A 235      33.010  -4.056  29.129  1.00 91.57           O  
ATOM   3597  HH  TYR A 235      33.542  -4.179  29.919  1.00 91.57           H  
ATOM   3598  CZ  TYR A 235      32.534  -2.786  29.024  1.00 91.57           C  
ATOM   3599  N   VAL A 236      29.985   2.142  31.664  1.00 90.73           N  
ATOM   3600  H   VAL A 236      30.317   3.002  31.252  1.00 90.73           H  
ATOM   3601  CA  VAL A 236      29.898   2.063  33.135  1.00 90.73           C  
ATOM   3602  HA  VAL A 236      30.424   1.170  33.472  1.00 90.73           H  
ATOM   3603  C   VAL A 236      28.457   1.868  33.599  1.00 90.73           C  
ATOM   3604  CB  VAL A 236      30.564   3.281  33.810  1.00 90.73           C  
ATOM   3605  HB  VAL A 236      30.196   4.197  33.348  1.00 90.73           H  
ATOM   3606  O   VAL A 236      28.213   0.978  34.412  1.00 90.73           O  
ATOM   3607  CG1 VAL A 236      30.291   3.353  35.319  1.00 90.73           C  
ATOM   3608 HG11 VAL A 236      30.854   4.177  35.758  1.00 90.73           H  
ATOM   3609 HG12 VAL A 236      30.573   2.419  35.803  1.00 90.73           H  
ATOM   3610 HG13 VAL A 236      29.234   3.545  35.501  1.00 90.73           H  
ATOM   3611  CG2 VAL A 236      32.089   3.223  33.648  1.00 90.73           C  
ATOM   3612 HG21 VAL A 236      32.497   2.387  34.217  1.00 90.73           H  
ATOM   3613 HG22 VAL A 236      32.522   4.155  34.010  1.00 90.73           H  
ATOM   3614 HG23 VAL A 236      32.359   3.100  32.600  1.00 90.73           H  
ATOM   3615  N   THR A 237      27.494   2.607  33.040  1.00 87.86           N  
ATOM   3616  H   THR A 237      27.744   3.373  32.431  1.00 87.86           H  
ATOM   3617  CA  THR A 237      26.071   2.415  33.362  1.00 87.86           C  
ATOM   3618  HA  THR A 237      25.935   2.540  34.436  1.00 87.86           H  
ATOM   3619  C   THR A 237      25.583   1.009  32.994  1.00 87.86           C  
ATOM   3620  CB  THR A 237      25.204   3.456  32.640  1.00 87.86           C  
ATOM   3621  HB  THR A 237      25.239   3.277  31.565  1.00 87.86           H  
ATOM   3622  O   THR A 237      24.819   0.407  33.743  1.00 87.86           O  
ATOM   3623  CG2 THR A 237      23.752   3.432  33.114  1.00 87.86           C  
ATOM   3624 HG21 THR A 237      23.300   2.464  32.900  1.00 87.86           H  
ATOM   3625 HG22 THR A 237      23.178   4.195  32.586  1.00 87.86           H  
ATOM   3626 HG23 THR A 237      23.712   3.622  34.186  1.00 87.86           H  
ATOM   3627  OG1 THR A 237      25.661   4.762  32.889  1.00 87.86           O  
ATOM   3628  HG1 THR A 237      25.011   5.328  32.467  1.00 87.86           H  
ATOM   3629  N   HIS A 238      26.038   0.463  31.861  1.00 85.39           N  
ATOM   3630  H   HIS A 238      26.668   1.005  31.287  1.00 85.39           H  
ATOM   3631  CA  HIS A 238      25.645  -0.872  31.399  1.00 85.39           C  
ATOM   3632  HA  HIS A 238      24.562  -0.964  31.485  1.00 85.39           H  
ATOM   3633  C   HIS A 238      26.250  -2.013  32.229  1.00 85.39           C  
ATOM   3634  CB  HIS A 238      26.020  -1.014  29.924  1.00 85.39           C  
ATOM   3635  HB2 HIS A 238      25.547  -0.211  29.360  1.00 85.39           H  
ATOM   3636  HB3 HIS A 238      27.101  -0.909  29.824  1.00 85.39           H  
ATOM   3637  O   HIS A 238      25.584  -3.024  32.431  1.00 85.39           O  
ATOM   3638  CG  HIS A 238      25.608  -2.331  29.313  1.00 85.39           C  
ATOM   3639  CD2 HIS A 238      26.439  -3.378  29.019  1.00 85.39           C  
ATOM   3640  HD2 HIS A 238      27.500  -3.415  29.217  1.00 85.39           H  
ATOM   3641  ND1 HIS A 238      24.348  -2.685  28.884  1.00 85.39           N  
ATOM   3642  HD1 HIS A 238      23.500  -2.147  28.985  1.00 85.39           H  
ATOM   3643  CE1 HIS A 238      24.426  -3.908  28.330  1.00 85.39           C  
ATOM   3644  HE1 HIS A 238      23.599  -4.450  27.896  1.00 85.39           H  
ATOM   3645  NE2 HIS A 238      25.690  -4.361  28.369  1.00 85.39           N  
ATOM   3646  N   MET A 239      27.475  -1.859  32.751  1.00 83.09           N  
ATOM   3647  H   MET A 239      27.993  -1.020  32.531  1.00 83.09           H  
ATOM   3648  CA  MET A 239      28.077  -2.846  33.665  1.00 83.09           C  
ATOM   3649  HA  MET A 239      28.087  -3.820  33.176  1.00 83.09           H  
ATOM   3650  C   MET A 239      27.278  -3.015  34.970  1.00 83.09           C  
ATOM   3651  CB  MET A 239      29.520  -2.447  34.014  1.00 83.09           C  
ATOM   3652  HB2 MET A 239      29.861  -3.071  34.840  1.00 83.09           H  
ATOM   3653  HB3 MET A 239      29.530  -1.410  34.349  1.00 83.09           H  
ATOM   3654  O   MET A 239      27.400  -4.044  35.637  1.00 83.09           O  
ATOM   3655  CG  MET A 239      30.513  -2.631  32.858  1.00 83.09           C  
ATOM   3656  HG2 MET A 239      30.268  -1.941  32.051  1.00 83.09           H  
ATOM   3657  HG3 MET A 239      30.400  -3.644  32.472  1.00 83.09           H  
ATOM   3658  SD  MET A 239      32.258  -2.401  33.325  1.00 83.09           S  
ATOM   3659  CE  MET A 239      32.272  -0.654  33.797  1.00 83.09           C  
ATOM   3660  HE1 MET A 239      33.262  -0.380  34.160  1.00 83.09           H  
ATOM   3661  HE2 MET A 239      32.033  -0.047  32.924  1.00 83.09           H  
ATOM   3662  HE3 MET A 239      31.546  -0.472  34.590  1.00 83.09           H  
ATOM   3663  N   GLY A 240      26.464  -2.022  35.342  1.00 79.45           N  
ATOM   3664  H   GLY A 240      26.420  -1.196  34.763  1.00 79.45           H  
ATOM   3665  CA  GLY A 240      25.654  -2.050  36.554  1.00 79.45           C  
ATOM   3666  HA2 GLY A 240      24.994  -2.916  36.512  1.00 79.45           H  
ATOM   3667  HA3 GLY A 240      25.039  -1.151  36.595  1.00 79.45           H  
ATOM   3668  C   GLY A 240      26.497  -2.118  37.833  1.00 79.45           C  
ATOM   3669  O   GLY A 240      27.594  -1.569  37.913  1.00 79.45           O  
ATOM   3670  N   ASN A 241      25.977  -2.804  38.854  1.00 75.38           N  
ATOM   3671  H   ASN A 241      25.094  -3.270  38.703  1.00 75.38           H  
ATOM   3672  CA  ASN A 241      26.563  -2.847  40.200  1.00 75.38           C  
ATOM   3673  HA  ASN A 241      27.116  -1.920  40.352  1.00 75.38           H  
ATOM   3674  C   ASN A 241      27.609  -3.968  40.408  1.00 75.38           C  
ATOM   3675  CB  ASN A 241      25.425  -2.882  41.244  1.00 75.38           C  
ATOM   3676  HB2 ASN A 241      24.755  -3.712  41.021  1.00 75.38           H  
ATOM   3677  HB3 ASN A 241      25.846  -3.049  42.236  1.00 75.38           H  
ATOM   3678  O   ASN A 241      27.859  -4.350  41.552  1.00 75.38           O  
ATOM   3679  CG  ASN A 241      24.629  -1.592  41.333  1.00 75.38           C  
ATOM   3680  ND2 ASN A 241      23.437  -1.644  41.881  1.00 75.38           N  
ATOM   3681 HD21 ASN A 241      22.935  -0.768  41.914  1.00 75.38           H  
ATOM   3682 HD22 ASN A 241      23.057  -2.518  42.214  1.00 75.38           H  
ATOM   3683  OD1 ASN A 241      25.054  -0.520  40.945  1.00 75.38           O  
ATOM   3684  N   ASP A 242      28.220  -4.523  39.353  1.00 80.58           N  
ATOM   3685  H   ASP A 242      28.025  -4.172  38.426  1.00 80.58           H  
ATOM   3686  CA  ASP A 242      29.276  -5.537  39.512  1.00 80.58           C  
ATOM   3687  HA  ASP A 242      28.943  -6.250  40.267  1.00 80.58           H  
ATOM   3688  C   ASP A 242      30.582  -4.908  40.028  1.00 80.58           C  
ATOM   3689  CB  ASP A 242      29.502  -6.359  38.235  1.00 80.58           C  
ATOM   3690  HB2 ASP A 242      28.564  -6.838  37.955  1.00 80.58           H  
ATOM   3691  HB3 ASP A 242      29.799  -5.691  37.426  1.00 80.58           H  
ATOM   3692  O   ASP A 242      31.424  -4.396  39.282  1.00 80.58           O  
ATOM   3693  CG  ASP A 242      30.582  -7.446  38.417  1.00 80.58           C  
ATOM   3694  OD1 ASP A 242      31.160  -7.576  39.528  1.00 80.58           O  
ATOM   3695  OD2 ASP A 242      30.900  -8.121  37.418  1.00 80.58           O  
ATOM   3696  N   THR A 243      30.771  -4.991  41.343  1.00 80.97           N  
ATOM   3697  H   THR A 243      29.989  -5.304  41.900  1.00 80.97           H  
ATOM   3698  CA  THR A 243      31.915  -4.427  42.061  1.00 80.97           C  
ATOM   3699  HA  THR A 243      31.915  -3.350  41.891  1.00 80.97           H  
ATOM   3700  C   THR A 243      33.263  -4.983  41.588  1.00 80.97           C  
ATOM   3701  CB  THR A 243      31.777  -4.701  43.572  1.00 80.97           C  
ATOM   3702  HB  THR A 243      32.259  -5.649  43.811  1.00 80.97           H  
ATOM   3703  O   THR A 243      34.277  -4.281  41.670  1.00 80.97           O  
ATOM   3704  CG2 THR A 243      32.411  -3.590  44.407  1.00 80.97           C  
ATOM   3705 HG21 THR A 243      31.902  -2.647  44.204  1.00 80.97           H  
ATOM   3706 HG22 THR A 243      33.466  -3.489  44.150  1.00 80.97           H  
ATOM   3707 HG23 THR A 243      32.319  -3.827  45.467  1.00 80.97           H  
ATOM   3708  OG1 THR A 243      30.430  -4.786  43.976  1.00 80.97           O  
ATOM   3709  HG1 THR A 243      30.383  -4.990  44.913  1.00 80.97           H  
ATOM   3710  N   ALA A 244      33.318  -6.236  41.117  1.00 82.98           N  
ATOM   3711  H   ALA A 244      32.452  -6.711  40.906  1.00 82.98           H  
ATOM   3712  CA  ALA A 244      34.562  -6.860  40.667  1.00 82.98           C  
ATOM   3713  HA  ALA A 244      35.360  -6.603  41.364  1.00 82.98           H  
ATOM   3714  C   ALA A 244      34.974  -6.330  39.288  1.00 82.98           C  
ATOM   3715  CB  ALA A 244      34.397  -8.383  40.677  1.00 82.98           C  
ATOM   3716  HB1 ALA A 244      35.327  -8.859  40.366  1.00 82.98           H  
ATOM   3717  HB2 ALA A 244      34.136  -8.723  41.679  1.00 82.98           H  
ATOM   3718  HB3 ALA A 244      33.602  -8.676  39.990  1.00 82.98           H  
ATOM   3719  O   ALA A 244      36.120  -5.902  39.107  1.00 82.98           O  
ATOM   3720  N   SER A 245      34.031  -6.284  38.343  1.00 83.11           N  
ATOM   3721  H   SER A 245      33.120  -6.674  38.539  1.00 83.11           H  
ATOM   3722  CA  SER A 245      34.263  -5.684  37.026  1.00 83.11           C  
ATOM   3723  HA  SER A 245      35.146  -6.151  36.591  1.00 83.11           H  
ATOM   3724  C   SER A 245      34.563  -4.191  37.115  1.00 83.11           C  
ATOM   3725  CB  SER A 245      33.077  -5.938  36.092  1.00 83.11           C  
ATOM   3726  HB2 SER A 245      32.893  -5.060  35.473  1.00 83.11           H  
ATOM   3727  HB3 SER A 245      32.173  -6.153  36.662  1.00 83.11           H  
ATOM   3728  O   SER A 245      35.488  -3.725  36.446  1.00 83.11           O  
ATOM   3729  OG  SER A 245      33.417  -7.019  35.248  1.00 83.11           O  
ATOM   3730  HG  SER A 245      34.031  -6.676  34.595  1.00 83.11           H  
ATOM   3731  N   LEU A 246      33.882  -3.453  37.999  1.00 87.24           N  
ATOM   3732  H   LEU A 246      33.093  -3.870  38.471  1.00 87.24           H  
ATOM   3733  CA  LEU A 246      34.139  -2.026  38.200  1.00 87.24           C  
ATOM   3734  HA  LEU A 246      34.031  -1.535  37.233  1.00 87.24           H  
ATOM   3735  C   LEU A 246      35.574  -1.764  38.695  1.00 87.24           C  
ATOM   3736  CB  LEU A 246      33.084  -1.456  39.165  1.00 87.24           C  
ATOM   3737  HB2 LEU A 246      33.316  -1.798  40.174  1.00 87.24           H  
ATOM   3738  HB3 LEU A 246      32.101  -1.845  38.901  1.00 87.24           H  
ATOM   3739  O   LEU A 246      36.244  -0.866  38.189  1.00 87.24           O  
ATOM   3740  CG  LEU A 246      33.012   0.083  39.143  1.00 87.24           C  
ATOM   3741  HG  LEU A 246      34.019   0.498  39.171  1.00 87.24           H  
ATOM   3742  CD1 LEU A 246      32.295   0.597  37.892  1.00 87.24           C  
ATOM   3743 HD11 LEU A 246      32.841   0.314  36.993  1.00 87.24           H  
ATOM   3744 HD12 LEU A 246      32.229   1.685  37.926  1.00 87.24           H  
ATOM   3745 HD13 LEU A 246      31.285   0.188  37.842  1.00 87.24           H  
ATOM   3746  CD2 LEU A 246      32.262   0.587  40.375  1.00 87.24           C  
ATOM   3747 HD21 LEU A 246      32.210   1.676  40.353  1.00 87.24           H  
ATOM   3748 HD22 LEU A 246      32.780   0.276  41.282  1.00 87.24           H  
ATOM   3749 HD23 LEU A 246      31.249   0.186  40.379  1.00 87.24           H  
ATOM   3750  N   LYS A 247      36.102  -2.584  39.618  1.00 87.68           N  
ATOM   3751  H   LYS A 247      35.508  -3.306  39.999  1.00 87.68           H  
ATOM   3752  CA  LYS A 247      37.507  -2.482  40.067  1.00 87.68           C  
ATOM   3753  HA  LYS A 247      37.694  -1.467  40.417  1.00 87.68           H  
ATOM   3754  C   LYS A 247      38.505  -2.715  38.933  1.00 87.68           C  
ATOM   3755  CB  LYS A 247      37.790  -3.479  41.200  1.00 87.68           C  
ATOM   3756  HB2 LYS A 247      37.261  -4.414  41.014  1.00 87.68           H  
ATOM   3757  HB3 LYS A 247      38.859  -3.694  41.216  1.00 87.68           H  
ATOM   3758  O   LYS A 247      39.479  -1.974  38.811  1.00 87.68           O  
ATOM   3759  CG  LYS A 247      37.408  -2.925  42.576  1.00 87.68           C  
ATOM   3760  HG2 LYS A 247      36.337  -2.724  42.606  1.00 87.68           H  
ATOM   3761  HG3 LYS A 247      37.949  -1.996  42.753  1.00 87.68           H  
ATOM   3762  CD  LYS A 247      37.776  -3.943  43.661  1.00 87.68           C  
ATOM   3763  HD2 LYS A 247      38.840  -4.168  43.598  1.00 87.68           H  
ATOM   3764  HD3 LYS A 247      37.205  -4.856  43.493  1.00 87.68           H  
ATOM   3765  CE  LYS A 247      37.451  -3.376  45.045  1.00 87.68           C  
ATOM   3766  HE2 LYS A 247      36.391  -3.122  45.069  1.00 87.68           H  
ATOM   3767  HE3 LYS A 247      38.016  -2.456  45.187  1.00 87.68           H  
ATOM   3768  NZ  LYS A 247      37.767  -4.351  46.118  1.00 87.68           N  
ATOM   3769  HZ1 LYS A 247      37.531  -3.968  47.022  1.00 87.68           H  
ATOM   3770  HZ2 LYS A 247      37.233  -5.198  45.985  1.00 87.68           H  
ATOM   3771  HZ3 LYS A 247      38.750  -4.584  46.109  1.00 87.68           H  
ATOM   3772  N   LEU A 248      38.278  -3.741  38.111  1.00 89.20           N  
ATOM   3773  H   LEU A 248      37.450  -4.299  38.262  1.00 89.20           H  
ATOM   3774  CA  LEU A 248      39.142  -4.037  36.964  1.00 89.20           C  
ATOM   3775  HA  LEU A 248      40.177  -4.094  37.303  1.00 89.20           H  
ATOM   3776  C   LEU A 248      39.095  -2.921  35.917  1.00 89.20           C  
ATOM   3777  CB  LEU A 248      38.728  -5.379  36.339  1.00 89.20           C  
ATOM   3778  HB2 LEU A 248      37.656  -5.354  36.143  1.00 89.20           H  
ATOM   3779  HB3 LEU A 248      39.235  -5.489  35.381  1.00 89.20           H  
ATOM   3780  O   LEU A 248      40.131  -2.579  35.345  1.00 89.20           O  
ATOM   3781  CG  LEU A 248      39.050  -6.612  37.201  1.00 89.20           C  
ATOM   3782  HG  LEU A 248      38.617  -6.496  38.195  1.00 89.20           H  
ATOM   3783  CD1 LEU A 248      38.445  -7.852  36.545  1.00 89.20           C  
ATOM   3784 HD11 LEU A 248      38.649  -8.729  37.160  1.00 89.20           H  
ATOM   3785 HD12 LEU A 248      38.862  -7.998  35.549  1.00 89.20           H  
ATOM   3786 HD13 LEU A 248      37.364  -7.730  36.473  1.00 89.20           H  
ATOM   3787  CD2 LEU A 248      40.560  -6.835  37.344  1.00 89.20           C  
ATOM   3788 HD21 LEU A 248      41.024  -6.905  36.360  1.00 89.20           H  
ATOM   3789 HD22 LEU A 248      40.739  -7.760  37.892  1.00 89.20           H  
ATOM   3790 HD23 LEU A 248      41.009  -6.017  37.906  1.00 89.20           H  
ATOM   3791  N   PHE A 249      37.916  -2.336  35.700  1.00 92.50           N  
ATOM   3792  H   PHE A 249      37.099  -2.706  36.164  1.00 92.50           H  
ATOM   3793  CA  PHE A 249      37.730  -1.192  34.817  1.00 92.50           C  
ATOM   3794  HA  PHE A 249      38.145  -1.432  33.838  1.00 92.50           H  
ATOM   3795  C   PHE A 249      38.482   0.046  35.319  1.00 92.50           C  
ATOM   3796  CB  PHE A 249      36.230  -0.932  34.651  1.00 92.50           C  
ATOM   3797  HB2 PHE A 249      35.780  -0.757  35.628  1.00 92.50           H  
ATOM   3798  HB3 PHE A 249      35.760  -1.821  34.232  1.00 92.50           H  
ATOM   3799  O   PHE A 249      39.250   0.621  34.555  1.00 92.50           O  
ATOM   3800  CG  PHE A 249      35.924   0.249  33.757  1.00 92.50           C  
ATOM   3801  CD1 PHE A 249      35.679   1.514  34.322  1.00 92.50           C  
ATOM   3802  HD1 PHE A 249      35.702   1.648  35.394  1.00 92.50           H  
ATOM   3803  CD2 PHE A 249      35.887   0.086  32.360  1.00 92.50           C  
ATOM   3804  HD2 PHE A 249      36.072  -0.883  31.919  1.00 92.50           H  
ATOM   3805  CE1 PHE A 249      35.390   2.607  33.491  1.00 92.50           C  
ATOM   3806  HE1 PHE A 249      35.187   3.576  33.925  1.00 92.50           H  
ATOM   3807  CE2 PHE A 249      35.594   1.180  31.529  1.00 92.50           C  
ATOM   3808  HE2 PHE A 249      35.553   1.055  30.457  1.00 92.50           H  
ATOM   3809  CZ  PHE A 249      35.339   2.440  32.097  1.00 92.50           C  
ATOM   3810  HZ  PHE A 249      35.090   3.281  31.468  1.00 92.50           H  
ATOM   3811  N   ILE A 250      38.347   0.405  36.602  1.00 89.87           N  
ATOM   3812  H   ILE A 250      37.681  -0.097  37.170  1.00 89.87           H  
ATOM   3813  CA  ILE A 250      39.054   1.552  37.203  1.00 89.87           C  
ATOM   3814  HA  ILE A 250      38.786   2.454  36.653  1.00 89.87           H  
ATOM   3815  C   ILE A 250      40.575   1.395  37.074  1.00 89.87           C  
ATOM   3816  CB  ILE A 250      38.621   1.738  38.677  1.00 89.87           C  
ATOM   3817  HB  ILE A 250      38.696   0.776  39.185  1.00 89.87           H  
ATOM   3818  O   ILE A 250      41.258   2.336  36.676  1.00 89.87           O  
ATOM   3819  CG1 ILE A 250      37.157   2.228  38.741  1.00 89.87           C  
ATOM   3820 HG12 ILE A 250      36.540   1.663  38.042  1.00 89.87           H  
ATOM   3821 HG13 ILE A 250      37.125   3.272  38.430  1.00 89.87           H  
ATOM   3822  CG2 ILE A 250      39.529   2.747  39.412  1.00 89.87           C  
ATOM   3823 HG21 ILE A 250      39.177   2.917  40.429  1.00 89.87           H  
ATOM   3824 HG22 ILE A 250      40.550   2.370  39.479  1.00 89.87           H  
ATOM   3825 HG23 ILE A 250      39.536   3.700  38.883  1.00 89.87           H  
ATOM   3826  CD1 ILE A 250      36.513   2.106  40.129  1.00 89.87           C  
ATOM   3827 HD11 ILE A 250      37.006   2.764  40.845  1.00 89.87           H  
ATOM   3828 HD12 ILE A 250      35.465   2.397  40.061  1.00 89.87           H  
ATOM   3829 HD13 ILE A 250      36.571   1.074  40.476  1.00 89.87           H  
ATOM   3830  N   ASN A 251      41.113   0.202  37.347  1.00 88.63           N  
ATOM   3831  H   ASN A 251      40.514  -0.529  37.702  1.00 88.63           H  
ATOM   3832  CA  ASN A 251      42.549  -0.054  37.197  1.00 88.63           C  
ATOM   3833  HA  ASN A 251      43.105   0.675  37.786  1.00 88.63           H  
ATOM   3834  C   ASN A 251      43.013   0.117  35.744  1.00 88.63           C  
ATOM   3835  CB  ASN A 251      42.871  -1.464  37.714  1.00 88.63           C  
ATOM   3836  HB2 ASN A 251      43.886  -1.722  37.413  1.00 88.63           H  
ATOM   3837  HB3 ASN A 251      42.185  -2.183  37.265  1.00 88.63           H  
ATOM   3838  O   ASN A 251      44.023   0.767  35.494  1.00 88.63           O  
ATOM   3839  CG  ASN A 251      42.808  -1.587  39.226  1.00 88.63           C  
ATOM   3840  ND2 ASN A 251      42.819  -2.799  39.730  1.00 88.63           N  
ATOM   3841 HD21 ASN A 251      42.816  -2.852  40.738  1.00 88.63           H  
ATOM   3842 HD22 ASN A 251      42.869  -3.602  39.118  1.00 88.63           H  
ATOM   3843  OD1 ASN A 251      42.784  -0.630  39.982  1.00 88.63           O  
ATOM   3844  N   ALA A 252      42.258  -0.414  34.779  1.00 88.32           N  
ATOM   3845  H   ALA A 252      41.413  -0.908  35.028  1.00 88.32           H  
ATOM   3846  CA  ALA A 252      42.573  -0.237  33.364  1.00 88.32           C  
ATOM   3847  HA  ALA A 252      43.610  -0.530  33.200  1.00 88.32           H  
ATOM   3848  C   ALA A 252      42.451   1.231  32.911  1.00 88.32           C  
ATOM   3849  CB  ALA A 252      41.667  -1.172  32.556  1.00 88.32           C  
ATOM   3850  HB1 ALA A 252      40.621  -0.945  32.764  1.00 88.32           H  
ATOM   3851  HB2 ALA A 252      41.867  -2.208  32.832  1.00 88.32           H  
ATOM   3852  HB3 ALA A 252      41.865  -1.036  31.493  1.00 88.32           H  
ATOM   3853  O   ALA A 252      43.211   1.666  32.049  1.00 88.32           O  
ATOM   3854  N   LEU A 253      41.529   2.000  33.500  1.00 90.10           N  
ATOM   3855  H   LEU A 253      40.895   1.567  34.157  1.00 90.10           H  
ATOM   3856  CA  LEU A 253      41.328   3.414  33.189  1.00 90.10           C  
ATOM   3857  HA  LEU A 253      41.251   3.519  32.107  1.00 90.10           H  
ATOM   3858  C   LEU A 253      42.510   4.272  33.660  1.00 90.10           C  
ATOM   3859  CB  LEU A 253      40.016   3.888  33.839  1.00 90.10           C  
ATOM   3860  HB2 LEU A 253      40.212   4.153  34.877  1.00 90.10           H  
ATOM   3861  HB3 LEU A 253      39.283   3.081  33.844  1.00 90.10           H  
ATOM   3862  O   LEU A 253      42.956   5.157  32.929  1.00 90.10           O  
ATOM   3863  CG  LEU A 253      39.419   5.089  33.088  1.00 90.10           C  
ATOM   3864  HG  LEU A 253      40.199   5.611  32.533  1.00 90.10           H  
ATOM   3865  CD1 LEU A 253      38.346   4.616  32.110  1.00 90.10           C  
ATOM   3866 HD11 LEU A 253      38.769   3.884  31.422  1.00 90.10           H  
ATOM   3867 HD12 LEU A 253      37.986   5.468  31.534  1.00 90.10           H  
ATOM   3868 HD13 LEU A 253      37.515   4.167  32.655  1.00 90.10           H  
ATOM   3869  CD2 LEU A 253      38.793   6.083  34.056  1.00 90.10           C  
ATOM   3870 HD21 LEU A 253      38.001   5.606  34.632  1.00 90.10           H  
ATOM   3871 HD22 LEU A 253      38.383   6.921  33.492  1.00 90.10           H  
ATOM   3872 HD23 LEU A 253      39.561   6.457  34.732  1.00 90.10           H  
ATOM   3873  N   ARG A 254      43.044   3.978  34.851  1.00 87.62           N  
ATOM   3874  H   ARG A 254      42.599   3.249  35.390  1.00 87.62           H  
ATOM   3875  CA  ARG A 254      44.198   4.676  35.444  1.00 87.62           C  
ATOM   3876  HA  ARG A 254      44.010   5.750  35.448  1.00 87.62           H  
ATOM   3877  C   ARG A 254      45.491   4.492  34.658  1.00 87.62           C  
ATOM   3878  CB  ARG A 254      44.394   4.194  36.883  1.00 87.62           C  
ATOM   3879  HB2 ARG A 254      44.343   3.106  36.922  1.00 87.62           H  
ATOM   3880  HB3 ARG A 254      45.374   4.510  37.242  1.00 87.62           H  
ATOM   3881  O   ARG A 254      46.295   5.415  34.606  1.00 87.62           O  
ATOM   3882  CG  ARG A 254      43.325   4.811  37.781  1.00 87.62           C  
ATOM   3883  HG2 ARG A 254      42.330   4.589  37.395  1.00 87.62           H  
ATOM   3884  HG3 ARG A 254      43.459   5.893  37.797  1.00 87.62           H  
ATOM   3885  CD  ARG A 254      43.441   4.271  39.199  1.00 87.62           C  
ATOM   3886  HD2 ARG A 254      43.308   3.189  39.176  1.00 87.62           H  
ATOM   3887  HD3 ARG A 254      44.428   4.513  39.594  1.00 87.62           H  
ATOM   3888  NE  ARG A 254      42.402   4.887  40.026  1.00 87.62           N  
ATOM   3889  HE  ARG A 254      41.828   5.584  39.572  1.00 87.62           H  
ATOM   3890  NH1 ARG A 254      42.840   3.775  41.979  1.00 87.62           N  
ATOM   3891 HH11 ARG A 254      42.606   3.584  42.942  1.00 87.62           H  
ATOM   3892 HH12 ARG A 254      43.602   3.311  41.505  1.00 87.62           H  
ATOM   3893  NH2 ARG A 254      41.101   5.205  41.819  1.00 87.62           N  
ATOM   3894 HH21 ARG A 254      40.814   5.055  42.776  1.00 87.62           H  
ATOM   3895 HH22 ARG A 254      40.531   5.763  41.200  1.00 87.62           H  
ATOM   3896  CZ  ARG A 254      42.125   4.618  41.278  1.00 87.62           C  
ATOM   3897  N   ASP A 255      45.644   3.348  34.000  1.00 82.58           N  
ATOM   3898  H   ASP A 255      44.973   2.614  34.171  1.00 82.58           H  
ATOM   3899  CA  ASP A 255      46.791   3.046  33.134  1.00 82.58           C  
ATOM   3900  HA  ASP A 255      47.686   3.489  33.571  1.00 82.58           H  
ATOM   3901  C   ASP A 255      46.650   3.637  31.712  1.00 82.58           C  
ATOM   3902  CB  ASP A 255      46.997   1.520  33.081  1.00 82.58           C  
ATOM   3903  HB2 ASP A 255      47.742   1.290  32.319  1.00 82.58           H  
ATOM   3904  HB3 ASP A 255      46.063   1.049  32.776  1.00 82.58           H  
ATOM   3905  O   ASP A 255      47.460   3.341  30.832  1.00 82.58           O  
ATOM   3906  CG  ASP A 255      47.486   0.873  34.383  1.00 82.58           C  
ATOM   3907  OD1 ASP A 255      47.954   1.597  35.289  1.00 82.58           O  
ATOM   3908  OD2 ASP A 255      47.438  -0.384  34.419  1.00 82.58           O  
ATOM   3909  N   SER A 256      45.617   4.446  31.450  1.00 86.84           N  
ATOM   3910  H   SER A 256      45.020   4.711  32.221  1.00 86.84           H  
ATOM   3911  CA  SER A 256      45.267   4.923  30.107  1.00 86.84           C  
ATOM   3912  HA  SER A 256      45.974   4.509  29.388  1.00 86.84           H  
ATOM   3913  C   SER A 256      45.327   6.445  29.960  1.00 86.84           C  
ATOM   3914  CB  SER A 256      43.884   4.392  29.723  1.00 86.84           C  
ATOM   3915  HB2 SER A 256      43.788   3.362  30.067  1.00 86.84           H  
ATOM   3916  HB3 SER A 256      43.788   4.404  28.637  1.00 86.84           H  
ATOM   3917  O   SER A 256      45.411   7.194  30.934  1.00 86.84           O  
ATOM   3918  OG  SER A 256      42.856   5.192  30.276  1.00 86.84           O  
ATOM   3919  HG  SER A 256      42.928   5.150  31.232  1.00 86.84           H  
ATOM   3920  N   CYS A 257      45.184   6.933  28.724  1.00 85.55           N  
ATOM   3921  H   CYS A 257      45.077   6.291  27.952  1.00 85.55           H  
ATOM   3922  CA  CYS A 257      45.052   8.365  28.441  1.00 85.55           C  
ATOM   3923  HA  CYS A 257      45.905   8.883  28.880  1.00 85.55           H  
ATOM   3924  C   CYS A 257      43.792   9.009  29.055  1.00 85.55           C  
ATOM   3925  CB  CYS A 257      45.088   8.573  26.921  1.00 85.55           C  
ATOM   3926  HB2 CYS A 257      45.014   9.638  26.702  1.00 85.55           H  
ATOM   3927  HB3 CYS A 257      46.033   8.203  26.523  1.00 85.55           H  
ATOM   3928  O   CYS A 257      43.702  10.233  29.110  1.00 85.55           O  
ATOM   3929  SG  CYS A 257      43.714   7.698  26.115  1.00 85.55           S  
ATOM   3930  HG  CYS A 257      42.693   8.316  26.714  1.00 85.55           H  
ATOM   3931  N   PHE A 258      42.823   8.213  29.524  1.00 90.93           N  
ATOM   3932  H   PHE A 258      42.949   7.212  29.469  1.00 90.93           H  
ATOM   3933  CA  PHE A 258      41.593   8.699  30.155  1.00 90.93           C  
ATOM   3934  HA  PHE A 258      41.347   9.671  29.728  1.00 90.93           H  
ATOM   3935  C   PHE A 258      41.723   8.912  31.666  1.00 90.93           C  
ATOM   3936  CB  PHE A 258      40.431   7.753  29.834  1.00 90.93           C  
ATOM   3937  HB2 PHE A 258      40.600   6.797  30.330  1.00 90.93           H  
ATOM   3938  HB3 PHE A 258      39.513   8.174  30.243  1.00 90.93           H  
ATOM   3939  O   PHE A 258      40.763   9.364  32.285  1.00 90.93           O  
ATOM   3940  CG  PHE A 258      40.225   7.524  28.353  1.00 90.93           C  
ATOM   3941  CD1 PHE A 258      39.679   8.542  27.549  1.00 90.93           C  
ATOM   3942  HD1 PHE A 258      39.377   9.481  27.989  1.00 90.93           H  
ATOM   3943  CD2 PHE A 258      40.612   6.303  27.773  1.00 90.93           C  
ATOM   3944  HD2 PHE A 258      41.033   5.523  28.390  1.00 90.93           H  
ATOM   3945  CE1 PHE A 258      39.531   8.340  26.166  1.00 90.93           C  
ATOM   3946  HE1 PHE A 258      39.117   9.126  25.552  1.00 90.93           H  
ATOM   3947  CE2 PHE A 258      40.460   6.098  26.392  1.00 90.93           C  
ATOM   3948  HE2 PHE A 258      40.766   5.161  25.950  1.00 90.93           H  
ATOM   3949  CZ  PHE A 258      39.927   7.121  25.589  1.00 90.93           C  
ATOM   3950  HZ  PHE A 258      39.830   6.973  24.523  1.00 90.93           H  
ATOM   3951  N   ALA A 259      42.887   8.639  32.268  1.00 86.15           N  
ATOM   3952  H   ALA A 259      43.632   8.224  31.725  1.00 86.15           H  
ATOM   3953  CA  ALA A 259      43.092   8.744  33.714  1.00 86.15           C  
ATOM   3954  HA  ALA A 259      42.485   7.986  34.208  1.00 86.15           H  
ATOM   3955  C   ALA A 259      42.680  10.116  34.289  1.00 86.15           C  
ATOM   3956  CB  ALA A 259      44.568   8.442  33.998  1.00 86.15           C  
ATOM   3957  HB1 ALA A 259      44.818   7.450  33.623  1.00 86.15           H  
ATOM   3958  HB2 ALA A 259      44.746   8.461  35.073  1.00 86.15           H  
ATOM   3959  HB3 ALA A 259      45.210   9.177  33.512  1.00 86.15           H  
ATOM   3960  O   ALA A 259      42.088  10.192  35.362  1.00 86.15           O  
ATOM   3961  N   GLN A 260      42.903  11.209  33.547  1.00 84.30           N  
ATOM   3962  H   GLN A 260      43.358  11.091  32.654  1.00 84.30           H  
ATOM   3963  CA  GLN A 260      42.510  12.562  33.977  1.00 84.30           C  
ATOM   3964  HA  GLN A 260      42.862  12.717  34.996  1.00 84.30           H  
ATOM   3965  C   GLN A 260      40.985  12.789  34.008  1.00 84.30           C  
ATOM   3966  CB  GLN A 260      43.177  13.608  33.072  1.00 84.30           C  
ATOM   3967  HB2 GLN A 260      42.896  13.425  32.035  1.00 84.30           H  
ATOM   3968  HB3 GLN A 260      42.809  14.593  33.359  1.00 84.30           H  
ATOM   3969  O   GLN A 260      40.513  13.720  34.656  1.00 84.30           O  
ATOM   3970  CG  GLN A 260      44.709  13.611  33.198  1.00 84.30           C  
ATOM   3971  HG2 GLN A 260      45.110  12.663  32.840  1.00 84.30           H  
ATOM   3972  HG3 GLN A 260      44.981  13.724  34.248  1.00 84.30           H  
ATOM   3973  CD  GLN A 260      45.366  14.740  32.410  1.00 84.30           C  
ATOM   3974  NE2 GLN A 260      46.676  14.843  32.439  1.00 84.30           N  
ATOM   3975 HE21 GLN A 260      47.064  15.601  31.897  1.00 84.30           H  
ATOM   3976 HE22 GLN A 260      47.239  14.187  32.962  1.00 84.30           H  
ATOM   3977  OE1 GLN A 260      44.732  15.550  31.756  1.00 84.30           O  
ATOM   3978  N   GLN A 261      40.209  11.942  33.329  1.00 87.12           N  
ATOM   3979  H   GLN A 261      40.645  11.144  32.891  1.00 87.12           H  
ATOM   3980  CA  GLN A 261      38.749  12.021  33.226  1.00 87.12           C  
ATOM   3981  HA  GLN A 261      38.415  12.985  33.610  1.00 87.12           H  
ATOM   3982  C   GLN A 261      38.040  10.954  34.081  1.00 87.12           C  
ATOM   3983  CB  GLN A 261      38.326  11.943  31.746  1.00 87.12           C  
ATOM   3984  HB2 GLN A 261      38.592  10.960  31.357  1.00 87.12           H  
ATOM   3985  HB3 GLN A 261      37.243  12.044  31.677  1.00 87.12           H  
ATOM   3986  O   GLN A 261      36.833  10.779  33.940  1.00 87.12           O  
ATOM   3987  CG  GLN A 261      38.971  13.011  30.846  1.00 87.12           C  
ATOM   3988  HG2 GLN A 261      38.618  12.844  29.828  1.00 87.12           H  
ATOM   3989  HG3 GLN A 261      40.055  12.893  30.845  1.00 87.12           H  
ATOM   3990  CD  GLN A 261      38.605  14.440  31.237  1.00 87.12           C  
ATOM   3991  NE2 GLN A 261      39.538  15.366  31.262  1.00 87.12           N  
ATOM   3992 HE21 GLN A 261      40.504  15.152  31.060  1.00 87.12           H  
ATOM   3993 HE22 GLN A 261      39.226  16.284  31.544  1.00 87.12           H  
ATOM   3994  OE1 GLN A 261      37.467  14.760  31.506  1.00 87.12           O  
ATOM   3995  N   GLU A 262      38.752  10.254  34.981  1.00 89.52           N  
ATOM   3996  H   GLU A 262      39.751  10.402  35.019  1.00 89.52           H  
ATOM   3997  CA  GLU A 262      38.201   9.166  35.817  1.00 89.52           C  
ATOM   3998  HA  GLU A 262      37.949   8.326  35.170  1.00 89.52           H  
ATOM   3999  C   GLU A 262      36.893   9.573  36.513  1.00 89.52           C  
ATOM   4000  CB  GLU A 262      39.273   8.691  36.834  1.00 89.52           C  
ATOM   4001  HB2 GLU A 262      40.147   8.361  36.272  1.00 89.52           H  
ATOM   4002  HB3 GLU A 262      39.569   9.536  37.456  1.00 89.52           H  
ATOM   4003  O   GLU A 262      35.890   8.873  36.405  1.00 89.52           O  
ATOM   4004  CG  GLU A 262      38.814   7.536  37.755  1.00 89.52           C  
ATOM   4005  HG2 GLU A 262      38.464   6.713  37.132  1.00 89.52           H  
ATOM   4006  HG3 GLU A 262      37.969   7.893  38.344  1.00 89.52           H  
ATOM   4007  CD  GLU A 262      39.894   6.997  38.730  1.00 89.52           C  
ATOM   4008  OE1 GLU A 262      39.556   6.501  39.835  1.00 89.52           O  
ATOM   4009  OE2 GLU A 262      41.097   6.996  38.400  1.00 89.52           O  
ATOM   4010  N   HIS A 263      36.870  10.745  37.152  1.00 86.04           N  
ATOM   4011  H   HIS A 263      37.727  11.278  37.192  1.00 86.04           H  
ATOM   4012  CA  HIS A 263      35.695  11.247  37.870  1.00 86.04           C  
ATOM   4013  HA  HIS A 263      35.407  10.500  38.609  1.00 86.04           H  
ATOM   4014  C   HIS A 263      34.466  11.472  36.969  1.00 86.04           C  
ATOM   4015  CB  HIS A 263      36.080  12.532  38.618  1.00 86.04           C  
ATOM   4016  HB2 HIS A 263      36.943  12.332  39.253  1.00 86.04           H  
ATOM   4017  HB3 HIS A 263      35.252  12.803  39.273  1.00 86.04           H  
ATOM   4018  O   HIS A 263      33.346  11.197  37.392  1.00 86.04           O  
ATOM   4019  CG  HIS A 263      36.393  13.717  37.730  1.00 86.04           C  
ATOM   4020  CD2 HIS A 263      35.608  14.827  37.566  1.00 86.04           C  
ATOM   4021  HD2 HIS A 263      34.653  15.006  38.037  1.00 86.04           H  
ATOM   4022  ND1 HIS A 263      37.516  13.901  36.947  1.00 86.04           N  
ATOM   4023  HD1 HIS A 263      38.327  13.303  36.880  1.00 86.04           H  
ATOM   4024  CE1 HIS A 263      37.402  15.085  36.325  1.00 86.04           C  
ATOM   4025  HE1 HIS A 263      38.133  15.504  35.649  1.00 86.04           H  
ATOM   4026  NE2 HIS A 263      36.262  15.691  36.683  1.00 86.04           N  
ATOM   4027  N   ILE A 264      34.667  11.933  35.730  1.00 86.53           N  
ATOM   4028  H   ILE A 264      35.619  12.078  35.423  1.00 86.53           H  
ATOM   4029  CA  ILE A 264      33.588  12.143  34.754  1.00 86.53           C  
ATOM   4030  HA  ILE A 264      32.735  12.604  35.252  1.00 86.53           H  
ATOM   4031  C   ILE A 264      33.104  10.802  34.214  1.00 86.53           C  
ATOM   4032  CB  ILE A 264      34.063  13.087  33.624  1.00 86.53           C  
ATOM   4033  HB  ILE A 264      35.042  12.755  33.279  1.00 86.53           H  
ATOM   4034  O   ILE A 264      31.907  10.572  34.107  1.00 86.53           O  
ATOM   4035  CG1 ILE A 264      34.172  14.523  34.170  1.00 86.53           C  
ATOM   4036 HG12 ILE A 264      33.190  14.997  34.152  1.00 86.53           H  
ATOM   4037 HG13 ILE A 264      34.487  14.495  35.213  1.00 86.53           H  
ATOM   4038  CG2 ILE A 264      33.100  13.097  32.422  1.00 86.53           C  
ATOM   4039 HG21 ILE A 264      33.427  13.824  31.679  1.00 86.53           H  
ATOM   4040 HG22 ILE A 264      32.092  13.352  32.751  1.00 86.53           H  
ATOM   4041 HG23 ILE A 264      33.078  12.120  31.940  1.00 86.53           H  
ATOM   4042  CD1 ILE A 264      35.163  15.400  33.405  1.00 86.53           C  
ATOM   4043 HD11 ILE A 264      35.108  16.421  33.784  1.00 86.53           H  
ATOM   4044 HD12 ILE A 264      34.939  15.403  32.339  1.00 86.53           H  
ATOM   4045 HD13 ILE A 264      36.169  15.020  33.582  1.00 86.53           H  
ATOM   4046  N   ILE A 265      34.014   9.882  33.905  1.00 90.74           N  
ATOM   4047  H   ILE A 265      34.991  10.113  34.017  1.00 90.74           H  
ATOM   4048  CA  ILE A 265      33.647   8.573  33.359  1.00 90.74           C  
ATOM   4049  HA  ILE A 265      32.989   8.726  32.503  1.00 90.74           H  
ATOM   4050  C   ILE A 265      32.848   7.753  34.382  1.00 90.74           C  
ATOM   4051  CB  ILE A 265      34.911   7.859  32.844  1.00 90.74           C  
ATOM   4052  HB  ILE A 265      35.674   7.882  33.622  1.00 90.74           H  
ATOM   4053  O   ILE A 265      31.853   7.120  34.032  1.00 90.74           O  
ATOM   4054  CG1 ILE A 265      35.425   8.624  31.601  1.00 90.74           C  
ATOM   4055 HG12 ILE A 265      35.464   9.692  31.816  1.00 90.74           H  
ATOM   4056 HG13 ILE A 265      34.728   8.473  30.776  1.00 90.74           H  
ATOM   4057  CG2 ILE A 265      34.604   6.392  32.500  1.00 90.74           C  
ATOM   4058 HG21 ILE A 265      35.478   5.909  32.063  1.00 90.74           H  
ATOM   4059 HG22 ILE A 265      33.764   6.343  31.808  1.00 90.74           H  
ATOM   4060 HG23 ILE A 265      34.343   5.842  33.404  1.00 90.74           H  
ATOM   4061  CD1 ILE A 265      36.826   8.228  31.142  1.00 90.74           C  
ATOM   4062 HD11 ILE A 265      37.538   8.374  31.954  1.00 90.74           H  
ATOM   4063 HD12 ILE A 265      37.117   8.858  30.302  1.00 90.74           H  
ATOM   4064 HD13 ILE A 265      36.832   7.189  30.812  1.00 90.74           H  
ATOM   4065  N   LEU A 266      33.245   7.801  35.656  1.00 88.58           N  
ATOM   4066  H   LEU A 266      34.064   8.348  35.883  1.00 88.58           H  
ATOM   4067  CA  LEU A 266      32.598   7.050  36.732  1.00 88.58           C  
ATOM   4068  HA  LEU A 266      32.359   6.053  36.363  1.00 88.58           H  
ATOM   4069  C   LEU A 266      31.254   7.635  37.186  1.00 88.58           C  
ATOM   4070  CB  LEU A 266      33.569   6.921  37.918  1.00 88.58           C  
ATOM   4071  HB2 LEU A 266      33.881   7.922  38.215  1.00 88.58           H  
ATOM   4072  HB3 LEU A 266      33.033   6.479  38.758  1.00 88.58           H  
ATOM   4073  O   LEU A 266      30.523   6.945  37.892  1.00 88.58           O  
ATOM   4074  CG  LEU A 266      34.819   6.064  37.646  1.00 88.58           C  
ATOM   4075  HG  LEU A 266      35.393   6.480  36.818  1.00 88.58           H  
ATOM   4076  CD1 LEU A 266      35.694   6.070  38.900  1.00 88.58           C  
ATOM   4077 HD11 LEU A 266      36.635   5.556  38.701  1.00 88.58           H  
ATOM   4078 HD12 LEU A 266      35.920   7.098  39.182  1.00 88.58           H  
ATOM   4079 HD13 LEU A 266      35.176   5.578  39.724  1.00 88.58           H  
ATOM   4080  CD2 LEU A 266      34.481   4.613  37.293  1.00 88.58           C  
ATOM   4081 HD21 LEU A 266      35.401   4.047  37.151  1.00 88.58           H  
ATOM   4082 HD22 LEU A 266      33.921   4.575  36.359  1.00 88.58           H  
ATOM   4083 HD23 LEU A 266      33.888   4.162  38.089  1.00 88.58           H  
ATOM   4084  N   SER A 267      30.890   8.857  36.774  1.00 83.64           N  
ATOM   4085  H   SER A 267      31.513   9.395  36.188  1.00 83.64           H  
ATOM   4086  CA  SER A 267      29.558   9.407  37.066  1.00 83.64           C  
ATOM   4087  HA  SER A 267      29.376   9.299  38.135  1.00 83.64           H  
ATOM   4088  C   SER A 267      28.434   8.654  36.348  1.00 83.64           C  
ATOM   4089  CB  SER A 267      29.490  10.905  36.734  1.00 83.64           C  
ATOM   4090  HB2 SER A 267      28.610  11.328  37.218  1.00 83.64           H  
ATOM   4091  HB3 SER A 267      30.374  11.400  37.138  1.00 83.64           H  
ATOM   4092  O   SER A 267      27.274   8.791  36.732  1.00 83.64           O  
ATOM   4093  OG  SER A 267      29.404  11.163  35.343  1.00 83.64           O  
ATOM   4094  HG  SER A 267      28.601  10.774  34.990  1.00 83.64           H  
ATOM   4095  N   GLY A 268      28.769   7.883  35.305  1.00 76.95           N  
ATOM   4096  H   GLY A 268      29.746   7.817  35.061  1.00 76.95           H  
ATOM   4097  CA  GLY A 268      27.800   7.253  34.413  1.00 76.95           C  
ATOM   4098  HA2 GLY A 268      28.323   6.574  33.740  1.00 76.95           H  
ATOM   4099  HA3 GLY A 268      27.091   6.666  34.997  1.00 76.95           H  
ATOM   4100  C   GLY A 268      27.018   8.274  33.577  1.00 76.95           C  
ATOM   4101  O   GLY A 268      27.110   9.488  33.773  1.00 76.95           O  
ATOM   4102  N   ALA A 269      26.254   7.763  32.615  1.00 80.09           N  
ATOM   4103  H   ALA A 269      26.255   6.759  32.510  1.00 80.09           H  
ATOM   4104  CA  ALA A 269      25.331   8.523  31.770  1.00 80.09           C  
ATOM   4105  HA  ALA A 269      25.156   9.504  32.211  1.00 80.09           H  
ATOM   4106  C   ALA A 269      23.981   7.798  31.678  1.00 80.09           C  
ATOM   4107  CB  ALA A 269      25.958   8.718  30.383  1.00 80.09           C  
ATOM   4108  HB1 ALA A 269      26.858   9.328  30.462  1.00 80.09           H  
ATOM   4109  HB2 ALA A 269      25.255   9.220  29.718  1.00 80.09           H  
ATOM   4110  HB3 ALA A 269      26.215   7.749  29.956  1.00 80.09           H  
ATOM   4111  O   ALA A 269      23.923   6.572  31.793  1.00 80.09           O  
ATOM   4112  N   GLN A 270      22.890   8.538  31.458  1.00 77.20           N  
ATOM   4113  H   GLN A 270      22.999   9.532  31.315  1.00 77.20           H  
ATOM   4114  CA  GLN A 270      21.600   7.920  31.143  1.00 77.20           C  
ATOM   4115  HA  GLN A 270      21.414   7.110  31.850  1.00 77.20           H  
ATOM   4116  C   GLN A 270      21.655   7.306  29.742  1.00 77.20           C  
ATOM   4117  CB  GLN A 270      20.440   8.924  31.244  1.00 77.20           C  
ATOM   4118  HB2 GLN A 270      19.584   8.497  30.723  1.00 77.20           H  
ATOM   4119  HB3 GLN A 270      20.707   9.857  30.749  1.00 77.20           H  
ATOM   4120  O   GLN A 270      21.877   8.016  28.762  1.00 77.20           O  
ATOM   4121  CG  GLN A 270      20.010   9.198  32.693  1.00 77.20           C  
ATOM   4122  HG2 GLN A 270      20.792   9.755  33.210  1.00 77.20           H  
ATOM   4123  HG3 GLN A 270      19.867   8.247  33.205  1.00 77.20           H  
ATOM   4124  CD  GLN A 270      18.701   9.983  32.782  1.00 77.20           C  
ATOM   4125  NE2 GLN A 270      18.067  10.018  33.934  1.00 77.20           N  
ATOM   4126 HE21 GLN A 270      18.424   9.528  34.741  1.00 77.20           H  
ATOM   4127 HE22 GLN A 270      17.199  10.535  33.939  1.00 77.20           H  
ATOM   4128  OE1 GLN A 270      18.218  10.578  31.834  1.00 77.20           O  
ATOM   4129  N   ASN A 271      21.446   5.993  29.650  1.00 74.34           N  
ATOM   4130  H   ASN A 271      21.288   5.461  30.494  1.00 74.34           H  
ATOM   4131  CA  ASN A 271      21.461   5.276  28.377  1.00 74.34           C  
ATOM   4132  HA  ASN A 271      22.193   5.737  27.714  1.00 74.34           H  
ATOM   4133  C   ASN A 271      20.091   5.379  27.700  1.00 74.34           C  
ATOM   4134  CB  ASN A 271      21.867   3.803  28.598  1.00 74.34           C  
ATOM   4135  HB2 ASN A 271      21.767   3.274  27.650  1.00 74.34           H  
ATOM   4136  HB3 ASN A 271      21.189   3.339  29.314  1.00 74.34           H  
ATOM   4137  O   ASN A 271      19.071   5.046  28.306  1.00 74.34           O  
ATOM   4138  CG  ASN A 271      23.296   3.610  29.074  1.00 74.34           C  
ATOM   4139  ND2 ASN A 271      23.727   2.395  29.305  1.00 74.34           N  
ATOM   4140 HD21 ASN A 271      24.705   2.304  29.539  1.00 74.34           H  
ATOM   4141 HD22 ASN A 271      23.120   1.603  29.147  1.00 74.34           H  
ATOM   4142  OD1 ASN A 271      24.059   4.538  29.239  1.00 74.34           O  
ATOM   4143  N   LYS A 272      20.061   5.769  26.424  1.00 69.16           N  
ATOM   4144  H   LYS A 272      20.915   6.071  25.978  1.00 69.16           H  
ATOM   4145  CA  LYS A 272      18.881   5.560  25.578  1.00 69.16           C  
ATOM   4146  HA  LYS A 272      17.986   5.755  26.170  1.00 69.16           H  
ATOM   4147  C   LYS A 272      18.818   4.100  25.131  1.00 69.16           C  
ATOM   4148  CB  LYS A 272      18.909   6.534  24.392  1.00 69.16           C  
ATOM   4149  HB2 LYS A 272      18.042   6.357  23.755  1.00 69.16           H  
ATOM   4150  HB3 LYS A 272      19.806   6.361  23.798  1.00 69.16           H  
ATOM   4151  O   LYS A 272      19.783   3.341  25.264  1.00 69.16           O  
ATOM   4152  CG  LYS A 272      18.874   7.989  24.877  1.00 69.16           C  
ATOM   4153  HG2 LYS A 272      19.703   8.179  25.559  1.00 69.16           H  
ATOM   4154  HG3 LYS A 272      17.936   8.169  25.402  1.00 69.16           H  
ATOM   4155  CD  LYS A 272      18.997   8.952  23.699  1.00 69.16           C  
ATOM   4156  HD2 LYS A 272      18.182   8.777  22.997  1.00 69.16           H  
ATOM   4157  HD3 LYS A 272      19.952   8.787  23.201  1.00 69.16           H  
ATOM   4158  CE  LYS A 272      18.932  10.374  24.248  1.00 69.16           C  
ATOM   4159  HE2 LYS A 272      19.756  10.512  24.948  1.00 69.16           H  
ATOM   4160  HE3 LYS A 272      17.997  10.495  24.796  1.00 69.16           H  
ATOM   4161  NZ  LYS A 272      19.020  11.359  23.154  1.00 69.16           N  
ATOM   4162  HZ1 LYS A 272      19.939  11.325  22.736  1.00 69.16           H  
ATOM   4163  HZ2 LYS A 272      18.334  11.166  22.438  1.00 69.16           H  
ATOM   4164  HZ3 LYS A 272      18.885  12.294  23.511  1.00 69.16           H  
ATOM   4165  N   LEU A 273      17.687   3.693  24.558  1.00 59.74           N  
ATOM   4166  H   LEU A 273      16.906   4.332  24.515  1.00 59.74           H  
ATOM   4167  CA  LEU A 273      17.522   2.332  24.038  1.00 59.74           C  
ATOM   4168  HA  LEU A 273      17.694   1.638  24.860  1.00 59.74           H  
ATOM   4169  C   LEU A 273      18.560   2.011  22.943  1.00 59.74           C  
ATOM   4170  CB  LEU A 273      16.077   2.169  23.533  1.00 59.74           C  
ATOM   4171  HB2 LEU A 273      15.387   2.618  24.247  1.00 59.74           H  
ATOM   4172  HB3 LEU A 273      15.977   2.705  22.589  1.00 59.74           H  
ATOM   4173  O   LEU A 273      19.149   0.934  22.958  1.00 59.74           O  
ATOM   4174  CG  LEU A 273      15.664   0.699  23.325  1.00 59.74           C  
ATOM   4175  HG  LEU A 273      16.437   0.173  22.765  1.00 59.74           H  
ATOM   4176  CD1 LEU A 273      15.429  -0.016  24.659  1.00 59.74           C  
ATOM   4177 HD11 LEU A 273      15.116  -1.042  24.470  1.00 59.74           H  
ATOM   4178 HD12 LEU A 273      16.347  -0.047  25.245  1.00 59.74           H  
ATOM   4179 HD13 LEU A 273      14.650   0.491  25.229  1.00 59.74           H  
ATOM   4180  CD2 LEU A 273      14.366   0.642  22.523  1.00 59.74           C  
ATOM   4181 HD21 LEU A 273      13.569   1.160  23.056  1.00 59.74           H  
ATOM   4182 HD22 LEU A 273      14.510   1.105  21.546  1.00 59.74           H  
ATOM   4183 HD23 LEU A 273      14.073  -0.397  22.372  1.00 59.74           H  
ATOM   4184  N   SER A 274      18.853   2.971  22.056  1.00 62.90           N  
ATOM   4185  H   SER A 274      18.386   3.863  22.128  1.00 62.90           H  
ATOM   4186  CA  SER A 274      19.898   2.853  21.027  1.00 62.90           C  
ATOM   4187  HA  SER A 274      19.671   2.006  20.380  1.00 62.90           H  
ATOM   4188  C   SER A 274      21.284   2.620  21.624  1.00 62.90           C  
ATOM   4189  CB  SER A 274      19.938   4.127  20.171  1.00 62.90           C  
ATOM   4190  HB2 SER A 274      20.779   4.081  19.479  1.00 62.90           H  
ATOM   4191  HB3 SER A 274      19.017   4.185  19.591  1.00 62.90           H  
ATOM   4192  O   SER A 274      22.006   1.731  21.177  1.00 62.90           O  
ATOM   4193  OG  SER A 274      20.043   5.294  20.977  1.00 62.90           O  
ATOM   4194  HG  SER A 274      20.964   5.479  21.174  1.00 62.90           H  
ATOM   4195  N   ASP A 275      21.632   3.384  22.660  1.00 71.39           N  
ATOM   4196  H   ASP A 275      21.017   4.137  22.934  1.00 71.39           H  
ATOM   4197  CA  ASP A 275      22.937   3.302  23.319  1.00 71.39           C  
ATOM   4198  HA  ASP A 275      23.719   3.370  22.563  1.00 71.39           H  
ATOM   4199  C   ASP A 275      23.065   1.963  24.040  1.00 71.39           C  
ATOM   4200  CB  ASP A 275      23.132   4.455  24.320  1.00 71.39           C  
ATOM   4201  HB2 ASP A 275      22.524   4.258  25.203  1.00 71.39           H  
ATOM   4202  HB3 ASP A 275      24.175   4.475  24.634  1.00 71.39           H  
ATOM   4203  O   ASP A 275      24.113   1.333  24.003  1.00 71.39           O  
ATOM   4204  CG  ASP A 275      22.752   5.830  23.766  1.00 71.39           C  
ATOM   4205  OD1 ASP A 275      22.831   6.019  22.530  1.00 71.39           O  
ATOM   4206  OD2 ASP A 275      22.226   6.626  24.578  1.00 71.39           O  
ATOM   4207  N   THR A 276      21.969   1.480  24.630  1.00 73.42           N  
ATOM   4208  H   THR A 276      21.139   2.056  24.609  1.00 73.42           H  
ATOM   4209  CA  THR A 276      21.916   0.172  25.290  1.00 73.42           C  
ATOM   4210  HA  THR A 276      22.712   0.131  26.034  1.00 73.42           H  
ATOM   4211  C   THR A 276      22.165  -0.956  24.295  1.00 73.42           C  
ATOM   4212  CB  THR A 276      20.578  -0.034  26.012  1.00 73.42           C  
ATOM   4213  HB  THR A 276      19.767  -0.087  25.286  1.00 73.42           H  
ATOM   4214  O   THR A 276      23.009  -1.809  24.557  1.00 73.42           O  
ATOM   4215  CG2 THR A 276      20.576  -1.304  26.863  1.00 73.42           C  
ATOM   4216 HG21 THR A 276      19.637  -1.367  27.412  1.00 73.42           H  
ATOM   4217 HG22 THR A 276      21.404  -1.281  27.571  1.00 73.42           H  
ATOM   4218 HG23 THR A 276      20.665  -2.187  26.230  1.00 73.42           H  
ATOM   4219  OG1 THR A 276      20.342   1.047  26.887  1.00 73.42           O  
ATOM   4220  HG1 THR A 276      20.153   1.826  26.357  1.00 73.42           H  
ATOM   4221  N   VAL A 277      21.505  -0.950  23.132  1.00 69.75           N  
ATOM   4222  H   VAL A 277      20.827  -0.219  22.965  1.00 69.75           H  
ATOM   4223  CA  VAL A 277      21.733  -1.951  22.071  1.00 69.75           C  
ATOM   4224  HA  VAL A 277      21.584  -2.949  22.483  1.00 69.75           H  
ATOM   4225  C   VAL A 277      23.176  -1.886  21.562  1.00 69.75           C  
ATOM   4226  CB  VAL A 277      20.732  -1.748  20.914  1.00 69.75           C  
ATOM   4227  HB  VAL A 277      20.767  -0.708  20.588  1.00 69.75           H  
ATOM   4228  O   VAL A 277      23.840  -2.913  21.427  1.00 69.75           O  
ATOM   4229  CG1 VAL A 277      21.034  -2.642  19.703  1.00 69.75           C  
ATOM   4230 HG11 VAL A 277      21.983  -2.360  19.247  1.00 69.75           H  
ATOM   4231 HG12 VAL A 277      21.082  -3.686  20.012  1.00 69.75           H  
ATOM   4232 HG13 VAL A 277      20.252  -2.527  18.953  1.00 69.75           H  
ATOM   4233  CG2 VAL A 277      19.303  -2.070  21.370  1.00 69.75           C  
ATOM   4234 HG21 VAL A 277      19.226  -3.124  21.637  1.00 69.75           H  
ATOM   4235 HG22 VAL A 277      19.029  -1.472  22.239  1.00 69.75           H  
ATOM   4236 HG23 VAL A 277      18.600  -1.851  20.567  1.00 69.75           H  
ATOM   4237  N   PHE A 278      23.688  -0.677  21.329  1.00 79.95           N  
ATOM   4238  H   PHE A 278      23.100   0.134  21.462  1.00 79.95           H  
ATOM   4239  CA  PHE A 278      25.048  -0.469  20.842  1.00 79.95           C  
ATOM   4240  HA  PHE A 278      25.182  -1.058  19.934  1.00 79.95           H  
ATOM   4241  C   PHE A 278      26.112  -0.939  21.844  1.00 79.95           C  
ATOM   4242  CB  PHE A 278      25.214   1.013  20.498  1.00 79.95           C  
ATOM   4243  HB2 PHE A 278      25.026   1.610  21.391  1.00 79.95           H  
ATOM   4244  HB3 PHE A 278      24.466   1.290  19.755  1.00 79.95           H  
ATOM   4245  O   PHE A 278      27.026  -1.678  21.477  1.00 79.95           O  
ATOM   4246  CG  PHE A 278      26.579   1.357  19.945  1.00 79.95           C  
ATOM   4247  CD1 PHE A 278      27.404   2.281  20.610  1.00 79.95           C  
ATOM   4248  HD1 PHE A 278      27.066   2.757  21.519  1.00 79.95           H  
ATOM   4249  CD2 PHE A 278      27.019   0.762  18.749  1.00 79.95           C  
ATOM   4250  HD2 PHE A 278      26.389   0.050  18.238  1.00 79.95           H  
ATOM   4251  CE1 PHE A 278      28.648   2.630  20.060  1.00 79.95           C  
ATOM   4252  HE1 PHE A 278      29.248   3.397  20.529  1.00 79.95           H  
ATOM   4253  CE2 PHE A 278      28.280   1.093  18.225  1.00 79.95           C  
ATOM   4254  HE2 PHE A 278      28.625   0.631  17.312  1.00 79.95           H  
ATOM   4255  CZ  PHE A 278      29.094   2.034  18.872  1.00 79.95           C  
ATOM   4256  HZ  PHE A 278      30.049   2.318  18.456  1.00 79.95           H  
ATOM   4257  N   ILE A 279      25.967  -0.570  23.118  1.00 85.94           N  
ATOM   4258  H   ILE A 279      25.201   0.047  23.351  1.00 85.94           H  
ATOM   4259  CA  ILE A 279      26.859  -0.991  24.201  1.00 85.94           C  
ATOM   4260  HA  ILE A 279      27.886  -0.776  23.908  1.00 85.94           H  
ATOM   4261  C   ILE A 279      26.769  -2.507  24.421  1.00 85.94           C  
ATOM   4262  CB  ILE A 279      26.545  -0.195  25.488  1.00 85.94           C  
ATOM   4263  HB  ILE A 279      25.473  -0.264  25.671  1.00 85.94           H  
ATOM   4264  O   ILE A 279      27.805  -3.135  24.614  1.00 85.94           O  
ATOM   4265  CG1 ILE A 279      26.907   1.307  25.380  1.00 85.94           C  
ATOM   4266 HG12 ILE A 279      26.365   1.837  26.163  1.00 85.94           H  
ATOM   4267 HG13 ILE A 279      26.564   1.701  24.424  1.00 85.94           H  
ATOM   4268  CG2 ILE A 279      27.249  -0.809  26.702  1.00 85.94           C  
ATOM   4269 HG21 ILE A 279      27.150  -0.143  27.560  1.00 85.94           H  
ATOM   4270 HG22 ILE A 279      26.791  -1.769  26.941  1.00 85.94           H  
ATOM   4271 HG23 ILE A 279      28.304  -0.976  26.482  1.00 85.94           H  
ATOM   4272  CD1 ILE A 279      28.395   1.660  25.519  1.00 85.94           C  
ATOM   4273 HD11 ILE A 279      28.757   1.418  26.518  1.00 85.94           H  
ATOM   4274 HD12 ILE A 279      28.526   2.729  25.354  1.00 85.94           H  
ATOM   4275 HD13 ILE A 279      28.980   1.116  24.777  1.00 85.94           H  
ATOM   4276  N   THR A 280      25.580  -3.112  24.324  1.00 80.80           N  
ATOM   4277  H   THR A 280      24.760  -2.540  24.176  1.00 80.80           H  
ATOM   4278  CA  THR A 280      25.406  -4.574  24.443  1.00 80.80           C  
ATOM   4279  HA  THR A 280      25.800  -4.895  25.407  1.00 80.80           H  
ATOM   4280  C   THR A 280      26.198  -5.308  23.356  1.00 80.80           C  
ATOM   4281  CB  THR A 280      23.924  -4.983  24.389  1.00 80.80           C  
ATOM   4282  HB  THR A 280      23.510  -4.743  23.410  1.00 80.80           H  
ATOM   4283  O   THR A 280      26.958  -6.222  23.664  1.00 80.80           O  
ATOM   4284  CG2 THR A 280      23.715  -6.468  24.671  1.00 80.80           C  
ATOM   4285 HG21 THR A 280      22.648  -6.691  24.699  1.00 80.80           H  
ATOM   4286 HG22 THR A 280      24.165  -7.072  23.883  1.00 80.80           H  
ATOM   4287 HG23 THR A 280      24.163  -6.736  25.628  1.00 80.80           H  
ATOM   4288  OG1 THR A 280      23.192  -4.289  25.376  1.00 80.80           O  
ATOM   4289  HG1 THR A 280      23.128  -3.375  25.090  1.00 80.80           H  
ATOM   4290  N   SER A 281      26.137  -4.836  22.105  1.00 79.54           N  
ATOM   4291  H   SER A 281      25.486  -4.089  21.909  1.00 79.54           H  
ATOM   4292  CA  SER A 281      26.921  -5.398  20.993  1.00 79.54           C  
ATOM   4293  HA  SER A 281      26.678  -6.456  20.900  1.00 79.54           H  
ATOM   4294  C   SER A 281      28.441  -5.281  21.207  1.00 79.54           C  
ATOM   4295  CB  SER A 281      26.511  -4.683  19.701  1.00 79.54           C  
ATOM   4296  HB2 SER A 281      26.659  -3.609  19.813  1.00 79.54           H  
ATOM   4297  HB3 SER A 281      25.453  -4.869  19.513  1.00 79.54           H  
ATOM   4298  O   SER A 281      29.203  -6.200  20.880  1.00 79.54           O  
ATOM   4299  OG  SER A 281      27.270  -5.139  18.596  1.00 79.54           O  
ATOM   4300  HG  SER A 281      27.220  -6.097  18.603  1.00 79.54           H  
ATOM   4301  N   ILE A 282      28.904  -4.167  21.787  1.00 83.68           N  
ATOM   4302  H   ILE A 282      28.242  -3.443  22.025  1.00 83.68           H  
ATOM   4303  CA  ILE A 282      30.314  -3.998  22.171  1.00 83.68           C  
ATOM   4304  HA  ILE A 282      30.938  -4.257  21.316  1.00 83.68           H  
ATOM   4305  C   ILE A 282      30.678  -4.982  23.293  1.00 83.68           C  
ATOM   4306  CB  ILE A 282      30.612  -2.527  22.550  1.00 83.68           C  
ATOM   4307  HB  ILE A 282      29.883  -2.202  23.293  1.00 83.68           H  
ATOM   4308  O   ILE A 282      31.708  -5.648  23.198  1.00 83.68           O  
ATOM   4309  CG1 ILE A 282      30.497  -1.615  21.308  1.00 83.68           C  
ATOM   4310 HG12 ILE A 282      29.584  -1.849  20.760  1.00 83.68           H  
ATOM   4311 HG13 ILE A 282      31.337  -1.807  20.641  1.00 83.68           H  
ATOM   4312  CG2 ILE A 282      32.020  -2.392  23.165  1.00 83.68           C  
ATOM   4313 HG21 ILE A 282      32.065  -2.939  24.107  1.00 83.68           H  
ATOM   4314 HG22 ILE A 282      32.247  -1.351  23.397  1.00 83.68           H  
ATOM   4315 HG23 ILE A 282      32.771  -2.786  22.481  1.00 83.68           H  
ATOM   4316  CD1 ILE A 282      30.452  -0.117  21.640  1.00 83.68           C  
ATOM   4317 HD11 ILE A 282      30.384   0.447  20.710  1.00 83.68           H  
ATOM   4318 HD12 ILE A 282      29.576   0.100  22.251  1.00 83.68           H  
ATOM   4319 HD13 ILE A 282      31.350   0.204  22.169  1.00 83.68           H  
ATOM   4320  N   SER A 283      29.839  -5.113  24.324  1.00 83.82           N  
ATOM   4321  H   SER A 283      29.017  -4.526  24.354  1.00 83.82           H  
ATOM   4322  CA  SER A 283      30.044  -6.033  25.451  1.00 83.82           C  
ATOM   4323  HA  SER A 283      30.977  -5.776  25.953  1.00 83.82           H  
ATOM   4324  C   SER A 283      30.142  -7.492  25.002  1.00 83.82           C  
ATOM   4325  CB  SER A 283      28.906  -5.899  26.468  1.00 83.82           C  
ATOM   4326  HB2 SER A 283      27.950  -6.077  25.975  1.00 83.82           H  
ATOM   4327  HB3 SER A 283      29.033  -6.646  27.252  1.00 83.82           H  
ATOM   4328  O   SER A 283      31.049  -8.196  25.441  1.00 83.82           O  
ATOM   4329  OG  SER A 283      28.899  -4.615  27.058  1.00 83.82           O  
ATOM   4330  HG  SER A 283      27.983  -4.415  27.264  1.00 83.82           H  
ATOM   4331  N   GLU A 284      29.276  -7.936  24.089  1.00 78.99           N  
ATOM   4332  H   GLU A 284      28.518  -7.331  23.809  1.00 78.99           H  
ATOM   4333  CA  GLU A 284      29.323  -9.279  23.491  1.00 78.99           C  
ATOM   4334  HA  GLU A 284      29.241 -10.039  24.269  1.00 78.99           H  
ATOM   4335  C   GLU A 284      30.643  -9.519  22.745  1.00 78.99           C  
ATOM   4336  CB  GLU A 284      28.150  -9.439  22.515  1.00 78.99           C  
ATOM   4337  HB2 GLU A 284      28.132  -8.569  21.859  1.00 78.99           H  
ATOM   4338  HB3 GLU A 284      28.315 -10.327  21.904  1.00 78.99           H  
ATOM   4339  O   GLU A 284      31.317 -10.528  22.960  1.00 78.99           O  
ATOM   4340  CG  GLU A 284      26.797  -9.588  23.227  1.00 78.99           C  
ATOM   4341  HG2 GLU A 284      26.696  -8.808  23.982  1.00 78.99           H  
ATOM   4342  HG3 GLU A 284      26.786 -10.548  23.744  1.00 78.99           H  
ATOM   4343  CD  GLU A 284      25.600  -9.507  22.265  1.00 78.99           C  
ATOM   4344  OE1 GLU A 284      24.465  -9.672  22.761  1.00 78.99           O  
ATOM   4345  OE2 GLU A 284      25.814  -9.243  21.057  1.00 78.99           O  
ATOM   4346  N   SER A 285      31.071  -8.547  21.932  1.00 77.47           N  
ATOM   4347  H   SER A 285      30.472  -7.743  21.810  1.00 77.47           H  
ATOM   4348  CA  SER A 285      32.342  -8.619  21.196  1.00 77.47           C  
ATOM   4349  HA  SER A 285      32.338  -9.509  20.567  1.00 77.47           H  
ATOM   4350  C   SER A 285      33.545  -8.709  22.142  1.00 77.47           C  
ATOM   4351  CB  SER A 285      32.512  -7.385  20.303  1.00 77.47           C  
ATOM   4352  HB2 SER A 285      33.446  -7.478  19.750  1.00 77.47           H  
ATOM   4353  HB3 SER A 285      32.563  -6.488  20.920  1.00 77.47           H  
ATOM   4354  O   SER A 285      34.483  -9.475  21.916  1.00 77.47           O  
ATOM   4355  OG  SER A 285      31.449  -7.248  19.380  1.00 77.47           O  
ATOM   4356  HG  SER A 285      30.640  -7.055  19.860  1.00 77.47           H  
ATOM   4357  N   LEU A 286      33.525  -7.935  23.229  1.00 83.60           N  
ATOM   4358  H   LEU A 286      32.726  -7.331  23.363  1.00 83.60           H  
ATOM   4359  CA  LEU A 286      34.572  -7.947  24.247  1.00 83.60           C  
ATOM   4360  HA  LEU A 286      35.544  -7.870  23.761  1.00 83.60           H  
ATOM   4361  C   LEU A 286      34.578  -9.248  25.062  1.00 83.60           C  
ATOM   4362  CB  LEU A 286      34.367  -6.749  25.176  1.00 83.60           C  
ATOM   4363  HB2 LEU A 286      33.349  -6.781  25.565  1.00 83.60           H  
ATOM   4364  HB3 LEU A 286      35.055  -6.869  26.013  1.00 83.60           H  
ATOM   4365  O   LEU A 286      35.654  -9.726  25.433  1.00 83.60           O  
ATOM   4366  CG  LEU A 286      34.642  -5.366  24.572  1.00 83.60           C  
ATOM   4367  HG  LEU A 286      34.103  -5.240  23.633  1.00 83.60           H  
ATOM   4368  CD1 LEU A 286      34.163  -4.313  25.570  1.00 83.60           C  
ATOM   4369 HD11 LEU A 286      33.108  -4.472  25.792  1.00 83.60           H  
ATOM   4370 HD12 LEU A 286      34.267  -3.324  25.124  1.00 83.60           H  
ATOM   4371 HD13 LEU A 286      34.735  -4.372  26.496  1.00 83.60           H  
ATOM   4372  CD2 LEU A 286      36.132  -5.146  24.297  1.00 83.60           C  
ATOM   4373 HD21 LEU A 286      36.284  -4.135  23.918  1.00 83.60           H  
ATOM   4374 HD22 LEU A 286      36.708  -5.281  25.212  1.00 83.60           H  
ATOM   4375 HD23 LEU A 286      36.477  -5.851  23.540  1.00 83.60           H  
ATOM   4376  N   TYR A 287      33.404  -9.828  25.321  1.00 78.37           N  
ATOM   4377  H   TYR A 287      32.557  -9.363  25.026  1.00 78.37           H  
ATOM   4378  CA  TYR A 287      33.271 -11.120  25.987  1.00 78.37           C  
ATOM   4379  HA  TYR A 287      33.827 -11.083  26.924  1.00 78.37           H  
ATOM   4380  C   TYR A 287      33.865 -12.243  25.133  1.00 78.37           C  
ATOM   4381  CB  TYR A 287      31.799 -11.390  26.318  1.00 78.37           C  
ATOM   4382  HB2 TYR A 287      31.388 -10.525  26.838  1.00 78.37           H  
ATOM   4383  HB3 TYR A 287      31.231 -11.519  25.397  1.00 78.37           H  
ATOM   4384  O   TYR A 287      34.643 -13.048  25.646  1.00 78.37           O  
ATOM   4385  CG  TYR A 287      31.611 -12.611  27.195  1.00 78.37           C  
ATOM   4386  CD1 TYR A 287      31.387 -13.875  26.615  1.00 78.37           C  
ATOM   4387  HD1 TYR A 287      31.327 -13.976  25.541  1.00 78.37           H  
ATOM   4388  CD2 TYR A 287      31.672 -12.476  28.595  1.00 78.37           C  
ATOM   4389  HD2 TYR A 287      31.827 -11.499  29.027  1.00 78.37           H  
ATOM   4390  CE1 TYR A 287      31.226 -15.006  27.437  1.00 78.37           C  
ATOM   4391  HE1 TYR A 287      31.036 -15.975  26.999  1.00 78.37           H  
ATOM   4392  CE2 TYR A 287      31.494 -13.603  29.421  1.00 78.37           C  
ATOM   4393  HE2 TYR A 287      31.500 -13.494  30.496  1.00 78.37           H  
ATOM   4394  OH  TYR A 287      31.096 -15.962  29.630  1.00 78.37           O  
ATOM   4395  HH  TYR A 287      30.986 -15.726  30.554  1.00 78.37           H  
ATOM   4396  CZ  TYR A 287      31.272 -14.871  28.839  1.00 78.37           C  
ATOM   4397  N   GLU A 288      33.602 -12.248  23.823  1.00 72.06           N  
ATOM   4398  H   GLU A 288      32.909 -11.608  23.464  1.00 72.06           H  
ATOM   4399  CA  GLU A 288      34.235 -13.188  22.891  1.00 72.06           C  
ATOM   4400  HA  GLU A 288      34.066 -14.204  23.248  1.00 72.06           H  
ATOM   4401  C   GLU A 288      35.757 -13.010  22.838  1.00 72.06           C  
ATOM   4402  CB  GLU A 288      33.627 -13.047  21.485  1.00 72.06           C  
ATOM   4403  HB2 GLU A 288      34.307 -13.488  20.757  1.00 72.06           H  
ATOM   4404  HB3 GLU A 288      33.517 -11.992  21.236  1.00 72.06           H  
ATOM   4405  O   GLU A 288      36.500 -13.987  22.925  1.00 72.06           O  
ATOM   4406  CG  GLU A 288      32.265 -13.747  21.360  1.00 72.06           C  
ATOM   4407  HG2 GLU A 288      31.559 -13.266  22.037  1.00 72.06           H  
ATOM   4408  HG3 GLU A 288      31.900 -13.613  20.341  1.00 72.06           H  
ATOM   4409  CD  GLU A 288      32.340 -15.255  21.673  1.00 72.06           C  
ATOM   4410  OE1 GLU A 288      31.402 -15.797  22.289  1.00 72.06           O  
ATOM   4411  OE2 GLU A 288      33.370 -15.913  21.373  1.00 72.06           O  
ATOM   4412  N   ILE A 289      36.256 -11.770  22.806  1.00 71.67           N  
ATOM   4413  H   ILE A 289      35.612 -11.000  22.700  1.00 71.67           H  
ATOM   4414  CA  ILE A 289      37.703 -11.509  22.862  1.00 71.67           C  
ATOM   4415  HA  ILE A 289      38.178 -12.045  22.041  1.00 71.67           H  
ATOM   4416  C   ILE A 289      38.317 -12.059  24.155  1.00 71.67           C  
ATOM   4417  CB  ILE A 289      37.985 -10.004  22.683  1.00 71.67           C  
ATOM   4418  HB  ILE A 289      37.315  -9.435  23.328  1.00 71.67           H  
ATOM   4419  O   ILE A 289      39.365 -12.712  24.110  1.00 71.67           O  
ATOM   4420  CG1 ILE A 289      37.728  -9.607  21.215  1.00 71.67           C  
ATOM   4421 HG12 ILE A 289      36.775 -10.019  20.883  1.00 71.67           H  
ATOM   4422 HG13 ILE A 289      38.505 -10.033  20.580  1.00 71.67           H  
ATOM   4423  CG2 ILE A 289      39.434  -9.680  23.081  1.00 71.67           C  
ATOM   4424 HG21 ILE A 289      39.551  -9.738  24.163  1.00 71.67           H  
ATOM   4425 HG22 ILE A 289      40.108 -10.396  22.611  1.00 71.67           H  
ATOM   4426 HG23 ILE A 289      39.707  -8.671  22.770  1.00 71.67           H  
ATOM   4427  CD1 ILE A 289      37.675  -8.093  20.992  1.00 71.67           C  
ATOM   4428 HD11 ILE A 289      37.349  -7.904  19.970  1.00 71.67           H  
ATOM   4429 HD12 ILE A 289      38.658  -7.643  21.128  1.00 71.67           H  
ATOM   4430 HD13 ILE A 289      36.961  -7.642  21.681  1.00 71.67           H  
ATOM   4431  N   LYS A 290      37.671 -11.835  25.305  1.00 78.49           N  
ATOM   4432  H   LYS A 290      36.822 -11.290  25.268  1.00 78.49           H  
ATOM   4433  CA  LYS A 290      38.097 -12.391  26.596  1.00 78.49           C  
ATOM   4434  HA  LYS A 290      39.129 -12.097  26.789  1.00 78.49           H  
ATOM   4435  C   LYS A 290      38.067 -13.920  26.579  1.00 78.49           C  
ATOM   4436  CB  LYS A 290      37.206 -11.811  27.702  1.00 78.49           C  
ATOM   4437  HB2 LYS A 290      37.344 -10.730  27.722  1.00 78.49           H  
ATOM   4438  HB3 LYS A 290      36.162 -12.015  27.466  1.00 78.49           H  
ATOM   4439  O   LYS A 290      39.000 -14.535  27.087  1.00 78.49           O  
ATOM   4440  CG  LYS A 290      37.519 -12.383  29.095  1.00 78.49           C  
ATOM   4441  HG2 LYS A 290      38.552 -12.165  29.367  1.00 78.49           H  
ATOM   4442  HG3 LYS A 290      37.373 -13.463  29.091  1.00 78.49           H  
ATOM   4443  CD  LYS A 290      36.569 -11.772  30.127  1.00 78.49           C  
ATOM   4444  HD2 LYS A 290      36.727 -10.695  30.172  1.00 78.49           H  
ATOM   4445  HD3 LYS A 290      35.544 -11.960  29.808  1.00 78.49           H  
ATOM   4446  CE  LYS A 290      36.796 -12.393  31.508  1.00 78.49           C  
ATOM   4447  HE2 LYS A 290      37.789 -12.118  31.862  1.00 78.49           H  
ATOM   4448  HE3 LYS A 290      36.763 -13.477  31.405  1.00 78.49           H  
ATOM   4449  NZ  LYS A 290      35.747 -11.943  32.457  1.00 78.49           N  
ATOM   4450  HZ1 LYS A 290      35.868 -12.361  33.369  1.00 78.49           H  
ATOM   4451  HZ2 LYS A 290      34.837 -12.208  32.108  1.00 78.49           H  
ATOM   4452  HZ3 LYS A 290      35.741 -10.937  32.547  1.00 78.49           H  
ATOM   4453  N   ARG A 291      37.040 -14.530  25.979  1.00 73.21           N  
ATOM   4454  H   ARG A 291      36.300 -13.948  25.611  1.00 73.21           H  
ATOM   4455  CA  ARG A 291      36.901 -15.988  25.846  1.00 73.21           C  
ATOM   4456  HA  ARG A 291      36.975 -16.439  26.836  1.00 73.21           H  
ATOM   4457  C   ARG A 291      38.032 -16.594  25.013  1.00 73.21           C  
ATOM   4458  CB  ARG A 291      35.516 -16.308  25.253  1.00 73.21           C  
ATOM   4459  HB2 ARG A 291      34.757 -15.761  25.812  1.00 73.21           H  
ATOM   4460  HB3 ARG A 291      35.474 -15.986  24.212  1.00 73.21           H  
ATOM   4461  O   ARG A 291      38.578 -17.621  25.398  1.00 73.21           O  
ATOM   4462  CG  ARG A 291      35.187 -17.805  25.334  1.00 73.21           C  
ATOM   4463  HG2 ARG A 291      35.913 -18.383  24.762  1.00 73.21           H  
ATOM   4464  HG3 ARG A 291      35.245 -18.115  26.377  1.00 73.21           H  
ATOM   4465  CD  ARG A 291      33.777 -18.118  24.818  1.00 73.21           C  
ATOM   4466  HD2 ARG A 291      33.068 -17.410  25.246  1.00 73.21           H  
ATOM   4467  HD3 ARG A 291      33.514 -19.115  25.172  1.00 73.21           H  
ATOM   4468  NE  ARG A 291      33.687 -18.068  23.347  1.00 73.21           N  
ATOM   4469  HE  ARG A 291      33.934 -17.205  22.885  1.00 73.21           H  
ATOM   4470  NH1 ARG A 291      32.338 -19.908  22.999  1.00 73.21           N  
ATOM   4471 HH11 ARG A 291      32.232 -20.013  23.998  1.00 73.21           H  
ATOM   4472 HH12 ARG A 291      31.785 -20.452  22.353  1.00 73.21           H  
ATOM   4473  NH2 ARG A 291      33.030 -18.662  21.282  1.00 73.21           N  
ATOM   4474 HH21 ARG A 291      33.260 -17.705  21.055  1.00 73.21           H  
ATOM   4475 HH22 ARG A 291      32.401 -19.154  20.664  1.00 73.21           H  
ATOM   4476  CZ  ARG A 291      33.025 -18.890  22.557  1.00 73.21           C  
ATOM   4477  N   VAL A 292      38.407 -15.943  23.911  1.00 69.31           N  
ATOM   4478  H   VAL A 292      37.846 -15.150  23.635  1.00 69.31           H  
ATOM   4479  CA  VAL A 292      39.427 -16.435  22.967  1.00 69.31           C  
ATOM   4480  HA  VAL A 292      39.322 -17.516  22.871  1.00 69.31           H  
ATOM   4481  C   VAL A 292      40.856 -16.180  23.457  1.00 69.31           C  
ATOM   4482  CB  VAL A 292      39.187 -15.815  21.573  1.00 69.31           C  
ATOM   4483  HB  VAL A 292      39.160 -14.730  21.667  1.00 69.31           H  
ATOM   4484  O   VAL A 292      41.736 -17.012  23.241  1.00 69.31           O  
ATOM   4485  CG1 VAL A 292      40.268 -16.184  20.548  1.00 69.31           C  
ATOM   4486 HG11 VAL A 292      40.331 -17.268  20.454  1.00 69.31           H  
ATOM   4487 HG12 VAL A 292      41.238 -15.787  20.847  1.00 69.31           H  
ATOM   4488 HG13 VAL A 292      40.017 -15.760  19.576  1.00 69.31           H  
ATOM   4489  CG2 VAL A 292      37.853 -16.299  20.985  1.00 69.31           C  
ATOM   4490 HG21 VAL A 292      37.885 -17.375  20.815  1.00 69.31           H  
ATOM   4491 HG22 VAL A 292      37.660 -15.794  20.039  1.00 69.31           H  
ATOM   4492 HG23 VAL A 292      37.021 -16.080  21.656  1.00 69.31           H  
ATOM   4493  N   THR A 293      41.110 -15.044  24.112  1.00 73.51           N  
ATOM   4494  H   THR A 293      40.346 -14.394  24.237  1.00 73.51           H  
ATOM   4495  CA  THR A 293      42.482 -14.604  24.449  1.00 73.51           C  
ATOM   4496  HA  THR A 293      43.202 -15.282  23.991  1.00 73.51           H  
ATOM   4497  C   THR A 293      42.823 -14.593  25.930  1.00 73.51           C  
ATOM   4498  CB  THR A 293      42.773 -13.212  23.890  1.00 73.51           C  
ATOM   4499  HB  THR A 293      43.817 -12.976  24.096  1.00 73.51           H  
ATOM   4500  O   THR A 293      43.985 -14.411  26.288  1.00 73.51           O  
ATOM   4501  CG2 THR A 293      42.580 -13.199  22.384  1.00 73.51           C  
ATOM   4502 HG21 THR A 293      42.829 -14.171  21.958  1.00 73.51           H  
ATOM   4503 HG22 THR A 293      41.556 -12.937  22.118  1.00 73.51           H  
ATOM   4504 HG23 THR A 293      43.301 -12.487  21.983  1.00 73.51           H  
ATOM   4505  OG1 THR A 293      41.956 -12.229  24.499  1.00 73.51           O  
ATOM   4506  HG1 THR A 293      41.048 -12.396  24.235  1.00 73.51           H  
ATOM   4507  N   GLY A 294      41.829 -14.711  26.810  1.00 76.38           N  
ATOM   4508  H   GLY A 294      40.892 -14.883  26.474  1.00 76.38           H  
ATOM   4509  CA  GLY A 294      41.998 -14.522  28.251  1.00 76.38           C  
ATOM   4510  HA2 GLY A 294      41.089 -14.849  28.755  1.00 76.38           H  
ATOM   4511  HA3 GLY A 294      42.825 -15.143  28.596  1.00 76.38           H  
ATOM   4512  C   GLY A 294      42.280 -13.074  28.673  1.00 76.38           C  
ATOM   4513  O   GLY A 294      42.429 -12.811  29.867  1.00 76.38           O  
ATOM   4514  N   GLN A 295      42.352 -12.112  27.742  1.00 76.09           N  
ATOM   4515  H   GLN A 295      42.221 -12.355  26.771  1.00 76.09           H  
ATOM   4516  CA  GLN A 295      42.609 -10.717  28.094  1.00 76.09           C  
ATOM   4517  HA  GLN A 295      43.437 -10.711  28.802  1.00 76.09           H  
ATOM   4518  C   GLN A 295      41.416 -10.075  28.810  1.00 76.09           C  
ATOM   4519  CB  GLN A 295      43.037  -9.878  26.882  1.00 76.09           C  
ATOM   4520  HB2 GLN A 295      42.294  -9.947  26.087  1.00 76.09           H  
ATOM   4521  HB3 GLN A 295      43.085  -8.840  27.210  1.00 76.09           H  
ATOM   4522  O   GLN A 295      40.250 -10.358  28.536  1.00 76.09           O  
ATOM   4523  CG  GLN A 295      44.420 -10.290  26.351  1.00 76.09           C  
ATOM   4524  HG2 GLN A 295      44.313 -11.142  25.680  1.00 76.09           H  
ATOM   4525  HG3 GLN A 295      45.050 -10.601  27.185  1.00 76.09           H  
ATOM   4526  CD  GLN A 295      45.156  -9.167  25.621  1.00 76.09           C  
ATOM   4527  NE2 GLN A 295      46.407  -9.374  25.277  1.00 76.09           N  
ATOM   4528 HE21 GLN A 295      46.805 -10.298  25.367  1.00 76.09           H  
ATOM   4529 HE22 GLN A 295      46.835  -8.654  24.714  1.00 76.09           H  
ATOM   4530  OE1 GLN A 295      44.663  -8.072  25.393  1.00 76.09           O  
ATOM   4531  N   CYS A 296      41.712  -9.155  29.731  1.00 82.14           N  
ATOM   4532  H   CYS A 296      42.685  -8.957  29.913  1.00 82.14           H  
ATOM   4533  CA  CYS A 296      40.686  -8.384  30.422  1.00 82.14           C  
ATOM   4534  HA  CYS A 296      39.981  -9.077  30.880  1.00 82.14           H  
ATOM   4535  C   CYS A 296      39.918  -7.500  29.423  1.00 82.14           C  
ATOM   4536  CB  CYS A 296      41.346  -7.558  31.535  1.00 82.14           C  
ATOM   4537  HB2 CYS A 296      41.836  -8.227  32.242  1.00 82.14           H  
ATOM   4538  HB3 CYS A 296      42.088  -6.889  31.098  1.00 82.14           H  
ATOM   4539  O   CYS A 296      40.470  -6.533  28.899  1.00 82.14           O  
ATOM   4540  SG  CYS A 296      40.086  -6.575  32.399  1.00 82.14           S  
ATOM   4541  HG  CYS A 296      40.895  -5.988  33.286  1.00 82.14           H  
ATOM   4542  N   GLN A 297      38.633  -7.800  29.224  1.00 86.79           N  
ATOM   4543  H   GLN A 297      38.312  -8.692  29.574  1.00 86.79           H  
ATOM   4544  CA  GLN A 297      37.704  -7.072  28.349  1.00 86.79           C  
ATOM   4545  HA  GLN A 297      37.968  -7.283  27.312  1.00 86.79           H  
ATOM   4546  C   GLN A 297      37.747  -5.542  28.525  1.00 86.79           C  
ATOM   4547  CB  GLN A 297      36.291  -7.633  28.597  1.00 86.79           C  
ATOM   4548  HB2 GLN A 297      35.586  -7.125  27.939  1.00 86.79           H  
ATOM   4549  HB3 GLN A 297      36.300  -8.691  28.335  1.00 86.79           H  
ATOM   4550  O   GLN A 297      37.764  -4.797  27.549  1.00 86.79           O  
ATOM   4551  CG  GLN A 297      35.743  -7.455  30.026  1.00 86.79           C  
ATOM   4552  HG2 GLN A 297      35.468  -6.410  30.169  1.00 86.79           H  
ATOM   4553  HG3 GLN A 297      36.504  -7.712  30.762  1.00 86.79           H  
ATOM   4554  CD  GLN A 297      34.517  -8.317  30.317  1.00 86.79           C  
ATOM   4555  NE2 GLN A 297      33.800  -8.023  31.377  1.00 86.79           N  
ATOM   4556 HE21 GLN A 297      34.014  -7.215  31.944  1.00 86.79           H  
ATOM   4557 HE22 GLN A 297      32.926  -8.518  31.485  1.00 86.79           H  
ATOM   4558  OE1 GLN A 297      34.253  -9.326  29.688  1.00 86.79           O  
ATOM   4559  N   HIS A 298      37.863  -5.062  29.767  1.00 90.93           N  
ATOM   4560  H   HIS A 298      37.847  -5.717  30.536  1.00 90.93           H  
ATOM   4561  CA  HIS A 298      37.929  -3.631  30.078  1.00 90.93           C  
ATOM   4562  HA  HIS A 298      37.090  -3.128  29.598  1.00 90.93           H  
ATOM   4563  C   HIS A 298      39.217  -2.986  29.547  1.00 90.93           C  
ATOM   4564  CB  HIS A 298      37.809  -3.448  31.600  1.00 90.93           C  
ATOM   4565  HB2 HIS A 298      38.708  -3.831  32.085  1.00 90.93           H  
ATOM   4566  HB3 HIS A 298      37.749  -2.382  31.817  1.00 90.93           H  
ATOM   4567  O   HIS A 298      39.185  -1.889  28.997  1.00 90.93           O  
ATOM   4568  CG  HIS A 298      36.605  -4.145  32.190  1.00 90.93           C  
ATOM   4569  CD2 HIS A 298      36.608  -5.258  32.990  1.00 90.93           C  
ATOM   4570  HD2 HIS A 298      37.484  -5.773  33.356  1.00 90.93           H  
ATOM   4571  ND1 HIS A 298      35.287  -3.829  31.957  1.00 90.93           N  
ATOM   4572  HD1 HIS A 298      34.945  -2.979  31.532  1.00 90.93           H  
ATOM   4573  CE1 HIS A 298      34.518  -4.732  32.591  1.00 90.93           C  
ATOM   4574  HE1 HIS A 298      33.438  -4.719  32.620  1.00 90.93           H  
ATOM   4575  NE2 HIS A 298      35.281  -5.648  33.207  1.00 90.93           N  
ATOM   4576  N   LYS A 299      40.348  -3.697  29.655  1.00 85.76           N  
ATOM   4577  H   LYS A 299      40.275  -4.645  29.997  1.00 85.76           H  
ATOM   4578  CA  LYS A 299      41.647  -3.236  29.151  1.00 85.76           C  
ATOM   4579  HA  LYS A 299      41.792  -2.205  29.472  1.00 85.76           H  
ATOM   4580  C   LYS A 299      41.669  -3.207  27.623  1.00 85.76           C  
ATOM   4581  CB  LYS A 299      42.760  -4.110  29.754  1.00 85.76           C  
ATOM   4582  HB2 LYS A 299      42.564  -4.219  30.821  1.00 85.76           H  
ATOM   4583  HB3 LYS A 299      42.747  -5.100  29.297  1.00 85.76           H  
ATOM   4584  O   LYS A 299      42.218  -2.275  27.049  1.00 85.76           O  
ATOM   4585  CG  LYS A 299      44.150  -3.481  29.581  1.00 85.76           C  
ATOM   4586  HG2 LYS A 299      44.443  -3.529  28.532  1.00 85.76           H  
ATOM   4587  HG3 LYS A 299      44.103  -2.434  29.884  1.00 85.76           H  
ATOM   4588  CD  LYS A 299      45.204  -4.193  30.444  1.00 85.76           C  
ATOM   4589  HD2 LYS A 299      44.871  -4.176  31.482  1.00 85.76           H  
ATOM   4590  HD3 LYS A 299      45.315  -5.226  30.116  1.00 85.76           H  
ATOM   4591  CE  LYS A 299      46.545  -3.454  30.330  1.00 85.76           C  
ATOM   4592  HE2 LYS A 299      46.350  -2.384  30.405  1.00 85.76           H  
ATOM   4593  HE3 LYS A 299      46.969  -3.639  29.343  1.00 85.76           H  
ATOM   4594  NZ  LYS A 299      47.506  -3.841  31.395  1.00 85.76           N  
ATOM   4595  HZ1 LYS A 299      48.366  -3.322  31.290  1.00 85.76           H  
ATOM   4596  HZ2 LYS A 299      47.708  -4.830  31.384  1.00 85.76           H  
ATOM   4597  HZ3 LYS A 299      47.144  -3.575  32.300  1.00 85.76           H  
ATOM   4598  N   VAL A 300      41.024  -4.179  26.973  1.00 85.43           N  
ATOM   4599  H   VAL A 300      40.606  -4.917  27.521  1.00 85.43           H  
ATOM   4600  CA  VAL A 300      40.865  -4.216  25.510  1.00 85.43           C  
ATOM   4601  HA  VAL A 300      41.850  -4.160  25.047  1.00 85.43           H  
ATOM   4602  C   VAL A 300      40.070  -3.006  25.016  1.00 85.43           C  
ATOM   4603  CB  VAL A 300      40.201  -5.532  25.062  1.00 85.43           C  
ATOM   4604  HB  VAL A 300      39.248  -5.655  25.576  1.00 85.43           H  
ATOM   4605  O   VAL A 300      40.537  -2.312  24.116  1.00 85.43           O  
ATOM   4606  CG1 VAL A 300      39.943  -5.553  23.555  1.00 85.43           C  
ATOM   4607 HG11 VAL A 300      39.266  -4.752  23.259  1.00 85.43           H  
ATOM   4608 HG12 VAL A 300      39.477  -6.498  23.273  1.00 85.43           H  
ATOM   4609 HG13 VAL A 300      40.895  -5.443  23.036  1.00 85.43           H  
ATOM   4610  CG2 VAL A 300      41.094  -6.736  25.391  1.00 85.43           C  
ATOM   4611 HG21 VAL A 300      42.044  -6.662  24.861  1.00 85.43           H  
ATOM   4612 HG22 VAL A 300      41.292  -6.791  26.462  1.00 85.43           H  
ATOM   4613 HG23 VAL A 300      40.594  -7.658  25.093  1.00 85.43           H  
ATOM   4614  N   LEU A 301      38.918  -2.716  25.630  1.00 89.74           N  
ATOM   4615  H   LEU A 301      38.573  -3.346  26.340  1.00 89.74           H  
ATOM   4616  CA  LEU A 301      38.082  -1.570  25.259  1.00 89.74           C  
ATOM   4617  HA  LEU A 301      37.823  -1.660  24.204  1.00 89.74           H  
ATOM   4618  C   LEU A 301      38.818  -0.236  25.442  1.00 89.74           C  
ATOM   4619  CB  LEU A 301      36.793  -1.608  26.100  1.00 89.74           C  
ATOM   4620  HB2 LEU A 301      36.286  -2.554  25.913  1.00 89.74           H  
ATOM   4621  HB3 LEU A 301      37.061  -1.581  27.156  1.00 89.74           H  
ATOM   4622  O   LEU A 301      38.857   0.584  24.527  1.00 89.74           O  
ATOM   4623  CG  LEU A 301      35.818  -0.446  25.818  1.00 89.74           C  
ATOM   4624  HG  LEU A 301      36.316   0.500  26.033  1.00 89.74           H  
ATOM   4625  CD1 LEU A 301      35.331  -0.422  24.367  1.00 89.74           C  
ATOM   4626 HD11 LEU A 301      36.160  -0.189  23.698  1.00 89.74           H  
ATOM   4627 HD12 LEU A 301      34.579   0.358  24.248  1.00 89.74           H  
ATOM   4628 HD13 LEU A 301      34.894  -1.381  24.092  1.00 89.74           H  
ATOM   4629  CD2 LEU A 301      34.613  -0.546  26.750  1.00 89.74           C  
ATOM   4630 HD21 LEU A 301      33.945   0.300  26.582  1.00 89.74           H  
ATOM   4631 HD22 LEU A 301      34.940  -0.523  27.790  1.00 89.74           H  
ATOM   4632 HD23 LEU A 301      34.060  -1.467  26.566  1.00 89.74           H  
ATOM   4633  N   ILE A 302      39.430  -0.032  26.611  1.00 89.03           N  
ATOM   4634  H   ILE A 302      39.347  -0.740  27.327  1.00 89.03           H  
ATOM   4635  CA  ILE A 302      40.146   1.208  26.937  1.00 89.03           C  
ATOM   4636  HA  ILE A 302      39.478   2.053  26.770  1.00 89.03           H  
ATOM   4637  C   ILE A 302      41.343   1.412  26.002  1.00 89.03           C  
ATOM   4638  CB  ILE A 302      40.537   1.194  28.431  1.00 89.03           C  
ATOM   4639  HB  ILE A 302      40.982   0.228  28.669  1.00 89.03           H  
ATOM   4640  O   ILE A 302      41.552   2.520  25.509  1.00 89.03           O  
ATOM   4641  CG1 ILE A 302      39.261   1.394  29.284  1.00 89.03           C  
ATOM   4642 HG12 ILE A 302      38.922   2.426  29.188  1.00 89.03           H  
ATOM   4643 HG13 ILE A 302      38.462   0.752  28.915  1.00 89.03           H  
ATOM   4644  CG2 ILE A 302      41.568   2.285  28.752  1.00 89.03           C  
ATOM   4645 HG21 ILE A 302      41.186   3.260  28.451  1.00 89.03           H  
ATOM   4646 HG22 ILE A 302      41.784   2.301  29.820  1.00 89.03           H  
ATOM   4647 HG23 ILE A 302      42.508   2.087  28.237  1.00 89.03           H  
ATOM   4648  CD1 ILE A 302      39.450   1.069  30.766  1.00 89.03           C  
ATOM   4649 HD11 ILE A 302      39.757   0.029  30.871  1.00 89.03           H  
ATOM   4650 HD12 ILE A 302      38.506   1.213  31.292  1.00 89.03           H  
ATOM   4651 HD13 ILE A 302      40.196   1.729  31.208  1.00 89.03           H  
ATOM   4652  N   ASN A 303      42.084   0.346  25.687  1.00 82.56           N  
ATOM   4653  H   ASN A 303      41.889  -0.538  26.136  1.00 82.56           H  
ATOM   4654  CA  ASN A 303      43.175   0.409  24.716  1.00 82.56           C  
ATOM   4655  HA  ASN A 303      43.852   1.217  24.996  1.00 82.56           H  
ATOM   4656  C   ASN A 303      42.668   0.725  23.305  1.00 82.56           C  
ATOM   4657  CB  ASN A 303      43.950  -0.915  24.723  1.00 82.56           C  
ATOM   4658  HB2 ASN A 303      44.600  -0.943  23.848  1.00 82.56           H  
ATOM   4659  HB3 ASN A 303      43.254  -1.750  24.647  1.00 82.56           H  
ATOM   4660  O   ASN A 303      43.274   1.549  22.622  1.00 82.56           O  
ATOM   4661  CG  ASN A 303      44.838  -1.100  25.937  1.00 82.56           C  
ATOM   4662  ND2 ASN A 303      45.392  -2.278  26.100  1.00 82.56           N  
ATOM   4663 HD21 ASN A 303      45.174  -3.026  25.457  1.00 82.56           H  
ATOM   4664 HD22 ASN A 303      46.040  -2.349  26.871  1.00 82.56           H  
ATOM   4665  OD1 ASN A 303      45.110  -0.208  26.721  1.00 82.56           O  
ATOM   4666  N   ALA A 304      41.554   0.120  22.880  1.00 81.41           N  
ATOM   4667  H   ALA A 304      41.105  -0.565  23.471  1.00 81.41           H  
ATOM   4668  CA  ALA A 304      40.981   0.371  21.562  1.00 81.41           C  
ATOM   4669  HA  ALA A 304      41.770   0.199  20.829  1.00 81.41           H  
ATOM   4670  C   ALA A 304      40.516   1.827  21.394  1.00 81.41           C  
ATOM   4671  CB  ALA A 304      39.843  -0.627  21.308  1.00 81.41           C  
ATOM   4672  HB1 ALA A 304      40.223  -1.646  21.378  1.00 81.41           H  
ATOM   4673  HB2 ALA A 304      39.049  -0.486  22.042  1.00 81.41           H  
ATOM   4674  HB3 ALA A 304      39.437  -0.470  20.309  1.00 81.41           H  
ATOM   4675  O   ALA A 304      40.641   2.394  20.312  1.00 81.41           O  
ATOM   4676  N   LEU A 305      40.036   2.457  22.470  1.00 84.76           N  
ATOM   4677  H   LEU A 305      39.891   1.912  23.308  1.00 84.76           H  
ATOM   4678  CA  LEU A 305      39.666   3.874  22.480  1.00 84.76           C  
ATOM   4679  HA  LEU A 305      39.172   4.115  21.539  1.00 84.76           H  
ATOM   4680  C   LEU A 305      40.888   4.803  22.585  1.00 84.76           C  
ATOM   4681  CB  LEU A 305      38.683   4.106  23.644  1.00 84.76           C  
ATOM   4682  HB2 LEU A 305      38.530   5.176  23.782  1.00 84.76           H  
ATOM   4683  HB3 LEU A 305      39.133   3.713  24.556  1.00 84.76           H  
ATOM   4684  O   LEU A 305      40.877   5.903  22.025  1.00 84.76           O  
ATOM   4685  CG  LEU A 305      37.309   3.447  23.427  1.00 84.76           C  
ATOM   4686  HG  LEU A 305      37.435   2.438  23.034  1.00 84.76           H  
ATOM   4687  CD1 LEU A 305      36.564   3.359  24.754  1.00 84.76           C  
ATOM   4688 HD11 LEU A 305      36.408   4.356  25.165  1.00 84.76           H  
ATOM   4689 HD12 LEU A 305      35.603   2.869  24.601  1.00 84.76           H  
ATOM   4690 HD13 LEU A 305      37.151   2.760  25.451  1.00 84.76           H  
ATOM   4691  CD2 LEU A 305      36.452   4.254  22.455  1.00 84.76           C  
ATOM   4692 HD21 LEU A 305      36.087   5.162  22.935  1.00 84.76           H  
ATOM   4693 HD22 LEU A 305      35.603   3.649  22.138  1.00 84.76           H  
ATOM   4694 HD23 LEU A 305      37.031   4.519  21.569  1.00 84.76           H  
ATOM   4695  N   GLY A 306      41.933   4.381  23.302  1.00 72.27           N  
ATOM   4696  H   GLY A 306      41.856   3.478  23.748  1.00 72.27           H  
ATOM   4697  CA  GLY A 306      43.061   5.227  23.693  1.00 72.27           C  
ATOM   4698  HA2 GLY A 306      42.689   6.230  23.903  1.00 72.27           H  
ATOM   4699  HA3 GLY A 306      43.480   4.827  24.616  1.00 72.27           H  
ATOM   4700  C   GLY A 306      44.209   5.363  22.687  1.00 72.27           C  
ATOM   4701  O   GLY A 306      45.052   6.240  22.876  1.00 72.27           O  
ATOM   4702  N   GLN A 307      44.295   4.541  21.632  1.00 57.89           N  
ATOM   4703  H   GLN A 307      43.598   3.821  21.506  1.00 57.89           H  
ATOM   4704  CA  GLN A 307      45.443   4.601  20.713  1.00 57.89           C  
ATOM   4705  HA  GLN A 307      46.338   4.659  21.333  1.00 57.89           H  
ATOM   4706  C   GLN A 307      45.469   5.870  19.847  1.00 57.89           C  
ATOM   4707  CB  GLN A 307      45.605   3.329  19.863  1.00 57.89           C  
ATOM   4708  HB2 GLN A 307      46.329   3.551  19.079  1.00 57.89           H  
ATOM   4709  HB3 GLN A 307      44.661   3.054  19.393  1.00 57.89           H  
ATOM   4710  O   GLN A 307      44.860   5.944  18.786  1.00 57.89           O  
ATOM   4711  CG  GLN A 307      46.145   2.165  20.708  1.00 57.89           C  
ATOM   4712  HG2 GLN A 307      45.308   1.668  21.200  1.00 57.89           H  
ATOM   4713  HG3 GLN A 307      46.807   2.549  21.485  1.00 57.89           H  
ATOM   4714  CD  GLN A 307      46.941   1.119  19.935  1.00 57.89           C  
ATOM   4715  NE2 GLN A 307      47.376   0.083  20.614  1.00 57.89           N  
ATOM   4716 HE21 GLN A 307      47.229   0.037  21.612  1.00 57.89           H  
ATOM   4717 HE22 GLN A 307      47.920  -0.587  20.089  1.00 57.89           H  
ATOM   4718  OE1 GLN A 307      47.201   1.178  18.746  1.00 57.89           O  
ATOM   4719  N   GLY A 308      46.264   6.837  20.312  1.00 44.04           N  
ATOM   4720  H   GLY A 308      46.481   6.786  21.297  1.00 44.04           H  
ATOM   4721  CA  GLY A 308      47.003   7.818  19.514  1.00 44.04           C  
ATOM   4722  HA2 GLY A 308      46.627   7.814  18.491  1.00 44.04           H  
ATOM   4723  HA3 GLY A 308      46.850   8.812  19.933  1.00 44.04           H  
ATOM   4724  C   GLY A 308      48.518   7.541  19.463  1.00 44.04           C  
ATOM   4725  O   GLY A 308      49.266   8.399  19.017  1.00 44.04           O  
ATOM   4726  N   ASN A 309      48.993   6.373  19.920  1.00 28.60           N  
ATOM   4727  H   ASN A 309      48.335   5.687  20.261  1.00 28.60           H  
ATOM   4728  CA  ASN A 309      50.374   5.919  19.715  1.00 28.60           C  
ATOM   4729  HA  ASN A 309      50.767   6.453  18.850  1.00 28.60           H  
ATOM   4730  C   ASN A 309      50.388   4.409  19.402  1.00 28.60           C  
ATOM   4731  CB  ASN A 309      51.251   6.263  20.937  1.00 28.60           C  
ATOM   4732  HB2 ASN A 309      52.032   5.510  21.039  1.00 28.60           H  
ATOM   4733  HB3 ASN A 309      50.647   6.245  21.844  1.00 28.60           H  
ATOM   4734  O   ASN A 309      49.793   3.639  20.163  1.00 28.60           O  
ATOM   4735  CG  ASN A 309      51.959   7.603  20.804  1.00 28.60           C  
ATOM   4736  ND2 ASN A 309      52.213   8.282  21.898  1.00 28.60           N  
ATOM   4737 HD21 ASN A 309      52.672   9.170  21.752  1.00 28.60           H  
ATOM   4738 HD22 ASN A 309      51.896   7.952  22.798  1.00 28.60           H  
ATOM   4739  OD1 ASN A 309      52.357   8.035  19.738  1.00 28.60           O  
ATOM   4740  N   PRO A 310      51.023   3.981  18.294  1.00 29.52           N  
ATOM   4741  CA  PRO A 310      50.993   2.599  17.828  1.00 29.52           C  
ATOM   4742  HA  PRO A 310      49.957   2.270  17.747  1.00 29.52           H  
ATOM   4743  C   PRO A 310      51.729   1.664  18.794  1.00 29.52           C  
ATOM   4744  CB  PRO A 310      51.620   2.622  16.427  1.00 29.52           C  
ATOM   4745  HB2 PRO A 310      50.839   2.792  15.686  1.00 29.52           H  
ATOM   4746  HB3 PRO A 310      52.163   1.704  16.202  1.00 29.52           H  
ATOM   4747  O   PRO A 310      52.713   2.045  19.432  1.00 29.52           O  
ATOM   4748  CG  PRO A 310      52.550   3.833  16.468  1.00 29.52           C  
ATOM   4749  HG2 PRO A 310      53.505   3.542  16.907  1.00 29.52           H  
ATOM   4750  HG3 PRO A 310      52.700   4.265  15.479  1.00 29.52           H  
ATOM   4751  CD  PRO A 310      51.835   4.799  17.406  1.00 29.52           C  
ATOM   4752  HD2 PRO A 310      52.566   5.385  17.963  1.00 29.52           H  
ATOM   4753  HD3 PRO A 310      51.188   5.456  16.826  1.00 29.52           H  
ATOM   4754  N   LEU A 311      51.237   0.424  18.892  1.00 27.10           N  
ATOM   4755  H   LEU A 311      50.421   0.209  18.337  1.00 27.10           H  
ATOM   4756  CA  LEU A 311      51.867  -0.660  19.652  1.00 27.10           C  
ATOM   4757  HA  LEU A 311      51.746  -0.419  20.708  1.00 27.10           H  
ATOM   4758  C   LEU A 311      53.371  -0.772  19.325  1.00 27.10           C  
ATOM   4759  CB  LEU A 311      51.149  -1.988  19.337  1.00 27.10           C  
ATOM   4760  HB2 LEU A 311      50.860  -1.990  18.286  1.00 27.10           H  
ATOM   4761  HB3 LEU A 311      51.851  -2.812  19.465  1.00 27.10           H  
ATOM   4762  O   LEU A 311      53.739  -0.625  18.158  1.00 27.10           O  
ATOM   4763  CG  LEU A 311      49.922  -2.231  20.235  1.00 27.10           C  
ATOM   4764  HG  LEU A 311      49.641  -1.303  20.733  1.00 27.10           H  
ATOM   4765  CD1 LEU A 311      48.721  -2.713  19.420  1.00 27.10           C  
ATOM   4766 HD11 LEU A 311      48.963  -3.652  18.922  1.00 27.10           H  
ATOM   4767 HD12 LEU A 311      47.862  -2.870  20.072  1.00 27.10           H  
ATOM   4768 HD13 LEU A 311      48.464  -1.973  18.663  1.00 27.10           H  
ATOM   4769  CD2 LEU A 311      50.229  -3.277  21.309  1.00 27.10           C  
ATOM   4770 HD21 LEU A 311      50.476  -4.231  20.845  1.00 27.10           H  
ATOM   4771 HD22 LEU A 311      49.360  -3.407  21.954  1.00 27.10           H  
ATOM   4772 HD23 LEU A 311      51.069  -2.940  21.917  1.00 27.10           H  
ATOM   4773  N   PRO A 312      54.234  -1.066  20.321  1.00 32.17           N  
ATOM   4774  CA  PRO A 312      55.682  -1.069  20.142  1.00 32.17           C  
ATOM   4775  HA  PRO A 312      56.002  -0.043  19.959  1.00 32.17           H  
ATOM   4776  C   PRO A 312      56.105  -1.959  18.971  1.00 32.17           C  
ATOM   4777  CB  PRO A 312      56.280  -1.558  21.467  1.00 32.17           C  
ATOM   4778  HB2 PRO A 312      56.464  -2.631  21.426  1.00 32.17           H  
ATOM   4779  HB3 PRO A 312      57.201  -1.028  21.711  1.00 32.17           H  
ATOM   4780  O   PRO A 312      55.692  -3.119  18.874  1.00 32.17           O  
ATOM   4781  CG  PRO A 312      55.182  -1.282  22.489  1.00 32.17           C  
ATOM   4782  HG2 PRO A 312      55.219  -1.982  23.323  1.00 32.17           H  
ATOM   4783  HG3 PRO A 312      55.272  -0.256  22.847  1.00 32.17           H  
ATOM   4784  CD  PRO A 312      53.894  -1.424  21.688  1.00 32.17           C  
ATOM   4785  HD2 PRO A 312      53.142  -0.761  22.117  1.00 32.17           H  
ATOM   4786  HD3 PRO A 312      53.553  -2.459  21.716  1.00 32.17           H  
ATOM   4787  N   GLU A 313      56.965  -1.416  18.106  1.00 36.10           N  
ATOM   4788  H   GLU A 313      57.202  -0.445  18.245  1.00 36.10           H  
ATOM   4789  CA  GLU A 313      57.450  -2.017  16.854  1.00 36.10           C  
ATOM   4790  HA  GLU A 313      56.625  -2.064  16.142  1.00 36.10           H  
ATOM   4791  C   GLU A 313      58.024  -3.441  16.988  1.00 36.10           C  
ATOM   4792  CB  GLU A 313      58.552  -1.122  16.267  1.00 36.10           C  
ATOM   4793  HB2 GLU A 313      59.281  -0.915  17.050  1.00 36.10           H  
ATOM   4794  HB3 GLU A 313      59.060  -1.668  15.471  1.00 36.10           H  
ATOM   4795  O   GLU A 313      58.193  -4.130  15.979  1.00 36.10           O  
ATOM   4796  CG  GLU A 313      58.043   0.193  15.661  1.00 36.10           C  
ATOM   4797  HG2 GLU A 313      57.298  -0.041  14.900  1.00 36.10           H  
ATOM   4798  HG3 GLU A 313      57.561   0.781  16.443  1.00 36.10           H  
ATOM   4799  CD  GLU A 313      59.192   1.007  15.044  1.00 36.10           C  
ATOM   4800  OE1 GLU A 313      58.950   1.666  14.009  1.00 36.10           O  
ATOM   4801  OE2 GLU A 313      60.311   0.950  15.606  1.00 36.10           O  
ATOM   4802  N   SER A 314      58.292  -3.931  18.205  1.00 35.57           N  
ATOM   4803  H   SER A 314      58.034  -3.377  19.009  1.00 35.57           H  
ATOM   4804  CA  SER A 314      58.797  -5.287  18.434  1.00 35.57           C  
ATOM   4805  HA  SER A 314      59.745  -5.383  17.905  1.00 35.57           H  
ATOM   4806  C   SER A 314      57.870  -6.370  17.869  1.00 35.57           C  
ATOM   4807  CB  SER A 314      59.077  -5.523  19.923  1.00 35.57           C  
ATOM   4808  HB2 SER A 314      59.820  -4.800  20.258  1.00 35.57           H  
ATOM   4809  HB3 SER A 314      59.489  -6.523  20.060  1.00 35.57           H  
ATOM   4810  O   SER A 314      58.364  -7.370  17.351  1.00 35.57           O  
ATOM   4811  OG  SER A 314      57.912  -5.381  20.714  1.00 35.57           O  
ATOM   4812  HG  SER A 314      57.404  -6.195  20.684  1.00 35.57           H  
ATOM   4813  N   ASN A 315      56.549  -6.155  17.867  1.00 37.22           N  
ATOM   4814  H   ASN A 315      56.200  -5.308  18.292  1.00 37.22           H  
ATOM   4815  CA  ASN A 315      55.611  -7.120  17.279  1.00 37.22           C  
ATOM   4816  HA  ASN A 315      56.003  -8.126  17.428  1.00 37.22           H  
ATOM   4817  C   ASN A 315      55.474  -6.964  15.755  1.00 37.22           C  
ATOM   4818  CB  ASN A 315      54.266  -7.039  18.020  1.00 37.22           C  
ATOM   4819  HB2 ASN A 315      53.515  -7.585  17.449  1.00 37.22           H  
ATOM   4820  HB3 ASN A 315      53.947  -6.000  18.108  1.00 37.22           H  
ATOM   4821  O   ASN A 315      55.261  -7.951  15.054  1.00 37.22           O  
ATOM   4822  CG  ASN A 315      54.327  -7.668  19.404  1.00 37.22           C  
ATOM   4823  ND2 ASN A 315      53.255  -7.599  20.156  1.00 37.22           N  
ATOM   4824 HD21 ASN A 315      52.406  -7.175  19.810  1.00 37.22           H  
ATOM   4825 HD22 ASN A 315      53.309  -8.076  21.045  1.00 37.22           H  
ATOM   4826  OD1 ASN A 315      55.322  -8.225  19.835  1.00 37.22           O  
ATOM   4827  N   MET A 316      55.670  -5.756  15.222  1.00 33.35           N  
ATOM   4828  H   MET A 316      55.927  -5.000  15.841  1.00 33.35           H  
ATOM   4829  CA  MET A 316      55.627  -5.484  13.780  1.00 33.35           C  
ATOM   4830  HA  MET A 316      54.771  -6.007  13.353  1.00 33.35           H  
ATOM   4831  C   MET A 316      56.858  -6.033  13.057  1.00 33.35           C  
ATOM   4832  CB  MET A 316      55.446  -3.971  13.548  1.00 33.35           C  
ATOM   4833  HB2 MET A 316      56.115  -3.610  12.767  1.00 33.35           H  
ATOM   4834  HB3 MET A 316      55.713  -3.430  14.456  1.00 33.35           H  
ATOM   4835  O   MET A 316      56.725  -6.586  11.967  1.00 33.35           O  
ATOM   4836  CG  MET A 316      53.992  -3.626  13.189  1.00 33.35           C  
ATOM   4837  HG2 MET A 316      53.330  -4.384  13.609  1.00 33.35           H  
ATOM   4838  HG3 MET A 316      53.744  -2.690  13.689  1.00 33.35           H  
ATOM   4839  SD  MET A 316      53.572  -3.399  11.430  1.00 33.35           S  
ATOM   4840  CE  MET A 316      54.712  -4.501  10.559  1.00 33.35           C  
ATOM   4841  HE1 MET A 316      55.739  -4.163  10.693  1.00 33.35           H  
ATOM   4842  HE2 MET A 316      54.482  -4.485   9.494  1.00 33.35           H  
ATOM   4843  HE3 MET A 316      54.595  -5.520  10.929  1.00 33.35           H  
ATOM   4844  N   ASN A 317      58.044  -5.975  13.667  1.00 37.50           N  
ATOM   4845  H   ASN A 317      58.120  -5.458  14.531  1.00 37.50           H  
ATOM   4846  CA  ASN A 317      59.252  -6.542  13.063  1.00 37.50           C  
ATOM   4847  HA  ASN A 317      59.280  -6.254  12.012  1.00 37.50           H  
ATOM   4848  C   ASN A 317      59.243  -8.076  13.056  1.00 37.50           C  
ATOM   4849  CB  ASN A 317      60.488  -5.946  13.755  1.00 37.50           C  
ATOM   4850  HB2 ASN A 317      60.340  -5.930  14.835  1.00 37.50           H  
ATOM   4851  HB3 ASN A 317      61.361  -6.562  13.534  1.00 37.50           H  
ATOM   4852  O   ASN A 317      59.660  -8.672  12.062  1.00 37.50           O  
ATOM   4853  CG  ASN A 317      60.792  -4.544  13.250  1.00 37.50           C  
ATOM   4854  ND2 ASN A 317      61.424  -3.715  14.043  1.00 37.50           N  
ATOM   4855 HD21 ASN A 317      61.595  -3.948  15.011  1.00 37.50           H  
ATOM   4856 HD22 ASN A 317      61.513  -2.767  13.705  1.00 37.50           H  
ATOM   4857  OD1 ASN A 317      60.492  -4.190  12.123  1.00 37.50           O  
ATOM   4858  N   ALA A 318      58.689  -8.719  14.090  1.00 42.01           N  
ATOM   4859  H   ALA A 318      58.382  -8.192  14.895  1.00 42.01           H  
ATOM   4860  CA  ALA A 318      58.497 -10.170  14.092  1.00 42.01           C  
ATOM   4861  HA  ALA A 318      59.451 -10.649  13.868  1.00 42.01           H  
ATOM   4862  C   ALA A 318      57.496 -10.611  13.006  1.00 42.01           C  
ATOM   4863  CB  ALA A 318      58.064 -10.605  15.495  1.00 42.01           C  
ATOM   4864  HB1 ALA A 318      58.817 -10.309  16.226  1.00 42.01           H  
ATOM   4865  HB2 ALA A 318      57.113 -10.143  15.759  1.00 42.01           H  
ATOM   4866  HB3 ALA A 318      57.951 -11.689  15.524  1.00 42.01           H  
ATOM   4867  O   ALA A 318      57.771 -11.547  12.255  1.00 42.01           O  
ATOM   4868  N   LEU A 319      56.382  -9.885  12.847  1.00 30.26           N  
ATOM   4869  H   LEU A 319      56.180  -9.158  13.519  1.00 30.26           H  
ATOM   4870  CA  LEU A 319      55.394 -10.146  11.793  1.00 30.26           C  
ATOM   4871  HA  LEU A 319      55.169 -11.212  11.796  1.00 30.26           H  
ATOM   4872  C   LEU A 319      55.925  -9.839  10.389  1.00 30.26           C  
ATOM   4873  CB  LEU A 319      54.107  -9.347  12.081  1.00 30.26           C  
ATOM   4874  HB2 LEU A 319      54.308  -8.574  12.823  1.00 30.26           H  
ATOM   4875  HB3 LEU A 319      53.805  -8.812  11.181  1.00 30.26           H  
ATOM   4876  O   LEU A 319      55.660 -10.599   9.462  1.00 30.26           O  
ATOM   4877  CG  LEU A 319      52.942 -10.244  12.550  1.00 30.26           C  
ATOM   4878  HG  LEU A 319      53.298 -11.250  12.771  1.00 30.26           H  
ATOM   4879  CD1 LEU A 319      52.301  -9.697  13.823  1.00 30.26           C  
ATOM   4880 HD11 LEU A 319      51.491 -10.354  14.140  1.00 30.26           H  
ATOM   4881 HD12 LEU A 319      51.908  -8.696  13.649  1.00 30.26           H  
ATOM   4882 HD13 LEU A 319      53.046  -9.659  14.618  1.00 30.26           H  
ATOM   4883  CD2 LEU A 319      51.874 -10.336  11.458  1.00 30.26           C  
ATOM   4884 HD21 LEU A 319      52.319 -10.732  10.545  1.00 30.26           H  
ATOM   4885 HD22 LEU A 319      51.080 -11.008  11.784  1.00 30.26           H  
ATOM   4886 HD23 LEU A 319      51.452  -9.351  11.261  1.00 30.26           H  
ATOM   4887  N   THR A 320      56.715  -8.778  10.226  1.00 38.79           N  
ATOM   4888  H   THR A 320      56.856  -8.163  11.014  1.00 38.79           H  
ATOM   4889  CA  THR A 320      57.322  -8.430   8.933  1.00 38.79           C  
ATOM   4890  HA  THR A 320      56.541  -8.457   8.172  1.00 38.79           H  
ATOM   4891  C   THR A 320      58.378  -9.456   8.541  1.00 38.79           C  
ATOM   4892  CB  THR A 320      57.921  -7.017   8.928  1.00 38.79           C  
ATOM   4893  HB  THR A 320      58.776  -6.969   9.602  1.00 38.79           H  
ATOM   4894  O   THR A 320      58.403  -9.877   7.390  1.00 38.79           O  
ATOM   4895  CG2 THR A 320      58.338  -6.562   7.529  1.00 38.79           C  
ATOM   4896 HG21 THR A 320      58.683  -5.529   7.576  1.00 38.79           H  
ATOM   4897 HG22 THR A 320      59.152  -7.184   7.156  1.00 38.79           H  
ATOM   4898 HG23 THR A 320      57.488  -6.624   6.850  1.00 38.79           H  
ATOM   4899  OG1 THR A 320      56.950  -6.099   9.344  1.00 38.79           O  
ATOM   4900  HG1 THR A 320      56.843  -6.199  10.293  1.00 38.79           H  
ATOM   4901  N   GLN A 321      59.198  -9.943   9.480  1.00 41.13           N  
ATOM   4902  H   GLN A 321      59.155  -9.573  10.419  1.00 41.13           H  
ATOM   4903  CA  GLN A 321      60.142 -11.031   9.201  1.00 41.13           C  
ATOM   4904  HA  GLN A 321      60.695 -10.788   8.293  1.00 41.13           H  
ATOM   4905  C   GLN A 321      59.434 -12.362   8.923  1.00 41.13           C  
ATOM   4906  CB  GLN A 321      61.150 -11.185  10.348  1.00 41.13           C  
ATOM   4907  HB2 GLN A 321      61.619 -12.165  10.266  1.00 41.13           H  
ATOM   4908  HB3 GLN A 321      60.637 -11.130  11.308  1.00 41.13           H  
ATOM   4909  O   GLN A 321      59.842 -13.084   8.012  1.00 41.13           O  
ATOM   4910  CG  GLN A 321      62.258 -10.125  10.270  1.00 41.13           C  
ATOM   4911  HG2 GLN A 321      61.824  -9.133  10.398  1.00 41.13           H  
ATOM   4912  HG3 GLN A 321      62.727 -10.169   9.287  1.00 41.13           H  
ATOM   4913  CD  GLN A 321      63.342 -10.321  11.325  1.00 41.13           C  
ATOM   4914  NE2 GLN A 321      64.423  -9.575  11.257  1.00 41.13           N  
ATOM   4915 HE21 GLN A 321      65.091  -9.717  12.001  1.00 41.13           H  
ATOM   4916 HE22 GLN A 321      64.503  -8.838  10.571  1.00 41.13           H  
ATOM   4917  OE1 GLN A 321      63.263 -11.145  12.218  1.00 41.13           O  
ATOM   4918  N   ALA A 322      58.347 -12.675   9.635  1.00 40.73           N  
ATOM   4919  H   ALA A 322      58.084 -12.095  10.419  1.00 40.73           H  
ATOM   4920  CA  ALA A 322      57.544 -13.862   9.353  1.00 40.73           C  
ATOM   4921  HA  ALA A 322      58.201 -14.732   9.343  1.00 40.73           H  
ATOM   4922  C   ALA A 322      56.878 -13.776   7.968  1.00 40.73           C  
ATOM   4923  CB  ALA A 322      56.527 -14.056  10.481  1.00 40.73           C  
ATOM   4924  HB1 ALA A 322      57.044 -14.152  11.436  1.00 40.73           H  
ATOM   4925  HB2 ALA A 322      55.849 -13.203  10.529  1.00 40.73           H  
ATOM   4926  HB3 ALA A 322      55.947 -14.961  10.302  1.00 40.73           H  
ATOM   4927  O   ALA A 322      56.955 -14.725   7.187  1.00 40.73           O  
ATOM   4928  N   MET A 323      56.316 -12.618   7.605  1.00 35.44           N  
ATOM   4929  H   MET A 323      56.253 -11.879   8.290  1.00 35.44           H  
ATOM   4930  CA  MET A 323      55.721 -12.393   6.284  1.00 35.44           C  
ATOM   4931  HA  MET A 323      55.053 -13.225   6.062  1.00 35.44           H  
ATOM   4932  C   MET A 323      56.758 -12.378   5.160  1.00 35.44           C  
ATOM   4933  CB  MET A 323      54.894 -11.100   6.269  1.00 35.44           C  
ATOM   4934  HB2 MET A 323      54.713 -10.822   5.230  1.00 35.44           H  
ATOM   4935  HB3 MET A 323      55.437 -10.286   6.749  1.00 35.44           H  
ATOM   4936  O   MET A 323      56.485 -12.896   4.079  1.00 35.44           O  
ATOM   4937  CG  MET A 323      53.531 -11.302   6.936  1.00 35.44           C  
ATOM   4938  HG2 MET A 323      53.652 -11.353   8.018  1.00 35.44           H
[truncated: 1,014,048 more chars]
