# Supplementary material for: Novel Adomaviruses Associated with Blotchy Bass Syndrome in Black Basses (Micropterus spp.)
Source: bioRxiv. 2025 Jun 5:2025.06.01.657292. Preprint. [Version 2] doi: 10.1101/2025.06.01.657292 (PMC12478380; doi:10.1101/2025.06.01.657292)
Supplement: Supplement 15 [file media-15.zip › Bass PDB/Mda1_SET.pdb]

ATOM      1  N   MET A   1      -7.883  16.909  11.093  1.00 58.39           N  
ATOM      2  H   MET A   1      -8.839  17.162  11.300  1.00 58.39           H  
ATOM      3  H2  MET A   1      -7.311  17.022  11.918  1.00 58.39           H  
ATOM      4  H3  MET A   1      -7.515  17.523  10.381  1.00 58.39           H  
ATOM      5  CA  MET A   1      -7.798  15.518  10.599  1.00 58.39           C  
ATOM      6  HA  MET A   1      -8.086  14.822  11.387  1.00 58.39           H  
ATOM      7  C   MET A   1      -6.347  15.286  10.238  1.00 58.39           C  
ATOM      8  CB  MET A   1      -8.726  15.325   9.388  1.00 58.39           C  
ATOM      9  HB2 MET A   1      -9.729  15.639   9.677  1.00 58.39           H  
ATOM     10  HB3 MET A   1      -8.397  15.967   8.571  1.00 58.39           H  
ATOM     11  O   MET A   1      -5.823  16.096   9.488  1.00 58.39           O  
ATOM     12  CG  MET A   1      -8.821  13.879   8.887  1.00 58.39           C  
ATOM     13  HG2 MET A   1      -7.857  13.555   8.494  1.00 58.39           H  
ATOM     14  HG3 MET A   1      -9.085  13.236   9.727  1.00 58.39           H  
ATOM     15  SD  MET A   1     -10.091  13.682   7.607  1.00 58.39           S  
ATOM     16  CE  MET A   1      -9.210  14.302   6.145  1.00 58.39           C  
ATOM     17  HE1 MET A   1      -9.932  14.667   5.414  1.00 58.39           H  
ATOM     18  HE2 MET A   1      -8.632  13.492   5.701  1.00 58.39           H  
ATOM     19  HE3 MET A   1      -8.536  15.114   6.420  1.00 58.39           H  
ATOM     20  N   HIS A   2      -5.697  14.286  10.832  1.00 72.42           N  
ATOM     21  H   HIS A   2      -6.186  13.622  11.415  1.00 72.42           H  
ATOM     22  CA  HIS A   2      -4.298  13.968  10.533  1.00 72.42           C  
ATOM     23  HA  HIS A   2      -3.683  14.858  10.665  1.00 72.42           H  
ATOM     24  C   HIS A   2      -4.202  13.507   9.076  1.00 72.42           C  
ATOM     25  CB  HIS A   2      -3.831  12.881  11.512  1.00 72.42           C  
ATOM     26  HB2 HIS A   2      -4.091  11.893  11.131  1.00 72.42           H  
ATOM     27  HB3 HIS A   2      -4.334  13.011  12.470  1.00 72.42           H  
ATOM     28  O   HIS A   2      -4.962  12.618   8.681  1.00 72.42           O  
ATOM     29  CG  HIS A   2      -2.359  12.941  11.783  1.00 72.42           C  
ATOM     30  CD2 HIS A   2      -1.749  13.799  12.655  1.00 72.42           C  
ATOM     31  HD2 HIS A   2      -2.230  14.557  13.256  1.00 72.42           H  
ATOM     32  ND1 HIS A   2      -1.381  12.144  11.237  1.00 72.42           N  
ATOM     33  HD1 HIS A   2      -1.487  11.419  10.542  1.00 72.42           H  
ATOM     34  CE1 HIS A   2      -0.210  12.508  11.787  1.00 72.42           C  
ATOM     35  HE1 HIS A   2       0.750  12.074  11.550  1.00 72.42           H  
ATOM     36  NE2 HIS A   2      -0.392  13.528  12.639  1.00 72.42           N  
ATOM     37  N   SER A   3      -3.380  14.158   8.254  1.00 87.99           N  
ATOM     38  H   SER A   3      -2.729  14.841   8.614  1.00 87.99           H  
ATOM     39  CA  SER A   3      -3.288  13.801   6.838  1.00 87.99           C  
ATOM     40  HA  SER A   3      -4.292  13.574   6.479  1.00 87.99           H  
ATOM     41  C   SER A   3      -2.440  12.542   6.643  1.00 87.99           C  
ATOM     42  CB  SER A   3      -2.777  14.981   6.006  1.00 87.99           C  
ATOM     43  HB2 SER A   3      -3.298  15.894   6.296  1.00 87.99           H  
ATOM     44  HB3 SER A   3      -2.981  14.785   4.954  1.00 87.99           H  
ATOM     45  O   SER A   3      -1.671  12.142   7.517  1.00 87.99           O  
ATOM     46  OG  SER A   3      -1.392  15.155   6.166  1.00 87.99           O  
ATOM     47  HG  SER A   3      -1.250  15.617   6.995  1.00 87.99           H  
ATOM     48  N   VAL A   4      -2.550  11.915   5.468  1.00 90.32           N  
ATOM     49  H   VAL A   4      -3.221  12.250   4.792  1.00 90.32           H  
ATOM     50  CA  VAL A   4      -1.681  10.782   5.103  1.00 90.32           C  
ATOM     51  HA  VAL A   4      -1.796   9.997   5.850  1.00 90.32           H  
ATOM     52  C   VAL A   4      -0.207  11.200   5.119  1.00 90.32           C  
ATOM     53  CB  VAL A   4      -2.076  10.207   3.728  1.00 90.32           C  
ATOM     54  HB  VAL A   4      -2.079  11.014   2.995  1.00 90.32           H  
ATOM     55  O   VAL A   4       0.629  10.424   5.567  1.00 90.32           O  
ATOM     56  CG1 VAL A   4      -1.110   9.118   3.248  1.00 90.32           C  
ATOM     57 HG11 VAL A   4      -1.504   8.644   2.349  1.00 90.32           H  
ATOM     58 HG12 VAL A   4      -0.976   8.363   4.023  1.00 90.32           H  
ATOM     59 HG13 VAL A   4      -0.142   9.553   2.999  1.00 90.32           H  
ATOM     60  CG2 VAL A   4      -3.481   9.592   3.784  1.00 90.32           C  
ATOM     61 HG21 VAL A   4      -3.489   8.724   4.443  1.00 90.32           H  
ATOM     62 HG22 VAL A   4      -4.212  10.317   4.142  1.00 90.32           H  
ATOM     63 HG23 VAL A   4      -3.779   9.280   2.783  1.00 90.32           H  
ATOM     64  N   LEU A   5       0.110  12.427   4.690  1.00 89.27           N  
ATOM     65  H   LEU A   5      -0.638  13.059   4.444  1.00 89.27           H  
ATOM     66  CA  LEU A   5       1.475  12.963   4.706  1.00 89.27           C  
ATOM     67  HA  LEU A   5       2.143  12.258   4.210  1.00 89.27           H  
ATOM     68  C   LEU A   5       2.015  13.141   6.127  1.00 89.27           C  
ATOM     69  CB  LEU A   5       1.504  14.310   3.966  1.00 89.27           C  
ATOM     70  HB2 LEU A   5       0.680  14.927   4.325  1.00 89.27           H  
ATOM     71  HB3 LEU A   5       2.427  14.829   4.226  1.00 89.27           H  
ATOM     72  O   LEU A   5       3.168  12.788   6.381  1.00 89.27           O  
ATOM     73  CG  LEU A   5       1.433  14.197   2.436  1.00 89.27           C  
ATOM     74  HG  LEU A   5       0.551  13.624   2.147  1.00 89.27           H  
ATOM     75  CD1 LEU A   5       1.319  15.595   1.828  1.00 89.27           C  
ATOM     76 HD11 LEU A   5       2.202  16.182   2.079  1.00 89.27           H  
ATOM     77 HD12 LEU A   5       1.227  15.523   0.745  1.00 89.27           H  
ATOM     78 HD13 LEU A   5       0.435  16.097   2.224  1.00 89.27           H  
ATOM     79  CD2 LEU A   5       2.684  13.527   1.860  1.00 89.27           C  
ATOM     80 HD21 LEU A   5       3.578  13.966   2.302  1.00 89.27           H  
ATOM     81 HD22 LEU A   5       2.667  12.457   2.067  1.00 89.27           H  
ATOM     82 HD23 LEU A   5       2.726  13.677   0.781  1.00 89.27           H  
ATOM     83  N   ASP A   6       1.184  13.630   7.049  1.00 90.39           N  
ATOM     84  H   ASP A   6       0.273  13.960   6.766  1.00 90.39           H  
ATOM     85  CA  ASP A   6       1.573  13.768   8.456  1.00 90.39           C  
ATOM     86  HA  ASP A   6       2.480  14.370   8.517  1.00 90.39           H  
ATOM     87  C   ASP A   6       1.874  12.386   9.045  1.00 90.39           C  
ATOM     88  CB  ASP A   6       0.480  14.471   9.275  1.00 90.39           C  
ATOM     89  HB2 ASP A   6      -0.403  13.833   9.302  1.00 90.39           H  
ATOM     90  HB3 ASP A   6       0.847  14.605  10.293  1.00 90.39           H  
ATOM     91  O   ASP A   6       2.952  12.170   9.595  1.00 90.39           O  
ATOM     92  CG  ASP A   6       0.072  15.837   8.736  1.00 90.39           C  
ATOM     93  OD1 ASP A   6       0.954  16.604   8.302  1.00 90.39           O  
ATOM     94  OD2 ASP A   6      -1.163  16.061   8.640  1.00 90.39           O  
ATOM     95  N   SER A   7       0.978  11.415   8.818  1.00 90.60           N  
ATOM     96  H   SER A   7       0.117  11.660   8.351  1.00 90.60           H  
ATOM     97  CA  SER A   7       1.169  10.038   9.286  1.00 90.60           C  
ATOM     98  HA  SER A   7       1.331  10.070  10.364  1.00 90.60           H  
ATOM     99  C   SER A   7       2.397   9.364   8.668  1.00 90.60           C  
ATOM    100  CB  SER A   7      -0.076   9.191   9.029  1.00 90.60           C  
ATOM    101  HB2 SER A   7      -0.411   9.318   7.999  1.00 90.60           H  
ATOM    102  HB3 SER A   7       0.169   8.144   9.207  1.00 90.60           H  
ATOM    103  O   SER A   7       3.102   8.616   9.342  1.00 90.60           O  
ATOM    104  OG  SER A   7      -1.104   9.545   9.931  1.00 90.60           O  
ATOM    105  HG  SER A   7      -0.761   9.367  10.810  1.00 90.60           H  
ATOM    106  N   LEU A   8       2.682   9.606   7.384  1.00 90.57           N  
ATOM    107  H   LEU A   8       2.066  10.210   6.858  1.00 90.57           H  
ATOM    108  CA  LEU A   8       3.902   9.106   6.744  1.00 90.57           C  
ATOM    109  HA  LEU A   8       3.946   8.024   6.866  1.00 90.57           H  
ATOM    110  C   LEU A   8       5.162   9.668   7.409  1.00 90.57           C  
ATOM    111  CB  LEU A   8       3.904   9.468   5.245  1.00 90.57           C  
ATOM    112  HB2 LEU A   8       4.926   9.406   4.873  1.00 90.57           H  
ATOM    113  HB3 LEU A   8       3.588  10.505   5.136  1.00 90.57           H  
ATOM    114  O   LEU A   8       6.136   8.931   7.567  1.00 90.57           O  
ATOM    115  CG  LEU A   8       3.023   8.577   4.355  1.00 90.57           C  
ATOM    116  HG  LEU A   8       2.007   8.535   4.748  1.00 90.57           H  
ATOM    117  CD1 LEU A   8       2.969   9.150   2.940  1.00 90.57           C  
ATOM    118 HD11 LEU A   8       2.522  10.144   2.971  1.00 90.57           H  
ATOM    119 HD12 LEU A   8       3.973   9.221   2.521  1.00 90.57           H  
ATOM    120 HD13 LEU A   8       2.349   8.517   2.305  1.00 90.57           H  
ATOM    121  CD2 LEU A   8       3.562   7.148   4.268  1.00 90.57           C  
ATOM    122 HD21 LEU A   8       3.505   6.675   5.248  1.00 90.57           H  
ATOM    123 HD22 LEU A   8       4.598   7.159   3.930  1.00 90.57           H  
ATOM    124 HD23 LEU A   8       2.954   6.571   3.572  1.00 90.57           H  
ATOM    125  N   SER A   9       5.130  10.945   7.789  1.00 88.04           N  
ATOM    126  H   SER A   9       4.271  11.460   7.662  1.00 88.04           H  
ATOM    127  CA  SER A   9       6.276  11.663   8.351  1.00 88.04           C  
ATOM    128  HA  SER A   9       7.164  11.428   7.764  1.00 88.04           H  
ATOM    129  C   SER A   9       6.562  11.253   9.796  1.00 88.04           C  
ATOM    130  CB  SER A   9       6.042  13.176   8.267  1.00 88.04           C  
ATOM    131  HB2 SER A   9       6.935  13.694   8.615  1.00 88.04           H  
ATOM    132  HB3 SER A   9       5.201  13.460   8.900  1.00 88.04           H  
ATOM    133  O   SER A   9       7.712  11.005  10.147  1.00 88.04           O  
ATOM    134  OG  SER A   9       5.773  13.558   6.929  1.00 88.04           O  
ATOM    135  HG  SER A   9       4.857  13.342   6.742  1.00 88.04           H  
ATOM    136  N   ASP A  10       5.526  11.128  10.626  1.00 89.11           N  
ATOM    137  H   ASP A  10       4.600  11.354  10.292  1.00 89.11           H  
ATOM    138  CA  ASP A  10       5.669  10.799  12.050  1.00 89.11           C  
ATOM    139  HA  ASP A  10       6.641  11.160  12.387  1.00 89.11           H  
ATOM    140  C   ASP A  10       5.646   9.291  12.363  1.00 89.11           C  
ATOM    141  CB  ASP A  10       4.619  11.577  12.850  1.00 89.11           C  
ATOM    142  HB2 ASP A  10       4.865  11.494  13.908  1.00 89.11           H  
ATOM    143  HB3 ASP A  10       4.678  12.631  12.580  1.00 89.11           H  
ATOM    144  O   ASP A  10       5.903   8.884  13.496  1.00 89.11           O  
ATOM    145  CG  ASP A  10       3.182  11.091  12.654  1.00 89.11           C  
ATOM    146  OD1 ASP A  10       2.944  10.032  12.023  1.00 89.11           O  
ATOM    147  OD2 ASP A  10       2.286  11.739  13.215  1.00 89.11           O  
ATOM    148  N   ARG A  11       5.363   8.447  11.360  1.00 88.03           N  
ATOM    149  H   ARG A  11       5.042   8.888  10.509  1.00 88.03           H  
ATOM    150  CA  ARG A  11       5.272   6.979  11.466  1.00 88.03           C  
ATOM    151  HA  ARG A  11       4.925   6.630  10.494  1.00 88.03           H  
ATOM    152  C   ARG A  11       4.206   6.475  12.452  1.00 88.03           C  
ATOM    153  CB  ARG A  11       6.656   6.349  11.717  1.00 88.03           C  
ATOM    154  HB2 ARG A  11       6.994   6.626  12.716  1.00 88.03           H  
ATOM    155  HB3 ARG A  11       6.546   5.265  11.692  1.00 88.03           H  
ATOM    156  O   ARG A  11       4.261   5.316  12.880  1.00 88.03           O  
ATOM    157  CG  ARG A  11       7.737   6.749  10.698  1.00 88.03           C  
ATOM    158  HG2 ARG A  11       7.871   7.831  10.716  1.00 88.03           H  
ATOM    159  HG3 ARG A  11       7.429   6.454   9.696  1.00 88.03           H  
ATOM    160  CD  ARG A  11       9.088   6.095  11.041  1.00 88.03           C  
ATOM    161  HD2 ARG A  11       9.854   6.520  10.392  1.00 88.03           H  
ATOM    162  HD3 ARG A  11       9.349   6.359  12.066  1.00 88.03           H  
ATOM    163  NE  ARG A  11       9.051   4.618  10.911  1.00 88.03           N  
ATOM    164  HE  ARG A  11       8.549   4.124  11.635  1.00 88.03           H  
ATOM    165  NH1 ARG A  11      10.166   4.377   8.904  1.00 88.03           N  
ATOM    166 HH11 ARG A  11      10.432   5.351   8.908  1.00 88.03           H  
ATOM    167 HH12 ARG A  11      10.296   3.776   8.102  1.00 88.03           H  
ATOM    168  NH2 ARG A  11       9.183   2.625   9.786  1.00 88.03           N  
ATOM    169 HH21 ARG A  11       9.260   2.203   8.871  1.00 88.03           H  
ATOM    170 HH22 ARG A  11       8.618   2.155  10.478  1.00 88.03           H  
ATOM    171  CZ  ARG A  11       9.475   3.888   9.889  1.00 88.03           C  
ATOM    172  N   THR A  12       3.181   7.278  12.742  1.00 87.91           N  
ATOM    173  H   THR A  12       3.209   8.221  12.383  1.00 87.91           H  
ATOM    174  CA  THR A  12       2.033   6.900  13.598  1.00 87.91           C  
ATOM    175  HA  THR A  12       2.405   6.618  14.583  1.00 87.91           H  
ATOM    176  C   THR A  12       1.235   5.709  13.068  1.00 87.91           C  
ATOM    177  CB  THR A  12       1.048   8.065  13.775  1.00 87.91           C  
ATOM    178  HB  THR A  12       0.116   7.679  14.189  1.00 87.91           H  
ATOM    179  O   THR A  12       0.501   5.068  13.809  1.00 87.91           O  
ATOM    180  CG2 THR A  12       1.586   9.095  14.764  1.00 87.91           C  
ATOM    181 HG21 THR A  12       1.516   8.694  15.775  1.00 87.91           H  
ATOM    182 HG22 THR A  12       0.993  10.007  14.708  1.00 87.91           H  
ATOM    183 HG23 THR A  12       2.633   9.324  14.560  1.00 87.91           H  
ATOM    184  OG1 THR A  12       0.750   8.677  12.534  1.00 87.91           O  
ATOM    185  HG1 THR A  12       1.473   9.291  12.386  1.00 87.91           H  
ATOM    186  N   TRP A  13       1.388   5.352  11.794  1.00 90.15           N  
ATOM    187  H   TRP A  13       1.991   5.917  11.213  1.00 90.15           H  
ATOM    188  CA  TRP A  13       0.732   4.182  11.206  1.00 90.15           C  
ATOM    189  HA  TRP A  13      -0.320   4.204  11.490  1.00 90.15           H  
ATOM    190  C   TRP A  13       1.284   2.838  11.698  1.00 90.15           C  
ATOM    191  CB  TRP A  13       0.828   4.277   9.684  1.00 90.15           C  
ATOM    192  HB2 TRP A  13       0.361   3.397   9.241  1.00 90.15           H  
ATOM    193  HB3 TRP A  13       0.254   5.145   9.360  1.00 90.15           H  
ATOM    194  O   TRP A  13       0.640   1.810  11.499  1.00 90.15           O  
ATOM    195  CG  TRP A  13       2.230   4.397   9.170  1.00 90.15           C  
ATOM    196  CD1 TRP A  13       2.850   5.557   8.884  1.00 90.15           C  
ATOM    197  HD1 TRP A  13       2.380   6.525   8.978  1.00 90.15           H  
ATOM    198  CD2 TRP A  13       3.214   3.354   8.910  1.00 90.15           C  
ATOM    199  CE2 TRP A  13       4.418   3.976   8.454  1.00 90.15           C  
ATOM    200  CE3 TRP A  13       3.203   1.945   9.001  1.00 90.15           C  
ATOM    201  HE3 TRP A  13       2.317   1.445   9.365  1.00 90.15           H  
ATOM    202  NE1 TRP A  13       4.138   5.323   8.455  1.00 90.15           N  
ATOM    203  HE1 TRP A  13       4.776   6.062   8.195  1.00 90.15           H  
ATOM    204  CH2 TRP A  13       5.486   1.838   8.144  1.00 90.15           C  
ATOM    205  HH2 TRP A  13       6.330   1.257   7.802  1.00 90.15           H  
ATOM    206  CZ2 TRP A  13       5.545   3.238   8.080  1.00 90.15           C  
ATOM    207  HZ2 TRP A  13       6.433   3.729   7.708  1.00 90.15           H  
ATOM    208  CZ3 TRP A  13       4.327   1.194   8.612  1.00 90.15           C  
ATOM    209  HZ3 TRP A  13       4.301   0.115   8.660  1.00 90.15           H  
ATOM    210  N   THR A  14       2.454   2.810  12.340  1.00 90.18           N  
ATOM    211  H   THR A  14       2.928   3.684  12.516  1.00 90.18           H  
ATOM    212  CA  THR A  14       3.083   1.555  12.793  1.00 90.18           C  
ATOM    213  HA  THR A  14       3.149   0.877  11.942  1.00 90.18           H  
ATOM    214  C   THR A  14       2.260   0.818  13.857  1.00 90.18           C  
ATOM    215  CB  THR A  14       4.509   1.796  13.304  1.00 90.18           C  
ATOM    216  HB  THR A  14       4.872   0.882  13.773  1.00 90.18           H  
ATOM    217  O   THR A  14       2.309  -0.407  13.924  1.00 90.18           O  
ATOM    218  CG2 THR A  14       5.475   2.163  12.175  1.00 90.18           C  
ATOM    219 HG21 THR A  14       6.460   2.362  12.596  1.00 90.18           H  
ATOM    220 HG22 THR A  14       5.125   3.044  11.636  1.00 90.18           H  
ATOM    221 HG23 THR A  14       5.551   1.329  11.477  1.00 90.18           H  
ATOM    222  OG1 THR A  14       4.543   2.834  14.255  1.00 90.18           O  
ATOM    223  HG1 THR A  14       4.455   3.682  13.813  1.00 90.18           H  
ATOM    224  N   GLU A  15       1.433   1.535  14.623  1.00 91.17           N  
ATOM    225  H   GLU A  15       1.472   2.541  14.546  1.00 91.17           H  
ATOM    226  CA  GLU A  15       0.500   0.971  15.611  1.00 91.17           C  
ATOM    227  HA  GLU A  15       0.925   0.047  16.003  1.00 91.17           H  
ATOM    228  C   GLU A  15      -0.876   0.596  15.035  1.00 91.17           C  
ATOM    229  CB  GLU A  15       0.345   1.938  16.798  1.00 91.17           C  
ATOM    230  HB2 GLU A  15       1.299   2.008  17.320  1.00 91.17           H  
ATOM    231  HB3 GLU A  15      -0.390   1.532  17.493  1.00 91.17           H  
ATOM    232  O   GLU A  15      -1.713   0.041  15.746  1.00 91.17           O  
ATOM    233  CG  GLU A  15      -0.089   3.344  16.361  1.00 91.17           C  
ATOM    234  HG2 GLU A  15      -0.901   3.266  15.637  1.00 91.17           H  
ATOM    235  HG3 GLU A  15       0.769   3.819  15.886  1.00 91.17           H  
ATOM    236  CD  GLU A  15      -0.536   4.226  17.528  1.00 91.17           C  
ATOM    237  OE1 GLU A  15      -1.557   4.935  17.347  1.00 91.17           O  
ATOM    238  OE2 GLU A  15       0.083   4.149  18.606  1.00 91.17           O  
ATOM    239  N   ASN A  16      -1.154   0.887  13.760  1.00 95.01           N  
ATOM    240  H   ASN A  16      -0.442   1.333  13.199  1.00 95.01           H  
ATOM    241  CA  ASN A  16      -2.467   0.626  13.160  1.00 95.01           C  
ATOM    242  HA  ASN A  16      -3.244   0.881  13.881  1.00 95.01           H  
ATOM    243  C   ASN A  16      -2.669  -0.851  12.800  1.00 95.01           C  
ATOM    244  CB  ASN A  16      -2.648   1.505  11.914  1.00 95.01           C  
ATOM    245  HB2 ASN A  16      -3.569   1.225  11.401  1.00 95.01           H  
ATOM    246  HB3 ASN A  16      -1.812   1.313  11.241  1.00 95.01           H  
ATOM    247  O   ASN A  16      -3.805  -1.279  12.587  1.00 95.01           O  
ATOM    248  CG  ASN A  16      -2.706   2.995  12.186  1.00 95.01           C  
ATOM    249  ND2 ASN A  16      -2.784   3.822  11.180  1.00 95.01           N  
ATOM    250 HD21 ASN A  16      -2.787   4.808  11.398  1.00 95.01           H  
ATOM    251 HD22 ASN A  16      -2.774   3.512  10.219  1.00 95.01           H  
ATOM    252  OD1 ASN A  16      -2.721   3.469  13.303  1.00 95.01           O  
ATOM    253  N   THR A  17      -1.591  -1.636  12.721  1.00 94.39           N  
ATOM    254  H   THR A  17      -0.697  -1.241  12.973  1.00 94.39           H  
ATOM    255  CA  THR A  17      -1.627  -3.002  12.186  1.00 94.39           C  
ATOM    256  HA  THR A  17      -2.666  -3.325  12.121  1.00 94.39           H  
ATOM    257  C   THR A  17      -0.904  -4.004  13.070  1.00 94.39           C  
ATOM    258  CB  THR A  17      -1.052  -3.079  10.767  1.00 94.39           C  
ATOM    259  HB  THR A  17      -1.234  -4.083  10.383  1.00 94.39           H  
ATOM    260  O   THR A  17       0.119  -3.691  13.669  1.00 94.39           O  
ATOM    261  CG2 THR A  17      -1.711  -2.075   9.828  1.00 94.39           C  
ATOM    262 HG21 THR A  17      -1.495  -2.347   8.795  1.00 94.39           H  
ATOM    263 HG22 THR A  17      -2.788  -2.070   9.992  1.00 94.39           H  
ATOM    264 HG23 THR A  17      -1.323  -1.076  10.028  1.00 94.39           H  
ATOM    265  OG1 THR A  17       0.337  -2.825  10.751  1.00 94.39           O  
ATOM    266  HG1 THR A  17       0.638  -2.739  11.659  1.00 94.39           H  
ATOM    267  N   LEU A  18      -1.405  -5.234  13.084  1.00 94.06           N  
ATOM    268  H   LEU A  18      -2.251  -5.403  12.559  1.00 94.06           H  
ATOM    269  CA  LEU A  18      -0.774  -6.399  13.696  1.00 94.06           C  
ATOM    270  HA  LEU A  18       0.236  -6.149  14.022  1.00 94.06           H  
ATOM    271  C   LEU A  18      -0.678  -7.511  12.653  1.00 94.06           C  
ATOM    272  CB  LEU A  18      -1.605  -6.858  14.908  1.00 94.06           C  
ATOM    273  HB2 LEU A  18      -2.623  -7.041  14.564  1.00 94.06           H  
ATOM    274  HB3 LEU A  18      -1.205  -7.801  15.281  1.00 94.06           H  
ATOM    275  O   LEU A  18      -1.546  -7.633  11.790  1.00 94.06           O  
ATOM    276  CG  LEU A  18      -1.642  -5.849  16.068  1.00 94.06           C  
ATOM    277  HG  LEU A  18      -1.839  -4.851  15.675  1.00 94.06           H  
ATOM    278  CD1 LEU A  18      -2.772  -6.200  17.035  1.00 94.06           C  
ATOM    279 HD11 LEU A  18      -2.837  -5.435  17.808  1.00 94.06           H  
ATOM    280 HD12 LEU A  18      -2.576  -7.166  17.500  1.00 94.06           H  
ATOM    281 HD13 LEU A  18      -3.720  -6.242  16.498  1.00 94.06           H  
ATOM    282  CD2 LEU A  18      -0.326  -5.802  16.841  1.00 94.06           C  
ATOM    283 HD21 LEU A  18      -0.081  -6.786  17.239  1.00 94.06           H  
ATOM    284 HD22 LEU A  18      -0.410  -5.090  17.662  1.00 94.06           H  
ATOM    285 HD23 LEU A  18       0.475  -5.461  16.185  1.00 94.06           H  
ATOM    286  N   PHE A  19       0.351  -8.348  12.740  1.00 90.26           N  
ATOM    287  H   PHE A  19       1.027  -8.224  13.480  1.00 90.26           H  
ATOM    288  CA  PHE A  19       0.438  -9.558  11.927  1.00 90.26           C  
ATOM    289  HA  PHE A  19      -0.233  -9.474  11.072  1.00 90.26           H  
ATOM    290  C   PHE A  19      -0.023 -10.756  12.758  1.00 90.26           C  
ATOM    291  CB  PHE A  19       1.856  -9.705  11.370  1.00 90.26           C  
ATOM    292  HB2 PHE A  19       2.556  -9.888  12.185  1.00 90.26           H  
ATOM    293  HB3 PHE A  19       2.141  -8.767  10.891  1.00 90.26           H  
ATOM    294  O   PHE A  19       0.669 -11.174  13.685  1.00 90.26           O  
ATOM    295  CG  PHE A  19       1.958 -10.805  10.337  1.00 90.26           C  
ATOM    296  CD1 PHE A  19       2.596 -12.021  10.647  1.00 90.26           C  
ATOM    297  HD1 PHE A  19       3.017 -12.169  11.630  1.00 90.26           H  
ATOM    298  CD2 PHE A  19       1.360 -10.628   9.076  1.00 90.26           C  
ATOM    299  HD2 PHE A  19       0.841  -9.710   8.843  1.00 90.26           H  
ATOM    300  CE1 PHE A  19       2.656 -13.048   9.687  1.00 90.26           C  
ATOM    301  HE1 PHE A  19       3.125 -13.990   9.930  1.00 90.26           H  
ATOM    302  CE2 PHE A  19       1.404 -11.661   8.126  1.00 90.26           C  
ATOM    303  HE2 PHE A  19       0.903 -11.545   7.177  1.00 90.26           H  
ATOM    304  CZ  PHE A  19       2.072 -12.860   8.422  1.00 90.26           C  
ATOM    305  HZ  PHE A  19       2.099 -13.647   7.682  1.00 90.26           H  
ATOM    306  N   ILE A  20      -1.210 -11.284  12.453  1.00 87.53           N  
ATOM    307  H   ILE A  20      -1.695 -10.945  11.635  1.00 87.53           H  
ATOM    308  CA  ILE A  20      -1.864 -12.347  13.226  1.00 87.53           C  
ATOM    309  HA  ILE A  20      -1.158 -12.752  13.951  1.00 87.53           H  
ATOM    310  C   ILE A  20      -2.248 -13.471  12.265  1.00 87.53           C  
ATOM    311  CB  ILE A  20      -3.086 -11.810  14.013  1.00 87.53           C  
ATOM    312  HB  ILE A  20      -3.828 -11.456  13.297  1.00 87.53           H  
ATOM    313  O   ILE A  20      -2.839 -13.223  11.218  1.00 87.53           O  
ATOM    314  CG1 ILE A  20      -2.691 -10.624  14.929  1.00 87.53           C  
ATOM    315 HG12 ILE A  20      -2.239  -9.841  14.320  1.00 87.53           H  
ATOM    316 HG13 ILE A  20      -1.950 -10.956  15.656  1.00 87.53           H  
ATOM    317  CG2 ILE A  20      -3.717 -12.944  14.846  1.00 87.53           C  
ATOM    318 HG21 ILE A  20      -4.041 -13.759  14.199  1.00 87.53           H  
ATOM    319 HG22 ILE A  20      -3.003 -13.322  15.579  1.00 87.53           H  
ATOM    320 HG23 ILE A  20      -4.607 -12.587  15.364  1.00 87.53           H  
ATOM    321  CD1 ILE A  20      -3.865  -9.972  15.671  1.00 87.53           C  
ATOM    322 HD11 ILE A  20      -3.517  -9.067  16.168  1.00 87.53           H  
ATOM    323 HD12 ILE A  20      -4.263 -10.646  16.429  1.00 87.53           H  
ATOM    324 HD13 ILE A  20      -4.650  -9.707  14.964  1.00 87.53           H  
ATOM    325  N   SER A  21      -1.897 -14.712  12.609  1.00 84.52           N  
ATOM    326  H   SER A  21      -1.489 -14.851  13.522  1.00 84.52           H  
ATOM    327  CA  SER A  21      -2.300 -15.918  11.863  1.00 84.52           C  
ATOM    328  HA  SER A  21      -1.704 -16.747  12.246  1.00 84.52           H  
ATOM    329  C   SER A  21      -2.021 -15.868  10.351  1.00 84.52           C  
ATOM    330  CB  SER A  21      -3.763 -16.262  12.162  1.00 84.52           C  
ATOM    331  HB2 SER A  21      -4.032 -17.191  11.659  1.00 84.52           H  
ATOM    332  HB3 SER A  21      -4.410 -15.462  11.802  1.00 84.52           H  
ATOM    333  O   SER A  21      -2.806 -16.367   9.552  1.00 84.52           O  
ATOM    334  OG  SER A  21      -3.932 -16.428  13.559  1.00 84.52           O  
ATOM    335  HG  SER A  21      -4.856 -16.627  13.727  1.00 84.52           H  
ATOM    336  N   GLY A  22      -0.903 -15.258   9.946  1.00 83.77           N  
ATOM    337  H   GLY A  22      -0.326 -14.806  10.641  1.00 83.77           H  
ATOM    338  CA  GLY A  22      -0.509 -15.171   8.537  1.00 83.77           C  
ATOM    339  HA2 GLY A  22      -0.813 -16.083   8.022  1.00 83.77           H  
ATOM    340  HA3 GLY A  22       0.577 -15.107   8.477  1.00 83.77           H  
ATOM    341  C   GLY A  22      -1.107 -13.993   7.761  1.00 83.77           C  
ATOM    342  O   GLY A  22      -0.784 -13.845   6.587  1.00 83.77           O  
ATOM    343  N   ALA A  23      -1.918 -13.140   8.393  1.00 86.74           N  
ATOM    344  H   ALA A  23      -2.169 -13.316   9.356  1.00 86.74           H  
ATOM    345  CA  ALA A  23      -2.540 -11.985   7.754  1.00 86.74           C  
ATOM    346  HA  ALA A  23      -2.152 -11.880   6.740  1.00 86.74           H  
ATOM    347  C   ALA A  23      -2.236 -10.677   8.495  1.00 86.74           C  
ATOM    348  CB  ALA A  23      -4.048 -12.232   7.640  1.00 86.74           C  
ATOM    349  HB1 ALA A  23      -4.232 -13.141   7.067  1.00 86.74           H  
ATOM    350  HB2 ALA A  23      -4.524 -11.391   7.135  1.00 86.74           H  
ATOM    351  HB3 ALA A  23      -4.481 -12.341   8.635  1.00 86.74           H  
ATOM    352  O   ALA A  23      -2.216 -10.607   9.729  1.00 86.74           O  
ATOM    353  N   LEU A  24      -2.043  -9.605   7.728  1.00 93.42           N  
ATOM    354  H   LEU A  24      -2.060  -9.711   6.724  1.00 93.42           H  
ATOM    355  CA  LEU A  24      -2.041  -8.256   8.279  1.00 93.42           C  
ATOM    356  HA  LEU A  24      -1.401  -8.256   9.162  1.00 93.42           H  
ATOM    357  C   LEU A  24      -3.467  -7.883   8.708  1.00 93.42           C  
ATOM    358  CB  LEU A  24      -1.466  -7.292   7.234  1.00 93.42           C  
ATOM    359  HB2 LEU A  24      -0.579  -7.735   6.780  1.00 93.42           H  
ATOM    360  HB3 LEU A  24      -2.206  -7.151   6.446  1.00 93.42           H  
ATOM    361  O   LEU A  24      -4.405  -8.023   7.931  1.00 93.42           O  
ATOM    362  CG  LEU A  24      -1.082  -5.929   7.827  1.00 93.42           C  
ATOM    363  HG  LEU A  24      -1.919  -5.525   8.396  1.00 93.42           H  
ATOM    364  CD1 LEU A  24       0.129  -6.040   8.753  1.00 93.42           C  
ATOM    365 HD11 LEU A  24       0.927  -6.572   8.234  1.00 93.42           H  
ATOM    366 HD12 LEU A  24       0.482  -5.045   9.024  1.00 93.42           H  
ATOM    367 HD13 LEU A  24      -0.134  -6.569   9.669  1.00 93.42           H  
ATOM    368  CD2 LEU A  24      -0.734  -4.972   6.692  1.00 93.42           C  
ATOM    369 HD21 LEU A  24      -1.603  -4.817   6.053  1.00 93.42           H  
ATOM    370 HD22 LEU A  24      -0.428  -4.012   7.109  1.00 93.42           H  
ATOM    371 HD23 LEU A  24       0.080  -5.380   6.094  1.00 93.42           H  
ATOM    372  N   THR A  25      -3.631  -7.424   9.942  1.00 95.95           N  
ATOM    373  H   THR A  25      -2.812  -7.338  10.528  1.00 95.95           H  
ATOM    374  CA  THR A  25      -4.928  -7.198  10.594  1.00 95.95           C  
ATOM    375  HA  THR A  25      -5.732  -7.237   9.860  1.00 95.95           H  
ATOM    376  C   THR A  25      -4.951  -5.822  11.253  1.00 95.95           C  
ATOM    377  CB  THR A  25      -5.179  -8.298  11.640  1.00 95.95           C  
ATOM    378  HB  THR A  25      -4.411  -8.244  12.411  1.00 95.95           H  
ATOM    379  O   THR A  25      -3.927  -5.362  11.761  1.00 95.95           O  
ATOM    380  CG2 THR A  25      -6.551  -8.204  12.298  1.00 95.95           C  
ATOM    381 HG21 THR A  25      -6.694  -9.059  12.959  1.00 95.95           H  
ATOM    382 HG22 THR A  25      -7.323  -8.224  11.529  1.00 95.95           H  
ATOM    383 HG23 THR A  25      -6.632  -7.291  12.889  1.00 95.95           H  
ATOM    384  OG1 THR A  25      -5.124  -9.570  11.034  1.00 95.95           O  
ATOM    385  HG1 THR A  25      -4.242  -9.706  10.679  1.00 95.95           H  
ATOM    386  N   ALA A  26      -6.106  -5.158  11.273  1.00 97.46           N  
ATOM    387  H   ALA A  26      -6.915  -5.569  10.830  1.00 97.46           H  
ATOM    388  CA  ALA A  26      -6.273  -3.874  11.948  1.00 97.46           C  
ATOM    389  HA  ALA A  26      -5.508  -3.188  11.585  1.00 97.46           H  
ATOM    390  C   ALA A  26      -6.111  -4.016  13.477  1.00 97.46           C  
ATOM    391  CB  ALA A  26      -7.638  -3.306  11.553  1.00 97.46           C  
ATOM    392  HB1 ALA A  26      -7.700  -3.209  10.469  1.00 97.46           H  
ATOM    393  HB2 ALA A  26      -7.778  -2.321  11.998  1.00 97.46           H  
ATOM    394  HB3 ALA A  26      -8.432  -3.971  11.892  1.00 97.46           H  
ATOM    395  O   ALA A  26      -6.860  -4.741  14.135  1.00 97.46           O  
ATOM    396  N   ALA A  27      -5.143  -3.308  14.060  1.00 96.64           N  
ATOM    397  H   ALA A  27      -4.573  -2.714  13.474  1.00 96.64           H  
ATOM    398  CA  ALA A  27      -4.878  -3.299  15.504  1.00 96.64           C  
ATOM    399  HA  ALA A  27      -4.882  -4.323  15.878  1.00 96.64           H  
ATOM    400  C   ALA A  27      -5.912  -2.480  16.294  1.00 96.64           C  
ATOM    401  CB  ALA A  27      -3.494  -2.687  15.714  1.00 96.64           C  
ATOM    402  HB1 ALA A  27      -3.146  -2.877  16.729  1.00 96.64           H  
ATOM    403  HB2 ALA A  27      -3.555  -1.609  15.561  1.00 96.64           H  
ATOM    404  HB3 ALA A  27      -2.780  -3.087  14.994  1.00 96.64           H  
ATOM    405  O   ALA A  27      -6.169  -2.724  17.478  1.00 96.64           O  
ATOM    406  N   LYS A  28      -6.504  -1.501  15.611  1.00 96.49           N  
ATOM    407  H   LYS A  28      -6.255  -1.419  14.636  1.00 96.49           H  
ATOM    408  CA  LYS A  28      -7.527  -0.568  16.078  1.00 96.49           C  
ATOM    409  HA  LYS A  28      -8.150  -1.054  16.830  1.00 96.49           H  
ATOM    410  C   LYS A  28      -8.425  -0.197  14.904  1.00 96.49           C  
ATOM    411  CB  LYS A  28      -6.857   0.666  16.714  1.00 96.49           C  
ATOM    412  HB2 LYS A  28      -7.630   1.335  17.090  1.00 96.49           H  
ATOM    413  HB3 LYS A  28      -6.261   0.336  17.565  1.00 96.49           H  
ATOM    414  O   LYS A  28      -8.138  -0.567  13.768  1.00 96.49           O  
ATOM    415  CG  LYS A  28      -5.949   1.449  15.752  1.00 96.49           C  
ATOM    416  HG2 LYS A  28      -6.530   1.788  14.894  1.00 96.49           H  
ATOM    417  HG3 LYS A  28      -5.151   0.796  15.399  1.00 96.49           H  
ATOM    418  CD  LYS A  28      -5.324   2.666  16.447  1.00 96.49           C  
ATOM    419  HD2 LYS A  28      -4.748   2.347  17.316  1.00 96.49           H  
ATOM    420  HD3 LYS A  28      -6.103   3.367  16.749  1.00 96.49           H  
ATOM    421  CE  LYS A  28      -4.396   3.313  15.430  1.00 96.49           C  
ATOM    422  HE2 LYS A  28      -4.966   3.551  14.531  1.00 96.49           H  
ATOM    423  HE3 LYS A  28      -3.649   2.571  15.150  1.00 96.49           H  
ATOM    424  NZ  LYS A  28      -3.684   4.525  15.894  1.00 96.49           N  
ATOM    425  HZ1 LYS A  28      -3.060   4.361  16.672  1.00 96.49           H  
ATOM    426  HZ2 LYS A  28      -4.288   5.296  16.141  1.00 96.49           H  
ATOM    427  HZ3 LYS A  28      -3.030   4.817  15.182  1.00 96.49           H  
ATOM    428  N   ASP A  29      -9.487   0.542  15.180  1.00 97.38           N  
ATOM    429  H   ASP A  29      -9.697   0.792  16.136  1.00 97.38           H  
ATOM    430  CA  ASP A  29     -10.347   1.070  14.130  1.00 97.38           C  
ATOM    431  HA  ASP A  29     -10.683   0.242  13.506  1.00 97.38           H  
ATOM    432  C   ASP A  29      -9.572   2.059  13.245  1.00 97.38           C  
ATOM    433  CB  ASP A  29     -11.581   1.733  14.749  1.00 97.38           C  
ATOM    434  HB2 ASP A  29     -11.262   2.472  15.484  1.00 97.38           H  
ATOM    435  HB3 ASP A  29     -12.105   2.260  13.951  1.00 97.38           H  
ATOM    436  O   ASP A  29      -8.880   2.953  13.741  1.00 97.38           O  
ATOM    437  CG  ASP A  29     -12.564   0.755  15.406  1.00 97.38           C  
ATOM    438  OD1 ASP A  29     -12.325  -0.476  15.355  1.00 97.38           O  
ATOM    439  OD2 ASP A  29     -13.546   1.257  15.988  1.00 97.38           O  
ATOM    440  N   ILE A  30      -9.700   1.906  11.928  1.00 97.00           N  
ATOM    441  H   ILE A  30     -10.278   1.145  11.603  1.00 97.00           H  
ATOM    442  CA  ILE A  30      -9.036   2.743  10.926  1.00 97.00           C  
ATOM    443  HA  ILE A  30      -8.387   3.455  11.435  1.00 97.00           H  
ATOM    444  C   ILE A  30     -10.125   3.495  10.151  1.00 97.00           C  
ATOM    445  CB  ILE A  30      -8.108   1.921  10.003  1.00 97.00           C  
ATOM    446  HB  ILE A  30      -8.721   1.252   9.400  1.00 97.00           H  
ATOM    447  O   ILE A  30     -10.924   2.876   9.442  1.00 97.00           O  
ATOM    448  CG1 ILE A  30      -7.115   1.065  10.825  1.00 97.00           C  
ATOM    449 HG12 ILE A  30      -6.490   1.712  11.441  1.00 97.00           H  
ATOM    450 HG13 ILE A  30      -7.682   0.409  11.487  1.00 97.00           H  
ATOM    451  CG2 ILE A  30      -7.360   2.864   9.042  1.00 97.00           C  
ATOM    452 HG21 ILE A  30      -6.756   2.289   8.340  1.00 97.00           H  
ATOM    453 HG22 ILE A  30      -8.068   3.446   8.453  1.00 97.00           H  
ATOM    454 HG23 ILE A  30      -6.710   3.537   9.601  1.00 97.00           H  
ATOM    455  CD1 ILE A  30      -6.219   0.145   9.990  1.00 97.00           C  
ATOM    456 HD11 ILE A  30      -5.487   0.731   9.434  1.00 97.00           H  
ATOM    457 HD12 ILE A  30      -6.826  -0.440   9.300  1.00 97.00           H  
ATOM    458 HD13 ILE A  30      -5.683  -0.535  10.653  1.00 97.00           H  
ATOM    459  N   PRO A  31     -10.215   4.830  10.281  1.00 96.51           N  
ATOM    460  CA  PRO A  31     -11.168   5.624   9.517  1.00 96.51           C  
ATOM    461  HA  PRO A  31     -12.174   5.281   9.754  1.00 96.51           H  
ATOM    462  C   PRO A  31     -10.940   5.521   8.007  1.00 96.51           C  
ATOM    463  CB  PRO A  31     -11.003   7.065  10.011  1.00 96.51           C  
ATOM    464  HB2 PRO A  31     -11.955   7.595  10.033  1.00 96.51           H  
ATOM    465  HB3 PRO A  31     -10.288   7.597   9.384  1.00 96.51           H  
ATOM    466  O   PRO A  31      -9.816   5.350   7.537  1.00 96.51           O  
ATOM    467  CG  PRO A  31     -10.417   6.896  11.411  1.00 96.51           C  
ATOM    468  HG2 PRO A  31      -9.841   7.768  11.720  1.00 96.51           H  
ATOM    469  HG3 PRO A  31     -11.218   6.691  12.122  1.00 96.51           H  
ATOM    470  CD  PRO A  31      -9.535   5.661  11.262  1.00 96.51           C  
ATOM    471  HD2 PRO A  31      -9.440   5.160  12.225  1.00 96.51           H  
ATOM    472  HD3 PRO A  31      -8.553   5.944  10.881  1.00 96.51           H  
ATOM    473  N   LYS A  32     -12.012   5.714   7.234  1.00 95.90           N  
ATOM    474  H   LYS A  32     -12.897   5.893   7.686  1.00 95.90           H  
ATOM    475  CA  LYS A  32     -11.921   5.868   5.778  1.00 95.90           C  
ATOM    476  HA  LYS A  32     -11.567   4.927   5.356  1.00 95.90           H  
ATOM    477  C   LYS A  32     -10.903   6.963   5.427  1.00 95.90           C  
ATOM    478  CB  LYS A  32     -13.313   6.206   5.228  1.00 95.90           C  
ATOM    479  HB2 LYS A  32     -13.609   7.193   5.582  1.00 95.90           H  
ATOM    480  HB3 LYS A  32     -14.035   5.474   5.592  1.00 95.90           H  
ATOM    481  O   LYS A  32     -10.910   8.019   6.053  1.00 95.90           O  
ATOM    482  CG  LYS A  32     -13.324   6.188   3.698  1.00 95.90           C  
ATOM    483  HG2 LYS A  32     -12.564   6.868   3.313  1.00 95.90           H  
ATOM    484  HG3 LYS A  32     -13.068   5.182   3.364  1.00 95.90           H  
ATOM    485  CD  LYS A  32     -14.682   6.605   3.125  1.00 95.90           C  
ATOM    486  HD2 LYS A  32     -14.866   7.645   3.394  1.00 95.90           H  
ATOM    487  HD3 LYS A  32     -15.470   5.975   3.538  1.00 95.90           H  
ATOM    488  CE  LYS A  32     -14.646   6.455   1.601  1.00 95.90           C  
ATOM    489  HE2 LYS A  32     -14.680   5.394   1.352  1.00 95.90           H  
ATOM    490  HE3 LYS A  32     -13.692   6.836   1.237  1.00 95.90           H  
ATOM    491  NZ  LYS A  32     -15.759   7.174   0.940  1.00 95.90           N  
ATOM    492  HZ1 LYS A  32     -15.667   8.164   1.117  1.00 95.90           H  
ATOM    493  HZ2 LYS A  32     -16.653   6.843   1.273  1.00 95.90           H  
ATOM    494  HZ3 LYS A  32     -15.705   7.035  -0.059  1.00 95.90           H  
ATOM    495  N   HIS A  33     -10.078   6.723   4.409  1.00 94.50           N  
ATOM    496  H   HIS A  33     -10.141   5.823   3.955  1.00 94.50           H  
ATOM    497  CA  HIS A  33      -8.996   7.601   3.945  1.00 94.50           C  
ATOM    498  HA  HIS A  33      -8.552   7.096   3.087  1.00 94.50           H  
ATOM    499  C   HIS A  33      -7.826   7.798   4.924  1.00 94.50           C  
ATOM    500  CB  HIS A  33      -9.546   8.934   3.408  1.00 94.50           C  
ATOM    501  HB2 HIS A  33      -8.722   9.511   2.988  1.00 94.50           H  
ATOM    502  HB3 HIS A  33      -9.966   9.521   4.226  1.00 94.50           H  
ATOM    503  O   HIS A  33      -6.898   8.540   4.605  1.00 94.50           O  
ATOM    504  CG  HIS A  33     -10.579   8.762   2.328  1.00 94.50           C  
ATOM    505  CD2 HIS A  33     -11.880   9.183   2.357  1.00 94.50           C  
ATOM    506  HD2 HIS A  33     -12.352   9.707   3.176  1.00 94.50           H  
ATOM    507  ND1 HIS A  33     -10.369   8.159   1.111  1.00 94.50           N  
ATOM    508  HD1 HIS A  33      -9.483   7.823   0.760  1.00 94.50           H  
ATOM    509  CE1 HIS A  33     -11.520   8.210   0.423  1.00 94.50           C  
ATOM    510  HE1 HIS A  33     -11.643   7.844  -0.586  1.00 94.50           H  
ATOM    511  NE2 HIS A  33     -12.487   8.802   1.151  1.00 94.50           N  
ATOM    512  N   ALA A  34      -7.817   7.125   6.079  1.00 95.53           N  
ATOM    513  H   ALA A  34      -8.586   6.516   6.318  1.00 95.53           H  
ATOM    514  CA  ALA A  34      -6.650   7.106   6.951  1.00 95.53           C  
ATOM    515  HA  ALA A  34      -6.210   8.104   6.956  1.00 95.53           H  
ATOM    516  C   ALA A  34      -5.587   6.128   6.428  1.00 95.53           C  
ATOM    517  CB  ALA A  34      -7.075   6.790   8.387  1.00 95.53           C  
ATOM    518  HB1 ALA A  34      -6.218   6.884   9.053  1.00 95.53           H  
ATOM    519  HB2 ALA A  34      -7.452   5.769   8.446  1.00 95.53           H  
ATOM    520  HB3 ALA A  34      -7.852   7.485   8.706  1.00 95.53           H  
ATOM    521  O   ALA A  34      -5.900   5.097   5.820  1.00 95.53           O  
ATOM    522  N   LEU A  35      -4.320   6.449   6.694  1.00 95.94           N  
ATOM    523  H   LEU A  35      -4.133   7.295   7.213  1.00 95.94           H  
ATOM    524  CA  LEU A  35      -3.193   5.573   6.396  1.00 95.94           C  
ATOM    525  HA  LEU A  35      -3.256   5.266   5.352  1.00 95.94           H  
ATOM    526  C   LEU A  35      -3.263   4.329   7.288  1.00 95.94           C  
ATOM    527  CB  LEU A  35      -1.891   6.362   6.617  1.00 95.94           C  
ATOM    528  HB2 LEU A  35      -1.907   7.249   5.984  1.00 95.94           H  
ATOM    529  HB3 LEU A  35      -1.853   6.695   7.655  1.00 95.94           H  
ATOM    530  O   LEU A  35      -3.143   4.438   8.505  1.00 95.94           O  
ATOM    531  CG  LEU A  35      -0.611   5.561   6.318  1.00 95.94           C  
ATOM    532  HG  LEU A  35      -0.554   4.685   6.964  1.00 95.94           H  
ATOM    533  CD1 LEU A  35      -0.544   5.114   4.862  1.00 95.94           C  
ATOM    534 HD11 LEU A  35      -0.685   5.977   4.212  1.00 95.94           H  
ATOM    535 HD12 LEU A  35      -1.310   4.365   4.657  1.00 95.94           H  
ATOM    536 HD13 LEU A  35       0.429   4.666   4.659  1.00 95.94           H  
ATOM    537  CD2 LEU A  35       0.599   6.448   6.580  1.00 95.94           C  
ATOM    538 HD21 LEU A  35       0.601   6.755   7.626  1.00 95.94           H  
ATOM    539 HD22 LEU A  35       0.557   7.337   5.951  1.00 95.94           H  
ATOM    540 HD23 LEU A  35       1.516   5.894   6.375  1.00 95.94           H  
ATOM    541  N   ALA A  36      -3.441   3.149   6.697  1.00 96.31           N  
ATOM    542  H   ALA A  36      -3.500   3.099   5.690  1.00 96.31           H  
ATOM    543  CA  ALA A  36      -3.434   1.900   7.448  1.00 96.31           C  
ATOM    544  HA  ALA A  36      -3.913   2.062   8.414  1.00 96.31           H  
ATOM    545  C   ALA A  36      -1.998   1.447   7.723  1.00 96.31           C  
ATOM    546  CB  ALA A  36      -4.248   0.844   6.693  1.00 96.31           C  
ATOM    547  HB1 ALA A  36      -3.796   0.634   5.724  1.00 96.31           H  
ATOM    548  HB2 ALA A  36      -4.278  -0.077   7.276  1.00 96.31           H  
ATOM    549  HB3 ALA A  36      -5.267   1.201   6.546  1.00 96.31           H  
ATOM    550  O   ALA A  36      -1.640   1.203   8.865  1.00 96.31           O  
ATOM    551  N   CYS A  37      -1.168   1.362   6.687  1.00 95.13           N  
ATOM    552  H   CYS A  37      -1.505   1.627   5.772  1.00 95.13           H  
ATOM    553  CA  CYS A  37       0.250   1.020   6.798  1.00 95.13           C  
ATOM    554  HA  CYS A  37       0.686   1.575   7.629  1.00 95.13           H  
ATOM    555  C   CYS A  37       0.998   1.438   5.526  1.00 95.13           C  
ATOM    556  CB  CYS A  37       0.397  -0.487   7.086  1.00 95.13           C  
ATOM    557  HB2 CYS A  37      -0.033  -0.704   8.064  1.00 95.13           H  
ATOM    558  HB3 CYS A  37       1.450  -0.763   7.123  1.00 95.13           H  
ATOM    559  O   CYS A  37       0.409   1.992   4.597  1.00 95.13           O  
ATOM    560  SG  CYS A  37      -0.444  -1.480   5.823  1.00 95.13           S  
ATOM    561  HG  CYS A  37      -1.665  -0.980   6.032  1.00 95.13           H  
ATOM    562  N   VAL A  38       2.301   1.173   5.480  1.00 94.41           N  
ATOM    563  H   VAL A  38       2.742   0.728   6.272  1.00 94.41           H  
ATOM    564  CA  VAL A  38       3.154   1.464   4.324  1.00 94.41           C  
ATOM    565  HA  VAL A  38       2.562   1.924   3.532  1.00 94.41           H  
ATOM    566  C   VAL A  38       3.723   0.164   3.778  1.00 94.41           C  
ATOM    567  CB  VAL A  38       4.261   2.460   4.711  1.00 94.41           C  
ATOM    568  HB  VAL A  38       4.848   2.035   5.526  1.00 94.41           H  
ATOM    569  O   VAL A  38       4.187  -0.688   4.536  1.00 94.41           O  
ATOM    570  CG1 VAL A  38       5.219   2.804   3.563  1.00 94.41           C  
ATOM    571 HG11 VAL A  38       5.720   1.905   3.202  1.00 94.41           H  
ATOM    572 HG12 VAL A  38       4.677   3.275   2.743  1.00 94.41           H  
ATOM    573 HG13 VAL A  38       5.986   3.488   3.925  1.00 94.41           H  
ATOM    574  CG2 VAL A  38       3.638   3.782   5.176  1.00 94.41           C  
ATOM    575 HG21 VAL A  38       4.429   4.477   5.458  1.00 94.41           H  
ATOM    576 HG22 VAL A  38       3.002   3.622   6.046  1.00 94.41           H  
ATOM    577 HG23 VAL A  38       3.038   4.212   4.374  1.00 94.41           H  
ATOM    578  N   PHE A  39       3.712   0.018   2.456  1.00 92.72           N  
ATOM    579  H   PHE A  39       3.350   0.775   1.894  1.00 92.72           H  
ATOM    580  CA  PHE A  39       4.493  -1.010   1.783  1.00 92.72           C  
ATOM    581  HA  PHE A  39       4.454  -1.933   2.361  1.00 92.72           H  
ATOM    582  C   PHE A  39       5.952  -0.531   1.740  1.00 92.72           C  
ATOM    583  CB  PHE A  39       3.878  -1.299   0.408  1.00 92.72           C  
ATOM    584  HB2 PHE A  39       4.085  -0.464  -0.261  1.00 92.72           H  
ATOM    585  HB3 PHE A  39       2.795  -1.368   0.516  1.00 92.72           H  
ATOM    586  O   PHE A  39       6.363   0.193   0.834  1.00 92.72           O  
ATOM    587  CG  PHE A  39       4.377  -2.570  -0.247  1.00 92.72           C  
ATOM    588  CD1 PHE A  39       5.683  -2.640  -0.770  1.00 92.72           C  
ATOM    589  HD1 PHE A  39       6.340  -1.784  -0.726  1.00 92.72           H  
ATOM    590  CD2 PHE A  39       3.531  -3.692  -0.335  1.00 92.72           C  
ATOM    591  HD2 PHE A  39       2.530  -3.654   0.069  1.00 92.72           H  
ATOM    592  CE1 PHE A  39       6.148  -3.827  -1.359  1.00 92.72           C  
ATOM    593  HE1 PHE A  39       7.153  -3.883  -1.751  1.00 92.72           H  
ATOM    594  CE2 PHE A  39       3.995  -4.876  -0.935  1.00 92.72           C  
ATOM    595  HE2 PHE A  39       3.359  -5.748  -0.987  1.00 92.72           H  
ATOM    596  CZ  PHE A  39       5.301  -4.943  -1.441  1.00 92.72           C  
ATOM    597  HZ  PHE A  39       5.658  -5.853  -1.899  1.00 92.72           H  
ATOM    598  N   GLU A  40       6.714  -0.843   2.788  1.00 90.34           N  
ATOM    599  H   GLU A  40       6.298  -1.342   3.561  1.00 90.34           H  
ATOM    600  CA  GLU A  40       8.136  -0.498   2.874  1.00 90.34           C  
ATOM    601  HA  GLU A  40       8.302   0.467   2.395  1.00 90.34           H  
ATOM    602  C   GLU A  40       8.995  -1.535   2.141  1.00 90.34           C  
ATOM    603  CB  GLU A  40       8.590  -0.382   4.338  1.00 90.34           C  
ATOM    604  HB2 GLU A  40       8.241  -1.264   4.875  1.00 90.34           H  
ATOM    605  HB3 GLU A  40       9.679  -0.372   4.360  1.00 90.34           H  
ATOM    606  O   GLU A  40       8.798  -2.740   2.311  1.00 90.34           O  
ATOM    607  CG  GLU A  40       8.090   0.871   5.076  1.00 90.34           C  
ATOM    608  HG2 GLU A  40       7.003   0.833   5.149  1.00 90.34           H  
ATOM    609  HG3 GLU A  40       8.365   1.754   4.498  1.00 90.34           H  
ATOM    610  CD  GLU A  40       8.688   0.978   6.494  1.00 90.34           C  
ATOM    611  OE1 GLU A  40       8.899   2.108   7.009  1.00 90.34           O  
ATOM    612  OE2 GLU A  40       8.908  -0.080   7.121  1.00 90.34           O  
ATOM    613  N   GLY A  41       9.985  -1.053   1.392  1.00 89.17           N  
ATOM    614  H   GLY A  41      10.067  -0.054   1.265  1.00 89.17           H  
ATOM    615  CA  GLY A  41      10.979  -1.856   0.689  1.00 89.17           C  
ATOM    616  HA2 GLY A  41      11.538  -2.460   1.404  1.00 89.17           H  
ATOM    617  HA3 GLY A  41      10.478  -2.527  -0.009  1.00 89.17           H  
ATOM    618  C   GLY A  41      11.961  -0.980  -0.088  1.00 89.17           C  
ATOM    619  O   GLY A  41      11.774   0.236  -0.197  1.00 89.17           O  
ATOM    620  N   GLU A  42      13.010  -1.592  -0.628  1.00 89.10           N  
ATOM    621  H   GLU A  42      13.047  -2.600  -0.591  1.00 89.10           H  
ATOM    622  CA  GLU A  42      13.949  -0.913  -1.519  1.00 89.10           C  
ATOM    623  HA  GLU A  42      14.198   0.057  -1.089  1.00 89.10           H  
ATOM    624  C   GLU A  42      13.303  -0.679  -2.884  1.00 89.10           C  
ATOM    625  CB  GLU A  42      15.254  -1.697  -1.686  1.00 89.10           C  
ATOM    626  HB2 GLU A  42      15.038  -2.693  -2.074  1.00 89.10           H  
ATOM    627  HB3 GLU A  42      15.859  -1.152  -2.410  1.00 89.10           H  
ATOM    628  O   GLU A  42      12.611  -1.546  -3.414  1.00 89.10           O  
ATOM    629  CG  GLU A  42      16.062  -1.819  -0.388  1.00 89.10           C  
ATOM    630  HG2 GLU A  42      16.087  -0.840   0.090  1.00 89.10           H  
ATOM    631  HG3 GLU A  42      15.552  -2.509   0.284  1.00 89.10           H  
ATOM    632  CD  GLU A  42      17.511  -2.293  -0.617  1.00 89.10           C  
ATOM    633  OE1 GLU A  42      18.290  -2.175   0.354  1.00 89.10           O  
ATOM    634  OE2 GLU A  42      17.875  -2.698  -1.752  1.00 89.10           O  
ATOM    635  N   ILE A  43      13.506   0.509  -3.457  1.00 88.67           N  
ATOM    636  H   ILE A  43      14.142   1.158  -3.016  1.00 88.67           H  
ATOM    637  CA  ILE A  43      12.912   0.879  -4.743  1.00 88.67           C  
ATOM    638  HA  ILE A  43      12.162   0.132  -5.003  1.00 88.67           H  
ATOM    639  C   ILE A  43      13.981   0.828  -5.824  1.00 88.67           C  
ATOM    640  CB  ILE A  43      12.166   2.224  -4.661  1.00 88.67           C  
ATOM    641  HB  ILE A  43      12.846   2.983  -4.274  1.00 88.67           H  
ATOM    642  O   ILE A  43      15.021   1.480  -5.722  1.00 88.67           O  
ATOM    643  CG1 ILE A  43      10.989   2.045  -3.672  1.00 88.67           C  
ATOM    644 HG12 ILE A  43      11.368   1.692  -2.713  1.00 88.67           H  
ATOM    645 HG13 ILE A  43      10.302   1.291  -4.055  1.00 88.67           H  
ATOM    646  CG2 ILE A  43      11.672   2.669  -6.053  1.00 88.67           C  
ATOM    647 HG21 ILE A  43      11.030   1.899  -6.481  1.00 88.67           H  
ATOM    648 HG22 ILE A  43      12.518   2.837  -6.719  1.00 88.67           H  
ATOM    649 HG23 ILE A  43      11.121   3.607  -5.980  1.00 88.67           H  
ATOM    650  CD1 ILE A  43      10.207   3.318  -3.383  1.00 88.67           C  
ATOM    651 HD11 ILE A  43       9.599   3.567  -4.253  1.00 88.67           H  
ATOM    652 HD12 ILE A  43       9.540   3.147  -2.539  1.00 88.67           H  
ATOM    653 HD13 ILE A  43      10.897   4.124  -3.133  1.00 88.67           H  
ATOM    654  N   HIS A  44      13.695   0.080  -6.884  1.00 86.84           N  
ATOM    655  H   HIS A  44      12.814  -0.413  -6.887  1.00 86.84           H  
ATOM    656  CA  HIS A  44      14.597  -0.132  -8.008  1.00 86.84           C  
ATOM    657  HA  HIS A  44      15.469   0.514  -7.896  1.00 86.84           H  
ATOM    658  C   HIS A  44      13.923   0.229  -9.325  1.00 86.84           C  
ATOM    659  CB  HIS A  44      15.085  -1.586  -8.014  1.00 86.84           C  
ATOM    660  HB2 HIS A  44      15.826  -1.717  -8.802  1.00 86.84           H  
ATOM    661  HB3 HIS A  44      14.245  -2.245  -8.231  1.00 86.84           H  
ATOM    662  O   HIS A  44      12.703   0.135  -9.463  1.00 86.84           O  
ATOM    663  CG  HIS A  44      15.700  -1.996  -6.703  1.00 86.84           C  
ATOM    664  CD2 HIS A  44      15.219  -2.938  -5.833  1.00 86.84           C  
ATOM    665  HD2 HIS A  44      14.354  -3.570  -5.964  1.00 86.84           H  
ATOM    666  ND1 HIS A  44      16.769  -1.384  -6.090  1.00 86.84           N  
ATOM    667  HD1 HIS A  44      17.224  -0.535  -6.392  1.00 86.84           H  
ATOM    668  CE1 HIS A  44      16.905  -1.922  -4.869  1.00 86.84           C  
ATOM    669  HE1 HIS A  44      17.603  -1.603  -4.109  1.00 86.84           H  
ATOM    670  NE2 HIS A  44      16.025  -2.914  -4.703  1.00 86.84           N  
ATOM    671  N   ALA A  45      14.728   0.602 -10.319  1.00 85.97           N  
ATOM    672  H   ALA A  45      15.725   0.629 -10.158  1.00 85.97           H  
ATOM    673  CA  ALA A  45      14.257   0.650 -11.695  1.00 85.97           C  
ATOM    674  HA  ALA A  45      13.341   1.239 -11.743  1.00 85.97           H  
ATOM    675  C   ALA A  45      13.936  -0.773 -12.164  1.00 85.97           C  
ATOM    676  CB  ALA A  45      15.310   1.330 -12.575  1.00 85.97           C  
ATOM    677  HB1 ALA A  45      16.244   0.768 -12.549  1.00 85.97           H  
ATOM    678  HB2 ALA A  45      14.953   1.373 -13.604  1.00 85.97           H  
ATOM    679  HB3 ALA A  45      15.489   2.345 -12.221  1.00 85.97           H  
ATOM    680  O   ALA A  45      14.754  -1.679 -12.000  1.00 85.97           O  
ATOM    681  N   HIS A  46      12.766  -0.957 -12.769  1.00 78.02           N  
ATOM    682  H   HIS A  46      12.142  -0.170 -12.874  1.00 78.02           H  
ATOM    683  CA  HIS A  46      12.330  -2.256 -13.278  1.00 78.02           C  
ATOM    684  HA  HIS A  46      12.247  -2.957 -12.447  1.00 78.02           H  
ATOM    685  C   HIS A  46      13.323  -2.845 -14.290  1.00 78.02           C  
ATOM    686  CB  HIS A  46      10.960  -2.064 -13.929  1.00 78.02           C  
ATOM    687  HB2 HIS A  46      11.051  -1.357 -14.754  1.00 78.02           H  
ATOM    688  HB3 HIS A  46      10.267  -1.656 -13.194  1.00 78.02           H  
ATOM    689  O   HIS A  46      13.643  -4.026 -14.249  1.00 78.02           O  
ATOM    690  CG  HIS A  46      10.392  -3.348 -14.452  1.00 78.02           C  
ATOM    691  CD2 HIS A  46      10.037  -4.415 -13.689  1.00 78.02           C  
ATOM    692  HD2 HIS A  46      10.130  -4.445 -12.614  1.00 78.02           H  
ATOM    693  ND1 HIS A  46      10.237  -3.723 -15.762  1.00 78.02           N  
ATOM    694  HD1 HIS A  46      10.632  -3.249 -16.562  1.00 78.02           H  
ATOM    695  CE1 HIS A  46       9.752  -4.976 -15.780  1.00 78.02           C  
ATOM    696  HE1 HIS A  46       9.590  -5.572 -16.666  1.00 78.02           H  
ATOM    697  NE2 HIS A  46       9.594  -5.435 -14.533  1.00 78.02           N  
ATOM    698  N   ASP A  47      13.864  -1.987 -15.152  1.00 72.21           N  
ATOM    699  H   ASP A  47      13.535  -1.033 -15.133  1.00 72.21           H  
ATOM    700  CA  ASP A  47      14.776  -2.354 -16.239  1.00 72.21           C  
ATOM    701  HA  ASP A  47      14.488  -3.334 -16.618  1.00 72.21           H  
ATOM    702  C   ASP A  47      16.240  -2.492 -15.804  1.00 72.21           C  
ATOM    703  CB  ASP A  47      14.593  -1.331 -17.371  1.00 72.21           C  
ATOM    704  HB2 ASP A  47      15.296  -1.537 -18.178  1.00 72.21           H  
ATOM    705  HB3 ASP A  47      14.776  -0.325 -16.993  1.00 72.21           H  
ATOM    706  O   ASP A  47      17.127  -2.627 -16.641  1.00 72.21           O  
ATOM    707  CG  ASP A  47      13.176  -1.441 -17.923  1.00 72.21           C  
ATOM    708  OD1 ASP A  47      12.785  -2.571 -18.266  1.00 72.21           O  
ATOM    709  OD2 ASP A  47      12.386  -0.470 -17.900  1.00 72.21           O  
ATOM    710  N   SER A  48      16.521  -2.462 -14.498  1.00 66.27           N  
ATOM    711  H   SER A  48      15.752  -2.429 -13.844  1.00 66.27           H  
ATOM    712  CA  SER A  48      17.895  -2.539 -13.982  1.00 66.27           C  
ATOM    713  HA  SER A  48      18.500  -1.837 -14.555  1.00 66.27           H  
ATOM    714  C   SER A  48      18.567  -3.906 -14.169  1.00 66.27           C  
ATOM    715  CB  SER A  48      17.956  -2.092 -12.516  1.00 66.27           C  
ATOM    716  HB2 SER A  48      17.647  -1.049 -12.449  1.00 66.27           H  
ATOM    717  HB3 SER A  48      18.985  -2.163 -12.163  1.00 66.27           H  
ATOM    718  O   SER A  48      19.734  -4.048 -13.813  1.00 66.27           O  
ATOM    719  OG  SER A  48      17.128  -2.875 -11.678  1.00 66.27           O  
ATOM    720  HG  SER A  48      16.220  -2.581 -11.778  1.00 66.27           H  
ATOM    721  N   GLY A  49      17.861  -4.912 -14.705  1.00 54.34           N  
ATOM    722  H   GLY A  49      16.925  -4.715 -15.029  1.00 54.34           H  
ATOM    723  CA  GLY A  49      18.387  -6.271 -14.878  1.00 54.34           C  
ATOM    724  HA2 GLY A  49      17.650  -6.875 -15.406  1.00 54.34           H  
ATOM    725  HA3 GLY A  49      19.299  -6.233 -15.474  1.00 54.34           H  
ATOM    726  C   GLY A  49      18.711  -6.972 -13.555  1.00 54.34           C  
ATOM    727  O   GLY A  49      19.424  -7.970 -13.554  1.00 54.34           O  
ATOM    728  N   ARG A  50      18.233  -6.438 -12.422  1.00 58.55           N  
ATOM    729  H   ARG A  50      17.650  -5.616 -12.497  1.00 58.55           H  
ATOM    730  CA  ARG A  50      18.416  -7.046 -11.106  1.00 58.55           C  
ATOM    731  HA  ARG A  50      19.441  -7.412 -11.046  1.00 58.55           H  
ATOM    732  C   ARG A  50      17.480  -8.244 -10.997  1.00 58.55           C  
ATOM    733  CB  ARG A  50      18.174  -6.001  -9.995  1.00 58.55           C  
ATOM    734  HB2 ARG A  50      18.328  -5.002 -10.404  1.00 58.55           H  
ATOM    735  HB3 ARG A  50      17.144  -6.062  -9.644  1.00 58.55           H  
ATOM    736  O   ARG A  50      16.263  -8.079 -11.085  1.00 58.55           O  
ATOM    737  CG  ARG A  50      19.137  -6.163  -8.808  1.00 58.55           C  
ATOM    738  HG2 ARG A  50      20.149  -5.972  -9.165  1.00 58.55           H  
ATOM    739  HG3 ARG A  50      19.085  -7.181  -8.422  1.00 58.55           H  
ATOM    740  CD  ARG A  50      18.790  -5.176  -7.678  1.00 58.55           C  
ATOM    741  HD2 ARG A  50      18.404  -4.255  -8.117  1.00 58.55           H  
ATOM    742  HD3 ARG A  50      18.004  -5.615  -7.063  1.00 58.55           H  
ATOM    743  NE  ARG A  50      19.968  -4.838  -6.851  1.00 58.55           N  
ATOM    744  HE  ARG A  50      20.870  -5.066  -7.244  1.00 58.55           H  
ATOM    745  NH1 ARG A  50      18.873  -3.992  -4.996  1.00 58.55           N  
ATOM    746 HH11 ARG A  50      17.960  -4.207  -5.370  1.00 58.55           H  
ATOM    747 HH12 ARG A  50      18.871  -3.681  -4.035  1.00 58.55           H  
ATOM    748  NH2 ARG A  50      21.079  -3.961  -5.061  1.00 58.55           N  
ATOM    749 HH21 ARG A  50      21.023  -3.579  -4.127  1.00 58.55           H  
ATOM    750 HH22 ARG A  50      21.967  -4.206  -5.473  1.00 58.55           H  
ATOM    751  CZ  ARG A  50      19.961  -4.269  -5.653  1.00 58.55           C  
ATOM    752  N   ASP A  51      18.047  -9.420 -10.757  1.00 59.41           N  
ATOM    753  H   ASP A  51      19.046  -9.523 -10.857  1.00 59.41           H  
ATOM    754  CA  ASP A  51      17.275 -10.588 -10.351  1.00 59.41           C  
ATOM    755  HA  ASP A  51      16.441 -10.729 -11.039  1.00 59.41           H  
ATOM    756  C   ASP A  51      16.715 -10.322  -8.954  1.00 59.41           C  
ATOM    757  CB  ASP A  51      18.137 -11.858 -10.385  1.00 59.41           C  
ATOM    758  HB2 ASP A  51      17.574 -12.673  -9.930  1.00 59.41           H  
ATOM    759  HB3 ASP A  51      19.039 -11.698  -9.794  1.00 59.41           H  
ATOM    760  O   ASP A  51      17.402 -10.453  -7.939  1.00 59.41           O  
ATOM    761  CG  ASP A  51      18.520 -12.280 -11.805  1.00 59.41           C  
ATOM    762  OD1 ASP A  51      17.677 -12.106 -12.714  1.00 59.41           O  
ATOM    763  OD2 ASP A  51      19.653 -12.787 -11.957  1.00 59.41           O  
ATOM    764  N   VAL A  52      15.464  -9.878  -8.895  1.00 61.44           N  
ATOM    765  H   VAL A  52      14.977  -9.691  -9.760  1.00 61.44           H  
ATOM    766  CA  VAL A  52      14.743  -9.813  -7.629  1.00 61.44           C  
ATOM    767  HA  VAL A  52      15.415  -9.442  -6.856  1.00 61.44           H  
ATOM    768  C   VAL A  52      14.344 -11.239  -7.289  1.00 61.44           C  
ATOM    769  CB  VAL A  52      13.541  -8.865  -7.689  1.00 61.44           C  
ATOM    770  HB  VAL A  52      12.796  -9.241  -8.390  1.00 61.44           H  
ATOM    771  O   VAL A  52      13.503 -11.839  -7.960  1.00 61.44           O  
ATOM    772  CG1 VAL A  52      12.919  -8.745  -6.301  1.00 61.44           C  
ATOM    773 HG11 VAL A  52      12.135  -7.989  -6.335  1.00 61.44           H  
ATOM    774 HG12 VAL A  52      13.667  -8.438  -5.570  1.00 61.44           H  
ATOM    775 HG13 VAL A  52      12.494  -9.702  -5.995  1.00 61.44           H  
ATOM    776  CG2 VAL A  52      13.956  -7.455  -8.123  1.00 61.44           C  
ATOM    777 HG21 VAL A  52      13.080  -6.807  -8.116  1.00 61.44           H  
ATOM    778 HG22 VAL A  52      14.361  -7.474  -9.135  1.00 61.44           H  
ATOM    779 HG23 VAL A  52      14.707  -7.060  -7.440  1.00 61.44           H  
ATOM    780  N   VAL A  53      14.984 -11.806  -6.268  1.00 57.94           N  
ATOM    781  H   VAL A  53      15.707 -11.280  -5.798  1.00 57.94           H  
ATOM    782  CA  VAL A  53      14.683 -13.165  -5.820  1.00 57.94           C  
ATOM    783  HA  VAL A  53      14.626 -13.810  -6.696  1.00 57.94           H  
ATOM    784  C   VAL A  53      13.314 -13.150  -5.148  1.00 57.94           C  
ATOM    785  CB  VAL A  53      15.784 -13.733  -4.904  1.00 57.94           C  
ATOM    786  HB  VAL A  53      15.863 -13.129  -4.001  1.00 57.94           H  
ATOM    787  O   VAL A  53      13.179 -12.810  -3.974  1.00 57.94           O  
ATOM    788  CG1 VAL A  53      15.469 -15.184  -4.510  1.00 57.94           C  
ATOM    789 HG11 VAL A  53      14.538 -15.227  -3.945  1.00 57.94           H  
ATOM    790 HG12 VAL A  53      15.378 -15.804  -5.402  1.00 57.94           H  
ATOM    791 HG13 VAL A  53      16.269 -15.576  -3.881  1.00 57.94           H  
ATOM    792  CG2 VAL A  53      17.148 -13.733  -5.610  1.00 57.94           C  
ATOM    793 HG21 VAL A  53      17.905 -14.172  -4.959  1.00 57.94           H  
ATOM    794 HG22 VAL A  53      17.453 -12.714  -5.846  1.00 57.94           H  
ATOM    795 HG23 VAL A  53      17.094 -14.306  -6.536  1.00 57.94           H  
ATOM    796  N   VAL A  54      12.282 -13.529  -5.901  1.00 55.68           N  
ATOM    797  H   VAL A  54      12.440 -13.656  -6.890  1.00 55.68           H  
ATOM    798  CA  VAL A  54      10.944 -13.763  -5.354  1.00 55.68           C  
ATOM    799  HA  VAL A  54      10.712 -12.945  -4.672  1.00 55.68           H  
ATOM    800  C   VAL A  54      10.986 -15.066  -4.554  1.00 55.68           C  
ATOM    801  CB  VAL A  54       9.851 -13.781  -6.442  1.00 55.68           C  
ATOM    802  HB  VAL A  54       9.976 -14.657  -7.079  1.00 55.68           H  
ATOM    803  O   VAL A  54      10.816 -16.160  -5.083  1.00 55.68           O  
ATOM    804  CG1 VAL A  54       8.455 -13.826  -5.799  1.00 55.68           C  
ATOM    805 HG11 VAL A  54       8.352 -14.723  -5.188  1.00 55.68           H  
ATOM    806 HG12 VAL A  54       7.693 -13.851  -6.577  1.00 55.68           H  
ATOM    807 HG13 VAL A  54       8.300 -12.946  -5.175  1.00 55.68           H  
ATOM    808  CG2 VAL A  54       9.910 -12.533  -7.331  1.00 55.68           C  
ATOM    809 HG21 VAL A  54      10.833 -12.527  -7.911  1.00 55.68           H  
ATOM    810 HG22 VAL A  54       9.878 -11.636  -6.713  1.00 55.68           H  
ATOM    811 HG23 VAL A  54       9.072 -12.527  -8.028  1.00 55.68           H  
ATOM    812  N   THR A  55      11.252 -14.957  -3.259  1.00 54.46           N  
ATOM    813  H   THR A  55      11.432 -14.026  -2.913  1.00 54.46           H  
ATOM    814  CA  THR A  55      11.063 -16.046  -2.297  1.00 54.46           C  
ATOM    815  HA  THR A  55      11.498 -16.952  -2.718  1.00 54.46           H  
ATOM    816  C   THR A  55       9.574 -16.316  -2.054  1.00 54.46           C  
ATOM    817  CB  THR A  55      11.776 -15.758  -0.967  1.00 54.46           C  
ATOM    818  HB  THR A  55      11.707 -16.651  -0.346  1.00 54.46           H  
ATOM    819  O   THR A  55       8.715 -15.474  -2.323  1.00 54.46           O  
ATOM    820  CG2 THR A  55      13.258 -15.431  -1.150  1.00 54.46           C  
ATOM    821 HG21 THR A  55      13.746 -16.233  -1.704  1.00 54.46           H  
ATOM    822 HG22 THR A  55      13.384 -14.493  -1.690  1.00 54.46           H  
ATOM    823 HG23 THR A  55      13.732 -15.339  -0.172  1.00 54.46           H  
ATOM    824  OG1 THR A  55      11.150 -14.700  -0.277  1.00 54.46           O  
ATOM    825  HG1 THR A  55      11.129 -13.945  -0.870  1.00 54.46           H  
ATOM    826  N   GLU A  56       9.247 -17.477  -1.479  1.00 53.36           N  
ATOM    827  H   GLU A  56       9.972 -18.161  -1.319  1.00 53.36           H  
ATOM    828  CA  GLU A  56       7.861 -17.896  -1.216  1.00 53.36           C  
ATOM    829  HA  GLU A  56       7.360 -18.024  -2.176  1.00 53.36           H  
ATOM    830  C   GLU A  56       7.030 -16.904  -0.383  1.00 53.36           C  
ATOM    831  CB  GLU A  56       7.831 -19.254  -0.511  1.00 53.36           C  
ATOM    832  HB2 GLU A  56       6.817 -19.432  -0.155  1.00 53.36           H  
ATOM    833  HB3 GLU A  56       8.499 -19.228   0.350  1.00 53.36           H  
ATOM    834  O   GLU A  56       5.806 -17.001  -0.376  1.00 53.36           O  
ATOM    835  CG  GLU A  56       8.210 -20.414  -1.440  1.00 53.36           C  
ATOM    836  HG2 GLU A  56       7.621 -20.336  -2.354  1.00 53.36           H  
ATOM    837  HG3 GLU A  56       9.264 -20.329  -1.702  1.00 53.36           H  
ATOM    838  CD  GLU A  56       7.946 -21.776  -0.779  1.00 53.36           C  
ATOM    839  OE1 GLU A  56       7.895 -22.771  -1.531  1.00 53.36           O  
ATOM    840  OE2 GLU A  56       7.797 -21.806   0.468  1.00 53.36           O  
ATOM    841  N   ARG A  57       7.660 -15.948   0.308  1.00 54.29           N  
ATOM    842  H   ARG A  57       8.663 -15.890   0.204  1.00 54.29           H  
ATOM    843  CA  ARG A  57       6.976 -14.966   1.164  1.00 54.29           C  
ATOM    844  HA  ARG A  57       5.898 -15.084   1.059  1.00 54.29           H  
ATOM    845  C   ARG A  57       7.237 -13.511   0.780  1.00 54.29           C  
ATOM    846  CB  ARG A  57       7.346 -15.230   2.627  1.00 54.29           C  
ATOM    847  HB2 ARG A  57       6.856 -14.487   3.256  1.00 54.29           H  
ATOM    848  HB3 ARG A  57       8.424 -15.132   2.750  1.00 54.29           H  
ATOM    849  O   ARG A  57       6.738 -12.615   1.458  1.00 54.29           O  
ATOM    850  CG  ARG A  57       6.898 -16.622   3.086  1.00 54.29           C  
ATOM    851  HG2 ARG A  57       7.420 -17.393   2.519  1.00 54.29           H  
ATOM    852  HG3 ARG A  57       5.824 -16.731   2.935  1.00 54.29           H  
ATOM    853  CD  ARG A  57       7.227 -16.792   4.567  1.00 54.29           C  
ATOM    854  HD2 ARG A  57       6.696 -16.030   5.137  1.00 54.29           H  
ATOM    855  HD3 ARG A  57       8.301 -16.656   4.699  1.00 54.29           H  
ATOM    856  NE  ARG A  57       6.833 -18.127   5.039  1.00 54.29           N  
ATOM    857  HE  ARG A  57       6.372 -18.722   4.365  1.00 54.29           H  
ATOM    858  NH1 ARG A  57       7.734 -17.974   7.142  1.00 54.29           N  
ATOM    859 HH11 ARG A  57       8.115 -17.074   6.888  1.00 54.29           H  
ATOM    860 HH12 ARG A  57       7.974 -18.415   8.018  1.00 54.29           H  
ATOM    861  NH2 ARG A  57       6.681 -19.845   6.518  1.00 54.29           N  
ATOM    862 HH21 ARG A  57       6.899 -20.266   7.409  1.00 54.29           H  
ATOM    863 HH22 ARG A  57       6.232 -20.402   5.805  1.00 54.29           H  
ATOM    864  CZ  ARG A  57       7.081 -18.640   6.228  1.00 54.29           C  
ATOM    865  N   SER A  58       8.017 -13.259  -0.267  1.00 62.30           N  
ATOM    866  H   SER A  58       8.360 -14.027  -0.825  1.00 62.30           H  
ATOM    867  CA  SER A  58       8.275 -11.900  -0.745  1.00 62.30           C  
ATOM    868  HA  SER A  58       8.201 -11.205   0.092  1.00 62.30           H  
ATOM    869  C   SER A  58       7.234 -11.509  -1.785  1.00 62.30           C  
ATOM    870  CB  SER A  58       9.690 -11.749  -1.301  1.00 62.30           C  
ATOM    871  HB2 SER A  58       9.788 -10.792  -1.812  1.00 62.30           H  
ATOM    872  HB3 SER A  58      10.415 -11.793  -0.488  1.00 62.30           H  
ATOM    873  O   SER A  58       7.063 -12.187  -2.799  1.00 62.30           O  
ATOM    874  OG  SER A  58       9.934 -12.797  -2.200  1.00 62.30           O  
ATOM    875  HG  SER A  58       9.167 -12.879  -2.770  1.00 62.30           H  
ATOM    876  N   HIS A  59       6.559 -10.396  -1.529  1.00 77.58           N  
ATOM    877  H   HIS A  59       6.773  -9.885  -0.684  1.00 77.58           H  
ATOM    878  CA  HIS A  59       5.705  -9.733  -2.500  1.00 77.58           C  
ATOM    879  HA  HIS A  59       5.342 -10.446  -3.240  1.00 77.58           H  
ATOM    880  C   HIS A  59       6.538  -8.667  -3.198  1.00 77.58           C  
ATOM    881  CB  HIS A  59       4.506  -9.116  -1.771  1.00 77.58           C  
ATOM    882  HB2 HIS A  59       4.853  -8.481  -0.956  1.00 77.58           H  
ATOM    883  HB3 HIS A  59       3.963  -8.487  -2.476  1.00 77.58           H  
ATOM    884  O   HIS A  59       7.003  -7.753  -2.533  1.00 77.58           O  
ATOM    885  CG  HIS A  59       3.564 -10.152  -1.219  1.00 77.58           C  
ATOM    886  CD2 HIS A  59       3.665 -10.805  -0.020  1.00 77.58           C  
ATOM    887  HD2 HIS A  59       4.445 -10.667   0.713  1.00 77.58           H  
ATOM    888  ND1 HIS A  59       2.433 -10.619  -1.840  1.00 77.58           N  
ATOM    889  HD1 HIS A  59       2.012 -10.211  -2.662  1.00 77.58           H  
ATOM    890  CE1 HIS A  59       1.870 -11.535  -1.033  1.00 77.58           C  
ATOM    891  HE1 HIS A  59       0.932 -12.037  -1.218  1.00 77.58           H  
ATOM    892  NE2 HIS A  59       2.589 -11.692   0.084  1.00 77.58           N  
ATOM    893  N   ILE A  60       6.725  -8.749  -4.512  1.00 84.66           N  
ATOM    894  H   ILE A  60       6.300  -9.509  -5.025  1.00 84.66           H  
ATOM    895  CA  ILE A  60       7.335  -7.643  -5.257  1.00 84.66           C  
ATOM    896  HA  ILE A  60       7.907  -7.014  -4.574  1.00 84.66           H  
ATOM    897  C   ILE A  60       6.218  -6.783  -5.812  1.00 84.66           C  
ATOM    898  CB  ILE A  60       8.325  -8.124  -6.330  1.00 84.66           C  
ATOM    899  HB  ILE A  60       7.782  -8.712  -7.070  1.00 84.66           H  
ATOM    900  O   ILE A  60       5.299  -7.278  -6.470  1.00 84.66           O  
ATOM    901  CG1 ILE A  60       9.417  -9.028  -5.720  1.00 84.66           C  
ATOM    902 HG12 ILE A  60       8.958  -9.960  -5.390  1.00 84.66           H  
ATOM    903 HG13 ILE A  60      10.130  -9.283  -6.505  1.00 84.66           H  
ATOM    904  CG2 ILE A  60       8.964  -6.922  -7.054  1.00 84.66           C  
ATOM    905 HG21 ILE A  60       9.431  -6.246  -6.339  1.00 84.66           H  
ATOM    906 HG22 ILE A  60       8.210  -6.375  -7.621  1.00 84.66           H  
ATOM    907 HG23 ILE A  60       9.720  -7.276  -7.755  1.00 84.66           H  
ATOM    908  CD1 ILE A  60      10.178  -8.433  -4.526  1.00 84.66           C  
ATOM    909 HD11 ILE A  60      10.972  -9.115  -4.222  1.00 84.66           H  
ATOM    910 HD12 ILE A  60      10.612  -7.468  -4.787  1.00 84.66           H  
ATOM    911 HD13 ILE A  60       9.502  -8.314  -3.679  1.00 84.66           H  
ATOM    912  N   LEU A  61       6.284  -5.490  -5.522  1.00 87.35           N  
ATOM    913  H   LEU A  61       7.071  -5.158  -4.982  1.00 87.35           H  
ATOM    914  CA  LEU A  61       5.324  -4.526  -6.027  1.00 87.35           C  
ATOM    915  HA  LEU A  61       4.436  -5.042  -6.392  1.00 87.35           H  
ATOM    916  C   LEU A  61       5.944  -3.768  -7.192  1.00 87.35           C  
ATOM    917  CB  LEU A  61       4.891  -3.621  -4.875  1.00 87.35           C  
ATOM    918  HB2 LEU A  61       4.376  -4.219  -4.124  1.00 87.35           H  
ATOM    919  HB3 LEU A  61       5.787  -3.203  -4.416  1.00 87.35           H  
ATOM    920  O   LEU A  61       6.848  -2.965  -7.003  1.00 87.35           O  
ATOM    921  CG  LEU A  61       3.980  -2.474  -5.326  1.00 87.35           C  
ATOM    922  HG  LEU A  61       4.476  -1.881  -6.094  1.00 87.35           H  
ATOM    923  CD1 LEU A  61       2.630  -2.960  -5.857  1.00 87.35           C  
ATOM    924 HD11 LEU A  61       1.979  -2.100  -6.010  1.00 87.35           H  
ATOM    925 HD12 LEU A  61       2.769  -3.467  -6.812  1.00 87.35           H  
ATOM    926 HD13 LEU A  61       2.165  -3.640  -5.142  1.00 87.35           H  
ATOM    927  CD2 LEU A  61       3.725  -1.568  -4.138  1.00 87.35           C  
ATOM    928 HD21 LEU A  61       2.918  -1.961  -3.520  1.00 87.35           H  
ATOM    929 HD22 LEU A  61       4.619  -1.499  -3.519  1.00 87.35           H  
ATOM    930 HD23 LEU A  61       3.479  -0.577  -4.521  1.00 87.35           H  
ATOM    931  N   TYR A  62       5.422  -3.988  -8.387  1.00 87.14           N  
ATOM    932  H   TYR A  62       4.653  -4.638  -8.466  1.00 87.14           H  
ATOM    933  CA  TYR A  62       5.766  -3.220  -9.575  1.00 87.14           C  
ATOM    934  HA  TYR A  62       6.800  -2.881  -9.511  1.00 87.14           H  
ATOM    935  C   TYR A  62       4.849  -2.015  -9.662  1.00 87.14           C  
ATOM    936  CB  TYR A  62       5.628  -4.102 -10.812  1.00 87.14           C  
ATOM    937  HB2 TYR A  62       4.598  -4.448 -10.897  1.00 87.14           H  
ATOM    938  HB3 TYR A  62       5.850  -3.506 -11.698  1.00 87.14           H  
ATOM    939  O   TYR A  62       3.649  -2.150  -9.425  1.00 87.14           O  
ATOM    940  CG  TYR A  62       6.553  -5.295 -10.773  1.00 87.14           C  
ATOM    941  CD1 TYR A  62       7.820  -5.202 -11.370  1.00 87.14           C  
ATOM    942  HD1 TYR A  62       8.096  -4.287 -11.874  1.00 87.14           H  
ATOM    943  CD2 TYR A  62       6.175  -6.475 -10.102  1.00 87.14           C  
ATOM    944  HD2 TYR A  62       5.212  -6.544  -9.618  1.00 87.14           H  
ATOM    945  CE1 TYR A  62       8.705  -6.298 -11.321  1.00 87.14           C  
ATOM    946  HE1 TYR A  62       9.675  -6.269 -11.794  1.00 87.14           H  
ATOM    947  CE2 TYR A  62       7.065  -7.562 -10.041  1.00 87.14           C  
ATOM    948  HE2 TYR A  62       6.801  -8.468  -9.517  1.00 87.14           H  
ATOM    949  OH  TYR A  62       9.175  -8.535 -10.615  1.00 87.14           O  
ATOM    950  HH  TYR A  62       9.990  -8.375 -11.095  1.00 87.14           H  
ATOM    951  CZ  TYR A  62       8.326  -7.478 -10.661  1.00 87.14           C  
ATOM    952  N   PHE A  63       5.388  -0.847  -9.993  1.00 86.32           N  
ATOM    953  H   PHE A  63       6.377  -0.794 -10.190  1.00 86.32           H  
ATOM    954  CA  PHE A  63       4.607   0.377 -10.073  1.00 86.32           C  
ATOM    955  HA  PHE A  63       3.622   0.101 -10.450  1.00 86.32           H  
ATOM    956  C   PHE A  63       5.196   1.410 -11.039  1.00 86.32           C  
ATOM    957  CB  PHE A  63       4.400   0.948  -8.669  1.00 86.32           C  
ATOM    958  HB2 PHE A  63       3.678   1.759  -8.764  1.00 86.32           H  
ATOM    959  HB3 PHE A  63       3.946   0.191  -8.030  1.00 86.32           H  
ATOM    960  O   PHE A  63       6.365   1.347 -11.407  1.00 86.32           O  
ATOM    961  CG  PHE A  63       5.628   1.496  -7.982  1.00 86.32           C  
ATOM    962  CD1 PHE A  63       6.507   0.617  -7.327  1.00 86.32           C  
ATOM    963  HD1 PHE A  63       6.319  -0.447  -7.332  1.00 86.32           H  
ATOM    964  CD2 PHE A  63       5.882   2.881  -7.974  1.00 86.32           C  
ATOM    965  HD2 PHE A  63       5.222   3.568  -8.483  1.00 86.32           H  
ATOM    966  CE1 PHE A  63       7.647   1.120  -6.682  1.00 86.32           C  
ATOM    967  HE1 PHE A  63       8.344   0.443  -6.210  1.00 86.32           H  
ATOM    968  CE2 PHE A  63       7.003   3.385  -7.298  1.00 86.32           C  
ATOM    969  HE2 PHE A  63       7.195   4.448  -7.282  1.00 86.32           H  
ATOM    970  CZ  PHE A  63       7.888   2.502  -6.661  1.00 86.32           C  
ATOM    971  HZ  PHE A  63       8.768   2.887  -6.166  1.00 86.32           H  
ATOM    972  N   THR A  64       4.384   2.381 -11.453  1.00 85.77           N  
ATOM    973  H   THR A  64       3.419   2.351 -11.156  1.00 85.77           H  
ATOM    974  CA  THR A  64       4.820   3.501 -12.301  1.00 85.77           C  
ATOM    975  HA  THR A  64       5.764   3.247 -12.782  1.00 85.77           H  
ATOM    976  C   THR A  64       5.025   4.754 -11.454  1.00 85.77           C  
ATOM    977  CB  THR A  64       3.805   3.764 -13.416  1.00 85.77           C  
ATOM    978  HB  THR A  64       2.864   4.099 -12.980  1.00 85.77           H  
ATOM    979  O   THR A  64       4.084   5.220 -10.823  1.00 85.77           O  
ATOM    980  CG2 THR A  64       4.301   4.808 -14.411  1.00 85.77           C  
ATOM    981 HG21 THR A  64       3.591   4.894 -15.233  1.00 85.77           H  
ATOM    982 HG22 THR A  64       4.387   5.775 -13.916  1.00 85.77           H  
ATOM    983 HG23 THR A  64       5.272   4.508 -14.806  1.00 85.77           H  
ATOM    984  OG1 THR A  64       3.569   2.574 -14.136  1.00 85.77           O  
ATOM    985  HG1 THR A  64       3.414   1.875 -13.496  1.00 85.77           H  
ATOM    986  N   GLY A  65       6.231   5.313 -11.421  1.00 85.56           N  
ATOM    987  H   GLY A  65       6.960   4.907 -11.990  1.00 85.56           H  
ATOM    988  CA  GLY A  65       6.525   6.542 -10.682  1.00 85.56           C  
ATOM    989  HA2 GLY A  65       7.600   6.721 -10.694  1.00 85.56           H  
ATOM    990  HA3 GLY A  65       6.220   6.413  -9.644  1.00 85.56           H  
ATOM    991  C   GLY A  65       5.815   7.781 -11.245  1.00 85.56           C  
ATOM    992  O   GLY A  65       5.191   7.753 -12.308  1.00 85.56           O  
ATOM    993  N   HIS A  66       5.926   8.911 -10.542  1.00 84.65           N  
ATOM    994  H   HIS A  66       6.526   8.907  -9.729  1.00 84.65           H  
ATOM    995  CA  HIS A  66       5.279  10.169 -10.936  1.00 84.65           C  
ATOM    996  HA  HIS A  66       4.213   9.981 -11.066  1.00 84.65           H  
ATOM    997  C   HIS A  66       5.788  10.737 -12.271  1.00 84.65           C  
ATOM    998  CB  HIS A  66       5.460  11.226  -9.836  1.00 84.65           C  
ATOM    999  HB2 HIS A  66       6.526  11.364  -9.651  1.00 84.65           H  
ATOM   1000  HB3 HIS A  66       5.062  12.175 -10.197  1.00 84.65           H  
ATOM   1001  O   HIS A  66       5.098  11.561 -12.868  1.00 84.65           O  
ATOM   1002  CG  HIS A  66       4.769  10.919  -8.534  1.00 84.65           C  
ATOM   1003  CD2 HIS A  66       5.310  11.059  -7.287  1.00 84.65           C  
ATOM   1004  HD2 HIS A  66       6.316  11.387  -7.067  1.00 84.65           H  
ATOM   1005  ND1 HIS A  66       3.465  10.509  -8.358  1.00 84.65           N  
ATOM   1006  HD1 HIS A  66       2.781  10.339  -9.082  1.00 84.65           H  
ATOM   1007  CE1 HIS A  66       3.243  10.374  -7.038  1.00 84.65           C  
ATOM   1008  HE1 HIS A  66       2.311  10.064  -6.590  1.00 84.65           H  
ATOM   1009  NE2 HIS A  66       4.353  10.684  -6.348  1.00 84.65           N  
ATOM   1010  N   LYS A  67       6.971  10.327 -12.749  1.00 85.56           N  
ATOM   1011  H   LYS A  67       7.476   9.600 -12.263  1.00 85.56           H  
ATOM   1012  CA  LYS A  67       7.520  10.726 -14.056  1.00 85.56           C  
ATOM   1013  HA  LYS A  67       6.964  11.588 -14.425  1.00 85.56           H  
ATOM   1014  C   LYS A  67       7.331   9.641 -15.125  1.00 85.56           C  
ATOM   1015  CB  LYS A  67       8.997  11.135 -13.935  1.00 85.56           C  
ATOM   1016  HB2 LYS A  67       9.610  10.261 -13.717  1.00 85.56           H  
ATOM   1017  HB3 LYS A  67       9.319  11.517 -14.904  1.00 85.56           H  
ATOM   1018  O   LYS A  67       7.930   9.740 -16.192  1.00 85.56           O  
ATOM   1019  CG  LYS A  67       9.270  12.214 -12.881  1.00 85.56           C  
ATOM   1020  HG2 LYS A  67       8.970  11.868 -11.892  1.00 85.56           H  
ATOM   1021  HG3 LYS A  67       8.716  13.117 -13.136  1.00 85.56           H  
ATOM   1022  CD  LYS A  67      10.773  12.504 -12.879  1.00 85.56           C  
ATOM   1023  HD2 LYS A  67      11.086  12.745 -13.894  1.00 85.56           H  
ATOM   1024  HD3 LYS A  67      11.303  11.610 -12.550  1.00 85.56           H  
ATOM   1025  CE  LYS A  67      11.104  13.675 -11.956  1.00 85.56           C  
ATOM   1026  HE2 LYS A  67      10.504  14.532 -12.262  1.00 85.56           H  
ATOM   1027  HE3 LYS A  67      10.823  13.404 -10.938  1.00 85.56           H  
ATOM   1028  NZ  LYS A  67      12.549  13.997 -12.044  1.00 85.56           N  
ATOM   1029  HZ1 LYS A  67      12.794  14.190 -13.005  1.00 85.56           H  
ATOM   1030  HZ2 LYS A  67      13.100  13.204 -11.746  1.00 85.56           H  
ATOM   1031  HZ3 LYS A  67      12.782  14.807 -11.488  1.00 85.56           H  
ATOM   1032  N   GLY A  68       6.506   8.626 -14.862  1.00 83.78           N  
ATOM   1033  H   GLY A  68       6.083   8.574 -13.946  1.00 83.78           H  
ATOM   1034  CA  GLY A  68       6.261   7.521 -15.789  1.00 83.78           C  
ATOM   1035  HA2 GLY A  68       5.298   7.068 -15.551  1.00 83.78           H  
ATOM   1036  HA3 GLY A  68       6.210   7.906 -16.807  1.00 83.78           H  
ATOM   1037  C   GLY A  68       7.329   6.423 -15.759  1.00 83.78           C  
ATOM   1038  O   GLY A  68       7.286   5.511 -16.580  1.00 83.78           O  
ATOM   1039  N   GLU A  69       8.290   6.488 -14.837  1.00 84.44           N  
ATOM   1040  H   GLU A  69       8.284   7.248 -14.171  1.00 84.44           H  
ATOM   1041  CA  GLU A  69       9.330   5.475 -14.698  1.00 84.44           C  
ATOM   1042  HA  GLU A  69       9.732   5.291 -15.695  1.00 84.44           H  
ATOM   1043  C   GLU A  69       8.754   4.145 -14.194  1.00 84.44           C  
ATOM   1044  CB  GLU A  69      10.502   5.983 -13.833  1.00 84.44           C  
ATOM   1045  HB2 GLU A  69      11.275   5.217 -13.877  1.00 84.44           H  
ATOM   1046  HB3 GLU A  69      10.921   6.880 -14.291  1.00 84.44           H  
ATOM   1047  O   GLU A  69       7.926   4.117 -13.285  1.00 84.44           O  
ATOM   1048  CG  GLU A  69      10.223   6.266 -12.343  1.00 84.44           C  
ATOM   1049  HG2 GLU A  69      11.159   6.110 -11.806  1.00 84.44           H  
ATOM   1050  HG3 GLU A  69       9.498   5.550 -11.957  1.00 84.44           H  
ATOM   1051  CD  GLU A  69       9.717   7.673 -12.011  1.00 84.44           C  
ATOM   1052  OE1 GLU A  69      10.115   8.224 -10.958  1.00 84.44           O  
ATOM   1053  OE2 GLU A  69       8.852   8.201 -12.736  1.00 84.44           O  
ATOM   1054  N   ARG A  70       9.204   3.022 -14.761  1.00 85.79           N  
ATOM   1055  H   ARG A  70       9.897   3.086 -15.493  1.00 85.79           H  
ATOM   1056  CA  ARG A  70       8.825   1.695 -14.264  1.00 85.79           C  
ATOM   1057  HA  ARG A  70       7.798   1.732 -13.900  1.00 85.79           H  
ATOM   1058  C   ARG A  70       9.718   1.328 -13.093  1.00 85.79           C  
ATOM   1059  CB  ARG A  70       8.900   0.636 -15.361  1.00 85.79           C  
ATOM   1060  HB2 ARG A  70       8.541  -0.307 -14.949  1.00 85.79           H  
ATOM   1061  HB3 ARG A  70       9.938   0.512 -15.669  1.00 85.79           H  
ATOM   1062  O   ARG A  70      10.938   1.234 -13.238  1.00 85.79           O  
ATOM   1063  CG  ARG A  70       8.060   1.005 -16.588  1.00 85.79           C  
ATOM   1064  HG2 ARG A  70       7.086   1.379 -16.271  1.00 85.79           H  
ATOM   1065  HG3 ARG A  70       8.566   1.788 -17.154  1.00 85.79           H  
ATOM   1066  CD  ARG A  70       7.843  -0.209 -17.491  1.00 85.79           C  
ATOM   1067  HD2 ARG A  70       7.389   0.130 -18.422  1.00 85.79           H  
ATOM   1068  HD3 ARG A  70       7.140  -0.872 -16.986  1.00 85.79           H  
ATOM   1069  NE  ARG A  70       9.083  -0.959 -17.789  1.00 85.79           N  
ATOM   1070  HE  ARG A  70       9.981  -0.540 -17.589  1.00 85.79           H  
ATOM   1071  NH1 ARG A  70       8.047  -2.729 -18.817  1.00 85.79           N  
ATOM   1072 HH11 ARG A  70       8.116  -3.641 -19.245  1.00 85.79           H  
ATOM   1073 HH12 ARG A  70       7.154  -2.273 -18.695  1.00 85.79           H  
ATOM   1074  NH2 ARG A  70      10.222  -2.775 -18.553  1.00 85.79           N  
ATOM   1075 HH21 ARG A  70      11.112  -2.324 -18.394  1.00 85.79           H  
ATOM   1076 HH22 ARG A  70      10.282  -3.636 -19.078  1.00 85.79           H  
ATOM   1077  CZ  ARG A  70       9.117  -2.137 -18.377  1.00 85.79           C  
ATOM   1078  N   LEU A  71       9.106   1.112 -11.944  1.00 88.24           N  
ATOM   1079  H   LEU A  71       8.099   1.185 -11.910  1.00 88.24           H  
ATOM   1080  CA  LEU A  71       9.777   0.829 -10.690  1.00 88.24           C  
ATOM   1081  HA  LEU A  71      10.849   0.727 -10.862  1.00 88.24           H  
ATOM   1082  C   LEU A  71       9.284  -0.494 -10.120  1.00 88.24           C  
ATOM   1083  CB  LEU A  71       9.540   1.989  -9.708  1.00 88.24           C  
ATOM   1084  HB2 LEU A  71       8.465   2.087  -9.555  1.00 88.24           H  
ATOM   1085  HB3 LEU A  71       9.995   1.742  -8.749  1.00 88.24           H  
ATOM   1086  O   LEU A  71       8.198  -0.976 -10.444  1.00 88.24           O  
ATOM   1087  CG  LEU A  71      10.093   3.342 -10.184  1.00 88.24           C  
ATOM   1088  HG  LEU A  71       9.687   3.562 -11.172  1.00 88.24           H  
ATOM   1089  CD1 LEU A  71       9.656   4.455  -9.234  1.00 88.24           C  
ATOM   1090 HD11 LEU A  71       8.569   4.534  -9.259  1.00 88.24           H  
ATOM   1091 HD12 LEU A  71      10.075   5.406  -9.562  1.00 88.24           H  
ATOM   1092 HD13 LEU A  71       9.989   4.235  -8.220  1.00 88.24           H  
ATOM   1093  CD2 LEU A  71      11.619   3.354 -10.274  1.00 88.24           C  
ATOM   1094 HD21 LEU A  71      11.931   2.725 -11.108  1.00 88.24           H  
ATOM   1095 HD22 LEU A  71      12.051   2.976  -9.348  1.00 88.24           H  
ATOM   1096 HD23 LEU A  71      11.979   4.366 -10.459  1.00 88.24           H  
ATOM   1097  N   LEU A  72      10.091  -1.063  -9.241  1.00 87.63           N  
ATOM   1098  H   LEU A  72      10.980  -0.623  -9.051  1.00 87.63           H  
ATOM   1099  CA  LEU A  72       9.679  -2.139  -8.359  1.00 87.63           C  
ATOM   1100  HA  LEU A  72       8.590  -2.181  -8.374  1.00 87.63           H  
ATOM   1101  C   LEU A  72      10.081  -1.805  -6.926  1.00 87.63           C  
ATOM   1102  CB  LEU A  72      10.185  -3.489  -8.893  1.00 87.63           C  
ATOM   1103  HB2 LEU A  72       9.721  -4.293  -8.322  1.00 87.63           H  
ATOM   1104  HB3 LEU A  72       9.820  -3.580  -9.916  1.00 87.63           H  
ATOM   1105  O   LEU A  72      11.057  -1.089  -6.704  1.00 87.63           O  
ATOM   1106  CG  LEU A  72      11.713  -3.682  -8.895  1.00 87.63           C  
ATOM   1107  HG  LEU A  72      12.208  -2.753  -9.178  1.00 87.63           H  
ATOM   1108  CD1 LEU A  72      12.238  -4.157  -7.538  1.00 87.63           C  
ATOM   1109 HD11 LEU A  72      13.280  -4.461  -7.640  1.00 87.63           H  
ATOM   1110 HD12 LEU A  72      11.664  -5.014  -7.186  1.00 87.63           H  
ATOM   1111 HD13 LEU A  72      12.185  -3.364  -6.792  1.00 87.63           H  
ATOM   1112  CD2 LEU A  72      12.092  -4.748  -9.923  1.00 87.63           C  
ATOM   1113 HD21 LEU A  72      11.760  -4.448 -10.916  1.00 87.63           H  
ATOM   1114 HD22 LEU A  72      11.623  -5.698  -9.666  1.00 87.63           H  
ATOM   1115 HD23 LEU A  72      13.174  -4.877  -9.948  1.00 87.63           H  
ATOM   1116  N   CYS A  73       9.311  -2.304  -5.969  1.00 88.34           N  
ATOM   1117  H   CYS A  73       8.502  -2.840  -6.250  1.00 88.34           H  
ATOM   1118  CA  CYS A  73       9.603  -2.247  -4.549  1.00 88.34           C  
ATOM   1119  HA  CYS A  73      10.516  -1.670  -4.398  1.00 88.34           H  
ATOM   1120  C   CYS A  73       9.836  -3.668  -4.038  1.00 88.34           C  
ATOM   1121  CB  CYS A  73       8.469  -1.522  -3.820  1.00 88.34           C  
ATOM   1122  HB2 CYS A  73       7.551  -2.104  -3.894  1.00 88.34           H  
ATOM   1123  HB3 CYS A  73       8.311  -0.542  -4.272  1.00 88.34           H  
ATOM   1124  O   CYS A  73       8.936  -4.511  -4.115  1.00 88.34           O  
ATOM   1125  SG  CYS A  73       8.901  -1.296  -2.075  1.00 88.34           S  
ATOM   1126  HG  CYS A  73      10.121  -0.783  -2.254  1.00 88.34           H  
ATOM   1127  N   ASP A  74      11.045  -3.910  -3.536  1.00 88.38           N  
ATOM   1128  H   ASP A  74      11.716  -3.156  -3.516  1.00 88.38           H  
ATOM   1129  CA  ASP A  74      11.464  -5.156  -2.908  1.00 88.38           C  
ATOM   1130  HA  ASP A  74      10.798  -5.958  -3.226  1.00 88.38           H  
ATOM   1131  C   ASP A  74      11.403  -5.021  -1.375  1.00 88.38           C  
ATOM   1132  CB  ASP A  74      12.871  -5.536  -3.395  1.00 88.38           C  
ATOM   1133  HB2 ASP A  74      13.571  -4.743  -3.134  1.00 88.38           H  
ATOM   1134  HB3 ASP A  74      12.851  -5.628  -4.481  1.00 88.38           H  
ATOM   1135  O   ASP A  74      12.202  -4.292  -0.780  1.00 88.38           O  
ATOM   1136  CG  ASP A  74      13.369  -6.861  -2.801  1.00 88.38           C  
ATOM   1137  OD1 ASP A  74      12.644  -7.470  -1.975  1.00 88.38           O  
ATOM   1138  OD2 ASP A  74      14.477  -7.284  -3.178  1.00 88.38           O  
ATOM   1139  N   PRO A  75      10.468  -5.708  -0.698  1.00 88.59           N  
ATOM   1140  CA  PRO A  75      10.319  -5.628   0.744  1.00 88.59           C  
ATOM   1141  HA  PRO A  75      10.539  -4.618   1.093  1.00 88.59           H  
ATOM   1142  C   PRO A  75      11.231  -6.599   1.511  1.00 88.59           C  
ATOM   1143  CB  PRO A  75       8.842  -5.914   0.977  1.00 88.59           C  
ATOM   1144  HB2 PRO A  75       8.256  -5.025   0.745  1.00 88.59           H  
ATOM   1145  HB3 PRO A  75       8.640  -6.255   1.993  1.00 88.59           H  
ATOM   1146  O   PRO A  75      11.041  -6.751   2.716  1.00 88.59           O  
ATOM   1147  CG  PRO A  75       8.568  -6.996  -0.056  1.00 88.59           C  
ATOM   1148  HG2 PRO A  75       8.920  -7.961   0.309  1.00 88.59           H  
ATOM   1149  HG3 PRO A  75       7.503  -7.036  -0.288  1.00 88.59           H  
ATOM   1150  CD  PRO A  75       9.416  -6.550  -1.249  1.00 88.59           C  
ATOM   1151  HD2 PRO A  75       8.806  -5.970  -1.942  1.00 88.59           H  
ATOM   1152  HD3 PRO A  75       9.846  -7.421  -1.743  1.00 88.59           H  
ATOM   1153  N   SER A  76      12.201  -7.270   0.877  1.00 83.10           N  
ATOM   1154  H   SER A  76      12.298  -7.164  -0.122  1.00 83.10           H  
ATOM   1155  CA  SER A  76      13.039  -8.297   1.529  1.00 83.10           C  
ATOM   1156  HA  SER A  76      12.391  -9.106   1.865  1.00 83.10           H  
ATOM   1157  C   SER A  76      13.798  -7.790   2.768  1.00 83.10           C  
ATOM   1158  CB  SER A  76      14.029  -8.889   0.520  1.00 83.10           C  
ATOM   1159  HB2 SER A  76      14.659  -9.623   1.023  1.00 83.10           H  
ATOM   1160  HB3 SER A  76      14.661  -8.103   0.105  1.00 83.10           H  
ATOM   1161  O   SER A  76      14.027  -8.556   3.702  1.00 83.10           O  
ATOM   1162  OG  SER A  76      13.321  -9.531  -0.519  1.00 83.10           O  
ATOM   1163  HG  SER A  76      13.132  -8.865  -1.184  1.00 83.10           H  
ATOM   1164  N   GLY A  77      14.139  -6.497   2.814  1.00 81.61           N  
ATOM   1165  H   GLY A  77      13.945  -5.941   1.993  1.00 81.61           H  
ATOM   1166  CA  GLY A  77      14.754  -5.828   3.973  1.00 81.61           C  
ATOM   1167  HA2 GLY A  77      15.246  -6.569   4.603  1.00 81.61           H  
ATOM   1168  HA3 GLY A  77      15.517  -5.137   3.612  1.00 81.61           H  
ATOM   1169  C   GLY A  77      13.782  -5.034   4.856  1.00 81.61           C  
ATOM   1170  O   GLY A  77      14.213  -4.266   5.713  1.00 81.61           O  
ATOM   1171  N   SER A  78      12.474  -5.155   4.625  1.00 85.21           N  
ATOM   1172  H   SER A  78      12.167  -5.851   3.961  1.00 85.21           H  
ATOM   1173  CA  SER A  78      11.454  -4.345   5.291  1.00 85.21           C  
ATOM   1174  HA  SER A  78      11.741  -3.296   5.210  1.00 85.21           H  
ATOM   1175  C   SER A  78      11.308  -4.709   6.768  1.00 85.21           C  
ATOM   1176  CB  SER A  78      10.123  -4.530   4.572  1.00 85.21           C  
ATOM   1177  HB2 SER A  78      10.282  -4.390   3.503  1.00 85.21           H  
ATOM   1178  HB3 SER A  78       9.754  -5.542   4.739  1.00 85.21           H  
ATOM   1179  O   SER A  78      11.100  -5.870   7.120  1.00 85.21           O  
ATOM   1180  OG  SER A  78       9.167  -3.596   5.012  1.00 85.21           O  
ATOM   1181  HG  SER A  78       8.854  -3.164   4.214  1.00 85.21           H  
ATOM   1182  N   ALA A  79      11.352  -3.701   7.642  1.00 81.49           N  
ATOM   1183  H   ALA A  79      11.538  -2.771   7.293  1.00 81.49           H  
ATOM   1184  CA  ALA A  79      11.116  -3.873   9.075  1.00 81.49           C  
ATOM   1185  HA  ALA A  79      11.565  -4.813   9.393  1.00 81.49           H  
ATOM   1186  C   ALA A  79       9.619  -3.943   9.431  1.00 81.49           C  
ATOM   1187  CB  ALA A  79      11.822  -2.733   9.817  1.00 81.49           C  
ATOM   1188  HB1 ALA A  79      12.885  -2.736   9.574  1.00 81.49           H  
ATOM   1189  HB2 ALA A  79      11.706  -2.870  10.893  1.00 81.49           H  
ATOM   1190  HB3 ALA A  79      11.386  -1.776   9.530  1.00 81.49           H  
ATOM   1191  O   ALA A  79       9.271  -4.271  10.566  1.00 81.49           O  
ATOM   1192  N   THR A  80       8.724  -3.629   8.489  1.00 85.69           N  
ATOM   1193  H   THR A  80       9.053  -3.418   7.557  1.00 85.69           H  
ATOM   1194  CA  THR A  80       7.276  -3.574   8.724  1.00 85.69           C  
ATOM   1195  HA  THR A  80       7.081  -3.815   9.769  1.00 85.69           H  
ATOM   1196  C   THR A  80       6.519  -4.614   7.908  1.00 85.69           C  
ATOM   1197  CB  THR A  80       6.709  -2.168   8.497  1.00 85.69           C  
ATOM   1198  HB  THR A  80       5.640  -2.189   8.709  1.00 85.69           H  
ATOM   1199  O   THR A  80       7.052  -5.269   7.016  1.00 85.69           O  
ATOM   1200  CG2 THR A  80       7.347  -1.163   9.456  1.00 85.69           C  
ATOM   1201 HG21 THR A  80       6.927  -0.169   9.297  1.00 85.69           H  
ATOM   1202 HG22 THR A  80       8.427  -1.125   9.318  1.00 85.69           H  
ATOM   1203 HG23 THR A  80       7.141  -1.464  10.483  1.00 85.69           H  
ATOM   1204  OG1 THR A  80       6.874  -1.758   7.166  1.00 85.69           O  
ATOM   1205  HG1 THR A  80       7.678  -1.234   7.138  1.00 85.69           H  
ATOM   1206  N   HIS A  81       5.245  -4.817   8.244  1.00 87.62           N  
ATOM   1207  H   HIS A  81       4.861  -4.279   9.008  1.00 87.62           H  
ATOM   1208  CA  HIS A  81       4.434  -5.900   7.689  1.00 87.62           C  
ATOM   1209  HA  HIS A  81       5.097  -6.638   7.237  1.00 87.62           H  
ATOM   1210  C   HIS A  81       3.496  -5.469   6.556  1.00 87.62           C  
ATOM   1211  CB  HIS A  81       3.694  -6.608   8.829  1.00 87.62           C  
ATOM   1212  HB2 HIS A  81       3.020  -5.900   9.313  1.00 87.62           H  
ATOM   1213  HB3 HIS A  81       3.100  -7.425   8.421  1.00 87.62           H  
ATOM   1214  O   HIS A  81       2.678  -6.278   6.127  1.00 87.62           O  
ATOM   1215  CG  HIS A  81       4.614  -7.196   9.863  1.00 87.62           C  
ATOM   1216  CD2 HIS A  81       4.491  -7.081  11.221  1.00 87.62           C  
ATOM   1217  HD2 HIS A  81       3.711  -6.554  11.749  1.00 87.62           H  
ATOM   1218  ND1 HIS A  81       5.750  -7.935   9.615  1.00 87.62           N  
ATOM   1219  HD1 HIS A  81       6.207  -8.031   8.720  1.00 87.62           H  
ATOM   1220  CE1 HIS A  81       6.297  -8.256  10.798  1.00 87.62           C  
ATOM   1221  HE1 HIS A  81       7.241  -8.763  10.933  1.00 87.62           H  
ATOM   1222  NE2 HIS A  81       5.552  -7.778  11.803  1.00 87.62           N  
ATOM   1223  N   GLY A  82       3.603  -4.240   6.036  1.00 89.04           N  
ATOM   1224  H   GLY A  82       4.309  -3.612   6.392  1.00 89.04           H  
ATOM   1225  CA  GLY A  82       2.713  -3.760   4.968  1.00 89.04           C  
ATOM   1226  HA2 GLY A  82       2.985  -2.738   4.702  1.00 89.04           H  
ATOM   1227  HA3 GLY A  82       1.684  -3.753   5.328  1.00 89.04           H  
ATOM   1228  C   GLY A  82       2.772  -4.610   3.694  1.00 89.04           C  
ATOM   1229  O   GLY A  82       1.758  -4.800   3.027  1.00 89.04           O  
ATOM   1230  N   HIS A  83       3.926  -5.224   3.412  1.00 87.90           N  
ATOM   1231  H   HIS A  83       4.725  -5.044   4.003  1.00 87.90           H  
ATOM   1232  CA  HIS A  83       4.095  -6.172   2.307  1.00 87.90           C  
ATOM   1233  HA  HIS A  83       3.653  -5.726   1.416  1.00 87.90           H  
ATOM   1234  C   HIS A  83       3.378  -7.516   2.505  1.00 87.90           C  
ATOM   1235  CB  HIS A  83       5.591  -6.384   2.046  1.00 87.90           C  
ATOM   1236  HB2 HIS A  83       5.700  -6.979   1.139  1.00 87.90           H  
ATOM   1237  HB3 HIS A  83       6.060  -5.417   1.864  1.00 87.90           H  
ATOM   1238  O   HIS A  83       3.345  -8.319   1.583  1.00 87.90           O  
ATOM   1239  CG  HIS A  83       6.311  -7.086   3.175  1.00 87.90           C  
ATOM   1240  CD2 HIS A  83       6.425  -8.441   3.358  1.00 87.90           C  
ATOM   1241  HD2 HIS A  83       6.010  -9.200   2.711  1.00 87.90           H  
ATOM   1242  ND1 HIS A  83       6.984  -6.486   4.215  1.00 87.90           N  
ATOM   1243  HD1 HIS A  83       7.213  -5.507   4.320  1.00 87.90           H  
ATOM   1244  CE1 HIS A  83       7.495  -7.451   4.994  1.00 87.90           C  
ATOM   1245  HE1 HIS A  83       8.130  -7.267   5.848  1.00 87.90           H  
ATOM   1246  NE2 HIS A  83       7.139  -8.668   4.546  1.00 87.90           N  
ATOM   1247  N   ARG A  84       2.810  -7.776   3.690  1.00 88.57           N  
ATOM   1248  H   ARG A  84       2.861  -7.057   4.397  1.00 88.57           H  
ATOM   1249  CA  ARG A  84       2.065  -9.001   4.031  1.00 88.57           C  
ATOM   1250  HA  ARG A  84       2.279  -9.761   3.279  1.00 88.57           H  
ATOM   1251  C   ARG A  84       0.547  -8.811   3.988  1.00 88.57           C  
ATOM   1252  CB  ARG A  84       2.502  -9.537   5.399  1.00 88.57           C  
ATOM   1253  HB2 ARG A  84       2.137  -8.877   6.186  1.00 88.57           H  
ATOM   1254  HB3 ARG A  84       2.039 -10.515   5.527  1.00 88.57           H  
ATOM   1255  O   ARG A  84      -0.195  -9.597   4.578  1.00 88.57           O  
ATOM   1256  CG  ARG A  84       4.015  -9.704   5.541  1.00 88.57           C  
ATOM   1257  HG2 ARG A  84       4.498  -8.727   5.555  1.00 88.57           H  
ATOM   1258  HG3 ARG A  84       4.395 -10.292   4.705  1.00 88.57           H  
ATOM   1259  CD  ARG A  84       4.305 -10.429   6.851  1.00 88.57           C  
ATOM   1260  HD2 ARG A  84       3.966  -9.814   7.685  1.00 88.57           H  
ATOM   1261  HD3 ARG A  84       3.750 -11.367   6.847  1.00 88.57           H  
ATOM   1262  NE  ARG A  84       5.735 -10.726   6.990  1.00 88.57           N  
ATOM   1263  HE  ARG A  84       6.345 -10.331   6.288  1.00 88.57           H  
ATOM   1264  NH1 ARG A  84       5.533 -12.056   8.851  1.00 88.57           N  
ATOM   1265 HH11 ARG A  84       4.542 -11.863   8.866  1.00 88.57           H  
ATOM   1266 HH12 ARG A  84       5.961 -12.584   9.598  1.00 88.57           H  
ATOM   1267  NH2 ARG A  84       7.543 -11.730   7.923  1.00 88.57           N  
ATOM   1268 HH21 ARG A  84       8.119 -11.294   7.217  1.00 88.57           H  
ATOM   1269 HH22 ARG A  84       7.976 -12.270   8.659  1.00 88.57           H  
ATOM   1270  CZ  ARG A  84       6.260 -11.504   7.916  1.00 88.57           C  
ATOM   1271  N   VAL A  85       0.083  -7.732   3.360  1.00 90.89           N  
ATOM   1272  H   VAL A  85       0.754  -7.122   2.914  1.00 90.89           H  
ATOM   1273  CA  VAL A  85      -1.340  -7.506   3.094  1.00 90.89           C  
ATOM   1274  HA  VAL A  85      -1.866  -7.503   4.048  1.00 90.89           H  
ATOM   1275  C   VAL A  85      -1.896  -8.661   2.256  1.00 90.89           C  
ATOM   1276  CB  VAL A  85      -1.544  -6.127   2.437  1.00 90.89           C  
ATOM   1277  HB  VAL A  85      -1.068  -5.384   3.077  1.00 90.89           H  
ATOM   1278  O   VAL A  85      -1.226  -9.150   1.350  1.00 90.89           O  
ATOM   1279  CG1 VAL A  85      -0.924  -5.998   1.040  1.00 90.89           C  
ATOM   1280 HG11 VAL A  85      -1.400  -6.693   0.348  1.00 90.89           H  
ATOM   1281 HG12 VAL A  85      -1.053  -4.980   0.671  1.00 90.89           H  
ATOM   1282 HG13 VAL A  85       0.143  -6.216   1.081  1.00 90.89           H  
ATOM   1283  CG2 VAL A  85      -3.024  -5.760   2.359  1.00 90.89           C  
ATOM   1284 HG21 VAL A  85      -3.126  -4.762   1.932  1.00 90.89           H  
ATOM   1285 HG22 VAL A  85      -3.562  -6.471   1.733  1.00 90.89           H  
ATOM   1286 HG23 VAL A  85      -3.445  -5.753   3.365  1.00 90.89           H  
ATOM   1287  N   ALA A  86      -3.106  -9.126   2.558  1.00 90.18           N  
ATOM   1288  H   ALA A  86      -3.653  -8.672   3.275  1.00 90.18           H  
ATOM   1289  CA  ALA A  86      -3.711 -10.228   1.815  1.00 90.18           C  
ATOM   1290  HA  ALA A  86      -2.931 -10.948   1.566  1.00 90.18           H  
ATOM   1291  C   ALA A  86      -4.326  -9.746   0.491  1.00 90.18           C  
ATOM   1292  CB  ALA A  86      -4.715 -10.944   2.724  1.00 90.18           C  
ATOM   1293  HB1 ALA A  86      -5.231 -11.728   2.169  1.00 90.18           H  
ATOM   1294  HB2 ALA A  86      -5.444 -10.231   3.109  1.00 90.18           H  
ATOM   1295  HB3 ALA A  86      -4.188 -11.394   3.565  1.00 90.18           H  
ATOM   1296  O   ALA A  86      -4.722  -8.586   0.355  1.00 90.18           O  
ATOM   1297  N   HIS A  87      -4.451 -10.644  -0.486  1.00 89.51           N  
ATOM   1298  H   HIS A  87      -4.146 -11.594  -0.328  1.00 89.51           H  
ATOM   1299  CA  HIS A  87      -5.165 -10.337  -1.722  1.00 89.51           C  
ATOM   1300  HA  HIS A  87      -4.895  -9.323  -2.019  1.00 89.51           H  
ATOM   1301  C   HIS A  87      -6.688 -10.401  -1.520  1.00 89.51           C  
ATOM   1302  CB  HIS A  87      -4.716 -11.267  -2.852  1.00 89.51           C  
ATOM   1303  HB2 HIS A  87      -4.886 -12.302  -2.555  1.00 89.51           H  
ATOM   1304  HB3 HIS A  87      -3.649 -11.131  -3.033  1.00 89.51           H  
ATOM   1305  O   HIS A  87      -7.193 -11.328  -0.890  1.00 89.51           O  
ATOM   1306  CG  HIS A  87      -5.465 -10.994  -4.131  1.00 89.51           C  
ATOM   1307  CD2 HIS A  87      -6.280 -11.866  -4.800  1.00 89.51           C  
ATOM   1308  HD2 HIS A  87      -6.459 -12.898  -4.537  1.00 89.51           H  
ATOM   1309  ND1 HIS A  87      -5.572  -9.772  -4.755  1.00 89.51           N  
ATOM   1310  HD1 HIS A  87      -5.157  -8.916  -4.418  1.00 89.51           H  
ATOM   1311  CE1 HIS A  87      -6.421  -9.908  -5.791  1.00 89.51           C  
ATOM   1312  HE1 HIS A  87      -6.730  -9.117  -6.458  1.00 89.51           H  
ATOM   1313  NE2 HIS A  87      -6.885 -11.167  -5.849  1.00 89.51           N  
ATOM   1314  N   SER A  88      -7.430  -9.454  -2.100  1.00 91.12           N  
ATOM   1315  H   SER A  88      -6.953  -8.688  -2.554  1.00 91.12           H  
ATOM   1316  CA  SER A  88      -8.885  -9.551  -2.280  1.00 91.12           C  
ATOM   1317  HA  SER A  88      -9.149 -10.605  -2.373  1.00 91.12           H  
ATOM   1318  C   SER A  88      -9.339  -8.781  -3.528  1.00 91.12           C  
ATOM   1319  CB  SER A  88      -9.606  -8.982  -1.056  1.00 91.12           C  
ATOM   1320  HB2 SER A  88      -9.338  -9.565  -0.175  1.00 91.12           H  
ATOM   1321  HB3 SER A  88      -9.291  -7.948  -0.915  1.00 91.12           H  
ATOM   1322  O   SER A  88      -8.885  -7.652  -3.723  1.00 91.12           O  
ATOM   1323  OG  SER A  88     -11.010  -8.999  -1.228  1.00 91.12           O  
ATOM   1324  HG  SER A  88     -11.405  -8.648  -0.426  1.00 91.12           H  
ATOM   1325  N   PRO A  89     -10.278  -9.312  -4.340  1.00 88.12           N  
ATOM   1326  CA  PRO A  89     -10.897  -8.571  -5.449  1.00 88.12           C  
ATOM   1327  HA  PRO A  89     -10.126  -8.101  -6.060  1.00 88.12           H  
ATOM   1328  C   PRO A  89     -11.873  -7.477  -4.975  1.00 88.12           C  
ATOM   1329  CB  PRO A  89     -11.618  -9.644  -6.270  1.00 88.12           C  
ATOM   1330  HB2 PRO A  89     -12.488  -9.250  -6.795  1.00 88.12           H  
ATOM   1331  HB3 PRO A  89     -10.918 -10.086  -6.978  1.00 88.12           H  
ATOM   1332  O   PRO A  89     -12.245  -6.584  -5.744  1.00 88.12           O  
ATOM   1333  CG  PRO A  89     -12.010 -10.689  -5.225  1.00 88.12           C  
ATOM   1334  HG2 PRO A  89     -12.143 -11.676  -5.668  1.00 88.12           H  
ATOM   1335  HG3 PRO A  89     -12.916 -10.373  -4.708  1.00 88.12           H  
ATOM   1336  CD  PRO A  89     -10.830 -10.659  -4.256  1.00 88.12           C  
ATOM   1337  HD2 PRO A  89     -10.074 -11.377  -4.573  1.00 88.12           H  
ATOM   1338  HD3 PRO A  89     -11.173 -10.893  -3.248  1.00 88.12           H  
ATOM   1339  N   THR A  90     -12.287  -7.526  -3.706  1.00 91.38           N  
ATOM   1340  H   THR A  90     -11.970  -8.300  -3.141  1.00 91.38           H  
ATOM   1341  CA  THR A  90     -13.065  -6.489  -3.013  1.00 91.38           C  
ATOM   1342  HA  THR A  90     -13.219  -5.637  -3.676  1.00 91.38           H  
ATOM   1343  C   THR A  90     -12.259  -5.993  -1.809  1.00 91.38           C  
ATOM   1344  CB  THR A  90     -14.455  -6.999  -2.599  1.00 91.38           C  
ATOM   1345  HB  THR A  90     -14.958  -6.224  -2.021  1.00 91.38           H  
ATOM   1346  O   THR A  90     -12.602  -6.309  -0.666  1.00 91.38           O  
ATOM   1347  CG2 THR A  90     -15.324  -7.335  -3.810  1.00 91.38           C  
ATOM   1348 HG21 THR A  90     -16.315  -7.633  -3.467  1.00 91.38           H  
ATOM   1349 HG22 THR A  90     -14.883  -8.158  -4.372  1.00 91.38           H  
ATOM   1350 HG23 THR A  90     -15.416  -6.460  -4.454  1.00 91.38           H  
ATOM   1351  OG1 THR A  90     -14.352  -8.162  -1.815  1.00 91.38           O  
ATOM   1352  HG1 THR A  90     -13.889  -7.903  -1.014  1.00 91.38           H  
ATOM   1353  N   PRO A  91     -11.137  -5.290  -2.043  1.00 94.65           N  
ATOM   1354  CA  PRO A  91     -10.216  -4.932  -0.976  1.00 94.65           C  
ATOM   1355  HA  PRO A  91     -10.007  -5.804  -0.356  1.00 94.65           H  
ATOM   1356  C   PRO A  91     -10.781  -3.813  -0.102  1.00 94.65           C  
ATOM   1357  CB  PRO A  91      -8.941  -4.499  -1.691  1.00 94.65           C  
ATOM   1358  HB2 PRO A  91      -8.350  -3.798  -1.103  1.00 94.65           H  
ATOM   1359  HB3 PRO A  91      -8.362  -5.387  -1.950  1.00 94.65           H  
ATOM   1360  O   PRO A  91     -11.541  -2.965  -0.579  1.00 94.65           O  
ATOM   1361  CG  PRO A  91      -9.490  -3.844  -2.952  1.00 94.65           C  
ATOM   1362  HG2 PRO A  91      -9.870  -2.856  -2.693  1.00 94.65           H  
ATOM   1363  HG3 PRO A  91      -8.738  -3.767  -3.738  1.00 94.65           H  
ATOM   1364  CD  PRO A  91     -10.650  -4.768  -3.317  1.00 94.65           C  
ATOM   1365  HD2 PRO A  91     -11.426  -4.216  -3.849  1.00 94.65           H  
ATOM   1366  HD3 PRO A  91     -10.278  -5.585  -3.936  1.00 94.65           H  
ATOM   1367  N   ASN A  92     -10.343  -3.758   1.154  1.00 96.71           N  
ATOM   1368  H   ASN A  92      -9.716  -4.482   1.474  1.00 96.71           H  
ATOM   1369  CA  ASN A  92     -10.600  -2.624   2.046  1.00 96.71           C  
ATOM   1370  HA  ASN A  92     -11.494  -2.109   1.694  1.00 96.71           H  
ATOM   1371  C   ASN A  92      -9.488  -1.562   2.005  1.00 96.71           C  
ATOM   1372  CB  ASN A  92     -10.930  -3.122   3.463  1.00 96.71           C  
ATOM   1373  HB2 ASN A  92     -11.134  -2.263   4.103  1.00 96.71           H  
ATOM   1374  HB3 ASN A  92     -11.839  -3.721   3.415  1.00 96.71           H  
ATOM   1375  O   ASN A  92      -9.682  -0.471   2.540  1.00 96.71           O  
ATOM   1376  CG  ASN A  92      -9.850  -3.960   4.122  1.00 96.71           C  
ATOM   1377  ND2 ASN A  92     -10.161  -4.561   5.244  1.00 96.71           N  
ATOM   1378 HD21 ASN A  92     -11.059  -4.417   5.683  1.00 96.71           H  
ATOM   1379 HD22 ASN A  92      -9.519  -5.235   5.637  1.00 96.71           H  
ATOM   1380  OD1 ASN A  92      -8.752  -4.133   3.620  1.00 96.71           O  
ATOM   1381  N   LEU A  93      -8.371  -1.827   1.322  1.00 95.72           N  
ATOM   1382  H   LEU A  93      -8.218  -2.772   0.998  1.00 95.72           H  
ATOM   1383  CA  LEU A  93      -7.301  -0.862   1.079  1.00 95.72           C  
ATOM   1384  HA  LEU A  93      -7.527   0.050   1.631  1.00 95.72           H  
ATOM   1385  C   LEU A  93      -7.194  -0.469  -0.400  1.00 95.72           C  
ATOM   1386  CB  LEU A  93      -5.962  -1.404   1.611  1.00 95.72           C  
ATOM   1387  HB2 LEU A  93      -5.190  -0.656   1.429  1.00 95.72           H  
ATOM   1388  HB3 LEU A  93      -5.692  -2.291   1.038  1.00 95.72           H  
ATOM   1389  O   LEU A  93      -7.551  -1.226  -1.307  1.00 95.72           O  
ATOM   1390  CG  LEU A  93      -5.956  -1.756   3.111  1.00 95.72           C  
ATOM   1391  HG  LEU A  93      -6.760  -2.454   3.344  1.00 95.72           H  
ATOM   1392  CD1 LEU A  93      -4.637  -2.432   3.468  1.00 95.72           C  
ATOM   1393 HD11 LEU A  93      -3.800  -1.922   2.991  1.00 95.72           H  
ATOM   1394 HD12 LEU A  93      -4.485  -2.413   4.547  1.00 95.72           H  
ATOM   1395 HD13 LEU A  93      -4.669  -3.463   3.117  1.00 95.72           H  
ATOM   1396  CD2 LEU A  93      -6.125  -0.519   3.989  1.00 95.72           C  
ATOM   1397 HD21 LEU A  93      -6.047  -0.796   5.040  1.00 95.72           H  
ATOM   1398 HD22 LEU A  93      -5.370   0.228   3.745  1.00 95.72           H  
ATOM   1399 HD23 LEU A  93      -7.123  -0.110   3.828  1.00 95.72           H  
ATOM   1400  N   TYR A  94      -6.678   0.731  -0.645  1.00 93.31           N  
ATOM   1401  H   TYR A  94      -6.453   1.312   0.150  1.00 93.31           H  
ATOM   1402  CA  TYR A  94      -6.095   1.135  -1.919  1.00 93.31           C  
ATOM   1403  HA  TYR A  94      -6.054   0.268  -2.579  1.00 93.31           H  
ATOM   1404  C   TYR A  94      -4.663   1.603  -1.709  1.00 93.31           C  
ATOM   1405  CB  TYR A  94      -6.919   2.221  -2.620  1.00 93.31           C  
ATOM   1406  HB2 TYR A  94      -6.508   2.367  -3.618  1.00 93.31           H  
ATOM   1407  HB3 TYR A  94      -7.941   1.864  -2.749  1.00 93.31           H  
ATOM   1408  O   TYR A  94      -4.278   2.003  -0.612  1.00 93.31           O  
ATOM   1409  CG  TYR A  94      -6.987   3.570  -1.932  1.00 93.31           C  
ATOM   1410  CD1 TYR A  94      -7.912   3.785  -0.894  1.00 93.31           C  
ATOM   1411  HD1 TYR A  94      -8.483   2.961  -0.493  1.00 93.31           H  
ATOM   1412  CD2 TYR A  94      -6.163   4.628  -2.361  1.00 93.31           C  
ATOM   1413  HD2 TYR A  94      -5.428   4.472  -3.136  1.00 93.31           H  
ATOM   1414  CE1 TYR A  94      -8.073   5.061  -0.332  1.00 93.31           C  
ATOM   1415  HE1 TYR A  94      -8.783   5.224   0.466  1.00 93.31           H  
ATOM   1416  CE2 TYR A  94      -6.298   5.905  -1.781  1.00 93.31           C  
ATOM   1417  HE2 TYR A  94      -5.664   6.713  -2.115  1.00 93.31           H  
ATOM   1418  OH  TYR A  94      -7.442   7.364  -0.242  1.00 93.31           O  
ATOM   1419  HH  TYR A  94      -6.781   7.969  -0.586  1.00 93.31           H  
ATOM   1420  CZ  TYR A  94      -7.271   6.128  -0.782  1.00 93.31           C  
ATOM   1421  N   LEU A  95      -3.886   1.545  -2.781  1.00 91.74           N  
ATOM   1422  H   LEU A  95      -4.279   1.252  -3.664  1.00 91.74           H  
ATOM   1423  CA  LEU A  95      -2.522   2.030  -2.801  1.00 91.74           C  
ATOM   1424  HA  LEU A  95      -2.135   2.041  -1.782  1.00 91.74           H  
ATOM   1425  C   LEU A  95      -2.493   3.455  -3.346  1.00 91.74           C  
ATOM   1426  CB  LEU A  95      -1.688   1.031  -3.606  1.00 91.74           C  
ATOM   1427  HB2 LEU A  95      -2.014   1.025  -4.646  1.00 91.74           H  
ATOM   1428  HB3 LEU A  95      -1.884   0.043  -3.190  1.00 91.74           H  
ATOM   1429  O   LEU A  95      -3.179   3.755  -4.325  1.00 91.74           O  
ATOM   1430  CG  LEU A  95      -0.179   1.298  -3.542  1.00 91.74           C  
ATOM   1431  HG  LEU A  95       0.091   1.712  -2.571  1.00 91.74           H  
ATOM   1432  CD1 LEU A  95       0.522  -0.045  -3.731  1.00 91.74           C  
ATOM   1433 HD11 LEU A  95       1.589   0.126  -3.870  1.00 91.74           H  
ATOM   1434 HD12 LEU A  95       0.370  -0.672  -2.852  1.00 91.74           H  
ATOM   1435 HD13 LEU A  95       0.137  -0.553  -4.615  1.00 91.74           H  
ATOM   1436  CD2 LEU A  95       0.312   2.223  -4.658  1.00 91.74           C  
ATOM   1437 HD21 LEU A  95      -0.341   3.087  -4.781  1.00 91.74           H  
ATOM   1438 HD22 LEU A  95       0.350   1.661  -5.591  1.00 91.74           H  
ATOM   1439 HD23 LEU A  95       1.314   2.590  -4.433  1.00 91.74           H  
ATOM   1440  N   ASP A  96      -1.671   4.301  -2.738  1.00 91.28           N  
ATOM   1441  H   ASP A  96      -1.173   3.996  -1.915  1.00 91.28           H  
ATOM   1442  CA  ASP A  96      -1.307   5.596  -3.299  1.00 91.28           C  
ATOM   1443  HA  ASP A  96      -1.513   5.566  -4.369  1.00 91.28           H  
ATOM   1444  C   ASP A  96       0.196   5.850  -3.143  1.00 91.28           C  
ATOM   1445  CB  ASP A  96      -2.173   6.703  -2.683  1.00 91.28           C  
ATOM   1446  HB2 ASP A  96      -3.180   6.314  -2.533  1.00 91.28           H  
ATOM   1447  HB3 ASP A  96      -1.769   6.975  -1.708  1.00 91.28           H  
ATOM   1448  O   ASP A  96       0.856   5.297  -2.256  1.00 91.28           O  
ATOM   1449  CG  ASP A  96      -2.296   7.948  -3.571  1.00 91.28           C  
ATOM   1450  OD1 ASP A  96      -1.707   7.950  -4.678  1.00 91.28           O  
ATOM   1451  OD2 ASP A  96      -3.056   8.854  -3.165  1.00 91.28           O  
ATOM   1452  N   LEU A  97       0.743   6.661  -4.042  1.00 90.74           N  
ATOM   1453  H   LEU A  97       0.114   7.195  -4.624  1.00 90.74           H  
ATOM   1454  CA  LEU A  97       2.170   6.928  -4.129  1.00 90.74           C  
ATOM   1455  HA  LEU A  97       2.692   6.261  -3.443  1.00 90.74           H  
ATOM   1456  C   LEU A  97       2.451   8.363  -3.697  1.00 90.74           C  
ATOM   1457  CB  LEU A  97       2.658   6.624  -5.555  1.00 90.74           C  
ATOM   1458  HB2 LEU A  97       2.313   5.630  -5.843  1.00 90.74           H  
ATOM   1459  HB3 LEU A  97       2.206   7.344  -6.236  1.00 90.74           H  
ATOM   1460  O   LEU A  97       1.957   9.314  -4.298  1.00 90.74           O  
ATOM   1461  CG  LEU A  97       4.188   6.679  -5.706  1.00 90.74           C  
ATOM   1462  HG  LEU A  97       4.557   7.641  -5.351  1.00 90.74           H  
ATOM   1463  CD1 LEU A  97       4.876   5.553  -4.928  1.00 90.74           C  
ATOM   1464 HD11 LEU A  97       4.781   5.721  -3.856  1.00 90.74           H  
ATOM   1465 HD12 LEU A  97       5.935   5.518  -5.186  1.00 90.74           H  
ATOM   1466 HD13 LEU A  97       4.426   4.596  -5.190  1.00 90.74           H  
ATOM   1467  CD2 LEU A  97       4.562   6.532  -7.180  1.00 90.74           C  
ATOM   1468 HD21 LEU A  97       5.646   6.524  -7.296  1.00 90.74           H  
ATOM   1469 HD22 LEU A  97       4.161   5.596  -7.570  1.00 90.74           H  
ATOM   1470 HD23 LEU A  97       4.148   7.365  -7.748  1.00 90.74           H  
ATOM   1471  N   TYR A  98       3.291   8.510  -2.680  1.00 91.25           N  
ATOM   1472  H   TYR A  98       3.647   7.679  -2.230  1.00 91.25           H  
ATOM   1473  CA  TYR A  98       3.756   9.801  -2.193  1.00 91.25           C  
ATOM   1474  HA  TYR A  98       3.281  10.600  -2.762  1.00 91.25           H  
ATOM   1475  C   TYR A  98       5.257   9.936  -2.388  1.00 91.25           C  
ATOM   1476  CB  TYR A  98       3.364   9.981  -0.723  1.00 91.25           C  
ATOM   1477  HB2 TYR A  98       3.846  10.874  -0.326  1.00 91.25           H  
ATOM   1478  HB3 TYR A  98       3.727   9.130  -0.146  1.00 91.25           H  
ATOM   1479  O   TYR A  98       5.985   8.945  -2.483  1.00 91.25           O  
ATOM   1480  CG  TYR A  98       1.872  10.116  -0.525  1.00 91.25           C  
ATOM   1481  CD1 TYR A  98       1.271  11.390  -0.529  1.00 91.25           C  
ATOM   1482  HD1 TYR A  98       1.876  12.269  -0.692  1.00 91.25           H  
ATOM   1483  CD2 TYR A  98       1.080   8.965  -0.382  1.00 91.25           C  
ATOM   1484  HD2 TYR A  98       1.531   7.984  -0.418  1.00 91.25           H  
ATOM   1485  CE1 TYR A  98      -0.120  11.519  -0.359  1.00 91.25           C  
ATOM   1486  HE1 TYR A  98      -0.581  12.496  -0.367  1.00 91.25           H  
ATOM   1487  CE2 TYR A  98      -0.307   9.092  -0.212  1.00 91.25           C  
ATOM   1488  HE2 TYR A  98      -0.926   8.212  -0.111  1.00 91.25           H  
ATOM   1489  OH  TYR A  98      -2.255  10.469  -0.021  1.00 91.25           O  
ATOM   1490  HH  TYR A  98      -2.576  11.330  -0.300  1.00 91.25           H  
ATOM   1491  CZ  TYR A  98      -0.913  10.363  -0.197  1.00 91.25           C  
ATOM   1492  N   ARG A  99       5.735  11.179  -2.392  1.00 87.03           N  
ATOM   1493  H   ARG A  99       5.079  11.942  -2.303  1.00 87.03           H  
ATOM   1494  CA  ARG A  99       7.160  11.490  -2.358  1.00 87.03           C  
ATOM   1495  HA  ARG A  99       7.720  10.556  -2.306  1.00 87.03           H  
ATOM   1496  C   ARG A  99       7.472  12.280  -1.095  1.00 87.03           C  
ATOM   1497  CB  ARG A  99       7.544  12.200  -3.659  1.00 87.03           C  
ATOM   1498  HB2 ARG A  99       7.059  11.689  -4.490  1.00 87.03           H  
ATOM   1499  HB3 ARG A  99       7.202  13.235  -3.640  1.00 87.03           H  
ATOM   1500  O   ARG A  99       7.031  13.415  -0.958  1.00 87.03           O  
ATOM   1501  CG  ARG A  99       9.058  12.142  -3.875  1.00 87.03           C  
ATOM   1502  HG2 ARG A  99       9.387  11.104  -3.830  1.00 87.03           H  
ATOM   1503  HG3 ARG A  99       9.567  12.713  -3.099  1.00 87.03           H  
ATOM   1504  CD  ARG A  99       9.396  12.713  -5.251  1.00 87.03           C  
ATOM   1505  HD2 ARG A  99       9.141  13.773  -5.253  1.00 87.03           H  
ATOM   1506  HD3 ARG A  99       8.796  12.201  -6.003  1.00 87.03           H  
ATOM   1507  NE  ARG A  99      10.821  12.517  -5.560  1.00 87.03           N  
ATOM   1508  HE  ARG A  99      11.293  11.765  -5.078  1.00 87.03           H  
ATOM   1509  NH1 ARG A  99      11.020  14.152  -7.156  1.00 87.03           N  
ATOM   1510 HH11 ARG A  99      11.618  14.795  -7.655  1.00 87.03           H  
ATOM   1511 HH12 ARG A  99      10.034  14.338  -7.047  1.00 87.03           H  
ATOM   1512  NH2 ARG A  99      12.819  12.974  -6.498  1.00 87.03           N  
ATOM   1513 HH21 ARG A  99      13.207  12.247  -5.914  1.00 87.03           H  
ATOM   1514 HH22 ARG A  99      13.431  13.539  -7.068  1.00 87.03           H  
ATOM   1515  CZ  ARG A  99      11.542  13.214  -6.411  1.00 87.03           C  
ATOM   1516  N   CYS A 100       8.245  11.676  -0.201  1.00 82.84           N  
ATOM   1517  H   CYS A 100       8.607  10.760  -0.425  1.00 82.84           H  
ATOM   1518  CA  CYS A 100       8.710  12.280   1.046  1.00 82.84           C  
ATOM   1519  HA  CYS A 100       8.367  13.311   1.124  1.00 82.84           H  
ATOM   1520  C   CYS A 100      10.240  12.271   1.018  1.00 82.84           C  
ATOM   1521  CB  CYS A 100       8.162  11.490   2.243  1.00 82.84           C  
ATOM   1522  HB2 CYS A 100       8.559  10.476   2.209  1.00 82.84           H  
ATOM   1523  HB3 CYS A 100       8.498  11.956   3.170  1.00 82.84           H  
ATOM   1524  O   CYS A 100      10.832  11.231   0.729  1.00 82.84           O  
ATOM   1525  SG  CYS A 100       6.343  11.427   2.220  1.00 82.84           S  
ATOM   1526  HG  CYS A 100       6.131  12.695   2.584  1.00 82.84           H  
ATOM   1527  N   ASP A 101      10.877  13.420   1.249  1.00 83.15           N  
ATOM   1528  H   ASP A 101      10.365  14.187   1.659  1.00 83.15           H  
ATOM   1529  CA  ASP A 101      12.344  13.559   1.242  1.00 83.15           C  
ATOM   1530  HA  ASP A 101      12.561  14.627   1.219  1.00 83.15           H  
ATOM   1531  C   ASP A 101      13.005  12.967  -0.012  1.00 83.15           C  
ATOM   1532  CB  ASP A 101      12.932  13.031   2.556  1.00 83.15           C  
ATOM   1533  HB2 ASP A 101      12.817  11.948   2.597  1.00 83.15           H  
ATOM   1534  HB3 ASP A 101      13.995  13.267   2.595  1.00 83.15           H  
ATOM   1535  O   ASP A 101      13.984  12.228   0.045  1.00 83.15           O  
ATOM   1536  CG  ASP A 101      12.241  13.670   3.756  1.00 83.15           C  
ATOM   1537  OD1 ASP A 101      11.986  14.893   3.678  1.00 83.15           O  
ATOM   1538  OD2 ASP A 101      11.908  12.906   4.687  1.00 83.15           O  
ATOM   1539  N   CYS A 102      12.418  13.259  -1.177  1.00 81.98           N  
ATOM   1540  H   CYS A 102      11.624  13.882  -1.124  1.00 81.98           H  
ATOM   1541  CA  CYS A 102      12.830  12.757  -2.491  1.00 81.98           C  
ATOM   1542  HA  CYS A 102      12.165  13.227  -3.216  1.00 81.98           H  
ATOM   1543  C   CYS A 102      12.672  11.245  -2.724  1.00 81.98           C  
ATOM   1544  CB  CYS A 102      14.251  13.244  -2.819  1.00 81.98           C  
ATOM   1545  HB2 CYS A 102      14.942  12.926  -2.038  1.00 81.98           H  
ATOM   1546  HB3 CYS A 102      14.593  12.812  -3.759  1.00 81.98           H  
ATOM   1547  O   CYS A 102      12.897  10.817  -3.861  1.00 81.98           O  
ATOM   1548  SG  CYS A 102      14.257  15.052  -2.945  1.00 81.98           S  
ATOM   1549  HG  CYS A 102      15.498  15.242  -2.487  1.00 81.98           H  
ATOM   1550  N   VAL A 103      12.214  10.471  -1.738  1.00 86.87           N  
ATOM   1551  H   VAL A 103      12.039  10.897  -0.839  1.00 86.87           H  
ATOM   1552  CA  VAL A 103      11.993   9.024  -1.836  1.00 86.87           C  
ATOM   1553  HA  VAL A 103      12.497   8.660  -2.732  1.00 86.87           H  
ATOM   1554  C   VAL A 103      10.504   8.720  -1.980  1.00 86.87           C  
ATOM   1555  CB  VAL A 103      12.608   8.273  -0.637  1.00 86.87           C  
ATOM   1556  HB  VAL A 103      12.049   8.510   0.268  1.00 86.87           H  
ATOM   1557  O   VAL A 103       9.646   9.361  -1.373  1.00 86.87           O  
ATOM   1558  CG1 VAL A 103      12.593   6.752  -0.858  1.00 86.87           C  
ATOM   1559 HG11 VAL A 103      13.111   6.243  -0.046  1.00 86.87           H  
ATOM   1560 HG12 VAL A 103      13.101   6.505  -1.790  1.00 86.87           H  
ATOM   1561 HG13 VAL A 103      11.571   6.375  -0.902  1.00 86.87           H  
ATOM   1562  CG2 VAL A 103      14.077   8.651  -0.414  1.00 86.87           C  
ATOM   1563 HG21 VAL A 103      14.156   9.697  -0.119  1.00 86.87           H  
ATOM   1564 HG22 VAL A 103      14.652   8.493  -1.326  1.00 86.87           H  
ATOM   1565 HG23 VAL A 103      14.508   8.053   0.389  1.00 86.87           H  
ATOM   1566  N   TYR A 104      10.185   7.723  -2.798  1.00 90.21           N  
ATOM   1567  H   TYR A 104      10.923   7.213  -3.263  1.00 90.21           H  
ATOM   1568  CA  TYR A 104       8.826   7.213  -2.914  1.00 90.21           C  
ATOM   1569  HA  TYR A 104       8.157   8.057  -3.082  1.00 90.21           H  
ATOM   1570  C   TYR A 104       8.382   6.512  -1.616  1.00 90.21           C  
ATOM   1571  CB  TYR A 104       8.752   6.297  -4.136  1.00 90.21           C  
ATOM   1572  HB2 TYR A 104       7.881   5.647  -4.052  1.00 90.21           H  
ATOM   1573  HB3 TYR A 104       9.651   5.682  -4.134  1.00 90.21           H  
ATOM   1574  O   TYR A 104       9.147   5.795  -0.966  1.00 90.21           O  
ATOM   1575  CG  TYR A 104       8.708   7.012  -5.469  1.00 90.21           C  
ATOM   1576  CD1 TYR A 104       7.603   7.819  -5.779  1.00 90.21           C  
ATOM   1577  HD1 TYR A 104       6.798   7.937  -5.068  1.00 90.21           H  
ATOM   1578  CD2 TYR A 104       9.754   6.862  -6.404  1.00 90.21           C  
ATOM   1579  HD2 TYR A 104      10.601   6.231  -6.179  1.00 90.21           H  
ATOM   1580  CE1 TYR A 104       7.533   8.455  -7.028  1.00 90.21           C  
ATOM   1581  HE1 TYR A 104       6.649   9.017  -7.289  1.00 90.21           H  
ATOM   1582  CE2 TYR A 104       9.696   7.529  -7.646  1.00 90.21           C  
ATOM   1583  HE2 TYR A 104      10.492   7.423  -8.368  1.00 90.21           H  
ATOM   1584  OH  TYR A 104       8.484   8.984  -9.144  1.00 90.21           O  
ATOM   1585  HH  TYR A 104       9.162   8.719  -9.769  1.00 90.21           H  
ATOM   1586  CZ  TYR A 104       8.578   8.326  -7.960  1.00 90.21           C  
ATOM   1587  N   ARG A 105       7.126   6.732  -1.233  1.00 91.82           N  
ATOM   1588  H   ARG A 105       6.584   7.381  -1.785  1.00 91.82           H  
ATOM   1589  CA  ARG A 105       6.438   6.079  -0.118  1.00 91.82           C  
ATOM   1590  HA  ARG A 105       7.042   5.255   0.261  1.00 91.82           H  
ATOM   1591  C   ARG A 105       5.137   5.500  -0.642  1.00 91.82           C  
ATOM   1592  CB  ARG A 105       6.159   7.081   1.013  1.00 91.82           C  
ATOM   1593  HB2 ARG A 105       5.510   6.613   1.752  1.00 91.82           H  
ATOM   1594  HB3 ARG A 105       5.624   7.936   0.600  1.00 91.82           H  
ATOM   1595  O   ARG A 105       4.328   6.214  -1.230  1.00 91.82           O  
ATOM   1596  CG  ARG A 105       7.412   7.605   1.725  1.00 91.82           C  
ATOM   1597  HG2 ARG A 105       7.107   8.413   2.390  1.00 91.82           H  
ATOM   1598  HG3 ARG A 105       8.113   8.014   0.997  1.00 91.82           H  
ATOM   1599  CD  ARG A 105       8.105   6.527   2.568  1.00 91.82           C  
ATOM   1600  HD2 ARG A 105       7.387   6.124   3.283  1.00 91.82           H  
ATOM   1601  HD3 ARG A 105       8.435   5.709   1.927  1.00 91.82           H  
ATOM   1602  NE  ARG A 105       9.241   7.103   3.309  1.00 91.82           N  
ATOM   1603  HE  ARG A 105       9.025   7.577   4.175  1.00 91.82           H  
ATOM   1604  NH1 ARG A 105      10.903   6.527   1.833  1.00 91.82           N  
ATOM   1605 HH11 ARG A 105      10.222   6.104   1.219  1.00 91.82           H  
ATOM   1606 HH12 ARG A 105      11.880   6.523   1.578  1.00 91.82           H  
ATOM   1607  NH2 ARG A 105      11.397   7.745   3.641  1.00 91.82           N  
ATOM   1608 HH21 ARG A 105      12.345   7.838   3.304  1.00 91.82           H  
ATOM   1609 HH22 ARG A 105      11.115   8.298   4.437  1.00 91.82           H  
ATOM   1610  CZ  ARG A 105      10.505   7.117   2.926  1.00 91.82           C  
ATOM   1611  N   ILE A 106       4.957   4.205  -0.431  1.00 92.84           N  
ATOM   1612  H   ILE A 106       5.668   3.684   0.063  1.00 92.84           H  
ATOM   1613  CA  ILE A 106       3.820   3.454  -0.949  1.00 92.84           C  
ATOM   1614  HA  ILE A 106       3.338   4.007  -1.755  1.00 92.84           H  
ATOM   1615  C   ILE A 106       2.814   3.299   0.188  1.00 92.84           C  
ATOM   1616  CB  ILE A 106       4.320   2.124  -1.531  1.00 92.84           C  
ATOM   1617  HB  ILE A 106       4.823   1.571  -0.737  1.00 92.84           H  
ATOM   1618  O   ILE A 106       2.963   2.448   1.066  1.00 92.84           O  
ATOM   1619  CG1 ILE A 106       5.331   2.367  -2.681  1.00 92.84           C  
ATOM   1620 HG12 ILE A 106       4.814   2.793  -3.541  1.00 92.84           H  
ATOM   1621 HG13 ILE A 106       6.091   3.081  -2.365  1.00 92.84           H  
ATOM   1622  CG2 ILE A 106       3.117   1.323  -2.030  1.00 92.84           C  
ATOM   1623 HG21 ILE A 106       2.641   1.868  -2.845  1.00 92.84           H  
ATOM   1624 HG22 ILE A 106       2.393   1.150  -1.233  1.00 92.84           H  
ATOM   1625 HG23 ILE A 106       3.457   0.348  -2.378  1.00 92.84           H  
ATOM   1626  CD1 ILE A 106       6.088   1.115  -3.124  1.00 92.84           C  
ATOM   1627 HD11 ILE A 106       6.951   1.414  -3.719  1.00 92.84           H  
ATOM   1628 HD12 ILE A 106       6.432   0.553  -2.256  1.00 92.84           H  
ATOM   1629 HD13 ILE A 106       5.445   0.497  -3.751  1.00 92.84           H  
ATOM   1630  N   ALA A 107       1.817   4.175   0.204  1.00 94.05           N  
ATOM   1631  H   ALA A 107       1.689   4.773  -0.600  1.00 94.05           H  
ATOM   1632  CA  ALA A 107       0.806   4.231   1.245  1.00 94.05           C  
ATOM   1633  HA  ALA A 107       1.258   3.982   2.205  1.00 94.05           H  
ATOM   1634  C   ALA A 107      -0.315   3.227   0.962  1.00 94.05           C  
ATOM   1635  CB  ALA A 107       0.281   5.668   1.318  1.00 94.05           C  
ATOM   1636  HB1 ALA A 107      -0.553   5.724   2.017  1.00 94.05           H  
ATOM   1637  HB2 ALA A 107      -0.078   5.976   0.336  1.00 94.05           H  
ATOM   1638  HB3 ALA A 107       1.075   6.341   1.640  1.00 94.05           H  
ATOM   1639  O   ALA A 107      -0.867   3.203  -0.137  1.00 94.05           O  
ATOM   1640  N   LEU A 108      -0.689   2.436   1.968  1.00 95.18           N  
ATOM   1641  H   LEU A 108      -0.188   2.486   2.843  1.00 95.18           H  
ATOM   1642  CA  LEU A 108      -1.884   1.598   1.941  1.00 95.18           C  
ATOM   1643  HA  LEU A 108      -2.256   1.519   0.920  1.00 95.18           H  
ATOM   1644  C   LEU A 108      -2.977   2.277   2.772  1.00 95.18           C  
ATOM   1645  CB  LEU A 108      -1.550   0.182   2.433  1.00 95.18           C  
ATOM   1646  HB2 LEU A 108      -2.477  -0.392   2.408  1.00 95.18           H  
ATOM   1647  HB3 LEU A 108      -1.214   0.234   3.469  1.00 95.18           H  
ATOM   1648  O   LEU A 108      -2.880   2.378   3.996  1.00 95.18           O  
ATOM   1649  CG  LEU A 108      -0.490  -0.572   1.606  1.00 95.18           C  
ATOM   1650  HG  LEU A 108       0.460  -0.041   1.651  1.00 95.18           H  
ATOM   1651  CD1 LEU A 108      -0.283  -1.977   2.174  1.00 95.18           C  
ATOM   1652 HD11 LEU A 108       0.421  -2.532   1.554  1.00 95.18           H  
ATOM   1653 HD12 LEU A 108      -1.227  -2.519   2.217  1.00 95.18           H  
ATOM   1654 HD13 LEU A 108       0.146  -1.907   3.174  1.00 95.18           H  
ATOM   1655  CD2 LEU A 108      -0.901  -0.722   0.140  1.00 95.18           C  
ATOM   1656 HD21 LEU A 108      -0.166  -1.331  -0.387  1.00 95.18           H  
ATOM   1657 HD22 LEU A 108      -1.882  -1.193   0.071  1.00 95.18           H  
ATOM   1658 HD23 LEU A 108      -0.930   0.256  -0.340  1.00 95.18           H  
ATOM   1659  N   ILE A 109      -4.004   2.779   2.093  1.00 95.66           N  
ATOM   1660  H   ILE A 109      -4.026   2.622   1.095  1.00 95.66           H  
ATOM   1661  CA  ILE A 109      -5.016   3.682   2.646  1.00 95.66           C  
ATOM   1662  HA  ILE A 109      -4.745   3.942   3.669  1.00 95.66           H  
ATOM   1663  C   ILE A 109      -6.374   2.984   2.684  1.00 95.66           C  
ATOM   1664  CB  ILE A 109      -5.074   4.993   1.831  1.00 95.66           C  
ATOM   1665  HB  ILE A 109      -5.377   4.746   0.813  1.00 95.66           H  
ATOM   1666  O   ILE A 109      -6.749   2.269   1.756  1.00 95.66           O  
ATOM   1667  CG1 ILE A 109      -3.698   5.694   1.774  1.00 95.66           C  
ATOM   1668 HG12 ILE A 109      -2.931   4.984   1.464  1.00 95.66           H  
ATOM   1669 HG13 ILE A 109      -3.432   6.068   2.762  1.00 95.66           H  
ATOM   1670  CG2 ILE A 109      -6.113   5.944   2.452  1.00 95.66           C  
ATOM   1671 HG21 ILE A 109      -7.113   5.516   2.382  1.00 95.66           H  
ATOM   1672 HG22 ILE A 109      -6.129   6.903   1.933  1.00 95.66           H  
ATOM   1673 HG23 ILE A 109      -5.860   6.137   3.495  1.00 95.66           H  
ATOM   1674  CD1 ILE A 109      -3.649   6.845   0.765  1.00 95.66           C  
ATOM   1675 HD11 ILE A 109      -3.955   6.490  -0.219  1.00 95.66           H  
ATOM   1676 HD12 ILE A 109      -2.623   7.209   0.705  1.00 95.66           H  
ATOM   1677 HD13 ILE A 109      -4.288   7.673   1.073  1.00 95.66           H  
ATOM   1678  N   ALA A 110      -7.138   3.210   3.750  1.00 96.71           N  
ATOM   1679  H   ALA A 110      -6.788   3.815   4.479  1.00 96.71           H  
ATOM   1680  CA  ALA A 110      -8.453   2.610   3.921  1.00 96.71           C  
ATOM   1681  HA  ALA A 110      -8.370   1.537   3.748  1.00 96.71           H  
ATOM   1682  C   ALA A 110      -9.489   3.155   2.913  1.00 96.71           C  
ATOM   1683  CB  ALA A 110      -8.854   2.803   5.383  1.00 96.71           C  
ATOM   1684  HB1 ALA A 110      -9.732   2.197   5.607  1.00 96.71           H  
ATOM   1685  HB2 ALA A 110      -9.066   3.854   5.578  1.00 96.71           H  
ATOM   1686  HB3 ALA A 110      -8.046   2.473   6.036  1.00 96.71           H  
ATOM   1687  O   ALA A 110      -9.765   4.357   2.867  1.00 96.71           O  
ATOM   1688  N   LYS A 111     -10.113   2.266   2.125  1.00 95.46           N  
ATOM   1689  H   LYS A 111      -9.834   1.300   2.220  1.00 95.46           H  
ATOM   1690  CA  LYS A 111     -11.233   2.581   1.207  1.00 95.46           C  
ATOM   1691  HA  LYS A 111     -10.988   3.470   0.626  1.00 95.46           H  
ATOM   1692  C   LYS A 111     -12.534   2.885   1.946  1.00 95.46           C  
ATOM   1693  CB  LYS A 111     -11.502   1.401   0.256  1.00 95.46           C  
ATOM   1694  HB2 LYS A 111     -11.566   0.472   0.822  1.00 95.46           H  
ATOM   1695  HB3 LYS A 111     -12.464   1.563  -0.229  1.00 95.46           H  
ATOM   1696  O   LYS A 111     -13.382   3.620   1.441  1.00 95.46           O  
ATOM   1697  CG  LYS A 111     -10.446   1.270  -0.841  1.00 95.46           C  
ATOM   1698  HG2 LYS A 111     -10.376   2.220  -1.370  1.00 95.46           H  
ATOM   1699  HG3 LYS A 111      -9.487   1.018  -0.388  1.00 95.46           H  
ATOM   1700  CD  LYS A 111     -10.826   0.185  -1.849  1.00 95.46           C  
ATOM   1701  HD2 LYS A 111     -10.780  -0.786  -1.355  1.00 95.46           H  
ATOM   1702  HD3 LYS A 111     -11.840   0.366  -2.205  1.00 95.46           H  
ATOM   1703  CE  LYS A 111      -9.857   0.203  -3.031  1.00 95.46           C  
ATOM   1704  HE2 LYS A 111      -8.875  -0.115  -2.680  1.00 95.46           H  
ATOM   1705  HE3 LYS A 111      -9.776   1.227  -3.395  1.00 95.46           H  
ATOM   1706  NZ  LYS A 111     -10.318  -0.670  -4.129  1.00 95.46           N  
ATOM   1707  HZ1 LYS A 111      -9.607  -0.739  -4.843  1.00 95.46           H  
ATOM   1708  HZ2 LYS A 111     -10.521  -1.592  -3.770  1.00 95.46           H  
ATOM   1709  HZ3 LYS A 111     -11.152  -0.278  -4.543  1.00 95.46           H  
ATOM   1710  N   SER A 112     -12.691   2.315   3.132  1.00 95.75           N  
ATOM   1711  H   SER A 112     -11.942   1.724   3.463  1.00 95.75           H  
ATOM   1712  CA  SER A 112     -13.833   2.463   4.035  1.00 95.75           C  
ATOM   1713  HA  SER A 112     -14.350   3.401   3.834  1.00 95.75           H  
ATOM   1714  C   SER A 112     -13.332   2.490   5.476  1.00 95.75           C  
ATOM   1715  CB  SER A 112     -14.827   1.315   3.816  1.00 95.75           C  
ATOM   1716  HB2 SER A 112     -15.688   1.434   4.474  1.00 95.75           H  
ATOM   1717  HB3 SER A 112     -15.178   1.349   2.784  1.00 95.75           H  
ATOM   1718  O   SER A 112     -12.141   2.343   5.721  1.00 95.75           O  
ATOM   1719  OG  SER A 112     -14.227   0.059   4.050  1.00 95.75           O  
ATOM   1720  HG  SER A 112     -14.242  -0.156   4.985  1.00 95.75           H  
ATOM   1721  N   HIS A 113     -14.229   2.683   6.439  1.00 97.42           N  
ATOM   1722  H   HIS A 113     -15.209   2.732   6.202  1.00 97.42           H  
ATOM   1723  CA  HIS A 113     -13.888   2.399   7.829  1.00 97.42           C  
ATOM   1724  HA  HIS A 113     -12.995   2.962   8.101  1.00 97.42           H  
ATOM   1725  C   HIS A 113     -13.586   0.899   7.984  1.00 97.42           C  
ATOM   1726  CB  HIS A 113     -15.050   2.855   8.708  1.00 97.42           C  
ATOM   1727  HB2 HIS A 113     -15.950   2.312   8.420  1.00 97.42           H  
ATOM   1728  HB3 HIS A 113     -15.227   3.918   8.541  1.00 97.42           H  
ATOM   1729  O   HIS A 113     -14.329   0.082   7.437  1.00 97.42           O  
ATOM   1730  CG  HIS A 113     -14.813   2.645  10.176  1.00 97.42           C  
ATOM   1731  CD2 HIS A 113     -15.455   1.735  10.970  1.00 97.42           C  
ATOM   1732  HD2 HIS A 113     -16.190   1.013  10.646  1.00 97.42           H  
ATOM   1733  ND1 HIS A 113     -13.971   3.372  10.986  1.00 97.42           N  
ATOM   1734  HD1 HIS A 113     -13.278   4.047  10.696  1.00 97.42           H  
ATOM   1735  CE1 HIS A 113     -14.138   2.938  12.246  1.00 97.42           C  
ATOM   1736  HE1 HIS A 113     -13.646   3.341  13.118  1.00 97.42           H  
ATOM   1737  NE2 HIS A 113     -15.035   1.943  12.281  1.00 97.42           N  
ATOM   1738  N   ILE A 114     -12.503   0.568   8.685  1.00 98.04           N  
ATOM   1739  H   ILE A 114     -11.945   1.312   9.078  1.00 98.04           H  
ATOM   1740  CA  ILE A 114     -12.056  -0.800   8.971  1.00 98.04           C  
ATOM   1741  HA  ILE A 114     -12.744  -1.518   8.525  1.00 98.04           H  
ATOM   1742  C   ILE A 114     -12.082  -0.971  10.484  1.00 98.04           C  
ATOM   1743  CB  ILE A 114     -10.641  -1.064   8.407  1.00 98.04           C  
ATOM   1744  HB  ILE A 114      -9.948  -0.388   8.908  1.00 98.04           H  
ATOM   1745  O   ILE A 114     -11.482  -0.171  11.205  1.00 98.04           O  
ATOM   1746  CG1 ILE A 114     -10.575  -0.781   6.889  1.00 98.04           C  
ATOM   1747 HG12 ILE A 114     -10.923   0.234   6.699  1.00 98.04           H  
ATOM   1748 HG13 ILE A 114     -11.239  -1.469   6.365  1.00 98.04           H  
ATOM   1749  CG2 ILE A 114     -10.184  -2.500   8.715  1.00 98.04           C  
ATOM   1750 HG21 ILE A 114     -10.835  -3.213   8.208  1.00 98.04           H  
ATOM   1751 HG22 ILE A 114     -10.217  -2.693   9.787  1.00 98.04           H  
ATOM   1752 HG23 ILE A 114      -9.155  -2.654   8.390  1.00 98.04           H  
ATOM   1753  CD1 ILE A 114      -9.168  -0.877   6.287  1.00 98.04           C  
ATOM   1754 HD11 ILE A 114      -8.468  -0.282   6.873  1.00 98.04           H  
ATOM   1755 HD12 ILE A 114      -8.840  -1.916   6.259  1.00 98.04           H  
ATOM   1756 HD13 ILE A 114      -9.190  -0.497   5.266  1.00 98.04           H  
ATOM   1757  N   LYS A 115     -12.779  -1.991  10.971  1.00 97.94           N  
ATOM   1758  H   LYS A 115     -13.138  -2.666  10.311  1.00 97.94           H  
ATOM   1759  CA  LYS A 115     -12.870  -2.272  12.405  1.00 97.94           C  
ATOM   1760  HA  LYS A 115     -12.927  -1.330  12.950  1.00 97.94           H  
ATOM   1761  C   LYS A 115     -11.627  -2.997  12.896  1.00 97.94           C  
ATOM   1762  CB  LYS A 115     -14.126  -3.087  12.721  1.00 97.94           C  
ATOM   1763  HB2 LYS A 115     -14.105  -3.364  13.775  1.00 97.94           H  
ATOM   1764  HB3 LYS A 115     -14.127  -4.001  12.127  1.00 97.94           H  
ATOM   1765  O   LYS A 115     -11.022  -3.795  12.178  1.00 97.94           O  
ATOM   1766  CG  LYS A 115     -15.403  -2.289  12.447  1.00 97.94           C  
ATOM   1767  HG2 LYS A 115     -15.405  -1.387  13.059  1.00 97.94           H  
ATOM   1768  HG3 LYS A 115     -15.451  -2.009  11.394  1.00 97.94           H  
ATOM   1769  CD  LYS A 115     -16.612  -3.153  12.796  1.00 97.94           C  
ATOM   1770  HD2 LYS A 115     -16.539  -3.471  13.836  1.00 97.94           H  
ATOM   1771  HD3 LYS A 115     -16.613  -4.030  12.148  1.00 97.94           H  
ATOM   1772  CE  LYS A 115     -17.892  -2.348  12.587  1.00 97.94           C  
ATOM   1773  HE2 LYS A 115     -17.858  -1.471  13.233  1.00 97.94           H  
ATOM   1774  HE3 LYS A 115     -17.914  -2.008  11.551  1.00 97.94           H  
ATOM   1775  NZ  LYS A 115     -19.079  -3.180  12.886  1.00 97.94           N  
ATOM   1776  HZ1 LYS A 115     -19.042  -3.499  13.843  1.00 97.94           H  
ATOM   1777  HZ2 LYS A 115     -19.929  -2.653  12.740  1.00 97.94           H  
ATOM   1778  HZ3 LYS A 115     -19.080  -3.987  12.279  1.00 97.94           H  
ATOM   1779  N   LYS A 116     -11.284  -2.785  14.164  1.00 97.66           N  
ATOM   1780  H   LYS A 116     -11.782  -2.065  14.668  1.00 97.66           H  
ATOM   1781  CA  LYS A 116     -10.282  -3.586  14.867  1.00 97.66           C  
ATOM   1782  HA  LYS A 116      -9.301  -3.344  14.459  1.00 97.66           H  
ATOM   1783  C   LYS A 116     -10.542  -5.083  14.660  1.00 97.66           C  
ATOM   1784  CB  LYS A 116     -10.323  -3.222  16.352  1.00 97.66           C  
ATOM   1785  HB2 LYS A 116     -10.110  -2.159  16.463  1.00 97.66           H  
ATOM   1786  HB3 LYS A 116     -11.322  -3.413  16.746  1.00 97.66           H  
ATOM   1787  O   LYS A 116     -11.653  -5.564  14.871  1.00 97.66           O  
ATOM   1788  CG  LYS A 116      -9.301  -4.046  17.141  1.00 97.66           C  
ATOM   1789  HG2 LYS A 116      -9.587  -5.098  17.125  1.00 97.66           H  
ATOM   1790  HG3 LYS A 116      -8.321  -3.944  16.675  1.00 97.66           H  
ATOM   1791  CD  LYS A 116      -9.233  -3.589  18.596  1.00 97.66           C  
ATOM   1792  HD2 LYS A 116      -8.928  -2.544  18.630  1.00 97.66           H  
ATOM   1793  HD3 LYS A 116     -10.215  -3.698  19.056  1.00 97.66           H  
ATOM   1794  CE  LYS A 116      -8.207  -4.456  19.327  1.00 97.66           C  
ATOM   1795  HE2 LYS A 116      -8.524  -5.498  19.273  1.00 97.66           H  
ATOM   1796  HE3 LYS A 116      -7.255  -4.366  18.804  1.00 97.66           H  
ATOM   1797  NZ  LYS A 116      -8.052  -4.028  20.735  1.00 97.66           N  
ATOM   1798  HZ1 LYS A 116      -8.934  -4.083  21.224  1.00 97.66           H  
ATOM   1799  HZ2 LYS A 116      -7.370  -4.607  21.204  1.00 97.66           H  
ATOM   1800  HZ3 LYS A 116      -7.721  -3.074  20.758  1.00 97.66           H  
ATOM   1801  N   GLY A 117      -9.491  -5.819  14.312  1.00 96.39           N  
ATOM   1802  H   GLY A 117      -8.609  -5.351  14.164  1.00 96.39           H  
ATOM   1803  CA  GLY A 117      -9.542  -7.260  14.071  1.00 96.39           C  
ATOM   1804  HA2 GLY A 117      -8.566  -7.690  14.294  1.00 96.39           H  
ATOM   1805  HA3 GLY A 117     -10.274  -7.715  14.739  1.00 96.39           H  
ATOM   1806  C   GLY A 117      -9.914  -7.656  12.641  1.00 96.39           C  
ATOM   1807  O   GLY A 117      -9.805  -8.834  12.313  1.00 96.39           O  
ATOM   1808  N   GLU A 118     -10.308  -6.718  11.774  1.00 96.62           N  
ATOM   1809  H   GLU A 118     -10.418  -5.758  12.068  1.00 96.62           H  
ATOM   1810  CA  GLU A 118     -10.549  -7.032  10.364  1.00 96.62           C  
ATOM   1811  HA  GLU A 118     -11.115  -7.963  10.338  1.00 96.62           H  
ATOM   1812  C   GLU A 118      -9.226  -7.237   9.603  1.00 96.62           C  
ATOM   1813  CB  GLU A 118     -11.410  -5.960   9.680  1.00 96.62           C  
ATOM   1814  HB2 GLU A 118     -10.958  -4.982   9.849  1.00 96.62           H  
ATOM   1815  HB3 GLU A 118     -11.425  -6.153   8.607  1.00 96.62           H  
ATOM   1816  O   GLU A 118      -8.266  -6.476   9.800  1.00 96.62           O  
ATOM   1817  CG  GLU A 118     -12.858  -5.976  10.194  1.00 96.62           C  
ATOM   1818  HG2 GLU A 118     -12.857  -5.805  11.271  1.00 96.62           H  
ATOM   1819  HG3 GLU A 118     -13.269  -6.970  10.018  1.00 96.62           H  
ATOM   1820  CD  GLU A 118     -13.766  -4.932   9.524  1.00 96.62           C  
ATOM   1821  OE1 GLU A 118     -15.004  -5.102   9.606  1.00 96.62           O  
ATOM   1822  OE2 GLU A 118     -13.250  -3.924   8.988  1.00 96.62           O  
ATOM   1823  N   PRO A 119      -9.151  -8.245   8.714  1.00 95.92           N  
ATOM   1824  CA  PRO A 119      -7.985  -8.455   7.871  1.00 95.92           C  
ATOM   1825  HA  PRO A 119      -7.088  -8.501   8.488  1.00 95.92           H  
ATOM   1826  C   PRO A 119      -7.842  -7.316   6.858  1.00 95.92           C  
ATOM   1827  CB  PRO A 119      -8.195  -9.814   7.201  1.00 95.92           C  
ATOM   1828  HB2 PRO A 119      -7.789 -10.598   7.840  1.00 95.92           H  
ATOM   1829  HB3 PRO A 119      -7.743  -9.860   6.210  1.00 95.92           H  
ATOM   1830  O   PRO A 119      -8.811  -6.853   6.249  1.00 95.92           O  
ATOM   1831  CG  PRO A 119      -9.716  -9.942   7.141  1.00 95.92           C  
ATOM   1832  HG2 PRO A 119     -10.035 -10.985   7.123  1.00 95.92           H  
ATOM   1833  HG3 PRO A 119     -10.094  -9.411   6.268  1.00 95.92           H  
ATOM   1834  CD  PRO A 119     -10.179  -9.232   8.412  1.00 95.92           C  
ATOM   1835  HD2 PRO A 119     -10.242  -9.947   9.233  1.00 95.92           H  
ATOM   1836  HD3 PRO A 119     -11.148  -8.764   8.241  1.00 95.92           H  
ATOM   1837  N   LEU A 120      -6.608  -6.876   6.647  1.00 96.11           N  
ATOM   1838  H   LEU A 120      -5.853  -7.336   7.135  1.00 96.11           H  
ATOM   1839  CA  LEU A 120      -6.257  -5.865   5.665  1.00 96.11           C  
ATOM   1840  HA  LEU A 120      -7.097  -5.183   5.533  1.00 96.11           H  
ATOM   1841  C   LEU A 120      -5.997  -6.523   4.316  1.00 96.11           C  
ATOM   1842  CB  LEU A 120      -5.053  -5.060   6.165  1.00 96.11           C  
ATOM   1843  HB2 LEU A 120      -4.753  -4.379   5.368  1.00 96.11           H  
ATOM   1844  HB3 LEU A 120      -4.219  -5.739   6.342  1.00 96.11           H  
ATOM   1845  O   LEU A 120      -5.207  -7.464   4.201  1.00 96.11           O  
ATOM   1846  CG  LEU A 120      -5.317  -4.253   7.450  1.00 96.11           C  
ATOM   1847  HG  LEU A 120      -5.405  -4.935   8.296  1.00 96.11           H  
ATOM   1848  CD1 LEU A 120      -4.149  -3.308   7.706  1.00 96.11           C  
ATOM   1849 HD11 LEU A 120      -4.032  -2.610   6.877  1.00 96.11           H  
ATOM   1850 HD12 LEU A 120      -4.346  -2.746   8.619  1.00 96.11           H  
ATOM   1851 HD13 LEU A 120      -3.228  -3.878   7.830  1.00 96.11           H  
ATOM   1852  CD2 LEU A 120      -6.574  -3.387   7.381  1.00 96.11           C  
ATOM   1853 HD21 LEU A 120      -6.637  -2.750   8.262  1.00 96.11           H  
ATOM   1854 HD22 LEU A 120      -7.458  -4.025   7.371  1.00 96.11           H  
ATOM   1855 HD23 LEU A 120      -6.556  -2.769   6.484  1.00 96.11           H  
ATOM   1856  N   THR A 121      -6.670  -6.014   3.289  1.00 94.99           N  
ATOM   1857  H   THR A 121      -7.262  -5.210   3.443  1.00 94.99           H  
ATOM   1858  CA  THR A 121      -6.673  -6.609   1.956  1.00 94.99           C  
ATOM   1859  HA  THR A 121      -5.845  -7.316   1.901  1.00 94.99           H  
ATOM   1860  C   THR A 121      -6.460  -5.567   0.868  1.00 94.99           C  
ATOM   1861  CB  THR A 121      -7.959  -7.393   1.676  1.00 94.99           C  
ATOM   1862  HB  THR A 121      -7.911  -7.756   0.650  1.00 94.99           H  
ATOM   1863  O   THR A 121      -6.984  -4.454   0.942  1.00 94.99           O  
ATOM   1864  CG2 THR A 121      -8.159  -8.596   2.595  1.00 94.99           C  
ATOM   1865 HG21 THR A 121      -8.173  -8.290   3.641  1.00 94.99           H  
ATOM   1866 HG22 THR A 121      -7.350  -9.308   2.433  1.00 94.99           H  
ATOM   1867 HG23 THR A 121      -9.103  -9.086   2.354  1.00 94.99           H  
ATOM   1868  OG1 THR A 121      -9.091  -6.569   1.827  1.00 94.99           O  
ATOM   1869  HG1 THR A 121      -9.070  -6.254   2.734  1.00 94.99           H  
ATOM   1870  N   LEU A 122      -5.714  -5.948  -0.166  1.00 92.16           N  
ATOM   1871  H   LEU A 122      -5.332  -6.882  -0.151  1.00 92.16           H  
ATOM   1872  CA  LEU A 122      -5.420  -5.143  -1.347  1.00 92.16           C  
ATOM   1873  HA  LEU A 122      -6.056  -4.258  -1.342  1.00 92.16           H  
ATOM   1874  C   LEU A 122      -5.735  -5.954  -2.611  1.00 92.16           C  
ATOM   1875  CB  LEU A 122      -3.949  -4.689  -1.277  1.00 92.16           C  
ATOM   1876  HB2 LEU A 122      -3.321  -5.579  -1.317  1.00 92.16           H  
ATOM   1877  HB3 LEU A 122      -3.775  -4.203  -0.318  1.00 92.16           H  
ATOM   1878  O   LEU A 122      -5.535  -7.168  -2.662  1.00 92.16           O  
ATOM   1879  CG  LEU A 122      -3.508  -3.726  -2.395  1.00 92.16           C  
ATOM   1880  HG  LEU A 122      -3.780  -4.142  -3.365  1.00 92.16           H  
ATOM   1881  CD1 LEU A 122      -4.151  -2.344  -2.246  1.00 92.16           C  
ATOM   1882 HD11 LEU A 122      -3.894  -1.913  -1.279  1.00 92.16           H  
ATOM   1883 HD12 LEU A 122      -3.785  -1.693  -3.040  1.00 92.16           H  
ATOM   1884 HD13 LEU A 122      -5.235  -2.421  -2.334  1.00 92.16           H  
ATOM   1885  CD2 LEU A 122      -1.989  -3.569  -2.372  1.00 92.16           C  
ATOM   1886 HD21 LEU A 122      -1.676  -2.898  -3.172  1.00 92.16           H  
ATOM   1887 HD22 LEU A 122      -1.664  -3.170  -1.412  1.00 92.16           H  
ATOM   1888 HD23 LEU A 122      -1.526  -4.543  -2.531  1.00 92.16           H  
ATOM   1889  N   ASP A 123      -6.212  -5.285  -3.655  1.00 89.22           N  
ATOM   1890  H   ASP A 123      -6.283  -4.278  -3.602  1.00 89.22           H  
ATOM   1891  CA  ASP A 123      -6.292  -5.901  -4.976  1.00 89.22           C  
ATOM   1892  HA  ASP A 123      -6.583  -6.947  -4.872  1.00 89.22           H  
ATOM   1893  C   ASP A 123      -4.903  -5.836  -5.616  1.00 89.22           C  
ATOM   1894  CB  ASP A 123      -7.375  -5.225  -5.822  1.00 89.22           C  
ATOM   1895  HB2 ASP A 123      -7.111  -4.181  -5.994  1.00 89.22           H  
ATOM   1896  HB3 ASP A 123      -8.315  -5.261  -5.271  1.00 89.22           H  
ATOM   1897  O   ASP A 123      -4.344  -4.757  -5.797  1.00 89.22           O  
ATOM   1898  CG  ASP A 123      -7.615  -5.921  -7.162  1.00 89.22           C  
ATOM   1899  OD1 ASP A 123      -6.857  -6.865  -7.489  1.00 89.22           O  
ATOM   1900  OD2 ASP A 123      -8.577  -5.488  -7.842  1.00 89.22           O  
ATOM   1901  N   PHE A 124      -4.312  -6.992  -5.907  1.00 86.81           N  
ATOM   1902  H   PHE A 124      -4.874  -7.832  -5.895  1.00 86.81           H  
ATOM   1903  CA  PHE A 124      -2.931  -7.081  -6.386  1.00 86.81           C  
ATOM   1904  HA  PHE A 124      -2.315  -6.333  -5.887  1.00 86.81           H  
ATOM   1905  C   PHE A 124      -2.822  -6.803  -7.884  1.00 86.81           C  
ATOM   1906  CB  PHE A 124      -2.377  -8.473  -6.065  1.00 86.81           C  
ATOM   1907  HB2 PHE A 124      -1.468  -8.619  -6.649  1.00 86.81           H  
ATOM   1908  HB3 PHE A 124      -3.089  -9.224  -6.406  1.00 86.81           H  
ATOM   1909  O   PHE A 124      -1.737  -6.487  -8.369  1.00 86.81           O  
ATOM   1910  CG  PHE A 124      -2.032  -8.757  -4.613  1.00 86.81           C  
ATOM   1911  CD1 PHE A 124      -2.374  -7.890  -3.553  1.00 86.81           C  
ATOM   1912  HD1 PHE A 124      -2.896  -6.961  -3.727  1.00 86.81           H  
ATOM   1913  CD2 PHE A 124      -1.332  -9.940  -4.331  1.00 86.81           C  
ATOM   1914  HD2 PHE A 124      -1.023 -10.580  -5.145  1.00 86.81           H  
ATOM   1915  CE1 PHE A 124      -2.043  -8.235  -2.233  1.00 86.81           C  
ATOM   1916  HE1 PHE A 124      -2.328  -7.590  -1.415  1.00 86.81           H  
ATOM   1917  CE2 PHE A 124      -1.004 -10.286  -3.014  1.00 86.81           C  
ATOM   1918  HE2 PHE A 124      -0.477 -11.207  -2.811  1.00 86.81           H  
ATOM   1919  CZ  PHE A 124      -1.357  -9.428  -1.964  1.00 86.81           C  
ATOM   1920  HZ  PHE A 124      -1.087  -9.688  -0.951  1.00 86.81           H  
ATOM   1921  N   GLN A 125      -3.930  -6.938  -8.612  1.00 79.21           N  
ATOM   1922  H   GLN A 125      -4.802  -7.120  -8.134  1.00 79.21           H  
ATOM   1923  CA  GLN A 125      -4.002  -6.731 -10.053  1.00 79.21           C  
ATOM   1924  HA  GLN A 125      -3.161  -6.121 -10.385  1.00 79.21           H  
ATOM   1925  C   GLN A 125      -5.287  -5.964 -10.379  1.00 79.21           C  
ATOM   1926  CB  GLN A 125      -3.932  -8.075 -10.788  1.00 79.21           C  
ATOM   1927  HB2 GLN A 125      -4.737  -8.722 -10.440  1.00 79.21           H  
ATOM   1928  HB3 GLN A 125      -4.073  -7.888 -11.852  1.00 79.21           H  
ATOM   1929  O   GLN A 125      -6.203  -6.515 -11.001  1.00 79.21           O  
ATOM   1930  CG  GLN A 125      -2.591  -8.798 -10.599  1.00 79.21           C  
ATOM   1931  HG2 GLN A 125      -2.452  -9.043  -9.547  1.00 79.21           H  
ATOM   1932  HG3 GLN A 125      -1.776  -8.146 -10.914  1.00 79.21           H  
ATOM   1933  CD  GLN A 125      -2.519 -10.091 -11.401  1.00 79.21           C  
ATOM   1934  NE2 GLN A 125      -1.543 -10.928 -11.133  1.00 79.21           N  
ATOM   1935 HE21 GLN A 125      -0.858 -10.713 -10.422  1.00 79.21           H  
ATOM   1936 HE22 GLN A 125      -1.518 -11.774 -11.684  1.00 79.21           H  
ATOM   1937  OE1 GLN A 125      -3.323 -10.375 -12.274  1.00 79.21           O  
ATOM   1938  N   PRO A 126      -5.388  -4.692  -9.953  1.00 67.01           N  
ATOM   1939  CA  PRO A 126      -6.597  -3.918 -10.162  1.00 67.01           C  
ATOM   1940  HA  PRO A 126      -7.446  -4.432  -9.711  1.00 67.01           H  
ATOM   1941  C   PRO A 126      -6.863  -3.750 -11.661  1.00 67.01           C  
ATOM   1942  CB  PRO A 126      -6.365  -2.595  -9.426  1.00 67.01           C  
ATOM   1943  HB2 PRO A 126      -6.863  -1.756  -9.911  1.00 67.01           H  
ATOM   1944  HB3 PRO A 126      -6.705  -2.694  -8.395  1.00 67.01           H  
ATOM   1945  O   PRO A 126      -6.188  -2.997 -12.361  1.00 67.01           O  
ATOM   1946  CG  PRO A 126      -4.844  -2.441  -9.442  1.00 67.01           C  
ATOM   1947  HG2 PRO A 126      -4.494  -1.821  -8.616  1.00 67.01           H  
ATOM   1948  HG3 PRO A 126      -4.522  -2.022 -10.395  1.00 67.01           H  
ATOM   1949  CD  PRO A 126      -4.353  -3.880  -9.324  1.00 67.01           C  
ATOM   1950  HD2 PRO A 126      -3.390  -3.986  -9.825  1.00 67.01           H  
ATOM   1951  HD3 PRO A 126      -4.262  -4.152  -8.273  1.00 67.01           H  
ATOM   1952  N   LYS A 127      -7.895  -4.426 -12.172  1.00 62.77           N  
ATOM   1953  H   LYS A 127      -8.332  -5.116 -11.577  1.00 62.77           H  
ATOM   1954  CA  LYS A 127      -8.429  -4.159 -13.515  1.00 62.77           C  
ATOM   1955  HA  LYS A 127      -7.609  -4.185 -14.233  1.00 62.77           H  
ATOM   1956  C   LYS A 127      -9.030  -2.755 -13.505  1.00 62.77           C  
ATOM   1957  CB  LYS A 127      -9.485  -5.210 -13.903  1.00 62.77           C  
ATOM   1958  HB2 LYS A 127     -10.277  -5.219 -13.154  1.00 62.77           H  
ATOM   1959  HB3 LYS A 127      -9.921  -4.926 -14.860  1.00 62.77           H  
ATOM   1960  O   LYS A 127      -9.924  -2.524 -12.700  1.00 62.77           O  
ATOM   1961  CG  LYS A 127      -8.890  -6.620 -14.030  1.00 62.77           C  
ATOM   1962  HG2 LYS A 127      -8.088  -6.604 -14.768  1.00 62.77           H  
ATOM   1963  HG3 LYS A 127      -8.473  -6.926 -13.070  1.00 62.77           H  
ATOM   1964  CD  LYS A 127      -9.951  -7.642 -14.460  1.00 62.77           C  
ATOM   1965  HD2 LYS A 127     -10.758  -7.651 -13.727  1.00 62.77           H  
ATOM   1966  HD3 LYS A 127     -10.349  -7.361 -15.435  1.00 62.77           H  
ATOM   1967  CE  LYS A 127      -9.307  -9.032 -14.539  1.00 62.77           C  
ATOM   1968  HE2 LYS A 127      -8.480  -8.991 -15.248  1.00 62.77           H  
ATOM   1969  HE3 LYS A 127      -8.880  -9.270 -13.564  1.00 62.77           H  
ATOM   1970  NZ  LYS A 127     -10.274 -10.084 -14.943  1.00 62.77           N  
ATOM   1971  HZ1 LYS A 127     -10.654  -9.890 -15.858  1.00 62.77           H  
ATOM   1972  HZ2 LYS A 127      -9.808 -10.979 -14.979  1.00 62.77           H  
ATOM   1973  HZ3 LYS A 127     -11.027 -10.152 -14.273  1.00 62.77           H  
ATOM   1974  N   HIS A 128      -8.528  -1.847 -14.354  1.00 51.84           N  
ATOM   1975  H   HIS A 128      -7.718  -2.138 -14.883  1.00 51.84           H  
ATOM   1976  CA  HIS A 128      -9.029  -0.481 -14.606  1.00 51.84           C  
ATOM   1977  HA  HIS A 128      -8.194   0.208 -14.473  1.00 51.84           H  
ATOM   1978  C   HIS A 128     -10.143  -0.010 -13.649  1.00 51.84           C  
ATOM   1979  CB  HIS A 128      -9.505  -0.368 -16.069  1.00 51.84           C  
ATOM   1980  HB2 HIS A 128     -10.213   0.456 -16.156  1.00 51.84           H  
ATOM   1981  HB3 HIS A 128     -10.032  -1.277 -16.358  1.00 51.84           H  
ATOM   1982  O   HIS A 128     -11.328  -0.105 -13.966  1.00 51.84           O  
ATOM   1983  CG  HIS A 128      -8.406  -0.074 -17.054  1.00 51.84           C  
ATOM   1984  CD2 HIS A 128      -7.983  -0.875 -18.079  1.00 51.84           C  
ATOM   1985  HD2 HIS A 128      -8.356  -1.860 -18.317  1.00 51.84           H  
ATOM   1986  ND1 HIS A 128      -7.705   1.109 -17.147  1.00 51.84           N  
ATOM   1987  HD1 HIS A 128      -7.812   1.918 -16.552  1.00 51.84           H  
ATOM   1988  CE1 HIS A 128      -6.872   1.018 -18.196  1.00 51.84           C  
ATOM   1989  HE1 HIS A 128      -6.190   1.787 -18.527  1.00 51.84           H  
ATOM   1990  NE2 HIS A 128      -7.008  -0.173 -18.791  1.00 51.84           N  
ATOM   1991  N   ARG A 129      -9.774   0.516 -12.477  1.00 49.21           N  
ATOM   1992  H   ARG A 129      -8.794   0.525 -12.232  1.00 49.21           H  
ATOM   1993  CA  ARG A 129     -10.733   1.097 -11.529  1.00 49.21           C  
ATOM   1994  HA  ARG A 129     -11.746   0.887 -11.873  1.00 49.21           H  
ATOM   1995  C   ARG A 129     -10.612   2.623 -11.517  1.00 49.21           C  
ATOM   1996  CB  ARG A 129     -10.600   0.410 -10.161  1.00 49.21           C  
ATOM   1997  HB2 ARG A 129      -9.563   0.436  -9.827  1.00 49.21           H  
ATOM   1998  HB3 ARG A 129     -11.188   0.970  -9.433  1.00 49.21           H  
ATOM   1999  O   ARG A 129      -9.510   3.168 -11.467  1.00 49.21           O  
ATOM   2000  CG  ARG A 129     -11.099  -1.050 -10.187  1.00 49.21           C  
ATOM   2001  HG2 ARG A 129     -10.240  -1.704 -10.339  1.00 49.21           H  
ATOM   2002  HG3 ARG A 129     -11.803  -1.196 -11.006  1.00 49.21           H  
ATOM   2003  CD  ARG A 129     -11.794  -1.442  -8.879  1.00 49.21           C  
ATOM   2004  HD2 ARG A 129     -12.686  -0.824  -8.766  1.00 49.21           H  
ATOM   2005  HD3 ARG A 129     -11.123  -1.214  -8.051  1.00 49.21           H  
ATOM   2006  NE  ARG A 129     -12.122  -2.885  -8.841  1.00 49.21           N  
ATOM   2007  HE  ARG A 129     -11.365  -3.517  -9.057  1.00 49.21           H  
ATOM   2008  NH1 ARG A 129     -14.326  -2.742  -8.190  1.00 49.21           N  
ATOM   2009 HH11 ARG A 129     -14.271  -1.737  -8.264  1.00 49.21           H  
ATOM   2010 HH12 ARG A 129     -15.192  -3.196  -7.936  1.00 49.21           H  
ATOM   2011  NH2 ARG A 129     -13.350  -4.743  -8.377  1.00 49.21           N  
ATOM   2012 HH21 ARG A 129     -14.182  -5.178  -8.006  1.00 49.21           H  
ATOM   2013 HH22 ARG A 129     -12.504  -5.295  -8.408  1.00 49.21           H  
ATOM   2014  CZ  ARG A 129     -13.265  -3.446  -8.481  1.00 49.21           C  
ATOM   2015  N   ILE A 130     -11.747   3.307 -11.672  1.00 51.06           N  
ATOM   2016  H   ILE A 130     -12.607   2.778 -11.661  1.00 51.06           H  
ATOM   2017  CA  ILE A 130     -11.849   4.775 -11.810  1.00 51.06           C  
ATOM   2018  HA  ILE A 130     -11.070   5.119 -12.490  1.00 51.06           H  
ATOM   2019  C   ILE A 130     -11.592   5.474 -10.461  1.00 51.06           C  
ATOM   2020  CB  ILE A 130     -13.230   5.145 -12.424  1.00 51.06           C  
ATOM   2021  HB  ILE A 130     -14.007   4.728 -11.783  1.00 51.06           H  
ATOM   2022  O   ILE A 130     -11.177   6.626 -10.430  1.00 51.06           O  
ATOM   2023  CG1 ILE A 130     -13.380   4.524 -13.838  1.00 51.06           C  
ATOM   2024 HG12 ILE A 130     -12.632   4.956 -14.504  1.00 51.06           H  
ATOM   2025 HG13 ILE A 130     -13.195   3.451 -13.784  1.00 51.06           H  
ATOM   2026  CG2 ILE A 130     -13.453   6.669 -12.498  1.00 51.06           C  
ATOM   2027 HG21 ILE A 130     -14.430   6.899 -12.923  1.00 51.06           H  
ATOM   2028 HG22 ILE A 130     -12.676   7.141 -13.100  1.00 51.06           H  
ATOM   2029 HG23 ILE A 130     -13.442   7.104 -11.499  1.00 51.06           H  
ATOM   2030  CD1 ILE A 130     -14.766   4.697 -14.476  1.00 51.06           C  
ATOM   2031 HD11 ILE A 130     -14.934   5.736 -14.759  1.00 51.06           H  
ATOM   2032 HD12 ILE A 130     -14.825   4.085 -15.376  1.00 51.06           H  
ATOM   2033 HD13 ILE A 130     -15.540   4.375 -13.779  1.00 51.06           H  
ATOM   2034  N   ASP A 131     -11.790   4.755  -9.359  1.00 55.87           N  
ATOM   2035  H   ASP A 131     -12.100   3.800  -9.466  1.00 55.87           H  
ATOM   2036  CA  ASP A 131     -11.819   5.231  -7.974  1.00 55.87           C  
ATOM   2037  HA  ASP A 131     -12.104   6.283  -7.981  1.00 55.87           H  
ATOM   2038  C   ASP A 131     -10.474   5.168  -7.231  1.00 55.87           C  
ATOM   2039  CB  ASP A 131     -12.927   4.458  -7.224  1.00 55.87           C  
ATOM   2040  HB2 ASP A 131     -13.887   4.721  -7.668  1.00 55.87           H  
ATOM   2041  HB3 ASP A 131     -12.956   4.784  -6.184  1.00 55.87           H  
ATOM   2042  O   ASP A 131     -10.409   5.570  -6.070  1.00 55.87           O  
ATOM   2043  CG  ASP A 131     -12.784   2.924  -7.279  1.00 55.87           C  
ATOM   2044  OD1 ASP A 131     -12.701   2.388  -8.409  1.00 55.87           O  
ATOM   2045  OD2 ASP A 131     -12.786   2.262  -6.217  1.00 55.87           O  
ATOM   2046  N   VAL A 132      -9.394   4.697  -7.868  1.00 51.61           N  
ATOM   2047  H   VAL A 132      -9.488   4.436  -8.839  1.00 51.61           H  
ATOM   2048  CA  VAL A 132      -8.047   4.696  -7.270  1.00 51.61           C  
ATOM   2049  HA  VAL A 132      -8.149   5.031  -6.238  1.00 51.61           H  
ATOM   2050  C   VAL A 132      -7.126   5.689  -7.996  1.00 51.61           C  
ATOM   2051  CB  VAL A 132      -7.444   3.285  -7.147  1.00 51.61           C  
ATOM   2052  HB  VAL A 132      -6.438   3.384  -6.737  1.00 51.61           H  
ATOM   2053  O   VAL A 132      -7.036   5.629  -9.227  1.00 51.61           O  
ATOM   2054  CG1 VAL A 132      -8.268   2.443  -6.159  1.00 51.61           C  
ATOM   2055 HG11 VAL A 132      -7.768   1.490  -5.988  1.00 51.61           H  
ATOM   2056 HG12 VAL A 132      -9.266   2.268  -6.559  1.00 51.61           H  
ATOM   2057 HG13 VAL A 132      -8.357   2.977  -5.213  1.00 51.61           H  
ATOM   2058  CG2 VAL A 132      -7.348   2.521  -8.473  1.00 51.61           C  
ATOM   2059 HG21 VAL A 132      -8.336   2.400  -8.916  1.00 51.61           H  
ATOM   2060 HG22 VAL A 132      -6.708   3.065  -9.168  1.00 51.61           H  
ATOM   2061 HG23 VAL A 132      -6.903   1.541  -8.303  1.00 51.61           H  
ATOM   2062  N   PRO A 133      -6.435   6.603  -7.276  1.00 56.54           N  
ATOM   2063  CA  PRO A 133      -5.556   7.601  -7.897  1.00 56.54           C  
ATOM   2064  HA  PRO A 133      -6.140   8.231  -8.568  1.00 56.54           H  
ATOM   2065  C   PRO A 133      -4.412   6.950  -8.676  1.00 56.54           C  
ATOM   2066  CB  PRO A 133      -4.996   8.450  -6.745  1.00 56.54           C  
ATOM   2067  HB2 PRO A 133      -4.013   8.088  -6.443  1.00 56.54           H  
ATOM   2068  HB3 PRO A 133      -4.933   9.504  -7.017  1.00 56.54           H  
ATOM   2069  O   PRO A 133      -4.031   7.403  -9.757  1.00 56.54           O  
ATOM   2070  CG  PRO A 133      -5.972   8.227  -5.596  1.00 56.54           C  
ATOM   2071  HG2 PRO A 133      -5.485   8.323  -4.626  1.00 56.54           H  
ATOM   2072  HG3 PRO A 133      -6.798   8.934  -5.681  1.00 56.54           H  
ATOM   2073  CD  PRO A 133      -6.488   6.813  -5.833  1.00 56.54           C  
ATOM   2074  HD2 PRO A 133      -5.838   6.095  -5.334  1.00 56.54           H  
ATOM   2075  HD3 PRO A 133      -7.502   6.748  -5.440  1.00 56.54           H  
ATOM   2076  N   PHE A 134      -3.897   5.846  -8.138  1.00 56.22           N  
ATOM   2077  H   PHE A 134      -4.243   5.550  -7.237  1.00 56.22           H  
ATOM   2078  CA  PHE A 134      -2.717   5.180  -8.645  1.00 56.22           C  
ATOM   2079  HA  PHE A 134      -2.209   5.852  -9.336  1.00 56.22           H  
ATOM   2080  C   PHE A 134      -3.075   3.897  -9.406  1.00 56.22           C  
ATOM   2081  CB  PHE A 134      -1.779   4.959  -7.466  1.00 56.22           C  
ATOM   2082  HB2 PHE A 134      -2.169   4.174  -6.818  1.00 56.22           H  
ATOM   2083  HB3 PHE A 134      -1.711   5.873  -6.876  1.00 56.22           H  
ATOM   2084  O   PHE A 134      -3.436   2.878  -8.820  1.00 56.22           O  
ATOM   2085  CG  PHE A 134      -0.401   4.612  -7.940  1.00 56.22           C  
ATOM   2086  CD1 PHE A 134       0.075   3.307  -7.793  1.00 56.22           C  
ATOM   2087  HD1 PHE A 134      -0.548   2.563  -7.320  1.00 56.22           H  
ATOM   2088  CD2 PHE A 134       0.394   5.603  -8.537  1.00 56.22           C  
ATOM   2089  HD2 PHE A 134       0.027   6.614  -8.629  1.00 56.22           H  
ATOM   2090  CE1 PHE A 134       1.379   3.001  -8.191  1.00 56.22           C  
ATOM   2091  HE1 PHE A 134       1.788   2.030  -7.954  1.00 56.22           H  
ATOM   2092  CE2 PHE A 134       1.674   5.279  -8.994  1.00 56.22           C  
ATOM   2093  HE2 PHE A 134       2.292   6.045  -9.439  1.00 56.22           H  
ATOM   2094  CZ  PHE A 134       2.167   3.979  -8.816  1.00 56.22           C  
ATOM   2095  HZ  PHE A 134       3.178   3.758  -9.125  1.00 56.22           H  
ATOM   2096  N   LYS A 135      -3.000   3.961 -10.741  1.00 59.32           N  
ATOM   2097  H   LYS A 135      -2.753   4.856 -11.138  1.00 59.32           H  
ATOM   2098  CA  LYS A 135      -3.453   2.886 -11.648  1.00 59.32           C  
ATOM   2099  HA  LYS A 135      -4.166   2.252 -11.121  1.00 59.32           H  
ATOM   2100  C   LYS A 135      -2.346   1.938 -12.112  1.00 59.32           C  
ATOM   2101  CB  LYS A 135      -4.165   3.509 -12.862  1.00 59.32           C  
ATOM   2102  HB2 LYS A 135      -4.410   2.719 -13.572  1.00 59.32           H  
ATOM   2103  HB3 LYS A 135      -3.497   4.216 -13.352  1.00 59.32           H  
ATOM   2104  O   LYS A 135      -2.645   0.876 -12.641  1.00 59.32           O  
ATOM   2105  CG  LYS A 135      -5.466   4.217 -12.458  1.00 59.32           C  
ATOM   2106  HG2 LYS A 135      -5.245   5.011 -11.745  1.00 59.32           H  
ATOM   2107  HG3 LYS A 135      -6.131   3.497 -11.980  1.00 59.32           H  
ATOM   2108  CD  LYS A 135      -6.173   4.828 -13.672  1.00 59.32           C  
ATOM   2109  HD2 LYS A 135      -5.513   5.561 -14.136  1.00 59.32           H  
ATOM   2110  HD3 LYS A 135      -6.414   4.043 -14.389  1.00 59.32           H  
ATOM   2111  CE  LYS A 135      -7.454   5.509 -13.182  1.00 59.32           C  
ATOM   2112  HE2 LYS A 135      -8.110   4.754 -12.747  1.00 59.32           H  
ATOM   2113  HE3 LYS A 135      -7.190   6.193 -12.376  1.00 59.32           H  
ATOM   2114  NZ  LYS A 135      -8.145   6.245 -14.267  1.00 59.32           N  
ATOM   2115  HZ1 LYS A 135      -8.436   5.618 -15.003  1.00 59.32           H  
ATOM   2116  HZ2 LYS A 135      -7.534   6.954 -14.647  1.00 59.32           H  
ATOM   2117  HZ3 LYS A 135      -8.959   6.708 -13.887  1.00 59.32           H  
ATOM   2118  N   GLY A 136      -1.083   2.331 -11.970  1.00 64.67           N  
ATOM   2119  H   GLY A 136      -0.904   3.184 -11.460  1.00 64.67           H  
ATOM   2120  CA  GLY A 136       0.034   1.694 -12.666  1.00 64.67           C  
ATOM   2121  HA2 GLY A 136       0.734   2.466 -12.986  1.00 64.67           H  
ATOM   2122  HA3 GLY A 136      -0.330   1.189 -13.561  1.00 64.67           H  
ATOM   2123  C   GLY A 136       0.802   0.671 -11.843  1.00 64.67           C  
ATOM   2124  O   GLY A 136       2.025   0.710 -11.926  1.00 64.67           O  
ATOM   2125  N   TYR A 137       0.141  -0.172 -11.038  1.00 75.12           N  
ATOM   2126  H   TYR A 137      -0.867  -0.217 -11.086  1.00 75.12           H  
ATOM   2127  CA  TYR A 137       0.827  -1.181 -10.222  1.00 75.12           C  
ATOM   2128  HA  TYR A 137       1.863  -1.208 -10.559  1.00 75.12           H  
ATOM   2129  C   TYR A 137       0.309  -2.603 -10.404  1.00 75.12           C  
ATOM   2130  CB  TYR A 137       0.841  -0.799  -8.735  1.00 75.12           C  
ATOM   2131  HB2 TYR A 137       1.132   0.249  -8.663  1.00 75.12           H  
ATOM   2132  HB3 TYR A 137       1.616  -1.375  -8.229  1.00 75.12           H  
ATOM   2133  O   TYR A 137      -0.850  -2.831 -10.744  1.00 75.12           O  
ATOM   2134  CG  TYR A 137      -0.454  -1.006  -7.976  1.00 75.12           C  
ATOM   2135  CD1 TYR A 137      -1.436  -0.001  -7.993  1.00 75.12           C  
ATOM   2136  HD1 TYR A 137      -1.286   0.892  -8.582  1.00 75.12           H  
ATOM   2137  CD2 TYR A 137      -0.674  -2.193  -7.246  1.00 75.12           C  
ATOM   2138  HD2 TYR A 137       0.066  -2.980  -7.253  1.00 75.12           H  
ATOM   2139  CE1 TYR A 137      -2.624  -0.161  -7.261  1.00 75.12           C  
ATOM   2140  HE1 TYR A 137      -3.366   0.623  -7.279  1.00 75.12           H  
ATOM   2141  CE2 TYR A 137      -1.869  -2.364  -6.520  1.00 75.12           C  
ATOM   2142  HE2 TYR A 137      -2.062  -3.275  -5.973  1.00 75.12           H  
ATOM   2143  OH  TYR A 137      -3.999  -1.486  -5.830  1.00 75.12           O  
ATOM   2144  HH  TYR A 137      -4.585  -0.746  -6.008  1.00 75.12           H  
ATOM   2145  CZ  TYR A 137      -2.840  -1.343  -6.520  1.00 75.12           C  
ATOM   2146  N   SER A 138       1.187  -3.555 -10.114  1.00 74.00           N  
ATOM   2147  H   SER A 138       2.123  -3.268  -9.863  1.00 74.00           H  
ATOM   2148  CA  SER A 138       0.873  -4.973  -9.996  1.00 74.00           C  
ATOM   2149  HA  SER A 138      -0.173  -5.084  -9.709  1.00 74.00           H  
ATOM   2150  C   SER A 138       1.749  -5.590  -8.918  1.00 74.00           C  
ATOM   2151  CB  SER A 138       1.086  -5.701 -11.326  1.00 74.00           C  
ATOM   2152  HB2 SER A 138       0.867  -6.761 -11.192  1.00 74.00           H  
ATOM   2153  HB3 SER A 138       0.402  -5.297 -12.072  1.00 74.00           H  
ATOM   2154  O   SER A 138       2.950  -5.323  -8.869  1.00 74.00           O  
ATOM   2155  OG  SER A 138       2.416  -5.555 -11.788  1.00 74.00           O  
ATOM   2156  HG  SER A 138       3.015  -5.651 -11.044  1.00 74.00           H  
ATOM   2157  N   MET A 139       1.172  -6.437  -8.075  1.00 70.89           N  
ATOM   2158  H   MET A 139       0.184  -6.623  -8.172  1.00 70.89           H  
ATOM   2159  CA  MET A 139       1.923  -7.178  -7.069  1.00 70.89           C  
ATOM   2160  HA  MET A 139       2.922  -6.752  -6.981  1.00 70.89           H  
ATOM   2161  C   MET A 139       2.072  -8.633  -7.498  1.00 70.89           C  
ATOM   2162  CB  MET A 139       1.253  -7.016  -5.706  1.00 70.89           C  
ATOM   2163  HB2 MET A 139       0.314  -7.569  -5.686  1.00 70.89           H  
ATOM   2164  HB3 MET A 139       1.036  -5.958  -5.558  1.00 70.89           H  
ATOM   2165  O   MET A 139       1.088  -9.299  -7.825  1.00 70.89           O  
ATOM   2166  CG  MET A 139       2.149  -7.502  -4.565  1.00 70.89           C  
ATOM   2167  HG2 MET A 139       2.365  -8.560  -4.711  1.00 70.89           H  
ATOM   2168  HG3 MET A 139       3.091  -6.956  -4.593  1.00 70.89           H  
ATOM   2169  SD  MET A 139       1.406  -7.296  -2.925  1.00 70.89           S  
ATOM   2170  CE  MET A 139       1.272  -5.490  -2.836  1.00 70.89           C  
ATOM   2171  HE1 MET A 139       0.528  -5.135  -3.548  1.00 70.89           H  
ATOM   2172  HE2 MET A 139       0.965  -5.202  -1.830  1.00 70.89           H  
ATOM   2173  HE3 MET A 139       2.237  -5.036  -3.062  1.00 70.89           H  
ATOM   2174  N   VAL A 140       3.306  -9.124  -7.480  1.00 67.07           N  
ATOM   2175  H   VAL A 140       4.063  -8.524  -7.186  1.00 67.07           H  
ATOM   2176  CA  VAL A 140       3.618 -10.526  -7.745  1.00 67.07           C  
ATOM   2177  HA  VAL A 140       2.739 -11.023  -8.157  1.00 67.07           H  
ATOM   2178  C   VAL A 140       3.958 -11.179  -6.416  1.00 67.07           C  
ATOM   2179  CB  VAL A 140       4.745 -10.678  -8.784  1.00 67.07           C  
ATOM   2180  HB  VAL A 140       5.673 -10.277  -8.377  1.00 67.07           H  
ATOM   2181  O   VAL A 140       4.873 -10.746  -5.716  1.00 67.07           O  
ATOM   2182  CG1 VAL A 140       4.950 -12.153  -9.144  1.00 67.07           C  
ATOM   2183 HG11 VAL A 140       4.028 -12.585  -9.534  1.00 67.07           H  
ATOM   2184 HG12 VAL A 140       5.268 -12.712  -8.264  1.00 67.07           H  
ATOM   2185 HG13 VAL A 140       5.732 -12.239  -9.899  1.00 67.07           H  
ATOM   2186  CG2 VAL A 140       4.408  -9.928 -10.081  1.00 67.07           C  
ATOM   2187 HG21 VAL A 140       4.315  -8.858  -9.892  1.00 67.07           H  
ATOM   2188 HG22 VAL A 140       3.471 -10.299 -10.498  1.00 67.07           H  
ATOM   2189 HG23 VAL A 140       5.205 -10.075 -10.809  1.00 67.07           H  
ATOM   2190  N   SER A 141       3.198 -12.211  -6.061  1.00 64.67           N  
ATOM   2191  H   SER A 141       2.465 -12.510  -6.688  1.00 64.67           H  
ATOM   2192  CA  SER A 141       3.575 -13.152  -5.012  1.00 64.67           C  
ATOM   2193  HA  SER A 141       4.436 -12.766  -4.468  1.00 64.67           H  
ATOM   2194  C   SER A 141       3.987 -14.470  -5.658  1.00 64.67           C  
ATOM   2195  CB  SER A 141       2.444 -13.338  -3.995  1.00 64.67           C  
ATOM   2196  HB2 SER A 141       2.837 -13.857  -3.120  1.00 64.67           H  
ATOM   2197  HB3 SER A 141       2.079 -12.356  -3.692  1.00 64.67           H  
ATOM   2198  O   SER A 141       3.467 -14.850  -6.710  1.00 64.67           O  
ATOM   2199  OG  SER A 141       1.366 -14.080  -4.528  1.00 64.67           O  
ATOM   2200  HG  SER A 141       0.722 -14.237  -3.833  1.00 64.67           H  
ATOM   2201  N   SER A 142       4.889 -15.193  -5.006  1.00 53.70           N  
ATOM   2202  H   SER A 142       5.292 -14.825  -4.156  1.00 53.70           H  
ATOM   2203  CA  SER A 142       5.179 -16.604  -5.303  1.00 53.70           C  
ATOM   2204  HA  SER A 142       5.761 -16.683  -6.222  1.00 53.70           H  
ATOM   2205  C   SER A 142       3.902 -17.454  -5.448  1.00 53.70           C  
ATOM   2206  CB  SER A 142       5.993 -17.155  -4.135  1.00 53.70           C  
ATOM   2207  HB2 SER A 142       6.161 -18.224  -4.263  1.00 53.70           H  
ATOM   2208  HB3 SER A 142       6.948 -16.633  -4.069  1.00 53.70           H  
ATOM   2209  O   SER A 142       3.808 -18.280  -6.352  1.00 53.70           O  
ATOM   2210  OG  SER A 142       5.211 -16.903  -2.976  1.00 53.70           O  
ATOM   2211  HG  SER A 142       5.633 -17.163  -2.153  1.00 53.70           H  
ATOM   2212  N   LEU A 143       2.887 -17.203  -4.608  1.00 46.20           N  
ATOM   2213  H   LEU A 143       3.092 -16.593  -3.830  1.00 46.20           H  
ATOM   2214  CA  LEU A 143       1.597 -17.897  -4.645  1.00 46.20           C  
ATOM   2215  HA  LEU A 143       1.777 -18.972  -4.636  1.00 46.20           H  
ATOM   2216  C   LEU A 143       0.804 -17.619  -5.930  1.00 46.20           C  
ATOM   2217  CB  LEU A 143       0.761 -17.520  -3.405  1.00 46.20           C  
ATOM   2218  HB2 LEU A 143      -0.285 -17.708  -3.649  1.00 46.20           H  
ATOM   2219  HB3 LEU A 143       0.849 -16.452  -3.208  1.00 46.20           H  
ATOM   2220  O   LEU A 143       0.110 -18.505  -6.412  1.00 46.20           O  
ATOM   2221  CG  LEU A 143       1.122 -18.339  -2.146  1.00 46.20           C  
ATOM   2222  HG  LEU A 143       1.844 -19.115  -2.396  1.00 46.20           H  
ATOM   2223  CD1 LEU A 143       1.724 -17.451  -1.055  1.00 46.20           C  
ATOM   2224 HD11 LEU A 143       1.014 -16.680  -0.754  1.00 46.20           H  
ATOM   2225 HD12 LEU A 143       2.638 -16.987  -1.427  1.00 46.20           H  
ATOM   2226 HD13 LEU A 143       1.983 -18.063  -0.191  1.00 46.20           H  
ATOM   2227  CD2 LEU A 143      -0.128 -19.012  -1.574  1.00 46.20           C  
ATOM   2228 HD21 LEU A 143      -0.870 -18.264  -1.295  1.00 46.20           H  
ATOM   2229 HD22 LEU A 143       0.143 -19.602  -0.699  1.00 46.20           H  
ATOM   2230 HD23 LEU A 143      -0.549 -19.683  -2.322  1.00 46.20           H  
ATOM   2231  N   ILE A 144       0.906 -16.418  -6.509  1.00 45.26           N  
ATOM   2232  H   ILE A 144       1.517 -15.729  -6.093  1.00 45.26           H  
ATOM   2233  CA  ILE A 144       0.244 -16.101  -7.786  1.00 45.26           C  
ATOM   2234  HA  ILE A 144      -0.728 -16.594  -7.805  1.00 45.26           H  
ATOM   2235  C   ILE A 144       1.027 -16.682  -8.967  1.00 45.26           C  
ATOM   2236  CB  ILE A 144      -0.006 -14.582  -7.915  1.00 45.26           C  
ATOM   2237  HB  ILE A 144       0.923 -14.054  -7.698  1.00 45.26           H  
ATOM   2238  O   ILE A 144       0.414 -17.119  -9.939  1.00 45.26           O  
ATOM   2239  CG1 ILE A 144      -1.082 -14.165  -6.888  1.00 45.26           C  
ATOM   2240 HG12 ILE A 144      -2.040 -14.601  -7.172  1.00 45.26           H  
ATOM   2241 HG13 ILE A 144      -0.827 -14.557  -5.904  1.00 45.26           H  
ATOM   2242  CG2 ILE A 144      -0.466 -14.196  -9.335  1.00 45.26           C  
ATOM   2243 HG21 ILE A 144      -0.677 -13.128  -9.399  1.00 45.26           H  
ATOM   2244 HG22 ILE A 144       0.319 -14.410 -10.060  1.00 45.26           H  
ATOM   2245 HG23 ILE A 144      -1.358 -14.759  -9.607  1.00 45.26           H  
ATOM   2246  CD1 ILE A 144      -1.251 -12.652  -6.750  1.00 45.26           C  
ATOM   2247 HD11 ILE A 144      -1.678 -12.221  -7.656  1.00 45.26           H  
ATOM   2248 HD12 ILE A 144      -1.938 -12.455  -5.927  1.00 45.26           H  
ATOM   2249 HD13 ILE A 144      -0.284 -12.193  -6.544  1.00 45.26           H  
ATOM   2250  N   LEU A 145       2.359 -16.754  -8.876  1.00 33.11           N  
ATOM   2251  H   LEU A 145       2.808 -16.383  -8.051  1.00 33.11           H  
ATOM   2252  CA  LEU A 145       3.181 -17.433  -9.882  1.00 33.11           C  
ATOM   2253  HA  LEU A 145       2.973 -16.991 -10.857  1.00 33.11           H  
ATOM   2254  C   LEU A 145       2.812 -18.917 -10.013  1.00 33.11           C  
ATOM   2255  CB  LEU A 145       4.671 -17.229  -9.548  1.00 33.11           C  
ATOM   2256  HB2 LEU A 145       5.232 -18.129  -9.799  1.00 33.11           H  
ATOM   2257  HB3 LEU A 145       4.778 -17.077  -8.474  1.00 33.11           H  
ATOM   2258  O   LEU A 145       2.758 -19.416 -11.132  1.00 33.11           O  
ATOM   2259  CG  LEU A 145       5.275 -16.033 -10.306  1.00 33.11           C  
ATOM   2260  HG  LEU A 145       4.508 -15.277 -10.473  1.00 33.11           H  
ATOM   2261  CD1 LEU A 145       6.393 -15.388  -9.492  1.00 33.11           C  
ATOM   2262 HD11 LEU A 145       6.813 -14.545 -10.041  1.00 33.11           H  
ATOM   2263 HD12 LEU A 145       5.996 -15.032  -8.541  1.00 33.11           H  
ATOM   2264 HD13 LEU A 145       7.181 -16.116  -9.300  1.00 33.11           H  
ATOM   2265  CD2 LEU A 145       5.845 -16.479 -11.655  1.00 33.11           C  
ATOM   2266 HD21 LEU A 145       5.056 -16.941 -12.248  1.00 33.11           H  
ATOM   2267 HD22 LEU A 145       6.650 -17.200 -11.505  1.00 33.11           H  
ATOM   2268 HD23 LEU A 145       6.233 -15.615 -12.194  1.00 33.11           H  
ATOM   2269  N   GLN A 146       2.468 -19.601  -8.917  1.00 31.55           N  
ATOM   2270  H   GLN A 146       2.554 -19.157  -8.014  1.00 31.55           H  
ATOM   2271  CA  GLN A 146       2.008 -20.994  -8.988  1.00 31.55           C  
ATOM   2272  HA  GLN A 146       2.733 -21.566  -9.566  1.00 31.55           H  
ATOM   2273  C   GLN A 146       0.670 -21.156  -9.730  1.00 31.55           C  
ATOM   2274  CB  GLN A 146       1.941 -21.601  -7.580  1.00 31.55           C  
ATOM   2275  HB2 GLN A 146       1.387 -22.538  -7.625  1.00 31.55           H  
ATOM   2276  HB3 GLN A 146       1.417 -20.921  -6.909  1.00 31.55           H  
ATOM   2277  O   GLN A 146       0.482 -22.159 -10.410  1.00 31.55           O  
ATOM   2278  CG  GLN A 146       3.349 -21.903  -7.039  1.00 31.55           C  
ATOM   2279  HG2 GLN A 146       3.927 -20.981  -6.981  1.00 31.55           H  
ATOM   2280  HG3 GLN A 146       3.853 -22.579  -7.730  1.00 31.55           H  
ATOM   2281  CD  GLN A 146       3.337 -22.546  -5.655  1.00 31.55           C  
ATOM   2282  NE2 GLN A 146       4.424 -23.163  -5.245  1.00 31.55           N  
ATOM   2283 HE21 GLN A 146       4.402 -23.524  -4.302  1.00 31.55           H  
ATOM   2284 HE22 GLN A 146       5.251 -23.204  -5.823  1.00 31.55           H  
ATOM   2285  OE1 GLN A 146       2.375 -22.493  -4.906  1.00 31.55           O  
ATOM   2286  N   CYS A 147      -0.229 -20.168  -9.685  1.00 32.94           N  
ATOM   2287  H   CYS A 147      -0.039 -19.361  -9.108  1.00 32.94           H  
ATOM   2288  CA  CYS A 147      -1.507 -20.229 -10.407  1.00 32.94           C  
ATOM   2289  HA  CYS A 147      -1.896 -21.245 -10.349  1.00 32.94           H  
ATOM   2290  C   CYS A 147      -1.401 -19.906 -11.907  1.00 32.94           C  
ATOM   2291  CB  CYS A 147      -2.519 -19.293  -9.737  1.00 32.94           C  
ATOM   2292  HB2 CYS A 147      -3.416 -19.252 -10.355  1.00 32.94           H  
ATOM   2293  HB3 CYS A 147      -2.095 -18.292  -9.661  1.00 32.94           H  
ATOM   2294  O   CYS A 147      -2.359 -20.148 -12.632  1.00 32.94           O  
ATOM   2295  SG  CYS A 147      -2.968 -19.919  -8.093  1.00 32.94           S  
ATOM   2296  HG  CYS A 147      -3.815 -18.938  -7.769  1.00 32.94           H  
ATOM   2297  N   LEU A 148      -0.285 -19.344 -12.385  1.00 33.03           N  
ATOM   2298  H   LEU A 148       0.477 -19.162 -11.747  1.00 33.03           H  
ATOM   2299  CA  LEU A 148      -0.092 -19.052 -13.814  1.00 33.03           C  
ATOM   2300  HA  LEU A 148      -1.069 -18.947 -14.286  1.00 33.03           H  
ATOM   2301  C   LEU A 148       0.572 -20.203 -14.590  1.00 33.03           C  
ATOM   2302  CB  LEU A 148       0.660 -17.716 -13.974  1.00 33.03           C  
ATOM   2303  HB2 LEU A 148       1.552 -17.748 -13.348  1.00 33.03           H  
ATOM   2304  HB3 LEU A 148       0.988 -17.617 -15.009  1.00 33.03           H  
ATOM   2305  O   LEU A 148       0.700 -20.103 -15.807  1.00 33.03           O  
ATOM   2306  CG  LEU A 148      -0.176 -16.472 -13.615  1.00 33.03           C  
ATOM   2307  HG  LEU A 148      -0.586 -16.580 -12.611  1.00 33.03           H  
ATOM   2308  CD1 LEU A 148       0.720 -15.231 -13.635  1.00 33.03           C  
ATOM   2309 HD11 LEU A 148       1.527 -15.360 -12.913  1.00 33.03           H  
ATOM   2310 HD12 LEU A 148       0.139 -14.351 -13.360  1.00 33.03           H  
ATOM   2311 HD13 LEU A 148       1.145 -15.096 -14.630  1.00 33.03           H  
ATOM   2312  CD2 LEU A 148      -1.328 -16.227 -14.597  1.00 33.03           C  
ATOM   2313 HD21 LEU A 148      -1.836 -15.295 -14.349  1.00 33.03           H  
ATOM   2314 HD22 LEU A 148      -0.945 -16.176 -15.616  1.00 33.03           H  
ATOM   2315 HD23 LEU A 148      -2.052 -17.039 -14.528  1.00 33.03           H  
ATOM   2316  N   TYR A 149       0.970 -21.284 -13.911  1.00 32.81           N  
ATOM   2317  H   TYR A 149       0.802 -21.310 -12.915  1.00 32.81           H  
ATOM   2318  CA  TYR A 149       1.615 -22.458 -14.518  1.00 32.81           C  
ATOM   2319  HA  TYR A 149       1.636 -22.319 -15.599  1.00 32.81           H  
ATOM   2320  C   TYR A 149       0.838 -23.775 -14.325  1.00 32.81           C  
ATOM   2321  CB  TYR A 149       3.080 -22.544 -14.053  1.00 32.81           C  
ATOM   2322  HB2 TYR A 149       3.122 -22.428 -12.970  1.00 32.81           H  
ATOM   2323  HB3 TYR A 149       3.481 -23.531 -14.283  1.00 32.81           H  
ATOM   2324  O   TYR A 149       1.421 -24.851 -14.461  1.00 32.81           O  
ATOM   2325  CG  TYR A 149       3.998 -21.538 -14.720  1.00 32.81           C  
ATOM   2326  CD1 TYR A 149       4.493 -21.795 -16.013  1.00 32.81           C  
ATOM   2327  HD1 TYR A 149       4.199 -22.698 -16.528  1.00 32.81           H  
ATOM   2328  CD2 TYR A 149       4.369 -20.359 -14.050  1.00 32.81           C  
ATOM   2329  HD2 TYR A 149       3.986 -20.169 -13.059  1.00 32.81           H  
ATOM   2330  CE1 TYR A 149       5.363 -20.877 -16.633  1.00 32.81           C  
ATOM   2331  HE1 TYR A 149       5.746 -21.066 -17.625  1.00 32.81           H  
ATOM   2332  CE2 TYR A 149       5.236 -19.435 -14.664  1.00 32.81           C  
ATOM   2333  HE2 TYR A 149       5.518 -18.533 -14.141  1.00 32.81           H  
ATOM   2334  OH  TYR A 149       6.582 -18.814 -16.551  1.00 32.81           O  
ATOM   2335  HH  TYR A 149       6.760 -18.063 -15.980  1.00 32.81           H  
ATOM   2336  CZ  TYR A 149       5.736 -19.697 -15.958  1.00 32.81           C  
ATOM   2337  N   VAL A 150      -0.469 -23.707 -14.047  1.00 34.54           N  
ATOM   2338  H   VAL A 150      -0.918 -22.802 -14.045  1.00 34.54           H  
ATOM   2339  CA  VAL A 150      -1.391 -24.860 -14.082  1.00 34.54           C  
ATOM   2340  HA  VAL A 150      -0.875 -25.735 -14.477  1.00 34.54           H  
ATOM   2341  C   VAL A 150      -2.513 -24.563 -15.063  1.00 34.54           C  
ATOM   2342  CB  VAL A 150      -1.949 -25.200 -12.691  1.00 34.54           C  
ATOM   2343  HB  VAL A 150      -2.620 -24.404 -12.367  1.00 34.54           H  
ATOM   2344  O   VAL A 150      -2.819 -25.458 -15.879  1.00 34.54           O  
ATOM   2345  CG1 VAL A 150      -2.725 -26.523 -12.741  1.00 34.54           C  
ATOM   2346 HG11 VAL A 150      -3.099 -26.775 -11.749  1.00 34.54           H  
ATOM   2347 HG12 VAL A 150      -3.572 -26.426 -13.419  1.00 34.54           H  
ATOM   2348 HG13 VAL A 150      -2.075 -27.320 -13.103  1.00 34.54           H  
ATOM   2349  CG2 VAL A 150      -0.836 -25.358 -11.647  1.00 34.54           C  
ATOM   2350 HG21 VAL A 150      -0.321 -24.407 -11.509  1.00 34.54           H  
ATOM   2351 HG22 VAL A 150      -0.116 -26.103 -11.986  1.00 34.54           H  
ATOM   2352 HG23 VAL A 150      -1.258 -25.660 -10.689  1.00 34.54           H  
ATOM   2353  OXT VAL A 150      -3.029 -23.429 -14.972  1.00 34.54           O  
TER    2354      VAL A 150                                                       
END   
