# Supplementary material for: Novel Adomaviruses Associated with Blotchy Bass Syndrome in Black Basses (Micropterus spp.)
Source: bioRxiv. 2025 Jun 5:2025.06.01.657292. Preprint. [Version 2] doi: 10.1101/2025.06.01.657292 (PMC12478380; doi:10.1101/2025.06.01.657292)
Supplement: Supplement 15 [file media-15.zip › Bass PDB/Mda1_Wasp.pdb]

ATOM      1  N   MET A   1     -42.340  -5.093  44.477  1.00 73.60           N  
ATOM      2  H   MET A   1     -42.347  -5.867  45.126  1.00 73.60           H  
ATOM      3  H2  MET A   1     -42.706  -5.397  43.586  1.00 73.60           H  
ATOM      4  H3  MET A   1     -42.961  -4.387  44.845  1.00 73.60           H  
ATOM      5  CA  MET A   1     -40.971  -4.530  44.330  1.00 73.60           C  
ATOM      6  HA  MET A   1     -41.045  -3.665  43.672  1.00 73.60           H  
ATOM      7  C   MET A   1     -39.970  -5.458  43.620  1.00 73.60           C  
ATOM      8  CB  MET A   1     -40.422  -3.995  45.660  1.00 73.60           C  
ATOM      9  HB2 MET A   1     -39.371  -3.741  45.526  1.00 73.60           H  
ATOM     10  HB3 MET A   1     -40.502  -4.751  46.441  1.00 73.60           H  
ATOM     11  O   MET A   1     -39.218  -4.952  42.797  1.00 73.60           O  
ATOM     12  CG  MET A   1     -41.173  -2.722  46.075  1.00 73.60           C  
ATOM     13  HG2 MET A   1     -42.184  -2.976  46.395  1.00 73.60           H  
ATOM     14  HG3 MET A   1     -41.237  -2.054  45.215  1.00 73.60           H  
ATOM     15  SD  MET A   1     -40.352  -1.821  47.404  1.00 73.60           S  
ATOM     16  CE  MET A   1     -41.362  -0.313  47.478  1.00 73.60           C  
ATOM     17  HE1 MET A   1     -41.314   0.218  46.527  1.00 73.60           H  
ATOM     18  HE2 MET A   1     -40.980   0.337  48.265  1.00 73.60           H  
ATOM     19  HE3 MET A   1     -42.397  -0.569  47.706  1.00 73.60           H  
ATOM     20  N   LYS A   2     -39.967  -6.787  43.843  1.00 83.10           N  
ATOM     21  H   LYS A   2     -40.552  -7.174  44.569  1.00 83.10           H  
ATOM     22  CA  LYS A   2     -38.993  -7.727  43.228  1.00 83.10           C  
ATOM     23  HA  LYS A   2     -37.986  -7.406  43.494  1.00 83.10           H  
ATOM     24  C   LYS A   2     -38.982  -7.777  41.682  1.00 83.10           C  
ATOM     25  CB  LYS A   2     -39.199  -9.148  43.804  1.00 83.10           C  
ATOM     26  HB2 LYS A   2     -40.232  -9.457  43.646  1.00 83.10           H  
ATOM     27  HB3 LYS A   2     -38.559  -9.837  43.254  1.00 83.10           H  
ATOM     28  O   LYS A   2     -37.955  -8.076  41.089  1.00 83.10           O  
ATOM     29  CG  LYS A   2     -38.847  -9.270  45.302  1.00 83.10           C  
ATOM     30  HG2 LYS A   2     -37.810  -8.968  45.446  1.00 83.10           H  
ATOM     31  HG3 LYS A   2     -39.487  -8.603  45.880  1.00 83.10           H  
ATOM     32  CD  LYS A   2     -39.027 -10.709  45.828  1.00 83.10           C  
ATOM     33  HD2 LYS A   2     -38.396 -11.382  45.248  1.00 83.10           H  
ATOM     34  HD3 LYS A   2     -40.067 -11.008  45.698  1.00 83.10           H  
ATOM     35  CE  LYS A   2     -38.647 -10.816  47.317  1.00 83.10           C  
ATOM     36  HE2 LYS A   2     -39.247 -10.106  47.886  1.00 83.10           H  
ATOM     37  HE3 LYS A   2     -37.603 -10.528  47.433  1.00 83.10           H  
ATOM     38  NZ  LYS A   2     -38.850 -12.187  47.869  1.00 83.10           N  
ATOM     39  HZ1 LYS A   2     -38.286 -12.870  47.385  1.00 83.10           H  
ATOM     40  HZ2 LYS A   2     -39.816 -12.475  47.810  1.00 83.10           H  
ATOM     41  HZ3 LYS A   2     -38.589 -12.223  48.844  1.00 83.10           H  
ATOM     42  N   THR A   3     -40.082  -7.447  41.005  1.00 85.91           N  
ATOM     43  H   THR A   3     -40.941  -7.260  41.503  1.00 85.91           H  
ATOM     44  CA  THR A   3     -40.155  -7.447  39.528  1.00 85.91           C  
ATOM     45  HA  THR A   3     -39.653  -8.337  39.146  1.00 85.91           H  
ATOM     46  C   THR A   3     -39.457  -6.243  38.883  1.00 85.91           C  
ATOM     47  CB  THR A   3     -41.618  -7.504  39.069  1.00 85.91           C  
ATOM     48  HB  THR A   3     -41.673  -7.329  37.994  1.00 85.91           H  
ATOM     49  O   THR A   3     -38.841  -6.379  37.826  1.00 85.91           O  
ATOM     50  CG2 THR A   3     -42.252  -8.858  39.388  1.00 85.91           C  
ATOM     51 HG21 THR A   3     -42.270  -9.038  40.463  1.00 85.91           H  
ATOM     52 HG22 THR A   3     -41.689  -9.654  38.901  1.00 85.91           H  
ATOM     53 HG23 THR A   3     -43.274  -8.883  39.008  1.00 85.91           H  
ATOM     54  OG1 THR A   3     -42.368  -6.521  39.756  1.00 85.91           O  
ATOM     55  HG1 THR A   3     -43.254  -6.560  39.387  1.00 85.91           H  
ATOM     56  N   ARG A   4     -39.475  -5.071  39.539  1.00 87.83           N  
ATOM     57  H   ARG A   4     -39.959  -5.038  40.425  1.00 87.83           H  
ATOM     58  CA  ARG A   4     -38.840  -3.843  39.023  1.00 87.83           C  
ATOM     59  HA  ARG A   4     -39.117  -3.722  37.976  1.00 87.83           H  
ATOM     60  C   ARG A   4     -37.308  -3.937  39.010  1.00 87.83           C  
ATOM     61  CB  ARG A   4     -39.331  -2.602  39.797  1.00 87.83           C  
ATOM     62  HB2 ARG A   4     -39.239  -2.776  40.869  1.00 87.83           H  
ATOM     63  HB3 ARG A   4     -38.688  -1.762  39.536  1.00 87.83           H  
ATOM     64  O   ARG A   4     -36.682  -3.419  38.088  1.00 87.83           O  
ATOM     65  CG  ARG A   4     -40.783  -2.210  39.453  1.00 87.83           C  
ATOM     66  HG2 ARG A   4     -40.862  -2.073  38.374  1.00 87.83           H  
ATOM     67  HG3 ARG A   4     -41.461  -3.008  39.754  1.00 87.83           H  
ATOM     68  CD  ARG A   4     -41.195  -0.900  40.150  1.00 87.83           C  
ATOM     69  HD2 ARG A   4     -40.461  -0.131  39.909  1.00 87.83           H  
ATOM     70  HD3 ARG A   4     -41.191  -1.057  41.228  1.00 87.83           H  
ATOM     71  NE  ARG A   4     -42.531  -0.428  39.720  1.00 87.83           N  
ATOM     72  HE  ARG A   4     -42.956  -0.892  38.930  1.00 87.83           H  
ATOM     73  NH1 ARG A   4     -42.763   1.328  41.200  1.00 87.83           N  
ATOM     74 HH11 ARG A   4     -41.833   1.176  41.563  1.00 87.83           H  
ATOM     75 HH12 ARG A   4     -43.298   2.123  41.519  1.00 87.83           H  
ATOM     76  NH2 ARG A   4     -44.366   0.936  39.709  1.00 87.83           N  
ATOM     77 HH21 ARG A   4     -44.874   1.729  40.074  1.00 87.83           H  
ATOM     78 HH22 ARG A   4     -44.770   0.441  38.926  1.00 87.83           H  
ATOM     79  CZ  ARG A   4     -43.209   0.604  40.209  1.00 87.83           C  
ATOM     80  N   SER A   5     -36.697  -4.644  39.966  1.00 91.11           N  
ATOM     81  H   SER A   5     -37.250  -5.093  40.682  1.00 91.11           H  
ATOM     82  CA  SER A   5     -35.237  -4.828  39.995  1.00 91.11           C  
ATOM     83  HA  SER A   5     -34.768  -3.851  39.878  1.00 91.11           H  
ATOM     84  C   SER A   5     -34.733  -5.702  38.839  1.00 91.11           C  
ATOM     85  CB  SER A   5     -34.779  -5.390  41.345  1.00 91.11           C  
ATOM     86  HB2 SER A   5     -33.693  -5.483  41.341  1.00 91.11           H  
ATOM     87  HB3 SER A   5     -35.069  -4.705  42.142  1.00 91.11           H  
ATOM     88  O   SER A   5     -33.714  -5.377  38.232  1.00 91.11           O  
ATOM     89  OG  SER A   5     -35.357  -6.655  41.577  1.00 91.11           O  
ATOM     90  HG  SER A   5     -34.896  -7.082  42.303  1.00 91.11           H  
ATOM     91  N   SER A   6     -35.473  -6.750  38.456  1.00 94.25           N  
ATOM     92  H   SER A   6     -36.270  -6.993  39.027  1.00 94.25           H  
ATOM     93  CA  SER A   6     -35.106  -7.627  37.331  1.00 94.25           C  
ATOM     94  HA  SER A   6     -34.100  -8.010  37.505  1.00 94.25           H  
ATOM     95  C   SER A   6     -35.093  -6.885  35.986  1.00 94.25           C  
ATOM     96  CB  SER A   6     -36.068  -8.818  37.270  1.00 94.25           C  
ATOM     97  HB2 SER A   6     -37.069  -8.463  37.026  1.00 94.25           H  
ATOM     98  HB3 SER A   6     -36.101  -9.312  38.241  1.00 94.25           H  
ATOM     99  O   SER A   6     -34.164  -7.045  35.190  1.00 94.25           O  
ATOM    100  OG  SER A   6     -35.647  -9.745  36.287  1.00 94.25           O  
ATOM    101  HG  SER A   6     -35.076 -10.389  36.713  1.00 94.25           H  
ATOM    102  N   ALA A   7     -36.076  -6.008  35.746  1.00 94.56           N  
ATOM    103  H   ALA A   7     -36.817  -5.910  36.425  1.00 94.56           H  
ATOM    104  CA  ALA A   7     -36.140  -5.204  34.524  1.00 94.56           C  
ATOM    105  HA  ALA A   7     -36.112  -5.874  33.665  1.00 94.56           H  
ATOM    106  C   ALA A   7     -34.942  -4.243  34.396  1.00 94.56           C  
ATOM    107  CB  ALA A   7     -37.477  -4.456  34.504  1.00 94.56           C  
ATOM    108  HB1 ALA A   7     -38.302  -5.167  34.551  1.00 94.56           H  
ATOM    109  HB2 ALA A   7     -37.562  -3.880  33.582  1.00 94.56           H  
ATOM    110  HB3 ALA A   7     -37.543  -3.776  35.353  1.00 94.56           H  
ATOM    111  O   ALA A   7     -34.332  -4.152  33.328  1.00 94.56           O  
ATOM    112  N   LEU A   8     -34.542  -3.590  35.493  1.00 95.11           N  
ATOM    113  H   LEU A   8     -35.081  -3.700  36.340  1.00 95.11           H  
ATOM    114  CA  LEU A   8     -33.384  -2.690  35.511  1.00 95.11           C  
ATOM    115  HA  LEU A   8     -33.501  -1.956  34.714  1.00 95.11           H  
ATOM    116  C   LEU A   8     -32.065  -3.424  35.222  1.00 95.11           C  
ATOM    117  CB  LEU A   8     -33.323  -1.963  36.866  1.00 95.11           C  
ATOM    118  HB2 LEU A   8     -33.411  -2.702  37.663  1.00 95.11           H  
ATOM    119  HB3 LEU A   8     -32.347  -1.487  36.966  1.00 95.11           H  
ATOM    120  O   LEU A   8     -31.220  -2.896  34.496  1.00 95.11           O  
ATOM    121  CG  LEU A   8     -34.405  -0.884  37.056  1.00 95.11           C  
ATOM    122  HG  LEU A   8     -35.390  -1.311  36.865  1.00 95.11           H  
ATOM    123  CD1 LEU A   8     -34.365  -0.377  38.497  1.00 95.11           C  
ATOM    124 HD11 LEU A   8     -33.395   0.068  38.719  1.00 95.11           H  
ATOM    125 HD12 LEU A   8     -34.556  -1.202  39.184  1.00 95.11           H  
ATOM    126 HD13 LEU A   8     -35.140   0.376  38.641  1.00 95.11           H  
ATOM    127  CD2 LEU A   8     -34.191   0.310  36.122  1.00 95.11           C  
ATOM    128 HD21 LEU A   8     -34.927   1.082  36.344  1.00 95.11           H  
ATOM    129 HD22 LEU A   8     -33.194   0.728  36.258  1.00 95.11           H  
ATOM    130 HD23 LEU A   8     -34.329   0.013  35.082  1.00 95.11           H  
ATOM    131  N   VAL A   9     -31.895  -4.651  35.725  1.00 96.24           N  
ATOM    132  H   VAL A   9     -32.607  -5.023  36.337  1.00 96.24           H  
ATOM    133  CA  VAL A   9     -30.712  -5.479  35.426  1.00 96.24           C  
ATOM    134  HA  VAL A   9     -29.817  -4.894  35.638  1.00 96.24           H  
ATOM    135  C   VAL A   9     -30.657  -5.836  33.937  1.00 96.24           C  
ATOM    136  CB  VAL A   9     -30.670  -6.733  36.323  1.00 96.24           C  
ATOM    137  HB  VAL A   9     -31.612  -7.274  36.231  1.00 96.24           H  
ATOM    138  O   VAL A   9     -29.610  -5.664  33.309  1.00 96.24           O  
ATOM    139  CG1 VAL A   9     -29.522  -7.678  35.946  1.00 96.24           C  
ATOM    140 HG11 VAL A   9     -29.678  -8.095  34.951  1.00 96.24           H  
ATOM    141 HG12 VAL A   9     -29.481  -8.508  36.651  1.00 96.24           H  
ATOM    142 HG13 VAL A   9     -28.570  -7.147  35.968  1.00 96.24           H  
ATOM    143  CG2 VAL A   9     -30.462  -6.338  37.791  1.00 96.24           C  
ATOM    144 HG21 VAL A   9     -29.485  -5.874  37.923  1.00 96.24           H  
ATOM    145 HG22 VAL A   9     -30.520  -7.226  38.421  1.00 96.24           H  
ATOM    146 HG23 VAL A   9     -31.230  -5.637  38.119  1.00 96.24           H  
ATOM    147  N   LYS A  10     -31.789  -6.229  33.333  1.00 96.85           N  
ATOM    148  H   LYS A  10     -32.614  -6.347  33.903  1.00 96.85           H  
ATOM    149  CA  LYS A  10     -31.870  -6.524  31.889  1.00 96.85           C  
ATOM    150  HA  LYS A  10     -31.115  -7.270  31.643  1.00 96.85           H  
ATOM    151  C   LYS A  10     -31.546  -5.300  31.023  1.00 96.85           C  
ATOM    152  CB  LYS A  10     -33.256  -7.094  31.535  1.00 96.85           C  
ATOM    153  HB2 LYS A  10     -33.351  -7.123  30.450  1.00 96.85           H  
ATOM    154  HB3 LYS A  10     -34.032  -6.437  31.927  1.00 96.85           H  
ATOM    155  O   LYS A  10     -30.826  -5.428  30.033  1.00 96.85           O  
ATOM    156  CG  LYS A  10     -33.467  -8.520  32.072  1.00 96.85           C  
ATOM    157  HG2 LYS A  10     -33.377  -8.522  33.158  1.00 96.85           H  
ATOM    158  HG3 LYS A  10     -32.697  -9.173  31.661  1.00 96.85           H  
ATOM    159  CD  LYS A  10     -34.850  -9.064  31.679  1.00 96.85           C  
ATOM    160  HD2 LYS A  10     -34.929  -9.087  30.592  1.00 96.85           H  
ATOM    161  HD3 LYS A  10     -35.618  -8.404  32.080  1.00 96.85           H  
ATOM    162  CE  LYS A  10     -35.049 -10.479  32.241  1.00 96.85           C  
ATOM    163  HE2 LYS A  10     -34.241 -11.115  31.877  1.00 96.85           H  
ATOM    164  HE3 LYS A  10     -34.967 -10.431  33.326  1.00 96.85           H  
ATOM    165  NZ  LYS A  10     -36.363 -11.061  31.858  1.00 96.85           N  
ATOM    166  HZ1 LYS A  10     -36.456 -11.130  30.855  1.00 96.85           H  
ATOM    167  HZ2 LYS A  10     -37.124 -10.501  32.218  1.00 96.85           H  
ATOM    168  HZ3 LYS A  10     -36.462 -11.990  32.240  1.00 96.85           H  
ATOM    169  N   ILE A  11     -32.014  -4.106  31.401  1.00 97.19           N  
ATOM    170  H   ILE A  11     -32.634  -4.072  32.197  1.00 97.19           H  
ATOM    171  CA  ILE A  11     -31.698  -2.855  30.685  1.00 97.19           C  
ATOM    172  HA  ILE A  11     -31.919  -2.999  29.628  1.00 97.19           H  
ATOM    173  C   ILE A  11     -30.197  -2.538  30.776  1.00 97.19           C  
ATOM    174  CB  ILE A  11     -32.580  -1.690  31.194  1.00 97.19           C  
ATOM    175  HB  ILE A  11     -32.499  -1.642  32.280  1.00 97.19           H  
ATOM    176  O   ILE A  11     -29.572  -2.242  29.755  1.00 97.19           O  
ATOM    177  CG1 ILE A  11     -34.058  -1.935  30.810  1.00 97.19           C  
ATOM    178 HG12 ILE A  11     -34.180  -1.808  29.734  1.00 97.19           H  
ATOM    179 HG13 ILE A  11     -34.339  -2.961  31.048  1.00 97.19           H  
ATOM    180  CG2 ILE A  11     -32.110  -0.341  30.610  1.00 97.19           C  
ATOM    181 HG21 ILE A  11     -32.754   0.469  30.953  1.00 97.19           H  
ATOM    182 HG22 ILE A  11     -31.100  -0.104  30.945  1.00 97.19           H  
ATOM    183 HG23 ILE A  11     -32.129  -0.372  29.520  1.00 97.19           H  
ATOM    184  CD1 ILE A  11     -35.049  -1.014  31.534  1.00 97.19           C  
ATOM    185 HD11 ILE A  11     -36.067  -1.319  31.288  1.00 97.19           H  
ATOM    186 HD12 ILE A  11     -34.911  -1.095  32.612  1.00 97.19           H  
ATOM    187 HD13 ILE A  11     -34.917   0.022  31.224  1.00 97.19           H  
ATOM    188  N   LYS A  12     -29.588  -2.665  31.965  1.00 97.70           N  
ATOM    189  H   LYS A  12     -30.152  -2.907  32.767  1.00 97.70           H  
ATOM    190  CA  LYS A  12     -28.139  -2.461  32.151  1.00 97.70           C  
ATOM    191  HA  LYS A  12     -27.875  -1.468  31.787  1.00 97.70           H  
ATOM    192  C   LYS A  12     -27.308  -3.442  31.317  1.00 97.70           C  
ATOM    193  CB  LYS A  12     -27.770  -2.551  33.644  1.00 97.70           C  
ATOM    194  HB2 LYS A  12     -28.226  -3.438  34.083  1.00 97.70           H  
ATOM    195  HB3 LYS A  12     -26.688  -2.648  33.726  1.00 97.70           H  
ATOM    196  O   LYS A  12     -26.338  -3.028  30.681  1.00 97.70           O  
ATOM    197  CG  LYS A  12     -28.198  -1.301  34.434  1.00 97.70           C  
ATOM    198  HG2 LYS A  12     -29.281  -1.183  34.385  1.00 97.70           H  
ATOM    199  HG3 LYS A  12     -27.736  -0.424  33.981  1.00 97.70           H  
ATOM    200  CD  LYS A  12     -27.761  -1.390  35.906  1.00 97.70           C  
ATOM    201  HD2 LYS A  12     -28.238  -2.255  36.368  1.00 97.70           H  
ATOM    202  HD3 LYS A  12     -26.679  -1.517  35.946  1.00 97.70           H  
ATOM    203  CE  LYS A  12     -28.156  -0.114  36.666  1.00 97.70           C  
ATOM    204  HE2 LYS A  12     -29.243  -0.029  36.658  1.00 97.70           H  
ATOM    205  HE3 LYS A  12     -27.757   0.747  36.130  1.00 97.70           H  
ATOM    206  NZ  LYS A  12     -27.654  -0.105  38.067  1.00 97.70           N  
ATOM    207  HZ1 LYS A  12     -27.932   0.744  38.537  1.00 97.70           H  
ATOM    208  HZ2 LYS A  12     -26.646  -0.145  38.094  1.00 97.70           H  
ATOM    209  HZ3 LYS A  12     -28.022  -0.884  38.596  1.00 97.70           H  
ATOM    210  N   GLN A  13     -27.705  -4.715  31.256  1.00 97.96           N  
ATOM    211  H   GLN A  13     -28.482  -5.006  31.831  1.00 97.96           H  
ATOM    212  CA  GLN A  13     -27.030  -5.720  30.430  1.00 97.96           C  
ATOM    213  HA  GLN A  13     -25.969  -5.708  30.679  1.00 97.96           H  
ATOM    214  C   GLN A  13     -27.147  -5.404  28.930  1.00 97.96           C  
ATOM    215  CB  GLN A  13     -27.582  -7.107  30.778  1.00 97.96           C  
ATOM    216  HB2 GLN A  13     -28.639  -7.162  30.518  1.00 97.96           H  
ATOM    217  HB3 GLN A  13     -27.482  -7.258  31.853  1.00 97.96           H  
ATOM    218  O   GLN A  13     -26.136  -5.408  28.225  1.00 97.96           O  
ATOM    219  CG  GLN A  13     -26.820  -8.223  30.046  1.00 97.96           C  
ATOM    220  HG2 GLN A  13     -25.750  -8.113  30.225  1.00 97.96           H  
ATOM    221  HG3 GLN A  13     -26.995  -8.143  28.973  1.00 97.96           H  
ATOM    222  CD  GLN A  13     -27.232  -9.621  30.495  1.00 97.96           C  
ATOM    223  NE2 GLN A  13     -26.756 -10.644  29.823  1.00 97.96           N  
ATOM    224 HE21 GLN A  13     -26.312 -10.497  28.928  1.00 97.96           H  
ATOM    225 HE22 GLN A  13     -27.056 -11.560  30.123  1.00 97.96           H  
ATOM    226  OE1 GLN A  13     -27.968  -9.811  31.449  1.00 97.96           O  
ATOM    227  N   LYS A  14     -28.343  -5.031  28.455  1.00 98.25           N  
ATOM    228  H   LYS A  14     -29.135  -5.073  29.079  1.00 98.25           H  
ATOM    229  CA  LYS A  14     -28.574  -4.644  27.054  1.00 98.25           C  
ATOM    230  HA  LYS A  14     -28.241  -5.465  26.418  1.00 98.25           H  
ATOM    231  C   LYS A  14     -27.755  -3.413  26.650  1.00 98.25           C  
ATOM    232  CB  LYS A  14     -30.083  -4.437  26.848  1.00 98.25           C  
ATOM    233  HB2 LYS A  14     -30.409  -3.560  27.406  1.00 98.25           H  
ATOM    234  HB3 LYS A  14     -30.602  -5.308  27.248  1.00 98.25           H  
ATOM    235  O   LYS A  14     -27.225  -3.368  25.541  1.00 98.25           O  
ATOM    236  CG  LYS A  14     -30.474  -4.283  25.368  1.00 98.25           C  
ATOM    237  HG2 LYS A  14     -30.043  -3.366  24.967  1.00 98.25           H  
ATOM    238  HG3 LYS A  14     -30.089  -5.134  24.806  1.00 98.25           H  
ATOM    239  CD  LYS A  14     -32.004  -4.234  25.224  1.00 98.25           C  
ATOM    240  HD2 LYS A  14     -32.424  -5.132  25.676  1.00 98.25           H  
ATOM    241  HD3 LYS A  14     -32.386  -3.364  25.759  1.00 98.25           H  
ATOM    242  CE  LYS A  14     -32.432  -4.169  23.750  1.00 98.25           C  
ATOM    243  HE2 LYS A  14     -31.981  -5.012  23.227  1.00 98.25           H  
ATOM    244  HE3 LYS A  14     -32.041  -3.252  23.309  1.00 98.25           H  
ATOM    245  NZ  LYS A  14     -33.913  -4.224  23.602  1.00 98.25           N  
ATOM    246  HZ1 LYS A  14     -34.193  -4.178  22.632  1.00 98.25           H  
ATOM    247  HZ2 LYS A  14     -34.269  -5.097  23.965  1.00 98.25           H  
ATOM    248  HZ3 LYS A  14     -34.373  -3.479  24.105  1.00 98.25           H  
ATOM    249  N   ASN A  15     -27.604  -2.433  27.541  1.00 98.16           N  
ATOM    250  H   ASN A  15     -28.117  -2.489  28.409  1.00 98.16           H  
ATOM    251  CA  ASN A  15     -26.759  -1.261  27.288  1.00 98.16           C  
ATOM    252  HA  ASN A  15     -27.001  -0.859  26.304  1.00 98.16           H  
ATOM    253  C   ASN A  15     -25.268  -1.638  27.223  1.00 98.16           C  
ATOM    254  CB  ASN A  15     -27.073  -0.172  28.327  1.00 98.16           C  
ATOM    255  HB2 ASN A  15     -26.318   0.611  28.259  1.00 98.16           H  
ATOM    256  HB3 ASN A  15     -27.036  -0.595  29.331  1.00 98.16           H  
ATOM    257  O   ASN A  15     -24.587  -1.247  26.277  1.00 98.16           O  
ATOM    258  CG  ASN A  15     -28.430   0.484  28.104  1.00 98.16           C  
ATOM    259  ND2 ASN A  15     -28.900   1.247  29.063  1.00 98.16           N  
ATOM    260 HD21 ASN A  15     -28.346   1.435  29.886  1.00 98.16           H  
ATOM    261 HD22 ASN A  15     -29.776   1.719  28.887  1.00 98.16           H  
ATOM    262  OD1 ASN A  15     -29.071   0.341  27.068  1.00 98.16           O  
ATOM    263  N   LYS A  16     -24.787  -2.505  28.126  1.00 98.32           N  
ATOM    264  H   LYS A  16     -25.394  -2.789  28.882  1.00 98.32           H  
ATOM    265  CA  LYS A  16     -23.409  -3.031  28.091  1.00 98.32           C  
ATOM    266  HA  LYS A  16     -22.729  -2.179  28.120  1.00 98.32           H  
ATOM    267  C   LYS A  16     -23.104  -3.791  26.792  1.00 98.32           C  
ATOM    268  CB  LYS A  16     -23.186  -3.900  29.341  1.00 98.32           C  
ATOM    269  HB2 LYS A  16     -23.503  -3.329  30.214  1.00 98.32           H  
ATOM    270  HB3 LYS A  16     -23.809  -4.792  29.277  1.00 98.32           H  
ATOM    271  O   LYS A  16     -22.003  -3.683  26.251  1.00 98.32           O  
ATOM    272  CG  LYS A  16     -21.721  -4.324  29.549  1.00 98.32           C  
ATOM    273  HG2 LYS A  16     -21.397  -4.950  28.717  1.00 98.32           H  
ATOM    274  HG3 LYS A  16     -21.094  -3.433  29.587  1.00 98.32           H  
ATOM    275  CD  LYS A  16     -21.567  -5.109  30.864  1.00 98.32           C  
ATOM    276  HD2 LYS A  16     -21.947  -4.495  31.680  1.00 98.32           H  
ATOM    277  HD3 LYS A  16     -22.167  -6.018  30.808  1.00 98.32           H  
ATOM    278  CE  LYS A  16     -20.100  -5.468  31.149  1.00 98.32           C  
ATOM    279  HE2 LYS A  16     -19.729  -6.104  30.346  1.00 98.32           H  
ATOM    280  HE3 LYS A  16     -19.518  -4.547  31.146  1.00 98.32           H  
ATOM    281  NZ  LYS A  16     -19.937  -6.153  32.462  1.00 98.32           N  
ATOM    282  HZ1 LYS A  16     -18.969  -6.369  32.656  1.00 98.32           H  
ATOM    283  HZ2 LYS A  16     -20.471  -7.009  32.516  1.00 98.32           H  
ATOM    284  HZ3 LYS A  16     -20.251  -5.557  33.215  1.00 98.32           H  
ATOM    285  N   GLU A  17     -24.060  -4.557  26.268  1.00 98.38           N  
ATOM    286  H   GLU A  17     -24.914  -4.682  26.793  1.00 98.38           H  
ATOM    287  CA  GLU A  17     -23.921  -5.247  24.978  1.00 98.38           C  
ATOM    288  HA  GLU A  17     -22.972  -5.782  24.959  1.00 98.38           H  
ATOM    289  C   GLU A  17     -23.897  -4.279  23.790  1.00 98.38           C  
ATOM    290  CB  GLU A  17     -25.044  -6.272  24.802  1.00 98.38           C  
ATOM    291  HB2 GLU A  17     -25.076  -6.579  23.757  1.00 98.38           H  
ATOM    292  HB3 GLU A  17     -25.998  -5.814  25.064  1.00 98.38           H  
ATOM    293  O   GLU A  17     -23.053  -4.430  22.900  1.00 98.38           O  
ATOM    294  CG  GLU A  17     -24.796  -7.515  25.667  1.00 98.38           C  
ATOM    295  HG2 GLU A  17     -23.870  -7.987  25.338  1.00 98.38           H  
ATOM    296  HG3 GLU A  17     -24.660  -7.209  26.704  1.00 98.38           H  
ATOM    297  CD  GLU A  17     -25.942  -8.532  25.588  1.00 98.38           C  
ATOM    298  OE1 GLU A  17     -25.910  -9.459  26.428  1.00 98.38           O  
ATOM    299  OE2 GLU A  17     -26.820  -8.362  24.712  1.00 98.38           O  
ATOM    300  N   LYS A  18     -24.750  -3.245  23.794  1.00 98.34           N  
ATOM    301  H   LYS A  18     -25.420  -3.185  24.547  1.00 98.34           H  
ATOM    302  CA  LYS A  18     -24.725  -2.180  22.778  1.00 98.34           C  
ATOM    303  HA  LYS A  18     -24.854  -2.626  21.792  1.00 98.34           H  
ATOM    304  C   LYS A  18     -23.377  -1.456  22.746  1.00 98.34           C  
ATOM    305  CB  LYS A  18     -25.861  -1.179  23.026  1.00 98.34           C  
ATOM    306  HB2 LYS A  18     -25.886  -0.907  24.081  1.00 98.34           H  
ATOM    307  HB3 LYS A  18     -25.650  -0.273  22.456  1.00 98.34           H  
ATOM    308  O   LYS A  18     -22.831  -1.244  21.662  1.00 98.34           O  
ATOM    309  CG  LYS A  18     -27.237  -1.703  22.591  1.00 98.34           C  
ATOM    310  HG2 LYS A  18     -27.476  -2.630  23.113  1.00 98.34           H  
ATOM    311  HG3 LYS A  18     -27.225  -1.896  21.518  1.00 98.34           H  
ATOM    312  CD  LYS A  18     -28.294  -0.638  22.909  1.00 98.34           C  
ATOM    313  HD2 LYS A  18     -28.316  -0.477  23.987  1.00 98.34           H  
ATOM    314  HD3 LYS A  18     -28.006   0.295  22.424  1.00 98.34           H  
ATOM    315  CE  LYS A  18     -29.687  -1.047  22.428  1.00 98.34           C  
ATOM    316  HE2 LYS A  18     -29.634  -1.278  21.364  1.00 98.34           H  
ATOM    317  HE3 LYS A  18     -29.984  -1.949  22.962  1.00 98.34           H  
ATOM    318  NZ  LYS A  18     -30.657   0.055  22.668  1.00 98.34           N  
ATOM    319  HZ1 LYS A  18     -30.360   0.894  22.190  1.00 98.34           H  
ATOM    320  HZ2 LYS A  18     -31.584  -0.171  22.338  1.00 98.34           H  
ATOM    321  HZ3 LYS A  18     -30.699   0.282  23.652  1.00 98.34           H  
ATOM    322  N   ASP A  19     -22.793  -1.150  23.902  1.00 98.26           N  
ATOM    323  H   ASP A  19     -23.328  -1.253  24.753  1.00 98.26           H  
ATOM    324  CA  ASP A  19     -21.480  -0.498  23.980  1.00 98.26           C  
ATOM    325  HA  ASP A  19     -21.491   0.388  23.345  1.00 98.26           H  
ATOM    326  C   ASP A  19     -20.352  -1.399  23.459  1.00 98.26           C  
ATOM    327  CB  ASP A  19     -21.204  -0.048  25.419  1.00 98.26           C  
ATOM    328  HB2 ASP A  19     -21.350  -0.889  26.097  1.00 98.26           H  
ATOM    329  HB3 ASP A  19     -20.164   0.269  25.492  1.00 98.26           H  
ATOM    330  O   ASP A  19     -19.490  -0.949  22.694  1.00 98.26           O  
ATOM    331  CG  ASP A  19     -22.088   1.128  25.844  1.00 98.26           C  
ATOM    332  OD1 ASP A  19     -22.485   1.908  24.943  1.00 98.26           O  
ATOM    333  OD2 ASP A  19     -22.322   1.236  27.065  1.00 98.26           O  
ATOM    334  N   LYS A  20     -20.391  -2.703  23.772  1.00 98.35           N  
ATOM    335  H   LYS A  20     -21.110  -3.006  24.414  1.00 98.35           H  
ATOM    336  CA  LYS A  20     -19.467  -3.695  23.192  1.00 98.35           C  
ATOM    337  HA  LYS A  20     -18.444  -3.387  23.405  1.00 98.35           H  
ATOM    338  C   LYS A  20     -19.589  -3.762  21.666  1.00 98.35           C  
ATOM    339  CB  LYS A  20     -19.712  -5.081  23.810  1.00 98.35           C  
ATOM    340  HB2 LYS A  20     -20.780  -5.297  23.808  1.00 98.35           H  
ATOM    341  HB3 LYS A  20     -19.219  -5.827  23.185  1.00 98.35           H  
ATOM    342  O   LYS A  20     -18.568  -3.781  20.973  1.00 98.35           O  
ATOM    343  CG  LYS A  20     -19.162  -5.224  25.238  1.00 98.35           C  
ATOM    344  HG2 LYS A  20     -19.609  -4.476  25.893  1.00 98.35           H  
ATOM    345  HG3 LYS A  20     -18.083  -5.074  25.223  1.00 98.35           H  
ATOM    346  CD  LYS A  20     -19.474  -6.632  25.768  1.00 98.35           C  
ATOM    347  HD2 LYS A  20     -19.046  -7.365  25.084  1.00 98.35           H  
ATOM    348  HD3 LYS A  20     -20.555  -6.768  25.794  1.00 98.35           H  
ATOM    349  CE  LYS A  20     -18.901  -6.857  27.172  1.00 98.35           C  
ATOM    350  HE2 LYS A  20     -19.397  -6.174  27.861  1.00 98.35           H  
ATOM    351  HE3 LYS A  20     -17.840  -6.609  27.156  1.00 98.35           H  
ATOM    352  NZ  LYS A  20     -19.083  -8.270  27.605  1.00 98.35           N  
ATOM    353  HZ1 LYS A  20     -18.635  -8.902  26.957  1.00 98.35           H  
ATOM    354  HZ2 LYS A  20     -20.061  -8.523  27.638  1.00 98.35           H  
ATOM    355  HZ3 LYS A  20     -18.669  -8.443  28.510  1.00 98.35           H  
ATOM    356  N   GLN A  21     -20.809  -3.760  21.124  1.00 98.12           N  
ATOM    357  H   GLN A  21     -21.607  -3.758  21.744  1.00 98.12           H  
ATOM    358  CA  GLN A  21     -21.036  -3.754  19.675  1.00 98.12           C  
ATOM    359  HA  GLN A  21     -20.472  -4.574  19.230  1.00 98.12           H  
ATOM    360  C   GLN A  21     -20.531  -2.461  19.020  1.00 98.12           C  
ATOM    361  CB  GLN A  21     -22.521  -3.970  19.358  1.00 98.12           C  
ATOM    362  HB2 GLN A  21     -23.127  -3.280  19.946  1.00 98.12           H  
ATOM    363  HB3 GLN A  21     -22.681  -3.747  18.303  1.00 98.12           H  
ATOM    364  O   GLN A  21     -19.838  -2.529  18.002  1.00 98.12           O  
ATOM    365  CG  GLN A  21     -22.988  -5.412  19.616  1.00 98.12           C  
ATOM    366  HG2 GLN A  21     -22.372  -6.099  19.037  1.00 98.12           H  
ATOM    367  HG3 GLN A  21     -22.875  -5.660  20.671  1.00 98.12           H  
ATOM    368  CD  GLN A  21     -24.448  -5.629  19.219  1.00 98.12           C  
ATOM    369  NE2 GLN A  21     -24.973  -6.824  19.369  1.00 98.12           N  
ATOM    370 HE21 GLN A  21     -25.950  -6.907  19.127  1.00 98.12           H  
ATOM    371 HE22 GLN A  21     -24.489  -7.562  19.861  1.00 98.12           H  
ATOM    372  OE1 GLN A  21     -25.132  -4.740  18.740  1.00 98.12           O  
ATOM    373  N   LYS A  22     -20.785  -1.295  19.629  1.00 98.29           N  
ATOM    374  H   LYS A  22     -21.386  -1.310  20.440  1.00 98.29           H  
ATOM    375  CA  LYS A  22     -20.292   0.008  19.153  1.00 98.29           C  
ATOM    376  HA  LYS A  22     -20.632   0.149  18.127  1.00 98.29           H  
ATOM    377  C   LYS A  22     -18.762   0.056  19.134  1.00 98.29           C  
ATOM    378  CB  LYS A  22     -20.906   1.111  20.033  1.00 98.29           C  
ATOM    379  HB2 LYS A  22     -21.979   0.934  20.101  1.00 98.29           H  
ATOM    380  HB3 LYS A  22     -20.493   1.044  21.039  1.00 98.29           H  
ATOM    381  O   LYS A  22     -18.173   0.508  18.152  1.00 98.29           O  
ATOM    382  CG  LYS A  22     -20.691   2.534  19.485  1.00 98.29           C  
ATOM    383  HG2 LYS A  22     -19.626   2.767  19.472  1.00 98.29           H  
ATOM    384  HG3 LYS A  22     -21.082   2.592  18.470  1.00 98.29           H  
ATOM    385  CD  LYS A  22     -21.431   3.550  20.375  1.00 98.29           C  
ATOM    386  HD2 LYS A  22     -22.480   3.261  20.434  1.00 98.29           H  
ATOM    387  HD3 LYS A  22     -21.015   3.506  21.382  1.00 98.29           H  
ATOM    388  CE  LYS A  22     -21.346   4.990  19.844  1.00 98.29           C  
ATOM    389  HE2 LYS A  22     -20.299   5.290  19.797  1.00 98.29           H  
ATOM    390  HE3 LYS A  22     -21.754   5.010  18.834  1.00 98.29           H  
ATOM    391  NZ  LYS A  22     -22.109   5.932  20.711  1.00 98.29           N  
ATOM    392  HZ1 LYS A  22     -23.086   5.679  20.739  1.00 98.29           H  
ATOM    393  HZ2 LYS A  22     -21.787   5.911  21.668  1.00 98.29           H  
ATOM    394  HZ3 LYS A  22     -22.064   6.885  20.378  1.00 98.29           H  
ATOM    395  N   ASN A  23     -18.099  -0.481  20.159  1.00 98.07           N  
ATOM    396  H   ASN A  23     -18.629  -0.779  20.966  1.00 98.07           H  
ATOM    397  CA  ASN A  23     -16.639  -0.587  20.189  1.00 98.07           C  
ATOM    398  HA  ASN A  23     -16.220   0.384  19.926  1.00 98.07           H  
ATOM    399  C   ASN A  23     -16.102  -1.557  19.125  1.00 98.07           C  
ATOM    400  CB  ASN A  23     -16.180  -0.931  21.618  1.00 98.07           C  
ATOM    401  HB2 ASN A  23     -15.154  -1.298  21.592  1.00 98.07           H  
ATOM    402  HB3 ASN A  23     -16.813  -1.714  22.037  1.00 98.07           H  
ATOM    403  O   ASN A  23     -15.141  -1.217  18.434  1.00 98.07           O  
ATOM    404  CG  ASN A  23     -16.199   0.282  22.540  1.00 98.07           C  
ATOM    405  ND2 ASN A  23     -16.075   0.074  23.828  1.00 98.07           N  
ATOM    406 HD21 ASN A  23     -16.113   0.884  24.430  1.00 98.07           H  
ATOM    407 HD22 ASN A  23     -16.031  -0.861  24.209  1.00 98.07           H  
ATOM    408  OD1 ASN A  23     -16.278   1.425  22.105  1.00 98.07           O  
ATOM    409  N   LYS A  24     -16.757  -2.705  18.900  1.00 98.27           N  
ATOM    410  H   LYS A  24     -17.518  -2.943  19.520  1.00 98.27           H  
ATOM    411  CA  LYS A  24     -16.403  -3.649  17.820  1.00 98.27           C  
ATOM    412  HA  LYS A  24     -15.348  -3.901  17.922  1.00 98.27           H  
ATOM    413  C   LYS A  24     -16.569  -3.037  16.422  1.00 98.27           C  
ATOM    414  CB  LYS A  24     -17.235  -4.933  17.993  1.00 98.27           C  
ATOM    415  HB2 LYS A  24     -17.126  -5.273  19.023  1.00 98.27           H  
ATOM    416  HB3 LYS A  24     -18.288  -4.708  17.822  1.00 98.27           H  
ATOM    417  O   LYS A  24     -15.761  -3.291  15.532  1.00 98.27           O  
ATOM    418  CG  LYS A  24     -16.803  -6.076  17.057  1.00 98.27           C  
ATOM    419  HG2 LYS A  24     -16.978  -5.791  16.019  1.00 98.27           H  
ATOM    420  HG3 LYS A  24     -15.739  -6.269  17.196  1.00 98.27           H  
ATOM    421  CD  LYS A  24     -17.594  -7.358  17.370  1.00 98.27           C  
ATOM    422  HD2 LYS A  24     -17.449  -7.607  18.421  1.00 98.27           H  
ATOM    423  HD3 LYS A  24     -18.655  -7.171  17.202  1.00 98.27           H  
ATOM    424  CE  LYS A  24     -17.137  -8.543  16.505  1.00 98.27           C  
ATOM    425  HE2 LYS A  24     -17.337  -8.313  15.459  1.00 98.27           H  
ATOM    426  HE3 LYS A  24     -16.060  -8.659  16.628  1.00 98.27           H  
ATOM    427  NZ  LYS A  24     -17.818  -9.810  16.893  1.00 98.27           N  
ATOM    428  HZ1 LYS A  24     -17.630 -10.037  17.859  1.00 98.27           H  
ATOM    429  HZ2 LYS A  24     -18.821  -9.750  16.787  1.00 98.27           H  
ATOM    430  HZ3 LYS A  24     -17.490 -10.596  16.349  1.00 98.27           H  
ATOM    431  N   GLN A  25     -17.593  -2.211  16.210  1.00 97.99           N  
ATOM    432  H   GLN A  25     -18.274  -2.089  16.946  1.00 97.99           H  
ATOM    433  CA  GLN A  25     -17.769  -1.474  14.954  1.00 97.99           C  
ATOM    434  HA  GLN A  25     -17.664  -2.164  14.117  1.00 97.99           H  
ATOM    435  C   GLN A  25     -16.690  -0.396  14.776  1.00 97.99           C  
ATOM    436  CB  GLN A  25     -19.172  -0.863  14.892  1.00 97.99           C  
ATOM    437  HB2 GLN A  25     -19.373  -0.324  15.818  1.00 97.99           H  
ATOM    438  HB3 GLN A  25     -19.202  -0.149  14.069  1.00 97.99           H  
ATOM    439  O   GLN A  25     -16.104  -0.298  13.698  1.00 97.99           O  
ATOM    440  CG  GLN A  25     -20.270  -1.914  14.654  1.00 97.99           C  
ATOM    441  HG2 GLN A  25     -20.090  -2.414  13.703  1.00 97.99           H  
ATOM    442  HG3 GLN A  25     -20.251  -2.663  15.446  1.00 97.99           H  
ATOM    443  CD  GLN A  25     -21.662  -1.287  14.614  1.00 97.99           C  
ATOM    444  NE2 GLN A  25     -22.705  -2.061  14.409  1.00 97.99           N  
ATOM    445 HE21 GLN A  25     -23.597  -1.588  14.384  1.00 97.99           H  
ATOM    446 HE22 GLN A  25     -22.625  -3.060  14.285  1.00 97.99           H  
ATOM    447  OE1 GLN A  25     -21.838  -0.092  14.769  1.00 97.99           O  
ATOM    448  N   LYS A  26     -16.344   0.350  15.836  1.00 98.29           N  
ATOM    449  H   LYS A  26     -16.888   0.252  16.681  1.00 98.29           H  
ATOM    450  CA  LYS A  26     -15.246   1.333  15.811  1.00 98.29           C  
ATOM    451  HA  LYS A  26     -15.434   2.048  15.011  1.00 98.29           H  
ATOM    452  C   LYS A  26     -13.891   0.688  15.493  1.00 98.29           C  
ATOM    453  CB  LYS A  26     -15.173   2.091  17.148  1.00 98.29           C  
ATOM    454  HB2 LYS A  26     -14.208   2.594  17.206  1.00 98.29           H  
ATOM    455  HB3 LYS A  26     -15.224   1.377  17.971  1.00 98.29           H  
ATOM    456  O   LYS A  26     -13.123   1.253  14.715  1.00 98.29           O  
ATOM    457  CG  LYS A  26     -16.267   3.158  17.326  1.00 98.29           C  
ATOM    458  HG2 LYS A  26     -17.255   2.708  17.233  1.00 98.29           H  
ATOM    459  HG3 LYS A  26     -16.155   3.916  16.550  1.00 98.29           H  
ATOM    460  CD  LYS A  26     -16.126   3.818  18.708  1.00 98.29           C  
ATOM    461  HD2 LYS A  26     -15.122   4.231  18.800  1.00 98.29           H  
ATOM    462  HD3 LYS A  26     -16.260   3.056  19.476  1.00 98.29           H  
ATOM    463  CE  LYS A  26     -17.150   4.938  18.928  1.00 98.29           C  
ATOM    464  HE2 LYS A  26     -18.150   4.507  18.876  1.00 98.29           H  
ATOM    465  HE3 LYS A  26     -17.054   5.663  18.120  1.00 98.29           H  
ATOM    466  NZ  LYS A  26     -16.940   5.610  20.241  1.00 98.29           N  
ATOM    467  HZ1 LYS A  26     -16.015   6.011  20.300  1.00 98.29           H  
ATOM    468  HZ2 LYS A  26     -17.592   6.368  20.387  1.00 98.29           H  
ATOM    469  HZ3 LYS A  26     -17.029   4.956  21.005  1.00 98.29           H  
ATOM    470  N   THR A  27     -13.578  -0.484  16.053  1.00 98.19           N  
ATOM    471  H   THR A  27     -14.217  -0.903  16.714  1.00 98.19           H  
ATOM    472  CA  THR A  27     -12.317  -1.189  15.755  1.00 98.19           C  
ATOM    473  HA  THR A  27     -11.496  -0.478  15.845  1.00 98.19           H  
ATOM    474  C   THR A  27     -12.278  -1.709  14.320  1.00 98.19           C  
ATOM    475  CB  THR A  27     -12.025  -2.336  16.733  1.00 98.19           C  
ATOM    476  HB  THR A  27     -11.133  -2.864  16.396  1.00 98.19           H  
ATOM    477  O   THR A  27     -11.267  -1.516  13.643  1.00 98.19           O  
ATOM    478  CG2 THR A  27     -11.774  -1.836  18.154  1.00 98.19           C  
ATOM    479 HG21 THR A  27     -11.575  -2.681  18.813  1.00 98.19           H  
ATOM    480 HG22 THR A  27     -10.902  -1.181  18.163  1.00 98.19           H  
ATOM    481 HG23 THR A  27     -12.635  -1.285  18.532  1.00 98.19           H  
ATOM    482  OG1 THR A  27     -13.091  -3.244  16.778  1.00 98.19           O  
ATOM    483  HG1 THR A  27     -12.876  -3.894  17.450  1.00 98.19           H  
ATOM    484  N   ARG A  28     -13.388  -2.263  13.807  1.00 98.29           N  
ATOM    485  H   ARG A  28     -14.155  -2.445  14.439  1.00 98.29           H  
ATOM    486  CA  ARG A  28     -13.523  -2.644  12.389  1.00 98.29           C  
ATOM    487  HA  ARG A  28     -12.724  -3.338  12.129  1.00 98.29           H  
ATOM    488  C   ARG A  28     -13.347  -1.443  11.457  1.00 98.29           C  
ATOM    489  CB  ARG A  28     -14.875  -3.333  12.148  1.00 98.29           C  
ATOM    490  HB2 ARG A  28     -15.670  -2.763  12.628  1.00 98.29           H  
ATOM    491  HB3 ARG A  28     -15.071  -3.355  11.076  1.00 98.29           H  
ATOM    492  O   ARG A  28     -12.560  -1.525  10.519  1.00 98.29           O  
ATOM    493  CG  ARG A  28     -14.884  -4.779  12.665  1.00 98.29           C  
ATOM    494  HG2 ARG A  28     -14.632  -4.805  13.725  1.00 98.29           H  
ATOM    495  HG3 ARG A  28     -14.137  -5.351  12.115  1.00 98.29           H  
ATOM    496  CD  ARG A  28     -16.266  -5.410  12.450  1.00 98.29           C  
ATOM    497  HD2 ARG A  28     -16.983  -4.909  13.100  1.00 98.29           H  
ATOM    498  HD3 ARG A  28     -16.560  -5.253  11.413  1.00 98.29           H  
ATOM    499  NE  ARG A  28     -16.254  -6.859  12.736  1.00 98.29           N  
ATOM    500  HE  ARG A  28     -15.367  -7.250  13.021  1.00 98.29           H  
ATOM    501  NH1 ARG A  28     -18.417  -7.313  12.096  1.00 98.29           N  
ATOM    502 HH11 ARG A  28     -18.550  -6.341  11.855  1.00 98.29           H  
ATOM    503 HH12 ARG A  28     -19.138  -7.979  11.861  1.00 98.29           H  
ATOM    504  NH2 ARG A  28     -17.086  -8.982  12.738  1.00 98.29           N  
ATOM    505 HH21 ARG A  28     -16.154  -9.350  12.866  1.00 98.29           H  
ATOM    506 HH22 ARG A  28     -17.805  -9.625  12.435  1.00 98.29           H  
ATOM    507  CZ  ARG A  28     -17.249  -7.706  12.523  1.00 98.29           C  
ATOM    508  N   ALA A  29     -13.979  -0.305  11.751  1.00 97.95           N  
ATOM    509  H   ALA A  29     -14.646  -0.303  12.509  1.00 97.95           H  
ATOM    510  CA  ALA A  29     -13.806   0.923  10.973  1.00 97.95           C  
ATOM    511  HA  ALA A  29     -14.110   0.727   9.945  1.00 97.95           H  
ATOM    512  C   ALA A  29     -12.331   1.374  10.947  1.00 97.95           C  
ATOM    513  CB  ALA A  29     -14.735   2.005  11.534  1.00 97.95           C  
ATOM    514  HB1 ALA A  29     -14.474   2.235  12.567  1.00 97.95           H  
ATOM    515  HB2 ALA A  29     -14.647   2.910  10.933  1.00 97.95           H  
ATOM    516  HB3 ALA A  29     -15.769   1.661  11.495  1.00 97.95           H  
ATOM    517  O   ALA A  29     -11.768   1.590   9.873  1.00 97.95           O  
ATOM    518  N   LYS A  30     -11.647   1.396  12.102  1.00 98.16           N  
ATOM    519  H   LYS A  30     -12.155   1.210  12.955  1.00 98.16           H  
ATOM    520  CA  LYS A  30     -10.206   1.705  12.176  1.00 98.16           C  
ATOM    521  HA  LYS A  30     -10.039   2.687  11.733  1.00 98.16           H  
ATOM    522  C   LYS A  30      -9.349   0.731  11.353  1.00 98.16           C  
ATOM    523  CB  LYS A  30      -9.740   1.738  13.643  1.00 98.16           C  
ATOM    524  HB2 LYS A  30     -10.086   0.840  14.154  1.00 98.16           H  
ATOM    525  HB3 LYS A  30      -8.650   1.736  13.658  1.00 98.16           H  
ATOM    526  O   LYS A  30      -8.418   1.167  10.678  1.00 98.16           O  
ATOM    527  CG  LYS A  30     -10.223   2.985  14.405  1.00 98.16           C  
ATOM    528  HG2 LYS A  30      -9.839   3.874  13.905  1.00 98.16           H  
ATOM    529  HG3 LYS A  30     -11.312   3.030  14.396  1.00 98.16           H  
ATOM    530  CD  LYS A  30      -9.725   2.975  15.862  1.00 98.16           C  
ATOM    531  HD2 LYS A  30     -10.104   2.084  16.363  1.00 98.16           H  
ATOM    532  HD3 LYS A  30      -8.635   2.945  15.861  1.00 98.16           H  
ATOM    533  CE  LYS A  30     -10.200   4.227  16.616  1.00 98.16           C  
ATOM    534  HE2 LYS A  30      -9.911   5.106  16.040  1.00 98.16           H  
ATOM    535  HE3 LYS A  30     -11.289   4.212  16.663  1.00 98.16           H  
ATOM    536  NZ  LYS A  30      -9.627   4.323  17.988  1.00 98.16           N  
ATOM    537  HZ1 LYS A  30      -9.883   3.532  18.562  1.00 98.16           H  
ATOM    538  HZ2 LYS A  30      -8.619   4.380  17.960  1.00 98.16           H  
ATOM    539  HZ3 LYS A  30      -9.947   5.160  18.453  1.00 98.16           H  
ATOM    540  N   GLN A  31      -9.655  -0.569  11.370  1.00 98.12           N  
ATOM    541  H   GLN A  31     -10.416  -0.877  11.957  1.00 98.12           H  
ATOM    542  CA  GLN A  31      -8.957  -1.566  10.547  1.00 98.12           C  
ATOM    543  HA  GLN A  31      -7.884  -1.476  10.715  1.00 98.12           H  
ATOM    544  C   GLN A  31      -9.187  -1.336   9.046  1.00 98.12           C  
ATOM    545  CB  GLN A  31      -9.387  -2.985  10.944  1.00 98.12           C  
ATOM    546  HB2 GLN A  31     -10.475  -3.030  11.002  1.00 98.12           H  
ATOM    547  HB3 GLN A  31      -9.063  -3.679  10.169  1.00 98.12           H  
ATOM    548  O   GLN A  31      -8.223  -1.354   8.282  1.00 98.12           O  
ATOM    549  CG  GLN A  31      -8.775  -3.447  12.277  1.00 98.12           C  
ATOM    550  HG2 GLN A  31      -9.028  -2.743  13.070  1.00 98.12           H  
ATOM    551  HG3 GLN A  31      -7.690  -3.475  12.177  1.00 98.12           H  
ATOM    552  CD  GLN A  31      -9.265  -4.834  12.691  1.00 98.12           C  
ATOM    553  NE2 GLN A  31      -8.624  -5.473  13.644  1.00 98.12           N  
ATOM    554 HE21 GLN A  31      -7.789  -5.103  14.077  1.00 98.12           H  
ATOM    555 HE22 GLN A  31      -8.948  -6.409  13.842  1.00 98.12           H  
ATOM    556  OE1 GLN A  31     -10.237  -5.363  12.179  1.00 98.12           O  
ATOM    557  N   THR A  32     -10.421  -1.045   8.620  1.00 97.81           N  
ATOM    558  H   THR A  32     -11.186  -1.104   9.277  1.00 97.81           H  
ATOM    559  CA  THR A  32     -10.717  -0.754   7.205  1.00 97.81           C  
ATOM    560  HA  THR A  32     -10.357  -1.591   6.607  1.00 97.81           H  
ATOM    561  C   THR A  32      -9.976   0.485   6.702  1.00 97.81           C  
ATOM    562  CB  THR A  32     -12.220  -0.618   6.920  1.00 97.81           C  
ATOM    563  HB  THR A  32     -12.341  -0.376   5.864  1.00 97.81           H  
ATOM    564  O   THR A  32      -9.370   0.430   5.635  1.00 97.81           O  
ATOM    565  CG2 THR A  32     -12.987  -1.915   7.175  1.00 97.81           C  
ATOM    566 HG21 THR A  32     -12.844  -2.268   8.196  1.00 97.81           H  
ATOM    567 HG22 THR A  32     -14.050  -1.745   7.001  1.00 97.81           H  
ATOM    568 HG23 THR A  32     -12.640  -2.683   6.485  1.00 97.81           H  
ATOM    569  OG1 THR A  32     -12.824   0.413   7.661  1.00 97.81           O  
ATOM    570  HG1 THR A  32     -12.367   0.547   8.495  1.00 97.81           H  
ATOM    571  N   VAL A  33      -9.902   1.561   7.498  1.00 98.33           N  
ATOM    572  H   VAL A  33     -10.450   1.571   8.346  1.00 98.33           H  
ATOM    573  CA  VAL A  33      -9.126   2.765   7.154  1.00 98.33           C  
ATOM    574  HA  VAL A  33      -9.465   3.128   6.184  1.00 98.33           H  
ATOM    575  C   VAL A  33      -7.636   2.438   7.008  1.00 98.33           C  
ATOM    576  CB  VAL A  33      -9.361   3.889   8.185  1.00 98.33           C  
ATOM    577  HB  VAL A  33      -9.161   3.505   9.185  1.00 98.33           H  
ATOM    578  O   VAL A  33      -7.022   2.846   6.021  1.00 98.33           O  
ATOM    579  CG1 VAL A  33      -8.455   5.104   7.941  1.00 98.33           C  
ATOM    580 HG11 VAL A  33      -8.713   5.902   8.638  1.00 98.33           H  
ATOM    581 HG12 VAL A  33      -8.585   5.470   6.922  1.00 98.33           H  
ATOM    582 HG13 VAL A  33      -7.410   4.844   8.103  1.00 98.33           H  
ATOM    583  CG2 VAL A  33     -10.812   4.384   8.126  1.00 98.33           C  
ATOM    584 HG21 VAL A  33     -10.979   5.137   8.896  1.00 98.33           H  
ATOM    585 HG22 VAL A  33     -11.020   4.825   7.151  1.00 98.33           H  
ATOM    586 HG23 VAL A  33     -11.511   3.565   8.291  1.00 98.33           H  
ATOM    587  N   LYS A  34      -7.055   1.643   7.921  1.00 98.12           N  
ATOM    588  H   LYS A  34      -7.611   1.339   8.707  1.00 98.12           H  
ATOM    589  CA  LYS A  34      -5.652   1.196   7.820  1.00 98.12           C  
ATOM    590  HA  LYS A  34      -5.008   2.072   7.743  1.00 98.12           H  
ATOM    591  C   LYS A  34      -5.393   0.372   6.552  1.00 98.12           C  
ATOM    592  CB  LYS A  34      -5.248   0.391   9.070  1.00 98.12           C  
ATOM    593  HB2 LYS A  34      -6.007  -0.362   9.282  1.00 98.12           H  
ATOM    594  HB3 LYS A  34      -4.314  -0.127   8.855  1.00 98.12           H  
ATOM    595  O   LYS A  34      -4.388   0.592   5.875  1.00 98.12           O  
ATOM    596  CG  LYS A  34      -5.027   1.264  10.316  1.00 98.12           C  
ATOM    597  HG2 LYS A  34      -5.945   1.794  10.570  1.00 98.12           H  
ATOM    598  HG3 LYS A  34      -4.253   2.000  10.099  1.00 98.12           H  
ATOM    599  CD  LYS A  34      -4.581   0.402  11.510  1.00 98.12           C  
ATOM    600  HD2 LYS A  34      -3.664  -0.120  11.240  1.00 98.12           H  
ATOM    601  HD3 LYS A  34      -5.355  -0.334  11.730  1.00 98.12           H  
ATOM    602  CE  LYS A  34      -4.327   1.268  12.753  1.00 98.12           C  
ATOM    603  HE2 LYS A  34      -3.659   2.082  12.472  1.00 98.12           H  
ATOM    604  HE3 LYS A  34      -5.271   1.713  13.068  1.00 98.12           H  
ATOM    605  NZ  LYS A  34      -3.719   0.491  13.869  1.00 98.12           N  
ATOM    606  HZ1 LYS A  34      -4.311  -0.272  14.164  1.00 98.12           H  
ATOM    607  HZ2 LYS A  34      -2.827   0.105  13.593  1.00 98.12           H  
ATOM    608  HZ3 LYS A  34      -3.541   1.083  14.667  1.00 98.12           H  
ATOM    609  N   ILE A  35      -6.295  -0.547   6.200  1.00 98.08           N  
ATOM    610  H   ILE A  35      -7.090  -0.687   6.807  1.00 98.08           H  
ATOM    611  CA  ILE A  35      -6.185  -1.362   4.978  1.00 98.08           C  
ATOM    612  HA  ILE A  35      -5.203  -1.836   4.966  1.00 98.08           H  
ATOM    613  C   ILE A  35      -6.258  -0.471   3.731  1.00 98.08           C  
ATOM    614  CB  ILE A  35      -7.254  -2.482   4.966  1.00 98.08           C  
ATOM    615  HB  ILE A  35      -8.228  -2.033   5.162  1.00 98.08           H  
ATOM    616  O   ILE A  35      -5.422  -0.607   2.836  1.00 98.08           O  
ATOM    617  CG1 ILE A  35      -6.949  -3.519   6.073  1.00 98.08           C  
ATOM    618 HG12 ILE A  35      -6.070  -4.101   5.795  1.00 98.08           H  
ATOM    619 HG13 ILE A  35      -6.717  -3.007   7.006  1.00 98.08           H  
ATOM    620  CG2 ILE A  35      -7.312  -3.183   3.593  1.00 98.08           C  
ATOM    621 HG21 ILE A  35      -8.037  -3.997   3.616  1.00 98.08           H  
ATOM    622 HG22 ILE A  35      -6.332  -3.584   3.335  1.00 98.08           H  
ATOM    623 HG23 ILE A  35      -7.639  -2.483   2.824  1.00 98.08           H  
ATOM    624  CD1 ILE A  35      -8.111  -4.480   6.359  1.00 98.08           C  
ATOM    625 HD11 ILE A  35      -9.017  -3.913   6.576  1.00 98.08           H  
ATOM    626 HD12 ILE A  35      -7.864  -5.092   7.226  1.00 98.08           H  
ATOM    627 HD13 ILE A  35      -8.287  -5.141   5.510  1.00 98.08           H  
ATOM    628  N   THR A  36      -7.201   0.473   3.680  1.00 97.82           N  
ATOM    629  H   THR A  36      -7.904   0.503   4.405  1.00 97.82           H  
ATOM    630  CA  THR A  36      -7.341   1.414   2.560  1.00 97.82           C  
ATOM    631  HA  THR A  36      -7.426   0.841   1.637  1.00 97.82           H  
ATOM    632  C   THR A  36      -6.110   2.310   2.423  1.00 97.82           C  
ATOM    633  CB  THR A  36      -8.627   2.241   2.702  1.00 97.82           C  
ATOM    634  HB  THR A  36      -8.591   2.831   3.618  1.00 97.82           H  
ATOM    635  O   THR A  36      -5.577   2.431   1.323  1.00 97.82           O  
ATOM    636  CG2 THR A  36      -8.880   3.157   1.505  1.00 97.82           C  
ATOM    637 HG21 THR A  36      -8.887   2.576   0.583  1.00 97.82           H  
ATOM    638 HG22 THR A  36      -9.842   3.655   1.620  1.00 97.82           H  
ATOM    639 HG23 THR A  36      -8.104   3.920   1.444  1.00 97.82           H  
ATOM    640  OG1 THR A  36      -9.716   1.352   2.756  1.00 97.82           O  
ATOM    641  HG1 THR A  36     -10.495   1.846   3.022  1.00 97.82           H  
ATOM    642  N   GLN A  37      -5.572   2.850   3.522  1.00 97.65           N  
ATOM    643  H   GLN A  37      -6.046   2.725   4.405  1.00 97.65           H  
ATOM    644  CA  GLN A  37      -4.326   3.629   3.506  1.00 97.65           C  
ATOM    645  HA  GLN A  37      -4.440   4.463   2.813  1.00 97.65           H  
ATOM    646  C   GLN A  37      -3.115   2.808   3.028  1.00 97.65           C  
ATOM    647  CB  GLN A  37      -4.043   4.190   4.906  1.00 97.65           C  
ATOM    648  HB2 GLN A  37      -3.014   4.547   4.933  1.00 97.65           H  
ATOM    649  HB3 GLN A  37      -4.143   3.391   5.640  1.00 97.65           H  
ATOM    650  O   GLN A  37      -2.270   3.315   2.291  1.00 97.65           O  
ATOM    651  CG  GLN A  37      -4.957   5.366   5.290  1.00 97.65           C  
ATOM    652  HG2 GLN A  37      -6.002   5.061   5.255  1.00 97.65           H  
ATOM    653  HG3 GLN A  37      -4.817   6.174   4.572  1.00 97.65           H  
ATOM    654  CD  GLN A  37      -4.649   5.902   6.687  1.00 97.65           C  
ATOM    655  NE2 GLN A  37      -5.287   6.972   7.106  1.00 97.65           N  
ATOM    656 HE21 GLN A  37      -5.032   7.320   8.019  1.00 97.65           H  
ATOM    657 HE22 GLN A  37      -5.978   7.435   6.532  1.00 97.65           H  
ATOM    658  OE1 GLN A  37      -3.822   5.383   7.421  1.00 97.65           O  
ATOM    659  N   LYS A  38      -3.018   1.525   3.402  1.00 97.74           N  
ATOM    660  H   LYS A  38      -3.694   1.166   4.061  1.00 97.74           H  
ATOM    661  CA  LYS A  38      -1.955   0.634   2.905  1.00 97.74           C  
ATOM    662  HA  LYS A  38      -0.997   1.133   3.053  1.00 97.74           H  
ATOM    663  C   LYS A  38      -2.087   0.398   1.396  1.00 97.74           C  
ATOM    664  CB  LYS A  38      -1.953  -0.673   3.717  1.00 97.74           C  
ATOM    665  HB2 LYS A  38      -1.939  -0.421   4.778  1.00 97.74           H  
ATOM    666  HB3 LYS A  38      -2.866  -1.232   3.513  1.00 97.74           H  
ATOM    667  O   LYS A  38      -1.082   0.444   0.686  1.00 97.74           O  
ATOM    668  CG  LYS A  38      -0.731  -1.559   3.412  1.00 97.74           C  
ATOM    669  HG2 LYS A  38       0.178  -0.982   3.581  1.00 97.74           H  
ATOM    670  HG3 LYS A  38      -0.759  -1.868   2.367  1.00 97.74           H  
ATOM    671  CD  LYS A  38      -0.698  -2.815   4.302  1.00 97.74           C  
ATOM    672  HD2 LYS A  38      -1.602  -3.400   4.128  1.00 97.74           H  
ATOM    673  HD3 LYS A  38      -0.674  -2.508   5.348  1.00 97.74           H  
ATOM    674  CE  LYS A  38       0.540  -3.677   3.995  1.00 97.74           C  
ATOM    675  HE2 LYS A  38       0.508  -3.973   2.947  1.00 97.74           H  
ATOM    676  HE3 LYS A  38       1.430  -3.063   4.135  1.00 97.74           H  
ATOM    677  NZ  LYS A  38       0.631  -4.888   4.860  1.00 97.74           N  
ATOM    678  HZ1 LYS A  38       1.458  -5.424   4.640  1.00 97.74           H  
ATOM    679  HZ2 LYS A  38      -0.165  -5.498   4.740  1.00 97.74           H  
ATOM    680  HZ3 LYS A  38       0.699  -4.640   5.836  1.00 97.74           H  
ATOM    681  N   LYS A  39      -3.314   0.203   0.894  1.00 97.88           N  
ATOM    682  H   LYS A  39      -4.087   0.180   1.543  1.00 97.88           H  
ATOM    683  CA  LYS A  39      -3.591   0.061  -0.546  1.00 97.88           C  
ATOM    684  HA  LYS A  39      -2.943  -0.714  -0.956  1.00 97.88           H  
ATOM    685  C   LYS A  39      -3.236   1.334  -1.322  1.00 97.88           C  
ATOM    686  CB  LYS A  39      -5.054  -0.354  -0.788  1.00 97.88           C  
ATOM    687  HB2 LYS A  39      -5.273  -0.231  -1.849  1.00 97.88           H  
ATOM    688  HB3 LYS A  39      -5.720   0.304  -0.229  1.00 97.88           H  
ATOM    689  O   LYS A  39      -2.538   1.229  -2.324  1.00 97.88           O  
ATOM    690  CG  LYS A  39      -5.335  -1.819  -0.409  1.00 97.88           C  
ATOM    691  HG2 LYS A  39      -4.673  -2.467  -0.984  1.00 97.88           H  
ATOM    692  HG3 LYS A  39      -5.136  -1.974   0.651  1.00 97.88           H  
ATOM    693  CD  LYS A  39      -6.794  -2.193  -0.715  1.00 97.88           C  
ATOM    694  HD2 LYS A  39      -6.984  -2.031  -1.776  1.00 97.88           H  
ATOM    695  HD3 LYS A  39      -7.456  -1.547  -0.137  1.00 97.88           H  
ATOM    696  CE  LYS A  39      -7.078  -3.662  -0.364  1.00 97.88           C  
ATOM    697  HE2 LYS A  39      -6.355  -4.289  -0.886  1.00 97.88           H  
ATOM    698  HE3 LYS A  39      -6.929  -3.800   0.706  1.00 97.88           H  
ATOM    699  NZ  LYS A  39      -8.458  -4.070  -0.745  1.00 97.88           N  
ATOM    700  HZ1 LYS A  39      -8.627  -5.038  -0.512  1.00 97.88           H  
ATOM    701  HZ2 LYS A  39      -8.603  -3.969  -1.739  1.00 97.88           H  
ATOM    702  HZ3 LYS A  39      -9.150  -3.508  -0.270  1.00 97.88           H  
ATOM    703  N   THR A  40      -3.619   2.520  -0.843  1.00 97.67           N  
ATOM    704  H   THR A  40      -4.191   2.558  -0.011  1.00 97.67           H  
ATOM    705  CA  THR A  40      -3.291   3.790  -1.523  1.00 97.67           C  
ATOM    706  HA  THR A  40      -3.586   3.704  -2.569  1.00 97.67           H  
ATOM    707  C   THR A  40      -1.792   4.097  -1.520  1.00 97.67           C  
ATOM    708  CB  THR A  40      -4.044   4.990  -0.935  1.00 97.67           C  
ATOM    709  HB  THR A  40      -3.722   5.889  -1.460  1.00 97.67           H  
ATOM    710  O   THR A  40      -1.266   4.616  -2.503  1.00 97.67           O  
ATOM    711  CG2 THR A  40      -5.560   4.876  -1.082  1.00 97.67           C  
ATOM    712 HG21 THR A  40      -6.034   5.791  -0.726  1.00 97.67           H  
ATOM    713 HG22 THR A  40      -5.813   4.745  -2.134  1.00 97.67           H  
ATOM    714 HG23 THR A  40      -5.949   4.027  -0.520  1.00 97.67           H  
ATOM    715  OG1 THR A  40      -3.759   5.147   0.432  1.00 97.67           O  
ATOM    716  HG1 THR A  40      -4.306   5.871   0.745  1.00 97.67           H  
ATOM    717  N   ARG A  41      -1.060   3.735  -0.457  1.00 97.44           N  
ATOM    718  H   ARG A  41      -1.553   3.417   0.366  1.00 97.44           H  
ATOM    719  CA  ARG A  41       0.411   3.830  -0.436  1.00 97.44           C  
ATOM    720  HA  ARG A  41       0.704   4.837  -0.734  1.00 97.44           H  
ATOM    721  C   ARG A  41       1.058   2.901  -1.467  1.00 97.44           C  
ATOM    722  CB  ARG A  41       0.949   3.550   0.975  1.00 97.44           C  
ATOM    723  HB2 ARG A  41       0.477   2.652   1.373  1.00 97.44           H  
ATOM    724  HB3 ARG A  41       2.022   3.372   0.912  1.00 97.44           H  
ATOM    725  O   ARG A  41       1.971   3.335  -2.168  1.00 97.44           O  
ATOM    726  CG  ARG A  41       0.714   4.730   1.931  1.00 97.44           C  
ATOM    727  HG2 ARG A  41      -0.348   4.971   1.979  1.00 97.44           H  
ATOM    728  HG3 ARG A  41       1.251   5.602   1.557  1.00 97.44           H  
ATOM    729  CD  ARG A  41       1.227   4.385   3.334  1.00 97.44           C  
ATOM    730  HD2 ARG A  41       2.278   4.106   3.259  1.00 97.44           H  
ATOM    731  HD3 ARG A  41       0.662   3.534   3.713  1.00 97.44           H  
ATOM    732  NE  ARG A  41       1.086   5.520   4.269  1.00 97.44           N  
ATOM    733  HE  ARG A  41       0.534   6.306   3.956  1.00 97.44           H  
ATOM    734  NH1 ARG A  41       2.304   4.641   6.014  1.00 97.44           N  
ATOM    735 HH11 ARG A  41       2.512   3.819   5.466  1.00 97.44           H  
ATOM    736 HH12 ARG A  41       2.719   4.755   6.928  1.00 97.44           H  
ATOM    737  NH2 ARG A  41       1.415   6.672   6.213  1.00 97.44           N  
ATOM    738 HH21 ARG A  41       0.883   7.457   5.865  1.00 97.44           H  
ATOM    739 HH22 ARG A  41       1.831   6.739   7.131  1.00 97.44           H  
ATOM    740  CZ  ARG A  41       1.599   5.604   5.488  1.00 97.44           C  
ATOM    741  N   LYS A  42       0.566   1.662  -1.596  1.00 97.15           N  
ATOM    742  H   LYS A  42      -0.182   1.382  -0.978  1.00 97.15           H  
ATOM    743  CA  LYS A  42       1.053   0.698  -2.597  1.00 97.15           C  
ATOM    744  HA  LYS A  42       2.135   0.613  -2.491  1.00 97.15           H  
ATOM    745  C   LYS A  42       0.815   1.203  -4.025  1.00 97.15           C  
ATOM    746  CB  LYS A  42       0.438  -0.690  -2.339  1.00 97.15           C  
ATOM    747  HB2 LYS A  42       0.643  -0.983  -1.309  1.00 97.15           H  
ATOM    748  HB3 LYS A  42      -0.642  -0.648  -2.481  1.00 97.15           H  
ATOM    749  O   LYS A  42       1.765   1.261  -4.800  1.00 97.15           O  
ATOM    750  CG  LYS A  42       1.031  -1.748  -3.284  1.00 97.15           C  
ATOM    751  HG2 LYS A  42       0.779  -1.479  -4.310  1.00 97.15           H  
ATOM    752  HG3 LYS A  42       2.117  -1.748  -3.184  1.00 97.15           H  
ATOM    753  CD  LYS A  42       0.505  -3.165  -3.011  1.00 97.15           C  
ATOM    754  HD2 LYS A  42       0.826  -3.493  -2.022  1.00 97.15           H  
ATOM    755  HD3 LYS A  42      -0.583  -3.164  -3.070  1.00 97.15           H  
ATOM    756  CE  LYS A  42       1.079  -4.093  -4.092  1.00 97.15           C  
ATOM    757  HE2 LYS A  42       0.773  -3.701  -5.062  1.00 97.15           H  
ATOM    758  HE3 LYS A  42       2.167  -4.039  -4.069  1.00 97.15           H  
ATOM    759  NZ  LYS A  42       0.627  -5.501  -3.976  1.00 97.15           N  
ATOM    760  HZ1 LYS A  42       1.004  -6.021  -4.755  1.00 97.15           H  
ATOM    761  HZ2 LYS A  42       0.953  -5.932  -3.123  1.00 97.15           H  
ATOM    762  HZ3 LYS A  42      -0.379  -5.558  -4.048  1.00 97.15           H  
ATOM    763  N   THR A  43      -0.394   1.670  -4.345  1.00 97.49           N  
ATOM    764  H   THR A  43      -1.143   1.619  -3.670  1.00 97.49           H  
ATOM    765  CA  THR A  43      -0.696   2.204  -5.686  1.00 97.49           C  
ATOM    766  HA  THR A  43      -0.401   1.461  -6.426  1.00 97.49           H  
ATOM    767  C   THR A  43       0.095   3.477  -5.996  1.00 97.49           C  
ATOM    768  CB  THR A  43      -2.192   2.477  -5.886  1.00 97.49           C  
ATOM    769  HB  THR A  43      -2.333   2.899  -6.881  1.00 97.49           H  
ATOM    770  O   THR A  43       0.602   3.630  -7.105  1.00 97.49           O  
ATOM    771  CG2 THR A  43      -3.042   1.213  -5.777  1.00 97.49           C  
ATOM    772 HG21 THR A  43      -4.078   1.444  -6.023  1.00 97.49           H  
ATOM    773 HG22 THR A  43      -2.991   0.795  -4.772  1.00 97.49           H  
ATOM    774 HG23 THR A  43      -2.673   0.471  -6.486  1.00 97.49           H  
ATOM    775  OG1 THR A  43      -2.678   3.393  -4.933  1.00 97.49           O  
ATOM    776  HG1 THR A  43      -3.548   3.662  -5.237  1.00 97.49           H  
ATOM    777  N   LYS A  44       0.302   4.372  -5.018  1.00 98.29           N  
ATOM    778  H   LYS A  44      -0.208   4.251  -4.154  1.00 98.29           H  
ATOM    779  CA  LYS A  44       1.159   5.561  -5.190  1.00 98.29           C  
ATOM    780  HA  LYS A  44       0.794   6.113  -6.056  1.00 98.29           H  
ATOM    781  C   LYS A  44       2.613   5.182  -5.503  1.00 98.29           C  
ATOM    782  CB  LYS A  44       1.040   6.463  -3.948  1.00 98.29           C  
ATOM    783  HB2 LYS A  44       1.456   5.949  -3.082  1.00 98.29           H  
ATOM    784  HB3 LYS A  44      -0.016   6.656  -3.761  1.00 98.29           H  
ATOM    785  O   LYS A  44       3.236   5.814  -6.361  1.00 98.29           O  
ATOM    786  CG  LYS A  44       1.751   7.815  -4.136  1.00 98.29           C  
ATOM    787  HG2 LYS A  44       1.348   8.305  -5.022  1.00 98.29           H  
ATOM    788  HG3 LYS A  44       2.818   7.648  -4.284  1.00 98.29           H  
ATOM    789  CD  LYS A  44       1.560   8.738  -2.921  1.00 98.29           C  
ATOM    790  HD2 LYS A  44       0.495   8.900  -2.759  1.00 98.29           H  
ATOM    791  HD3 LYS A  44       1.989   8.262  -2.040  1.00 98.29           H  
ATOM    792  CE  LYS A  44       2.255  10.085  -3.176  1.00 98.29           C  
ATOM    793  HE2 LYS A  44       3.312   9.899  -3.366  1.00 98.29           H  
ATOM    794  HE3 LYS A  44       1.834  10.522  -4.082  1.00 98.29           H  
ATOM    795  NZ  LYS A  44       2.102  11.035  -2.042  1.00 98.29           N  
ATOM    796  HZ1 LYS A  44       2.556  11.912  -2.255  1.00 98.29           H  
ATOM    797  HZ2 LYS A  44       2.521  10.671  -1.199  1.00 98.29           H  
ATOM    798  HZ3 LYS A  44       1.128  11.236  -1.866  1.00 98.29           H  
ATOM    799  N   ALA A  45       3.153   4.152  -4.846  1.00 97.81           N  
ATOM    800  H   ALA A  45       2.596   3.678  -4.149  1.00 97.81           H  
ATOM    801  CA  ALA A  45       4.498   3.646  -5.120  1.00 97.81           C  
ATOM    802  HA  ALA A  45       5.198   4.480  -5.082  1.00 97.81           H  
ATOM    803  C   ALA A  45       4.604   3.028  -6.527  1.00 97.81           C  
ATOM    804  CB  ALA A  45       4.890   2.649  -4.022  1.00 97.81           C  
ATOM    805  HB1 ALA A  45       4.856   3.138  -3.048  1.00 97.81           H  
ATOM    806  HB2 ALA A  45       5.903   2.288  -4.202  1.00 97.81           H  
ATOM    807  HB3 ALA A  45       4.210   1.798  -4.019  1.00 97.81           H  
ATOM    808  O   ALA A  45       5.549   3.330  -7.257  1.00 97.81           O  
ATOM    809  N   GLU A  46       3.610   2.240  -6.944  1.00 98.19           N  
ATOM    810  H   GLU A  46       2.883   1.993  -6.287  1.00 98.19           H  
ATOM    811  CA  GLU A  46       3.531   1.655  -8.290  1.00 98.19           C  
ATOM    812  HA  GLU A  46       4.431   1.069  -8.481  1.00 98.19           H  
ATOM    813  C   GLU A  46       3.460   2.734  -9.384  1.00 98.19           C  
ATOM    814  CB  GLU A  46       2.322   0.711  -8.376  1.00 98.19           C  
ATOM    815  HB2 GLU A  46       1.446   1.232  -7.990  1.00 98.19           H  
ATOM    816  HB3 GLU A  46       2.141   0.459  -9.421  1.00 98.19           H  
ATOM    817  O   GLU A  46       4.246   2.698 -10.333  1.00 98.19           O  
ATOM    818  CG  GLU A  46       2.547  -0.596  -7.593  1.00 98.19           C  
ATOM    819  HG2 GLU A  46       3.313  -1.177  -8.106  1.00 98.19           H  
ATOM    820  HG3 GLU A  46       2.929  -0.359  -6.600  1.00 98.19           H  
ATOM    821  CD  GLU A  46       1.276  -1.450  -7.432  1.00 98.19           C  
ATOM    822  OE1 GLU A  46       1.372  -2.495  -6.741  1.00 98.19           O  
ATOM    823  OE2 GLU A  46       0.204  -1.032  -7.921  1.00 98.19           O  
ATOM    824  N   ILE A  47       2.609   3.755  -9.218  1.00 98.15           N  
ATOM    825  H   ILE A  47       1.964   3.708  -8.442  1.00 98.15           H  
ATOM    826  CA  ILE A  47       2.512   4.896 -10.146  1.00 98.15           C  
ATOM    827  HA  ILE A  47       2.300   4.514 -11.144  1.00 98.15           H  
ATOM    828  C   ILE A  47       3.850   5.645 -10.227  1.00 98.15           C  
ATOM    829  CB  ILE A  47       1.352   5.834  -9.730  1.00 98.15           C  
ATOM    830  HB  ILE A  47       1.465   6.069  -8.671  1.00 98.15           H  
ATOM    831  O   ILE A  47       4.317   5.970 -11.319  1.00 98.15           O  
ATOM    832  CG1 ILE A  47      -0.012   5.134  -9.940  1.00 98.15           C  
ATOM    833 HG12 ILE A  47      -0.224   5.062 -11.007  1.00 98.15           H  
ATOM    834 HG13 ILE A  47       0.030   4.116  -9.552  1.00 98.15           H  
ATOM    835  CG2 ILE A  47       1.385   7.157 -10.522  1.00 98.15           C  
ATOM    836 HG21 ILE A  47       2.278   7.731 -10.273  1.00 98.15           H  
ATOM    837 HG22 ILE A  47       0.527   7.780 -10.269  1.00 98.15           H  
ATOM    838 HG23 ILE A  47       1.372   6.956 -11.594  1.00 98.15           H  
ATOM    839  CD1 ILE A  47      -1.182   5.841  -9.243  1.00 98.15           C  
ATOM    840 HD11 ILE A  47      -2.076   5.222  -9.328  1.00 98.15           H  
ATOM    841 HD12 ILE A  47      -1.387   6.806  -9.708  1.00 98.15           H  
ATOM    842 HD13 ILE A  47      -0.954   5.984  -8.186  1.00 98.15           H  
ATOM    843  N   THR A  48       4.512   5.875  -9.090  1.00 98.45           N  
ATOM    844  H   THR A  48       4.086   5.579  -8.224  1.00 98.45           H  
ATOM    845  CA  THR A  48       5.823   6.547  -9.054  1.00 98.45           C  
ATOM    846  HA  THR A  48       5.732   7.507  -9.561  1.00 98.45           H  
ATOM    847  C   THR A  48       6.891   5.734  -9.793  1.00 98.45           C  
ATOM    848  CB  THR A  48       6.264   6.808  -7.606  1.00 98.45           C  
ATOM    849  HB  THR A  48       6.404   5.860  -7.086  1.00 98.45           H  
ATOM    850  O   THR A  48       7.676   6.290 -10.566  1.00 98.45           O  
ATOM    851  CG2 THR A  48       7.561   7.616  -7.532  1.00 98.45           C  
ATOM    852 HG21 THR A  48       8.388   7.029  -7.930  1.00 98.45           H  
ATOM    853 HG22 THR A  48       7.771   7.864  -6.492  1.00 98.45           H  
ATOM    854 HG23 THR A  48       7.452   8.538  -8.103  1.00 98.45           H  
ATOM    855  OG1 THR A  48       5.285   7.560  -6.927  1.00 98.45           O  
ATOM    856  HG1 THR A  48       4.527   6.991  -6.777  1.00 98.45           H  
ATOM    857  N   ASN A  49       6.904   4.411  -9.615  1.00 98.23           N  
ATOM    858  H   ASN A  49       6.246   4.006  -8.964  1.00 98.23           H  
ATOM    859  CA  ASN A  49       7.813   3.512 -10.325  1.00 98.23           C  
ATOM    860  HA  ASN A  49       8.831   3.886 -10.217  1.00 98.23           H  
ATOM    861  C   ASN A  49       7.523   3.475 -11.835  1.00 98.23           C  
ATOM    862  CB  ASN A  49       7.736   2.119  -9.677  1.00 98.23           C  
ATOM    863  HB2 ASN A  49       8.231   1.393 -10.323  1.00 98.23           H  
ATOM    864  HB3 ASN A  49       6.694   1.819  -9.567  1.00 98.23           H  
ATOM    865  O   ASN A  49       8.459   3.501 -12.639  1.00 98.23           O  
ATOM    866  CG  ASN A  49       8.423   2.059  -8.321  1.00 98.23           C  
ATOM    867  ND2 ASN A  49       8.140   1.048  -7.536  1.00 98.23           N  
ATOM    868 HD21 ASN A  49       8.612   1.015  -6.643  1.00 98.23           H  
ATOM    869 HD22 ASN A  49       7.454   0.357  -7.807  1.00 98.23           H  
ATOM    870  OD1 ASN A  49       9.251   2.892  -7.976  1.00 98.23           O  
ATOM    871  N   HIS A  50       6.252   3.506 -12.243  1.00 98.29           N  
ATOM    872  H   HIS A  50       5.523   3.421 -11.549  1.00 98.29           H  
ATOM    873  CA  HIS A  50       5.853   3.608 -13.652  1.00 98.29           C  
ATOM    874  HA  HIS A  50       6.295   2.786 -14.215  1.00 98.29           H  
ATOM    875  C   HIS A  50       6.309   4.922 -14.299  1.00 98.29           C  
ATOM    876  CB  HIS A  50       4.336   3.463 -13.760  1.00 98.29           C  
ATOM    877  HB2 HIS A  50       4.025   2.564 -13.226  1.00 98.29           H  
ATOM    878  HB3 HIS A  50       3.844   4.319 -13.299  1.00 98.29           H  
ATOM    879  O   HIS A  50       6.840   4.937 -15.409  1.00 98.29           O  
ATOM    880  CG  HIS A  50       3.876   3.330 -15.187  1.00 98.29           C  
ATOM    881  CD2 HIS A  50       2.759   3.899 -15.721  1.00 98.29           C  
ATOM    882  HD2 HIS A  50       2.069   4.533 -15.183  1.00 98.29           H  
ATOM    883  ND1 HIS A  50       4.389   2.411 -16.097  1.00 98.29           N  
ATOM    884  CE1 HIS A  50       3.539   2.387 -17.126  1.00 98.29           C  
ATOM    885  HE1 HIS A  50       3.586   1.664 -17.927  1.00 98.29           H  
ATOM    886  NE2 HIS A  50       2.549   3.279 -16.936  1.00 98.29           N  
ATOM    887  HE2 HIS A  50       1.654   3.205 -17.397  1.00 98.29           H  
ATOM    888  N   ILE A  51       6.185   6.046 -13.590  1.00 98.47           N  
ATOM    889  H   ILE A  51       5.702   6.002 -12.704  1.00 98.47           H  
ATOM    890  CA  ILE A  51       6.673   7.345 -14.077  1.00 98.47           C  
ATOM    891  HA  ILE A  51       6.270   7.512 -15.076  1.00 98.47           H  
ATOM    892  C   ILE A  51       8.203   7.321 -14.217  1.00 98.47           C  
ATOM    893  CB  ILE A  51       6.170   8.489 -13.169  1.00 98.47           C  
ATOM    894  HB  ILE A  51       6.420   8.249 -12.135  1.00 98.47           H  
ATOM    895  O   ILE A  51       8.731   7.712 -15.261  1.00 98.47           O  
ATOM    896  CG1 ILE A  51       4.634   8.629 -13.297  1.00 98.47           C  
ATOM    897 HG12 ILE A  51       4.162   7.649 -13.236  1.00 98.47           H  
ATOM    898 HG13 ILE A  51       4.387   9.046 -14.273  1.00 98.47           H  
ATOM    899  CG2 ILE A  51       6.849   9.823 -13.538  1.00 98.47           C  
ATOM    900 HG21 ILE A  51       7.924   9.772 -13.368  1.00 98.47           H  
ATOM    901 HG22 ILE A  51       6.469  10.628 -12.909  1.00 98.47           H  
ATOM    902 HG23 ILE A  51       6.655  10.070 -14.582  1.00 98.47           H  
ATOM    903  CD1 ILE A  51       4.002   9.505 -12.208  1.00 98.47           C  
ATOM    904 HD11 ILE A  51       4.319  10.543 -12.312  1.00 98.47           H  
ATOM    905 HD12 ILE A  51       4.285   9.134 -11.223  1.00 98.47           H  
ATOM    906 HD13 ILE A  51       2.917   9.466 -12.301  1.00 98.47           H  
ATOM    907  N   LYS A  52       8.929   6.801 -13.216  1.00 98.46           N  
ATOM    908  H   LYS A  52       8.436   6.508 -12.384  1.00 98.46           H  
ATOM    909  CA  LYS A  52      10.398   6.676 -13.259  1.00 98.46           C  
ATOM    910  HA  LYS A  52      10.828   7.661 -13.440  1.00 98.46           H  
ATOM    911  C   LYS A  52      10.870   5.782 -14.410  1.00 98.46           C  
ATOM    912  CB  LYS A  52      10.923   6.143 -11.912  1.00 98.46           C  
ATOM    913  HB2 LYS A  52      11.952   5.810 -12.046  1.00 98.46           H  
ATOM    914  HB3 LYS A  52      10.327   5.284 -11.605  1.00 98.46           H  
ATOM    915  O   LYS A  52      11.833   6.126 -15.096  1.00 98.46           O  
ATOM    916  CG  LYS A  52      10.911   7.205 -10.799  1.00 98.46           C  
ATOM    917  HG2 LYS A  52       9.901   7.593 -10.665  1.00 98.46           H  
ATOM    918  HG3 LYS A  52      11.559   8.031 -11.091  1.00 98.46           H  
ATOM    919  CD  LYS A  52      11.410   6.620  -9.466  1.00 98.46           C  
ATOM    920  HD2 LYS A  52      10.749   5.807  -9.166  1.00 98.46           H  
ATOM    921  HD3 LYS A  52      12.417   6.227  -9.601  1.00 98.46           H  
ATOM    922  CE  LYS A  52      11.423   7.696  -8.369  1.00 98.46           C  
ATOM    923  HE2 LYS A  52      10.408   8.074  -8.246  1.00 98.46           H  
ATOM    924  HE3 LYS A  52      12.042   8.530  -8.700  1.00 98.46           H  
ATOM    925  NZ  LYS A  52      11.928   7.179  -7.068  1.00 98.46           N  
ATOM    926  HZ1 LYS A  52      11.894   7.901  -6.362  1.00 98.46           H  
ATOM    927  HZ2 LYS A  52      11.367   6.405  -6.740  1.00 98.46           H  
ATOM    928  HZ3 LYS A  52      12.888   6.873  -7.135  1.00 98.46           H  
ATOM    929  N   THR A  53      10.206   4.652 -14.656  1.00 98.27           N  
ATOM    930  H   THR A  53       9.422   4.414 -14.065  1.00 98.27           H  
ATOM    931  CA  THR A  53      10.545   3.753 -15.773  1.00 98.27           C  
ATOM    932  HA  THR A  53      11.617   3.556 -15.744  1.00 98.27           H  
ATOM    933  C   THR A  53      10.263   4.408 -17.126  1.00 98.27           C  
ATOM    934  CB  THR A  53       9.839   2.394 -15.677  1.00 98.27           C  
ATOM    935  HB  THR A  53      10.006   1.843 -16.603  1.00 98.27           H  
ATOM    936  O   THR A  53      11.151   4.404 -17.979  1.00 98.27           O  
ATOM    937  CG2 THR A  53      10.343   1.546 -14.511  1.00 98.27           C  
ATOM    938 HG21 THR A  53      10.336   2.109 -13.577  1.00 98.27           H  
ATOM    939 HG22 THR A  53      11.361   1.217 -14.717  1.00 98.27           H  
ATOM    940 HG23 THR A  53       9.713   0.663 -14.403  1.00 98.27           H  
ATOM    941  OG1 THR A  53       8.469   2.576 -15.506  1.00 98.27           O  
ATOM    942  HG1 THR A  53       8.293   2.598 -14.563  1.00 98.27           H  
ATOM    943  N   LYS A  54       9.117   5.086 -17.300  1.00 98.32           N  
ATOM    944  H   LYS A  54       8.406   4.993 -16.589  1.00 98.32           H  
ATOM    945  CA  LYS A  54       8.813   5.887 -18.503  1.00 98.32           C  
ATOM    946  HA  LYS A  54       8.867   5.239 -19.378  1.00 98.32           H  
ATOM    947  C   LYS A  54       9.825   7.012 -18.753  1.00 98.32           C  
ATOM    948  CB  LYS A  54       7.392   6.467 -18.406  1.00 98.32           C  
ATOM    949  HB2 LYS A  54       7.304   7.285 -19.121  1.00 98.32           H  
ATOM    950  HB3 LYS A  54       7.221   6.870 -17.408  1.00 98.32           H  
ATOM    951  O   LYS A  54      10.218   7.260 -19.892  1.00 98.32           O  
ATOM    952  CG  LYS A  54       6.311   5.429 -18.743  1.00 98.32           C  
ATOM    953  HG2 LYS A  54       6.509   5.032 -19.739  1.00 98.32           H  
ATOM    954  HG3 LYS A  54       6.342   4.607 -18.028  1.00 98.32           H  
ATOM    955  CD  LYS A  54       4.916   6.071 -18.729  1.00 98.32           C  
ATOM    956  HD2 LYS A  54       4.930   6.987 -19.320  1.00 98.32           H  
ATOM    957  HD3 LYS A  54       4.648   6.311 -17.700  1.00 98.32           H  
ATOM    958  CE  LYS A  54       3.886   5.105 -19.325  1.00 98.32           C  
ATOM    959  HE2 LYS A  54       4.197   4.847 -20.338  1.00 98.32           H  
ATOM    960  HE3 LYS A  54       3.903   4.188 -18.736  1.00 98.32           H  
ATOM    961  NZ  LYS A  54       2.517   5.685 -19.351  1.00 98.32           N  
ATOM    962  HZ1 LYS A  54       2.491   6.539 -19.889  1.00 98.32           H  
ATOM    963  HZ2 LYS A  54       1.863   5.042 -19.775  1.00 98.32           H  
ATOM    964  HZ3 LYS A  54       2.198   5.888 -18.414  1.00 98.32           H  
ATOM    965  N   GLN A  55      10.294   7.690 -17.707  1.00 98.07           N  
ATOM    966  H   GLN A  55       9.887   7.515 -16.800  1.00 98.07           H  
ATOM    967  CA  GLN A  55      11.341   8.708 -17.843  1.00 98.07           C  
ATOM    968  HA  GLN A  55      11.056   9.407 -18.629  1.00 98.07           H  
ATOM    969  C   GLN A  55      12.688   8.094 -18.255  1.00 98.07           C  
ATOM    970  CB  GLN A  55      11.487   9.489 -16.535  1.00 98.07           C  
ATOM    971  HB2 GLN A  55      11.560   8.788 -15.703  1.00 98.07           H  
ATOM    972  HB3 GLN A  55      12.414  10.063 -16.578  1.00 98.07           H  
ATOM    973  O   GLN A  55      13.362   8.637 -19.134  1.00 98.07           O  
ATOM    974  CG  GLN A  55      10.332  10.474 -16.283  1.00 98.07           C  
ATOM    975  HG2 GLN A  55      10.294  11.199 -17.096  1.00 98.07           H  
ATOM    976  HG3 GLN A  55       9.379   9.945 -16.255  1.00 98.07           H  
ATOM    977  CD  GLN A  55      10.513  11.228 -14.969  1.00 98.07           C  
ATOM    978  NE2 GLN A  55       9.657  12.174 -14.654  1.00 98.07           N  
ATOM    979 HE21 GLN A  55       9.835  12.665 -13.790  1.00 98.07           H  
ATOM    980 HE22 GLN A  55       8.863  12.402 -15.236  1.00 98.07           H  
ATOM    981  OE1 GLN A  55      11.443  10.991 -14.216  1.00 98.07           O  
ATOM    982  N   LYS A  56      13.068   6.942 -17.682  1.00 98.14           N  
ATOM    983  H   LYS A  56      12.483   6.561 -16.952  1.00 98.14           H  
ATOM    984  CA  LYS A  56      14.280   6.202 -18.077  1.00 98.14           C  
ATOM    985  HA  LYS A  56      15.138   6.872 -18.012  1.00 98.14           H  
ATOM    986  C   LYS A  56      14.216   5.747 -19.539  1.00 98.14           C  
ATOM    987  CB  LYS A  56      14.523   5.003 -17.140  1.00 98.14           C  
ATOM    988  HB2 LYS A  56      13.595   4.446 -17.012  1.00 98.14           H  
ATOM    989  HB3 LYS A  56      15.247   4.340 -17.613  1.00 98.14           H  
ATOM    990  O   LYS A  56      15.192   5.936 -20.265  1.00 98.14           O  
ATOM    991  CG  LYS A  56      15.080   5.399 -15.761  1.00 98.14           C  
ATOM    992  HG2 LYS A  56      16.029   5.917 -15.897  1.00 98.14           H  
ATOM    993  HG3 LYS A  56      14.388   6.076 -15.260  1.00 98.14           H  
ATOM    994  CD  LYS A  56      15.308   4.156 -14.880  1.00 98.14           C  
ATOM    995  HD2 LYS A  56      16.018   3.496 -15.380  1.00 98.14           H  
ATOM    996  HD3 LYS A  56      14.362   3.629 -14.758  1.00 98.14           H  
ATOM    997  CE  LYS A  56      15.858   4.543 -13.497  1.00 98.14           C  
ATOM    998  HE2 LYS A  56      16.750   5.153 -13.635  1.00 98.14           H  
ATOM    999  HE3 LYS A  56      15.114   5.158 -12.990  1.00 98.14           H  
ATOM   1000  NZ  LYS A  56      16.192   3.355 -12.661  1.00 98.14           N  
ATOM   1001  HZ1 LYS A  56      16.921   2.799 -13.086  1.00 98.14           H  
ATOM   1002  HZ2 LYS A  56      15.388   2.763 -12.512  1.00 98.14           H  
ATOM   1003  HZ3 LYS A  56      16.536   3.639 -11.755  1.00 98.14           H  
ATOM   1004  N   THR A  57      13.087   5.207 -20.003  1.00 98.03           N  
ATOM   1005  H   THR A  57      12.311   5.063 -19.373  1.00 98.03           H  
ATOM   1006  CA  THR A  57      12.925   4.804 -21.413  1.00 98.03           C  
ATOM   1007  HA  THR A  57      13.775   4.182 -21.692  1.00 98.03           H  
ATOM   1008  C   THR A  57      12.940   6.010 -22.353  1.00 98.03           C  
ATOM   1009  CB  THR A  57      11.661   3.965 -21.654  1.00 98.03           C  
ATOM   1010  HB  THR A  57      11.589   3.744 -22.719  1.00 98.03           H  
ATOM   1011  O   THR A  57      13.601   5.954 -23.389  1.00 98.03           O  
ATOM   1012  CG2 THR A  57      11.680   2.642 -20.893  1.00 98.03           C  
ATOM   1013 HG21 THR A  57      11.756   2.808 -19.818  1.00 98.03           H  
ATOM   1014 HG22 THR A  57      12.532   2.046 -21.220  1.00 98.03           H  
ATOM   1015 HG23 THR A  57      10.769   2.081 -21.102  1.00 98.03           H  
ATOM   1016  OG1 THR A  57      10.516   4.671 -21.266  1.00 98.03           O  
ATOM   1017  HG1 THR A  57       9.784   4.050 -21.278  1.00 98.03           H  
ATOM   1018  N   LYS A  58      12.327   7.143 -21.976  1.00 98.00           N  
ATOM   1019  H   LYS A  58      11.719   7.099 -21.171  1.00 98.00           H  
ATOM   1020  CA  LYS A  58      12.411   8.401 -22.744  1.00 98.00           C  
ATOM   1021  HA  LYS A  58      12.079   8.191 -23.761  1.00 98.00           H  
ATOM   1022  C   LYS A  58      13.854   8.908 -22.861  1.00 98.00           C  
ATOM   1023  CB  LYS A  58      11.459   9.450 -22.134  1.00 98.00           C  
ATOM   1024  HB2 LYS A  58      11.821   9.741 -21.147  1.00 98.00           H  
ATOM   1025  HB3 LYS A  58      10.479   8.990 -22.012  1.00 98.00           H  
ATOM   1026  O   LYS A  58      14.261   9.300 -23.953  1.00 98.00           O  
ATOM   1027  CG  LYS A  58      11.292  10.710 -23.010  1.00 98.00           C  
ATOM   1028  HG2 LYS A  58      10.986  10.406 -24.011  1.00 98.00           H  
ATOM   1029  HG3 LYS A  58      12.245  11.233 -23.080  1.00 98.00           H  
ATOM   1030  CD  LYS A  58      10.230  11.671 -22.435  1.00 98.00           C  
ATOM   1031  HD2 LYS A  58      10.543  11.997 -21.443  1.00 98.00           H  
ATOM   1032  HD3 LYS A  58       9.287  11.132 -22.341  1.00 98.00           H  
ATOM   1033  CE  LYS A  58      10.018  12.900 -23.341  1.00 98.00           C  
ATOM   1034  HE2 LYS A  58      10.955  13.452 -23.408  1.00 98.00           H  
ATOM   1035  HE3 LYS A  58       9.768  12.548 -24.342  1.00 98.00           H  
ATOM   1036  NZ  LYS A  58       8.934  13.804 -22.857  1.00 98.00           N  
ATOM   1037  HZ1 LYS A  58       8.803  14.589 -23.478  1.00 98.00           H  
ATOM   1038  HZ2 LYS A  58       8.044  13.326 -22.828  1.00 98.00           H  
ATOM   1039  HZ3 LYS A  58       9.117  14.174 -21.935  1.00 98.00           H  
ATOM   1040  N   LYS A  59      14.648   8.859 -21.781  1.00 97.91           N  
ATOM   1041  H   LYS A  59      14.236   8.554 -20.910  1.00 97.91           H  
ATOM   1042  CA  LYS A  59      16.084   9.205 -21.810  1.00 97.91           C  
ATOM   1043  HA  LYS A  59      16.199  10.195 -22.251  1.00 97.91           H  
ATOM   1044  C   LYS A  59      16.877   8.267 -22.734  1.00 97.91           C  
ATOM   1045  CB  LYS A  59      16.684   9.245 -20.389  1.00 97.91           C  
ATOM   1046  HB2 LYS A  59      17.771   9.259 -20.479  1.00 97.91           H  
ATOM   1047  HB3 LYS A  59      16.405   8.341 -19.847  1.00 97.91           H  
ATOM   1048  O   LYS A  59      17.606   8.769 -23.583  1.00 97.91           O  
ATOM   1049  CG  LYS A  59      16.261  10.487 -19.578  1.00 97.91           C  
ATOM   1050  HG2 LYS A  59      15.181  10.475 -19.428  1.00 97.91           H  
ATOM   1051  HG3 LYS A  59      16.518  11.382 -20.145  1.00 97.91           H  
ATOM   1052  CD  LYS A  59      16.965  10.549 -18.207  1.00 97.91           C  
ATOM   1053  HD2 LYS A  59      18.042  10.587 -18.368  1.00 97.91           H  
ATOM   1054  HD3 LYS A  59      16.726   9.649 -17.641  1.00 97.91           H  
ATOM   1055  CE  LYS A  59      16.526  11.789 -17.404  1.00 97.91           C  
ATOM   1056  HE2 LYS A  59      15.460  11.709 -17.191  1.00 97.91           H  
ATOM   1057  HE3 LYS A  59      16.671  12.671 -18.028  1.00 97.91           H  
ATOM   1058  NZ  LYS A  59      17.284  11.964 -16.132  1.00 97.91           N  
ATOM   1059  HZ1 LYS A  59      17.159  11.184 -15.503  1.00 97.91           H  
ATOM   1060  HZ2 LYS A  59      16.981  12.796 -15.645  1.00 97.91           H  
ATOM   1061  HZ3 LYS A  59      18.272  12.081 -16.304  1.00 97.91           H  
ATOM   1062  N   LYS A  60      16.665   6.944 -22.651  1.00 97.48           N  
ATOM   1063  H   LYS A  60      16.064   6.610 -21.911  1.00 97.48           H  
ATOM   1064  CA  LYS A  60      17.300   5.955 -23.549  1.00 97.48           C  
ATOM   1065  HA  LYS A  60      18.383   6.060 -23.484  1.00 97.48           H  
ATOM   1066  C   LYS A  60      16.959   6.183 -25.028  1.00 97.48           C  
ATOM   1067  CB  LYS A  60      16.918   4.518 -23.151  1.00 97.48           C  
ATOM   1068  HB2 LYS A  60      17.193   3.859 -23.974  1.00 97.48           H  
ATOM   1069  HB3 LYS A  60      15.839   4.448 -23.016  1.00 97.48           H  
ATOM   1070  O   LYS A  60      17.839   6.116 -25.879  1.00 97.48           O  
ATOM   1071  CG  LYS A  60      17.633   4.010 -21.888  1.00 97.48           C  
ATOM   1072  HG2 LYS A  60      18.708   4.130 -22.016  1.00 97.48           H  
ATOM   1073  HG3 LYS A  60      17.316   4.590 -21.021  1.00 97.48           H  
ATOM   1074  CD  LYS A  60      17.318   2.521 -21.661  1.00 97.48           C  
ATOM   1075  HD2 LYS A  60      17.610   1.966 -22.553  1.00 97.48           H  
ATOM   1076  HD3 LYS A  60      16.246   2.398 -21.508  1.00 97.48           H  
ATOM   1077  CE  LYS A  60      18.081   1.960 -20.452  1.00 97.48           C  
ATOM   1078  HE2 LYS A  60      17.720   2.449 -19.547  1.00 97.48           H  
ATOM   1079  HE3 LYS A  60      19.135   2.211 -20.568  1.00 97.48           H  
ATOM   1080  NZ  LYS A  60      17.935   0.482 -20.341  1.00 97.48           N  
ATOM   1081  HZ1 LYS A  60      18.296   0.028 -21.168  1.00 97.48           H  
ATOM   1082  HZ2 LYS A  60      18.465   0.120 -19.561  1.00 97.48           H  
ATOM   1083  HZ3 LYS A  60      16.970   0.202 -20.234  1.00 97.48           H  
ATOM   1084  N   ARG A  61      15.697   6.502 -25.349  1.00 97.26           N  
ATOM   1085  H   ARG A  61      14.999   6.474 -24.619  1.00 97.26           H  
ATOM   1086  CA  ARG A  61      15.297   6.837 -26.728  1.00 97.26           C  
ATOM   1087  HA  ARG A  61      15.649   6.051 -27.397  1.00 97.26           H  
ATOM   1088  C   ARG A  61      15.999   8.107 -27.209  1.00 97.26           C  
ATOM   1089  CB  ARG A  61      13.768   6.938 -26.865  1.00 97.26           C  
ATOM   1090  HB2 ARG A  61      13.531   7.346 -27.847  1.00 97.26           H  
ATOM   1091  HB3 ARG A  61      13.378   7.616 -26.106  1.00 97.26           H  
ATOM   1092  O   ARG A  61      16.538   8.111 -28.307  1.00 97.26           O  
ATOM   1093  CG  ARG A  61      13.084   5.565 -26.737  1.00 97.26           C  
ATOM   1094  HG2 ARG A  61      13.487   4.886 -27.488  1.00 97.26           H  
ATOM   1095  HG3 ARG A  61      13.314   5.140 -25.760  1.00 97.26           H  
ATOM   1096  CD  ARG A  61      11.552   5.649 -26.876  1.00 97.26           C  
ATOM   1097  HD2 ARG A  61      11.221   6.670 -26.686  1.00 97.26           H  
ATOM   1098  HD3 ARG A  61      11.112   5.001 -26.118  1.00 97.26           H  
ATOM   1099  NE  ARG A  61      11.079   5.196 -28.201  1.00 97.26           N  
ATOM   1100  HE  ARG A  61      11.770   4.810 -28.828  1.00 97.26           H  
ATOM   1101  NH1 ARG A  61       8.829   5.613 -27.920  1.00 97.26           N  
ATOM   1102 HH11 ARG A  61       9.000   6.010 -27.008  1.00 97.26           H  
ATOM   1103 HH12 ARG A  61       7.891   5.561 -28.292  1.00 97.26           H  
ATOM   1104  NH2 ARG A  61       9.536   4.632 -29.787  1.00 97.26           N  
ATOM   1105 HH21 ARG A  61      10.250   4.234 -30.380  1.00 97.26           H  
ATOM   1106 HH22 ARG A  61       8.580   4.587 -30.112  1.00 97.26           H  
ATOM   1107  CZ  ARG A  61       9.824   5.150 -28.627  1.00 97.26           C  
ATOM   1108  N   LYS A  62      16.073   9.157 -26.379  1.00 96.78           N  
ATOM   1109  H   LYS A  62      15.616   9.087 -25.481  1.00 96.78           H  
ATOM   1110  CA  LYS A  62      16.801  10.394 -26.722  1.00 96.78           C  
ATOM   1111  HA  LYS A  62      16.398  10.793 -27.653  1.00 96.78           H  
ATOM   1112  C   LYS A  62      18.286  10.143 -27.010  1.00 96.78           C  
ATOM   1113  CB  LYS A  62      16.644  11.457 -25.621  1.00 96.78           C  
ATOM   1114  HB2 LYS A  62      16.823  11.010 -24.643  1.00 96.78           H  
ATOM   1115  HB3 LYS A  62      17.405  12.221 -25.783  1.00 96.78           H  
ATOM   1116  O   LYS A  62      18.804  10.711 -27.965  1.00 96.78           O  
ATOM   1117  CG  LYS A  62      15.272  12.152 -25.632  1.00 96.78           C  
ATOM   1118  HG2 LYS A  62      15.089  12.555 -26.628  1.00 96.78           H  
ATOM   1119  HG3 LYS A  62      14.485  11.436 -25.396  1.00 96.78           H  
ATOM   1120  CD  LYS A  62      15.250  13.306 -24.615  1.00 96.78           C  
ATOM   1121  HD2 LYS A  62      15.378  12.906 -23.609  1.00 96.78           H  
ATOM   1122  HD3 LYS A  62      16.084  13.972 -24.836  1.00 96.78           H  
ATOM   1123  CE  LYS A  62      13.941  14.105 -24.697  1.00 96.78           C  
ATOM   1124  HE2 LYS A  62      13.126  13.489 -24.316  1.00 96.78           H  
ATOM   1125  HE3 LYS A  62      13.739  14.310 -25.749  1.00 96.78           H  
ATOM   1126  NZ  LYS A  62      14.026  15.398 -23.960  1.00 96.78           N  
ATOM   1127  HZ1 LYS A  62      14.772  15.966 -24.336  1.00 96.78           H  
ATOM   1128  HZ2 LYS A  62      13.191  15.954 -24.079  1.00 96.78           H  
ATOM   1129  HZ3 LYS A  62      14.207  15.279 -22.974  1.00 96.78           H  
ATOM   1130  N   THR A  63      18.967   9.300 -26.231  1.00 96.01           N  
ATOM   1131  H   THR A  63      18.517   8.873 -25.434  1.00 96.01           H  
ATOM   1132  CA  THR A  63      20.376   8.957 -26.499  1.00 96.01           C  
ATOM   1133  HA  THR A  63      20.933   9.879 -26.665  1.00 96.01           H  
ATOM   1134  C   THR A  63      20.528   8.142 -27.782  1.00 96.01           C  
ATOM   1135  CB  THR A  63      21.040   8.238 -25.313  1.00 96.01           C  
ATOM   1136  HB  THR A  63      22.036   7.903 -25.604  1.00 96.01           H  
ATOM   1137  O   THR A  63      21.417   8.440 -28.569  1.00 96.01           O  
ATOM   1138  CG2 THR A  63      21.167   9.165 -24.104  1.00 96.01           C  
ATOM   1139 HG21 THR A  63      21.666   8.631 -23.295  1.00 96.01           H  
ATOM   1140 HG22 THR A  63      21.770  10.033 -24.369  1.00 96.01           H  
ATOM   1141 HG23 THR A  63      20.184   9.491 -23.764  1.00 96.01           H  
ATOM   1142  OG1 THR A  63      20.282   7.132 -24.884  1.00 96.01           O  
ATOM   1143  HG1 THR A  63      20.399   6.422 -25.518  1.00 96.01           H  
ATOM   1144  N   GLN A  64      19.621   7.196 -28.052  1.00 94.24           N  
ATOM   1145  H   GLN A  64      18.907   6.992 -27.367  1.00 94.24           H  
ATOM   1146  CA  GLN A  64      19.631   6.400 -29.287  1.00 94.24           C  
ATOM   1147  HA  GLN A  64      20.618   5.950 -29.395  1.00 94.24           H  
ATOM   1148  C   GLN A  64      19.374   7.246 -30.549  1.00 94.24           C  
ATOM   1149  CB  GLN A  64      18.591   5.279 -29.147  1.00 94.24           C  
ATOM   1150  HB2 GLN A  64      17.591   5.714 -29.170  1.00 94.24           H  
ATOM   1151  HB3 GLN A  64      18.730   4.784 -28.186  1.00 94.24           H  
ATOM   1152  O   GLN A  64      19.959   6.986 -31.596  1.00 94.24           O  
ATOM   1153  CG  GLN A  64      18.711   4.216 -30.251  1.00 94.24           C  
ATOM   1154  HG2 GLN A  64      19.702   3.764 -30.202  1.00 94.24           H  
ATOM   1155  HG3 GLN A  64      18.596   4.682 -31.229  1.00 94.24           H  
ATOM   1156  CD  GLN A  64      17.660   3.116 -30.129  1.00 94.24           C  
ATOM   1157  NE2 GLN A  64      17.798   2.038 -30.872  1.00 94.24           N  
ATOM   1158 HE21 GLN A  64      18.664   1.865 -31.362  1.00 94.24           H  
ATOM   1159 HE22 GLN A  64      17.127   1.301 -30.711  1.00 94.24           H  
ATOM   1160  OE1 GLN A  64      16.691   3.205 -29.388  1.00 94.24           O  
ATOM   1161  N   TYR A  65      18.526   8.278 -30.469  1.00 93.98           N  
ATOM   1162  H   TYR A  65      17.981   8.398 -29.627  1.00 93.98           H  
ATOM   1163  CA  TYR A  65      18.337   9.222 -31.578  1.00 93.98           C  
ATOM   1164  HA  TYR A  65      18.172   8.657 -32.495  1.00 93.98           H  
ATOM   1165  C   TYR A  65      19.585  10.080 -31.828  1.00 93.98           C  
ATOM   1166  CB  TYR A  65      17.104  10.106 -31.333  1.00 93.98           C  
ATOM   1167  HB2 TYR A  65      17.081  10.425 -30.291  1.00 93.98           H  
ATOM   1168  HB3 TYR A  65      17.197  11.004 -31.943  1.00 93.98           H  
ATOM   1169  O   TYR A  65      19.923  10.329 -32.983  1.00 93.98           O  
ATOM   1170  CG  TYR A  65      15.790   9.448 -31.713  1.00 93.98           C  
ATOM   1171  CD1 TYR A  65      15.505   9.206 -33.071  1.00 93.98           C  
ATOM   1172  HD1 TYR A  65      16.211   9.497 -33.836  1.00 93.98           H  
ATOM   1173  CD2 TYR A  65      14.839   9.110 -30.731  1.00 93.98           C  
ATOM   1174  HD2 TYR A  65      15.032   9.352 -29.697  1.00 93.98           H  
ATOM   1175  CE1 TYR A  65      14.291   8.600 -33.442  1.00 93.98           C  
ATOM   1176  HE1 TYR A  65      14.058   8.428 -34.482  1.00 93.98           H  
ATOM   1177  CE2 TYR A  65      13.623   8.501 -31.096  1.00 93.98           C  
ATOM   1178  HE2 TYR A  65      12.888   8.251 -30.344  1.00 93.98           H  
ATOM   1179  OH  TYR A  65      12.177   7.669 -32.825  1.00 93.98           O  
ATOM   1180  HH  TYR A  65      11.504   7.691 -32.142  1.00 93.98           H  
ATOM   1181  CZ  TYR A  65      13.350   8.243 -32.457  1.00 93.98           C  
ATOM   1182  N   LYS A  66      20.301  10.494 -30.771  1.00 93.04           N  
ATOM   1183  H   LYS A  66      19.979  10.247 -29.846  1.00 93.04           H  
ATOM   1184  CA  LYS A  66      21.558  11.246 -30.914  1.00 93.04           C  
ATOM   1185  HA  LYS A  66      21.397  12.078 -31.599  1.00 93.04           H  
ATOM   1186  C   LYS A  66      22.662  10.412 -31.570  1.00 93.04           C  
ATOM   1187  CB  LYS A  66      22.033  11.805 -29.564  1.00 93.04           C  
ATOM   1188  HB2 LYS A  66      23.059  12.152 -29.688  1.00 93.04           H  
ATOM   1189  HB3 LYS A  66      22.034  11.014 -28.814  1.00 93.04           H  
ATOM   1190  O   LYS A  66      23.349  10.931 -32.439  1.00 93.04           O  
ATOM   1191  CG  LYS A  66      21.185  12.991 -29.077  1.00 93.04           C  
ATOM   1192  HG2 LYS A  66      21.160  13.753 -29.856  1.00 93.04           H  
ATOM   1193  HG3 LYS A  66      20.165  12.665 -28.875  1.00 93.04           H  
ATOM   1194  CD  LYS A  66      21.799  13.594 -27.806  1.00 93.04           C  
ATOM   1195  HD2 LYS A  66      21.824  12.840 -27.020  1.00 93.04           H  
ATOM   1196  HD3 LYS A  66      22.821  13.899 -28.032  1.00 93.04           H  
ATOM   1197  CE  LYS A  66      21.000  14.815 -27.333  1.00 93.04           C  
ATOM   1198  HE2 LYS A  66      20.026  14.484 -26.972  1.00 93.04           H  
ATOM   1199  HE3 LYS A  66      20.835  15.465 -28.193  1.00 93.04           H  
ATOM   1200  NZ  LYS A  66      21.730  15.571 -26.280  1.00 93.04           N  
ATOM   1201  HZ1 LYS A  66      22.613  15.900 -26.645  1.00 93.04           H  
ATOM   1202  HZ2 LYS A  66      21.933  14.999 -25.473  1.00 93.04           H  
ATOM   1203  HZ3 LYS A  66      21.219  16.394 -25.994  1.00 93.04           H  
ATOM   1204  N   THR A  67      22.802   9.133 -31.210  1.00 91.86           N  
ATOM   1205  H   THR A  67      22.224   8.749 -30.476  1.00 91.86           H  
ATOM   1206  CA  THR A  67      23.806   8.257 -31.840  1.00 91.86           C  
ATOM   1207  HA  THR A  67      24.770   8.766 -31.830  1.00 91.86           H  
ATOM   1208  C   THR A  67      23.480   8.007 -33.312  1.00 91.86           C  
ATOM   1209  CB  THR A  67      23.988   6.931 -31.085  1.00 91.86           C  
ATOM   1210  HB  THR A  67      24.702   6.311 -31.627  1.00 91.86           H  
ATOM   1211  O   THR A  67      24.340   8.210 -34.159  1.00 91.86           O  
ATOM   1212  CG2 THR A  67      24.519   7.151 -29.668  1.00 91.86           C  
ATOM   1213 HG21 THR A  67      24.660   6.185 -29.184  1.00 91.86           H  
ATOM   1214 HG22 THR A  67      25.483   7.659 -29.719  1.00 91.86           H  
ATOM   1215 HG23 THR A  67      23.825   7.752 -29.081  1.00 91.86           H  
ATOM   1216  OG1 THR A  67      22.770   6.229 -30.974  1.00 91.86           O  
ATOM   1217  HG1 THR A  67      22.770   5.600 -31.700  1.00 91.86           H  
ATOM   1218  N   LYS A  68      22.213   7.708 -33.643  1.00 90.34           N  
ATOM   1219  H   LYS A  68      21.546   7.562 -32.899  1.00 90.34           H  
ATOM   1220  CA  LYS A  68      21.791   7.502 -35.040  1.00 90.34           C  
ATOM   1221  HA  LYS A  68      22.426   6.736 -35.484  1.00 90.34           H  
ATOM   1222  C   LYS A  68      21.990   8.738 -35.926  1.00 90.34           C  
ATOM   1223  CB  LYS A  68      20.327   7.047 -35.102  1.00 90.34           C  
ATOM   1224  HB2 LYS A  68      19.985   7.146 -36.132  1.00 90.34           H  
ATOM   1225  HB3 LYS A  68      19.713   7.696 -34.476  1.00 90.34           H  
ATOM   1226  O   LYS A  68      22.334   8.586 -37.092  1.00 90.34           O  
ATOM   1227  CG  LYS A  68      20.148   5.583 -34.680  1.00 90.34           C  
ATOM   1228  HG2 LYS A  68      20.799   4.956 -35.290  1.00 90.34           H  
ATOM   1229  HG3 LYS A  68      20.422   5.454 -33.632  1.00 90.34           H  
ATOM   1230  CD  LYS A  68      18.692   5.152 -34.896  1.00 90.34           C  
ATOM   1231  HD2 LYS A  68      18.038   5.757 -34.269  1.00 90.34           H  
ATOM   1232  HD3 LYS A  68      18.436   5.318 -35.942  1.00 90.34           H  
ATOM   1233  CE  LYS A  68      18.514   3.668 -34.560  1.00 90.34           C  
ATOM   1234  HE2 LYS A  68      18.635   3.533 -33.485  1.00 90.34           H  
ATOM   1235  HE3 LYS A  68      19.307   3.112 -35.060  1.00 90.34           H  
ATOM   1236  NZ  LYS A  68      17.192   3.168 -35.014  1.00 90.34           N  
ATOM   1237  HZ1 LYS A  68      17.090   2.181 -34.823  1.00 90.34           H  
ATOM   1238  HZ2 LYS A  68      16.435   3.677 -34.580  1.00 90.34           H  
ATOM   1239  HZ3 LYS A  68      17.110   3.285 -36.014  1.00 90.34           H  
ATOM   1240  N   LYS A  69      21.791   9.953 -35.396  1.00 88.16           N  
ATOM   1241  H   LYS A  69      21.471  10.014 -34.440  1.00 88.16           H  
ATOM   1242  CA  LYS A  69      22.010  11.193 -36.163  1.00 88.16           C  
ATOM   1243  HA  LYS A  69      21.479  11.103 -37.110  1.00 88.16           H  
ATOM   1244  C   LYS A  69      23.487  11.372 -36.539  1.00 88.16           C  
ATOM   1245  CB  LYS A  69      21.438  12.399 -35.394  1.00 88.16           C  
ATOM   1246  HB2 LYS A  69      22.043  12.590 -34.508  1.00 88.16           H  
ATOM   1247  HB3 LYS A  69      20.421  12.163 -35.081  1.00 88.16           H  
ATOM   1248  O   LYS A  69      23.779  11.783 -37.659  1.00 88.16           O  
ATOM   1249  CG  LYS A  69      21.397  13.657 -36.278  1.00 88.16           C  
ATOM   1250  HG2 LYS A  69      22.417  13.952 -36.529  1.00 88.16           H  
ATOM   1251  HG3 LYS A  69      20.871  13.419 -37.203  1.00 88.16           H  
ATOM   1252  CD  LYS A  69      20.693  14.847 -35.606  1.00 88.16           C  
ATOM   1253  HD2 LYS A  69      19.668  14.567 -35.361  1.00 88.16           H  
ATOM   1254  HD3 LYS A  69      21.230  15.119 -34.698  1.00 88.16           H  
ATOM   1255  CE  LYS A  69      20.691  16.029 -36.590  1.00 88.16           C  
ATOM   1256  HE2 LYS A  69      21.725  16.276 -36.833  1.00 88.16           H  
ATOM   1257  HE3 LYS A  69      20.221  15.702 -37.518  1.00 88.16           H  
ATOM   1258  NZ  LYS A  69      19.991  17.235 -36.074  1.00 88.16           N  
ATOM   1259  HZ1 LYS A  69      20.026  17.964 -36.772  1.00 88.16           H  
ATOM   1260  HZ2 LYS A  69      19.015  17.043 -35.895  1.00 88.16           H  
ATOM   1261  HZ3 LYS A  69      20.440  17.592 -35.244  1.00 88.16           H  
ATOM   1262  N   ASN A  70      24.407  10.999 -35.650  1.00 83.59           N  
ATOM   1263  H   ASN A  70      24.108  10.642 -34.753  1.00 83.59           H  
ATOM   1264  CA  ASN A  70      25.842  11.096 -35.918  1.00 83.59           C  
ATOM   1265  HA  ASN A  70      26.053  12.074 -36.352  1.00 83.59           H  
ATOM   1266  C   ASN A  70      26.313  10.060 -36.954  1.00 83.59           C  
ATOM   1267  CB  ASN A  70      26.608  10.990 -34.592  1.00 83.59           C  
ATOM   1268  HB2 ASN A  70      27.675  10.941 -34.813  1.00 83.59           H  
ATOM   1269  HB3 ASN A  70      26.331  10.068 -34.081  1.00 83.59           H  
ATOM   1270  O   ASN A  70      27.137  10.395 -37.802  1.00 83.59           O  
ATOM   1271  CG  ASN A  70      26.384  12.171 -33.660  1.00 83.59           C  
ATOM   1272  ND2 ASN A  70      26.937  12.109 -32.472  1.00 83.59           N  
ATOM   1273 HD21 ASN A  70      26.893  12.960 -31.929  1.00 83.59           H  
ATOM   1274 HD22 ASN A  70      27.558  11.342 -32.259  1.00 83.59           H  
ATOM   1275  OD1 ASN A  70      25.738  13.163 -33.960  1.00 83.59           O  
ATOM   1276  N   ASP A  71      25.733   8.855 -36.961  1.00 82.51           N  
ATOM   1277  H   ASP A  71      25.154   8.591 -36.177  1.00 82.51           H  
ATOM   1278  CA  ASP A  71      26.088   7.806 -37.932  1.00 82.51           C  
ATOM   1279  HA  ASP A  71      27.171   7.684 -37.937  1.00 82.51           H  
ATOM   1280  C   ASP A  71      25.665   8.156 -39.372  1.00 82.51           C  
ATOM   1281  CB  ASP A  71      25.460   6.467 -37.507  1.00 82.51           C  
ATOM   1282  HB2 ASP A  71      24.378   6.585 -37.463  1.00 82.51           H  
ATOM   1283  HB3 ASP A  71      25.682   5.721 -38.270  1.00 82.51           H  
ATOM   1284  O   ASP A  71      26.265   7.688 -40.338  1.00 82.51           O  
ATOM   1285  CG  ASP A  71      25.966   5.930 -36.161  1.00 82.51           C  
ATOM   1286  OD1 ASP A  71      27.102   6.273 -35.767  1.00 82.51           O  
ATOM   1287  OD2 ASP A  71      25.186   5.182 -35.521  1.00 82.51           O  
ATOM   1288  N   THR A  72      24.646   9.006 -39.550  1.00 78.10           N  
ATOM   1289  H   THR A  72      24.133   9.304 -38.733  1.00 78.10           H  
ATOM   1290  CA  THR A  72      24.184   9.399 -40.895  1.00 78.10           C  
ATOM   1291  HA  THR A  72      24.231   8.516 -41.532  1.00 78.10           H  
ATOM   1292  C   THR A  72      25.070  10.433 -41.594  1.00 78.10           C  
ATOM   1293  CB  THR A  72      22.719   9.860 -40.903  1.00 78.10           C  
ATOM   1294  HB  THR A  72      22.482  10.247 -41.894  1.00 78.10           H  
ATOM   1295  O   THR A  72      25.011  10.534 -42.816  1.00 78.10           O  
ATOM   1296  CG2 THR A  72      21.770   8.693 -40.629  1.00 78.10           C  
ATOM   1297 HG21 THR A  72      21.897   7.931 -41.397  1.00 78.10           H  
ATOM   1298 HG22 THR A  72      21.976   8.258 -39.651  1.00 78.10           H  
ATOM   1299 HG23 THR A  72      20.742   9.053 -40.656  1.00 78.10           H  
ATOM   1300  OG1 THR A  72      22.441  10.873 -39.956  1.00 78.10           O  
ATOM   1301  HG1 THR A  72      23.180  10.991 -39.354  1.00 78.10           H  
ATOM   1302  N   HIS A  73      25.910  11.187 -40.876  1.00 68.97           N  
ATOM   1303  H   HIS A  73      25.988  11.031 -39.881  1.00 68.97           H  
ATOM   1304  CA  HIS A  73      26.778  12.198 -41.503  1.00 68.97           C  
ATOM   1305  HA  HIS A  73      26.281  12.583 -42.393  1.00 68.97           H  
ATOM   1306  C   HIS A  73      28.103  11.643 -42.039  1.00 68.97           C  
ATOM   1307  CB  HIS A  73      26.976  13.394 -40.558  1.00 68.97           C  
ATOM   1308  HB2 HIS A  73      27.059  13.049 -39.527  1.00 68.97           H  
ATOM   1309  HB3 HIS A  73      27.910  13.894 -40.816  1.00 68.97           H  
ATOM   1310  O   HIS A  73      28.730  12.291 -42.871  1.00 68.97           O  
ATOM   1311  CG  HIS A  73      25.875  14.423 -40.667  1.00 68.97           C  
ATOM   1312  CD2 HIS A  73      25.972  15.753 -40.353  1.00 68.97           C  
ATOM   1313  HD2 HIS A  73      26.845  16.249 -39.957  1.00 68.97           H  
ATOM   1314  ND1 HIS A  73      24.613  14.226 -41.186  1.00 68.97           N  
ATOM   1315  HD1 HIS A  73      24.256  13.363 -41.570  1.00 68.97           H  
ATOM   1316  CE1 HIS A  73      23.972  15.406 -41.190  1.00 68.97           C  
ATOM   1317  HE1 HIS A  73      22.977  15.572 -41.575  1.00 68.97           H  
ATOM   1318  NE2 HIS A  73      24.751  16.362 -40.664  1.00 68.97           N  
ATOM   1319  N   THR A  74      28.520  10.438 -41.647  1.00 66.64           N  
ATOM   1320  H   THR A  74      27.996   9.920 -40.956  1.00 66.64           H  
ATOM   1321  CA  THR A  74      29.796   9.857 -42.103  1.00 66.64           C  
ATOM   1322  HA  THR A  74      30.472  10.665 -42.384  1.00 66.64           H  
ATOM   1323  C   THR A  74      29.676   8.982 -43.351  1.00 66.64           C  
ATOM   1324  CB  THR A  74      30.485   9.090 -40.968  1.00 66.64           C  
ATOM   1325  HB  THR A  74      31.366   8.575 -41.350  1.00 66.64           H  
ATOM   1326  O   THR A  74      30.698   8.568 -43.890  1.00 66.64           O  
ATOM   1327  CG2 THR A  74      30.915  10.026 -39.838  1.00 66.64           C  
ATOM   1328 HG21 THR A  74      30.043  10.480 -39.366  1.00 66.64           H  
ATOM   1329 HG22 THR A  74      31.473   9.463 -39.090  1.00 66.64           H  
ATOM   1330 HG23 THR A  74      31.558  10.811 -40.237  1.00 66.64           H  
ATOM   1331  OG1 THR A  74      29.589   8.154 -40.420  1.00 66.64           O  
ATOM   1332  HG1 THR A  74      29.990   7.779 -39.632  1.00 66.64           H  
ATOM   1333  N   ARG A  75      28.461   8.710 -43.856  1.00 65.75           N  
ATOM   1334  H   ARG A  75      27.657   9.070 -43.362  1.00 65.75           H  
ATOM   1335  CA  ARG A  75      28.256   7.780 -44.986  1.00 65.75           C  
ATOM   1336  HA  ARG A  75      29.180   7.213 -45.099  1.00 65.75           H  
ATOM   1337  C   ARG A  75      28.082   8.433 -46.364  1.00 65.75           C  
ATOM   1338  CB  ARG A  75      27.149   6.767 -44.639  1.00 65.75           C  
ATOM   1339  HB2 ARG A  75      27.044   6.704 -43.556  1.00 65.75           H  
ATOM   1340  HB3 ARG A  75      26.199   7.097 -45.059  1.00 65.75           H  
ATOM   1341  O   ARG A  75      27.995   7.709 -47.348  1.00 65.75           O  
ATOM   1342  CG  ARG A  75      27.506   5.366 -45.163  1.00 65.75           C  
ATOM   1343  HG2 ARG A  75      27.569   5.380 -46.251  1.00 65.75           H  
ATOM   1344  HG3 ARG A  75      28.476   5.076 -44.758  1.00 65.75           H  
ATOM   1345  CD  ARG A  75      26.465   4.332 -44.732  1.00 65.75           C  
ATOM   1346  HD2 ARG A  75      25.523   4.553 -45.235  1.00 65.75           H  
ATOM   1347  HD3 ARG A  75      26.321   4.415 -43.655  1.00 65.75           H  
ATOM   1348  NE  ARG A  75      26.906   2.964 -45.065  1.00 65.75           N  
ATOM   1349  HE  ARG A  75      27.731   2.889 -45.642  1.00 65.75           H  
ATOM   1350  NH1 ARG A  75      25.235   1.837 -43.970  1.00 65.75           N  
ATOM   1351 HH11 ARG A  75      24.789   0.969 -43.709  1.00 65.75           H  
ATOM   1352 HH12 ARG A  75      24.824   2.728 -43.730  1.00 65.75           H  
ATOM   1353  NH2 ARG A  75      26.836   0.686 -45.019  1.00 65.75           N  
ATOM   1354 HH21 ARG A  75      26.381  -0.175 -44.751  1.00 65.75           H  
ATOM   1355 HH22 ARG A  75      27.672   0.652 -45.585  1.00 65.75           H  
ATOM   1356  CZ  ARG A  75      26.327   1.839 -44.684  1.00 65.75           C  
ATOM   1357  N   ASN A  76      28.088   9.766 -46.451  1.00 64.63           N  
ATOM   1358  H   ASN A  76      28.219  10.292 -45.599  1.00 64.63           H  
ATOM   1359  CA  ASN A  76      27.842  10.508 -47.699  1.00 64.63           C  
ATOM   1360  HA  ASN A  76      27.683   9.788 -48.501  1.00 64.63           H  
ATOM   1361  C   ASN A  76      29.040  11.340 -48.188  1.00 64.63           C  
ATOM   1362  CB  ASN A  76      26.542  11.326 -47.580  1.00 64.63           C  
ATOM   1363  HB2 ASN A  76      26.466  12.022 -48.415  1.00 64.63           H  
ATOM   1364  HB3 ASN A  76      26.558  11.909 -46.659  1.00 64.63           H  
ATOM   1365  O   ASN A  76      28.854  12.370 -48.832  1.00 64.63           O  
ATOM   1366  CG  ASN A  76      25.280  10.486 -47.626  1.00 64.63           C  
ATOM   1367  ND2 ASN A  76      24.149  11.091 -47.356  1.00 64.63           N  
ATOM   1368 HD21 ASN A  76      23.315  10.529 -47.445  1.00 64.63           H  
ATOM   1369 HD22 ASN A  76      24.129  12.081 -47.160  1.00 64.63           H  
ATOM   1370  OD1 ASN A  76      25.271   9.303 -47.913  1.00 64.63           O  
ATOM   1371  N   THR A  77      30.272  10.897 -47.950  1.00 64.22           N  
ATOM   1372  H   THR A  77      30.418  10.099 -47.348  1.00 64.22           H  
ATOM   1373  CA  THR A  77      31.394  11.282 -48.816  1.00 64.22           C  
ATOM   1374  HA  THR A  77      31.188  12.242 -49.290  1.00 64.22           H  
ATOM   1375  C   THR A  77      31.523  10.228 -49.914  1.00 64.22           C  
ATOM   1376  CB  THR A  77      32.706  11.477 -48.043  1.00 64.22           C  
ATOM   1377  HB  THR A  77      33.550  11.355 -48.721  1.00 64.22           H  
ATOM   1378  O   THR A  77      32.181   9.209 -49.701  1.00 64.22           O  
ATOM   1379  CG2 THR A  77      32.765  12.880 -47.441  1.00 64.22           C  
ATOM   1380 HG21 THR A  77      32.725  13.628 -48.234  1.00 64.22           H  
ATOM   1381 HG22 THR A  77      33.697  13.002 -46.889  1.00 64.22           H  
ATOM   1382 HG23 THR A  77      31.925  13.028 -46.762  1.00 64.22           H  
ATOM   1383  OG1 THR A  77      32.822  10.566 -46.975  1.00 64.22           O  
ATOM   1384  HG1 THR A  77      33.719  10.224 -46.969  1.00 64.22           H  
ATOM   1385  N   PRO A  78      30.884  10.412 -51.089  1.00 62.78           N  
ATOM   1386  CA  PRO A  78      31.197   9.578 -52.232  1.00 62.78           C  
ATOM   1387  HA  PRO A  78      30.997   8.532 -52.001  1.00 62.78           H  
ATOM   1388  C   PRO A  78      32.680   9.773 -52.527  1.00 62.78           C  
ATOM   1389  CB  PRO A  78      30.287  10.036 -53.373  1.00 62.78           C  
ATOM   1390  HB2 PRO A  78      29.356   9.470 -53.339  1.00 62.78           H  
ATOM   1391  HB3 PRO A  78      30.761   9.928 -54.349  1.00 62.78           H  
ATOM   1392  O   PRO A  78      33.158  10.894 -52.700  1.00 62.78           O  
ATOM   1393  CG  PRO A  78      30.004  11.496 -53.028  1.00 62.78           C  
ATOM   1394  HG2 PRO A  78      30.810  12.127 -53.402  1.00 62.78           H  
ATOM   1395  HG3 PRO A  78      29.045  11.827 -53.426  1.00 62.78           H  
ATOM   1396  CD  PRO A  78      30.015  11.506 -51.501  1.00 62.78           C  
ATOM   1397  HD2 PRO A  78      30.368  12.476 -51.150  1.00 62.78           H  
ATOM   1398  HD3 PRO A  78      29.005  11.317 -51.136  1.00 62.78           H  
ATOM   1399  N   GLU A  79      33.388   8.657 -52.543  1.00 58.76           N  
ATOM   1400  H   GLU A  79      32.908   7.815 -52.257  1.00 58.76           H  
ATOM   1401  CA  GLU A  79      34.761   8.463 -52.977  1.00 58.76           C  
ATOM   1402  HA  GLU A  79      35.432   9.017 -52.320  1.00 58.76           H  
ATOM   1403  C   GLU A  79      34.932   8.961 -54.428  1.00 58.76           C  
ATOM   1404  CB  GLU A  79      35.007   6.957 -52.796  1.00 58.76           C  
ATOM   1405  HB2 GLU A  79      34.634   6.671 -51.812  1.00 58.76           H  
ATOM   1406  HB3 GLU A  79      34.423   6.417 -53.541  1.00 58.76           H  
ATOM   1407  O   GLU A  79      35.055   8.194 -55.375  1.00 58.76           O  
ATOM   1408  CG  GLU A  79      36.467   6.507 -52.867  1.00 58.76           C  
ATOM   1409  HG2 GLU A  79      37.023   6.992 -52.066  1.00 58.76           H  
ATOM   1410  HG3 GLU A  79      36.894   6.830 -53.817  1.00 58.76           H  
ATOM   1411  CD  GLU A  79      36.596   4.977 -52.741  1.00 58.76           C  
ATOM   1412  OE1 GLU A  79      37.741   4.504 -52.903  1.00 58.76           O  
ATOM   1413  OE2 GLU A  79      35.567   4.297 -52.530  1.00 58.76           O  
ATOM   1414  N   LYS A  80      34.894  10.282 -54.638  1.00 64.08           N  
ATOM   1415  H   LYS A  80      34.622  10.854 -53.851  1.00 64.08           H  
ATOM   1416  CA  LYS A  80      35.084  10.931 -55.944  1.00 64.08           C  
ATOM   1417  HA  LYS A  80      34.703  10.255 -56.710  1.00 64.08           H  
ATOM   1418  C   LYS A  80      36.564  11.099 -56.315  1.00 64.08           C  
ATOM   1419  CB  LYS A  80      34.274  12.243 -56.039  1.00 64.08           C  
ATOM   1420  HB2 LYS A  80      34.352  12.796 -55.103  1.00 64.08           H  
ATOM   1421  HB3 LYS A  80      34.700  12.863 -56.828  1.00 64.08           H  
ATOM   1422  O   LYS A  80      36.854  11.642 -57.374  1.00 64.08           O  
ATOM   1423  CG  LYS A  80      32.793  11.999 -56.388  1.00 64.08           C  
ATOM   1424  HG2 LYS A  80      32.304  11.492 -55.556  1.00 64.08           H  
ATOM   1425  HG3 LYS A  80      32.737  11.360 -57.270  1.00 64.08           H  
ATOM   1426  CD  LYS A  80      32.065  13.320 -56.691  1.00 64.08           C  
ATOM   1427  HD2 LYS A  80      32.072  13.939 -55.793  1.00 64.08           H  
ATOM   1428  HD3 LYS A  80      32.601  13.844 -57.482  1.00 64.08           H  
ATOM   1429  CE  LYS A  80      30.616  13.072 -57.138  1.00 64.08           C  
ATOM   1430  HE2 LYS A  80      30.089  12.557 -56.335  1.00 64.08           H  
ATOM   1431  HE3 LYS A  80      30.630  12.410 -58.004  1.00 64.08           H  
ATOM   1432  NZ  LYS A  80      29.915  14.339 -57.481  1.00 64.08           N  
ATOM   1433  HZ1 LYS A  80      28.965  14.158 -57.774  1.00 64.08           H  
ATOM   1434  HZ2 LYS A  80      30.388  14.821 -58.232  1.00 64.08           H  
ATOM   1435  HZ3 LYS A  80      29.882  14.958 -56.684  1.00 64.08           H  
ATOM   1436  N   ASN A  81      37.496  10.567 -55.518  1.00 62.65           N  
ATOM   1437  H   ASN A  81      37.181  10.094 -54.683  1.00 62.65           H  
ATOM   1438  CA  ASN A  81      38.938  10.649 -55.787  1.00 62.65           C  
ATOM   1439  HA  ASN A  81      39.096  11.395 -56.566  1.00 62.65           H  
ATOM   1440  C   ASN A  81      39.560   9.383 -56.405  1.00 62.65           C  
ATOM   1441  CB  ASN A  81      39.674  11.170 -54.538  1.00 62.65           C  
ATOM   1442  HB2 ASN A  81      39.296  10.679 -53.641  1.00 62.65           H  
ATOM   1443  HB3 ASN A  81      40.738  10.945 -54.623  1.00 62.65           H  
ATOM   1444  O   ASN A  81      40.764   9.358 -56.644  1.00 62.65           O  
ATOM   1445  CG  ASN A  81      39.560  12.680 -54.383  1.00 62.65           C  
ATOM   1446  ND2 ASN A  81      40.089  13.231 -53.319  1.00 62.65           N  
ATOM   1447 HD21 ASN A  81      40.576  12.677 -52.629  1.00 62.65           H  
ATOM   1448 HD22 ASN A  81      40.016  14.237 -53.263  1.00 62.65           H  
ATOM   1449  OD1 ASN A  81      39.007  13.387 -55.205  1.00 62.65           O  
ATOM   1450  N   SER A  82      38.775   8.360 -56.754  1.00 59.68           N  
ATOM   1451  H   SER A  82      37.798   8.361 -56.497  1.00 59.68           H  
ATOM   1452  CA  SER A  82      39.284   7.149 -57.422  1.00 59.68           C  
ATOM   1453  HA  SER A  82      40.346   7.058 -57.196  1.00 59.68           H  
ATOM   1454  C   SER A  82      39.211   7.184 -58.962  1.00 59.68           C  
ATOM   1455  CB  SER A  82      38.638   5.902 -56.805  1.00 59.68           C  
ATOM   1456  HB2 SER A  82      39.001   5.788 -55.783  1.00 59.68           H  
ATOM   1457  HB3 SER A  82      38.908   5.010 -57.371  1.00 59.68           H  
ATOM   1458  O   SER A  82      39.552   6.194 -59.606  1.00 59.68           O  
ATOM   1459  OG  SER A  82      37.236   6.050 -56.769  1.00 59.68           O  
ATOM   1460  HG  SER A  82      36.890   5.492 -56.068  1.00 59.68           H  
ATOM   1461  N   ARG A  83      38.844   8.317 -59.596  1.00 59.34           N  
ATOM   1462  H   ARG A  83      38.574   9.102 -59.020  1.00 59.34           H  
ATOM   1463  CA  ARG A  83      38.621   8.388 -61.063  1.00 59.34           C  
ATOM   1464  HA  ARG A  83      38.871   7.403 -61.456  1.00 59.34           H  
ATOM   1465  C   ARG A  83      39.552   9.296 -61.885  1.00 59.34           C  
ATOM   1466  CB  ARG A  83      37.120   8.586 -61.365  1.00 59.34           C  
ATOM   1467  HB2 ARG A  83      36.537   8.319 -60.483  1.00 59.34           H  
ATOM   1468  HB3 ARG A  83      36.921   9.632 -61.598  1.00 59.34           H  
ATOM   1469  O   ARG A  83      39.287   9.494 -63.065  1.00 59.34           O  
ATOM   1470  CG  ARG A  83      36.656   7.684 -62.526  1.00 59.34           C  
ATOM   1471  HG2 ARG A  83      37.168   7.969 -63.445  1.00 59.34           H  
ATOM   1472  HG3 ARG A  83      36.904   6.649 -62.290  1.00 59.34           H  
ATOM   1473  CD  ARG A  83      35.141   7.784 -62.739  1.00 59.34           C  
ATOM   1474  HD2 ARG A  83      34.896   8.798 -63.055  1.00 59.34           H  
ATOM   1475  HD3 ARG A  83      34.647   7.581 -61.789  1.00 59.34           H  
ATOM   1476  NE  ARG A  83      34.668   6.819 -63.753  1.00 59.34           N  
ATOM   1477  HE  ARG A  83      35.376   6.336 -64.288  1.00 59.34           H  
ATOM   1478  NH1 ARG A  83      32.413   7.091 -63.401  1.00 59.34           N  
ATOM   1479 HH11 ARG A  83      31.458   6.851 -63.628  1.00 59.34           H  
ATOM   1480 HH12 ARG A  83      32.612   7.791 -62.701  1.00 59.34           H  
ATOM   1481  NH2 ARG A  83      33.114   5.630 -64.930  1.00 59.34           N  
ATOM   1482 HH21 ARG A  83      33.843   5.162 -65.447  1.00 59.34           H  
ATOM   1483 HH22 ARG A  83      32.148   5.414 -65.134  1.00 59.34           H  
ATOM   1484  CZ  ARG A  83      33.407   6.519 -64.022  1.00 59.34           C  
ATOM   1485  N   MET A  84      40.681   9.761 -61.337  1.00 57.34           N  
ATOM   1486  H   MET A  84      40.840   9.580 -60.356  1.00 57.34           H  
ATOM   1487  CA  MET A  84      41.734  10.461 -62.106  1.00 57.34           C  
ATOM   1488  HA  MET A  84      41.402  10.499 -63.144  1.00 57.34           H  
ATOM   1489  C   MET A  84      43.046   9.659 -62.202  1.00 57.34           C  
ATOM   1490  CB  MET A  84      41.899  11.935 -61.661  1.00 57.34           C  
ATOM   1491  HB2 MET A  84      42.939  12.153 -61.417  1.00 57.34           H  
ATOM   1492  HB3 MET A  84      41.311  12.134 -60.765  1.00 57.34           H  
ATOM   1493  O   MET A  84      44.133  10.125 -61.881  1.00 57.34           O  
ATOM   1494  CG  MET A  84      41.467  12.904 -62.772  1.00 57.34           C  
ATOM   1495  HG2 MET A  84      41.725  12.469 -63.738  1.00 57.34           H  
ATOM   1496  HG3 MET A  84      40.384  13.030 -62.743  1.00 57.34           H  
ATOM   1497  SD  MET A  84      42.270  14.529 -62.732  1.00 57.34           S  
ATOM   1498  CE  MET A  84      41.401  15.333 -61.363  1.00 57.34           C  
ATOM   1499  HE1 MET A  84      41.574  14.780 -60.440  1.00 57.34           H  
ATOM   1500  HE2 MET A  84      41.778  16.349 -61.246  1.00 57.34           H  
ATOM   1501  HE3 MET A  84      40.332  15.371 -61.574  1.00 57.34           H  
ATOM   1502  N   ARG A  85      42.954   8.412 -62.674  1.00 57.10           N  
ATOM   1503  H   ARG A  85      42.028   8.051 -62.854  1.00 57.10           H  
ATOM   1504  CA  ARG A  85      44.102   7.680 -63.238  1.00 57.10           C  
ATOM   1505  HA  ARG A  85      44.933   8.373 -63.372  1.00 57.10           H  
ATOM   1506  C   ARG A  85      43.758   7.202 -64.644  1.00 57.10           C  
ATOM   1507  CB  ARG A  85      44.599   6.556 -62.311  1.00 57.10           C  
ATOM   1508  HB2 ARG A  85      43.763   5.918 -62.022  1.00 57.10           H  
ATOM   1509  HB3 ARG A  85      45.313   5.949 -62.868  1.00 57.10           H  
ATOM   1510  O   ARG A  85      43.660   6.011 -64.907  1.00 57.10           O  
ATOM   1511  CG  ARG A  85      45.309   7.089 -61.057  1.00 57.10           C  
ATOM   1512  HG2 ARG A  85      46.036   7.849 -61.344  1.00 57.10           H  
ATOM   1513  HG3 ARG A  85      44.573   7.537 -60.389  1.00 57.10           H  
ATOM   1514  CD  ARG A  85      46.039   5.946 -60.340  1.00 57.10           C  
ATOM   1515  HD2 ARG A  85      45.321   5.157 -60.116  1.00 57.10           H  
ATOM   1516  HD3 ARG A  85      46.799   5.549 -61.013  1.00 57.10           H  
ATOM   1517  NE  ARG A  85      46.667   6.401 -59.085  1.00 57.10           N  
ATOM   1518  HE  ARG A  85      46.350   7.288 -58.721  1.00 57.10           H  
ATOM   1519  NH1 ARG A  85      48.079   4.614 -58.768  1.00 57.10           N  
ATOM   1520 HH11 ARG A  85      48.778   4.141 -58.213  1.00 57.10           H  
ATOM   1521 HH12 ARG A  85      47.745   4.209 -59.631  1.00 57.10           H  
ATOM   1522  NH2 ARG A  85      48.020   6.252 -57.257  1.00 57.10           N  
ATOM   1523 HH21 ARG A  85      48.723   5.765 -56.720  1.00 57.10           H  
ATOM   1524 HH22 ARG A  85      47.664   7.136 -56.921  1.00 57.10           H  
ATOM   1525  CZ  ARG A  85      47.582   5.756 -58.380  1.00 57.10           C  
ATOM   1526  N   PHE A  86      43.551   8.157 -65.546  1.00 59.17           N  
ATOM   1527  H   PHE A  86      43.632   9.120 -65.252  1.00 59.17           H  
ATOM   1528  CA  PHE A  86      43.531   7.906 -66.981  1.00 59.17           C  
ATOM   1529  HA  PHE A  86      43.559   6.831 -67.159  1.00 59.17           H  
ATOM   1530  C   PHE A  86      44.794   8.498 -67.613  1.00 59.17           C  
ATOM   1531  CB  PHE A  86      42.231   8.414 -67.629  1.00 59.17           C  
ATOM   1532  HB2 PHE A  86      42.455   8.766 -68.636  1.00 59.17           H  
ATOM   1533  HB3 PHE A  86      41.846   9.270 -67.074  1.00 59.17           H  
ATOM   1534  O   PHE A  86      44.975   9.706 -67.656  1.00 59.17           O  
ATOM   1535  CG  PHE A  86      41.161   7.342 -67.742  1.00 59.17           C  
ATOM   1536  CD1 PHE A  86      41.145   6.481 -68.858  1.00 59.17           C  
ATOM   1537  HD1 PHE A  86      41.875   6.607 -69.644  1.00 59.17           H  
ATOM   1538  CD2 PHE A  86      40.192   7.187 -66.734  1.00 59.17           C  
ATOM   1539  HD2 PHE A  86      40.192   7.846 -65.878  1.00 59.17           H  
ATOM   1540  CE1 PHE A  86      40.174   5.469 -68.964  1.00 59.17           C  
ATOM   1541  HE1 PHE A  86      40.157   4.816 -69.824  1.00 59.17           H  
ATOM   1542  CE2 PHE A  86      39.219   6.175 -66.840  1.00 59.17           C  
ATOM   1543  HE2 PHE A  86      38.479   6.058 -66.062  1.00 59.17           H  
ATOM   1544  CZ  PHE A  86      39.211   5.315 -67.952  1.00 59.17           C  
ATOM   1545  HZ  PHE A  86      38.463   4.540 -68.033  1.00 59.17           H  
ATOM   1546  N   ARG A  87      45.630   7.587 -68.118  1.00 53.45           N  
ATOM   1547  H   ARG A  87      45.452   6.639 -67.820  1.00 53.45           H  
ATOM   1548  CA  ARG A  87      46.441   7.725 -69.335  1.00 53.45           C  
ATOM   1549  HA  ARG A  87      47.098   6.857 -69.398  1.00 53.45           H  
ATOM   1550  C   ARG A  87      47.383   8.934 -69.429  1.00 53.45           C  
ATOM   1551  CB  ARG A  87      45.496   7.667 -70.552  1.00 53.45           C  
ATOM   1552  HB2 ARG A  87      46.080   7.851 -71.454  1.00 53.45           H  
ATOM   1553  HB3 ARG A  87      44.751   8.459 -70.471  1.00 53.45           H  
ATOM   1554  O   ARG A  87      47.112   9.890 -70.141  1.00 53.45           O  
ATOM   1555  CG  ARG A  87      44.793   6.313 -70.716  1.00 53.45           C  
ATOM   1556  HG2 ARG A  87      45.548   5.545 -70.883  1.00 53.45           H  
ATOM   1557  HG3 ARG A  87      44.223   6.064 -69.821  1.00 53.45           H  
ATOM   1558  CD  ARG A  87      43.842   6.366 -71.916  1.00 53.45           C  
ATOM   1559  HD2 ARG A  87      43.014   7.035 -71.680  1.00 53.45           H  
ATOM   1560  HD3 ARG A  87      44.378   6.775 -72.773  1.00 53.45           H  
ATOM   1561  NE  ARG A  87      43.337   5.026 -72.269  1.00 53.45           N  
ATOM   1562  HE  ARG A  87      43.798   4.232 -71.848  1.00 53.45           H  
ATOM   1563  NH1 ARG A  87      41.717   5.702 -73.755  1.00 53.45           N  
ATOM   1564 HH11 ARG A  87      41.936   6.669 -73.566  1.00 53.45           H  
ATOM   1565 HH12 ARG A  87      41.021   5.481 -74.452  1.00 53.45           H  
ATOM   1566  NH2 ARG A  87      42.110   3.526 -73.470  1.00 53.45           N  
ATOM   1567 HH21 ARG A  87      41.405   3.338 -74.168  1.00 53.45           H  
ATOM   1568 HH22 ARG A  87      42.618   2.753 -73.065  1.00 53.45           H  
ATOM   1569  CZ  ARG A  87      42.393   4.760 -73.158  1.00 53.45           C  
ATOM   1570  N   THR A  88      48.601   8.746 -68.937  1.00 58.73           N  
ATOM   1571  H   THR A  88      48.742   8.060 -68.210  1.00 58.73           H  
ATOM   1572  CA  THR A  88      49.791   9.117 -69.716  1.00 58.73           C  
ATOM   1573  HA  THR A  88      49.478   9.497 -70.688  1.00 58.73           H  
ATOM   1574  C   THR A  88      50.592   7.848 -69.990  1.00 58.73           C  
ATOM   1575  CB  THR A  88      50.615  10.248 -69.084  1.00 58.73           C  
ATOM   1576  HB  THR A  88      51.593  10.290 -69.562  1.00 58.73           H  
ATOM   1577  O   THR A  88      51.360   7.351 -69.171  1.00 58.73           O  
ATOM   1578  CG2 THR A  88      49.920  11.596 -69.277  1.00 58.73           C  
ATOM   1579 HG21 THR A  88      49.768  11.788 -70.339  1.00 58.73           H  
ATOM   1580 HG22 THR A  88      48.952  11.597 -68.774  1.00 58.73           H  
ATOM   1581 HG23 THR A  88      50.538  12.393 -68.865  1.00 58.73           H  
ATOM   1582  OG1 THR A  88      50.776  10.055 -67.700  1.00 58.73           O  
ATOM   1583  HG1 THR A  88      51.256  10.814 -67.359  1.00 58.73           H  
ATOM   1584  N   TYR A  89      50.338   7.270 -71.166  1.00 54.23           N  
ATOM   1585  H   TYR A  89      49.677   7.736 -71.771  1.00 54.23           H  
ATOM   1586  CA  TYR A  89      51.302   6.412 -71.838  1.00 54.23           C  
ATOM   1587  HA  TYR A  89      51.615   5.590 -71.194  1.00 54.23           H  
ATOM   1588  C   TYR A  89      52.499   7.300 -72.165  1.00 54.23           C  
ATOM   1589  CB  TYR A  89      50.693   5.862 -73.147  1.00 54.23           C  
ATOM   1590  HB2 TYR A  89      49.917   6.536 -73.510  1.00 54.23           H  
ATOM   1591  HB3 TYR A  89      51.467   5.861 -73.915  1.00 54.23           H  
ATOM   1592  O   TYR A  89      52.386   8.180 -73.013  1.00 54.23           O  
ATOM   1593  CG  TYR A  89      50.137   4.454 -73.079  1.00 54.23           C  
ATOM   1594  CD1 TYR A  89      50.888   3.389 -73.612  1.00 54.23           C  
ATOM   1595  HD1 TYR A  89      51.854   3.575 -74.058  1.00 54.23           H  
ATOM   1596  CD2 TYR A  89      48.861   4.211 -72.533  1.00 54.23           C  
ATOM   1597  HD2 TYR A  89      48.284   5.035 -72.140  1.00 54.23           H  
ATOM   1598  CE1 TYR A  89      50.372   2.081 -73.597  1.00 54.23           C  
ATOM   1599  HE1 TYR A  89      50.932   1.261 -74.021  1.00 54.23           H  
ATOM   1600  CE2 TYR A  89      48.338   2.901 -72.517  1.00 54.23           C  
ATOM   1601  HE2 TYR A  89      47.360   2.709 -72.103  1.00 54.23           H  
ATOM   1602  OH  TYR A  89      48.612   0.565 -73.043  1.00 54.23           O  
ATOM   1603  HH  TYR A  89      47.717   0.506 -72.700  1.00 54.23           H  
ATOM   1604  CZ  TYR A  89      49.097   1.834 -73.051  1.00 54.23           C  
ATOM   1605  N   ASN A  90      53.643   7.084 -71.522  1.00 60.15           N  
ATOM   1606  H   ASN A  90      53.672   6.474 -70.718  1.00 60.15           H  
ATOM   1607  CA  ASN A  90      54.882   7.358 -72.220  1.00 60.15           C  
ATOM   1608  HA  ASN A  90      54.628   7.210 -73.270  1.00 60.15           H  
ATOM   1609  C   ASN A  90      55.934   6.302 -71.905  1.00 60.15           C  
ATOM   1610  CB  ASN A  90      55.341   8.822 -72.075  1.00 60.15           C  
ATOM   1611  HB2 ASN A  90      56.200   8.889 -71.407  1.00 60.15           H  
ATOM   1612  HB3 ASN A  90      54.533   9.422 -71.657  1.00 60.15           H  
ATOM   1613  O   ASN A  90      56.210   5.950 -70.761  1.00 60.15           O  
ATOM   1614  CG  ASN A  90      55.706   9.417 -73.431  1.00 60.15           C  
ATOM   1615  ND2 ASN A  90      55.781  10.721 -73.542  1.00 60.15           N  
ATOM   1616 HD21 ASN A  90      55.566  11.326 -72.763  1.00 60.15           H  
ATOM   1617 HD22 ASN A  90      55.991  11.077 -74.463  1.00 60.15           H  
ATOM   1618  OD1 ASN A  90      55.938   8.714 -74.403  1.00 60.15           O  
ATOM   1619  N   SER A  91      56.413   5.739 -73.002  1.00 52.16           N  
ATOM   1620  H   SER A  91      56.115   6.164 -73.869  1.00 52.16           H  
ATOM   1621  CA  SER A  91      57.330   4.624 -73.124  1.00 52.16           C  
ATOM   1622  HA  SER A  91      56.843   3.719 -72.762  1.00 52.16           H  
ATOM   1623  C   SER A  91      58.641   4.838 -72.365  1.00 52.16           C  
ATOM   1624  CB  SER A  91      57.612   4.476 -74.623  1.00 52.16           C  
ATOM   1625  HB2 SER A  91      56.678   4.267 -75.144  1.00 52.16           H  
ATOM   1626  HB3 SER A  91      58.293   3.641 -74.790  1.00 52.16           H  
ATOM   1627  O   SER A  91      59.219   5.919 -72.444  1.00 52.16           O  
ATOM   1628  OG  SER A  91      58.180   5.658 -75.161  1.00 52.16           O  
ATOM   1629  HG  SER A  91      57.953   6.420 -74.624  1.00 52.16           H  
ATOM   1630  N   LYS A  92      59.096   3.785 -71.667  1.00 55.42           N  
ATOM   1631  H   LYS A  92      58.384   3.110 -71.426  1.00 55.42           H  
ATOM   1632  CA  LYS A  92      60.490   3.291 -71.562  1.00 55.42           C  
ATOM   1633  HA  LYS A  92      60.758   2.788 -72.491  1.00 55.42           H  
ATOM   1634  C   LYS A  92      60.578   2.222 -70.452  1.00 55.42           C  
ATOM   1635  CB  LYS A  92      61.520   4.430 -71.364  1.00 55.42           C  
ATOM   1636  HB2 LYS A  92      61.080   5.224 -70.759  1.00 55.42           H  
ATOM   1637  HB3 LYS A  92      62.387   4.050 -70.825  1.00 55.42           H  
ATOM   1638  O   LYS A  92      60.794   2.507 -69.282  1.00 55.42           O  
ATOM   1639  CG  LYS A  92      62.020   4.978 -72.723  1.00 55.42           C  
ATOM   1640  HG2 LYS A  92      61.207   5.039 -73.447  1.00 55.42           H  
ATOM   1641  HG3 LYS A  92      62.744   4.274 -73.133  1.00 55.42           H  
ATOM   1642  CD  LYS A  92      62.687   6.355 -72.599  1.00 55.42           C  
ATOM   1643  HD2 LYS A  92      62.033   7.022 -72.037  1.00 55.42           H  
ATOM   1644  HD3 LYS A  92      63.628   6.241 -72.061  1.00 55.42           H  
ATOM   1645  CE  LYS A  92      62.936   6.957 -73.990  1.00 55.42           C  
ATOM   1646  HE2 LYS A  92      61.970   7.169 -74.449  1.00 55.42           H  
ATOM   1647  HE3 LYS A  92      63.436   6.209 -74.607  1.00 55.42           H  
ATOM   1648  NZ  LYS A  92      63.761   8.191 -73.929  1.00 55.42           N  
ATOM   1649  HZ1 LYS A  92      64.672   7.995 -73.539  1.00 55.42           H  
ATOM   1650  HZ2 LYS A  92      63.892   8.575 -74.854  1.00 55.42           H  
ATOM   1651  HZ3 LYS A  92      63.309   8.891 -73.359  1.00 55.42           H  
ATOM   1652  N   LYS A  93      60.340   0.965 -70.847  1.00 57.41           N  
ATOM   1653  H   LYS A  93      60.157   0.877 -71.836  1.00 57.41           H  
ATOM   1654  CA  LYS A  93      60.854  -0.267 -70.199  1.00 57.41           C  
ATOM   1655  HA  LYS A  93      60.736  -0.225 -69.117  1.00 57.41           H  
ATOM   1656  C   LYS A  93      62.358  -0.416 -70.533  1.00 57.41           C  
ATOM   1657  CB  LYS A  93      60.100  -1.465 -70.826  1.00 57.41           C  
ATOM   1658  HB2 LYS A  93      60.751  -2.340 -70.823  1.00 57.41           H  
ATOM   1659  HB3 LYS A  93      59.903  -1.251 -71.877  1.00 57.41           H  
ATOM   1660  O   LYS A  93      62.794   0.273 -71.455  1.00 57.41           O  
ATOM   1661  CG  LYS A  93      58.793  -1.890 -70.146  1.00 57.41           C  
ATOM   1662  HG2 LYS A  93      58.991  -2.134 -69.102  1.00 57.41           H  
ATOM   1663  HG3 LYS A  93      58.070  -1.076 -70.198  1.00 57.41           H  
ATOM   1664  CD  LYS A  93      58.242  -3.132 -70.872  1.00 57.41           C  
ATOM   1665  HD2 LYS A  93      58.994  -3.920 -70.851  1.00 57.41           H  
ATOM   1666  HD3 LYS A  93      58.045  -2.870 -71.912  1.00 57.41           H  
ATOM   1667  CE  LYS A  93      56.951  -3.658 -70.233  1.00 57.41           C  
ATOM   1668  HE2 LYS A  93      56.215  -2.855 -70.227  1.00 57.41           H  
ATOM   1669  HE3 LYS A  93      57.159  -3.929 -69.197  1.00 57.41           H  
ATOM   1670  NZ  LYS A  93      56.418  -4.832 -70.975  1.00 57.41           N  
ATOM   1671  HZ1 LYS A  93      56.211  -4.586 -71.932  1.00 57.41           H  
ATOM   1672  HZ2 LYS A  93      55.565  -5.172 -70.553  1.00 57.41           H  
ATOM   1673  HZ3 LYS A  93      57.087  -5.588 -70.989  1.00 57.41           H  
ATOM   1674  N   PRO A  94      63.093  -1.424 -70.014  1.00 53.66           N  
ATOM   1675  CA  PRO A  94      62.952  -2.238 -68.790  1.00 53.66           C  
ATOM   1676  HA  PRO A  94      62.123  -1.894 -68.173  1.00 53.66           H  
ATOM   1677  C   PRO A  94      64.268  -2.172 -67.953  1.00 53.66           C  
ATOM   1678  CB  PRO A  94      62.667  -3.649 -69.331  1.00 53.66           C  
ATOM   1679  HB2 PRO A  94      63.145  -4.419 -68.726  1.00 53.66           H  
ATOM   1680  HB3 PRO A  94      61.593  -3.832 -69.354  1.00 53.66           H  
ATOM   1681  O   PRO A  94      65.225  -1.535 -68.367  1.00 53.66           O  
ATOM   1682  CG  PRO A  94      63.233  -3.651 -70.763  1.00 53.66           C  
ATOM   1683  HG2 PRO A  94      64.003  -4.413 -70.886  1.00 53.66           H  
ATOM   1684  HG3 PRO A  94      62.430  -3.822 -71.480  1.00 53.66           H  
ATOM   1685  CD  PRO A  94      63.822  -2.256 -70.959  1.00 53.66           C  
ATOM   1686  HD2 PRO A  94      64.887  -2.253 -70.727  1.00 53.66           H  
ATOM   1687  HD3 PRO A  94      63.687  -1.942 -71.995  1.00 53.66           H  
ATOM   1688  N   LEU A  95      64.398  -2.738 -66.748  1.00 58.04           N  
ATOM   1689  H   LEU A  95      64.817  -2.089 -66.098  1.00 58.04           H  
ATOM   1690  CA  LEU A  95      65.002  -4.064 -66.523  1.00 58.04           C  
ATOM   1691  HA  LEU A  95      64.347  -4.847 -66.907  1.00 58.04           H  
ATOM   1692  C   LEU A  95      65.201  -4.284 -65.002  1.00 58.04           C  
ATOM   1693  CB  LEU A  95      66.398  -4.162 -67.205  1.00 58.04           C  
ATOM   1694  HB2 LEU A  95      66.921  -3.219 -67.048  1.00 58.04           H  
ATOM   1695  HB3 LEU A  95      66.989  -4.925 -66.700  1.00 58.04           H  
ATOM   1696  O   LEU A  95      65.721  -3.419 -64.309  1.00 58.04           O  
ATOM   1697  CG  LEU A  95      66.407  -4.495 -68.715  1.00 58.04           C  
ATOM   1698  HG  LEU A  95      65.684  -3.871 -69.241  1.00 58.04           H  
ATOM   1699  CD1 LEU A  95      67.778  -4.219 -69.324  1.00 58.04           C  
ATOM   1700 HD11 LEU A  95      68.541  -4.820 -68.830  1.00 58.04           H  
ATOM   1701 HD12 LEU A  95      67.769  -4.451 -70.389  1.00 58.04           H  
ATOM   1702 HD13 LEU A  95      68.023  -3.163 -69.204  1.00 58.04           H  
ATOM   1703  CD2 LEU A  95      66.035  -5.950 -69.007  1.00 58.04           C  
ATOM   1704 HD21 LEU A  95      65.919  -6.076 -70.083  1.00 58.04           H  
ATOM   1705 HD22 LEU A  95      65.099  -6.222 -68.518  1.00 58.04           H  
ATOM   1706 HD23 LEU A  95      66.833  -6.616 -68.680  1.00 58.04           H  
ATOM   1707  N   LEU A  96      64.818  -5.479 -64.535  1.00 58.71           N  
ATOM   1708  H   LEU A  96      64.259  -6.008 -65.189  1.00 58.71           H  
ATOM   1709  CA  LEU A  96      65.516  -6.319 -63.542  1.00 58.71           C  
ATOM   1710  HA  LEU A  96      64.852  -7.151 -63.307  1.00 58.71           H  
ATOM   1711  C   LEU A  96      65.933  -5.719 -62.178  1.00 58.71           C  
ATOM   1712  CB  LEU A  96      66.751  -6.919 -64.251  1.00 58.71           C  
ATOM   1713  HB2 LEU A  96      67.388  -7.415 -63.520  1.00 58.71           H  
ATOM   1714  HB3 LEU A  96      67.340  -6.096 -64.658  1.00 58.71           H  
ATOM   1715  O   LEU A  96      66.989  -5.109 -62.068  1.00 58.71           O  
ATOM   1716  CG  LEU A  96      66.421  -7.921 -65.372  1.00 58.71           C  
ATOM   1717  HG  LEU A  96      65.526  -7.605 -65.907  1.00 58.71           H  
ATOM   1718  CD1 LEU A  96      67.562  -8.017 -66.377  1.00 58.71           C  
ATOM   1719 HD11 LEU A  96      67.835  -7.029 -66.747  1.00 58.71           H  
ATOM   1720 HD12 LEU A  96      67.269  -8.647 -67.217  1.00 58.71           H  
ATOM   1721 HD13 LEU A  96      68.444  -8.450 -65.905  1.00 58.71           H  
ATOM   1722  CD2 LEU A  96      66.196  -9.316 -64.790  1.00 58.71           C  
ATOM   1723 HD21 LEU A  96      65.963 -10.012 -65.596  1.00 58.71           H  
ATOM   1724 HD22 LEU A  96      65.362  -9.304 -64.088  1.00 58.71           H  
ATOM   1725 HD23 LEU A  96      67.095  -9.664 -64.281  1.00 58.71           H  
ATOM   1726  N   ARG A  97      65.210  -6.094 -61.104  1.00 55.83           N  
ATOM   1727  H   ARG A  97      64.234  -6.265 -61.298  1.00 55.83           H  
ATOM   1728  CA  ARG A  97      65.754  -6.808 -59.913  1.00 55.83           C  
ATOM   1729  HA  ARG A  97      66.044  -7.812 -60.222  1.00 55.83           H  
ATOM   1730  C   ARG A  97      64.695  -6.983 -58.802  1.00 55.83           C  
ATOM   1731  CB  ARG A  97      67.027  -6.139 -59.328  1.00 55.83           C  
ATOM   1732  HB2 ARG A  97      67.021  -6.235 -58.242  1.00 55.83           H  
ATOM   1733  HB3 ARG A  97      67.036  -5.073 -59.553  1.00 55.83           H  
ATOM   1734  O   ARG A  97      64.335  -6.053 -58.092  1.00 55.83           O  
ATOM   1735  CG  ARG A  97      68.319  -6.820 -59.838  1.00 55.83           C  
ATOM   1736  HG2 ARG A  97      68.365  -7.828 -59.425  1.00 55.83           H  
ATOM   1737  HG3 ARG A  97      68.307  -6.901 -60.925  1.00 55.83           H  
ATOM   1738  CD  ARG A  97      69.578  -6.051 -59.416  1.00 55.83           C  
ATOM   1739  HD2 ARG A  97      69.596  -5.100 -59.948  1.00 55.83           H  
ATOM   1740  HD3 ARG A  97      69.523  -5.855 -58.345  1.00 55.83           H  
ATOM   1741  NE  ARG A  97      70.813  -6.814 -59.707  1.00 55.83           N  
ATOM   1742  HE  ARG A  97      70.708  -7.678 -60.219  1.00 55.83           H  
ATOM   1743  NH1 ARG A  97      72.308  -5.366 -58.728  1.00 55.83           N  
ATOM   1744 HH11 ARG A  97      73.256  -5.122 -58.481  1.00 55.83           H  
ATOM   1745 HH12 ARG A  97      71.553  -4.725 -58.529  1.00 55.83           H  
ATOM   1746  NH2 ARG A  97      73.052  -7.260 -59.633  1.00 55.83           N  
ATOM   1747 HH21 ARG A  97      72.912  -8.129 -60.128  1.00 55.83           H  
ATOM   1748 HH22 ARG A  97      73.990  -6.990 -59.372  1.00 55.83           H  
ATOM   1749  CZ  ARG A  97      72.046  -6.478 -59.357  1.00 55.83           C  
ATOM   1750  N   ARG A  98      64.218  -8.221 -58.642  1.00 52.25           N  
ATOM   1751  H   ARG A  98      64.586  -8.878 -59.315  1.00 52.25           H  
ATOM   1752  CA  ARG A  98      63.830  -8.848 -57.353  1.00 52.25           C  
ATOM   1753  HA  ARG A  98      63.465  -8.105 -56.643  1.00 52.25           H  
ATOM   1754  C   ARG A  98      65.099  -9.513 -56.762  1.00 52.25           C  
ATOM   1755  CB  ARG A  98      62.768  -9.927 -57.666  1.00 52.25           C  
ATOM   1756  HB2 ARG A  98      63.001 -10.396 -58.622  1.00 52.25           H  
ATOM   1757  HB3 ARG A  98      62.831 -10.718 -56.919  1.00 52.25           H  
ATOM   1758  O   ARG A  98      66.065  -9.607 -57.521  1.00 52.25           O  
ATOM   1759  CG  ARG A  98      61.317  -9.431 -57.687  1.00 52.25           C  
ATOM   1760  HG2 ARG A  98      61.084  -8.992 -56.717  1.00 52.25           H  
ATOM   1761  HG3 ARG A  98      61.192  -8.674 -58.462  1.00 52.25           H  
ATOM   1762  CD  ARG A  98      60.374 -10.618 -57.955  1.00 52.25           C  
ATOM   1763  HD2 ARG A  98      60.486 -10.923 -58.995  1.00 52.25           H  
ATOM   1764  HD3 ARG A  98      60.669 -11.452 -57.318  1.00 52.25           H  
ATOM   1765  NE  ARG A  98      58.962 -10.290 -57.672  1.00 52.25           N  
ATOM   1766  HE  ARG A  98      58.776  -9.375 -57.286  1.00 52.25           H  
ATOM   1767  NH1 ARG A  98      58.031 -12.270 -58.392  1.00 52.25           N  
ATOM   1768 HH11 ARG A  98      58.940 -12.591 -58.694  1.00 52.25           H  
ATOM   1769 HH12 ARG A  98      57.220 -12.853 -58.541  1.00 52.25           H  
ATOM   1770  NH2 ARG A  98      56.722 -10.694 -57.513  1.00 52.25           N  
ATOM   1771 HH21 ARG A  98      55.929 -11.298 -57.671  1.00 52.25           H  
ATOM   1772 HH22 ARG A  98      56.575  -9.778 -57.114  1.00 52.25           H  
ATOM   1773  CZ  ARG A  98      57.918 -11.083 -57.861  1.00 52.25           C  
ATOM   1774  N   PRO A  99      65.111 -10.137 -55.561  1.00 53.37           N  
ATOM   1775  CA  PRO A  99      64.223 -10.099 -54.375  1.00 53.37           C  
ATOM   1776  HA  PRO A  99      63.451  -9.333 -54.461  1.00 53.37           H  
ATOM   1777  C   PRO A  99      65.026  -9.905 -53.050  1.00 53.37           C  
ATOM   1778  CB  PRO A  99      63.613 -11.512 -54.367  1.00 53.37           C  
ATOM   1779  HB2 PRO A  99      63.403 -11.863 -53.357  1.00 53.37           H  
ATOM   1780  HB3 PRO A  99      62.687 -11.534 -54.941  1.00 53.37           H  
ATOM   1781  O   PRO A  99      66.246  -9.889 -53.092  1.00 53.37           O  
ATOM   1782  CG  PRO A  99      64.674 -12.402 -55.040  1.00 53.37           C  
ATOM   1783  HG2 PRO A  99      64.231 -12.937 -55.879  1.00 53.37           H  
ATOM   1784  HG3 PRO A  99      65.101 -13.109 -54.329  1.00 53.37           H  
ATOM   1785  CD  PRO A  99      65.755 -11.446 -55.537  1.00 53.37           C  
ATOM   1786  HD2 PRO A  99      66.094 -11.775 -56.520  1.00 53.37           H  
ATOM   1787  HD3 PRO A  99      66.610 -11.450 -54.862  1.00 53.37           H  
ATOM   1788  N   ALA A 100      64.381  -9.840 -51.870  1.00 52.74           N  
ATOM   1789  H   ALA A 100      63.405  -9.582 -51.882  1.00 52.74           H  
ATOM   1790  CA  ALA A 100      64.846 -10.537 -50.645  1.00 52.74           C  
ATOM   1791  HA  ALA A 100      64.860 -11.605 -50.862  1.00 52.74           H  
ATOM   1792  C   ALA A 100      63.913 -10.310 -49.437  1.00 52.74           C  
ATOM   1793  CB  ALA A 100      66.277 -10.163 -50.225  1.00 52.74           C  
ATOM   1794  HB1 ALA A 100      67.013 -10.605 -50.897  1.00 52.74           H  
ATOM   1795  HB2 ALA A 100      66.395  -9.079 -50.219  1.00 52.74           H  
ATOM   1796  HB3 ALA A 100      66.484 -10.540 -49.223  1.00 52.74           H  
ATOM   1797  O   ALA A 100      63.718  -9.196 -48.962  1.00 52.74           O  
ATOM   1798  N   ARG A 101      63.366 -11.421 -48.929  1.00 47.38           N  
ATOM   1799  H   ARG A 101      63.648 -12.275 -49.388  1.00 47.38           H  
ATOM   1800  CA  ARG A 101      62.774 -11.597 -47.594  1.00 47.38           C  
ATOM   1801  HA  ARG A 101      62.000 -10.857 -47.389  1.00 47.38           H  
ATOM   1802  C   ARG A 101      63.870 -11.523 -46.528  1.00 47.38           C  
ATOM   1803  CB  ARG A 101      62.254 -13.049 -47.502  1.00 47.38           C  
ATOM   1804  HB2 ARG A 101      62.051 -13.265 -46.453  1.00 47.38           H  
ATOM   1805  HB3 ARG A 101      63.059 -13.715 -47.812  1.00 47.38           H  
ATOM   1806  O   ARG A 101      64.803 -12.297 -46.680  1.00 47.38           O  
ATOM   1807  CG  ARG A 101      61.001 -13.444 -48.284  1.00 47.38           C  
ATOM   1808  HG2 ARG A 101      60.128 -12.993 -47.813  1.00 47.38           H  
ATOM   1809  HG3 ARG A 101      61.073 -13.110 -49.319  1.00 47.38           H  
ATOM   1810  CD  ARG A 101      60.907 -14.981 -48.244  1.00 47.38           C  
ATOM   1811  HD2 ARG A 101      61.186 -15.323 -47.247  1.00 47.38           H  
ATOM   1812  HD3 ARG A 101      61.620 -15.392 -48.959  1.00 47.38           H  
ATOM   1813  NE  ARG A 101      59.553 -15.484 -48.534  1.00 47.38           N  
ATOM   1814  HE  ARG A 101      58.821 -14.798 -48.651  1.00 47.38           H  
ATOM   1815  NH1 ARG A 101      60.051 -17.733 -48.437  1.00 47.38           N  
ATOM   1816 HH11 ARG A 101      59.751 -18.697 -48.464  1.00 47.38           H  
ATOM   1817 HH12 ARG A 101      61.034 -17.521 -48.333  1.00 47.38           H  
ATOM   1818  NH2 ARG A 101      57.937 -17.084 -48.705  1.00 47.38           N  
ATOM   1819 HH21 ARG A 101      57.670 -18.058 -48.723  1.00 47.38           H  
ATOM   1820 HH22 ARG A 101      57.222 -16.375 -48.780  1.00 47.38           H  
ATOM   1821  CZ  ARG A 101      59.191 -16.759 -48.559  1.00 47.38           C  
ATOM   1822  N   HIS A 102      63.680 -10.807 -45.418  1.00 53.24           N  
ATOM   1823  H   HIS A 102      62.955 -10.103 -45.426  1.00 53.24           H  
ATOM   1824  CA  HIS A 102      64.264 -11.090 -44.086  1.00 53.24           C  
ATOM   1825  HA  HIS A 102      64.509 -12.150 -44.018  1.00 53.24           H  
ATOM   1826  C   HIS A 102      63.158 -10.774 -43.041  1.00 53.24           C  
ATOM   1827  CB  HIS A 102      65.555 -10.265 -43.855  1.00 53.24           C  
ATOM   1828  HB2 HIS A 102      65.408  -9.252 -44.229  1.00 53.24           H  
ATOM   1829  HB3 HIS A 102      65.712 -10.185 -42.780  1.00 53.24           H  
ATOM   1830  O   HIS A 102      62.564  -9.706 -43.111  1.00 53.24           O  
ATOM   1831  CG  HIS A 102      66.844 -10.826 -44.443  1.00 53.24           C  
ATOM   1832  CD2 HIS A 102      68.115 -10.376 -44.198  1.00 53.24           C  
ATOM   1833  HD2 HIS A 102      68.382  -9.550 -43.556  1.00 53.24           H  
ATOM   1834  ND1 HIS A 102      66.990 -11.887 -45.306  1.00 53.24           N  
ATOM   1835  HD1 HIS A 102      66.238 -12.376 -45.770  1.00 53.24           H  
ATOM   1836  CE1 HIS A 102      68.282 -12.053 -45.605  1.00 53.24           C  
ATOM   1837  HE1 HIS A 102      68.685 -12.783 -46.292  1.00 53.24           H  
ATOM   1838  NE2 HIS A 102      69.011 -11.158 -44.937  1.00 53.24           N  
ATOM   1839  N   SER A 103      62.621 -11.722 -42.249  1.00 49.13           N  
ATOM   1840  H   SER A 103      61.670 -11.460 -42.035  1.00 49.13           H  
ATOM   1841  CA  SER A 103      63.238 -12.422 -41.096  1.00 49.13           C  
ATOM   1842  HA  SER A 103      62.532 -13.167 -40.730  1.00 49.13           H  
ATOM   1843  C   SER A 103      63.499 -11.435 -39.944  1.00 49.13           C  
ATOM   1844  CB  SER A 103      64.503 -13.177 -41.526  1.00 49.13           C  
ATOM   1845  HB2 SER A 103      64.240 -13.946 -42.252  1.00 49.13           H  
ATOM   1846  HB3 SER A 103      65.207 -12.481 -41.984  1.00 49.13           H  
ATOM   1847  O   SER A 103      64.449 -10.676 -40.038  1.00 49.13           O  
ATOM   1848  OG  SER A 103      65.161 -13.766 -40.434  1.00 49.13           O  
ATOM   1849  HG  SER A 103      65.809 -13.137 -40.110  1.00 49.13           H  
ATOM   1850  N   ARG A 104      62.604 -11.275 -38.952  1.00 48.46           N  
ATOM   1851  H   ARG A 104      62.617 -10.291 -38.726  1.00 48.46           H  
ATOM   1852  CA  ARG A 104      62.431 -12.030 -37.675  1.00 48.46           C  
ATOM   1853  HA  ARG A 104      61.365 -12.225 -37.552  1.00 48.46           H  
ATOM   1854  C   ARG A 104      62.846 -11.151 -36.478  1.00 48.46           C  
ATOM   1855  CB  ARG A 104      63.205 -13.373 -37.584  1.00 48.46           C  
ATOM   1856  HB2 ARG A 104      63.800 -13.378 -36.671  1.00 48.46           H  
ATOM   1857  HB3 ARG A 104      63.927 -13.461 -38.396  1.00 48.46           H  
ATOM   1858  O   ARG A 104      63.700 -10.293 -36.630  1.00 48.46           O  
ATOM   1859  CG  ARG A 104      62.322 -14.629 -37.549  1.00 48.46           C  
ATOM   1860  HG2 ARG A 104      61.756 -14.704 -38.477  1.00 48.46           H  
ATOM   1861  HG3 ARG A 104      61.631 -14.560 -36.709  1.00 48.46           H  
ATOM   1862  CD  ARG A 104      63.206 -15.878 -37.384  1.00 48.46           C  
ATOM   1863  HD2 ARG A 104      63.859 -15.736 -36.523  1.00 48.46           H  
ATOM   1864  HD3 ARG A 104      63.828 -15.974 -38.274  1.00 48.46           H  
ATOM   1865  NE  ARG A 104      62.410 -17.107 -37.177  1.00 48.46           N  
ATOM   1866  HE  ARG A 104      61.471 -16.989 -36.823  1.00 48.46           H  
ATOM   1867  NH1 ARG A 104      64.025 -18.631 -37.787  1.00 48.46           N  
ATOM   1868 HH11 ARG A 104      64.670 -17.876 -37.974  1.00 48.46           H  
ATOM   1869 HH12 ARG A 104      64.336 -19.587 -37.881  1.00 48.46           H  
ATOM   1870  NH2 ARG A 104      62.051 -19.360 -37.061  1.00 48.46           N  
ATOM   1871 HH21 ARG A 104      62.396 -20.304 -37.163  1.00 48.46           H  
ATOM   1872 HH22 ARG A 104      61.130 -19.210 -36.674  1.00 48.46           H  
ATOM   1873  CZ  ARG A 104      62.830 -18.353 -37.344  1.00 48.46           C  
ATOM   1874  N   ALA A 105      62.298 -11.510 -35.310  1.00 49.96           N  
ATOM   1875  H   ALA A 105      61.577 -12.215 -35.364  1.00 49.96           H  
ATOM   1876  CA  ALA A 105      62.681 -11.135 -33.938  1.00 49.96           C  
ATOM   1877  HA  ALA A 105      62.201 -11.883 -33.307  1.00 49.96           H  
ATOM   1878  C   ALA A 105      62.144  -9.771 -33.449  1.00 49.96           C  
ATOM   1879  CB  ALA A 105      64.194 -11.341 -33.762  1.00 49.96           C  
ATOM   1880  HB1 ALA A 105      64.488 -12.334 -34.103  1.00 49.96           H  
ATOM   1881  HB2 ALA A 105      64.742 -10.589 -34.329  1.00 49.96           H  
ATOM   1882  HB3 ALA A 105      64.480 -11.231 -32.716  1.00 49.96           H  
ATOM   1883  O   ALA A 105      62.469  -8.733 -34.000  1.00 49.96           O  
ATOM   1884  N   ASN A 106      61.162  -9.722 -32.542  1.00 51.44           N  
ATOM   1885  H   ASN A 106      60.645  -8.870 -32.702  1.00 51.44           H  
ATOM   1886  CA  ASN A 106      61.177 -10.040 -31.098  1.00 51.44           C  
ATOM   1887  HA  ASN A 106      60.267 -10.589 -30.853  1.00 51.44           H  
ATOM   1888  C   ASN A 106      61.152  -8.721 -30.307  1.00 51.44           C  
ATOM   1889  CB  ASN A 106      62.389 -10.874 -30.606  1.00 51.44           C  
ATOM   1890  HB2 ASN A 106      63.311 -10.461 -31.015  1.00 51.44           H  
ATOM   1891  HB3 ASN A 106      62.465 -10.757 -29.525  1.00 51.44           H  
ATOM   1892  O   ASN A 106      62.178  -8.063 -30.218  1.00 51.44           O  
ATOM   1893  CG  ASN A 106      62.321 -12.368 -30.845  1.00 51.44           C  
ATOM   1894  ND2 ASN A 106      63.432 -13.055 -30.719  1.00 51.44           N  
ATOM   1895 HD21 ASN A 106      64.283 -12.597 -30.426  1.00 51.44           H  
ATOM   1896 HD22 ASN A 106      63.364 -14.058 -30.812  1.00 51.44           H  
ATOM   1897  OD1 ASN A 106      61.287 -12.934 -31.154  1.00 51.44           O  
ATOM   1898  N   HIS A 107      60.032  -8.388 -29.659  1.00 50.67           N  
ATOM   1899  H   HIS A 107      59.161  -8.785 -29.979  1.00 50.67           H  
ATOM   1900  CA  HIS A 107      60.089  -8.111 -28.222  1.00 50.67           C  
ATOM   1901  HA  HIS A 107      60.738  -8.886 -27.814  1.00 50.67           H  
ATOM   1902  C   HIS A 107      58.716  -8.255 -27.556  1.00 50.67           C  
ATOM   1903  CB  HIS A 107      60.745  -6.776 -27.825  1.00 50.67           C  
ATOM   1904  HB2 HIS A 107      59.980  -6.023 -27.636  1.00 50.67           H  
ATOM   1905  HB3 HIS A 107      61.374  -6.394 -28.629  1.00 50.67           H  
ATOM   1906  O   HIS A 107      57.758  -7.536 -27.823  1.00 50.67           O  
ATOM   1907  CG  HIS A 107      61.604  -6.935 -26.586  1.00 50.67           C  
ATOM   1908  CD2 HIS A 107      62.785  -6.293 -26.333  1.00 50.67           C  
ATOM   1909  HD2 HIS A 107      63.269  -5.576 -26.979  1.00 50.67           H  
ATOM   1910  ND1 HIS A 107      61.363  -7.762 -25.505  1.00 50.67           N  
ATOM   1911  HD1 HIS A 107      60.444  -8.033 -25.184  1.00 50.67           H  
ATOM   1912  CE1 HIS A 107      62.388  -7.640 -24.649  1.00 50.67           C  
ATOM   1913  HE1 HIS A 107      62.427  -8.075 -23.661  1.00 50.67           H  
ATOM   1914  NE2 HIS A 107      63.273  -6.750 -25.107  1.00 50.67           N  
ATOM   1915  N   ILE A 108      58.688  -9.253 -26.685  1.00 52.03           N  
ATOM   1916  H   ILE A 108      59.548  -9.780 -26.639  1.00 52.03           H  
ATOM   1917  CA  ILE A 108      57.773  -9.538 -25.585  1.00 52.03           C  
ATOM   1918  HA  ILE A 108      56.774  -9.783 -25.947  1.00 52.03           H  
ATOM   1919  C   ILE A 108      57.721  -8.340 -24.626  1.00 52.03           C  
ATOM   1920  CB  ILE A 108      58.434 -10.756 -24.876  1.00 52.03           C  
ATOM   1921  HB  ILE A 108      59.481 -10.500 -24.708  1.00 52.03           H  
ATOM   1922  O   ILE A 108      58.791  -7.869 -24.264  1.00 52.03           O  
ATOM   1923  CG1 ILE A 108      58.407 -12.020 -25.771  1.00 52.03           C  
ATOM   1924 HG12 ILE A 108      58.498 -11.756 -26.824  1.00 52.03           H  
ATOM   1925 HG13 ILE A 108      57.452 -12.531 -25.650  1.00 52.03           H  
ATOM   1926  CG2 ILE A 108      57.855 -11.074 -23.489  1.00 52.03           C  
ATOM   1927 HG21 ILE A 108      56.771 -11.172 -23.547  1.00 52.03           H  
ATOM   1928 HG22 ILE A 108      58.276 -12.002 -23.103  1.00 52.03           H  
ATOM   1929 HG23 ILE A 108      58.127 -10.286 -22.787  1.00 52.03           H  
ATOM   1930  CD1 ILE A 108      59.551 -12.996 -25.459  1.00 52.03           C  
ATOM   1931 HD11 ILE A 108      60.511 -12.492 -25.569  1.00 52.03           H  
ATOM   1932 HD12 ILE A 108      59.511 -13.832 -26.157  1.00 52.03           H  
ATOM   1933 HD13 ILE A 108      59.460 -13.385 -24.445  1.00 52.03           H  
ATOM   1934  N   GLU A 109      56.541  -7.929 -24.141  1.00 50.73           N  
ATOM   1935  H   GLU A 109      55.723  -8.080 -24.715  1.00 50.73           H  
ATOM   1936  CA  GLU A 109      56.300  -7.835 -22.688  1.00 50.73           C  
ATOM   1937  HA  GLU A 109      56.501  -8.838 -22.310  1.00 50.73           H  
ATOM   1938  C   GLU A 109      54.849  -7.524 -22.258  1.00 50.73           C  
ATOM   1939  CB  GLU A 109      57.260  -6.878 -21.937  1.00 50.73           C  
ATOM   1940  HB2 GLU A 109      57.778  -6.211 -22.625  1.00 50.73           H  
ATOM   1941  HB3 GLU A 109      56.679  -6.257 -21.255  1.00 50.73           H  
ATOM   1942  O   GLU A 109      54.222  -6.565 -22.693  1.00 50.73           O  
ATOM   1943  CG  GLU A 109      58.266  -7.696 -21.101  1.00 50.73           C  
ATOM   1944  HG2 GLU A 109      57.726  -8.484 -20.577  1.00 50.73           H  
ATOM   1945  HG3 GLU A 109      58.975  -8.195 -21.762  1.00 50.73           H  
ATOM   1946  CD  GLU A 109      59.053  -6.887 -20.070  1.00 50.73           C  
ATOM   1947  OE1 GLU A 109      59.488  -7.500 -19.072  1.00 50.73           O  
ATOM   1948  OE2 GLU A 109      59.062  -5.640 -20.101  1.00 50.73           O  
ATOM   1949  N   LYS A 110      54.434  -8.327 -21.262  1.00 51.20           N  
ATOM   1950  H   LYS A 110      55.041  -9.123 -21.127  1.00 51.20           H  
ATOM   1951  CA  LYS A 110      53.602  -8.013 -20.081  1.00 51.20           C  
ATOM   1952  HA  LYS A 110      53.788  -8.844 -19.400  1.00 51.20           H  
ATOM   1953  C   LYS A 110      52.064  -8.007 -20.182  1.00 51.20           C  
ATOM   1954  CB  LYS A 110      54.202  -6.810 -19.327  1.00 51.20           C  
ATOM   1955  HB2 LYS A 110      53.482  -6.444 -18.595  1.00 51.20           H  
ATOM   1956  HB3 LYS A 110      54.410  -5.998 -20.024  1.00 51.20           H  
ATOM   1957  O   LYS A 110      51.414  -7.001 -20.424  1.00 51.20           O  
ATOM   1958  CG  LYS A 110      55.487  -7.224 -18.582  1.00 51.20           C  
ATOM   1959  HG2 LYS A 110      55.209  -7.831 -17.720  1.00 51.20           H  
ATOM   1960  HG3 LYS A 110      56.116  -7.831 -19.233  1.00 51.20           H  
ATOM   1961  CD  LYS A 110      56.309  -6.022 -18.104  1.00 51.20           C  
ATOM   1962  HD2 LYS A 110      56.660  -5.481 -18.983  1.00 51.20           H  
ATOM   1963  HD3 LYS A 110      55.688  -5.351 -17.510  1.00 51.20           H  
ATOM   1964  CE  LYS A 110      57.505  -6.490 -17.264  1.00 51.20           C  
ATOM   1965  HE2 LYS A 110      57.200  -6.613 -16.224  1.00 51.20           H  
ATOM   1966  HE3 LYS A 110      57.824  -7.464 -17.636  1.00 51.20           H  
ATOM   1967  NZ  LYS A 110      58.657  -5.563 -17.366  1.00 51.20           N  
ATOM   1968  HZ1 LYS A 110      59.482  -5.959 -16.938  1.00 51.20           H  
ATOM   1969  HZ2 LYS A 110      58.931  -5.529 -18.338  1.00 51.20           H  
ATOM   1970  HZ3 LYS A 110      58.466  -4.620 -17.058  1.00 51.20           H  
ATOM   1971  N   HIS A 111      51.516  -9.190 -19.848  1.00 51.67           N  
ATOM   1972  H   HIS A 111      52.128  -9.960 -20.078  1.00 51.67           H  
ATOM   1973  CA  HIS A 111      50.669  -9.499 -18.669  1.00 51.67           C  
ATOM   1974  HA  HIS A 111      50.049 -10.354 -18.940  1.00 51.67           H  
ATOM   1975  C   HIS A 111      49.695  -8.400 -18.177  1.00 51.67           C  
ATOM   1976  CB  HIS A 111      51.609  -9.945 -17.528  1.00 51.67           C  
ATOM   1977  HB2 HIS A 111      52.337  -9.158 -17.331  1.00 51.67           H  
ATOM   1978  HB3 HIS A 111      51.028 -10.084 -16.616  1.00 51.67           H  
ATOM   1979  O   HIS A 111      50.104  -7.291 -17.878  1.00 51.67           O  
ATOM   1980  CG  HIS A 111      52.328 -11.248 -17.777  1.00 51.67           C  
ATOM   1981  CD2 HIS A 111      53.661 -11.421 -18.045  1.00 51.67           C  
ATOM   1982  HD2 HIS A 111      54.407 -10.645 -18.125  1.00 51.67           H  
ATOM   1983  ND1 HIS A 111      51.765 -12.506 -17.711  1.00 51.67           N  
ATOM   1984  HD1 HIS A 111      50.801 -12.735 -17.519  1.00 51.67           H  
ATOM   1985  CE1 HIS A 111      52.731 -13.410 -17.948  1.00 51.67           C  
ATOM   1986  HE1 HIS A 111      52.602 -14.482 -17.966  1.00 51.67           H  
ATOM   1987  NE2 HIS A 111      53.894 -12.790 -18.169  1.00 51.67           N  
ATOM   1988  N   SER A 112      48.417  -8.671 -17.867  1.00 51.91           N  
ATOM   1989  H   SER A 112      47.840  -7.848 -17.965  1.00 51.91           H  
ATOM   1990  CA  SER A 112      48.027  -9.485 -16.702  1.00 51.91           C  
ATOM   1991  HA  SER A 112      48.385 -10.505 -16.836  1.00 51.91           H  
ATOM   1992  C   SER A 112      46.490  -9.503 -16.488  1.00 51.91           C  
ATOM   1993  CB  SER A 112      48.717  -8.873 -15.449  1.00 51.91           C  
ATOM   1994  HB2 SER A 112      49.632  -9.423 -15.229  1.00 51.91           H  
ATOM   1995  HB3 SER A 112      48.991  -7.838 -15.651  1.00 51.91           H  
ATOM   1996  O   SER A 112      45.866  -8.451 -16.406  1.00 51.91           O  
ATOM   1997  OG  SER A 112      47.927  -8.850 -14.285  1.00 51.91           O  
ATOM   1998  HG  SER A 112      47.280  -8.156 -14.428  1.00 51.91           H  
ATOM   1999  N   LYS A 113      45.955 -10.711 -16.222  1.00 52.00           N  
ATOM   2000  H   LYS A 113      46.568 -11.481 -16.450  1.00 52.00           H  
ATOM   2001  CA  LYS A 113      44.804 -11.069 -15.349  1.00 52.00           C  
ATOM   2002  HA  LYS A 113      44.856 -12.152 -15.234  1.00 52.00           H  
ATOM   2003  C   LYS A 113      43.358 -10.811 -15.827  1.00 52.00           C  
ATOM   2004  CB  LYS A 113      45.028 -10.511 -13.925  1.00 52.00           C  
ATOM   2005  HB2 LYS A 113      44.147 -10.714 -13.318  1.00 52.00           H  
ATOM   2006  HB3 LYS A 113      45.139  -9.428 -13.986  1.00 52.00           H  
ATOM   2007  O   LYS A 113      42.758  -9.779 -15.554  1.00 52.00           O  
ATOM   2008  CG  LYS A 113      46.249 -11.127 -13.214  1.00 52.00           C  
ATOM   2009  HG2 LYS A 113      46.022 -12.160 -12.950  1.00 52.00           H  
ATOM   2010  HG3 LYS A 113      47.103 -11.155 -13.890  1.00 52.00           H  
ATOM   2011  CD  LYS A 113      46.627 -10.356 -11.934  1.00 52.00           C  
ATOM   2012  HD2 LYS A 113      45.945 -10.633 -11.130  1.00 52.00           H  
ATOM   2013  HD3 LYS A 113      46.534  -9.285 -12.111  1.00 52.00           H  
ATOM   2014  CE  LYS A 113      48.080 -10.664 -11.535  1.00 52.00           C  
ATOM   2015  HE2 LYS A 113      48.180 -11.733 -11.347  1.00 52.00           H  
ATOM   2016  HE3 LYS A 113      48.718 -10.416 -12.383  1.00 52.00           H  
ATOM   2017  NZ  LYS A 113      48.524  -9.889 -10.346  1.00 52.00           N  
ATOM   2018  HZ1 LYS A 113      47.961 -10.087  -9.531  1.00 52.00           H  
ATOM   2019  HZ2 LYS A 113      48.480  -8.898 -10.536  1.00 52.00           H  
ATOM   2020  HZ3 LYS A 113      49.486 -10.101 -10.123  1.00 52.00           H  
ATOM   2021  N   ARG A 114      42.711 -11.886 -16.308  1.00 50.83           N  
ATOM   2022  H   ARG A 114      43.271 -12.679 -16.588  1.00 50.83           H  
ATOM   2023  CA  ARG A 114      41.253 -12.099 -16.207  1.00 50.83           C  
ATOM   2024  HA  ARG A 114      40.858 -11.377 -15.492  1.00 50.83           H  
ATOM   2025  C   ARG A 114      40.991 -13.508 -15.653  1.00 50.83           C  
ATOM   2026  CB  ARG A 114      40.582 -11.820 -17.570  1.00 50.83           C  
ATOM   2027  HB2 ARG A 114      40.562 -12.726 -18.176  1.00 50.83           H  
ATOM   2028  HB3 ARG A 114      41.176 -11.077 -18.103  1.00 50.83           H  
ATOM   2029  O   ARG A 114      41.222 -14.499 -16.336  1.00 50.83           O  
ATOM   2030  CG  ARG A 114      39.159 -11.251 -17.424  1.00 50.83           C  
ATOM   2031  HG2 ARG A 114      39.194 -10.366 -16.789  1.00 50.83           H  
ATOM   2032  HG3 ARG A 114      38.513 -11.997 -16.963  1.00 50.83           H  
ATOM   2033  CD  ARG A 114      38.592 -10.853 -18.796  1.00 50.83           C  
ATOM   2034  HD2 ARG A 114      38.502 -11.749 -19.410  1.00 50.83           H  
ATOM   2035  HD3 ARG A 114      39.294 -10.171 -19.276  1.00 50.83           H  
ATOM   2036  NE  ARG A 114      37.275 -10.192 -18.685  1.00 50.83           N  
ATOM   2037  HE  ARG A 114      36.890 -10.090 -17.757  1.00 50.83           H  
ATOM   2038  NH1 ARG A 114      36.970  -9.765 -20.925  1.00 50.83           N  
ATOM   2039 HH11 ARG A 114      36.422  -9.375 -21.678  1.00 50.83           H  
ATOM   2040 HH12 ARG A 114      37.858 -10.203 -21.128  1.00 50.83           H  
ATOM   2041  NH2 ARG A 114      35.420  -9.113 -19.463  1.00 50.83           N  
ATOM   2042 HH21 ARG A 114      35.067  -9.021 -18.521  1.00 50.83           H  
ATOM   2043 HH22 ARG A 114      34.888  -8.739 -20.236  1.00 50.83           H  
ATOM   2044  CZ  ARG A 114      36.565  -9.696 -19.687  1.00 50.83           C  
ATOM   2045  N   LYS A 115      40.584 -13.591 -14.380  1.00 53.30           N  
ATOM   2046  H   LYS A 115      40.406 -12.724 -13.893  1.00 53.30           H  
ATOM   2047  CA  LYS A 115      40.222 -14.843 -13.694  1.00 53.30           C  
ATOM   2048  HA  LYS A 115      40.910 -15.627 -14.010  1.00 53.30           H  
ATOM   2049  C   LYS A 115      38.814 -15.286 -14.105  1.00 53.30           C  
ATOM   2050  CB  LYS A 115      40.316 -14.700 -12.158  1.00 53.30           C  
ATOM   2051  HB2 LYS A 115      39.966 -13.713 -11.857  1.00 53.30           H  
ATOM   2052  HB3 LYS A 115      39.650 -15.436 -11.709  1.00 53.30           H  
ATOM   2053  O   LYS A 115      37.858 -14.525 -13.975  1.00 53.30           O  
ATOM   2054  CG  LYS A 115      41.727 -14.955 -11.594  1.00 53.30           C  
ATOM   2055  HG2 LYS A 115      42.061 -15.940 -11.918  1.00 53.30           H  
ATOM   2056  HG3 LYS A 115      42.415 -14.205 -11.984  1.00 53.30           H  
ATOM   2057  CD  LYS A 115      41.736 -14.908 -10.052  1.00 53.30           C  
ATOM   2058  HD2 LYS A 115      40.984 -15.601  -9.675  1.00 53.30           H  
ATOM   2059  HD3 LYS A 115      41.480 -13.900  -9.725  1.00 53.30           H  
ATOM   2060  CE  LYS A 115      43.111 -15.306  -9.488  1.00 53.30           C  
ATOM   2061  HE2 LYS A 115      43.861 -14.617  -9.876  1.00 53.30           H  
ATOM   2062  HE3 LYS A 115      43.359 -16.301  -9.858  1.00 53.30           H  
ATOM   2063  NZ  LYS A 115      43.144 -15.308  -7.999  1.00 53.30           N  
ATOM   2064  HZ1 LYS A 115      42.937 -14.396  -7.617  1.00 53.30           H  
ATOM   2065  HZ2 LYS A 115      42.481 -15.970  -7.623  1.00 53.30           H  
ATOM   2066  HZ3 LYS A 115      44.055 -15.586  -7.662  1.00 53.30           H  
ATOM   2067  N   GLN A 116      38.725 -16.535 -14.551  1.00 49.65           N  
ATOM   2068  H   GLN A 116      39.592 -17.042 -14.653  1.00 49.65           H  
ATOM   2069  CA  GLN A 116      37.511 -17.337 -14.678  1.00 49.65           C  
ATOM   2070  HA  GLN A 116      36.779 -16.820 -15.299  1.00 49.65           H  
ATOM   2071  C   GLN A 116      36.905 -17.624 -13.293  1.00 49.65           C  
ATOM   2072  CB  GLN A 116      37.896 -18.683 -15.326  1.00 49.65           C  
ATOM   2073  HB2 GLN A 116      37.054 -19.369 -15.238  1.00 49.65           H  
ATOM   2074  HB3 GLN A 116      38.723 -19.107 -14.755  1.00 49.65           H  
ATOM   2075  O   GLN A 116      37.633 -17.924 -12.347  1.00 49.65           O  
ATOM   2076  CG  GLN A 116      38.283 -18.611 -16.814  1.00 49.65           C  
ATOM   2077  HG2 GLN A 116      37.393 -18.393 -17.404  1.00 49.65           H  
ATOM   2078  HG3 GLN A 116      39.004 -17.809 -16.974  1.00 49.65           H  
ATOM   2079  CD  GLN A 116      38.923 -19.912 -17.304  1.00 49.65           C  
ATOM   2080  NE2 GLN A 116      38.613 -20.384 -18.492  1.00 49.65           N  
ATOM   2081 HE21 GLN A 116      39.104 -21.220 -18.772  1.00 49.65           H  
ATOM   2082 HE22 GLN A 116      37.974 -19.905 -19.110  1.00 49.65           H  
ATOM   2083  OE1 GLN A 116      39.724 -20.525 -16.623  1.00 49.65           O  
ATOM   2084  N   LYS A 117      35.572 -17.621 -13.193  1.00 51.37           N  
ATOM   2085  H   LYS A 117      35.037 -17.304 -13.988  1.00 51.37           H  
ATOM   2086  CA  LYS A 117      34.836 -18.412 -12.198  1.00 51.37           C  
ATOM   2087  HA  LYS A 117      35.541 -19.051 -11.665  1.00 51.37           H  
ATOM   2088  C   LYS A 117      33.888 -19.339 -12.952  1.00 51.37           C  
ATOM   2089  CB  LYS A 117      34.124 -17.541 -11.148  1.00 51.37           C  
ATOM   2090  HB2 LYS A 117      33.766 -16.616 -11.602  1.00 51.37           H  
ATOM   2091  HB3 LYS A 117      33.261 -18.091 -10.772  1.00 51.37           H  
ATOM   2092  O   LYS A 117      33.029 -18.884 -13.701  1.00 51.37           O  
ATOM   2093  CG  LYS A 117      35.051 -17.234  -9.957  1.00 51.37           C  
ATOM   2094  HG2 LYS A 117      35.876 -16.606 -10.292  1.00 51.37           H  
ATOM   2095  HG3 LYS A 117      35.456 -18.170  -9.574  1.00 51.37           H  
ATOM   2096  CD  LYS A 117      34.297 -16.528  -8.819  1.00 51.37           C  
ATOM   2097  HD2 LYS A 117      33.431 -17.131  -8.545  1.00 51.37           H  
ATOM   2098  HD3 LYS A 117      33.952 -15.555  -9.168  1.00 51.37           H  
ATOM   2099  CE  LYS A 117      35.201 -16.356  -7.590  1.00 51.37           C  
ATOM   2100  HE2 LYS A 117      36.049 -15.727  -7.863  1.00 51.37           H  
ATOM   2101  HE3 LYS A 117      35.588 -17.336  -7.310  1.00 51.37           H  
ATOM   2102  NZ  LYS A 117      34.468 -15.763  -6.439  1.00 51.37           N  
ATOM   2103  HZ1 LYS A 117      34.105 -14.847  -6.663  1.00 51.37           H  
ATOM   2104  HZ2 LYS A 117      33.690 -16.351  -6.175  1.00 51.37           H  
ATOM   2105  HZ3 LYS A 117      35.066 -15.682  -5.629  1.00 51.37           H  
ATOM   2106  N   ARG A 118      34.167 -20.632 -12.792  1.00 45.20           N  
ATOM   2107  H   ARG A 118      34.883 -20.843 -12.111  1.00 45.20           H  
ATOM   2108  CA  ARG A 118      33.486 -21.792 -13.365  1.00 45.20           C  
ATOM   2109  HA  ARG A 118      33.369 -21.661 -14.440  1.00 45.20           H  
ATOM   2110  C   ARG A 118      32.096 -21.974 -12.759  1.00 45.20           C  
ATOM   2111  CB  ARG A 118      34.328 -23.049 -13.074  1.00 45.20           C  
ATOM   2112  HB2 ARG A 118      33.676 -23.922 -13.110  1.00 45.20           H  
ATOM   2113  HB3 ARG A 118      34.725 -22.989 -12.061  1.00 45.20           H  
ATOM   2114  O   ARG A 118      31.896 -21.781 -11.565  1.00 45.20           O  
ATOM   2115  CG  ARG A 118      35.471 -23.298 -14.070  1.00 45.20           C  
ATOM   2116  HG2 ARG A 118      35.036 -23.581 -15.029  1.00 45.20           H  
ATOM   2117  HG3 ARG A 118      36.067 -22.395 -14.202  1.00 45.20           H  
ATOM   2118  CD  ARG A 118      36.372 -24.429 -13.541  1.00 45.20           C  
ATOM   2119  HD2 ARG A 118      35.783 -25.076 -12.891  1.00 45.20           H  
ATOM   2120  HD3 ARG A 118      37.172 -23.989 -12.946  1.00 45.20           H  
ATOM   2121  NE  ARG A 118      36.933 -25.270 -14.616  1.00 45.20           N  
ATOM   2122  HE  ARG A 118      36.513 -25.192 -15.531  1.00 45.20           H  
ATOM   2123  NH1 ARG A 118      38.436 -26.442 -13.322  1.00 45.20           N  
ATOM   2124 HH11 ARG A 118      39.087 -27.208 -13.223  1.00 45.20           H  
ATOM   2125 HH12 ARG A 118      38.177 -25.898 -12.512  1.00 45.20           H  
ATOM   2126  NH2 ARG A 118      38.133 -27.021 -15.451  1.00 45.20           N  
ATOM   2127 HH21 ARG A 118      37.665 -26.941 -16.342  1.00 45.20           H  
ATOM   2128 HH22 ARG A 118      38.794 -27.773 -15.315  1.00 45.20           H  
ATOM   2129  CZ  ARG A 118      37.830 -26.232 -14.459  1.00 45.20           C  
ATOM   2130  N   SER A 119      31.191 -22.401 -13.625  1.00 42.17           N  
ATOM   2131  H   SER A 119      31.484 -22.497 -14.587  1.00 42.17           H  
ATOM   2132  CA  SER A 119      29.902 -23.024 -13.357  1.00 42.17           C  
ATOM   2133  HA  SER A 119      29.321 -22.416 -12.665  1.00 42.17           H  
ATOM   2134  C   SER A 119      30.069 -24.441 -12.797  1.00 42.17           C  
ATOM   2135  CB  SER A 119      29.175 -23.120 -14.708  1.00 42.17           C  
ATOM   2136  HB2 SER A 119      28.282 -23.738 -14.610  1.00 42.17           H  
ATOM   2137  HB3 SER A 119      28.876 -22.121 -15.025  1.00 42.17           H  
ATOM   2138  O   SER A 119      30.832 -25.229 -13.355  1.00 42.17           O  
ATOM   2139  OG  SER A 119      30.050 -23.673 -15.685  1.00 42.17           O  
ATOM   2140  HG  SER A 119      30.238 -24.580 -15.434  1.00 42.17           H  
ATOM   2141  N   HIS A 120      29.284 -24.779 -11.775  1.00 52.39           N  
ATOM   2142  H   HIS A 120      28.725 -24.060 -11.340  1.00 52.39           H  
ATOM   2143  CA  HIS A 120      28.867 -26.148 -11.474  1.00 52.39           C  
ATOM   2144  HA  HIS A 120      29.340 -26.851 -12.161  1.00 52.39           H  
ATOM   2145  C   HIS A 120      27.351 -26.212 -11.685  1.00 52.39           C  
ATOM   2146  CB  HIS A 120      29.253 -26.540 -10.037  1.00 52.39           C  
ATOM   2147  HB2 HIS A 120      28.642 -27.391  -9.734  1.00 52.39           H  
ATOM   2148  HB3 HIS A 120      29.028 -25.719  -9.355  1.00 52.39           H  
ATOM   2149  O   HIS A 120      26.610 -25.505 -11.010  1.00 52.39           O  
ATOM   2150  CG  HIS A 120      30.696 -26.948  -9.888  1.00 52.39           C  
ATOM   2151  CD2 HIS A 120      31.694 -26.244  -9.269  1.00 52.39           C  
ATOM   2152  HD2 HIS A 120      31.589 -25.278  -8.797  1.00 52.39           H  
ATOM   2153  ND1 HIS A 120      31.249 -28.129 -10.327  1.00 52.39           N  
ATOM   2154  HD1 HIS A 120      30.752 -28.907 -10.739  1.00 52.39           H  
ATOM   2155  CE1 HIS A 120      32.547 -28.135  -9.985  1.00 52.39           C  
ATOM   2156  HE1 HIS A 120      33.231 -28.952 -10.162  1.00 52.39           H  
ATOM   2157  NE2 HIS A 120      32.873 -26.994  -9.357  1.00 52.39           N  
ATOM   2158  N   VAL A 121      26.900 -27.025 -12.639  1.00 52.90           N  
ATOM   2159  H   VAL A 121      27.567 -27.553 -13.183  1.00 52.90           H  
ATOM   2160  CA  VAL A 121      25.506 -27.474 -12.748  1.00 52.90           C  
ATOM   2161  HA  VAL A 121      24.970 -27.219 -11.834  1.00 52.90           H  
ATOM   2162  C   VAL A 121      25.570 -28.988 -12.860  1.00 52.90           C  
ATOM   2163  CB  VAL A 121      24.747 -26.832 -13.927  1.00 52.90           C  
ATOM   2164  HB  VAL A 121      25.304 -26.992 -14.850  1.00 52.90           H  
ATOM   2165  O   VAL A 121      26.218 -29.517 -13.762  1.00 52.90           O  
ATOM   2166  CG1 VAL A 121      23.342 -27.430 -14.089  1.00 52.90           C  
ATOM   2167 HG11 VAL A 121      22.814 -26.925 -14.897  1.00 52.90           H  
ATOM   2168 HG12 VAL A 121      22.772 -27.319 -13.167  1.00 52.90           H  
ATOM   2169 HG13 VAL A 121      23.404 -28.488 -14.342  1.00 52.90           H  
ATOM   2170  CG2 VAL A 121      24.583 -25.322 -13.704  1.00 52.90           C  
ATOM   2171 HG21 VAL A 121      25.562 -24.844 -13.656  1.00 52.90           H  
ATOM   2172 HG22 VAL A 121      24.050 -25.138 -12.771  1.00 52.90           H  
ATOM   2173 HG23 VAL A 121      24.023 -24.885 -14.530  1.00 52.90           H  
ATOM   2174  N   SER A 122      24.963 -29.648 -11.877  1.00 48.39           N  
ATOM   2175  H   SER A 122      24.424 -29.112 -11.212  1.00 48.39           H  
ATOM   2176  CA  SER A 122      24.885 -31.097 -11.750  1.00 48.39           C  
ATOM   2177  HA  SER A 122      25.801 -31.533 -12.148  1.00 48.39           H  
ATOM   2178  C   SER A 122      23.693 -31.633 -12.538  1.00 48.39           C  
ATOM   2179  CB  SER A 122      24.783 -31.493 -10.275  1.00 48.39           C  
ATOM   2180  HB2 SER A 122      25.553 -30.965  -9.713  1.00 48.39           H  
ATOM   2181  HB3 SER A 122      23.805 -31.221  -9.876  1.00 48.39           H  
ATOM   2182  O   SER A 122      22.593 -31.088 -12.492  1.00 48.39           O  
ATOM   2183  OG  SER A 122      24.999 -32.878 -10.125  1.00 48.39           O  
ATOM   2184  HG  SER A 122      24.166 -33.355 -10.111  1.00 48.39           H  
ATOM   2185  N   THR A 123      23.968 -32.708 -13.256  1.00 46.87           N  
ATOM   2186  H   THR A 123      24.914 -33.054 -13.181  1.00 46.87           H  
ATOM   2187  CA  THR A 123      23.113 -33.579 -14.063  1.00 46.87           C  
ATOM   2188  HA  THR A 123      22.534 -32.992 -14.776  1.00 46.87           H  
ATOM   2189  C   THR A 123      22.172 -34.453 -13.229  1.00 46.87           C  
ATOM   2190  CB  THR A 123      24.061 -34.549 -14.805  1.00 46.87           C  
ATOM   2191  HB  THR A 123      23.521 -35.454 -15.083  1.00 46.87           H  
ATOM   2192  O   THR A 123      22.648 -35.096 -12.305  1.00 46.87           O  
ATOM   2193  CG2 THR A 123      24.646 -33.936 -16.073  1.00 46.87           C  
ATOM   2194 HG21 THR A 123      23.844 -33.691 -16.769  1.00 46.87           H  
ATOM   2195 HG22 THR A 123      25.205 -33.032 -15.830  1.00 46.87           H  
ATOM   2196 HG23 THR A 123      25.316 -34.656 -16.543  1.00 46.87           H  
ATOM   2197  OG1 THR A 123      25.167 -34.886 -13.982  1.00 46.87           O  
ATOM   2198  HG1 THR A 123      24.821 -35.387 -13.240  1.00 46.87           H  
ATOM   2199  N   HIS A 124      20.898 -34.558 -13.633  1.00 50.62           N  
ATOM   2200  H   HIS A 124      20.550 -33.833 -14.244  1.00 50.62           H  
ATOM   2201  CA  HIS A 124      20.015 -35.743 -13.533  1.00 50.62           C  
ATOM   2202  HA  HIS A 124      20.584 -36.639 -13.785  1.00 50.62           H  
ATOM   2203  C   HIS A 124      18.892 -35.556 -14.585  1.00 50.62           C  
ATOM   2204  CB  HIS A 124      19.452 -35.918 -12.109  1.00 50.62           C  
ATOM   2205  HB2 HIS A 124      18.508 -36.459 -12.172  1.00 50.62           H  
ATOM   2206  HB3 HIS A 124      19.244 -34.943 -11.669  1.00 50.62           H  
ATOM   2207  O   HIS A 124      18.185 -34.557 -14.542  1.00 50.62           O  
ATOM   2208  CG  HIS A 124      20.366 -36.712 -11.202  1.00 50.62           C  
ATOM   2209  CD2 HIS A 124      21.060 -36.250 -10.114  1.00 50.62           C  
ATOM   2210  HD2 HIS A 124      21.047 -35.237  -9.740  1.00 50.62           H  
ATOM   2211  ND1 HIS A 124      20.684 -38.046 -11.337  1.00 50.62           N  
ATOM   2212  HD1 HIS A 124      20.280 -38.695 -11.997  1.00 50.62           H  
ATOM   2213  CE1 HIS A 124      21.556 -38.371 -10.367  1.00 50.62           C  
ATOM   2214  HE1 HIS A 124      21.968 -39.356 -10.204  1.00 50.62           H  
ATOM   2215  NE2 HIS A 124      21.817 -37.306  -9.597  1.00 50.62           N  
ATOM   2216  N   ILE A 125      18.945 -36.228 -15.744  1.00 50.41           N  
ATOM   2217  H   ILE A 125      18.780 -35.569 -16.491  1.00 50.41           H  
ATOM   2218  CA  ILE A 125      18.324 -37.528 -16.099  1.00 50.41           C  
ATOM   2219  HA  ILE A 125      18.578 -37.696 -17.146  1.00 50.41           H  
ATOM   2220  C   ILE A 125      16.781 -37.511 -16.049  1.00 50.41           C  
ATOM   2221  CB  ILE A 125      18.917 -38.749 -15.345  1.00 50.41           C  
ATOM   2222  HB  ILE A 125      18.745 -38.611 -14.277  1.00 50.41           H  
ATOM   2223  O   ILE A 125      16.215 -37.614 -14.969  1.00 50.41           O  
ATOM   2224  CG1 ILE A 125      20.436 -38.892 -15.595  1.00 50.41           C  
ATOM   2225 HG12 ILE A 125      20.934 -37.936 -15.434  1.00 50.41           H  
ATOM   2226 HG13 ILE A 125      20.608 -39.171 -16.635  1.00 50.41           H  
ATOM   2227  CG2 ILE A 125      18.217 -40.052 -15.796  1.00 50.41           C  
ATOM   2228 HG21 ILE A 125      18.336 -40.202 -16.869  1.00 50.41           H  
ATOM   2229 HG22 ILE A 125      18.628 -40.913 -15.269  1.00 50.41           H  
ATOM   2230 HG23 ILE A 125      17.155 -40.028 -15.549  1.00 50.41           H  
ATOM   2231  CD1 ILE A 125      21.120 -39.925 -14.687  1.00 50.41           C  
ATOM   2232 HD11 ILE A 125      20.867 -39.735 -13.644  1.00 50.41           H  
ATOM   2233 HD12 ILE A 125      20.821 -40.937 -14.957  1.00 50.41           H  
ATOM   2234 HD13 ILE A 125      22.201 -39.846 -14.807  1.00 50.41           H  
ATOM   2235  N   ALA A 126      16.139 -37.467 -17.229  1.00 49.25           N  
ATOM   2236  H   ALA A 126      16.667 -37.118 -18.016  1.00 49.25           H  
ATOM   2237  CA  ALA A 126      14.947 -38.253 -17.617  1.00 49.25           C  
ATOM   2238  HA  ALA A 126      15.179 -39.312 -17.502  1.00 49.25           H  
ATOM   2239  C   ALA A 126      14.543 -37.954 -19.092  1.00 49.25           C  
ATOM   2240  CB  ALA A 126      13.746 -37.956 -16.709  1.00 49.25           C  
ATOM   2241  HB1 ALA A 126      12.860 -38.462 -17.092  1.00 49.25           H  
ATOM   2242  HB2 ALA A 126      13.930 -38.317 -15.697  1.00 49.25           H  
ATOM   2243  HB3 ALA A 126      13.557 -36.882 -16.680  1.00 49.25           H  
ATOM   2244  O   ALA A 126      14.417 -36.778 -19.438  1.00 49.25           O  
ATOM   2245  N   PRO A 127      14.328 -38.966 -19.963  1.00 52.21           N  
ATOM   2246  CA  PRO A 127      13.861 -38.783 -21.348  1.00 52.21           C  
ATOM   2247  HA  PRO A 127      13.845 -37.731 -21.632  1.00 52.21           H  
ATOM   2248  C   PRO A 127      12.470 -39.404 -21.610  1.00 52.21           C  
ATOM   2249  CB  PRO A 127      14.926 -39.524 -22.161  1.00 52.21           C  
ATOM   2250  HB2 PRO A 127      15.806 -38.890 -22.266  1.00 52.21           H  
ATOM   2251  HB3 PRO A 127      14.560 -39.828 -23.142  1.00 52.21           H  
ATOM   2252  O   PRO A 127      12.235 -40.510 -21.154  1.00 52.21           O  
ATOM   2253  CG  PRO A 127      15.270 -40.735 -21.282  1.00 52.21           C  
ATOM   2254  HG2 PRO A 127      16.326 -40.991 -21.367  1.00 52.21           H  
ATOM   2255  HG3 PRO A 127      14.656 -41.591 -21.565  1.00 52.21           H  
ATOM   2256  CD  PRO A 127      14.917 -40.299 -19.853  1.00 52.21           C  
ATOM   2257  HD2 PRO A 127      14.203 -40.994 -19.410  1.00 52.21           H  
ATOM   2258  HD3 PRO A 127      15.832 -40.276 -19.261  1.00 52.21           H  
ATOM   2259  N   TYR A 128      11.596 -38.759 -22.399  1.00 49.66           N  
ATOM   2260  H   TYR A 128      11.798 -37.796 -22.626  1.00 49.66           H  
ATOM   2261  CA  TYR A 128      10.450 -39.357 -23.137  1.00 49.66           C  
ATOM   2262  HA  TYR A 128      10.766 -40.291 -23.602  1.00 49.66           H  
ATOM   2263  C   TYR A 128      10.046 -38.360 -24.258  1.00 49.66           C  
ATOM   2264  CB  TYR A 128       9.263 -39.662 -22.188  1.00 49.66           C  
ATOM   2265  HB2 TYR A 128       8.341 -39.612 -22.767  1.00 49.66           H  
ATOM   2266  HB3 TYR A 128       9.198 -38.887 -21.424  1.00 49.66           H  
ATOM   2267  O   TYR A 128       9.736 -37.213 -23.959  1.00 49.66           O  
ATOM   2268  CG  TYR A 128       9.305 -41.039 -21.528  1.00 49.66           C  
ATOM   2269  CD1 TYR A 128       8.943 -42.178 -22.272  1.00 49.66           C  
ATOM   2270  HD1 TYR A 128       8.558 -42.062 -23.274  1.00 49.66           H  
ATOM   2271  CD2 TYR A 128       9.724 -41.198 -20.190  1.00 49.66           C  
ATOM   2272  HD2 TYR A 128       9.996 -40.328 -19.610  1.00 49.66           H  
ATOM   2273  CE1 TYR A 128       9.078 -43.467 -21.719  1.00 49.66           C  
ATOM   2274  HE1 TYR A 128       8.816 -44.345 -22.290  1.00 49.66           H  
ATOM   2275  CE2 TYR A 128       9.877 -42.484 -19.634  1.00 49.66           C  
ATOM   2276  HE2 TYR A 128      10.241 -42.595 -18.623  1.00 49.66           H  
ATOM   2277  OH  TYR A 128       9.718 -44.870 -19.886  1.00 49.66           O  
ATOM   2278  HH  TYR A 128      10.030 -44.847 -18.978  1.00 49.66           H  
ATOM   2279  CZ  TYR A 128       9.566 -43.624 -20.406  1.00 49.66           C  
ATOM   2280  N   LEU A 129      10.386 -38.597 -25.537  1.00 49.17           N  
ATOM   2281  H   LEU A 129      10.754 -37.736 -25.915  1.00 49.17           H  
ATOM   2282  CA  LEU A 129       9.644 -39.316 -26.601  1.00 49.17           C  
ATOM   2283  HA  LEU A 129      10.307 -39.331 -27.465  1.00 49.17           H  
ATOM   2284  C   LEU A 129       8.360 -38.614 -27.113  1.00 49.17           C  
ATOM   2285  CB  LEU A 129       9.366 -40.795 -26.247  1.00 49.17           C  
ATOM   2286  HB2 LEU A 129       8.880 -40.831 -25.272  1.00 49.17           H  
ATOM   2287  HB3 LEU A 129       8.648 -41.184 -26.969  1.00 49.17           H  
ATOM   2288  O   LEU A 129       7.358 -38.627 -26.410  1.00 49.17           O  
ATOM   2289  CG  LEU A 129      10.580 -41.743 -26.247  1.00 49.17           C  
ATOM   2290  HG  LEU A 129      11.325 -41.385 -25.535  1.00 49.17           H  
ATOM   2291  CD1 LEU A 129      10.140 -43.148 -25.835  1.00 49.17           C  
ATOM   2292 HD11 LEU A 129       9.720 -43.132 -24.830  1.00 49.17           H  
ATOM   2293 HD12 LEU A 129      10.998 -43.820 -25.829  1.00 49.17           H  
ATOM   2294 HD13 LEU A 129       9.392 -43.531 -26.530  1.00 49.17           H  
ATOM   2295  CD2 LEU A 129      11.234 -41.862 -27.627  1.00 49.17           C  
ATOM   2296 HD21 LEU A 129      12.019 -42.618 -27.596  1.00 49.17           H  
ATOM   2297 HD22 LEU A 129      11.693 -40.917 -27.916  1.00 49.17           H  
ATOM   2298 HD23 LEU A 129      10.492 -42.156 -28.370  1.00 49.17           H  
ATOM   2299  N   ALA A 130       8.415 -38.072 -28.349  1.00 48.17           N  
ATOM   2300  H   ALA A 130       9.348 -37.947 -28.714  1.00 48.17           H  
ATOM   2301  CA  ALA A 130       7.360 -37.999 -29.400  1.00 48.17           C  
ATOM   2302  HA  ALA A 130       7.299 -38.961 -29.908  1.00 48.17           H  
ATOM   2303  C   ALA A 130       7.737 -36.925 -30.467  1.00 48.17           C  
ATOM   2304  CB  ALA A 130       5.975 -37.699 -28.806  1.00 48.17           C  
ATOM   2305  HB1 ALA A 130       5.261 -37.513 -29.608  1.00 48.17           H  
ATOM   2306  HB2 ALA A 130       6.023 -36.817 -28.167  1.00 48.17           H  
ATOM   2307  HB3 ALA A 130       5.618 -38.551 -28.227  1.00 48.17           H  
ATOM   2308  O   ALA A 130       7.703 -35.732 -30.185  1.00 48.17           O  
ATOM   2309  N   SER A 131       8.374 -37.298 -31.592  1.00 48.87           N  
ATOM   2310  H   SER A 131       9.231 -36.770 -31.672  1.00 48.87           H  
ATOM   2311  CA  SER A 131       7.789 -37.481 -32.951  1.00 48.87           C  
ATOM   2312  HA  SER A 131       8.615 -37.800 -33.587  1.00 48.87           H  
ATOM   2313  C   SER A 131       7.230 -36.192 -33.605  1.00 48.87           C  
ATOM   2314  CB  SER A 131       6.773 -38.631 -32.985  1.00 48.87           C  
ATOM   2315  HB2 SER A 131       6.466 -38.808 -34.016  1.00 48.87           H  
ATOM   2316  HB3 SER A 131       7.238 -39.540 -32.602  1.00 48.87           H  
ATOM   2317  O   SER A 131       6.149 -35.755 -33.236  1.00 48.87           O  
ATOM   2318  OG  SER A 131       5.634 -38.330 -32.211  1.00 48.87           O  
ATOM   2319  HG  SER A 131       5.344 -37.443 -32.436  1.00 48.87           H  
ATOM   2320  N   ASN A 132       7.986 -35.506 -34.484  1.00 56.24           N  
ATOM   2321  H   ASN A 132       7.895 -34.530 -34.241  1.00 56.24           H  
ATOM   2322  CA  ASN A 132       7.987 -35.590 -35.976  1.00 56.24           C  
ATOM   2323  HA  ASN A 132       8.996 -35.340 -36.307  1.00 56.24           H  
ATOM   2324  C   ASN A 132       7.058 -34.538 -36.655  1.00 56.24           C  
ATOM   2325  CB  ASN A 132       7.687 -37.022 -36.481  1.00 56.24           C  
ATOM   2326  HB2 ASN A 132       7.485 -37.004 -37.552  1.00 56.24           H  
ATOM   2327  HB3 ASN A 132       6.788 -37.404 -35.997  1.00 56.24           H  
ATOM   2328  O   ASN A 132       6.114 -34.087 -36.022  1.00 56.24           O  
ATOM   2329  CG  ASN A 132       8.817 -38.013 -36.328  1.00 56.24           C  
ATOM   2330  ND2 ASN A 132       8.532 -39.281 -36.500  1.00 56.24           N  
ATOM   2331 HD21 ASN A 132       7.599 -39.576 -36.751  1.00 56.24           H  
ATOM   2332 HD22 ASN A 132       9.305 -39.928 -36.439  1.00 56.24           H  
ATOM   2333  OD1 ASN A 132       9.957 -37.672 -36.072  1.00 56.24           O  
ATOM   2334  N   PRO A 133       7.230 -34.189 -37.950  1.00 56.14           N  
ATOM   2335  CA  PRO A 133       8.416 -33.589 -38.561  1.00 56.14           C  
ATOM   2336  HA  PRO A 133       9.136 -33.295 -37.798  1.00 56.14           H  
ATOM   2337  C   PRO A 133       8.084 -32.356 -39.444  1.00 56.14           C  
ATOM   2338  CB  PRO A 133       8.995 -34.715 -39.422  1.00 56.14           C  
ATOM   2339  HB2 PRO A 133       9.616 -34.348 -40.240  1.00 56.14           H  
ATOM   2340  HB3 PRO A 133       9.567 -35.397 -38.793  1.00 56.14           H  
ATOM   2341  O   PRO A 133       6.945 -32.059 -39.789  1.00 56.14           O  
ATOM   2342  CG  PRO A 133       7.741 -35.428 -39.939  1.00 56.14           C  
ATOM   2343  HG2 PRO A 133       7.519 -35.109 -40.957  1.00 56.14           H  
ATOM   2344  HG3 PRO A 133       7.873 -36.509 -39.906  1.00 56.14           H  
ATOM   2345  CD  PRO A 133       6.606 -34.978 -39.004  1.00 56.14           C  
ATOM   2346  HD2 PRO A 133       6.060 -35.834 -38.608  1.00 56.14           H  
ATOM   2347  HD3 PRO A 133       5.902 -34.355 -39.556  1.00 56.14           H  
ATOM   2348  N   VAL A 134       9.145 -31.659 -39.844  1.00 45.63           N  
ATOM   2349  H   VAL A 134      10.044 -32.004 -39.540  1.00 45.63           H  
ATOM   2350  CA  VAL A 134       9.180 -30.575 -40.834  1.00 45.63           C  
ATOM   2351  HA  VAL A 134       8.449 -29.810 -40.570  1.00 45.63           H  
ATOM   2352  C   VAL A 134       8.860 -31.112 -42.235  1.00 45.63           C  
ATOM   2353  CB  VAL A 134      10.605 -29.974 -40.801  1.00 45.63           C  
ATOM   2354  HB  VAL A 134      11.327 -30.784 -40.904  1.00 45.63           H  
ATOM   2355  O   VAL A 134       9.492 -32.071 -42.671  1.00 45.63           O  
ATOM   2356  CG1 VAL A 134      10.894 -28.964 -41.915  1.00 45.63           C  
ATOM   2357 HG11 VAL A 134      10.166 -28.153 -41.885  1.00 45.63           H  
ATOM   2358 HG12 VAL A 134      10.845 -29.460 -42.885  1.00 45.63           H  
ATOM   2359 HG13 VAL A 134      11.897 -28.555 -41.797  1.00 45.63           H  
ATOM   2360  CG2 VAL A 134      10.870 -29.283 -39.454  1.00 45.63           C  
ATOM   2361 HG21 VAL A 134      10.773 -29.991 -38.631  1.00 45.63           H  
ATOM   2362 HG22 VAL A 134      11.883 -28.881 -39.438  1.00 45.63           H  
ATOM   2363 HG23 VAL A 134      10.160 -28.469 -39.309  1.00 45.63           H  
ATOM   2364  N   PHE A 135       7.967 -30.444 -42.972  1.00 47.54           N  
ATOM   2365  H   PHE A 135       7.431 -29.705 -42.541  1.00 47.54           H  
ATOM   2366  CA  PHE A 135       7.893 -30.551 -44.431  1.00 47.54           C  
ATOM   2367  HA  PHE A 135       8.698 -31.208 -44.760  1.00 47.54           H  
ATOM   2368  C   PHE A 135       8.152 -29.180 -45.056  1.00 47.54           C  
ATOM   2369  CB  PHE A 135       6.585 -31.199 -44.914  1.00 47.54           C  
ATOM   2370  HB2 PHE A 135       5.973 -30.460 -45.430  1.00 47.54           H  
ATOM   2371  HB3 PHE A 135       6.009 -31.545 -44.055  1.00 47.54           H  
ATOM   2372  O   PHE A 135       7.537 -28.176 -44.702  1.00 47.54           O  
ATOM   2373  CG  PHE A 135       6.828 -32.383 -45.835  1.00 47.54           C  
ATOM   2374  CD1 PHE A 135       6.930 -32.207 -47.230  1.00 47.54           C  
ATOM   2375  HD1 PHE A 135       6.817 -31.225 -47.665  1.00 47.54           H  
ATOM   2376  CD2 PHE A 135       6.991 -33.668 -45.283  1.00 47.54           C  
ATOM   2377  HD2 PHE A 135       6.929 -33.807 -44.214  1.00 47.54           H  
ATOM   2378  CE1 PHE A 135       7.176 -33.314 -48.064  1.00 47.54           C  
ATOM   2379  HE1 PHE A 135       7.248 -33.176 -49.133  1.00 47.54           H  
ATOM   2380  CE2 PHE A 135       7.235 -34.773 -46.118  1.00 47.54           C  
ATOM   2381  HE2 PHE A 135       7.350 -35.759 -45.691  1.00 47.54           H  
ATOM   2382  CZ  PHE A 135       7.325 -34.597 -47.509  1.00 47.54           C  
ATOM   2383  HZ  PHE A 135       7.507 -35.446 -48.152  1.00 47.54           H  
ATOM   2384  N   THR A 136       9.122 -29.161 -45.962  1.00 46.84           N  
ATOM   2385  H   THR A 136       9.475 -30.057 -46.267  1.00 46.84           H  
ATOM   2386  CA  THR A 136       9.523 -28.022 -46.784  1.00 46.84           C  
ATOM   2387  HA  THR A 136       9.075 -27.105 -46.402  1.00 46.84           H  
ATOM   2388  C   THR A 136       9.009 -28.273 -48.196  1.00 46.84           C  
ATOM   2389  CB  THR A 136      11.058 -27.862 -46.806  1.00 46.84           C  
ATOM   2390  HB  THR A 136      11.326 -27.166 -47.601  1.00 46.84           H  
ATOM   2391  O   THR A 136       9.229 -29.352 -48.734  1.00 46.84           O  
ATOM   2392  CG2 THR A 136      11.611 -27.322 -45.490  1.00 46.84           C  
ATOM   2393 HG21 THR A 136      11.370 -28.000 -44.672  1.00 46.84           H  
ATOM   2394 HG22 THR A 136      12.693 -27.216 -45.566  1.00 46.84           H  
ATOM   2395 HG23 THR A 136      11.174 -26.345 -45.285  1.00 46.84           H  
ATOM   2396  OG1 THR A 136      11.723 -29.085 -47.026  1.00 46.84           O  
ATOM   2397  HG1 THR A 136      11.528 -29.677 -46.295  1.00 46.84           H  
ATOM   2398  N   ALA A 137       8.327 -27.296 -48.792  1.00 45.13           N  
ATOM   2399  H   ALA A 137       8.028 -26.504 -48.241  1.00 45.13           H  
ATOM   2400  CA  ALA A 137       8.138 -27.201 -50.238  1.00 45.13           C  
ATOM   2401  HA  ALA A 137       9.089 -27.389 -50.736  1.00 45.13           H  
ATOM   2402  C   ALA A 137       7.672 -25.780 -50.598  1.00 45.13           C  
ATOM   2403  CB  ALA A 137       7.136 -28.255 -50.736  1.00 45.13           C  
ATOM   2404  HB1 ALA A 137       6.957 -28.110 -51.801  1.00 45.13           H  
ATOM   2405  HB2 ALA A 137       7.525 -29.263 -50.588  1.00 45.13           H  
ATOM   2406  HB3 ALA A 137       6.190 -28.155 -50.204  1.00 45.13           H  
ATOM   2407  O   ALA A 137       6.511 -25.423 -50.421  1.00 45.13           O  
ATOM   2408  N   SER A 138       8.597 -24.965 -51.106  1.00 45.29           N  
ATOM   2409  H   SER A 138       9.547 -25.305 -51.128  1.00 45.29           H  
ATOM   2410  CA  SER A 138       8.279 -23.905 -52.076  1.00 45.29           C  
ATOM   2411  HA  SER A 138       7.491 -23.261 -51.684  1.00 45.29           H  
ATOM   2412  C   SER A 138       7.788 -24.586 -53.369  1.00 45.29           C  
ATOM   2413  CB  SER A 138       9.543 -23.076 -52.350  1.00 45.29           C  
ATOM   2414  HB2 SER A 138      10.249 -23.675 -52.926  1.00 45.29           H  
ATOM   2415  HB3 SER A 138       9.273 -22.190 -52.923  1.00 45.29           H  
ATOM   2416  O   SER A 138       8.201 -25.729 -53.597  1.00 45.29           O  
ATOM   2417  OG  SER A 138      10.169 -22.653 -51.152  1.00 45.29           O  
ATOM   2418  HG  SER A 138      10.918 -22.094 -51.369  1.00 45.29           H  
ATOM   2419  N   PRO A 139       7.004 -23.944 -54.264  1.00 54.63           N  
ATOM   2420  CA  PRO A 139       7.664 -23.066 -55.238  1.00 54.63           C  
ATOM   2421  HA  PRO A 139       8.522 -22.556 -54.800  1.00 54.63           H  
ATOM   2422  C   PRO A 139       6.778 -21.998 -55.938  1.00 54.63           C  
ATOM   2423  CB  PRO A 139       8.167 -24.095 -56.261  1.00 54.63           C  
ATOM   2424  HB2 PRO A 139       8.496 -23.655 -57.203  1.00 54.63           H  
ATOM   2425  HB3 PRO A 139       9.016 -24.638 -55.844  1.00 54.63           H  
ATOM   2426  O   PRO A 139       5.566 -21.933 -55.793  1.00 54.63           O  
ATOM   2427  CG  PRO A 139       6.971 -25.052 -56.391  1.00 54.63           C  
ATOM   2428  HG2 PRO A 139       7.314 -26.085 -56.456  1.00 54.63           H  
ATOM   2429  HG3 PRO A 139       6.342 -24.807 -57.247  1.00 54.63           H  
ATOM   2430  CD  PRO A 139       6.174 -24.818 -55.100  1.00 54.63           C  
ATOM   2431  HD2 PRO A 139       5.960 -25.768 -54.611  1.00 54.63           H  
ATOM   2432  HD3 PRO A 139       5.225 -24.333 -55.328  1.00 54.63           H  
ATOM   2433  N   VAL A 140       7.467 -21.229 -56.783  1.00 48.50           N  
ATOM   2434  H   VAL A 140       8.468 -21.358 -56.738  1.00 48.50           H  
ATOM   2435  CA  VAL A 140       7.008 -20.511 -57.987  1.00 48.50           C  
ATOM   2436  HA  VAL A 140       7.952 -20.200 -58.434  1.00 48.50           H  
ATOM   2437  C   VAL A 140       6.209 -19.207 -57.830  1.00 48.50           C  
ATOM   2438  CB  VAL A 140       6.439 -21.442 -59.078  1.00 48.50           C  
ATOM   2439  HB  VAL A 140       5.471 -21.836 -58.769  1.00 48.50           H  
ATOM   2440  O   VAL A 140       5.043 -19.134 -57.466  1.00 48.50           O  
ATOM   2441  CG1 VAL A 140       6.263 -20.690 -60.402  1.00 48.50           C  
ATOM   2442 HG11 VAL A 140       7.194 -20.217 -60.715  1.00 48.50           H  
ATOM   2443 HG12 VAL A 140       5.485 -19.935 -60.292  1.00 48.50           H  
ATOM   2444 HG13 VAL A 140       5.923 -21.371 -61.183  1.00 48.50           H  
ATOM   2445  CG2 VAL A 140       7.386 -22.612 -59.384  1.00 48.50           C  
ATOM   2446 HG21 VAL A 140       7.110 -23.457 -58.752  1.00 48.50           H  
ATOM   2447 HG22 VAL A 140       7.255 -22.963 -60.407  1.00 48.50           H  
ATOM   2448 HG23 VAL A 140       8.430 -22.329 -59.248  1.00 48.50           H  
ATOM   2449  N   ILE A 141       6.929 -18.173 -58.256  1.00 46.99           N  
ATOM   2450  H   ILE A 141       7.874 -18.417 -58.514  1.00 46.99           H  
ATOM   2451  CA  ILE A 141       6.563 -16.822 -58.663  1.00 46.99           C  
ATOM   2452  HA  ILE A 141       6.210 -16.245 -57.809  1.00 46.99           H  
ATOM   2453  C   ILE A 141       5.491 -16.849 -59.765  1.00 46.99           C  
ATOM   2454  CB  ILE A 141       7.882 -16.218 -59.230  1.00 46.99           C  
ATOM   2455  HB  ILE A 141       8.233 -16.892 -60.012  1.00 46.99           H  
ATOM   2456  O   ILE A 141       5.713 -17.452 -60.811  1.00 46.99           O  
ATOM   2457  CG1 ILE A 141       8.997 -16.137 -58.152  1.00 46.99           C  
ATOM   2458 HG12 ILE A 141       8.965 -16.997 -57.484  1.00 46.99           H  
ATOM   2459 HG13 ILE A 141       8.842 -15.250 -57.538  1.00 46.99           H  
ATOM   2460  CG2 ILE A 141       7.692 -14.842 -59.890  1.00 46.99           C  
ATOM   2461 HG21 ILE A 141       7.305 -14.126 -59.165  1.00 46.99           H  
ATOM   2462 HG22 ILE A 141       8.638 -14.475 -60.288  1.00 46.99           H  
ATOM   2463 HG23 ILE A 141       7.000 -14.916 -60.729  1.00 46.99           H  
ATOM   2464  CD1 ILE A 141      10.413 -16.102 -58.743  1.00 46.99           C  
ATOM   2465 HD11 ILE A 141      10.578 -16.977 -59.372  1.00 46.99           H  
ATOM   2466 HD12 ILE A 141      11.142 -16.108 -57.932  1.00 46.99           H  
ATOM   2467 HD13 ILE A 141      10.560 -15.198 -59.333  1.00 46.99           H  
ATOM   2468  N   ASN A 142       4.406 -16.092 -59.600  1.00 46.00           N  
ATOM   2469  H   ASN A 142       4.193 -15.725 -58.684  1.00 46.00           H  
ATOM   2470  CA  ASN A 142       3.762 -15.438 -60.736  1.00 46.00           C  
ATOM   2471  HA  ASN A 142       4.556 -15.251 -61.460  1.00 46.00           H  
ATOM   2472  C   ASN A 142       3.240 -14.057 -60.334  1.00 46.00           C  
ATOM   2473  CB  ASN A 142       2.704 -16.338 -61.407  1.00 46.00           C  
ATOM   2474  HB2 ASN A 142       2.508 -17.207 -60.778  1.00 46.00           H  
ATOM   2475  HB3 ASN A 142       1.767 -15.792 -61.521  1.00 46.00           H  
ATOM   2476  O   ASN A 142       2.554 -13.879 -59.331  1.00 46.00           O  
ATOM   2477  CG  ASN A 142       3.134 -16.816 -62.790  1.00 46.00           C  
ATOM   2478  ND2 ASN A 142       2.541 -17.876 -63.285  1.00 46.00           N  
ATOM   2479 HD21 ASN A 142       2.842 -18.159 -64.206  1.00 46.00           H  
ATOM   2480 HD22 ASN A 142       1.844 -18.373 -62.751  1.00 46.00           H  
ATOM   2481  OD1 ASN A 142       3.971 -16.232 -63.461  1.00 46.00           O  
ATOM   2482  N   VAL A 143       3.663 -13.078 -61.124  1.00 45.52           N  
ATOM   2483  H   VAL A 143       4.146 -13.364 -61.964  1.00 45.52           H  
ATOM   2484  CA  VAL A 143       3.407 -11.648 -60.992  1.00 45.52           C  
ATOM   2485  HA  VAL A 143       3.310 -11.374 -59.941  1.00 45.52           H  
ATOM   2486  C   VAL A 143       2.107 -11.336 -61.724  1.00 45.52           C  
ATOM   2487  CB  VAL A 143       4.594 -10.885 -61.630  1.00 45.52           C  
ATOM   2488  HB  VAL A 143       4.757 -11.268 -62.637  1.00 45.52           H  
ATOM   2489  O   VAL A 143       2.021 -11.551 -62.930  1.00 45.52           O  
ATOM   2490  CG1 VAL A 143       4.358  -9.375 -61.743  1.00 45.52           C  
ATOM   2491 HG11 VAL A 143       4.149  -8.954 -60.760  1.00 45.52           H  
ATOM   2492 HG12 VAL A 143       3.521  -9.174 -62.412  1.00 45.52           H  
ATOM   2493 HG13 VAL A 143       5.243  -8.894 -62.161  1.00 45.52           H  
ATOM   2494  CG2 VAL A 143       5.887 -11.108 -60.832  1.00 45.52           C  
ATOM   2495 HG21 VAL A 143       6.711 -10.579 -61.309  1.00 45.52           H  
ATOM   2496 HG22 VAL A 143       6.137 -12.169 -60.804  1.00 45.52           H  
ATOM   2497 HG23 VAL A 143       5.765 -10.742 -59.812  1.00 45.52           H  
ATOM   2498  N   THR A 144       1.105 -10.783 -61.042  1.00 51.16           N  
ATOM   2499  H   THR A 144       1.145 -10.750 -60.033  1.00 51.16           H  
ATOM   2500  CA  THR A 144       0.029 -10.019 -61.696  1.00 51.16           C  
ATOM   2501  HA  THR A 144       0.482  -9.489 -62.532  1.00 51.16           H  
ATOM   2502  C   THR A 144      -0.509  -8.970 -60.721  1.00 51.16           C  
ATOM   2503  CB  THR A 144      -1.105 -10.890 -62.276  1.00 51.16           C  
ATOM   2504  HB  THR A 144      -1.873 -11.054 -61.521  1.00 51.16           H  
ATOM   2505  O   THR A 144      -0.623  -9.215 -59.524  1.00 51.16           O  
ATOM   2506  CG2 THR A 144      -1.723 -10.214 -63.503  1.00 51.16           C  
ATOM   2507 HG21 THR A 144      -2.498 -10.861 -63.916  1.00 51.16           H  
ATOM   2508 HG22 THR A 144      -0.969 -10.036 -64.268  1.00 51.16           H  
ATOM   2509 HG23 THR A 144      -2.185  -9.271 -63.209  1.00 51.16           H  
ATOM   2510  OG1 THR A 144      -0.635 -12.138 -62.724  1.00 51.16           O  
ATOM   2511  HG1 THR A 144       0.259 -12.010 -63.051  1.00 51.16           H  
ATOM   2512  N   GLN A 145      -0.712  -7.762 -61.240  1.00 51.60           N  
ATOM   2513  H   GLN A 145      -0.696  -7.694 -62.248  1.00 51.60           H  
ATOM   2514  CA  GLN A 145      -0.929  -6.504 -60.522  1.00 51.60           C  
ATOM   2515  HA  GLN A 145      -0.089  -6.349 -59.844  1.00 51.60           H  
ATOM   2516  C   GLN A 145      -2.234  -6.456 -59.697  1.00 51.60           C  
ATOM   2517  CB  GLN A 145      -0.937  -5.386 -61.574  1.00 51.60           C  
ATOM   2518  HB2 GLN A 145      -1.158  -4.441 -61.078  1.00 51.60           H  
ATOM   2519  HB3 GLN A 145      -1.731  -5.575 -62.296  1.00 51.60           H  
ATOM   2520  O   GLN A 145      -3.178  -7.179 -60.016  1.00 51.60           O  
ATOM   2521  CG  GLN A 145       0.403  -5.238 -62.316  1.00 51.60           C  
ATOM   2522  HG2 GLN A 145       1.207  -5.139 -61.586  1.00 51.60           H  
ATOM   2523  HG3 GLN A 145       0.596  -6.119 -62.928  1.00 51.60           H  
ATOM   2524  CD  GLN A 145       0.419  -4.010 -63.222  1.00 51.60           C  
ATOM   2525  NE2 GLN A 145       1.544  -3.670 -63.809  1.00 51.60           N  
ATOM   2526 HE21 GLN A 145       1.481  -2.856 -64.403  1.00 51.60           H  
ATOM   2527 HE22 GLN A 145       2.389  -4.212 -63.695  1.00 51.60           H  
ATOM   2528  OE1 GLN A 145      -0.568  -3.329 -63.421  1.00 51.60           O  
ATOM   2529  N   PRO A 146      -2.324  -5.590 -58.662  1.00 43.81           N  
ATOM   2530  CA  PRO A 146      -3.499  -5.501 -57.804  1.00 43.81           C  
ATOM   2531  HA  PRO A 146      -3.928  -6.492 -57.652  1.00 43.81           H  
ATOM   2532  C   PRO A 146      -4.571  -4.580 -58.409  1.00 43.81           C  
ATOM   2533  CB  PRO A 146      -2.965  -4.987 -56.464  1.00 43.81           C  
ATOM   2534  HB2 PRO A 146      -3.726  -4.455 -55.894  1.00 43.81           H  
ATOM   2535  HB3 PRO A 146      -2.574  -5.824 -55.885  1.00 43.81           H  
ATOM   2536  O   PRO A 146      -4.332  -3.396 -58.638  1.00 43.81           O  
ATOM   2537  CG  PRO A 146      -1.811  -4.069 -56.871  1.00 43.81           C  
ATOM   2538  HG2 PRO A 146      -2.190  -3.064 -57.058  1.00 43.81           H  
ATOM   2539  HG3 PRO A 146      -1.034  -4.041 -56.107  1.00 43.81           H  
ATOM   2540  CD  PRO A 146      -1.294  -4.672 -58.180  1.00 43.81           C  
ATOM   2541  HD2 PRO A 146      -1.108  -3.876 -58.901  1.00 43.81           H  
ATOM   2542  HD3 PRO A 146      -0.376  -5.223 -57.979  1.00 43.81           H  
ATOM   2543  N   GLY A 147      -5.768  -5.130 -58.622  1.00 50.42           N  
ATOM   2544  H   GLY A 147      -5.866  -6.117 -58.433  1.00 50.42           H  
ATOM   2545  CA  GLY A 147      -7.001  -4.395 -58.904  1.00 50.42           C  
ATOM   2546  HA2 GLY A 147      -6.763  -3.392 -59.259  1.00 50.42           H  
ATOM   2547  HA3 GLY A 147      -7.563  -4.907 -59.685  1.00 50.42           H  
ATOM   2548  C   GLY A 147      -7.881  -4.308 -57.653  1.00 50.42           C  
ATOM   2549  O   GLY A 147      -8.052  -5.287 -56.931  1.00 50.42           O  
ATOM   2550  N   TYR A 148      -8.405  -3.112 -57.404  1.00 41.19           N  
ATOM   2551  H   TYR A 148      -8.167  -2.382 -58.061  1.00 41.19           H  
ATOM   2552  CA  TYR A 148      -9.254  -2.694 -56.290  1.00 41.19           C  
ATOM   2553  HA  TYR A 148      -8.627  -2.513 -55.417  1.00 41.19           H  
ATOM   2554  C   TYR A 148     -10.367  -3.689 -55.901  1.00 41.19           C  
ATOM   2555  CB  TYR A 148      -9.905  -1.364 -56.716  1.00 41.19           C  
ATOM   2556  HB2 TYR A 148     -10.693  -1.124 -56.001  1.00 41.19           H  
ATOM   2557  HB3 TYR A 148     -10.391  -1.492 -57.683  1.00 41.19           H  
ATOM   2558  O   TYR A 148     -11.223  -4.030 -56.715  1.00 41.19           O  
ATOM   2559  CG  TYR A 148      -8.961  -0.175 -56.795  1.00 41.19           C  
ATOM   2560  CD1 TYR A 148      -8.949   0.758 -55.739  1.00 41.19           C  
ATOM   2561  HD1 TYR A 148      -9.603   0.624 -54.890  1.00 41.19           H  
ATOM   2562  CD2 TYR A 148      -8.122   0.025 -57.913  1.00 41.19           C  
ATOM   2563  HD2 TYR A 148      -8.154  -0.649 -58.756  1.00 41.19           H  
ATOM   2564  CE1 TYR A 148      -8.100   1.879 -55.789  1.00 41.19           C  
ATOM   2565  HE1 TYR A 148      -8.103   2.598 -54.983  1.00 41.19           H  
ATOM   2566  CE2 TYR A 148      -7.251   1.132 -57.952  1.00 41.19           C  
ATOM   2567  HE2 TYR A 148      -6.605   1.297 -58.802  1.00 41.19           H  
ATOM   2568  OH  TYR A 148      -6.414   3.137 -56.946  1.00 41.19           O  
ATOM   2569  HH  TYR A 148      -6.556   3.749 -56.219  1.00 41.19           H  
ATOM   2570  CZ  TYR A 148      -7.242   2.063 -56.894  1.00 41.19           C  
ATOM   2571  N   ARG A 149     -10.445  -4.035 -54.610  1.00 46.52           N  
ATOM   2572  H   ARG A 149      -9.661  -3.818 -54.012  1.00 46.52           H  
ATOM   2573  CA  ARG A 149     -11.704  -4.399 -53.941  1.00 46.52           C  
ATOM   2574  HA  ARG A 149     -12.528  -4.016 -54.543  1.00 46.52           H  
ATOM   2575  C   ARG A 149     -11.793  -3.701 -52.587  1.00 46.52           C  
ATOM   2576  CB  ARG A 149     -11.892  -5.922 -53.805  1.00 46.52           C  
ATOM   2577  HB2 ARG A 149     -10.926  -6.423 -53.756  1.00 46.52           H  
ATOM   2578  HB3 ARG A 149     -12.423  -6.125 -52.874  1.00 46.52           H  
ATOM   2579  O   ARG A 149     -10.937  -3.866 -51.724  1.00 46.52           O  
ATOM   2580  CG  ARG A 149     -12.733  -6.488 -54.960  1.00 46.52           C  
ATOM   2581  HG2 ARG A 149     -13.637  -5.890 -55.079  1.00 46.52           H  
ATOM   2582  HG3 ARG A 149     -12.156  -6.450 -55.883  1.00 46.52           H  
ATOM   2583  CD  ARG A 149     -13.146  -7.933 -54.668  1.00 46.52           C  
ATOM   2584  HD2 ARG A 149     -12.248  -8.542 -54.561  1.00 46.52           H  
ATOM   2585  HD3 ARG A 149     -13.692  -7.948 -53.725  1.00 46.52           H  
ATOM   2586  NE  ARG A 149     -13.994  -8.481 -55.745  1.00 46.52           N  
ATOM   2587  HE  ARG A 149     -14.026  -7.952 -56.605  1.00 46.52           H  
ATOM   2588  NH1 ARG A 149     -14.732 -10.329 -54.604  1.00 46.52           N  
ATOM   2589 HH11 ARG A 149     -15.308 -11.157 -54.543  1.00 46.52           H  
ATOM   2590 HH12 ARG A 149     -14.243  -9.997 -53.785  1.00 46.52           H  
ATOM   2591  NH2 ARG A 149     -15.419  -9.980 -56.701  1.00 46.52           N  
ATOM   2592 HH21 ARG A 149     -15.436  -9.426 -57.545  1.00 46.52           H  
ATOM   2593 HH22 ARG A 149     -15.967 -10.827 -56.639  1.00 46.52           H  
ATOM   2594  CZ  ARG A 149     -14.708  -9.591 -55.679  1.00 46.52           C  
ATOM   2595  N   TYR A 150     -12.834  -2.889 -52.462  1.00 44.35           N  
ATOM   2596  H   TYR A 150     -13.467  -2.846 -53.248  1.00 44.35           H  
ATOM   2597  CA  TYR A 150     -13.360  -2.350 -51.216  1.00 44.35           C  
ATOM   2598  HA  TYR A 150     -12.555  -1.972 -50.585  1.00 44.35           H  
ATOM   2599  C   TYR A 150     -14.107  -3.475 -50.489  1.00 44.35           C  
ATOM   2600  CB  TYR A 150     -14.346  -1.212 -51.568  1.00 44.35           C  
ATOM   2601  HB2 TYR A 150     -15.288  -1.383 -51.047  1.00 44.35           H  
ATOM   2602  HB3 TYR A 150     -14.596  -1.242 -52.629  1.00 44.35           H  
ATOM   2603  O   TYR A 150     -15.108  -3.948 -51.015  1.00 44.35           O  
ATOM   2604  CG  TYR A 150     -13.901   0.192 -51.222  1.00 44.35           C  
ATOM   2605  CD1 TYR A 150     -14.389   0.796 -50.047  1.00 44.35           C  
ATOM   2606  HD1 TYR A 150     -15.038   0.240 -49.386  1.00 44.35           H  
ATOM   2607  CD2 TYR A 150     -13.069   0.918 -52.096  1.00 44.35           C  
ATOM   2608  HD2 TYR A 150     -12.711   0.463 -53.007  1.00 44.35           H  
ATOM   2609  CE1 TYR A 150     -14.053   2.128 -49.743  1.00 44.35           C  
ATOM   2610  HE1 TYR A 150     -14.439   2.592 -48.848  1.00 44.35           H  
ATOM   2611  CE2 TYR A 150     -12.725   2.250 -51.791  1.00 44.35           C  
ATOM   2612  HE2 TYR A 150     -12.099   2.825 -52.457  1.00 44.35           H  
ATOM   2613  OH  TYR A 150     -12.897   4.145 -50.334  1.00 44.35           O  
ATOM   2614  HH  TYR A 150     -13.341   4.467 -49.547  1.00 44.35           H  
ATOM   2615  CZ  TYR A 150     -13.220   2.857 -50.618  1.00 44.35           C  
ATOM   2616  N   ASP A 151     -13.671  -3.844 -49.286  1.00 48.47           N  
ATOM   2617  H   ASP A 151     -12.790  -3.483 -48.950  1.00 48.47           H  
ATOM   2618  CA  ASP A 151     -14.468  -4.627 -48.336  1.00 48.47           C  
ATOM   2619  HA  ASP A 151     -15.463  -4.803 -48.746  1.00 48.47           H  
ATOM   2620  C   ASP A 151     -14.591  -3.824 -47.028  1.00 48.47           C  
ATOM   2621  CB  ASP A 151     -13.845  -6.010 -48.069  1.00 48.47           C  
ATOM   2622  HB2 ASP A 151     -12.777  -5.894 -47.885  1.00 48.47           H  
ATOM   2623  HB3 ASP A 151     -14.294  -6.417 -47.163  1.00 48.47           H  
ATOM   2624  O   ASP A 151     -13.575  -3.527 -46.391  1.00 48.47           O  
ATOM   2625  CG  ASP A 151     -14.073  -7.031 -49.192  1.00 48.47           C  
ATOM   2626  OD1 ASP A 151     -15.150  -6.991 -49.826  1.00 48.47           O  
ATOM   2627  OD2 ASP A 151     -13.181  -7.887 -49.383  1.00 48.47           O  
ATOM   2628  N   PRO A 152     -15.805  -3.440 -46.594  1.00 55.13           N  
ATOM   2629  CA  PRO A 152     -16.020  -2.811 -45.303  1.00 55.13           C  
ATOM   2630  HA  PRO A 152     -15.127  -2.293 -44.955  1.00 55.13           H  
ATOM   2631  C   PRO A 152     -16.411  -3.888 -44.283  1.00 55.13           C  
ATOM   2632  CB  PRO A 152     -17.125  -1.785 -45.574  1.00 55.13           C  
ATOM   2633  HB2 PRO A 152     -17.692  -1.538 -44.677  1.00 55.13           H  
ATOM   2634  HB3 PRO A 152     -16.680  -0.885 -45.998  1.00 55.13           H  
ATOM   2635  O   PRO A 152     -17.590  -4.157 -44.084  1.00 55.13           O  
ATOM   2636  CG  PRO A 152     -17.996  -2.467 -46.634  1.00 55.13           C  
ATOM   2637  HG2 PRO A 152     -18.414  -1.737 -47.328  1.00 55.13           H  
ATOM   2638  HG3 PRO A 152     -18.798  -3.028 -46.155  1.00 55.13           H  
ATOM   2639  CD  PRO A 152     -17.051  -3.438 -47.353  1.00 55.13           C  
ATOM   2640  HD2 PRO A 152     -16.869  -3.084 -48.367  1.00 55.13           H  
ATOM   2641  HD3 PRO A 152     -17.483  -4.439 -47.379  1.00 55.13           H  
ATOM   2642  N   ILE A 153     -15.443  -4.527 -43.622  1.00 49.89           N  
ATOM   2643  H   ILE A 153     -14.483  -4.365 -43.889  1.00 49.89           H  
ATOM   2644  CA  ILE A 153     -15.726  -5.466 -42.521  1.00 49.89           C  
ATOM   2645  HA  ILE A 153     -16.733  -5.273 -42.153  1.00 49.89           H  
ATOM   2646  C   ILE A 153     -14.769  -5.180 -41.362  1.00 49.89           C  
ATOM   2647  CB  ILE A 153     -15.721  -6.943 -42.989  1.00 49.89           C  
ATOM   2648  HB  ILE A 153     -14.733  -7.187 -43.378  1.00 49.89           H  
ATOM   2649  O   ILE A 153     -13.574  -5.449 -41.421  1.00 49.89           O  
ATOM   2650  CG1 ILE A 153     -16.767  -7.166 -44.112  1.00 49.89           C  
ATOM   2651 HG12 ILE A 153     -16.527  -6.516 -44.954  1.00 49.89           H  
ATOM   2652 HG13 ILE A 153     -17.759  -6.898 -43.747  1.00 49.89           H  
ATOM   2653  CG2 ILE A 153     -16.020  -7.865 -41.788  1.00 49.89           C  
ATOM   2654 HG21 ILE A 153     -15.989  -8.909 -42.098  1.00 49.89           H  
ATOM   2655 HG22 ILE A 153     -17.005  -7.645 -41.376  1.00 49.89           H  
ATOM   2656 HG23 ILE A 153     -15.262  -7.744 -41.013  1.00 49.89           H  
ATOM   2657  CD1 ILE A 153     -16.824  -8.586 -44.683  1.00 49.89           C  
ATOM   2658 HD11 ILE A 153     -17.247  -9.275 -43.952  1.00 49.89           H  
ATOM   2659 HD12 ILE A 153     -17.459  -8.592 -45.569  1.00 49.89           H  
ATOM   2660 HD13 ILE A 153     -15.824  -8.913 -44.965  1.00 49.89           H  
ATOM   2661  N   GLY A 154     -15.315  -4.577 -40.307  1.00 37.60           N  
ATOM   2662  H   GLY A 154     -16.293  -4.336 -40.383  1.00 37.60           H  
ATOM   2663  CA  GLY A 154     -14.587  -4.194 -39.098  1.00 37.60           C  
ATOM   2664  HA2 GLY A 154     -14.232  -5.097 -38.602  1.00 37.60           H  
ATOM   2665  HA3 GLY A 154     -13.722  -3.591 -39.375  1.00 37.60           H  
ATOM   2666  C   GLY A 154     -15.438  -3.400 -38.102  1.00 37.60           C  
ATOM   2667  O   GLY A 154     -14.927  -2.519 -37.418  1.00 37.60           O  
ATOM   2668  N   GLN A 155     -16.747  -3.666 -38.040  1.00 38.67           N  
ATOM   2669  H   GLN A 155     -17.099  -4.421 -38.612  1.00 38.67           H  
ATOM   2670  CA  GLN A 155     -17.594  -3.292 -36.907  1.00 38.67           C  
ATOM   2671  HA  GLN A 155     -17.188  -2.427 -36.383  1.00 38.67           H  
ATOM   2672  C   GLN A 155     -17.630  -4.481 -35.947  1.00 38.67           C  
ATOM   2673  CB  GLN A 155     -19.037  -2.982 -37.356  1.00 38.67           C  
ATOM   2674  HB2 GLN A 155     -19.683  -3.104 -36.486  1.00 38.67           H  
ATOM   2675  HB3 GLN A 155     -19.354  -3.709 -38.104  1.00 38.67           H  
ATOM   2676  O   GLN A 155     -18.326  -5.439 -36.234  1.00 38.67           O  
ATOM   2677  CG  GLN A 155     -19.275  -1.566 -37.889  1.00 38.67           C  
ATOM   2678  HG2 GLN A 155     -18.729  -1.438 -38.824  1.00 38.67           H  
ATOM   2679  HG3 GLN A 155     -18.901  -0.840 -37.167  1.00 38.67           H  
ATOM   2680  CD  GLN A 155     -20.761  -1.283 -38.135  1.00 38.67           C  
ATOM   2681  NE2 GLN A 155     -21.105  -0.115 -38.628  1.00 38.67           N  
ATOM   2682 HE21 GLN A 155     -22.088  -0.019 -38.840  1.00 38.67           H  
ATOM   2683 HE22 GLN A 155     -20.406   0.542 -38.944  1.00 38.67           H  
ATOM   2684  OE1 GLN A 155     -21.648  -2.075 -37.873  1.00 38.67           O  
ATOM   2685  N   GLU A 156     -16.871  -4.428 -34.850  1.00 40.60           N  
ATOM   2686  H   GLU A 156     -16.132  -3.740 -34.858  1.00 40.60           H  
ATOM   2687  CA  GLU A 156     -17.160  -5.092 -33.560  1.00 40.60           C  
ATOM   2688  HA  GLU A 156     -17.955  -4.533 -33.066  1.00 40.60           H  
ATOM   2689  C   GLU A 156     -15.923  -5.011 -32.649  1.00 40.60           C  
ATOM   2690  CB  GLU A 156     -17.637  -6.568 -33.666  1.00 40.60           C  
ATOM   2691  HB2 GLU A 156     -17.292  -7.029 -34.591  1.00 40.60           H  
ATOM   2692  HB3 GLU A 156     -17.223  -7.146 -32.840  1.00 40.60           H  
ATOM   2693  O   GLU A 156     -15.154  -5.954 -32.540  1.00 40.60           O  
ATOM   2694  CG  GLU A 156     -19.164  -6.683 -33.505  1.00 40.60           C  
ATOM   2695  HG2 GLU A 156     -19.438  -6.157 -32.590  1.00 40.60           H  
ATOM   2696  HG3 GLU A 156     -19.683  -6.185 -34.324  1.00 40.60           H  
ATOM   2697  CD  GLU A 156     -19.656  -8.133 -33.391  1.00 40.60           C  
ATOM   2698  OE1 GLU A 156     -20.765  -8.294 -32.829  1.00 40.60           O  
ATOM   2699  OE2 GLU A 156     -18.897  -9.061 -33.742  1.00 40.60           O  
ATOM   2700  N   ALA A 157     -15.693  -3.865 -31.993  1.00 41.05           N  
ATOM   2701  H   ALA A 157     -16.245  -3.063 -32.260  1.00 41.05           H  
ATOM   2702  CA  ALA A 157     -14.877  -3.772 -30.768  1.00 41.05           C  
ATOM   2703  HA  ALA A 157     -15.339  -4.397 -30.004  1.00 41.05           H  
ATOM   2704  C   ALA A 157     -14.838  -2.328 -30.229  1.00 41.05           C  
ATOM   2705  CB  ALA A 157     -13.434  -4.290 -30.975  1.00 41.05           C  
ATOM   2706  HB1 ALA A 157     -13.006  -3.854 -31.878  1.00 41.05           H  
ATOM   2707  HB2 ALA A 157     -12.810  -4.021 -30.122  1.00 41.05           H  
ATOM   2708  HB3 ALA A 157     -13.406  -5.377 -31.050  1.00 41.05           H  
ATOM   2709  O   ALA A 157     -13.804  -1.673 -30.269  1.00 41.05           O  
ATOM   2710  N   SER A 158     -15.949  -1.803 -29.699  1.00 43.70           N  
ATOM   2711  H   SER A 158     -16.805  -2.333 -29.787  1.00 43.70           H  
ATOM   2712  CA  SER A 158     -15.880  -0.687 -28.721  1.00 43.70           C  
ATOM   2713  HA  SER A 158     -15.116  -0.951 -27.991  1.00 43.70           H  
ATOM   2714  C   SER A 158     -17.164  -0.440 -27.912  1.00 43.70           C  
ATOM   2715  CB  SER A 158     -15.421   0.639 -29.356  1.00 43.70           C  
ATOM   2716  HB2 SER A 158     -15.332   1.396 -28.577  1.00 43.70           H  
ATOM   2717  HB3 SER A 158     -14.442   0.535 -29.822  1.00 43.70           H  
ATOM   2718  O   SER A 158     -17.134   0.268 -26.906  1.00 43.70           O  
ATOM   2719  OG  SER A 158     -16.349   1.084 -30.317  1.00 43.70           O  
ATOM   2720  HG  SER A 158     -15.870   1.515 -31.028  1.00 43.70           H  
ATOM   2721  N   SER A 159     -18.290  -1.081 -28.229  1.00 42.19           N  
ATOM   2722  H   SER A 159     -18.331  -1.604 -29.092  1.00 42.19           H  
ATOM   2723  CA  SER A 159     -19.573  -0.849 -27.551  1.00 42.19           C  
ATOM   2724  HA  SER A 159     -19.567   0.161 -27.141  1.00 42.19           H  
ATOM   2725  C   SER A 159     -19.845  -1.802 -26.372  1.00 42.19           C  
ATOM   2726  CB  SER A 159     -20.691  -0.876 -28.598  1.00 42.19           C  
ATOM   2727  HB2 SER A 159     -20.498  -0.109 -29.348  1.00 42.19           H  
ATOM   2728  HB3 SER A 159     -21.654  -0.675 -28.130  1.00 42.19           H  
ATOM   2729  O   SER A 159     -20.850  -2.509 -26.369  1.00 42.19           O  
ATOM   2730  OG  SER A 159     -20.711  -2.139 -29.226  1.00 42.19           O  
ATOM   2731  HG  SER A 159     -21.194  -2.753 -28.668  1.00 42.19           H  
ATOM   2732  N   LYS A 160     -18.978  -1.848 -25.345  1.00 44.50           N  
ATOM   2733  H   LYS A 160     -18.121  -1.323 -25.443  1.00 44.50           H  
ATOM   2734  CA  LYS A 160     -19.262  -2.594 -24.087  1.00 44.50           C  
ATOM   2735  HA  LYS A 160     -20.345  -2.685 -24.011  1.00 44.50           H  
ATOM   2736  C   LYS A 160     -18.925  -1.863 -22.771  1.00 44.50           C  
ATOM   2737  CB  LYS A 160     -18.733  -4.054 -24.149  1.00 44.50           C  
ATOM   2738  HB2 LYS A 160     -17.720  -4.062 -24.551  1.00 44.50           H  
ATOM   2739  HB3 LYS A 160     -18.696  -4.475 -23.144  1.00 44.50           H  
ATOM   2740  O   LYS A 160     -18.986  -2.478 -21.714  1.00 44.50           O  
ATOM   2741  CG  LYS A 160     -19.642  -4.976 -24.994  1.00 44.50           C  
ATOM   2742  HG2 LYS A 160     -19.593  -4.655 -26.034  1.00 44.50           H  
ATOM   2743  HG3 LYS A 160     -20.670  -4.877 -24.644  1.00 44.50           H  
ATOM   2744  CD  LYS A 160     -19.254  -6.464 -24.954  1.00 44.50           C  
ATOM   2745  HD2 LYS A 160     -18.236  -6.569 -25.328  1.00 44.50           H  
ATOM   2746  HD3 LYS A 160     -19.297  -6.830 -23.928  1.00 44.50           H  
ATOM   2747  CE  LYS A 160     -20.219  -7.273 -25.842  1.00 44.50           C  
ATOM   2748  HE2 LYS A 160     -20.295  -6.773 -26.808  1.00 44.50           H  
ATOM   2749  HE3 LYS A 160     -21.211  -7.257 -25.390  1.00 44.50           H  
ATOM   2750  NZ  LYS A 160     -19.779  -8.679 -26.063  1.00 44.50           N  
ATOM   2751  HZ1 LYS A 160     -19.698  -9.195 -25.199  1.00 44.50           H  
ATOM   2752  HZ2 LYS A 160     -20.433  -9.164 -26.661  1.00 44.50           H  
ATOM   2753  HZ3 LYS A 160     -18.893  -8.706 -26.546  1.00 44.50           H  
ATOM   2754  N   LEU A 161     -18.685  -0.544 -22.781  1.00 40.92           N  
ATOM   2755  H   LEU A 161     -18.611  -0.076 -23.673  1.00 40.92           H  
ATOM   2756  CA  LEU A 161     -18.443   0.243 -21.547  1.00 40.92           C  
ATOM   2757  HA  LEU A 161     -18.611  -0.417 -20.696  1.00 40.92           H  
ATOM   2758  C   LEU A 161     -19.450   1.374 -21.246  1.00 40.92           C  
ATOM   2759  CB  LEU A 161     -16.960   0.674 -21.476  1.00 40.92           C  
ATOM   2760  HB2 LEU A 161     -16.855   1.552 -20.839  1.00 40.92           H  
ATOM   2761  HB3 LEU A 161     -16.627   0.960 -22.473  1.00 40.92           H  
ATOM   2762  O   LEU A 161     -19.189   2.204 -20.383  1.00 40.92           O  
ATOM   2763  CG  LEU A 161     -16.029  -0.419 -20.912  1.00 40.92           C  
ATOM   2764  HG  LEU A 161     -16.164  -1.341 -21.478  1.00 40.92           H  
ATOM   2765  CD1 LEU A 161     -14.574   0.026 -21.056  1.00 40.92           C  
ATOM   2766 HD11 LEU A 161     -13.910  -0.759 -20.694  1.00 40.92           H  
ATOM   2767 HD12 LEU A 161     -14.349   0.211 -22.106  1.00 40.92           H  
ATOM   2768 HD13 LEU A 161     -14.402   0.939 -20.486  1.00 40.92           H  
ATOM   2769  CD2 LEU A 161     -16.279  -0.701 -19.424  1.00 40.92           C  
ATOM   2770 HD21 LEU A 161     -15.518  -1.385 -19.048  1.00 40.92           H  
ATOM   2771 HD22 LEU A 161     -16.240   0.228 -18.854  1.00 40.92           H  
ATOM   2772 HD23 LEU A 161     -17.248  -1.177 -19.280  1.00 40.92           H  
ATOM   2773  N   TYR A 162     -20.640   1.370 -21.858  1.00 43.28           N  
ATOM   2774  H   TYR A 162     -20.807   0.674 -22.571  1.00 43.28           H  
ATOM   2775  CA  TYR A 162     -21.664   2.414 -21.641  1.00 43.28           C  
ATOM   2776  HA  TYR A 162     -21.282   3.108 -20.892  1.00 43.28           H  
ATOM   2777  C   TYR A 162     -22.994   1.950 -21.002  1.00 43.28           C  
ATOM   2778  CB  TYR A 162     -21.823   3.262 -22.920  1.00 43.28           C  
ATOM   2779  HB2 TYR A 162     -22.851   3.606 -23.027  1.00 43.28           H  
ATOM   2780  HB3 TYR A 162     -21.605   2.656 -23.799  1.00 43.28           H  
ATOM   2781  O   TYR A 162     -23.982   2.672 -21.063  1.00 43.28           O  
ATOM   2782  CG  TYR A 162     -20.935   4.493 -22.908  1.00 43.28           C  
ATOM   2783  CD1 TYR A 162     -21.361   5.648 -22.222  1.00 43.28           C  
ATOM   2784  HD1 TYR A 162     -22.323   5.659 -21.731  1.00 43.28           H  
ATOM   2785  CD2 TYR A 162     -19.682   4.481 -23.551  1.00 43.28           C  
ATOM   2786  HD2 TYR A 162     -19.348   3.602 -24.082  1.00 43.28           H  
ATOM   2787  CE1 TYR A 162     -20.542   6.793 -22.181  1.00 43.28           C  
ATOM   2788  HE1 TYR A 162     -20.875   7.680 -21.662  1.00 43.28           H  
ATOM   2789  CE2 TYR A 162     -18.859   5.624 -23.510  1.00 43.28           C  
ATOM   2790  HE2 TYR A 162     -17.899   5.631 -24.006  1.00 43.28           H  
ATOM   2791  OH  TYR A 162     -18.488   7.880 -22.798  1.00 43.28           O  
ATOM   2792  HH  TYR A 162     -18.906   8.620 -22.353  1.00 43.28           H  
ATOM   2793  CZ  TYR A 162     -19.287   6.781 -22.828  1.00 43.28           C  
ATOM   2794  N   LYS A 163     -23.055   0.784 -20.333  1.00 45.03           N  
ATOM   2795  H   LYS A 163     -22.217   0.222 -20.286  1.00 45.03           H  
ATOM   2796  CA  LYS A 163     -24.318   0.246 -19.755  1.00 45.03           C  
ATOM   2797  HA  LYS A 163     -25.078   1.022 -19.842  1.00 45.03           H  
ATOM   2798  C   LYS A 163     -24.359   0.001 -18.233  1.00 45.03           C  
ATOM   2799  CB  LYS A 163     -24.846  -0.931 -20.610  1.00 45.03           C  
ATOM   2800  HB2 LYS A 163     -24.014  -1.551 -20.944  1.00 45.03           H  
ATOM   2801  HB3 LYS A 163     -25.511  -1.559 -20.018  1.00 45.03           H  
ATOM   2802  O   LYS A 163     -25.267  -0.669 -17.762  1.00 45.03           O  
ATOM   2803  CG  LYS A 163     -25.653  -0.424 -21.822  1.00 45.03           C  
ATOM   2804  HG2 LYS A 163     -26.456   0.221 -21.468  1.00 45.03           H  
ATOM   2805  HG3 LYS A 163     -25.000   0.156 -22.474  1.00 45.03           H  
ATOM   2806  CD  LYS A 163     -26.270  -1.580 -22.625  1.00 45.03           C  
ATOM   2807  HD2 LYS A 163     -25.469  -2.204 -23.022  1.00 45.03           H  
ATOM   2808  HD3 LYS A 163     -26.893  -2.182 -21.963  1.00 45.03           H  
ATOM   2809  CE  LYS A 163     -27.127  -1.037 -23.779  1.00 45.03           C  
ATOM   2810  HE2 LYS A 163     -27.923  -0.423 -23.358  1.00 45.03           H  
ATOM   2811  HE3 LYS A 163     -26.506  -0.389 -24.398  1.00 45.03           H  
ATOM   2812  NZ  LYS A 163     -27.709  -2.124 -24.610  1.00 45.03           N  
ATOM   2813  HZ1 LYS A 163     -28.276  -1.740 -25.353  1.00 45.03           H  
ATOM   2814  HZ2 LYS A 163     -28.299  -2.728 -24.055  1.00 45.03           H  
ATOM   2815  HZ3 LYS A 163     -26.986  -2.686 -25.036  1.00 45.03           H  
ATOM   2816  N   ILE A 164     -23.462   0.598 -17.437  1.00 43.32           N  
ATOM   2817  H   ILE A 164     -22.703   1.106 -17.871  1.00 43.32           H  
ATOM   2818  CA  ILE A 164     -23.595   0.634 -15.952  1.00 43.32           C  
ATOM   2819  HA  ILE A 164     -24.561   0.203 -15.690  1.00 43.32           H  
ATOM   2820  C   ILE A 164     -23.701   2.079 -15.405  1.00 43.32           C  
ATOM   2821  CB  ILE A 164     -22.544  -0.290 -15.263  1.00 43.32           C  
ATOM   2822  HB  ILE A 164     -21.547   0.073 -15.511  1.00 43.32           H  
ATOM   2823  O   ILE A 164     -23.851   2.299 -14.210  1.00 43.32           O  
ATOM   2824  CG1 ILE A 164     -22.692  -1.737 -15.808  1.00 43.32           C  
ATOM   2825 HG12 ILE A 164     -23.706  -2.090 -15.623  1.00 43.32           H  
ATOM   2826 HG13 ILE A 164     -22.533  -1.730 -16.886  1.00 43.32           H  
ATOM   2827  CG2 ILE A 164     -22.677  -0.318 -13.724  1.00 43.32           C  
ATOM   2828 HG21 ILE A 164     -22.397   0.644 -13.296  1.00 43.32           H  
ATOM   2829 HG22 ILE A 164     -21.994  -1.042 -13.278  1.00 43.32           H  
ATOM   2830 HG23 ILE A 164     -23.699  -0.563 -13.436  1.00 43.32           H  
ATOM   2831  CD1 ILE A 164     -21.709  -2.771 -15.242  1.00 43.32           C  
ATOM   2832 HD11 ILE A 164     -21.762  -3.680 -15.841  1.00 43.32           H  
ATOM   2833 HD12 ILE A 164     -20.692  -2.381 -15.282  1.00 43.32           H  
ATOM   2834 HD13 ILE A 164     -21.968  -3.030 -14.215  1.00 43.32           H  
ATOM   2835  N   ALA A 165     -23.738   3.098 -16.270  1.00 41.01           N  
ATOM   2836  H   ALA A 165     -23.686   2.906 -17.260  1.00 41.01           H  
ATOM   2837  CA  ALA A 165     -23.808   4.504 -15.849  1.00 41.01           C  
ATOM   2838  HA  ALA A 165     -23.429   4.573 -14.829  1.00 41.01           H  
ATOM   2839  C   ALA A 165     -25.233   5.107 -15.790  1.00 41.01           C  
ATOM   2840  CB  ALA A 165     -22.837   5.318 -16.713  1.00 41.01           C  
ATOM   2841  HB1 ALA A 165     -21.852   4.852 -16.717  1.00 41.01           H  
ATOM   2842  HB2 ALA A 165     -23.213   5.386 -17.734  1.00 41.01           H  
ATOM   2843  HB3 ALA A 165     -22.744   6.325 -16.306  1.00 41.01           H  
ATOM   2844  O   ALA A 165     -25.362   6.313 -15.621  1.00 41.01           O  
ATOM   2845  N   SER A 166     -26.308   4.313 -15.912  1.00 48.09           N  
ATOM   2846  H   SER A 166     -26.168   3.325 -16.067  1.00 48.09           H  
ATOM   2847  CA  SER A 166     -27.693   4.832 -15.970  1.00 48.09           C  
ATOM   2848  HA  SER A 166     -27.659   5.912 -15.825  1.00 48.09           H  
ATOM   2849  C   SER A 166     -28.632   4.332 -14.861  1.00 48.09           C  
ATOM   2850  CB  SER A 166     -28.288   4.631 -17.367  1.00 48.09           C  
ATOM   2851  HB2 SER A 166     -27.554   4.920 -18.120  1.00 48.09           H  
ATOM   2852  HB3 SER A 166     -29.168   5.264 -17.481  1.00 48.09           H  
ATOM   2853  O   SER A 166     -29.846   4.460 -14.989  1.00 48.09           O  
ATOM   2854  OG  SER A 166     -28.663   3.283 -17.559  1.00 48.09           O  
ATOM   2855  HG  SER A 166     -29.502   3.151 -17.113  1.00 48.09           H  
ATOM   2856  N   ILE A 167     -28.097   3.786 -13.762  1.00 48.87           N  
ATOM   2857  H   ILE A 167     -27.092   3.705 -13.715  1.00 48.87           H  
ATOM   2858  CA  ILE A 167     -28.872   3.378 -12.574  1.00 48.87           C  
ATOM   2859  HA  ILE A 167     -29.889   3.757 -12.679  1.00 48.87           H  
ATOM   2860  C   ILE A 167     -28.290   4.079 -11.336  1.00 48.87           C  
ATOM   2861  CB  ILE A 167     -28.997   1.837 -12.439  1.00 48.87           C  
ATOM   2862  HB  ILE A 167     -28.021   1.431 -12.172  1.00 48.87           H  
ATOM   2863  O   ILE A 167     -27.753   3.465 -10.424  1.00 48.87           O  
ATOM   2864  CG1 ILE A 167     -29.448   1.184 -13.770  1.00 48.87           C  
ATOM   2865 HG12 ILE A 167     -30.422   1.578 -14.058  1.00 48.87           H  
ATOM   2866 HG13 ILE A 167     -28.736   1.439 -14.555  1.00 48.87           H  
ATOM   2867  CG2 ILE A 167     -30.008   1.483 -11.325  1.00 48.87           C  
ATOM   2868 HG21 ILE A 167     -29.731   1.950 -10.380  1.00 48.87           H  
ATOM   2869 HG22 ILE A 167     -30.022   0.407 -11.153  1.00 48.87           H  
ATOM   2870 HG23 ILE A 167     -31.008   1.814 -11.604  1.00 48.87           H  
ATOM   2871  CD1 ILE A 167     -29.519  -0.348 -13.736  1.00 48.87           C  
ATOM   2872 HD11 ILE A 167     -28.581  -0.756 -13.358  1.00 48.87           H  
ATOM   2873 HD12 ILE A 167     -30.345  -0.681 -13.107  1.00 48.87           H  
ATOM   2874 HD13 ILE A 167     -29.686  -0.722 -14.746  1.00 48.87           H  
ATOM   2875  N   ALA A 168     -28.341   5.407 -11.351  1.00 40.11           N  
ATOM   2876  H   ALA A 168     -28.662   5.845 -12.203  1.00 40.11           H  
ATOM   2877  CA  ALA A 168     -28.257   6.265 -10.170  1.00 40.11           C  
ATOM   2878  HA  ALA A 168     -28.789   5.791  -9.346  1.00 40.11           H  
ATOM   2879  C   ALA A 168     -28.989   7.566 -10.520  1.00 40.11           C  
ATOM   2880  CB  ALA A 168     -26.805   6.473  -9.727  1.00 40.11           C  
ATOM   2881  HB1 ALA A 168     -26.360   5.520  -9.442  1.00 40.11           H  
ATOM   2882  HB2 ALA A 168     -26.778   7.147  -8.871  1.00 40.11           H  
ATOM   2883  HB3 ALA A 168     -26.228   6.910 -10.542  1.00 40.11           H  
ATOM   2884  O   ALA A 168     -28.404   8.583 -10.884  1.00 40.11           O  
ATOM   2885  N   ALA A 169     -30.312   7.438 -10.524  1.00 45.22           N  
ATOM   2886  H   ALA A 169     -30.683   6.544 -10.235  1.00 45.22           H  
ATOM   2887  CA  ALA A 169     -31.278   8.514 -10.654  1.00 45.22           C  
ATOM   2888  HA  ALA A 169     -31.051   9.070 -11.564  1.00 45.22           H  
ATOM   2889  C   ALA A 169     -31.172   9.497  -9.451  1.00 45.22           C  
ATOM   2890  CB  ALA A 169     -32.641   7.818 -10.826  1.00 45.22           C  
ATOM   2891  HB1 ALA A 169     -33.411   8.511 -11.166  1.00 45.22           H  
ATOM   2892  HB2 ALA A 169     -32.566   7.033 -11.578  1.00 45.22           H  
ATOM   2893  HB3 ALA A 169     -32.954   7.375  -9.880  1.00 45.22           H  
ATOM   2894  O   ALA A 169     -30.513   9.198  -8.454  1.00 45.22           O  
ATOM   2895  N   PRO A 170     -31.773  10.693  -9.553  1.00 50.60           N  
ATOM   2896  CA  PRO A 170     -31.290  11.948  -8.977  1.00 50.60           C  
ATOM   2897  HA  PRO A 170     -30.204  11.994  -9.049  1.00 50.60           H  
ATOM   2898  C   PRO A 170     -31.712  12.174  -7.517  1.00 50.60           C  
ATOM   2899  CB  PRO A 170     -31.914  13.012  -9.889  1.00 50.60           C  
ATOM   2900  HB2 PRO A 170     -32.019  13.976  -9.391  1.00 50.60           H  
ATOM   2901  HB3 PRO A 170     -31.311  13.118 -10.791  1.00 50.60           H  
ATOM   2902  O   PRO A 170     -32.849  11.897  -7.153  1.00 50.60           O  
ATOM   2903  CG  PRO A 170     -33.272  12.411 -10.252  1.00 50.60           C  
ATOM   2904  HG2 PRO A 170     -33.989  12.592  -9.451  1.00 50.60           H  
ATOM   2905  HG3 PRO A 170     -33.648  12.806 -11.196  1.00 50.60           H  
ATOM   2906  CD  PRO A 170     -32.964  10.927 -10.348  1.00 50.60           C  
ATOM   2907  HD2 PRO A 170     -32.770  10.679 -11.391  1.00 50.60           H  
ATOM   2908  HD3 PRO A 170     -33.807  10.354  -9.963  1.00 50.60           H  
ATOM   2909  N   VAL A 171     -30.841  12.798  -6.709  1.00 47.15           N  
ATOM   2910  H   VAL A 171     -29.893  12.913  -7.038  1.00 47.15           H  
ATOM   2911  CA  VAL A 171     -31.198  13.404  -5.400  1.00 47.15           C  
ATOM   2912  HA  VAL A 171     -32.265  13.626  -5.426  1.00 47.15           H  
ATOM   2913  C   VAL A 171     -30.491  14.762  -5.206  1.00 47.15           C  
ATOM   2914  CB  VAL A 171     -30.984  12.447  -4.193  1.00 47.15           C  
ATOM   2915  HB  VAL A 171     -29.916  12.330  -4.011  1.00 47.15           H  
ATOM   2916  O   VAL A 171     -29.952  15.060  -4.150  1.00 47.15           O  
ATOM   2917  CG1 VAL A 171     -31.666  12.955  -2.906  1.00 47.15           C  
ATOM   2918 HG11 VAL A 171     -31.553  12.219  -2.111  1.00 47.15           H  
ATOM   2919 HG12 VAL A 171     -32.728  13.119  -3.085  1.00 47.15           H  
ATOM   2920 HG13 VAL A 171     -31.221  13.882  -2.542  1.00 47.15           H  
ATOM   2921  CG2 VAL A 171     -31.582  11.050  -4.419  1.00 47.15           C  
ATOM   2922 HG21 VAL A 171     -32.652  11.125  -4.616  1.00 47.15           H  
ATOM   2923 HG22 VAL A 171     -31.097  10.561  -5.264  1.00 47.15           H  
ATOM   2924 HG23 VAL A 171     -31.424  10.425  -3.540  1.00 47.15           H  
ATOM   2925  N   LEU A 172     -30.454  15.617  -6.237  1.00 45.99           N  
ATOM   2926  H   LEU A 172     -30.871  15.335  -7.112  1.00 45.99           H  
ATOM   2927  CA  LEU A 172     -29.908  16.986  -6.120  1.00 45.99           C  
ATOM   2928  HA  LEU A 172     -29.889  17.255  -5.064  1.00 45.99           H  
ATOM   2929  C   LEU A 172     -30.831  18.063  -6.716  1.00 45.99           C  
ATOM   2930  CB  LEU A 172     -28.449  17.049  -6.633  1.00 45.99           C  
ATOM   2931  HB2 LEU A 172     -28.388  16.512  -7.580  1.00 45.99           H  
ATOM   2932  HB3 LEU A 172     -28.177  18.086  -6.830  1.00 45.99           H  
ATOM   2933  O   LEU A 172     -30.369  19.031  -7.309  1.00 45.99           O  
ATOM   2934  CG  LEU A 172     -27.389  16.497  -5.659  1.00 45.99           C  
ATOM   2935  HG  LEU A 172     -27.609  15.455  -5.426  1.00 45.99           H  
ATOM   2936  CD1 LEU A 172     -26.016  16.553  -6.330  1.00 45.99           C  
ATOM   2937 HD11 LEU A 172     -25.264  16.126  -5.666  1.00 45.99           H  
ATOM   2938 HD12 LEU A 172     -25.751  17.587  -6.555  1.00 45.99           H  
ATOM   2939 HD13 LEU A 172     -26.033  15.976  -7.254  1.00 45.99           H  
ATOM   2940  CD2 LEU A 172     -27.297  17.303  -4.357  1.00 45.99           C  
ATOM   2941 HD21 LEU A 172     -27.164  18.363  -4.577  1.00 45.99           H  
ATOM   2942 HD22 LEU A 172     -28.198  17.162  -3.761  1.00 45.99           H  
ATOM   2943 HD23 LEU A 172     -26.453  16.950  -3.765  1.00 45.99           H  
ATOM   2944  N   ALA A 173     -32.149  17.910  -6.545  1.00 48.65           N  
ATOM   2945  H   ALA A 173     -32.480  17.084  -6.067  1.00 48.65           H  
ATOM   2946  CA  ALA A 173     -33.134  18.901  -7.003  1.00 48.65           C  
ATOM   2947  HA  ALA A 173     -32.617  19.846  -7.166  1.00 48.65           H  
ATOM   2948  C   ALA A 173     -34.240  19.242  -5.979  1.00 48.65           C  
ATOM   2949  CB  ALA A 173     -33.683  18.463  -8.366  1.00 48.65           C  
ATOM   2950  HB1 ALA A 173     -32.860  18.302  -9.063  1.00 48.65           H  
ATOM   2951  HB2 ALA A 173     -34.331  19.241  -8.770  1.00 48.65           H  
ATOM   2952  HB3 ALA A 173     -34.256  17.542  -8.261  1.00 48.65           H  
ATOM   2953  O   ALA A 173     -35.253  19.832  -6.342  1.00 48.65           O  
ATOM   2954  N   SER A 174     -34.054  18.934  -4.692  1.00 53.33           N  
ATOM   2955  H   SER A 174     -33.222  18.429  -4.422  1.00 53.33           H  
ATOM   2956  CA  SER A 174     -34.956  19.368  -3.613  1.00 53.33           C  
ATOM   2957  HA  SER A 174     -35.785  19.939  -4.031  1.00 53.33           H  
ATOM   2958  C   SER A 174     -34.211  20.296  -2.651  1.00 53.33           C  
ATOM   2959  CB  SER A 174     -35.589  18.161  -2.914  1.00 53.33           C  
ATOM   2960  HB2 SER A 174     -36.298  17.691  -3.596  1.00 53.33           H  
ATOM   2961  HB3 SER A 174     -36.125  18.487  -2.023  1.00 53.33           H  
ATOM   2962  O   SER A 174     -33.430  19.851  -1.810  1.00 53.33           O  
ATOM   2963  OG  SER A 174     -34.603  17.211  -2.565  1.00 53.33           O  
ATOM   2964  HG  SER A 174     -34.036  17.610  -1.901  1.00 53.33           H  
ATOM   2965  N   GLY A 175     -34.426  21.602  -2.818  1.00 52.50           N  
ATOM   2966  H   GLY A 175     -35.064  21.883  -3.549  1.00 52.50           H  
ATOM   2967  CA  GLY A 175     -33.840  22.664  -2.003  1.00 52.50           C  
ATOM   2968  HA2 GLY A 175     -32.761  22.519  -1.939  1.00 52.50           H  
ATOM   2969  HA3 GLY A 175     -34.025  23.626  -2.481  1.00 52.50           H  
ATOM   2970  C   GLY A 175     -34.415  22.721  -0.589  1.00 52.50           C  
ATOM   2971  O   GLY A 175     -35.354  23.470  -0.349  1.00 52.50           O  
ATOM   2972  N   LEU A 176     -33.829  21.957   0.339  1.00 57.66           N  
ATOM   2973  H   LEU A 176     -33.154  21.277   0.019  1.00 57.66           H  
ATOM   2974  CA  LEU A 176     -34.206  21.941   1.762  1.00 57.66           C  
ATOM   2975  HA  LEU A 176     -34.570  22.936   2.017  1.00 57.66           H  
ATOM   2976  C   LEU A 176     -33.010  21.712   2.721  1.00 57.66           C  
ATOM   2977  CB  LEU A 176     -35.369  20.931   1.966  1.00 57.66           C  
ATOM   2978  HB2 LEU A 176     -35.300  20.157   1.202  1.00 57.66           H  
ATOM   2979  HB3 LEU A 176     -35.283  20.421   2.925  1.00 57.66           H  
ATOM   2980  O   LEU A 176     -33.167  21.080   3.759  1.00 57.66           O  
ATOM   2981  CG  LEU A 176     -36.778  21.556   1.928  1.00 57.66           C  
ATOM   2982  HG  LEU A 176     -36.908  22.143   1.019  1.00 57.66           H  
ATOM   2983  CD1 LEU A 176     -37.827  20.445   1.903  1.00 57.66           C  
ATOM   2984 HD11 LEU A 176     -38.823  20.885   1.854  1.00 57.66           H  
ATOM   2985 HD12 LEU A 176     -37.679  19.814   1.027  1.00 57.66           H  
ATOM   2986 HD13 LEU A 176     -37.749  19.838   2.805  1.00 57.66           H  
ATOM   2987  CD2 LEU A 176     -37.053  22.443   3.146  1.00 57.66           C  
ATOM   2988 HD21 LEU A 176     -36.905  21.879   4.066  1.00 57.66           H  
ATOM   2989 HD22 LEU A 176     -38.079  22.809   3.113  1.00 57.66           H  
ATOM   2990 HD23 LEU A 176     -36.388  23.307   3.148  1.00 57.66           H  
ATOM   2991  N   PHE A 177     -31.801  22.209   2.411  1.00 49.62           N  
ATOM   2992  H   PHE A 177     -31.695  22.738   1.557  1.00 49.62           H  
ATOM   2993  CA  PHE A 177     -30.612  21.974   3.265  1.00 49.62           C  
ATOM   2994  HA  PHE A 177     -30.953  21.479   4.174  1.00 49.62           H  
ATOM   2995  C   PHE A 177     -29.910  23.230   3.823  1.00 49.62           C  
ATOM   2996  CB  PHE A 177     -29.657  20.965   2.604  1.00 49.62           C  
ATOM   2997  HB2 PHE A 177     -30.242  20.227   2.055  1.00 49.62           H  
ATOM   2998  HB3 PHE A 177     -29.019  21.483   1.888  1.00 49.62           H  
ATOM   2999  O   PHE A 177     -28.781  23.154   4.290  1.00 49.62           O  
ATOM   3000  CG  PHE A 177     -28.805  20.214   3.617  1.00 49.62           C  
ATOM   3001  CD1 PHE A 177     -27.460  20.572   3.833  1.00 49.62           C  
ATOM   3002  HD1 PHE A 177     -27.015  21.371   3.259  1.00 49.62           H  
ATOM   3003  CD2 PHE A 177     -29.385  19.197   4.401  1.00 49.62           C  
ATOM   3004  HD2 PHE A 177     -30.421  18.929   4.256  1.00 49.62           H  
ATOM   3005  CE1 PHE A 177     -26.708  19.934   4.836  1.00 49.62           C  
ATOM   3006  HE1 PHE A 177     -25.686  20.235   5.016  1.00 49.62           H  
ATOM   3007  CE2 PHE A 177     -28.630  18.552   5.397  1.00 49.62           C  
ATOM   3008  HE2 PHE A 177     -29.086  17.786   6.007  1.00 49.62           H  
ATOM   3009  CZ  PHE A 177     -27.293  18.924   5.618  1.00 49.62           C  
ATOM   3010  HZ  PHE A 177     -26.719  18.443   6.397  1.00 49.62           H  
ATOM   3011  N   THR A 178     -30.557  24.396   3.847  1.00 57.21           N  
ATOM   3012  H   THR A 178     -31.468  24.473   3.417  1.00 57.21           H  
ATOM   3013  CA  THR A 178     -29.944  25.644   4.361  1.00 57.21           C  
ATOM   3014  HA  THR A 178     -28.882  25.460   4.528  1.00 57.21           H  
ATOM   3015  C   THR A 178     -30.415  26.091   5.751  1.00 57.21           C  
ATOM   3016  CB  THR A 178     -29.994  26.779   3.318  1.00 57.21           C  
ATOM   3017  HB  THR A 178     -30.012  27.756   3.801  1.00 57.21           H  
ATOM   3018  O   THR A 178     -30.175  27.233   6.120  1.00 57.21           O  
ATOM   3019  CG2 THR A 178     -28.762  26.728   2.414  1.00 57.21           C  
ATOM   3020 HG21 THR A 178     -28.704  25.759   1.917  1.00 57.21           H  
ATOM   3021 HG22 THR A 178     -28.822  27.517   1.665  1.00 57.21           H  
ATOM   3022 HG23 THR A 178     -27.863  26.881   3.011  1.00 57.21           H  
ATOM   3023  OG1 THR A 178     -31.128  26.660   2.483  1.00 57.21           O  
ATOM   3024  HG1 THR A 178     -31.305  27.532   2.125  1.00 57.21           H  
ATOM   3025  N   GLN A 179     -31.030  25.223   6.566  1.00 64.66           N  
ATOM   3026  H   GLN A 179     -31.207  24.286   6.233  1.00 64.66           H  
ATOM   3027  CA  GLN A 179     -31.660  25.654   7.831  1.00 64.66           C  
ATOM   3028  HA  GLN A 179     -31.504  26.728   7.931  1.00 64.66           H  
ATOM   3029  C   GLN A 179     -31.051  25.132   9.146  1.00 64.66           C  
ATOM   3030  CB  GLN A 179     -33.187  25.455   7.736  1.00 64.66           C  
ATOM   3031  HB2 GLN A 179     -33.546  24.836   8.559  1.00 64.66           H  
ATOM   3032  HB3 GLN A 179     -33.439  24.948   6.805  1.00 64.66           H  
ATOM   3033  O   GLN A 179     -31.603  25.435  10.195  1.00 64.66           O  
ATOM   3034  CG  GLN A 179     -33.905  26.815   7.775  1.00 64.66           C  
ATOM   3035  HG2 GLN A 179     -33.490  27.467   7.006  1.00 64.66           H  
ATOM   3036  HG3 GLN A 179     -33.731  27.278   8.747  1.00 64.66           H  
ATOM   3037  CD  GLN A 179     -35.408  26.718   7.540  1.00 64.66           C  
ATOM   3038  NE2 GLN A 179     -36.150  27.770   7.807  1.00 64.66           N  
ATOM   3039 HE21 GLN A 179     -37.145  27.650   7.680  1.00 64.66           H  
ATOM   3040 HE22 GLN A 179     -35.746  28.593   8.231  1.00 64.66           H  
ATOM   3041  OE1 GLN A 179     -35.943  25.720   7.087  1.00 64.66           O  
ATOM   3042  N   PHE A 180     -29.922  24.409   9.141  1.00 57.96           N  
ATOM   3043  H   PHE A 180     -29.490  24.184   8.257  1.00 57.96           H  
ATOM   3044  CA  PHE A 180     -29.408  23.775  10.376  1.00 57.96           C  
ATOM   3045  HA  PHE A 180     -29.948  24.198  11.223  1.00 57.96           H  
ATOM   3046  C   PHE A 180     -27.949  24.066  10.772  1.00 57.96           C  
ATOM   3047  CB  PHE A 180     -29.758  22.275  10.376  1.00 57.96           C  
ATOM   3048  HB2 PHE A 180     -30.064  21.959   9.378  1.00 57.96           H  
ATOM   3049  HB3 PHE A 180     -28.878  21.684  10.631  1.00 57.96           H  
ATOM   3050  O   PHE A 180     -27.483  23.506  11.757  1.00 57.96           O  
ATOM   3051  CG  PHE A 180     -30.861  21.942  11.364  1.00 57.96           C  
ATOM   3052  CD1 PHE A 180     -30.540  21.675  12.708  1.00 57.96           C  
ATOM   3053  HD1 PHE A 180     -29.510  21.698  13.033  1.00 57.96           H  
ATOM   3054  CD2 PHE A 180     -32.210  21.956  10.959  1.00 57.96           C  
ATOM   3055  HD2 PHE A 180     -32.468  22.193   9.937  1.00 57.96           H  
ATOM   3056  CE1 PHE A 180     -31.560  21.407  13.639  1.00 57.96           C  
ATOM   3057  HE1 PHE A 180     -31.313  21.220  14.673  1.00 57.96           H  
ATOM   3058  CE2 PHE A 180     -33.230  21.688  11.890  1.00 57.96           C  
ATOM   3059  HE2 PHE A 180     -34.265  21.714  11.582  1.00 57.96           H  
ATOM   3060  CZ  PHE A 180     -32.905  21.411  13.229  1.00 57.96           C  
ATOM   3061  HZ  PHE A 180     -33.688  21.223  13.949  1.00 57.96           H  
ATOM   3062  N   PHE A 181     -27.226  24.955  10.078  1.00 60.42           N  
ATOM   3063  H   PHE A 181     -27.656  25.435   9.300  1.00 60.42           H  
ATOM   3064  CA  PHE A 181     -25.868  25.357  10.490  1.00 60.42           C  
ATOM   3065  HA  PHE A 181     -25.763  25.219  11.566  1.00 60.42           H  
ATOM   3066  C   PHE A 181     -25.583  26.841  10.195  1.00 60.42           C  
ATOM   3067  CB  PHE A 181     -24.817  24.444   9.830  1.00 60.42           C  
ATOM   3068  HB2 PHE A 181     -23.840  24.919   9.919  1.00 60.42           H  
ATOM   3069  HB3 PHE A 181     -25.033  24.347   8.766  1.00 60.42           H  
ATOM   3070  O   PHE A 181     -25.100  27.168   9.108  1.00 60.42           O  
ATOM   3071  CG  PHE A 181     -24.707  23.068  10.462  1.00 60.42           C  
ATOM   3072  CD1 PHE A 181     -23.959  22.897  11.642  1.00 60.42           C  
ATOM   3073  HD1 PHE A 181     -23.459  23.742  12.094  1.00 60.42           H  
ATOM   3074  CD2 PHE A 181     -25.379  21.967   9.897  1.00 60.42           C  
ATOM   3075  HD2 PHE A 181     -25.972  22.097   9.004  1.00 60.42           H  
ATOM   3076  CE1 PHE A 181     -23.884  21.635  12.256  1.00 60.42           C  
ATOM   3077  HE1 PHE A 181     -23.329  21.515  13.175  1.00 60.42           H  
ATOM   3078  CE2 PHE A 181     -25.311  20.706  10.516  1.00 60.42           C  
ATOM   3079  HE2 PHE A 181     -25.850  19.870  10.096  1.00 60.42           H  
ATOM   3080  CZ  PHE A 181     -24.564  20.540  11.695  1.00 60.42           C  
ATOM   3081  HZ  PHE A 181     -24.528  19.577  12.182  1.00 60.42           H  
ATOM   3082  N   PRO A 182     -25.836  27.758  11.146  1.00 58.14           N  
ATOM   3083  CA  PRO A 182     -25.295  29.108  11.086  1.00 58.14           C  
ATOM   3084  HA  PRO A 182     -25.360  29.518  10.079  1.00 58.14           H  
ATOM   3085  C   PRO A 182     -23.823  29.052  11.531  1.00 58.14           C  
ATOM   3086  CB  PRO A 182     -26.191  29.922  12.028  1.00 58.14           C  
ATOM   3087  HB2 PRO A 182     -27.070  30.261  11.480  1.00 58.14           H  
ATOM   3088  HB3 PRO A 182     -25.667  30.773  12.461  1.00 58.14           H  
ATOM   3089  O   PRO A 182     -23.540  28.878  12.710  1.00 58.14           O  
ATOM   3090  CG  PRO A 182     -26.622  28.914  13.098  1.00 58.14           C  
ATOM   3091  HG2 PRO A 182     -25.913  28.928  13.927  1.00 58.14           H  
ATOM   3092  HG3 PRO A 182     -27.626  29.130  13.464  1.00 58.14           H  
ATOM   3093  CD  PRO A 182     -26.563  27.554  12.396  1.00 58.14           C  
ATOM   3094  HD2 PRO A 182     -27.574  27.208  12.181  1.00 58.14           H  
ATOM   3095  HD3 PRO A 182     -26.049  26.835  13.034  1.00 58.14           H  
ATOM   3096  N   GLY A 183     -22.866  29.135  10.601  1.00 68.38           N  
ATOM   3097  H   GLY A 183     -23.140  29.255   9.636  1.00 68.38           H  
ATOM   3098  CA  GLY A 183     -21.449  29.270  10.985  1.00 68.38           C  
ATOM   3099  HA2 GLY A 183     -21.252  30.318  11.209  1.00 68.38           H  
ATOM   3100  HA3 GLY A 183     -21.270  28.706  11.900  1.00 68.38           H  
ATOM   3101  C   GLY A 183     -20.391  28.803   9.986  1.00 68.38           C  
ATOM   3102  O   GLY A 183     -19.220  29.116  10.174  1.00 68.38           O  
ATOM   3103  N   PHE A 184     -20.749  28.098   8.909  1.00 67.17           N  
ATOM   3104  H   PHE A 184     -21.718  27.843   8.782  1.00 67.17           H  
ATOM   3105  CA  PHE A 184     -19.767  27.683   7.899  1.00 67.17           C  
ATOM   3106  HA  PHE A 184     -18.771  27.741   8.340  1.00 67.17           H  
ATOM   3107  C   PHE A 184     -19.738  28.655   6.713  1.00 67.17           C  
ATOM   3108  CB  PHE A 184     -19.952  26.204   7.523  1.00 67.17           C  
ATOM   3109  HB2 PHE A 184     -20.885  25.822   7.937  1.00 67.17           H  
ATOM   3110  HB3 PHE A 184     -20.020  26.103   6.440  1.00 67.17           H  
ATOM   3111  O   PHE A 184     -20.518  28.543   5.768  1.00 67.17           O  
ATOM   3112  CG  PHE A 184     -18.802  25.343   8.015  1.00 67.17           C  
ATOM   3113  CD1 PHE A 184     -17.718  25.061   7.161  1.00 67.17           C  
ATOM   3114  HD1 PHE A 184     -17.714  25.440   6.150  1.00 67.17           H  
ATOM   3115  CD2 PHE A 184     -18.783  24.875   9.342  1.00 67.17           C  
ATOM   3116  HD2 PHE A 184     -19.598  25.111  10.010  1.00 67.17           H  
ATOM   3117  CE1 PHE A 184     -16.630  24.300   7.627  1.00 67.17           C  
ATOM   3118  HE1 PHE A 184     -15.796  24.094   6.972  1.00 67.17           H  
ATOM   3119  CE2 PHE A 184     -17.695  24.115   9.808  1.00 67.17           C  
ATOM   3120  HE2 PHE A 184     -17.681  23.767  10.831  1.00 67.17           H  
ATOM   3121  CZ  PHE A 184     -16.620  23.825   8.950  1.00 67.17           C  
ATOM   3122  HZ  PHE A 184     -15.780  23.251   9.314  1.00 67.17           H  
ATOM   3123  N   GLY A 185     -18.820  29.623   6.773  1.00 64.09           N  
ATOM   3124  H   GLY A 185     -18.257  29.687   7.609  1.00 64.09           H  
ATOM   3125  CA  GLY A 185     -18.491  30.505   5.656  1.00 64.09           C  
ATOM   3126  HA2 GLY A 185     -17.832  31.301   6.002  1.00 64.09           H  
ATOM   3127  HA3 GLY A 185     -19.401  30.956   5.262  1.00 64.09           H  
ATOM   3128  C   GLY A 185     -17.774  29.736   4.545  1.00 64.09           C  
ATOM   3129  O   GLY A 185     -16.590  29.427   4.661  1.00 64.09           O  
ATOM   3130  N   LEU A 186     -18.493  29.424   3.465  1.00 65.73           N  
ATOM   3131  H   LEU A 186     -19.474  29.667   3.467  1.00 65.73           H  
ATOM   3132  CA  LEU A 186     -17.901  28.974   2.206  1.00 65.73           C  
ATOM   3133  HA  LEU A 186     -16.993  28.418   2.442  1.00 65.73           H  
ATOM   3134  C   LEU A 186     -17.532  30.198   1.345  1.00 65.73           C  
ATOM   3135  CB  LEU A 186     -18.872  28.038   1.462  1.00 65.73           C  
ATOM   3136  HB2 LEU A 186     -19.874  28.464   1.522  1.00 65.73           H  
ATOM   3137  HB3 LEU A 186     -18.596  28.004   0.408  1.00 65.73           H  
ATOM   3138  O   LEU A 186     -18.365  31.093   1.191  1.00 65.73           O  
ATOM   3139  CG  LEU A 186     -18.890  26.598   2.007  1.00 65.73           C  
ATOM   3140  HG  LEU A 186     -18.958  26.615   3.094  1.00 65.73           H  
ATOM   3141  CD1 LEU A 186     -20.105  25.849   1.458  1.00 65.73           C  
ATOM   3142 HD11 LEU A 186     -20.122  24.833   1.853  1.00 65.73           H  
ATOM   3143 HD12 LEU A 186     -20.068  25.817   0.369  1.00 65.73           H  
ATOM   3144 HD13 LEU A 186     -21.016  26.357   1.773  1.00 65.73           H  
ATOM   3145  CD2 LEU A 186     -17.636  25.820   1.591  1.00 65.73           C  
ATOM   3146 HD21 LEU A 186     -16.749  26.280   2.025  1.00 65.73           H  
ATOM   3147 HD22 LEU A 186     -17.703  24.796   1.960  1.00 65.73           H  
ATOM   3148 HD23 LEU A 186     -17.544  25.807   0.505  1.00 65.73           H  
ATOM   3149  N   PRO A 187     -16.319  30.252   0.763  1.00 71.66           N  
ATOM   3150  CA  PRO A 187     -15.925  31.325  -0.145  1.00 71.66           C  
ATOM   3151  HA  PRO A 187     -16.139  32.288   0.319  1.00 71.66           H  
ATOM   3152  C   PRO A 187     -16.690  31.241  -1.475  1.00 71.66           C  
ATOM   3153  CB  PRO A 187     -14.410  31.183  -0.312  1.00 71.66           C  
ATOM   3154  HB2 PRO A 187     -14.070  31.511  -1.294  1.00 71.66           H  
ATOM   3155  HB3 PRO A 187     -13.906  31.749   0.472  1.00 71.66           H  
ATOM   3156  O   PRO A 187     -16.958  30.157  -1.997  1.00 71.66           O  
ATOM   3157  CG  PRO A 187     -14.168  29.690  -0.094  1.00 71.66           C  
ATOM   3158  HG2 PRO A 187     -13.162  29.493   0.278  1.00 71.66           H  
ATOM   3159  HG3 PRO A 187     -14.342  29.154  -1.027  1.00 71.66           H  
ATOM   3160  CD  PRO A 187     -15.235  29.296   0.924  1.00 71.66           C  
ATOM   3161  HD2 PRO A 187     -14.831  29.377   1.933  1.00 71.66           H  
ATOM   3162  HD3 PRO A 187     -15.572  28.277   0.731  1.00 71.66           H  
ATOM   3163  N   SER A 188     -17.038  32.406  -2.023  1.00 67.02           N  
ATOM   3164  H   SER A 188     -16.711  33.256  -1.585  1.00 67.02           H  
ATOM   3165  CA  SER A 188     -17.782  32.577  -3.270  1.00 67.02           C  
ATOM   3166  HA  SER A 188     -18.721  32.031  -3.184  1.00 67.02           H  
ATOM   3167  C   SER A 188     -17.014  32.031  -4.480  1.00 67.02           C  
ATOM   3168  CB  SER A 188     -18.114  34.065  -3.465  1.00 67.02           C  
ATOM   3169  HB2 SER A 188     -18.573  34.204  -4.444  1.00 67.02           H  
ATOM   3170  HB3 SER A 188     -18.826  34.372  -2.699  1.00 67.02           H  
ATOM   3171  O   SER A 188     -15.890  32.436  -4.771  1.00 67.02           O  
ATOM   3172  OG  SER A 188     -16.955  34.874  -3.364  1.00 67.02           O  
ATOM   3173  HG  SER A 188     -17.176  35.781  -3.585  1.00 67.02           H  
ATOM   3174  N   LEU A 189     -17.642  31.121  -5.228  1.00 66.36           N  
ATOM   3175  H   LEU A 189     -18.555  30.807  -4.932  1.00 66.36           H  
ATOM   3176  CA  LEU A 189     -17.190  30.736  -6.565  1.00 66.36           C  
ATOM   3177  HA  LEU A 189     -16.116  30.913  -6.626  1.00 66.36           H  
ATOM   3178  C   LEU A 189     -17.892  31.614  -7.618  1.00 66.36           C  
ATOM   3179  CB  LEU A 189     -17.445  29.237  -6.804  1.00 66.36           C  
ATOM   3180  HB2 LEU A 189     -18.469  29.011  -6.507  1.00 66.36           H  
ATOM   3181  HB3 LEU A 189     -17.361  29.030  -7.871  1.00 66.36           H  
ATOM   3182  O   LEU A 189     -19.096  31.859  -7.492  1.00 66.36           O  
ATOM   3183  CG  LEU A 189     -16.475  28.308  -6.049  1.00 66.36           C  
ATOM   3184  HG  LEU A 189     -16.417  28.604  -5.001  1.00 66.36           H  
ATOM   3185  CD1 LEU A 189     -16.991  26.870  -6.114  1.00 66.36           C  
ATOM   3186 HD11 LEU A 189     -16.299  26.206  -5.597  1.00 66.36           H  
ATOM   3187 HD12 LEU A 189     -17.092  26.554  -7.153  1.00 66.36           H  
ATOM   3188 HD13 LEU A 189     -17.962  26.809  -5.622  1.00 66.36           H  
ATOM   3189  CD2 LEU A 189     -15.068  28.330  -6.657  1.00 66.36           C  
ATOM   3190 HD21 LEU A 189     -15.108  28.063  -7.714  1.00 66.36           H  
ATOM   3191 HD22 LEU A 189     -14.629  29.322  -6.547  1.00 66.36           H  
ATOM   3192 HD23 LEU A 189     -14.431  27.621  -6.129  1.00 66.36           H  
ATOM   3193  N   PRO A 190     -17.181  32.091  -8.656  1.00 68.43           N  
ATOM   3194  CA  PRO A 190     -17.771  32.893  -9.721  1.00 68.43           C  
ATOM   3195  HA  PRO A 190     -18.380  33.680  -9.277  1.00 68.43           H  
ATOM   3196  C   PRO A 190     -18.663  32.054 -10.651  1.00 68.43           C  
ATOM   3197  CB  PRO A 190     -16.590  33.542 -10.449  1.00 68.43           C  
ATOM   3198  HB2 PRO A 190     -16.334  34.481  -9.959  1.00 68.43           H  
ATOM   3199  HB3 PRO A 190     -16.795  33.708 -11.507  1.00 68.43           H  
ATOM   3200  O   PRO A 190     -18.430  30.872 -10.895  1.00 68.43           O  
ATOM   3201  CG  PRO A 190     -15.458  32.537 -10.242  1.00 68.43           C  
ATOM   3202  HG2 PRO A 190     -14.479  33.017 -10.276  1.00 68.43           H  
ATOM   3203  HG3 PRO A 190     -15.525  31.753 -10.996  1.00 68.43           H  
ATOM   3204  CD  PRO A 190     -15.749  31.943  -8.866  1.00 68.43           C  
ATOM   3205  HD2 PRO A 190     -15.212  32.507  -8.102  1.00 68.43           H  
ATOM   3206  HD3 PRO A 190     -15.451  30.895  -8.840  1.00 68.43           H  
ATOM   3207  N   SER A 191     -19.697  32.712 -11.179  1.00 57.50           N  
ATOM   3208  H   SER A 191     -19.784  33.684 -10.921  1.00 57.50           H  
ATOM   3209  CA  SER A 191     -20.722  32.170 -12.076  1.00 57.50           C  
ATOM   3210  HA  SER A 191     -21.272  31.403 -11.532  1.00 57.50           H  
ATOM   3211  C   SER A 191     -20.124  31.529 -13.339  1.00 57.50           C  
ATOM   3212  CB  SER A 191     -21.711  33.309 -12.420  1.00 57.50           C  
ATOM   3213  HB2 SER A 191     -22.685  33.072 -11.992  1.00 57.50           H  
ATOM   3214  HB3 SER A 191     -21.373  34.241 -11.967  1.00 57.50           H  
ATOM   3215  O   SER A 191     -19.496  32.212 -14.148  1.00 57.50           O  
ATOM   3216  OG  SER A 191     -21.867  33.540 -13.810  1.00 57.50           O  
ATOM   3217  HG  SER A 191     -20.989  33.585 -14.194  1.00 57.50           H  
ATOM   3218  N   LEU A 192     -20.410  30.245 -13.559  1.00 53.07           N  
ATOM   3219  H   LEU A 192     -20.879  29.734 -12.825  1.00 53.07           H  
ATOM   3220  CA  LEU A 192     -20.268  29.573 -14.852  1.00 53.07           C  
ATOM   3221  HA  LEU A 192     -19.489  30.058 -15.441  1.00 53.07           H  
ATOM   3222  C   LEU A 192     -21.589  29.709 -15.623  1.00 53.07           C  
ATOM   3223  CB  LEU A 192     -19.872  28.100 -14.621  1.00 53.07           C  
ATOM   3224  HB2 LEU A 192     -20.133  27.514 -15.502  1.00 53.07           H  
ATOM   3225  HB3 LEU A 192     -20.461  27.711 -13.790  1.00 53.07           H  
ATOM   3226  O   LEU A 192     -22.478  28.870 -15.505  1.00 53.07           O  
ATOM   3227  CG  LEU A 192     -18.373  27.897 -14.333  1.00 53.07           C  
ATOM   3228  HG  LEU A 192     -18.014  28.683 -13.669  1.00 53.07           H  
ATOM   3229  CD1 LEU A 192     -18.149  26.549 -13.648  1.00 53.07           C  
ATOM   3230 HD11 LEU A 192     -18.680  26.530 -12.696  1.00 53.07           H  
ATOM   3231 HD12 LEU A 192     -17.086  26.408 -13.455  1.00 53.07           H  
ATOM   3232 HD13 LEU A 192     -18.513  25.740 -14.282  1.00 53.07           H  
ATOM   3233  CD2 LEU A 192     -17.554  27.912 -15.628  1.00 53.07           C  
ATOM   3234 HD21 LEU A 192     -17.665  28.873 -16.129  1.00 53.07           H  
ATOM   3235 HD22 LEU A 192     -17.885  27.117 -16.296  1.00 53.07           H  
ATOM   3236 HD23 LEU A 192     -16.499  27.767 -15.394  1.00 53.07           H  
ATOM   3237  N   SER A 193     -21.733  30.783 -16.398  1.00 51.86           N  
ATOM   3238  H   SER A 193     -20.999  31.477 -16.398  1.00 51.86           H  
ATOM   3239  CA  SER A 193     -22.846  30.983 -17.334  1.00 51.86           C  
ATOM   3240  HA  SER A 193     -23.413  30.057 -17.424  1.00 51.86           H  
ATOM   3241  C   SER A 193     -22.301  31.300 -18.729  1.00 51.86           C  
ATOM   3242  CB  SER A 193     -23.830  32.050 -16.820  1.00 51.86           C  
ATOM   3243  HB2 SER A 193     -24.575  32.243 -17.593  1.00 51.86           H  
ATOM   3244  HB3 SER A 193     -24.345  31.661 -15.942  1.00 51.86           H  
ATOM   3245  O   SER A 193     -22.130  32.457 -19.084  1.00 51.86           O  
ATOM   3246  OG  SER A 193     -23.202  33.271 -16.474  1.00 51.86           O  
ATOM   3247  HG  SER A 193     -22.899  33.237 -15.564  1.00 51.86           H  
ATOM   3248  N   SER A 194     -21.938  30.267 -19.501  1.00 60.10           N  
ATOM   3249  H   SER A 194     -21.923  29.357 -19.063  1.00 60.10           H  
ATOM   3250  CA  SER A 194     -21.804  30.298 -20.979  1.00 60.10           C  
ATOM   3251  HA  SER A 194     -22.806  30.314 -21.407  1.00 60.10           H  
ATOM   3252  C   SER A 194     -21.115  29.032 -21.509  1.00 60.10           C  
ATOM   3253  CB  SER A 194     -21.068  31.539 -21.538  1.00 60.10           C  
ATOM   3254  HB2 SER A 194     -21.776  32.365 -21.607  1.00 60.10           H  
ATOM   3255  HB3 SER A 194     -20.706  31.340 -22.547  1.00 60.10           H  
ATOM   3256  O   SER A 194     -19.950  29.048 -21.884  1.00 60.10           O  
ATOM   3257  OG  SER A 194     -19.994  31.946 -20.719  1.00 60.10           O  
ATOM   3258  HG  SER A 194     -20.404  32.388 -19.972  1.00 60.10           H  
ATOM   3259  N   PHE A 195     -21.839  27.913 -21.580  1.00 55.52           N  
ATOM   3260  H   PHE A 195     -22.760  27.900 -21.166  1.00 55.52           H  
ATOM   3261  CA  PHE A 195     -21.542  26.887 -22.587  1.00 55.52           C  
ATOM   3262  HA  PHE A 195     -21.296  27.403 -23.515  1.00 55.52           H  
ATOM   3263  C   PHE A 195     -22.799  26.050 -22.846  1.00 55.52           C  
ATOM   3264  CB  PHE A 195     -20.315  26.026 -22.217  1.00 55.52           C  
ATOM   3265  HB2 PHE A 195     -19.617  26.600 -21.609  1.00 55.52           H  
ATOM   3266  HB3 PHE A 195     -20.617  25.174 -21.608  1.00 55.52           H  
ATOM   3267  O   PHE A 195     -23.082  25.083 -22.144  1.00 55.52           O  
ATOM   3268  CG  PHE A 195     -19.557  25.548 -23.444  1.00 55.52           C  
ATOM   3269  CD1 PHE A 195     -19.710  24.229 -23.911  1.00 55.52           C  
ATOM   3270  HD1 PHE A 195     -20.363  23.545 -23.390  1.00 55.52           H  
ATOM   3271  CD2 PHE A 195     -18.712  26.438 -24.136  1.00 55.52           C  
ATOM   3272  HD2 PHE A 195     -18.594  27.452 -23.784  1.00 55.52           H  
ATOM   3273  CE1 PHE A 195     -19.014  23.801 -25.057  1.00 55.52           C  
ATOM   3274  HE1 PHE A 195     -19.132  22.788 -25.414  1.00 55.52           H  
ATOM   3275  CE2 PHE A 195     -18.021  26.011 -25.285  1.00 55.52           C  
ATOM   3276  HE2 PHE A 195     -17.377  26.698 -25.815  1.00 55.52           H  
ATOM   3277  CZ  PHE A 195     -18.170  24.691 -25.744  1.00 55.52           C  
ATOM   3278  HZ  PHE A 195     -17.642  24.365 -26.628  1.00 55.52           H  
ATOM   3279  N   VAL A 196     -23.594  26.473 -23.828  1.00 64.09           N  
ATOM   3280  H   VAL A 196     -23.300  27.275 -24.368  1.00 64.09           H  
ATOM   3281  CA  VAL A 196     -24.691  25.682 -24.399  1.00 64.09           C  
ATOM   3282  HA  VAL A 196     -24.876  24.798 -23.789  1.00 64.09           H  
ATOM   3283  C   VAL A 196     -24.245  25.266 -25.800  1.00 64.09           C  
ATOM   3284  CB  VAL A 196     -26.012  26.481 -24.467  1.00 64.09           C  
ATOM   3285  HB  VAL A 196     -25.868  27.368 -25.084  1.00 64.09           H  
ATOM   3286  O   VAL A 196     -24.000  26.150 -26.620  1.00 64.09           O  
ATOM   3287  CG1 VAL A 196     -27.141  25.638 -25.077  1.00 64.09           C  
ATOM   3288 HG11 VAL A 196     -27.284  24.722 -24.504  1.00 64.09           H  
ATOM   3289 HG12 VAL A 196     -26.908  25.383 -26.111  1.00 64.09           H  
ATOM   3290 HG13 VAL A 196     -28.069  26.210 -25.078  1.00 64.09           H  
ATOM   3291  CG2 VAL A 196     -26.463  26.940 -23.074  1.00 64.09           C  
ATOM   3292 HG21 VAL A 196     -27.420  27.457 -23.147  1.00 64.09           H  
ATOM   3293 HG22 VAL A 196     -26.569  26.079 -22.414  1.00 64.09           H  
ATOM   3294 HG23 VAL A 196     -25.732  27.629 -22.652  1.00 64.09           H  
ATOM   3295  N   PRO A 197     -24.134  23.967 -26.116  1.00 67.52           N  
ATOM   3296  CA  PRO A 197     -23.997  23.514 -27.491  1.00 67.52           C  
ATOM   3297  HA  PRO A 197     -23.387  24.216 -28.060  1.00 67.52           H  
ATOM   3298  C   PRO A 197     -25.390  23.410 -28.128  1.00 67.52           C  
ATOM   3299  CB  PRO A 197     -23.264  22.167 -27.430  1.00 67.52           C  
ATOM   3300  HB2 PRO A 197     -22.308  22.226 -27.951  1.00 67.52           H  
ATOM   3301  HB3 PRO A 197     -23.870  21.374 -27.868  1.00 67.52           H  
ATOM   3302  O   PRO A 197     -26.216  22.592 -27.721  1.00 67.52           O  
ATOM   3303  CG  PRO A 197     -23.041  21.891 -25.939  1.00 67.52           C  
ATOM   3304  HG2 PRO A 197     -23.248  20.851 -25.688  1.00 67.52           H  
ATOM   3305  HG3 PRO A 197     -22.015  22.147 -25.674  1.00 67.52           H  
ATOM   3306  CD  PRO A 197     -23.996  22.838 -25.217  1.00 67.52           C  
ATOM   3307  HD2 PRO A 197     -23.573  23.127 -24.255  1.00 67.52           H  
ATOM   3308  HD3 PRO A 197     -24.966  22.361 -25.081  1.00 67.52           H  
ATOM   3309  N   SER A 198     -25.647  24.235 -29.140  1.00 58.44           N  
ATOM   3310  H   SER A 198     -24.957  24.937 -29.367  1.00 58.44           H  
ATOM   3311  CA  SER A 198     -26.812  24.128 -30.022  1.00 58.44           C  
ATOM   3312  HA  SER A 198     -27.702  23.894 -29.439  1.00 58.44           H  
ATOM   3313  C   SER A 198     -26.579  23.035 -31.064  1.00 58.44           C  
ATOM   3314  CB  SER A 198     -27.036  25.461 -30.752  1.00 58.44           C  
ATOM   3315  HB2 SER A 198     -26.117  25.763 -31.256  1.00 58.44           H  
ATOM   3316  HB3 SER A 198     -27.820  25.336 -31.499  1.00 58.44           H  
ATOM   3317  O   SER A 198     -25.835  23.259 -32.012  1.00 58.44           O  
ATOM   3318  OG  SER A 198     -27.427  26.468 -29.843  1.00 58.44           O  
ATOM   3319  HG  SER A 198     -27.393  27.318 -30.289  1.00 58.44           H  
ATOM   3320  N   PHE A 199     -27.221  21.870 -30.939  1.00 55.22           N  
ATOM   3321  H   PHE A 199     -27.704  21.671 -30.074  1.00 55.22           H  
ATOM   3322  CA  PHE A 199     -27.357  20.940 -32.070  1.00 55.22           C  
ATOM   3323  HA  PHE A 199     -27.553  21.543 -32.957  1.00 55.22           H  
ATOM   3324  C   PHE A 199     -28.560  19.996 -31.906  1.00 55.22           C  
ATOM   3325  CB  PHE A 199     -26.041  20.179 -32.343  1.00 55.22           C  
ATOM   3326  HB2 PHE A 199     -25.187  20.810 -32.098  1.00 55.22           H  
ATOM   3327  HB3 PHE A 199     -25.962  19.302 -31.701  1.00 55.22           H  
ATOM   3328  O   PHE A 199     -28.413  18.836 -31.542  1.00 55.22           O  
ATOM   3329  CG  PHE A 199     -25.900  19.778 -33.801  1.00 55.22           C  
ATOM   3330  CD1 PHE A 199     -26.247  18.483 -34.229  1.00 55.22           C  
ATOM   3331  HD1 PHE A 199     -26.605  17.756 -33.514  1.00 55.22           H  
ATOM   3332  CD2 PHE A 199     -25.437  20.721 -34.740  1.00 55.22           C  
ATOM   3333  HD2 PHE A 199     -25.169  21.717 -34.418  1.00 55.22           H  
ATOM   3334  CE1 PHE A 199     -26.120  18.130 -35.585  1.00 55.22           C  
ATOM   3335  HE1 PHE A 199     -26.376  17.134 -35.914  1.00 55.22           H  
ATOM   3336  CE2 PHE A 199     -25.313  20.369 -36.096  1.00 55.22           C  
ATOM   3337  HE2 PHE A 199     -24.949  21.091 -36.812  1.00 55.22           H  
ATOM   3338  CZ  PHE A 199     -25.652  19.072 -36.518  1.00 55.22           C  
ATOM   3339  HZ  PHE A 199     -25.549  18.800 -37.558  1.00 55.22           H  
ATOM   3340  N   MET A 200     -29.770  20.500 -32.165  1.00 59.21           N  
ATOM   3341  H   MET A 200     -29.828  21.493 -32.341  1.00 59.21           H  
ATOM   3342  CA  MET A 200     -30.946  19.694 -32.527  1.00 59.21           C  
ATOM   3343  HA  MET A 200     -30.631  18.895 -33.200  1.00 59.21           H  
ATOM   3344  C   MET A 200     -31.948  20.576 -33.284  1.00 59.21           C  
ATOM   3345  CB  MET A 200     -31.639  19.052 -31.297  1.00 59.21           C  
ATOM   3346  HB2 MET A 200     -32.707  18.978 -31.504  1.00 59.21           H  
ATOM   3347  HB3 MET A 200     -31.516  19.687 -30.420  1.00 59.21           H  
ATOM   3348  O   MET A 200     -32.713  21.320 -32.675  1.00 59.21           O  
ATOM   3349  CG  MET A 200     -31.164  17.626 -30.981  1.00 59.21           C  
ATOM   3350  HG2 MET A 200     -30.185  17.669 -30.503  1.00 59.21           H  
ATOM   3351  HG3 MET A 200     -31.069  17.072 -31.914  1.00 59.21           H  
ATOM   3352  SD  MET A 200     -32.268  16.694 -29.882  1.00 59.21           S  
ATOM   3353  CE  MET A 200     -31.406  15.099 -29.884  1.00 59.21           C  
ATOM   3354  HE1 MET A 200     -31.929  14.400 -29.231  1.00 59.21           H  
ATOM   3355  HE2 MET A 200     -30.388  15.236 -29.522  1.00 59.21           H  
ATOM   3356  HE3 MET A 200     -31.375  14.698 -30.898  1.00 59.21           H  
ATOM   3357  N   ARG A 201     -31.995  20.461 -34.615  1.00 53.15           N  
ATOM   3358  H   ARG A 201     -31.281  19.924 -35.084  1.00 53.15           H  
ATOM   3359  CA  ARG A 201     -33.199  20.793 -35.387  1.00 53.15           C  
ATOM   3360  HA  ARG A 201     -34.031  20.866 -34.687  1.00 53.15           H  
ATOM   3361  C   ARG A 201     -33.489  19.633 -36.332  1.00 53.15           C  
ATOM   3362  CB  ARG A 201     -33.081  22.160 -36.091  1.00 53.15           C  
ATOM   3363  HB2 ARG A 201     -32.584  22.048 -37.055  1.00 53.15           H  
ATOM   3364  HB3 ARG A 201     -32.480  22.824 -35.470  1.00 53.15           H  
ATOM   3365  O   ARG A 201     -32.724  19.353 -37.244  1.00 53.15           O  
ATOM   3366  CG  ARG A 201     -34.469  22.804 -36.276  1.00 53.15           C  
ATOM   3367  HG2 ARG A 201     -34.937  22.894 -35.296  1.00 53.15           H  
ATOM   3368  HG3 ARG A 201     -35.093  22.171 -36.907  1.00 53.15           H  
ATOM   3369  CD  ARG A 201     -34.367  24.203 -36.903  1.00 53.15           C  
ATOM   3370  HD2 ARG A 201     -33.514  24.721 -36.465  1.00 53.15           H  
ATOM   3371  HD3 ARG A 201     -34.195  24.094 -37.973  1.00 53.15           H  
ATOM   3372  NE  ARG A 201     -35.584  25.008 -36.659  1.00 53.15           N  
ATOM   3373  HE  ARG A 201     -36.330  24.564 -36.142  1.00 53.15           H  
ATOM   3374  NH1 ARG A 201     -34.933  26.896 -37.799  1.00 53.15           N  
ATOM   3375 HH11 ARG A 201     -35.125  27.832 -38.127  1.00 53.15           H  
ATOM   3376 HH12 ARG A 201     -34.116  26.407 -38.137  1.00 53.15           H  
ATOM   3377  NH2 ARG A 201     -36.874  26.892 -36.707  1.00 53.15           N  
ATOM   3378 HH21 ARG A 201     -37.593  26.428 -36.169  1.00 53.15           H  
ATOM   3379 HH22 ARG A 201     -37.035  27.829 -37.048  1.00 53.15           H  
ATOM   3380  CZ  ARG A 201     -35.790  26.256 -37.053  1.00 53.15           C  
ATOM   3381  N   ARG A 202     -34.574  18.923 -36.019  1.00 49.39           N  
ATOM   3382  H   ARG A 202     -35.115  19.272 -35.241  1.00 49.39           H  
ATOM   3383  CA  ARG A 202     -35.232  17.925 -36.865  1.00 49.39           C  
ATOM   3384  HA  ARG A 202     -34.510  17.221 -37.279  1.00 49.39           H  
ATOM   3385  C   ARG A 202     -35.950  18.641 -38.003  1.00 49.39           C  
ATOM   3386  CB  ARG A 202     -36.330  17.205 -36.056  1.00 49.39           C  
ATOM   3387  HB2 ARG A 202     -36.990  17.956 -35.621  1.00 49.39           H  
ATOM   3388  HB3 ARG A 202     -36.926  16.611 -36.748  1.00 49.39           H  
ATOM   3389  O   ARG A 202     -36.693  19.572 -37.709  1.00 49.39           O  
ATOM   3390  CG  ARG A 202     -35.853  16.274 -34.941  1.00 49.39           C  
ATOM   3391  HG2 ARG A 202     -35.292  15.444 -35.371  1.00 49.39           H  
ATOM   3392  HG3 ARG A 202     -35.211  16.825 -34.253  1.00 49.39           H  
ATOM   3393  CD  ARG A 202     -37.076  15.741 -34.181  1.00 49.39           C  
ATOM   3394  HD2 ARG A 202     -37.703  15.197 -34.887  1.00 49.39           H  
ATOM   3395  HD3 ARG A 202     -37.650  16.583 -33.792  1.00 49.39           H  
ATOM   3396  NE  ARG A 202     -36.674  14.875 -33.057  1.00 49.39           N  
ATOM   3397  HE  ARG A 202     -35.864  15.169 -32.530  1.00 49.39           H  
ATOM   3398  NH1 ARG A 202     -38.311  13.265 -33.268  1.00 49.39           N  
ATOM   3399 HH11 ARG A 202     -38.706  13.763 -34.053  1.00 49.39           H  
ATOM   3400 HH12 ARG A 202     -38.723  12.390 -32.978  1.00 49.39           H  
ATOM   3401  NH2 ARG A 202     -36.759  13.068 -31.680  1.00 49.39           N  
ATOM   3402 HH21 ARG A 202     -35.931  13.394 -31.201  1.00 49.39           H  
ATOM   3403 HH22 ARG A 202     -37.191  12.197 -31.405  1.00 49.39           H  
ATOM   3404  CZ  ARG A 202     -37.251  13.746 -32.678  1.00 49.39           C  
ATOM   3405  N   THR A 203     -35.855  18.116 -39.217  1.00 61.29           N  
ATOM   3406  H   THR A 203     -35.091  17.488 -39.421  1.00 61.29           H  
ATOM   3407  CA  THR A 203     -36.943  18.144 -40.207  1.00 61.29           C  
ATOM   3408  HA  THR A 203     -37.902  18.139 -39.690  1.00 61.29           H  
ATOM   3409  C   THR A 203     -36.853  16.870 -41.044  1.00 61.29           C  
ATOM   3410  CB  THR A 203     -36.928  19.380 -41.125  1.00 61.29           C  
ATOM   3411  HB  THR A 203     -37.616  19.206 -41.953  1.00 61.29           H  
ATOM   3412  O   THR A 203     -35.834  16.612 -41.676  1.00 61.29           O  
ATOM   3413  CG2 THR A 203     -37.354  20.665 -40.413  1.00 61.29           C  
ATOM   3414 HG21 THR A 203     -36.560  21.015 -39.754  1.00 61.29           H  
ATOM   3415 HG22 THR A 203     -38.270  20.497 -39.846  1.00 61.29           H  
ATOM   3416 HG23 THR A 203     -37.541  21.433 -41.164  1.00 61.29           H  
ATOM   3417  OG1 THR A 203     -35.638  19.607 -41.633  1.00 61.29           O  
ATOM   3418  HG1 THR A 203     -35.418  18.872 -42.210  1.00 61.29           H  
ATOM   3419  N   SER A 204     -37.897  16.049 -40.967  1.00 55.89           N  
ATOM   3420  H   SER A 204     -38.697  16.345 -40.426  1.00 55.89           H  
ATOM   3421  CA  SER A 204     -38.166  14.894 -41.829  1.00 55.89           C  
ATOM   3422  HA  SER A 204     -37.216  14.434 -42.102  1.00 55.89           H  
ATOM   3423  C   SER A 204     -38.873  15.337 -43.127  1.00 55.89           C  
ATOM   3424  CB  SER A 204     -39.002  13.882 -41.030  1.00 55.89           C  
ATOM   3425  HB2 SER A 204     -39.387  13.087 -41.669  1.00 55.89           H  
ATOM   3426  HB3 SER A 204     -38.365  13.430 -40.269  1.00 55.89           H  
ATOM   3427  O   SER A 204     -39.393  16.454 -43.154  1.00 55.89           O  
ATOM   3428  OG  SER A 204     -40.083  14.530 -40.383  1.00 55.89           O  
ATOM   3429  HG  SER A 204     -40.754  14.710 -41.045  1.00 55.89           H  
ATOM   3430  N   PRO A 205     -38.873  14.495 -44.179  1.00 55.21           N  
ATOM   3431  CA  PRO A 205     -38.980  14.896 -45.584  1.00 55.21           C  
ATOM   3432  HA  PRO A 205     -38.685  15.936 -45.717  1.00 55.21           H  
ATOM   3433  C   PRO A 205     -40.382  14.683 -46.180  1.00 55.21           C  
ATOM   3434  CB  PRO A 205     -37.973  13.972 -46.279  1.00 55.21           C  
ATOM   3435  HB2 PRO A 205     -36.961  14.342 -46.112  1.00 55.21           H  
ATOM   3436  HB3 PRO A 205     -38.168  13.872 -47.346  1.00 55.21           H  
ATOM   3437  O   PRO A 205     -41.129  13.854 -45.675  1.00 55.21           O  
ATOM   3438  CG  PRO A 205     -38.167  12.645 -45.542  1.00 55.21           C  
ATOM   3439  HG2 PRO A 205     -37.255  12.047 -45.551  1.00 55.21           H  
ATOM   3440  HG3 PRO A 205     -38.988  12.089 -45.993  1.00 55.21           H  
ATOM   3441  CD  PRO A 205     -38.550  13.070 -44.127  1.00 55.21           C  
ATOM   3442  HD2 PRO A 205     -37.702  12.877 -43.470  1.00 55.21           H  
ATOM   3443  HD3 PRO A 205     -39.418  12.495 -43.804  1.00 55.21           H  
ATOM   3444  N   ASP A 206     -40.693  15.407 -47.259  1.00 52.73           N  
ATOM   3445  H   ASP A 206     -40.124  16.221 -47.442  1.00 52.73           H  
ATOM   3446  CA  ASP A 206     -41.453  14.931 -48.432  1.00 52.73           C  
ATOM   3447  HA  ASP A 206     -40.847  14.191 -48.955  1.00 52.73           H  
ATOM   3448  C   ASP A 206     -41.676  16.104 -49.398  1.00 52.73           C  
ATOM   3449  CB  ASP A 206     -42.838  14.321 -48.086  1.00 52.73           C  
ATOM   3450  HB2 ASP A 206     -43.582  14.706 -48.783  1.00 52.73           H  
ATOM   3451  HB3 ASP A 206     -43.154  14.637 -47.092  1.00 52.73           H  
ATOM   3452  O   ASP A 206     -42.381  17.049 -49.056  1.00 52.73           O  
ATOM   3453  CG  ASP A 206     -42.902  12.790 -48.205  1.00 52.73           C  
ATOM   3454  OD1 ASP A 206     -41.994  12.204 -48.841  1.00 52.73           O  
ATOM   3455  OD2 ASP A 206     -43.904  12.223 -47.714  1.00 52.73           O  
ATOM   3456  N   GLN A 207     -41.069  16.056 -50.587  1.00 55.74           N  
ATOM   3457  H   GLN A 207     -40.330  15.374 -50.671  1.00 55.74           H  
ATOM   3458  CA  GLN A 207     -41.715  16.383 -51.868  1.00 55.74           C  
ATOM   3459  HA  GLN A 207     -42.450  15.596 -52.041  1.00 55.74           H  
ATOM   3460  C   GLN A 207     -40.706  16.295 -53.017  1.00 55.74           C  
ATOM   3461  CB  GLN A 207     -42.463  17.734 -51.912  1.00 55.74           C  
ATOM   3462  HB2 GLN A 207     -42.091  18.416 -51.148  1.00 55.74           H  
ATOM   3463  HB3 GLN A 207     -42.311  18.206 -52.883  1.00 55.74           H  
ATOM   3464  O   GLN A 207     -39.651  16.926 -53.016  1.00 55.74           O  
ATOM   3465  CG  GLN A 207     -43.974  17.474 -51.746  1.00 55.74           C  
ATOM   3466  HG2 GLN A 207     -44.163  16.940 -50.815  1.00 55.74           H  
ATOM   3467  HG3 GLN A 207     -44.312  16.839 -52.565  1.00 55.74           H  
ATOM   3468  CD  GLN A 207     -44.837  18.729 -51.751  1.00 55.74           C  
ATOM   3469  NE2 GLN A 207     -46.138  18.579 -51.629  1.00 55.74           N  
ATOM   3470 HE21 GLN A 207     -46.679  19.431 -51.677  1.00 55.74           H  
ATOM   3471 HE22 GLN A 207     -46.538  17.657 -51.526  1.00 55.74           H  
ATOM   3472  OE1 GLN A 207     -44.392  19.857 -51.873  1.00 55.74           O  
ATOM   3473  N   ALA A 208     -41.072  15.461 -53.984  1.00 47.61           N  
ATOM   3474  H   ALA A 208     -41.974  15.017 -53.888  1.00 47.61           H  
ATOM   3475  CA  ALA A 208     -40.397  15.222 -55.242  1.00 47.61           C  
ATOM   3476  HA  ALA A 208     -39.371  14.905 -55.054  1.00 47.61           H  
ATOM   3477  C   ALA A 208     -40.394  16.467 -56.141  1.00 47.61           C  
ATOM   3478  CB  ALA A 208     -41.176  14.086 -55.921  1.00 47.61           C  
ATOM   3479  HB1 ALA A 208     -41.178  13.200 -55.286  1.00 47.61           H  
ATOM   3480  HB2 ALA A 208     -42.202  14.396 -56.117  1.00 47.61           H  
ATOM   3481  HB3 ALA A 208     -40.700  13.833 -56.868  1.00 47.61           H  
ATOM   3482  O   ALA A 208     -41.406  17.151 -56.229  1.00 47.61           O  
ATOM   3483  N   HIS A 209     -39.296  16.693 -56.862  1.00 53.52           N  
ATOM   3484  H   HIS A 209     -38.439  16.253 -56.559  1.00 53.52           H  
ATOM   3485  CA  HIS A 209     -39.331  17.040 -58.283  1.00 53.52           C  
ATOM   3486  HA  HIS A 209     -39.999  16.328 -58.768  1.00 53.52           H  
ATOM   3487  C   HIS A 209     -37.937  16.841 -58.891  1.00 53.52           C  
ATOM   3488  CB  HIS A 209     -39.887  18.451 -58.557  1.00 53.52           C  
ATOM   3489  HB2 HIS A 209     -39.962  19.018 -57.630  1.00 53.52           H  
ATOM   3490  HB3 HIS A 209     -39.209  18.990 -59.219  1.00 53.52           H  
ATOM   3491  O   HIS A 209     -36.931  17.320 -58.372  1.00 53.52           O  
ATOM   3492  CG  HIS A 209     -41.243  18.386 -59.227  1.00 53.52           C  
ATOM   3493  CD2 HIS A 209     -42.470  18.529 -58.633  1.00 53.52           C  
ATOM   3494  HD2 HIS A 209     -42.650  18.751 -57.591  1.00 53.52           H  
ATOM   3495  ND1 HIS A 209     -41.473  18.096 -60.554  1.00 53.52           N  
ATOM   3496  HD1 HIS A 209     -40.769  17.943 -61.261  1.00 53.52           H  
ATOM   3497  CE1 HIS A 209     -42.802  18.062 -60.749  1.00 53.52           C  
ATOM   3498  HE1 HIS A 209     -43.284  17.852 -61.693  1.00 53.52           H  
ATOM   3499  NE2 HIS A 209     -43.454  18.321 -59.606  1.00 53.52           N  
ATOM   3500  N   GLU A 210     -37.909  16.076 -59.975  1.00 50.28           N  
ATOM   3501  H   GLU A 210     -38.788  15.719 -60.323  1.00 50.28           H  
ATOM   3502  CA  GLU A 210     -36.756  15.788 -60.817  1.00 50.28           C  
ATOM   3503  HA  GLU A 210     -35.970  15.316 -60.226  1.00 50.28           H  
ATOM   3504  C   GLU A 210     -36.211  17.066 -61.472  1.00 50.28           C  
ATOM   3505  CB  GLU A 210     -37.211  14.829 -61.933  1.00 50.28           C  
ATOM   3506  HB2 GLU A 210     -36.352  14.610 -62.567  1.00 50.28           H  
ATOM   3507  HB3 GLU A 210     -37.961  15.339 -62.537  1.00 50.28           H  
ATOM   3508  O   GLU A 210     -36.983  17.863 -62.006  1.00 50.28           O  
ATOM   3509  CG  GLU A 210     -37.798  13.500 -61.428  1.00 50.28           C  
ATOM   3510  HG2 GLU A 210     -38.669  13.700 -60.805  1.00 50.28           H  
ATOM   3511  HG3 GLU A 210     -37.048  13.007 -60.809  1.00 50.28           H  
ATOM   3512  CD  GLU A 210     -38.223  12.574 -62.579  1.00 50.28           C  
ATOM   3513  OE1 GLU A 210     -38.114  11.343 -62.386  1.00 50.28           O  
ATOM   3514  OE2 GLU A 210     -38.677  13.100 -63.618  1.00 50.28           O  
ATOM   3515  N   ASN A 211     -34.887  17.234 -61.495  1.00 56.22           N  
ATOM   3516  H   ASN A 211     -34.319  16.658 -60.890  1.00 56.22           H  
ATOM   3517  CA  ASN A 211     -34.210  17.815 -62.653  1.00 56.22           C  
ATOM   3518  HA  ASN A 211     -34.642  17.316 -63.520  1.00 56.22           H  
ATOM   3519  C   ASN A 211     -32.714  17.477 -62.655  1.00 56.22           C  
ATOM   3520  CB  ASN A 211     -34.471  19.330 -62.793  1.00 56.22           C  
ATOM   3521  HB2 ASN A 211     -33.528  19.872 -62.860  1.00 56.22           H  
ATOM   3522  HB3 ASN A 211     -35.009  19.701 -61.921  1.00 56.22           H  
ATOM   3523  O   ASN A 211     -31.983  17.732 -61.700  1.00 56.22           O  
ATOM   3524  CG  ASN A 211     -35.269  19.634 -64.054  1.00 56.22           C  
ATOM   3525  ND2 ASN A 211     -36.156  20.600 -64.014  1.00 56.22           N  
ATOM   3526 HD21 ASN A 211     -36.379  21.033 -63.129  1.00 56.22           H  
ATOM   3527 HD22 ASN A 211     -36.693  20.733 -64.858  1.00 56.22           H  
ATOM   3528  OD1 ASN A 211     -35.100  19.024 -65.098  1.00 56.22           O  
ATOM   3529  N   LEU A 212     -32.305  16.865 -63.762  1.00 50.57           N  
ATOM   3530  H   LEU A 212     -32.995  16.785 -64.495  1.00 50.57           H  
ATOM   3531  CA  LEU A 212     -30.952  16.483 -64.139  1.00 50.57           C  
ATOM   3532  HA  LEU A 212     -30.443  15.994 -63.308  1.00 50.57           H  
ATOM   3533  C   LEU A 212     -30.154  17.715 -64.589  1.00 50.57           C  
ATOM   3534  CB  LEU A 212     -31.087  15.522 -65.340  1.00 50.57           C  
ATOM   3535  HB2 LEU A 212     -30.122  15.445 -65.841  1.00 50.57           H  
ATOM   3536  HB3 LEU A 212     -31.767  15.975 -66.062  1.00 50.57           H  
ATOM   3537  O   LEU A 212     -30.607  18.417 -65.485  1.00 50.57           O  
ATOM   3538  CG  LEU A 212     -31.585  14.108 -64.986  1.00 50.57           C  
ATOM   3539  HG  LEU A 212     -32.101  14.124 -64.026  1.00 50.57           H  
ATOM   3540  CD1 LEU A 212     -32.556  13.577 -66.042  1.00 50.57           C  
ATOM   3541 HD11 LEU A 212     -33.414  14.243 -66.124  1.00 50.57           H  
ATOM   3542 HD12 LEU A 212     -32.061  13.506 -67.010  1.00 50.57           H  
ATOM   3543 HD13 LEU A 212     -32.916  12.591 -65.746  1.00 50.57           H  
ATOM   3544  CD2 LEU A 212     -30.397  13.150 -64.898  1.00 50.57           C  
ATOM   3545 HD21 LEU A 212     -29.691  13.506 -64.148  1.00 50.57           H  
ATOM   3546 HD22 LEU A 212     -29.895  13.079 -65.863  1.00 50.57           H  
ATOM   3547 HD23 LEU A 212     -30.749  12.160 -64.606  1.00 50.57           H  
ATOM   3548  N   GLN A 213     -28.966  17.922 -64.017  1.00 54.03           N  
ATOM   3549  H   GLN A 213     -28.811  17.434 -63.147  1.00 54.03           H  
ATOM   3550  CA  GLN A 213     -27.770  18.574 -64.594  1.00 54.03           C  
ATOM   3551  HA  GLN A 213     -27.346  17.934 -65.368  1.00 54.03           H  
ATOM   3552  C   GLN A 213     -26.757  18.670 -63.438  1.00 54.03           C  
ATOM   3553  CB  GLN A 213     -28.083  19.967 -65.191  1.00 54.03           C  
ATOM   3554  HB2 GLN A 213     -27.265  20.654 -64.974  1.00 54.03           H  
ATOM   3555  HB3 GLN A 213     -28.984  20.373 -64.731  1.00 54.03           H  
ATOM   3556  O   GLN A 213     -27.006  19.333 -62.442  1.00 54.03           O  
ATOM   3557  CG  GLN A 213     -28.240  19.896 -66.726  1.00 54.03           C  
ATOM   3558  HG2 GLN A 213     -27.249  19.830 -67.176  1.00 54.03           H  
ATOM   3559  HG3 GLN A 213     -28.778  18.991 -67.008  1.00 54.03           H  
ATOM   3560  CD  GLN A 213     -28.972  21.089 -67.341  1.00 54.03           C  
ATOM   3561  NE2 GLN A 213     -29.386  20.991 -68.586  1.00 54.03           N  
ATOM   3562 HE21 GLN A 213     -29.277  20.125 -69.095  1.00 54.03           H  
ATOM   3563 HE22 GLN A 213     -29.882  21.796 -68.941  1.00 54.03           H  
ATOM   3564  OE1 GLN A 213     -29.172  22.136 -66.748  1.00 54.03           O  
ATOM   3565  N   GLY A 214     -25.673  17.898 -63.402  1.00 49.31           N  
ATOM   3566  H   GLY A 214     -25.310  17.821 -62.462  1.00 49.31           H  
ATOM   3567  CA  GLY A 214     -24.638  17.893 -64.428  1.00 49.31           C  
ATOM   3568  HA2 GLY A 214     -24.079  16.958 -64.393  1.00 49.31           H  
ATOM   3569  HA3 GLY A 214     -25.071  18.015 -65.421  1.00 49.31           H  
ATOM   3570  C   GLY A 214     -23.687  19.058 -64.159  1.00 49.31           C  
ATOM   3571  O   GLY A 214     -23.683  20.010 -64.926  1.00 49.31           O  
ATOM   3572  N   ASN A 215     -22.955  19.028 -63.039  1.00 59.59           N  
ATOM   3573  H   ASN A 215     -23.025  18.234 -62.418  1.00 59.59           H  
ATOM   3574  CA  ASN A 215     -21.850  19.956 -62.807  1.00 59.59           C  
ATOM   3575  HA  ASN A 215     -21.407  20.164 -63.781  1.00 59.59           H  
ATOM   3576  C   ASN A 215     -20.762  19.266 -61.976  1.00 59.59           C  
ATOM   3577  CB  ASN A 215     -22.358  21.288 -62.207  1.00 59.59           C  
ATOM   3578  HB2 ASN A 215     -23.447  21.323 -62.251  1.00 59.59           H  
ATOM   3579  HB3 ASN A 215     -22.062  21.370 -61.161  1.00 59.59           H  
ATOM   3580  O   ASN A 215     -20.834  19.172 -60.750  1.00 59.59           O  
ATOM   3581  CG  ASN A 215     -21.846  22.516 -62.949  1.00 59.59           C  
ATOM   3582  ND2 ASN A 215     -22.194  23.691 -62.485  1.00 59.59           N  
ATOM   3583 HD21 ASN A 215     -21.754  24.478 -62.939  1.00 59.59           H  
ATOM   3584 HD22 ASN A 215     -22.614  23.757 -61.569  1.00 59.59           H  
ATOM   3585  OD1 ASN A 215     -21.146  22.468 -63.946  1.00 59.59           O  
ATOM   3586  N   GLU A 216     -19.787  18.719 -62.695  1.00 54.28           N  
ATOM   3587  H   GLU A 216     -19.826  18.823 -63.698  1.00 54.28           H  
ATOM   3588  CA  GLU A 216     -18.489  18.314 -62.174  1.00 54.28           C  
ATOM   3589  HA  GLU A 216     -18.614  17.701 -61.281  1.00 54.28           H  
ATOM   3590  C   GLU A 216     -17.713  19.588 -61.814  1.00 54.28           C  
ATOM   3591  CB  GLU A 216     -17.745  17.494 -63.245  1.00 54.28           C  
ATOM   3592  HB2 GLU A 216     -16.711  17.355 -62.930  1.00 54.28           H  
ATOM   3593  HB3 GLU A 216     -17.751  18.061 -64.176  1.00 54.28           H  
ATOM   3594  O   GLU A 216     -17.445  20.440 -62.663  1.00 54.28           O  
ATOM   3595  CG  GLU A 216     -18.381  16.109 -63.467  1.00 54.28           C  
ATOM   3596  HG2 GLU A 216     -19.454  16.231 -63.615  1.00 54.28           H  
ATOM   3597  HG3 GLU A 216     -18.242  15.520 -62.560  1.00 54.28           H  
ATOM   3598  CD  GLU A 216     -17.820  15.343 -64.679  1.00 54.28           C  
ATOM   3599  OE1 GLU A 216     -18.022  14.107 -64.702  1.00 54.28           O  
ATOM   3600  OE2 GLU A 216     -17.285  15.993 -65.603  1.00 54.28           O  
ATOM   3601  N   HIS A 217     -17.378  19.745 -60.537  1.00 66.64           N  
ATOM   3602  H   HIS A 217     -17.678  19.050 -59.869  1.00 66.64           H  
ATOM   3603  CA  HIS A 217     -16.432  20.754 -60.074  1.00 66.64           C  
ATOM   3604  HA  HIS A 217     -15.962  21.244 -60.927  1.00 66.64           H  
ATOM   3605  C   HIS A 217     -15.315  20.038 -59.321  1.00 66.64           C  
ATOM   3606  CB  HIS A 217     -17.143  21.843 -59.256  1.00 66.64           C  
ATOM   3607  HB2 HIS A 217     -17.703  21.377 -58.446  1.00 66.64           H  
ATOM   3608  HB3 HIS A 217     -16.384  22.488 -58.812  1.00 66.64           H  
ATOM   3609  O   HIS A 217     -15.423  19.748 -58.129  1.00 66.64           O  
ATOM   3610  CG  HIS A 217     -18.071  22.715 -60.071  1.00 66.64           C  
ATOM   3611  CD2 HIS A 217     -19.210  23.327 -59.628  1.00 66.64           C  
ATOM   3612  HD2 HIS A 217     -19.601  23.273 -58.623  1.00 66.64           H  
ATOM   3613  ND1 HIS A 217     -17.936  23.035 -61.402  1.00 66.64           N  
ATOM   3614  HD1 HIS A 217     -17.368  22.521 -62.060  1.00 66.64           H  
ATOM   3615  CE1 HIS A 217     -18.962  23.826 -61.747  1.00 66.64           C  
ATOM   3616  HE1 HIS A 217     -19.170  24.150 -62.756  1.00 66.64           H  
ATOM   3617  NE2 HIS A 217     -19.767  24.042 -60.693  1.00 66.64           N  
ATOM   3618  N   GLU A 218     -14.255  19.715 -60.060  1.00 59.92           N  
ATOM   3619  H   GLU A 218     -14.277  19.911 -61.051  1.00 59.92           H  
ATOM   3620  CA  GLU A 218     -12.950  19.385 -59.503  1.00 59.92           C  
ATOM   3621  HA  GLU A 218     -13.064  18.614 -58.741  1.00 59.92           H  
ATOM   3622  C   GLU A 218     -12.376  20.651 -58.849  1.00 59.92           C  
ATOM   3623  CB  GLU A 218     -12.017  18.844 -60.602  1.00 59.92           C  
ATOM   3624  HB2 GLU A 218     -11.008  18.770 -60.196  1.00 59.92           H  
ATOM   3625  HB3 GLU A 218     -12.008  19.545 -61.436  1.00 59.92           H  
ATOM   3626  O   GLU A 218     -12.201  21.689 -59.490  1.00 59.92           O  
ATOM   3627  CG  GLU A 218     -12.451  17.450 -61.092  1.00 59.92           C  
ATOM   3628  HG2 GLU A 218     -12.453  16.775 -60.236  1.00 59.92           H  
ATOM   3629  HG3 GLU A 218     -13.472  17.510 -61.470  1.00 59.92           H  
ATOM   3630  CD  GLU A 218     -11.550  16.872 -62.199  1.00 59.92           C  
ATOM   3631  OE1 GLU A 218     -11.570  15.629 -62.352  1.00 59.92           O  
ATOM   3632  OE2 GLU A 218     -10.871  17.665 -62.887  1.00 59.92           O  
ATOM   3633  N   HIS A 219     -12.123  20.580 -57.544  1.00 70.80           N  
ATOM   3634  H   HIS A 219     -12.336  19.718 -57.063  1.00 70.80           H  
ATOM   3635  CA  HIS A 219     -11.418  21.613 -56.796  1.00 70.80           C  
ATOM   3636  HA  HIS A 219     -11.164  22.443 -57.455  1.00 70.80           H  
ATOM   3637  C   HIS A 219     -10.099  21.031 -56.292  1.00 70.80           C  
ATOM   3638  CB  HIS A 219     -12.305  22.171 -55.671  1.00 70.80           C  
ATOM   3639  HB2 HIS A 219     -11.693  22.811 -55.035  1.00 70.80           H  
ATOM   3640  HB3 HIS A 219     -12.673  21.348 -55.060  1.00 70.80           H  
ATOM   3641  O   HIS A 219     -10.043  20.387 -55.243  1.00 70.80           O  
ATOM   3642  CG  HIS A 219     -13.474  22.994 -56.160  1.00 70.80           C  
ATOM   3643  CD2 HIS A 219     -14.778  22.887 -55.759  1.00 70.80           C  
ATOM   3644  HD2 HIS A 219     -15.160  22.176 -55.041  1.00 70.80           H  
ATOM   3645  ND1 HIS A 219     -13.423  24.008 -57.089  1.00 70.80           N  
ATOM   3646  HD1 HIS A 219     -12.633  24.217 -57.682  1.00 70.80           H  
ATOM   3647  CE1 HIS A 219     -14.664  24.500 -57.238  1.00 70.80           C  
ATOM   3648  HE1 HIS A 219     -14.944  25.267 -57.944  1.00 70.80           H  
ATOM   3649  NE2 HIS A 219     -15.526  23.860 -56.433  1.00 70.80           N  
ATOM   3650  N   GLU A 220      -9.034  21.258 -57.059  1.00 64.30           N  
ATOM   3651  H   GLU A 220      -9.162  21.704 -57.956  1.00 64.30           H  
ATOM   3652  CA  GLU A 220      -7.660  21.099 -56.594  1.00 64.30           C  
ATOM   3653  HA  GLU A 220      -7.571  20.156 -56.055  1.00 64.30           H  
ATOM   3654  C   GLU A 220      -7.331  22.250 -55.630  1.00 64.30           C  
ATOM   3655  CB  GLU A 220      -6.682  21.055 -57.780  1.00 64.30           C  
ATOM   3656  HB2 GLU A 220      -5.666  21.076 -57.386  1.00 64.30           H  
ATOM   3657  HB3 GLU A 220      -6.836  21.938 -58.401  1.00 64.30           H  
ATOM   3658  O   GLU A 220      -7.382  23.431 -55.981  1.00 64.30           O  
ATOM   3659  CG  GLU A 220      -6.853  19.783 -58.630  1.00 64.30           C  
ATOM   3660  HG2 GLU A 220      -7.864  19.763 -59.038  1.00 64.30           H  
ATOM   3661  HG3 GLU A 220      -6.739  18.918 -57.976  1.00 64.30           H  
ATOM   3662  CD  GLU A 220      -5.845  19.682 -59.790  1.00 64.30           C  
ATOM   3663  OE1 GLU A 220      -5.673  18.551 -60.297  1.00 64.30           O  
ATOM   3664  OE2 GLU A 220      -5.249  20.722 -60.150  1.00 64.30           O  
ATOM   3665  N   HIS A 221      -7.021  21.908 -54.381  1.00 70.74           N  
ATOM   3666  H   HIS A 221      -7.048  20.928 -54.137  1.00 70.74           H  
ATOM   3667  CA  HIS A 221      -6.512  22.843 -53.382  1.00 70.74           C  
ATOM   3668  HA  HIS A 221      -6.360  23.822 -53.837  1.00 70.74           H  
ATOM   3669  C   HIS A 221      -5.139  22.367 -52.908  1.00 70.74           C  
ATOM   3670  CB  HIS A 221      -7.520  23.017 -52.233  1.00 70.74           C  
ATOM   3671  HB2 HIS A 221      -7.034  23.572 -51.430  1.00 70.74           H  
ATOM   3672  HB3 HIS A 221      -7.793  22.037 -51.844  1.00 70.74           H  
ATOM   3673  O   HIS A 221      -5.026  21.562 -51.982  1.00 70.74           O  
ATOM   3674  CG  HIS A 221      -8.772  23.772 -52.613  1.00 70.74           C  
ATOM   3675  CD2 HIS A 221     -10.057  23.454 -52.267  1.00 70.74           C  
ATOM   3676  HD2 HIS A 221     -10.359  22.597 -51.683  1.00 70.74           H  
ATOM   3677  ND1 HIS A 221      -8.833  24.925 -53.362  1.00 70.74           N  
ATOM   3678  HD1 HIS A 221      -8.078  25.294 -53.922  1.00 70.74           H  
ATOM   3679  CE1 HIS A 221     -10.121  25.294 -53.455  1.00 70.74           C  
ATOM   3680  HE1 HIS A 221     -10.485  26.126 -54.038  1.00 70.74           H  
ATOM   3681  NE2 HIS A 221     -10.907  24.436 -52.788  1.00 70.74           N  
ATOM   3682  N   GLU A 222      -4.090  22.880 -53.548  1.00 64.99           N  
ATOM   3683  H   GLU A 222      -4.246  23.454 -54.364  1.00 64.99           H  
ATOM   3684  CA  GLU A 222      -2.727  22.821 -53.029  1.00 64.99           C  
ATOM   3685  HA  GLU A 222      -2.543  21.828 -52.619  1.00 64.99           H  
ATOM   3686  C   GLU A 222      -2.575  23.853 -51.901  1.00 64.99           C  
ATOM   3687  CB  GLU A 222      -1.697  23.055 -54.147  1.00 64.99           C  
ATOM   3688  HB2 GLU A 222      -1.934  23.986 -54.662  1.00 64.99           H  
ATOM   3689  HB3 GLU A 222      -0.714  23.149 -53.687  1.00 64.99           H  
ATOM   3690  O   GLU A 222      -2.716  25.064 -52.094  1.00 64.99           O  
ATOM   3691  CG  GLU A 222      -1.655  21.894 -55.157  1.00 64.99           C  
ATOM   3692  HG2 GLU A 222      -1.487  20.969 -54.606  1.00 64.99           H  
ATOM   3693  HG3 GLU A 222      -2.623  21.819 -55.652  1.00 64.99           H  
ATOM   3694  CD  GLU A 222      -0.555  22.059 -56.222  1.00 64.99           C  
ATOM   3695  OE1 GLU A 222      -0.218  21.033 -56.853  1.00 64.99           O  
ATOM   3696  OE2 GLU A 222      -0.044  23.192 -56.377  1.00 64.99           O  
ATOM   3697  N   HIS A 223      -2.302  23.371 -50.689  1.00 69.55           N  
ATOM   3698  H   HIS A 223      -2.256  22.368 -50.578  1.00 69.55           H  
ATOM   3699  CA  HIS A 223      -1.941  24.206 -49.547  1.00 69.55           C  
ATOM   3700  HA  HIS A 223      -1.789  25.233 -49.877  1.00 69.55           H  
ATOM   3701  C   HIS A 223      -0.601  23.740 -48.980  1.00 69.55           C  
ATOM   3702  CB  HIS A 223      -3.066  24.222 -48.500  1.00 69.55           C  
ATOM   3703  HB2 HIS A 223      -2.689  24.696 -47.594  1.00 69.55           H  
ATOM   3704  HB3 HIS A 223      -3.343  23.197 -48.254  1.00 69.55           H  
ATOM   3705  O   HIS A 223      -0.534  22.870 -48.110  1.00 69.55           O  
ATOM   3706  CG  HIS A 223      -4.298  24.984 -48.929  1.00 69.55           C  
ATOM   3707  CD2 HIS A 223      -5.597  24.658 -48.653  1.00 69.55           C  
ATOM   3708  HD2 HIS A 223      -5.927  23.793 -48.096  1.00 69.55           H  
ATOM   3709  ND1 HIS A 223      -4.325  26.143 -49.672  1.00 69.55           N  
ATOM   3710  HD1 HIS A 223      -3.561  26.478 -50.242  1.00 69.55           H  
ATOM   3711  CE1 HIS A 223      -5.607  26.509 -49.824  1.00 69.55           C  
ATOM   3712  HE1 HIS A 223      -5.946  27.336 -50.431  1.00 69.55           H  
ATOM   3713  NE2 HIS A 223      -6.423  25.641 -49.207  1.00 69.55           N  
ATOM   3714  N   GLU A 224       0.475  24.350 -49.473  1.00 64.01           N  
ATOM   3715  H   GLU A 224       0.366  24.979 -50.256  1.00 64.01           H  
ATOM   3716  CA  GLU A 224       1.785  24.305 -48.834  1.00 64.01           C  
ATOM   3717  HA  GLU A 224       1.958  23.302 -48.444  1.00 64.01           H  
ATOM   3718  C   GLU A 224       1.810  25.298 -47.663  1.00 64.01           C  
ATOM   3719  CB  GLU A 224       2.903  24.602 -49.843  1.00 64.01           C  
ATOM   3720  HB2 GLU A 224       2.707  25.559 -50.327  1.00 64.01           H  
ATOM   3721  HB3 GLU A 224       3.841  24.674 -49.292  1.00 64.01           H  
ATOM   3722  O   GLU A 224       1.679  26.514 -47.827  1.00 64.01           O  
ATOM   3723  CG  GLU A 224       3.041  23.499 -50.907  1.00 64.01           C  
ATOM   3724  HG2 GLU A 224       3.136  22.541 -50.395  1.00 64.01           H  
ATOM   3725  HG3 GLU A 224       2.134  23.472 -51.510  1.00 64.01           H  
ATOM   3726  CD  GLU A 224       4.257  23.703 -51.828  1.00 64.01           C  
ATOM   3727  OE1 GLU A 224       4.647  22.709 -52.479  1.00 64.01           O  
ATOM   3728  OE2 GLU A 224       4.815  24.824 -51.835  1.00 64.01           O  
ATOM   3729  N   HIS A 225       1.971  24.779 -46.446  1.00 68.20           N  
ATOM   3730  H   HIS A 225       2.005  23.773 -46.361  1.00 68.20           H  
ATOM   3731  CA  HIS A 225       2.223  25.581 -45.253  1.00 68.20           C  
ATOM   3732  HA  HIS A 225       2.435  26.610 -45.543  1.00 68.20           H  
ATOM   3733  C   HIS A 225       3.482  25.075 -44.553  1.00 68.20           C  
ATOM   3734  CB  HIS A 225       0.987  25.613 -44.339  1.00 68.20           C  
ATOM   3735  HB2 HIS A 225       0.654  24.593 -44.150  1.00 68.20           H  
ATOM   3736  HB3 HIS A 225       1.273  26.056 -43.385  1.00 68.20           H  
ATOM   3737  O   HIS A 225       3.441  24.177 -43.709  1.00 68.20           O  
ATOM   3738  CG  HIS A 225      -0.165  26.422 -44.888  1.00 68.20           C  
ATOM   3739  CD2 HIS A 225      -1.495  26.199 -44.665  1.00 68.20           C  
ATOM   3740  HD2 HIS A 225      -1.912  25.403 -44.065  1.00 68.20           H  
ATOM   3741  ND1 HIS A 225      -0.077  27.519 -45.717  1.00 68.20           N  
ATOM   3742  HD1 HIS A 225       0.717  27.719 -46.309  1.00 68.20           H  
ATOM   3743  CE1 HIS A 225      -1.322  27.950 -45.970  1.00 68.20           C  
ATOM   3744  HE1 HIS A 225      -1.574  28.732 -46.671  1.00 68.20           H  
ATOM   3745  NE2 HIS A 225      -2.223  27.183 -45.340  1.00 68.20           N  
ATOM   3746  N   GLU A 226       4.615  25.683 -44.900  1.00 64.68           N  
ATOM   3747  H   GLU A 226       4.602  26.339 -45.668  1.00 64.68           H  
ATOM   3748  CA  GLU A 226       5.844  25.591 -44.121  1.00 64.68           C  
ATOM   3749  HA  GLU A 226       5.974  24.563 -43.785  1.00 64.68           H  
ATOM   3750  C   GLU A 226       5.733  26.501 -42.888  1.00 64.68           C  
ATOM   3751  CB  GLU A 226       7.070  25.956 -44.970  1.00 64.68           C  
ATOM   3752  HB2 GLU A 226       6.923  26.942 -45.412  1.00 64.68           H  
ATOM   3753  HB3 GLU A 226       7.934  25.996 -44.307  1.00 64.68           H  
ATOM   3754  O   GLU A 226       5.622  27.727 -42.978  1.00 64.68           O  
ATOM   3755  CG  GLU A 226       7.351  24.926 -46.077  1.00 64.68           C  
ATOM   3756  HG2 GLU A 226       6.537  24.951 -46.802  1.00 64.68           H  
ATOM   3757  HG3 GLU A 226       7.370  23.935 -45.624  1.00 64.68           H  
ATOM   3758  CD  GLU A 226       8.687  25.178 -46.797  1.00 64.68           C  
ATOM   3759  OE1 GLU A 226       9.205  24.205 -47.392  1.00 64.68           O  
ATOM   3760  OE2 GLU A 226       9.216  26.308 -46.689  1.00 64.68           O  
ATOM   3761  N   HIS A 227       5.761  25.898 -41.701  1.00 69.72           N  
ATOM   3762  H   HIS A 227       5.769  24.888 -41.681  1.00 69.72           H  
ATOM   3763  CA  HIS A 227       5.892  26.620 -40.439  1.00 69.72           C  
ATOM   3764  HA  HIS A 227       6.081  27.675 -40.638  1.00 69.72           H  
ATOM   3765  C   HIS A 227       7.117  26.113 -39.681  1.00 69.72           C  
ATOM   3766  CB  HIS A 227       4.589  26.546 -39.629  1.00 69.72           C  
ATOM   3767  HB2 HIS A 227       4.781  26.925 -38.625  1.00 69.72           H  
ATOM   3768  HB3 HIS A 227       4.278  25.505 -39.541  1.00 69.72           H  
ATOM   3769  O   HIS A 227       7.070  25.124 -38.948  1.00 69.72           O  
ATOM   3770  CG  HIS A 227       3.456  27.358 -40.214  1.00 69.72           C  
ATOM   3771  CD2 HIS A 227       2.120  27.109 -40.070  1.00 69.72           C  
ATOM   3772  HD2 HIS A 227       1.685  26.288 -39.518  1.00 69.72           H  
ATOM   3773  ND1 HIS A 227       3.571  28.484 -41.000  1.00 69.72           N  
ATOM   3774  HD1 HIS A 227       4.392  28.724 -41.537  1.00 69.72           H  
ATOM   3775  CE1 HIS A 227       2.333  28.907 -41.303  1.00 69.72           C  
ATOM   3776  HE1 HIS A 227       2.103  29.708 -41.990  1.00 69.72           H  
ATOM   3777  NE2 HIS A 227       1.414  28.106 -40.747  1.00 69.72           N  
ATOM   3778  N   GLU A 228       8.230  26.827 -39.847  1.00 64.70           N  
ATOM   3779  H   GLU A 228       8.236  27.565 -40.536  1.00 64.70           H  
ATOM   3780  CA  GLU A 228       9.397  26.696 -38.983  1.00 64.70           C  
ATOM   3781  HA  GLU A 228       9.580  25.638 -38.797  1.00 64.70           H  
ATOM   3782  C   GLU A 228       9.131  27.396 -37.641  1.00 64.70           C  
ATOM   3783  CB  GLU A 228      10.656  27.272 -39.648  1.00 64.70           C  
ATOM   3784  HB2 GLU A 228      11.454  27.231 -38.907  1.00 64.70           H  
ATOM   3785  HB3 GLU A 228      10.484  28.314 -39.914  1.00 64.70           H  
ATOM   3786  O   GLU A 228       9.048  28.622 -37.542  1.00 64.70           O  
ATOM   3787  CG  GLU A 228      11.109  26.493 -40.894  1.00 64.70           C  
ATOM   3788  HG2 GLU A 228      11.099  25.430 -40.653  1.00 64.70           H  
ATOM   3789  HG3 GLU A 228      10.399  26.668 -41.703  1.00 64.70           H  
ATOM   3790  CD  GLU A 228      12.526  26.893 -41.344  1.00 64.70           C  
ATOM   3791  OE1 GLU A 228      13.150  26.084 -42.063  1.00 64.70           O  
ATOM   3792  OE2 GLU A 228      13.036  27.932 -40.859  1.00 64.70           O  
ATOM   3793  N   HIS A 229       9.019  26.613 -36.568  1.00 69.82           N  
ATOM   3794  H   HIS A 229       8.970  25.615 -36.711  1.00 69.82           H  
ATOM   3795  CA  HIS A 229       9.008  27.130 -35.201  1.00 69.82           C  
ATOM   3796  HA  HIS A 229       9.100  28.216 -35.218  1.00 69.82           H  
ATOM   3797  C   HIS A 229      10.231  26.618 -34.441  1.00 69.82           C  
ATOM   3798  CB  HIS A 229       7.672  26.819 -34.516  1.00 69.82           C  
ATOM   3799  HB2 HIS A 229       7.471  25.750 -34.586  1.00 69.82           H  
ATOM   3800  HB3 HIS A 229       7.751  27.080 -33.461  1.00 69.82           H  
ATOM   3801  O   HIS A 229      10.248  25.511 -33.899  1.00 69.82           O  
ATOM   3802  CG  HIS A 229       6.506  27.588 -35.094  1.00 69.82           C  
ATOM   3803  CD2 HIS A 229       5.222  27.136 -35.229  1.00 69.82           C  
ATOM   3804  HD2 HIS A 229       4.860  26.158 -34.949  1.00 69.82           H  
ATOM   3805  ND1 HIS A 229       6.533  28.874 -35.592  1.00 69.82           N  
ATOM   3806  HD1 HIS A 229       7.365  29.373 -35.872  1.00 69.82           H  
ATOM   3807  CE1 HIS A 229       5.292  29.188 -35.999  1.00 69.82           C  
ATOM   3808  HE1 HIS A 229       5.017  30.097 -36.512  1.00 69.82           H  
ATOM   3809  NE2 HIS A 229       4.457  28.163 -35.785  1.00 69.82           N  
ATOM   3810  N   GLN A 230      11.271  27.453 -34.391  1.00 65.74           N  
ATOM   3811  H   GLN A 230      11.208  28.322 -34.901  1.00 65.74           H  
ATOM   3812  CA  GLN A 230      12.385  27.283 -33.464  1.00 65.74           C  
ATOM   3813  HA  GLN A 230      12.625  26.223 -33.385  1.00 65.74           H  
ATOM   3814  C   GLN A 230      11.963  27.792 -32.079  1.00 65.74           C  
ATOM   3815  CB  GLN A 230      13.641  28.010 -33.973  1.00 65.74           C  
ATOM   3816  HB2 GLN A 230      13.422  29.068 -34.120  1.00 65.74           H  
ATOM   3817  HB3 GLN A 230      14.410  27.924 -33.206  1.00 65.74           H  
ATOM   3818  O   GLN A 230      11.781  28.990 -31.870  1.00 65.74           O  
ATOM   3819  CG  GLN A 230      14.187  27.419 -35.285  1.00 65.74           C  
ATOM   3820  HG2 GLN A 230      14.310  26.341 -35.174  1.00 65.74           H  
ATOM   3821  HG3 GLN A 230      13.473  27.601 -36.088  1.00 65.74           H  
ATOM   3822  CD  GLN A 230      15.535  28.009 -35.695  1.00 65.74           C  
ATOM   3823  NE2 GLN A 230      16.022  27.695 -36.874  1.00 65.74           N  
ATOM   3824 HE21 GLN A 230      15.445  27.232 -37.561  1.00 65.74           H  
ATOM   3825 HE22 GLN A 230      16.858  28.192 -37.148  1.00 65.74           H  
ATOM   3826  OE1 GLN A 230      16.185  28.741 -34.968  1.00 65.74           O  
ATOM   3827  N   HIS A 231      11.816  26.878 -31.120  1.00 70.26           N  
ATOM   3828  H   HIS A 231      11.897  25.903 -31.371  1.00 70.26           H  
ATOM   3829  CA  HIS A 231      11.668  27.218 -29.707  1.00 70.26           C  
ATOM   3830  HA  HIS A 231      11.587  28.300 -29.597  1.00 70.26           H  
ATOM   3831  C   HIS A 231      12.920  26.798 -28.938  1.00 70.26           C  
ATOM   3832  CB  HIS A 231      10.377  26.622 -29.129  1.00 70.26           C  
ATOM   3833  HB2 HIS A 231      10.400  26.728 -28.044  1.00 70.26           H  
ATOM   3834  HB3 HIS A 231      10.331  25.558 -29.361  1.00 70.26           H  
ATOM   3835  O   HIS A 231      13.126  25.622 -28.628  1.00 70.26           O  
ATOM   3836  CG  HIS A 231       9.129  27.307 -29.628  1.00 70.26           C  
ATOM   3837  CD2 HIS A 231       8.031  26.707 -30.183  1.00 70.26           C  
ATOM   3838  HD2 HIS A 231       7.903  25.649 -30.355  1.00 70.26           H  
ATOM   3839  ND1 HIS A 231       8.879  28.662 -29.606  1.00 70.26           N  
ATOM   3840  HD1 HIS A 231       9.532  29.384 -29.339  1.00 70.26           H  
ATOM   3841  CE1 HIS A 231       7.661  28.870 -30.133  1.00 70.26           C  
ATOM   3842  HE1 HIS A 231       7.202  29.836 -30.283  1.00 70.26           H  
ATOM   3843  NE2 HIS A 231       7.102  27.705 -30.488  1.00 70.26           N  
ATOM   3844  N   GLU A 232      13.757  27.783 -28.618  1.00 61.12           N  
ATOM   3845  H   GLU A 232      13.568  28.712 -28.968  1.00 61.12           H  
ATOM   3846  CA  GLU A 232      14.812  27.659 -27.620  1.00 61.12           C  
ATOM   3847  HA  GLU A 232      15.308  26.696 -27.735  1.00 61.12           H  
ATOM   3848  C   GLU A 232      14.187  27.736 -26.221  1.00 61.12           C  
ATOM   3849  CB  GLU A 232      15.867  28.761 -27.802  1.00 61.12           C  
ATOM   3850  HB2 GLU A 232      15.376  29.734 -27.783  1.00 61.12           H  
ATOM   3851  HB3 GLU A 232      16.561  28.703 -26.964  1.00 61.12           H  
ATOM   3852  O   GLU A 232      13.646  28.763 -25.812  1.00 61.12           O  
ATOM   3853  CG  GLU A 232      16.666  28.612 -29.107  1.00 61.12           C  
ATOM   3854  HG2 GLU A 232      15.988  28.718 -29.954  1.00 61.12           H  
ATOM   3855  HG3 GLU A 232      17.089  27.608 -29.136  1.00 61.12           H  
ATOM   3856  CD  GLU A 232      17.799  29.646 -29.234  1.00 61.12           C  
ATOM   3857  OE1 GLU A 232      18.686  29.411 -30.082  1.00 61.12           O  
ATOM   3858  OE2 GLU A 232      17.800  30.628 -28.457  1.00 61.12           O  
ATOM   3859  N   HIS A 233      14.267  26.642 -25.465  1.00 69.32           N  
ATOM   3860  H   HIS A 233      14.652  25.803 -25.873  1.00 69.32           H  
ATOM   3861  CA  HIS A 233      13.957  26.641 -24.037  1.00 69.32           C  
ATOM   3862  HA  HIS A 233      13.719  27.653 -23.710  1.00 69.32           H  
ATOM   3863  C   HIS A 233      15.198  26.212 -23.259  1.00 69.32           C  
ATOM   3864  CB  HIS A 233      12.724  25.776 -23.742  1.00 69.32           C  
ATOM   3865  HB2 HIS A 233      12.618  25.680 -22.661  1.00 69.32           H  
ATOM   3866  HB3 HIS A 233      12.873  24.779 -24.156  1.00 69.32           H  
ATOM   3867  O   HIS A 233      15.519  25.024 -23.170  1.00 69.32           O  
ATOM   3868  CG  HIS A 233      11.438  26.357 -24.279  1.00 69.32           C  
ATOM   3869  CD2 HIS A 233      10.489  25.701 -25.014  1.00 69.32           C  
ATOM   3870  HD2 HIS A 233      10.532  24.668 -25.327  1.00 69.32           H  
ATOM   3871  ND1 HIS A 233      10.995  27.652 -24.119  1.00 69.32           N  
ATOM   3872  HD1 HIS A 233      11.529  28.420 -23.738  1.00 69.32           H  
ATOM   3873  CE1 HIS A 233       9.809  27.766 -24.738  1.00 69.32           C  
ATOM   3874  HE1 HIS A 233       9.235  28.678 -24.818  1.00 69.32           H  
ATOM   3875  NE2 HIS A 233       9.454  26.596 -25.290  1.00 69.32           N  
ATOM   3876  N   GLN A 234      15.897  27.200 -22.701  1.00 59.46           N  
ATOM   3877  H   GLN A 234      15.592  28.150 -22.857  1.00 59.46           H  
ATOM   3878  CA  GLN A 234      16.864  26.990 -21.631  1.00 59.46           C  
ATOM   3879  HA  GLN A 234      17.430  26.078 -21.824  1.00 59.46           H  
ATOM   3880  C   GLN A 234      16.094  26.825 -20.317  1.00 59.46           C  
ATOM   3881  CB  GLN A 234      17.854  28.162 -21.552  1.00 59.46           C  
ATOM   3882  HB2 GLN A 234      17.306  29.098 -21.440  1.00 59.46           H  
ATOM   3883  HB3 GLN A 234      18.471  28.022 -20.664  1.00 59.46           H  
ATOM   3884  O   GLN A 234      15.351  27.712 -19.901  1.00 59.46           O  
ATOM   3885  CG  GLN A 234      18.779  28.255 -22.778  1.00 59.46           C  
ATOM   3886  HG2 GLN A 234      19.274  27.296 -22.929  1.00 59.46           H  
ATOM   3887  HG3 GLN A 234      18.189  28.484 -23.665  1.00 59.46           H  
ATOM   3888  CD  GLN A 234      19.857  29.328 -22.624  1.00 59.46           C  
ATOM   3889  NE2 GLN A 234      20.709  29.515 -23.607  1.00 59.46           N  
ATOM   3890 HE21 GLN A 234      21.372  30.262 -23.454  1.00 59.46           H  
ATOM   3891 HE22 GLN A 234      20.596  29.057 -24.500  1.00 59.46           H  
ATOM   3892  OE1 GLN A 234      19.959  30.019 -21.630  1.00 59.46           O  
ATOM   3893  N   HIS A 235      16.261  25.676 -19.669  1.00 68.93           N  
ATOM   3894  H   HIS A 235      16.867  24.978 -20.075  1.00 68.93           H  
ATOM   3895  CA  HIS A 235      15.823  25.466 -18.294  1.00 68.93           C  
ATOM   3896  HA  HIS A 235      15.508  26.414 -17.856  1.00 68.93           H  
ATOM   3897  C   HIS A 235      17.015  24.976 -17.483  1.00 68.93           C  
ATOM   3898  CB  HIS A 235      14.627  24.505 -18.226  1.00 68.93           C  
ATOM   3899  HB2 HIS A 235      14.871  23.586 -18.759  1.00 68.93           H  
ATOM   3900  HB3 HIS A 235      14.451  24.250 -17.181  1.00 68.93           H  
ATOM   3901  O   HIS A 235      17.389  23.802 -17.543  1.00 68.93           O  
ATOM   3902  CG  HIS A 235      13.348  25.083 -18.778  1.00 68.93           C  
ATOM   3903  CD2 HIS A 235      12.499  24.483 -19.666  1.00 68.93           C  
ATOM   3904  HD2 HIS A 235      12.634  23.506 -20.106  1.00 68.93           H  
ATOM   3905  ND1 HIS A 235      12.807  26.313 -18.475  1.00 68.93           N  
ATOM   3906  HD1 HIS A 235      13.259  27.047 -17.950  1.00 68.93           H  
ATOM   3907  CE1 HIS A 235      11.663  26.446 -19.165  1.00 68.93           C  
ATOM   3908  HE1 HIS A 235      11.038  27.327 -19.164  1.00 68.93           H  
ATOM   3909  NE2 HIS A 235      11.428  25.348 -19.902  1.00 68.93           N  
ATOM   3910  N   GLU A 236      17.614  25.899 -16.739  1.00 60.99           N  
ATOM   3911  H   GLU A 236      17.299  26.857 -16.794  1.00 60.99           H  
ATOM   3912  CA  GLU A 236      18.504  25.585 -15.632  1.00 60.99           C  
ATOM   3913  HA  GLU A 236      19.168  24.768 -15.913  1.00 60.99           H  
ATOM   3914  C   GLU A 236      17.642  25.144 -14.445  1.00 60.99           C  
ATOM   3915  CB  GLU A 236      19.371  26.802 -15.281  1.00 60.99           C  
ATOM   3916  HB2 GLU A 236      19.928  26.576 -14.373  1.00 60.99           H  
ATOM   3917  HB3 GLU A 236      18.725  27.661 -15.097  1.00 60.99           H  
ATOM   3918  O   GLU A 236      16.774  25.876 -13.970  1.00 60.99           O  
ATOM   3919  CG  GLU A 236      20.366  27.126 -16.408  1.00 60.99           C  
ATOM   3920  HG2 GLU A 236      20.968  26.238 -16.599  1.00 60.99           H  
ATOM   3921  HG3 GLU A 236      19.812  27.356 -17.318  1.00 60.99           H  
ATOM   3922  CD  GLU A 236      21.291  28.307 -16.080  1.00 60.99           C  
ATOM   3923  OE1 GLU A 236      22.267  28.473 -16.843  1.00 60.99           O  
ATOM   3924  OE2 GLU A 236      21.024  29.004 -15.077  1.00 60.99           O  
ATOM   3925  N   HIS A 237      17.845  23.913 -13.984  1.00 66.63           N  
ATOM   3926  H   HIS A 237      18.556  23.346 -14.424  1.00 66.63           H  
ATOM   3927  CA  HIS A 237      17.253  23.421 -12.747  1.00 66.63           C  
ATOM   3928  HA  HIS A 237      16.633  24.194 -12.293  1.00 66.63           H  
ATOM   3929  C   HIS A 237      18.381  23.120 -11.769  1.00 66.63           C  
ATOM   3930  CB  HIS A 237      16.354  22.205 -13.011  1.00 66.63           C  
ATOM   3931  HB2 HIS A 237      16.915  21.458 -13.572  1.00 66.63           H  
ATOM   3932  HB3 HIS A 237      16.080  21.765 -12.052  1.00 66.63           H  
ATOM   3933  O   HIS A 237      19.070  22.107 -11.896  1.00 66.63           O  
ATOM   3934  CG  HIS A 237      15.078  22.534 -13.747  1.00 66.63           C  
ATOM   3935  CD2 HIS A 237      14.567  21.872 -14.829  1.00 66.63           C  
ATOM   3936  HD2 HIS A 237      15.025  21.027 -15.321  1.00 66.63           H  
ATOM   3937  ND1 HIS A 237      14.193  23.542 -13.440  1.00 66.63           N  
ATOM   3938  HD1 HIS A 237      14.353  24.287 -12.777  1.00 66.63           H  
ATOM   3939  CE1 HIS A 237      13.174  23.483 -14.314  1.00 66.63           C  
ATOM   3940  HE1 HIS A 237      12.350  24.180 -14.349  1.00 66.63           H  
ATOM   3941  NE2 HIS A 237      13.349  22.466 -15.176  1.00 66.63           N  
ATOM   3942  N   GLN A 238      18.554  24.009 -10.794  1.00 51.83           N  
ATOM   3943  H   GLN A 238      17.986  24.845 -10.792  1.00 51.83           H  
ATOM   3944  CA  GLN A 238      19.292  23.716  -9.574  1.00 51.83           C  
ATOM   3945  HA  GLN A 238      20.200  23.166  -9.822  1.00 51.83           H  
ATOM   3946  C   GLN A 238      18.411  22.837  -8.678  1.00 51.83           C  
ATOM   3947  CB  GLN A 238      19.693  25.018  -8.866  1.00 51.83           C  
ATOM   3948  HB2 GLN A 238      20.107  24.762  -7.891  1.00 51.83           H  
ATOM   3949  HB3 GLN A 238      18.807  25.634  -8.709  1.00 51.83           H  
ATOM   3950  O   GLN A 238      17.254  23.160  -8.406  1.00 51.83           O  
ATOM   3951  CG  GLN A 238      20.749  25.823  -9.645  1.00 51.83           C  
ATOM   3952  HG2 GLN A 238      20.343  26.130 -10.609  1.00 51.83           H  
ATOM   3953  HG3 GLN A 238      21.622  25.195  -9.822  1.00 51.83           H  
ATOM   3954  CD  GLN A 238      21.202  27.074  -8.894  1.00 51.83           C  
ATOM   3955  NE2 GLN A 238      22.159  27.813  -9.409  1.00 51.83           N  
ATOM   3956 HE21 GLN A 238      22.563  27.612 -10.313  1.00 51.83           H  
ATOM   3957 HE22 GLN A 238      22.411  28.627  -8.868  1.00 51.83           H  
ATOM   3958  OE1 GLN A 238      20.700  27.416  -7.840  1.00 51.83           O  
ATOM   3959  N   HIS A 239      18.951  21.705  -8.237  1.00 61.37           N  
ATOM   3960  H   HIS A 239      19.905  21.494  -8.495  1.00 61.37           H  
ATOM   3961  CA  HIS A 239      18.336  20.871  -7.212  1.00 61.37           C  
ATOM   3962  HA  HIS A 239      17.491  21.393  -6.763  1.00 61.37           H  
ATOM   3963  C   HIS A 239      19.351  20.641  -6.101  1.00 61.37           C  
ATOM   3964  CB  HIS A 239      17.820  19.549  -7.802  1.00 61.37           C  
ATOM   3965  HB2 HIS A 239      17.596  18.870  -6.979  1.00 61.37           H  
ATOM   3966  HB3 HIS A 239      18.605  19.093  -8.405  1.00 61.37           H  
ATOM   3967  O   HIS A 239      20.246  19.807  -6.229  1.00 61.37           O  
ATOM   3968  CG  HIS A 239      16.564  19.687  -8.626  1.00 61.37           C  
ATOM   3969  CD2 HIS A 239      16.308  19.094  -9.831  1.00 61.37           C  
ATOM   3970  HD2 HIS A 239      16.990  18.454 -10.371  1.00 61.37           H  
ATOM   3971  ND1 HIS A 239      15.446  20.413  -8.290  1.00 61.37           N  
ATOM   3972  HD1 HIS A 239      15.389  21.083  -7.536  1.00 61.37           H  
ATOM   3973  CE1 HIS A 239      14.541  20.260  -9.270  1.00 61.37           C  
ATOM   3974  HE1 HIS A 239      13.586  20.763  -9.307  1.00 61.37           H  
ATOM   3975  NE2 HIS A 239      15.013  19.447 -10.230  1.00 61.37           N  
ATOM   3976  N   GLU A 240      19.182  21.372  -5.006  1.00 52.35           N  
ATOM   3977  H   GLU A 240      18.485  22.103  -4.993  1.00 52.35           H  
ATOM   3978  CA  GLU A 240      19.783  21.027  -3.726  1.00 52.35           C  
ATOM   3979  HA  GLU A 240      20.783  20.625  -3.889  1.00 52.35           H  
ATOM   3980  C   GLU A 240      18.922  19.952  -3.056  1.00 52.35           C  
ATOM   3981  CB  GLU A 240      19.919  22.269  -2.840  1.00 52.35           C  
ATOM   3982  HB2 GLU A 240      18.955  22.773  -2.779  1.00 52.35           H  
ATOM   3983  HB3 GLU A 240      20.213  21.945  -1.841  1.00 52.35           H  
ATOM   3984  O   GLU A 240      17.719  20.119  -2.836  1.00 52.35           O  
ATOM   3985  CG  GLU A 240      20.988  23.231  -3.381  1.00 52.35           C  
ATOM   3986  HG2 GLU A 240      21.926  22.684  -3.478  1.00 52.35           H  
ATOM   3987  HG3 GLU A 240      20.691  23.572  -4.372  1.00 52.35           H  
ATOM   3988  CD  GLU A 240      21.200  24.450  -2.473  1.00 52.35           C  
ATOM   3989  OE1 GLU A 240      22.235  25.119  -2.669  1.00 52.35           O  
ATOM   3990  OE2 GLU A 240      20.339  24.682  -1.594  1.00 52.35           O  
ATOM   3991  N   HIS A 241      19.540  18.817  -2.745  1.00 57.73           N  
ATOM   3992  H   HIS A 241      20.517  18.723  -2.982  1.00 57.73           H  
ATOM   3993  CA  HIS A 241      18.945  17.780  -1.914  1.00 57.73           C  
ATOM   3994  HA  HIS A 241      17.983  18.114  -1.526  1.00 57.73           H  
ATOM   3995  C   HIS A 241      19.855  17.550  -0.714  1.00 57.73           C  
ATOM   3996  CB  HIS A 241      18.713  16.495  -2.724  1.00 57.73           C  
ATOM   3997  HB2 HIS A 241      18.478  15.688  -2.030  1.00 57.73           H  
ATOM   3998  HB3 HIS A 241      19.631  16.228  -3.247  1.00 57.73           H  
ATOM   3999  O   HIS A 241      20.864  16.857  -0.817  1.00 57.73           O  
ATOM   4000  CG  HIS A 241      17.578  16.584  -3.714  1.00 57.73           C  
ATOM   4001  CD2 HIS A 241      17.559  16.077  -4.985  1.00 57.73           C  
ATOM   4002  HD2 HIS A 241      18.374  15.556  -5.465  1.00 57.73           H  
ATOM   4003  ND1 HIS A 241      16.354  17.169  -3.496  1.00 57.73           N  
ATOM   4004  HD1 HIS A 241      16.134  17.783  -2.725  1.00 57.73           H  
ATOM   4005  CE1 HIS A 241      15.615  17.014  -4.605  1.00 57.73           C  
ATOM   4006  HE1 HIS A 241      14.629  17.430  -4.750  1.00 57.73           H  
ATOM   4007  NE2 HIS A 241      16.299  16.337  -5.543  1.00 57.73           N  
ATOM   4008  N   GLN A 242      19.476  18.115   0.430  1.00 55.56           N  
ATOM   4009  H   GLN A 242      18.670  18.724   0.435  1.00 55.56           H  
ATOM   4010  CA  GLN A 242      19.994  17.683   1.720  1.00 55.56           C  
ATOM   4011  HA  GLN A 242      20.984  17.247   1.589  1.00 55.56           H  
ATOM   4012  C   GLN A 242      19.068  16.598   2.275  1.00 55.56           C  
ATOM   4013  CB  GLN A 242      20.146  18.870   2.680  1.00 55.56           C  
ATOM   4014  HB2 GLN A 242      19.199  19.400   2.772  1.00 55.56           H  
ATOM   4015  HB3 GLN A 242      20.417  18.474   3.659  1.00 55.56           H  
ATOM   4016  O   GLN A 242      17.882  16.828   2.510  1.00 55.56           O  
ATOM   4017  CG  GLN A 242      21.245  19.847   2.223  1.00 55.56           C  
ATOM   4018  HG2 GLN A 242      22.159  19.292   2.012  1.00 55.56           H  
ATOM   4019  HG3 GLN A 242      20.931  20.350   1.309  1.00 55.56           H  
ATOM   4020  CD  GLN A 242      21.570  20.906   3.275  1.00 55.56           C  
ATOM   4021  NE2 GLN A 242      22.462  21.826   2.988  1.00 55.56           N  
ATOM   4022 HE21 GLN A 242      22.871  21.898   2.067  1.00 55.56           H  
ATOM   4023 HE22 GLN A 242      22.622  22.524   3.700  1.00 55.56           H  
ATOM   4024  OE1 GLN A 242      21.041  20.919   4.373  1.00 55.56           O  
ATOM   4025  N   HIS A 243      19.616  15.401   2.462  1.00 56.64           N  
ATOM   4026  H   HIS A 243      20.589  15.279   2.221  1.00 56.64           H  
ATOM   4027  CA  HIS A 243      18.983  14.322   3.209  1.00 56.64           C  
ATOM   4028  HA  HIS A 243      17.983  14.616   3.529  1.00 56.64           H  
ATOM   4029  C   HIS A 243      19.816  14.065   4.460  1.00 56.64           C  
ATOM   4030  CB  HIS A 243      18.859  13.060   2.338  1.00 56.64           C  
ATOM   4031  HB2 HIS A 243      19.824  12.835   1.885  1.00 56.64           H  
ATOM   4032  HB3 HIS A 243      18.593  12.221   2.981  1.00 56.64           H  
ATOM   4033  O   HIS A 243      20.898  13.492   4.372  1.00 56.64           O  
ATOM   4034  CG  HIS A 243      17.808  13.160   1.262  1.00 56.64           C  
ATOM   4035  CD2 HIS A 243      17.978  12.964  -0.082  1.00 56.64           C  
ATOM   4036  HD2 HIS A 243      18.911  12.724  -0.571  1.00 56.64           H  
ATOM   4037  ND1 HIS A 243      16.478  13.440   1.464  1.00 56.64           N  
ATOM   4038  HD1 HIS A 243      16.057  13.677   2.351  1.00 56.64           H  
ATOM   4039  CE1 HIS A 243      15.863  13.421   0.272  1.00 56.64           C  
ATOM   4040  HE1 HIS A 243      14.816  13.634   0.115  1.00 56.64           H  
ATOM   4041  NE2 HIS A 243      16.732  13.121  -0.707  1.00 56.64           N  
ATOM   4042  N   GLN A 244      19.305  14.478   5.618  1.00 55.93           N  
ATOM   4043  H   GLN A 244      18.432  14.987   5.618  1.00 55.93           H  
ATOM   4044  CA  GLN A 244      19.758  13.962   6.904  1.00 55.93           C  
ATOM   4045  HA  GLN A 244      20.755  13.532   6.802  1.00 55.93           H  
ATOM   4046  C   GLN A 244      18.808  12.840   7.326  1.00 55.93           C  
ATOM   4047  CB  GLN A 244      19.848  15.081   7.949  1.00 55.93           C  
ATOM   4048  HB2 GLN A 244      19.955  14.625   8.934  1.00 55.93           H  
ATOM   4049  HB3 GLN A 244      18.932  15.671   7.941  1.00 55.93           H  
ATOM   4050  O   GLN A 244      17.594  13.034   7.410  1.00 55.93           O  
ATOM   4051  CG  GLN A 244      21.065  15.992   7.706  1.00 55.93           C  
ATOM   4052  HG2 GLN A 244      21.969  15.383   7.682  1.00 55.93           H  
ATOM   4053  HG3 GLN A 244      20.961  16.493   6.744  1.00 55.93           H  
ATOM   4054  CD  GLN A 244      21.235  17.055   8.789  1.00 55.93           C  
ATOM   4055  NE2 GLN A 244      22.307  17.814   8.765  1.00 55.93           N  
ATOM   4056 HE21 GLN A 244      22.383  18.469   9.530  1.00 55.93           H  
ATOM   4057 HE22 GLN A 244      23.034  17.682   8.077  1.00 55.93           H  
ATOM   4058  OE1 GLN A 244      20.407  17.243   9.660  1.00 55.93           O  
ATOM   4059  N   HIS A 245      19.372  11.657   7.547  1.00 57.17           N  
ATOM   4060  H   HIS A 245      20.375  11.583   7.453  1.00 57.17           H  
ATOM   4061  CA  HIS A 245      18.703  10.527   8.175  1.00 57.17           C  
ATOM   4062  HA  HIS A 245      17.681  10.791   8.446  1.00 57.17           H  
ATOM   4063  C   HIS A 245      19.457  10.203   9.460  1.00 57.17           C  
ATOM   4064  CB  HIS A 245      18.666   9.317   7.223  1.00 57.17           C  
ATOM   4065  HB2 HIS A 245      19.646   9.179   6.767  1.00 57.17           H  
ATOM   4066  HB3 HIS A 245      18.448   8.424   7.808  1.00 57.17           H  
ATOM   4067  O   HIS A 245      20.538   9.624   9.411  1.00 57.17           O  
ATOM   4068  CG  HIS A 245      17.614   9.419   6.149  1.00 57.17           C  
ATOM   4069  CD2 HIS A 245      17.798   9.366   4.794  1.00 57.17           C  
ATOM   4070  HD2 HIS A 245      18.748   9.260   4.291  1.00 57.17           H  
ATOM   4071  ND1 HIS A 245      16.265   9.543   6.370  1.00 57.17           N  
ATOM   4072  HD1 HIS A 245      15.829   9.613   7.278  1.00 57.17           H  
ATOM   4073  CE1 HIS A 245      15.650   9.575   5.179  1.00 57.17           C  
ATOM   4074  HE1 HIS A 245      14.584   9.679   5.040  1.00 57.17           H  
ATOM   4075  NE2 HIS A 245      16.540   9.467   4.180  1.00 57.17           N  
ATOM   4076  N   GLU A 246      18.879  10.572  10.597  1.00 55.29           N  
ATOM   4077  H   GLU A 246      18.023  11.108  10.577  1.00 55.29           H  
ATOM   4078  CA  GLU A 246      19.287  10.048  11.896  1.00 55.29           C  
ATOM   4079  HA  GLU A 246      20.332   9.741  11.861  1.00 55.29           H  
ATOM   4080  C   GLU A 246      18.436   8.812  12.203  1.00 55.29           C  
ATOM   4081  CB  GLU A 246      19.166  11.122  12.985  1.00 55.29           C  
ATOM   4082  HB2 GLU A 246      18.182  11.586  12.923  1.00 55.29           H  
ATOM   4083  HB3 GLU A 246      19.272  10.643  13.958  1.00 55.29           H  
ATOM   4084  O   GLU A 246      17.205   8.872  12.250  1.00 55.29           O  
ATOM   4085  CG  GLU A 246      20.267  12.187  12.840  1.00 55.29           C  
ATOM   4086  HG2 GLU A 246      20.185  12.647  11.855  1.00 55.29           H  
ATOM   4087  HG3 GLU A 246      21.236  11.692  12.899  1.00 55.29           H  
ATOM   4088  CD  GLU A 246      20.192  13.289  13.908  1.00 55.29           C  
ATOM   4089  OE1 GLU A 246      21.167  14.069  13.984  1.00 55.29           O  
ATOM   4090  OE2 GLU A 246      19.160  13.365  14.613  1.00 55.29           O  
ATOM   4091  N   HIS A 247      19.105   7.675  12.376  1.00 56.33           N  
ATOM   4092  H   HIS A 247      20.111   7.697  12.295  1.00 56.33           H  
ATOM   4093  CA  HIS A 247      18.521   6.446  12.896  1.00 56.33           C  
ATOM   4094  HA  HIS A 247      17.457   6.583  13.090  1.00 56.33           H  
ATOM   4095  C   HIS A 247      19.207   6.129  14.221  1.00 56.33           C  
ATOM   4096  CB  HIS A 247      18.686   5.298  11.884  1.00 56.33           C  
ATOM   4097  HB2 HIS A 247      19.727   5.242  11.565  1.00 56.33           H  
ATOM   4098  HB3 HIS A 247      18.443   4.360  12.382  1.00 56.33           H  
ATOM   4099  O   HIS A 247      20.347   5.674  14.232  1.00 56.33           O  
ATOM   4100  CG  HIS A 247      17.795   5.418  10.675  1.00 56.33           C  
ATOM   4101  CD2 HIS A 247      18.181   5.517   9.365  1.00 56.33           C  
ATOM   4102  HD2 HIS A 247      19.200   5.538   9.007  1.00 56.33           H  
ATOM   4103  ND1 HIS A 247      16.422   5.423  10.695  1.00 56.33           N  
ATOM   4104  HD1 HIS A 247      15.853   5.365  11.527  1.00 56.33           H  
ATOM   4105  CE1 HIS A 247      15.989   5.528   9.430  1.00 56.33           C  
ATOM   4106  HE1 HIS A 247      14.950   5.562   9.135  1.00 56.33           H  
ATOM   4107  NE2 HIS A 247      17.022   5.587   8.575  1.00 56.33           N  
ATOM   4108  N   GLN A 248      18.509   6.361  15.330  1.00 57.89           N  
ATOM   4109  H   GLN A 248      17.595   6.785  15.258  1.00 57.89           H  
ATOM   4110  CA  GLN A 248      18.861   5.774  16.618  1.00 57.89           C  
ATOM   4111  HA  GLN A 248      19.905   5.460  16.610  1.00 57.89           H  
ATOM   4112  C   GLN A 248      18.001   4.526  16.823  1.00 57.89           C  
ATOM   4113  CB  GLN A 248      18.704   6.794  17.752  1.00 57.89           C  
ATOM   4114  HB2 GLN A 248      17.728   7.275  17.685  1.00 57.89           H  
ATOM   4115  HB3 GLN A 248      18.763   6.265  18.704  1.00 57.89           H  
ATOM   4116  O   GLN A 248      16.771   4.592  16.801  1.00 57.89           O  
ATOM   4117  CG  GLN A 248      19.817   7.856  17.719  1.00 57.89           C  
ATOM   4118  HG2 GLN A 248      20.786   7.359  17.754  1.00 57.89           H  
ATOM   4119  HG3 GLN A 248      19.755   8.424  16.790  1.00 57.89           H  
ATOM   4120  CD  GLN A 248      19.739   8.834  18.888  1.00 57.89           C  
ATOM   4121  NE2 GLN A 248      20.711   9.704  19.046  1.00 57.89           N  
ATOM   4122 HE21 GLN A 248      20.624  10.299  19.858  1.00 57.89           H  
ATOM   4123 HE22 GLN A 248      21.509   9.722  18.428  1.00 57.89           H  
ATOM   4124  OE1 GLN A 248      18.800   8.859  19.663  1.00 57.89           O  
ATOM   4125  N   HIS A 249      18.668   3.386  16.977  1.00 58.48           N  
ATOM   4126  H   HIS A 249      19.678   3.424  16.975  1.00 58.48           H  
ATOM   4127  CA  HIS A 249      18.077   2.128  17.406  1.00 58.48           C  
ATOM   4128  HA  HIS A 249      17.007   2.245  17.574  1.00 58.48           H  
ATOM   4129  C   HIS A 249      18.724   1.747  18.734  1.00 58.48           C  
ATOM   4130  CB  HIS A 249      18.292   1.037  16.342  1.00 58.48           C  
ATOM   4131  HB2 HIS A 249      19.337   1.030  16.031  1.00 58.48           H  
ATOM   4132  HB3 HIS A 249      18.076   0.068  16.791  1.00 58.48           H  
ATOM   4133  O   HIS A 249      19.854   1.268  18.754  1.00 58.48           O  
ATOM   4134  CG  HIS A 249      17.406   1.186  15.134  1.00 58.48           C  
ATOM   4135  CD2 HIS A 249      17.790   1.424  13.842  1.00 58.48           C  
ATOM   4136  HD2 HIS A 249      18.806   1.556  13.500  1.00 58.48           H  
ATOM   4137  ND1 HIS A 249      16.038   1.071  15.136  1.00 58.48           N  
ATOM   4138  HD1 HIS A 249      15.476   0.853  15.946  1.00 58.48           H  
ATOM   4139  CE1 HIS A 249      15.605   1.246  13.879  1.00 58.48           C  
ATOM   4140  HE1 HIS A 249      14.570   1.200  13.573  1.00 58.48           H  
ATOM   4141  NE2 HIS A 249      16.635   1.467  13.047  1.00 58.48           N  
ATOM   4142  N   GLU A 250      18.006   1.957  19.832  1.00 57.82           N  
ATOM   4143  H   GLU A 250      17.107   2.414  19.765  1.00 57.82           H  
ATOM   4144  CA  GLU A 250      18.331   1.348  21.117  1.00 57.82           C  
ATOM   4145  HA  GLU A 250      19.388   1.084  21.147  1.00 57.82           H  
ATOM   4146  C   GLU A 250      17.515   0.062  21.256  1.00 57.82           C  
ATOM   4147  CB  GLU A 250      18.081   2.325  22.272  1.00 57.82           C  
ATOM   4148  HB2 GLU A 250      18.119   1.772  23.210  1.00 57.82           H  
ATOM   4149  HB3 GLU A 250      17.091   2.768  22.161  1.00 57.82           H  
ATOM   4150  O   GLU A 250      16.282   0.076  21.243  1.00 57.82           O  
ATOM   4151  CG  GLU A 250      19.156   3.425  22.307  1.00 57.82           C  
ATOM   4152  HG2 GLU A 250      20.131   2.951  22.414  1.00 57.82           H  
ATOM   4153  HG3 GLU A 250      19.145   3.959  21.357  1.00 57.82           H  
ATOM   4154  CD  GLU A 250      18.956   4.438  23.445  1.00 57.82           C  
ATOM   4155  OE1 GLU A 250      19.879   5.261  23.631  1.00 57.82           O  
ATOM   4156  OE2 GLU A 250      17.883   4.405  24.089  1.00 57.82           O  
ATOM   4157  N   HIS A 251      18.220  -1.062  21.350  1.00 57.90           N  
ATOM   4158  H   HIS A 251      19.228  -0.995  21.320  1.00 57.90           H  
ATOM   4159  CA  HIS A 251      17.667  -2.354  21.726  1.00 57.90           C  
ATOM   4160  HA  HIS A 251      16.598  -2.267  21.920  1.00 57.90           H  
ATOM   4161  C   HIS A 251      18.352  -2.789  23.019  1.00 57.90           C  
ATOM   4162  CB  HIS A 251      17.876  -3.381  20.599  1.00 57.90           C  
ATOM   4163  HB2 HIS A 251      18.923  -3.379  20.295  1.00 57.90           H  
ATOM   4164  HB3 HIS A 251      17.648  -4.373  20.989  1.00 57.90           H  
ATOM   4165  O   HIS A 251      19.514  -3.186  22.998  1.00 57.90           O  
ATOM   4166  CG  HIS A 251      17.002  -3.149  19.394  1.00 57.90           C  
ATOM   4167  CD2 HIS A 251      17.406  -2.833  18.124  1.00 57.90           C  
ATOM   4168  HD2 HIS A 251      18.428  -2.691  17.805  1.00 57.90           H  
ATOM   4169  ND1 HIS A 251      15.631  -3.237  19.373  1.00 57.90           N  
ATOM   4170  HD1 HIS A 251      15.047  -3.471  20.163  1.00 57.90           H  
ATOM   4171  CE1 HIS A 251      15.218  -2.972  18.124  1.00 57.90           C  
ATOM   4172  HE1 HIS A 251      14.185  -2.971  17.807  1.00 57.90           H  
ATOM   4173  NE2 HIS A 251      16.262  -2.719  17.319  1.00 57.90           N  
ATOM   4174  N   GLN A 252      17.627  -2.720  24.132  1.00 60.46           N  
ATOM   4175  H   GLN A 252      16.697  -2.329  24.089  1.00 60.46           H  
ATOM   4176  CA  GLN A 252      17.975  -3.428  25.359  1.00 60.46           C  
ATOM   4177  HA  GLN A 252      18.951  -3.902  25.256  1.00 60.46           H  
ATOM   4178  C   GLN A 252      16.937  -4.530  25.570  1.00 60.46           C  
ATOM   4179  CB  GLN A 252      18.054  -2.468  26.555  1.00 60.46           C  
ATOM   4180  HB2 GLN A 252      17.146  -1.867  26.605  1.00 60.46           H  
ATOM   4181  HB3 GLN A 252      18.123  -3.062  27.467  1.00 60.46           H  
ATOM   4182  O   GLN A 252      15.742  -4.260  25.693  1.00 60.46           O  
ATOM   4183  CG  GLN A 252      19.284  -1.546  26.485  1.00 60.46           C  
ATOM   4184  HG2 GLN A 252      19.215  -0.912  25.601  1.00 60.46           H  
ATOM   4185  HG3 GLN A 252      20.184  -2.155  26.402  1.00 60.46           H  
ATOM   4186  CD  GLN A 252      19.424  -0.650  27.714  1.00 60.46           C  
ATOM   4187  NE2 GLN A 252      20.447   0.173  27.781  1.00 60.46           N  
ATOM   4188 HE21 GLN A 252      21.137   0.218  27.044  1.00 60.46           H  
ATOM   4189 HE22 GLN A 252      20.492   0.729  28.622  1.00 60.46           H  
ATOM   4190  OE1 GLN A 252      18.619  -0.652  28.627  1.00 60.46           O  
ATOM   4191  N   HIS A 253      17.404  -5.774  25.570  1.00 62.82           N  
ATOM   4192  H   HIS A 253      18.396  -5.912  25.442  1.00 62.82           H  
ATOM   4193  CA  HIS A 253      16.650  -6.933  26.028  1.00 62.82           C  
ATOM   4194  HA  HIS A 253      15.734  -6.613  26.523  1.00 62.82           H  
ATOM   4195  C   HIS A 253      17.511  -7.646  27.067  1.00 62.82           C  
ATOM   4196  CB  HIS A 253      16.271  -7.849  24.850  1.00 62.82           C  
ATOM   4197  HB2 HIS A 253      17.159  -8.062  24.254  1.00 62.82           H  
ATOM   4198  HB3 HIS A 253      15.908  -8.795  25.252  1.00 62.82           H  
ATOM   4199  O   HIS A 253      18.462  -8.342  26.718  1.00 62.82           O  
ATOM   4200  CG  HIS A 253      15.189  -7.283  23.964  1.00 62.82           C  
ATOM   4201  CD2 HIS A 253      15.241  -7.091  22.610  1.00 62.82           C  
ATOM   4202  HD2 HIS A 253      16.083  -7.324  21.974  1.00 62.82           H  
ATOM   4203  ND1 HIS A 253      13.949  -6.864  24.381  1.00 62.82           N  
ATOM   4204  HD1 HIS A 253      13.632  -6.842  25.340  1.00 62.82           H  
ATOM   4205  CE1 HIS A 253      13.275  -6.421  23.310  1.00 62.82           C  
ATOM   4206  HE1 HIS A 253      12.277  -6.010  23.339  1.00 62.82           H  
ATOM   4207  NE2 HIS A 253      14.020  -6.535  22.197  1.00 62.82           N  
ATOM   4208  N   GLU A 254      17.185  -7.439  28.339  1.00 59.44           N  
ATOM   4209  H   GLU A 254      16.429  -6.807  28.562  1.00 59.44           H  
ATOM   4210  CA  GLU A 254      17.649  -8.286  29.431  1.00 59.44           C  
ATOM   4211  HA  GLU A 254      18.645  -8.669  29.208  1.00 59.44           H  
ATOM   4212  C   GLU A 254      16.687  -9.471  29.557  1.00 59.44           C  
ATOM   4213  CB  GLU A 254      17.733  -7.492  30.744  1.00 59.44           C  
ATOM   4214  HB2 GLU A 254      16.798  -6.953  30.894  1.00 59.44           H  
ATOM   4215  HB3 GLU A 254      17.870  -8.195  31.565  1.00 59.44           H  
ATOM   4216  O   GLU A 254      15.482  -9.297  29.746  1.00 59.44           O  
ATOM   4217  CG  GLU A 254      18.916  -6.510  30.742  1.00 59.44           C  
ATOM   4218  HG2 GLU A 254      19.833  -7.078  30.582  1.00 59.44           H  
ATOM   4219  HG3 GLU A 254      18.800  -5.819  29.907  1.00 59.44           H  
ATOM   4220  CD  GLU A 254      19.038  -5.700  32.043  1.00 59.44           C  
ATOM   4221  OE1 GLU A 254      20.110  -5.081  32.222  1.00 59.44           O  
ATOM   4222  OE2 GLU A 254      18.066  -5.691  32.831  1.00 59.44           O  
ATOM   4223  N   HIS A 255      17.224 -10.681  29.431  1.00 62.70           N  
ATOM   4224  H   HIS A 255      18.213 -10.750  29.238  1.00 62.70           H  
ATOM   4225  CA  HIS A 255      16.537 -11.919  29.775  1.00 62.70           C  
ATOM   4226  HA  HIS A 255      15.532 -11.705  30.138  1.00 62.70           H  
ATOM   4227  C   HIS A 255      17.313 -12.578  30.913  1.00 62.70           C  
ATOM   4228  CB  HIS A 255      16.414 -12.831  28.542  1.00 62.70           C  
ATOM   4229  HB2 HIS A 255      16.077 -13.814  28.870  1.00 62.70           H  
ATOM   4230  HB3 HIS A 255      17.393 -12.953  28.080  1.00 62.70           H  
ATOM   4231  O   HIS A 255      18.377 -13.152  30.692  1.00 62.70           O  
ATOM   4232  CG  HIS A 255      15.431 -12.326  27.516  1.00 62.70           C  
ATOM   4233  CD2 HIS A 255      15.689 -11.993  26.213  1.00 62.70           C  
ATOM   4234  HD2 HIS A 255      16.654 -12.040  25.730  1.00 62.70           H  
ATOM   4235  ND1 HIS A 255      14.088 -12.123  27.724  1.00 62.70           N  
ATOM   4236  HD1 HIS A 255      13.602 -12.267  28.598  1.00 62.70           H  
ATOM   4237  CE1 HIS A 255      13.550 -11.676  26.579  1.00 62.70           C  
ATOM   4238  HE1 HIS A 255      12.509 -11.425  26.443  1.00 62.70           H  
ATOM   4239  NE2 HIS A 255      14.486 -11.580  25.621  1.00 62.70           N  
ATOM   4240  N   GLN A 256      16.784 -12.472  32.132  1.00 65.30           N  
ATOM   4241  H   GLN A 256      15.926 -11.951  32.246  1.00 65.30           H  
ATOM   4242  CA  GLN A 256      17.191 -13.313  33.252  1.00 65.30           C  
ATOM   4243  HA  GLN A 256      18.228 -13.623  33.124  1.00 65.30           H  
ATOM   4244  C   GLN A 256      16.310 -14.566  33.249  1.00 65.30           C  
ATOM   4245  CB  GLN A 256      17.091 -12.545  34.579  1.00 65.30           C  
ATOM   4246  HB2 GLN A 256      16.099 -12.103  34.672  1.00 65.30           H  
ATOM   4247  HB3 GLN A 256      17.229 -13.251  35.398  1.00 65.30           H  
ATOM   4248  O   GLN A 256      15.084 -14.473  33.312  1.00 65.30           O  
ATOM   4249  CG  GLN A 256      18.160 -11.445  34.702  1.00 65.30           C  
ATOM   4250  HG2 GLN A 256      19.149 -11.894  34.608  1.00 65.30           H  
ATOM   4251  HG3 GLN A 256      18.034 -10.722  33.895  1.00 65.30           H  
ATOM   4252  CD  GLN A 256      18.099 -10.693  36.031  1.00 65.30           C  
ATOM   4253  NE2 GLN A 256      18.958  -9.722  36.245  1.00 65.30           N  
ATOM   4254 HE21 GLN A 256      19.611  -9.429  35.532  1.00 65.30           H  
ATOM   4255 HE22 GLN A 256      18.859  -9.249  37.131  1.00 65.30           H  
ATOM   4256  OE1 GLN A 256      17.276 -10.939  36.893  1.00 65.30           O  
ATOM   4257  N   HIS A 257      16.945 -15.730  33.150  1.00 64.51           N  
ATOM   4258  H   HIS A 257      17.952 -15.721  33.075  1.00 64.51           H  
ATOM   4259  CA  HIS A 257      16.331 -17.027  33.402  1.00 64.51           C  
ATOM   4260  HA  HIS A 257      15.281 -16.903  33.670  1.00 64.51           H  
ATOM   4261  C   HIS A 257      17.047 -17.646  34.601  1.00 64.51           C  
ATOM   4262  CB  HIS A 257      16.407 -17.915  32.147  1.00 64.51           C  
ATOM   4263  HB2 HIS A 257      17.432 -17.937  31.778  1.00 64.51           H  
ATOM   4264  HB3 HIS A 257      16.137 -18.933  32.427  1.00 64.51           H  
ATOM   4265  O   HIS A 257      18.182 -18.103  34.479  1.00 64.51           O  
ATOM   4266  CG  HIS A 257      15.479 -17.476  31.041  1.00 64.51           C  
ATOM   4267  CD2 HIS A 257      15.826 -17.070  29.780  1.00 64.51           C  
ATOM   4268  HD2 HIS A 257      16.832 -17.001  29.394  1.00 64.51           H  
ATOM   4269  ND1 HIS A 257      14.107 -17.420  31.118  1.00 64.51           N  
ATOM   4270  HD1 HIS A 257      13.555 -17.638  31.936  1.00 64.51           H  
ATOM   4271  CE1 HIS A 257      13.639 -16.988  29.937  1.00 64.51           C  
ATOM   4272  HE1 HIS A 257      12.596 -16.837  29.703  1.00 64.51           H  
ATOM   4273  NE2 HIS A 257      14.650 -16.758  29.084  1.00 64.51           N  
ATOM   4274  N   GLU A 258      16.395 -17.628  35.762  1.00 65.17           N  
ATOM   4275  H   GLU A 258      15.487 -17.189  35.821  1.00 65.17           H  
ATOM   4276  CA  GLU A 258      16.798 -18.446  36.903  1.00 65.17           C  
ATOM   4277  HA  GLU A 258      17.886 -18.468  36.961  1.00 65.17           H  
ATOM   4278  C   GLU A 258      16.310 -19.880  36.679  1.00 65.17           C  
ATOM   4279  CB  GLU A 258      16.278 -17.869  38.228  1.00 65.17           C  
ATOM   4280  HB2 GLU A 258      16.297 -18.655  38.983  1.00 65.17           H  
ATOM   4281  HB3 GLU A 258      15.249 -17.531  38.098  1.00 65.17           H  
ATOM   4282  O   GLU A 258      15.118 -20.144  36.516  1.00 65.17           O  
ATOM   4283  CG  GLU A 258      17.168 -16.715  38.718  1.00 65.17           C  
ATOM   4284  HG2 GLU A 258      18.190 -17.084  38.809  1.00 65.17           H  
ATOM   4285  HG3 GLU A 258      17.164 -15.926  37.967  1.00 65.17           H  
ATOM   4286  CD  GLU A 258      16.717 -16.127  40.065  1.00 65.17           C  
ATOM   4287  OE1 GLU A 258      17.590 -15.552  40.755  1.00 65.17           O  
ATOM   4288  OE2 GLU A 258      15.511 -16.229  40.381  1.00 65.17           O  
ATOM   4289  N   HIS A 259      17.267 -20.804  36.646  1.00 57.24           N  
ATOM   4290  H   HIS A 259      18.221 -20.493  36.759  1.00 57.24           H  
ATOM   4291  CA  HIS A 259      17.041 -22.238  36.712  1.00 57.24           C  
ATOM   4292  HA  HIS A 259      16.037 -22.478  36.361  1.00 57.24           H  
ATOM   4293  C   HIS A 259      17.177 -22.664  38.171  1.00 57.24           C  
ATOM   4294  CB  HIS A 259      18.070 -22.959  35.828  1.00 57.24           C  
ATOM   4295  HB2 HIS A 259      19.076 -22.654  36.115  1.00 57.24           H  
ATOM   4296  HB3 HIS A 259      17.989 -24.032  36.003  1.00 57.24           H  
ATOM   4297  O   HIS A 259      18.276 -22.610  38.723  1.00 57.24           O  
ATOM   4298  CG  HIS A 259      17.880 -22.711  34.355  1.00 57.24           C  
ATOM   4299  CD2 HIS A 259      18.692 -21.986  33.524  1.00 57.24           C  
ATOM   4300  HD2 HIS A 259      19.595 -21.467  33.814  1.00 57.24           H  
ATOM   4301  ND1 HIS A 259      16.843 -23.190  33.591  1.00 57.24           N  
ATOM   4302  HD1 HIS A 259      16.069 -23.746  33.927  1.00 57.24           H  
ATOM   4303  CE1 HIS A 259      17.026 -22.769  32.330  1.00 57.24           C  
ATOM   4304  HE1 HIS A 259      16.367 -22.984  31.502  1.00 57.24           H  
ATOM   4305  NE2 HIS A 259      18.145 -22.036  32.236  1.00 57.24           N  
ATOM   4306  N   GLN A 260      16.081 -23.097  38.792  1.00 66.66           N  
ATOM   4307  H   GLN A 260      15.193 -23.085  38.310  1.00 66.66           H  
ATOM   4308  CA  GLN A 260      16.135 -23.754  40.093  1.00 66.66           C  
ATOM   4309  HA  GLN A 260      17.151 -23.647  40.475  1.00 66.66           H  
ATOM   4310  C   GLN A 260      15.895 -25.252  39.907  1.00 66.66           C  
ATOM   4311  CB  GLN A 260      15.214 -23.060  41.107  1.00 66.66           C  
ATOM   4312  HB2 GLN A 260      15.002 -22.048  40.763  1.00 66.66           H  
ATOM   4313  HB3 GLN A 260      14.272 -23.600  41.196  1.00 66.66           H  
ATOM   4314  O   GLN A 260      14.933 -25.677  39.271  1.00 66.66           O  
ATOM   4315  CG  GLN A 260      15.905 -22.959  42.478  1.00 66.66           C  
ATOM   4316  HG2 GLN A 260      16.008 -23.955  42.909  1.00 66.66           H  
ATOM   4317  HG3 GLN A 260      16.901 -22.534  42.348  1.00 66.66           H  
ATOM   4318  CD  GLN A 260      15.156 -22.069  43.466  1.00 66.66           C  
ATOM   4319  NE2 GLN A 260      15.770 -21.709  44.572  1.00 66.66           N  
ATOM   4320 HE21 GLN A 260      16.712 -22.013  44.768  1.00 66.66           H  
ATOM   4321 HE22 GLN A 260      15.235 -21.106  45.180  1.00 66.66           H  
ATOM   4322  OE1 GLN A 260      14.021 -21.672  43.276  1.00 66.66           O  
ATOM   4323  N   HIS A 261      16.865 -26.020  40.393  1.00 58.54           N  
ATOM   4324  H   HIS A 261      17.593 -25.564  40.924  1.00 58.54           H  
ATOM   4325  CA  HIS A 261      16.964 -27.465  40.282  1.00 58.54           C  
ATOM   4326  HA  HIS A 261      16.628 -27.781  39.294  1.00 58.54           H  
ATOM   4327  C   HIS A 261      16.098 -28.150  41.341  1.00 58.54           C  
ATOM   4328  CB  HIS A 261      18.441 -27.855  40.466  1.00 58.54           C  
ATOM   4329  HB2 HIS A 261      18.829 -27.406  41.380  1.00 58.54           H  
ATOM   4330  HB3 HIS A 261      18.497 -28.937  40.588  1.00 58.54           H  
ATOM   4331  O   HIS A 261      16.319 -27.945  42.533  1.00 58.54           O  
ATOM   4332  CG  HIS A 261      19.329 -27.476  39.307  1.00 58.54           C  
ATOM   4333  CD2 HIS A 261      20.082 -26.339  39.158  1.00 58.54           C  
ATOM   4334  HD2 HIS A 261      20.141 -25.517  39.857  1.00 58.54           H  
ATOM   4335  ND1 HIS A 261      19.545 -28.252  38.194  1.00 58.54           N  
ATOM   4336  HD1 HIS A 261      19.120 -29.150  38.010  1.00 58.54           H  
ATOM   4337  CE1 HIS A 261      20.407 -27.605  37.394  1.00 58.54           C  
ATOM   4338  HE1 HIS A 261      20.764 -27.969  36.442  1.00 58.54           H  
ATOM   4339  NE2 HIS A 261      20.765 -26.435  37.940  1.00 58.54           N  
ATOM   4340  N   ASP A 262      15.189 -29.016  40.898  1.00 49.90           N  
ATOM   4341  H   ASP A 262      14.996 -29.066  39.907  1.00 49.90           H  
ATOM   4342  CA  ASP A 262      14.581 -30.047  41.735  1.00 49.90           C  
ATOM   4343  HA  ASP A 262      14.337 -29.626  42.711  1.00 49.90           H  
ATOM   4344  C   ASP A 262      15.576 -31.189  41.939  1.00 49.90           C  
ATOM   4345  CB  ASP A 262      13.299 -30.599  41.086  1.00 49.90           C  
ATOM   4346  HB2 ASP A 262      13.418 -30.627  40.003  1.00 49.90           H  
ATOM   4347  HB3 ASP A 262      13.151 -31.624  41.424  1.00 49.90           H  
ATOM   4348  O   ASP A 262      16.071 -31.779  40.975  1.00 49.90           O  
ATOM   4349  CG  ASP A 262      12.037 -29.823  41.462  1.00 49.90           C  
ATOM   4350  OD1 ASP A 262      11.961 -29.372  42.625  1.00 49.90           O  
ATOM   4351  OD2 ASP A 262      11.141 -29.740  40.593  1.00 49.90           O  
ATOM   4352  N   ASN A 263      15.855 -31.518  43.199  1.00 57.73           N  
ATOM   4353  H   ASN A 263      15.465 -30.954  43.941  1.00 57.73           H  
ATOM   4354  CA  ASN A 263      16.495 -32.771  43.564  1.00 57.73           C  
ATOM   4355  HA  ASN A 263      16.091 -33.537  42.902  1.00 57.73           H  
ATOM   4356  C   ASN A 263      16.137 -33.178  45.001  1.00 57.73           C  
ATOM   4357  CB  ASN A 263      18.026 -32.665  43.349  1.00 57.73           C  
ATOM   4358  HB2 ASN A 263      18.300 -31.620  43.206  1.00 57.73           H  
ATOM   4359  HB3 ASN A 263      18.552 -33.007  44.241  1.00 57.73           H  
ATOM   4360  O   ASN A 263      16.406 -32.436  45.940  1.00 57.73           O  
ATOM   4361  CG  ASN A 263      18.537 -33.465  42.159  1.00 57.73           C  
ATOM   4362  ND2 ASN A 263      19.767 -33.244  41.759  1.00 57.73           N  
ATOM   4363 HD21 ASN A 263      20.047 -33.751  40.932  1.00 57.73           H  
ATOM   4364 HD22 ASN A 263      20.293 -32.478  42.156  1.00 57.73           H  
ATOM   4365  OD1 ASN A 263      17.902 -34.351  41.616  1.00 57.73           O  
ATOM   4366  N   GLN A 264      15.673 -34.431  45.109  1.00 57.08           N  
ATOM   4367  H   GLN A 264      15.414 -34.866  44.235  1.00 57.08           H  
ATOM   4368  CA  GLN A 264      15.750 -35.340  46.268  1.00 57.08           C  
ATOM   4369  HA  GLN A 264      15.608 -36.337  45.851  1.00 57.08           H  
ATOM   4370  C   GLN A 264      14.629 -35.178  47.314  1.00 57.08           C  
ATOM   4371  CB  GLN A 264      17.182 -35.355  46.834  1.00 57.08           C  
ATOM   4372  HB2 GLN A 264      17.435 -34.374  47.237  1.00 57.08           H  
ATOM   4373  HB3 GLN A 264      17.234 -36.074  47.651  1.00 57.08           H  
ATOM   4374  O   GLN A 264      14.579 -34.215  48.062  1.00 57.08           O  
ATOM   4375  CG  GLN A 264      18.203 -35.756  45.747  1.00 57.08           C  
ATOM   4376  HG2 GLN A 264      18.057 -35.175  44.836  1.00 57.08           H  
ATOM   4377  HG3 GLN A 264      18.053 -36.805  45.491  1.00 57.08           H  
ATOM   4378  CD  GLN A 264      19.651 -35.572  46.171  1.00 57.08           C  
ATOM   4379  NE2 GLN A 264      20.555 -35.369  45.236  1.00 57.08           N  
ATOM   4380 HE21 GLN A 264      21.501 -35.263  45.575  1.00 57.08           H  
ATOM   4381 HE22 GLN A 264      20.292 -35.324  44.262  1.00 57.08           H  
ATOM   4382  OE1 GLN A 264      20.019 -35.633  47.329  1.00 57.08           O  
ATOM   4383  N   GLN A 265      13.577 -36.003  47.247  1.00 54.27           N  
ATOM   4384  H   GLN A 265      12.755 -35.472  47.496  1.00 54.27           H  
ATOM   4385  CA  GLN A 265      13.470 -37.383  47.770  1.00 54.27           C  
ATOM   4386  HA  GLN A 265      12.491 -37.744  47.454  1.00 54.27           H  
ATOM   4387  C   GLN A 265      13.466 -37.466  49.306  1.00 54.27           C  
ATOM   4388  CB  GLN A 265      14.487 -38.397  47.202  1.00 54.27           C  
ATOM   4389  HB2 GLN A 265      15.502 -38.015  47.313  1.00 54.27           H  
ATOM   4390  HB3 GLN A 265      14.420 -39.299  47.811  1.00 54.27           H  
ATOM   4391  O   GLN A 265      14.502 -37.289  49.937  1.00 54.27           O  
ATOM   4392  CG  GLN A 265      14.237 -38.818  45.745  1.00 54.27           C  
ATOM   4393  HG2 GLN A 265      13.213 -39.178  45.647  1.00 54.27           H  
ATOM   4394  HG3 GLN A 265      14.355 -37.957  45.088  1.00 54.27           H  
ATOM   4395  CD  GLN A 265      15.176 -39.936  45.282  1.00 54.27           C  
ATOM   4396  NE2 GLN A 265      15.289 -40.167  43.993  1.00 54.27           N  
ATOM   4397 HE21 GLN A 265      15.910 -40.925  43.747  1.00 54.27           H  
ATOM   4398 HE22 GLN A 265      14.768 -39.628  43.316  1.00 54.27           H  
ATOM   4399  OE1 GLN A 265      15.816 -40.636  46.046  1.00 54.27           O  
ATOM   4400  N   GLY A 266      12.327 -37.894  49.864  1.00 50.34           N  
ATOM   4401  H   GLY A 266      11.485 -37.888  49.305  1.00 50.34           H  
ATOM   4402  CA  GLY A 266      12.299 -38.692  51.092  1.00 50.34           C  
ATOM   4403  HA2 GLY A 266      12.138 -39.736  50.822  1.00 50.34           H  
ATOM   4404  HA3 GLY A 266      13.271 -38.639  51.583  1.00 50.34           H  
ATOM   4405  C   GLY A 266      11.267 -38.283  52.144  1.00 50.34           C  
ATOM   4406  O   GLY A 266      11.405 -37.230  52.747  1.00 50.34           O  
ATOM   4407  N   GLN A 267      10.359 -39.226  52.430  1.00 53.70           N  
ATOM   4408  H   GLN A 267      10.336 -40.022  51.809  1.00 53.70           H  
ATOM   4409  CA  GLN A 267       9.587 -39.413  53.675  1.00 53.70           C  
ATOM   4410  HA  GLN A 267       9.265 -40.454  53.645  1.00 53.70           H  
ATOM   4411  C   GLN A 267       8.286 -38.598  53.781  1.00 53.70           C  
ATOM   4412  CB  GLN A 267      10.506 -39.333  54.906  1.00 53.70           C  
ATOM   4413  HB2 GLN A 267      10.919 -38.330  55.010  1.00 53.70           H  
ATOM   4414  HB3 GLN A 267       9.917 -39.551  55.797  1.00 53.70           H  
ATOM   4415  O   GLN A 267       8.293 -37.391  53.971  1.00 53.70           O  
ATOM   4416  CG  GLN A 267      11.644 -40.367  54.795  1.00 53.70           C  
ATOM   4417  HG2 GLN A 267      11.208 -41.362  54.714  1.00 53.70           H  
ATOM   4418  HG3 GLN A 267      12.243 -40.183  53.902  1.00 53.70           H  
ATOM   4419  CD  GLN A 267      12.606 -40.364  55.972  1.00 53.70           C  
ATOM   4420  NE2 GLN A 267      13.536 -41.293  56.001  1.00 53.70           N  
ATOM   4421 HE21 GLN A 267      14.126 -41.281  56.821  1.00 53.70           H  
ATOM   4422 HE22 GLN A 267      13.535 -42.035  55.316  1.00 53.70           H  
ATOM   4423  OE1 GLN A 267      12.574 -39.546  56.873  1.00 53.70           O  
ATOM   4424  N   GLU A 268       7.142 -39.174  53.400  1.00 43.87           N  
ATOM   4425  H   GLU A 268       6.551 -38.432  53.052  1.00 43.87           H  
ATOM   4426  CA  GLU A 268       6.312 -40.158  54.131  1.00 43.87           C  
ATOM   4427  HA  GLU A 268       5.611 -40.523  53.382  1.00 43.87           H  
ATOM   4428  C   GLU A 268       5.422 -39.519  55.213  1.00 43.87           C  
ATOM   4429  CB  GLU A 268       7.012 -41.438  54.647  1.00 43.87           C  
ATOM   4430  HB2 GLU A 268       6.322 -41.933  55.330  1.00 43.87           H  
ATOM   4431  HB3 GLU A 268       7.911 -41.180  55.206  1.00 43.87           H  
ATOM   4432  O   GLU A 268       5.859 -38.698  56.010  1.00 43.87           O  
ATOM   4433  CG  GLU A 268       7.322 -42.465  53.544  1.00 43.87           C  
ATOM   4434  HG2 GLU A 268       8.043 -42.040  52.846  1.00 43.87           H  
ATOM   4435  HG3 GLU A 268       6.404 -42.649  52.985  1.00 43.87           H  
ATOM   4436  CD  GLU A 268       7.857 -43.813  54.069  1.00 43.87           C  
ATOM   4437  OE1 GLU A 268       7.926 -44.746  53.238  1.00 43.87           O  
ATOM   4438  OE2 GLU A 268       8.236 -43.899  55.256  1.00 43.87           O  
ATOM   4439  N   HIS A 269       4.175 -40.000  55.226  1.00 54.44           N  
ATOM   4440  H   HIS A 269       4.000 -40.729  54.549  1.00 54.44           H  
ATOM   4441  CA  HIS A 269       3.103 -39.822  56.211  1.00 54.44           C  
ATOM   4442  HA  HIS A 269       2.556 -40.757  56.094  1.00 54.44           H  
ATOM   4443  C   HIS A 269       2.017 -38.754  55.948  1.00 54.44           C  
ATOM   4444  CB  HIS A 269       3.585 -39.960  57.660  1.00 54.44           C  
ATOM   4445  HB2 HIS A 269       4.253 -39.140  57.921  1.00 54.44           H  
ATOM   4446  HB3 HIS A 269       2.724 -39.912  58.327  1.00 54.44           H  
ATOM   4447  O   HIS A 269       2.063 -37.613  56.386  1.00 54.44           O  
ATOM   4448  CG  HIS A 269       4.269 -41.287  57.873  1.00 54.44           C  
ATOM   4449  CD2 HIS A 269       5.618 -41.520  57.854  1.00 54.44           C  
ATOM   4450  HD2 HIS A 269       6.391 -40.777  57.724  1.00 54.44           H  
ATOM   4451  ND1 HIS A 269       3.642 -42.508  58.025  1.00 54.44           N  
ATOM   4452  HD1 HIS A 269       2.667 -42.663  58.238  1.00 54.44           H  
ATOM   4453  CE1 HIS A 269       4.598 -43.450  58.075  1.00 54.44           C  
ATOM   4454  HE1 HIS A 269       4.420 -44.503  58.232  1.00 54.44           H  
ATOM   4455  NE2 HIS A 269       5.815 -42.896  57.985  1.00 54.44           N  
ATOM   4456  N   GLU A 270       0.960 -39.273  55.308  1.00 49.21           N  
ATOM   4457  H   GLU A 270       1.197 -40.107  54.791  1.00 49.21           H  
ATOM   4458  CA  GLU A 270      -0.406 -39.331  55.858  1.00 49.21           C  
ATOM   4459  HA  GLU A 270      -0.849 -40.165  55.314  1.00 49.21           H  
ATOM   4460  C   GLU A 270      -1.413 -38.187  55.603  1.00 49.21           C  
ATOM   4461  CB  GLU A 270      -0.405 -39.852  57.313  1.00 49.21           C  
ATOM   4462  HB2 GLU A 270      -1.376 -39.657  57.768  1.00 49.21           H  
ATOM   4463  HB3 GLU A 270       0.350 -39.334  57.905  1.00 49.21           H  
ATOM   4464  O   GLU A 270      -1.472 -37.179  56.297  1.00 49.21           O  
ATOM   4465  CG  GLU A 270      -0.153 -41.371  57.326  1.00 49.21           C  
ATOM   4466  HG2 GLU A 270       0.723 -41.603  56.722  1.00 49.21           H  
ATOM   4467  HG3 GLU A 270      -1.001 -41.863  56.850  1.00 49.21           H  
ATOM   4468  CD  GLU A 270       0.029 -41.959  58.727  1.00 49.21           C  
ATOM   4469  OE1 GLU A 270       0.843 -42.908  58.819  1.00 49.21           O  
ATOM   4470  OE2 GLU A 270      -0.657 -41.491  59.660  1.00 49.21           O  
ATOM   4471  N   LEU A 271      -2.361 -38.544  54.714  1.00 54.21           N  
ATOM   4472  H   LEU A 271      -2.077 -39.288  54.092  1.00 54.21           H  
ATOM   4473  CA  LEU A 271      -3.824 -38.377  54.830  1.00 54.21           C  
ATOM   4474  HA  LEU A 271      -4.205 -39.159  54.173  1.00 54.21           H  
ATOM   4475  C   LEU A 271      -4.498 -37.115  54.224  1.00 54.21           C  
ATOM   4476  CB  LEU A 271      -4.277 -38.781  56.256  1.00 54.21           C  
ATOM   4477  HB2 LEU A 271      -3.695 -38.218  56.985  1.00 54.21           H  
ATOM   4478  HB3 LEU A 271      -5.308 -38.480  56.445  1.00 54.21           H  
ATOM   4479  O   LEU A 271      -3.910 -36.043  54.162  1.00 54.21           O  
ATOM   4480  CG  LEU A 271      -4.119 -40.289  56.558  1.00 54.21           C  
ATOM   4481  HG  LEU A 271      -3.072 -40.572  56.448  1.00 54.21           H  
ATOM   4482  CD1 LEU A 271      -4.540 -40.556  58.000  1.00 54.21           C  
ATOM   4483 HD11 LEU A 271      -3.922 -39.960  58.672  1.00 54.21           H  
ATOM   4484 HD12 LEU A 271      -5.589 -40.304  58.150  1.00 54.21           H  
ATOM   4485 HD13 LEU A 271      -4.372 -41.605  58.246  1.00 54.21           H  
ATOM   4486  CD2 LEU A 271      -4.943 -41.217  55.654  1.00 54.21           C  
ATOM   4487 HD21 LEU A 271      -4.814 -42.245  55.994  1.00 54.21           H  
ATOM   4488 HD22 LEU A 271      -6.000 -40.959  55.712  1.00 54.21           H  
ATOM   4489 HD23 LEU A 271      -4.592 -41.168  54.623  1.00 54.21           H  
ATOM   4490  N   PRO A 272      -5.717 -37.272  53.644  1.00 50.06           N  
ATOM   4491  CA  PRO A 272      -5.891 -37.084  52.200  1.00 50.06           C  
ATOM   4492  HA  PRO A 272      -5.000 -36.634  51.763  1.00 50.06           H  
ATOM   4493  C   PRO A 272      -7.128 -36.251  51.783  1.00 50.06           C  
ATOM   4494  CB  PRO A 272      -6.044 -38.535  51.709  1.00 50.06           C  
ATOM   4495  HB2 PRO A 272      -5.063 -39.010  51.687  1.00 50.06           H  
ATOM   4496  HB3 PRO A 272      -6.511 -38.614  50.728  1.00 50.06           H  
ATOM   4497  O   PRO A 272      -7.986 -35.903  52.587  1.00 50.06           O  
ATOM   4498  CG  PRO A 272      -6.898 -39.191  52.796  1.00 50.06           C  
ATOM   4499  HG2 PRO A 272      -7.948 -39.196  52.504  1.00 50.06           H  
ATOM   4500  HG3 PRO A 272      -6.552 -40.204  53.000  1.00 50.06           H  
ATOM   4501  CD  PRO A 272      -6.706 -38.287  54.011  1.00 50.06           C  
ATOM   4502  HD2 PRO A 272      -7.648 -37.797  54.257  1.00 50.06           H  
ATOM   4503  HD3 PRO A 272      -6.421 -38.910  54.859  1.00 50.06           H  
ATOM   4504  N   ALA A 273      -7.254 -36.093  50.457  1.00 47.96           N  
ATOM   4505  H   ALA A 273      -6.442 -36.364  49.922  1.00 47.96           H  
ATOM   4506  CA  ALA A 273      -8.495 -35.909  49.691  1.00 47.96           C  
ATOM   4507  HA  ALA A 273      -8.240 -36.159  48.661  1.00 47.96           H  
ATOM   4508  C   ALA A 273      -9.114 -34.500  49.629  1.00 47.96           C  
ATOM   4509  CB  ALA A 273      -9.525 -36.976  50.119  1.00 47.96           C  
ATOM   4510  HB1 ALA A 273      -9.074 -37.968  50.093  1.00 47.96           H  
ATOM   4511  HB2 ALA A 273     -10.376 -36.955  49.439  1.00 47.96           H  
ATOM   4512  HB3 ALA A 273      -9.889 -36.774  51.126  1.00 47.96           H  
ATOM   4513  O   ALA A 273      -9.918 -34.167  50.489  1.00 47.96           O  
ATOM   4514  N   LEU A 274      -8.853 -33.751  48.531  1.00 47.18           N  
ATOM   4515  H   LEU A 274      -7.987 -33.971  48.060  1.00 47.18           H  
ATOM   4516  CA  LEU A 274      -9.919 -33.161  47.676  1.00 47.18           C  
ATOM   4517  HA  LEU A 274     -10.445 -34.029  47.278  1.00 47.18           H  
ATOM   4518  C   LEU A 274      -9.482 -32.377  46.400  1.00 47.18           C  
ATOM   4519  CB  LEU A 274     -10.956 -32.309  48.486  1.00 47.18           C  
ATOM   4520  HB2 LEU A 274     -10.748 -32.289  49.556  1.00 47.18           H  
ATOM   4521  HB3 LEU A 274     -10.867 -31.247  48.255  1.00 47.18           H  
ATOM   4522  O   LEU A 274     -10.194 -31.449  46.033  1.00 47.18           O  
ATOM   4523  CG  LEU A 274     -12.414 -32.772  48.244  1.00 47.18           C  
ATOM   4524  HG  LEU A 274     -12.433 -33.718  47.703  1.00 47.18           H  
ATOM   4525  CD1 LEU A 274     -13.158 -32.997  49.559  1.00 47.18           C  
ATOM   4526 HD11 LEU A 274     -12.627 -33.743  50.150  1.00 47.18           H  
ATOM   4527 HD12 LEU A 274     -13.203 -32.068  50.128  1.00 47.18           H  
ATOM   4528 HD13 LEU A 274     -14.168 -33.357  49.362  1.00 47.18           H  
ATOM   4529  CD2 LEU A 274     -13.201 -31.749  47.422  1.00 47.18           C  
ATOM   4530 HD21 LEU A 274     -14.220 -32.104  47.271  1.00 47.18           H  
ATOM   4531 HD22 LEU A 274     -12.726 -31.618  46.450  1.00 47.18           H  
ATOM   4532 HD23 LEU A 274     -13.223 -30.792  47.943  1.00 47.18           H  
ATOM   4533  N   PHE A 275      -8.377 -32.669  45.682  1.00 51.34           N  
ATOM   4534  H   PHE A 275      -7.732 -33.378  45.999  1.00 51.34           H  
ATOM   4535  CA  PHE A 275      -7.983 -31.768  44.559  1.00 51.34           C  
ATOM   4536  HA  PHE A 275      -8.894 -31.295  44.194  1.00 51.34           H  
ATOM   4537  C   PHE A 275      -7.454 -32.357  43.230  1.00 51.34           C  
ATOM   4538  CB  PHE A 275      -7.123 -30.606  45.100  1.00 51.34           C  
ATOM   4539  HB2 PHE A 275      -6.977 -30.714  46.175  1.00 51.34           H  
ATOM   4540  HB3 PHE A 275      -6.131 -30.635  44.648  1.00 51.34           H  
ATOM   4541  O   PHE A 275      -7.041 -31.593  42.365  1.00 51.34           O  
ATOM   4542  CG  PHE A 275      -7.756 -29.246  44.845  1.00 51.34           C  
ATOM   4543  CD1 PHE A 275      -7.414 -28.507  43.698  1.00 51.34           C  
ATOM   4544  HD1 PHE A 275      -6.675 -28.892  43.010  1.00 51.34           H  
ATOM   4545  CD2 PHE A 275      -8.725 -28.737  45.733  1.00 51.34           C  
ATOM   4546  HD2 PHE A 275      -8.994 -29.295  46.617  1.00 51.34           H  
ATOM   4547  CE1 PHE A 275      -8.032 -27.270  43.442  1.00 51.34           C  
ATOM   4548  HE1 PHE A 275      -7.753 -26.706  42.564  1.00 51.34           H  
ATOM   4549  CE2 PHE A 275      -9.353 -27.506  45.472  1.00 51.34           C  
ATOM   4550  HE2 PHE A 275     -10.095 -27.126  46.159  1.00 51.34           H  
ATOM   4551  CZ  PHE A 275      -9.004 -26.770  44.327  1.00 51.34           C  
ATOM   4552  HZ  PHE A 275      -9.475 -25.818  44.129  1.00 51.34           H  
ATOM   4553  N   HIS A 276      -7.540 -33.667  42.970  1.00 48.20           N  
ATOM   4554  H   HIS A 276      -7.935 -34.278  43.670  1.00 48.20           H  
ATOM   4555  CA  HIS A 276      -6.884 -34.288  41.795  1.00 48.20           C  
ATOM   4556  HA  HIS A 276      -6.195 -33.548  41.388  1.00 48.20           H  
ATOM   4557  C   HIS A 276      -7.773 -34.611  40.568  1.00 48.20           C  
ATOM   4558  CB  HIS A 276      -5.978 -35.447  42.267  1.00 48.20           C  
ATOM   4559  HB2 HIS A 276      -6.245 -35.749  43.279  1.00 48.20           H  
ATOM   4560  HB3 HIS A 276      -6.085 -36.331  41.638  1.00 48.20           H  
ATOM   4561  O   HIS A 276      -7.581 -35.633  39.924  1.00 48.20           O  
ATOM   4562  CG  HIS A 276      -4.527 -35.048  42.238  1.00 48.20           C  
ATOM   4563  CD2 HIS A 276      -3.735 -34.768  43.317  1.00 48.20           C  
ATOM   4564  HD2 HIS A 276      -4.026 -34.817  44.356  1.00 48.20           H  
ATOM   4565  ND1 HIS A 276      -3.766 -34.839  41.108  1.00 48.20           N  
ATOM   4566  HD1 HIS A 276      -4.029 -35.049  40.156  1.00 48.20           H  
ATOM   4567  CE1 HIS A 276      -2.545 -34.437  41.501  1.00 48.20           C  
ATOM   4568  HE1 HIS A 276      -1.718 -34.223  40.841  1.00 48.20           H  
ATOM   4569  NE2 HIS A 276      -2.483 -34.381  42.841  1.00 48.20           N  
ATOM   4570  N   VAL A 277      -8.744 -33.762  40.190  1.00 58.48           N  
ATOM   4571  H   VAL A 277      -8.872 -32.917  40.727  1.00 58.48           H  
ATOM   4572  CA  VAL A 277      -9.648 -34.064  39.040  1.00 58.48           C  
ATOM   4573  HA  VAL A 277      -9.284 -34.965  38.547  1.00 58.48           H  
ATOM   4574  C   VAL A 277      -9.617 -33.042  37.885  1.00 58.48           C  
ATOM   4575  CB  VAL A 277     -11.069 -34.448  39.539  1.00 58.48           C  
ATOM   4576  HB  VAL A 277     -11.468 -33.622  40.129  1.00 58.48           H  
ATOM   4577  O   VAL A 277     -10.291 -33.257  36.883  1.00 58.48           O  
ATOM   4578  CG1 VAL A 277     -12.100 -34.794  38.449  1.00 58.48           C  
ATOM   4579 HG11 VAL A 277     -12.402 -33.893  37.915  1.00 58.48           H  
ATOM   4580 HG12 VAL A 277     -11.673 -35.512  37.748  1.00 58.48           H  
ATOM   4581 HG13 VAL A 277     -12.998 -35.220  38.895  1.00 58.48           H  
ATOM   4582  CG2 VAL A 277     -10.997 -35.698  40.434  1.00 58.48           C  
ATOM   4583 HG21 VAL A 277     -11.991 -35.976  40.783  1.00 58.48           H  
ATOM   4584 HG22 VAL A 277     -10.564 -36.530  39.880  1.00 58.48           H  
ATOM   4585 HG23 VAL A 277     -10.382 -35.504  41.313  1.00 58.48           H  
ATOM   4586  N   PHE A 278      -8.825 -31.959  37.921  1.00 50.45           N  
ATOM   4587  H   PHE A 278      -8.230 -31.802  38.722  1.00 50.45           H  
ATOM   4588  CA  PHE A 278      -8.973 -30.895  36.902  1.00 50.45           C  
ATOM   4589  HA  PHE A 278      -9.565 -31.293  36.078  1.00 50.45           H  
ATOM   4590  C   PHE A 278      -7.733 -30.428  36.122  1.00 50.45           C  
ATOM   4591  CB  PHE A 278      -9.820 -29.743  37.469  1.00 50.45           C  
ATOM   4592  HB2 PHE A 278      -9.299 -28.796  37.329  1.00 50.45           H  
ATOM   4593  HB3 PHE A 278      -9.958 -29.867  38.543  1.00 50.45           H  
ATOM   4594  O   PHE A 278      -7.895 -29.599  35.228  1.00 50.45           O  
ATOM   4595  CG  PHE A 278     -11.183 -29.660  36.802  1.00 50.45           C  
ATOM   4596  CD1 PHE A 278     -11.347 -28.887  35.638  1.00 50.45           C  
ATOM   4597  HD1 PHE A 278     -10.506 -28.340  35.238  1.00 50.45           H  
ATOM   4598  CD2 PHE A 278     -12.267 -30.406  37.301  1.00 50.45           C  
ATOM   4599  HD2 PHE A 278     -12.136 -31.027  38.175  1.00 50.45           H  
ATOM   4600  CE1 PHE A 278     -12.595 -28.839  34.990  1.00 50.45           C  
ATOM   4601  HE1 PHE A 278     -12.713 -28.243  34.097  1.00 50.45           H  
ATOM   4602  CE2 PHE A 278     -13.516 -30.360  36.653  1.00 50.45           C  
ATOM   4603  HE2 PHE A 278     -14.342 -30.939  37.040  1.00 50.45           H  
ATOM   4604  CZ  PHE A 278     -13.681 -29.573  35.499  1.00 50.45           C  
ATOM   4605  HZ  PHE A 278     -14.639 -29.543  35.001  1.00 50.45           H  
ATOM   4606  N   GLU A 279      -6.538 -30.980  36.347  1.00 57.61           N  
ATOM   4607  H   GLU A 279      -6.431 -31.640  37.104  1.00 57.61           H  
ATOM   4608  CA  GLU A 279      -5.311 -30.471  35.692  1.00 57.61           C  
ATOM   4609  HA  GLU A 279      -5.581 -29.605  35.088  1.00 57.61           H  
ATOM   4610  C   GLU A 279      -4.662 -31.402  34.652  1.00 57.61           C  
ATOM   4611  CB  GLU A 279      -4.328 -29.954  36.757  1.00 57.61           C  
ATOM   4612  HB2 GLU A 279      -4.693 -30.213  37.751  1.00 57.61           H  
ATOM   4613  HB3 GLU A 279      -3.349 -30.413  36.619  1.00 57.61           H  
ATOM   4614  O   GLU A 279      -3.813 -30.968  33.877  1.00 57.61           O  
ATOM   4615  CG  GLU A 279      -4.201 -28.427  36.629  1.00 57.61           C  
ATOM   4616  HG2 GLU A 279      -3.778 -28.199  35.651  1.00 57.61           H  
ATOM   4617  HG3 GLU A 279      -5.199 -27.990  36.671  1.00 57.61           H  
ATOM   4618  CD  GLU A 279      -3.342 -27.775  37.717  1.00 57.61           C  
ATOM   4619  OE1 GLU A 279      -2.944 -26.610  37.489  1.00 57.61           O  
ATOM   4620  OE2 GLU A 279      -3.123 -28.419  38.765  1.00 57.61           O  
ATOM   4621  N   GLU A 280      -5.130 -32.645  34.515  1.00 55.07           N  
ATOM   4622  H   GLU A 280      -5.796 -32.979  35.197  1.00 55.07           H  
ATOM   4623  CA  GLU A 280      -4.559 -33.632  33.577  1.00 55.07           C  
ATOM   4624  HA  GLU A 280      -3.512 -33.376  33.415  1.00 55.07           H  
ATOM   4625  C   GLU A 280      -5.172 -33.625  32.164  1.00 55.07           C  
ATOM   4626  CB  GLU A 280      -4.586 -35.025  34.229  1.00 55.07           C  
ATOM   4627  HB2 GLU A 280      -5.331 -35.034  35.025  1.00 55.07           H  
ATOM   4628  HB3 GLU A 280      -4.863 -35.786  33.499  1.00 55.07           H  
ATOM   4629  O   GLU A 280      -4.783 -34.415  31.307  1.00 55.07           O  
ATOM   4630  CG  GLU A 280      -3.195 -35.362  34.785  1.00 55.07           C  
ATOM   4631  HG2 GLU A 280      -2.862 -34.538  35.415  1.00 55.07           H  
ATOM   4632  HG3 GLU A 280      -2.502 -35.447  33.948  1.00 55.07           H  
ATOM   4633  CD  GLU A 280      -3.168 -36.652  35.612  1.00 55.07           C  
ATOM   4634  OE1 GLU A 280      -2.054 -37.192  35.777  1.00 55.07           O  
ATOM   4635  OE2 GLU A 280      -4.248 -37.063  36.094  1.00 55.07           O  
ATOM   4636  N   ARG A 281      -6.104 -32.709  31.858  1.00 52.60           N  
ATOM   4637  H   ARG A 281      -6.368 -32.067  32.592  1.00 52.60           H  
ATOM   4638  CA  ARG A 281      -6.783 -32.658  30.544  1.00 52.60           C  
ATOM   4639  HA  ARG A 281      -6.619 -33.625  30.067  1.00 52.60           H  
ATOM   4640  C   ARG A 281      -6.188 -31.655  29.543  1.00 52.60           C  
ATOM   4641  CB  ARG A 281      -8.303 -32.523  30.754  1.00 52.60           C  
ATOM   4642  HB2 ARG A 281      -8.583 -33.143  31.605  1.00 52.60           H  
ATOM   4643  HB3 ARG A 281      -8.555 -31.488  30.986  1.00 52.60           H  
ATOM   4644  O   ARG A 281      -6.637 -31.617  28.403  1.00 52.60           O  
ATOM   4645  CG  ARG A 281      -9.104 -33.001  29.530  1.00 52.60           C  
ATOM   4646  HG2 ARG A 281      -8.694 -33.950  29.185  1.00 52.60           H  
ATOM   4647  HG3 ARG A 281      -9.028 -32.270  28.725  1.00 52.60           H  
ATOM   4648  CD  ARG A 281     -10.583 -33.206  29.867  1.00 52.60           C  
ATOM   4649  HD2 ARG A 281     -10.658 -33.856  30.739  1.00 52.60           H  
ATOM   4650  HD3 ARG A 281     -11.020 -32.242  30.129  1.00 52.60           H  
ATOM   4651  NE  ARG A 281     -11.307 -33.775  28.710  1.00 52.60           N  
ATOM   4652  HE  ARG A 281     -11.283 -33.224  27.865  1.00 52.60           H  
ATOM   4653  NH1 ARG A 281     -11.946 -35.785  29.642  1.00 52.60           N  
ATOM   4654 HH11 ARG A 281     -12.351 -36.706  29.547  1.00 52.60           H  
ATOM   4655 HH12 ARG A 281     -11.475 -35.535  30.500  1.00 52.60           H  
ATOM   4656  NH2 ARG A 281     -12.456 -35.340  27.519  1.00 52.60           N  
ATOM   4657 HH21 ARG A 281     -12.374 -34.767  26.692  1.00 52.60           H  
ATOM   4658 HH22 ARG A 281     -12.855 -36.265  27.453  1.00 52.60           H  
ATOM   4659  CZ  ARG A 281     -11.898 -34.958  28.634  1.00 52.60           C  
ATOM   4660  N   ALA A 282      -5.188 -30.860  29.929  1.00 58.50           N  
ATOM   4661  H   ALA A 282      -4.851 -30.946  30.877  1.00 58.50           H  
ATOM   4662  CA  ALA A 282      -4.693 -29.749  29.103  1.00 58.50           C  
ATOM   4663  HA  ALA A 282      -5.397 -29.577  28.289  1.00 58.50           H  
ATOM   4664  C   ALA A 282      -3.336 -29.981  28.406  1.00 58.50           C  
ATOM   4665  CB  ALA A 282      -4.712 -28.473  29.952  1.00 58.50           C  
ATOM   4666  HB1 ALA A 282      -5.713 -28.299  30.345  1.00 58.50           H  
ATOM   4667  HB2 ALA A 282      -4.010 -28.566  30.780  1.00 58.50           H  
ATOM   4668  HB3 ALA A 282      -4.421 -27.621  29.337  1.00 58.50           H  
ATOM   4669  O   ALA A 282      -2.969 -29.169  27.565  1.00 58.50           O  
ATOM   4670  N   ARG A 283      -2.602 -31.069  28.691  1.00 56.25           N  
ATOM   4671  H   ARG A 283      -2.930 -31.701  29.407  1.00 56.25           H  
ATOM   4672  CA  ARG A 283      -1.305 -31.356  28.029  1.00 56.25           C  
ATOM   4673  HA  ARG A 283      -0.946 -30.448  27.544  1.00 56.25           H  
ATOM   4674  C   ARG A 283      -1.367 -32.351  26.867  1.00 56.25           C  
ATOM   4675  CB  ARG A 283      -0.232 -31.753  29.054  1.00 56.25           C  
ATOM   4676  HB2 ARG A 283      -0.624 -32.515  29.727  1.00 56.25           H  
ATOM   4677  HB3 ARG A 283       0.621 -32.175  28.522  1.00 56.25           H  
ATOM   4678  O   ARG A 283      -0.456 -32.371  26.056  1.00 56.25           O  
ATOM   4679  CG  ARG A 283       0.263 -30.537  29.850  1.00 56.25           C  
ATOM   4680  HG2 ARG A 283      -0.556 -30.171  30.470  1.00 56.25           H  
ATOM   4681  HG3 ARG A 283       0.576 -29.745  29.171  1.00 56.25           H  
ATOM   4682  CD  ARG A 283       1.445 -30.930  30.743  1.00 56.25           C  
ATOM   4683  HD2 ARG A 283       1.227 -31.901  31.186  1.00 56.25           H  
ATOM   4684  HD3 ARG A 283       2.342 -31.020  30.131  1.00 56.25           H  
ATOM   4685  NE  ARG A 283       1.655 -29.940  31.818  1.00 56.25           N  
ATOM   4686  HE  ARG A 283       1.293 -29.010  31.659  1.00 56.25           H  
ATOM   4687  NH1 ARG A 283       2.753 -31.324  33.289  1.00 56.25           N  
ATOM   4688 HH11 ARG A 283       2.774 -32.049  32.587  1.00 56.25           H  
ATOM   4689 HH12 ARG A 283       3.139 -31.497  34.206  1.00 56.25           H  
ATOM   4690  NH2 ARG A 283       2.200 -29.260  33.925  1.00 56.25           N  
ATOM   4691 HH21 ARG A 283       1.729 -28.379  33.778  1.00 56.25           H  
ATOM   4692 HH22 ARG A 283       2.588 -29.465  34.835  1.00 56.25           H  
ATOM   4693  CZ  ARG A 283       2.202 -30.177  32.999  1.00 56.25           C  
ATOM   4694  N   ASN A 284      -2.466 -33.087  26.705  1.00 59.54           N  
ATOM   4695  H   ASN A 284      -3.186 -33.025  27.411  1.00 59.54           H  
ATOM   4696  CA  ASN A 284      -2.577 -34.136  25.678  1.00 59.54           C  
ATOM   4697  HA  ASN A 284      -1.571 -34.405  25.356  1.00 59.54           H  
ATOM   4698  C   ASN A 284      -3.285 -33.686  24.380  1.00 59.54           C  
ATOM   4699  CB  ASN A 284      -3.177 -35.409  26.314  1.00 59.54           C  
ATOM   4700  HB2 ASN A 284      -3.358 -36.147  25.532  1.00 59.54           H  
ATOM   4701  HB3 ASN A 284      -4.129 -35.176  26.791  1.00 59.54           H  
ATOM   4702  O   ASN A 284      -3.738 -34.530  23.618  1.00 59.54           O  
ATOM   4703  CG  ASN A 284      -2.251 -36.067  27.327  1.00 59.54           C  
ATOM   4704  ND2 ASN A 284      -2.721 -37.064  28.037  1.00 59.54           N  
ATOM   4705 HD21 ASN A 284      -3.642 -37.442  27.869  1.00 59.54           H  
ATOM   4706 HD22 ASN A 284      -2.068 -37.471  28.691  1.00 59.54           H  
ATOM   4707  OD1 ASN A 284      -1.115 -35.686  27.527  1.00 59.54           O  
ATOM   4708  N   GLN A 285      -3.416 -32.376  24.112  1.00 52.34           N  
ATOM   4709  H   GLN A 285      -3.016 -31.717  24.765  1.00 52.34           H  
ATOM   4710  CA  GLN A 285      -4.032 -31.854  22.872  1.00 52.34           C  
ATOM   4711  HA  GLN A 285      -4.359 -32.703  22.272  1.00 52.34           H  
ATOM   4712  C   GLN A 285      -3.070 -31.123  21.918  1.00 52.34           C  
ATOM   4713  CB  GLN A 285      -5.287 -31.009  23.189  1.00 52.34           C  
ATOM   4714  HB2 GLN A 285      -5.362 -30.185  22.480  1.00 52.34           H  
ATOM   4715  HB3 GLN A 285      -5.219 -30.583  24.190  1.00 52.34           H  
ATOM   4716  O   GLN A 285      -3.486 -30.745  20.823  1.00 52.34           O  
ATOM   4717  CG  GLN A 285      -6.560 -31.858  23.061  1.00 52.34           C  
ATOM   4718  HG2 GLN A 285      -6.571 -32.608  23.853  1.00 52.34           H  
ATOM   4719  HG3 GLN A 285      -6.542 -32.379  22.104  1.00 52.34           H  
ATOM   4720  CD  GLN A 285      -7.860 -31.058  23.119  1.00 52.34           C  
ATOM   4721  NE2 GLN A 285      -8.980 -31.699  22.863  1.00 52.34           N  
ATOM   4722 HE21 GLN A 285      -8.933 -32.665  22.571  1.00 52.34           H  
ATOM   4723 HE22 GLN A 285      -9.814 -31.131  22.836  1.00 52.34           H  
ATOM   4724  OE1 GLN A 285      -7.930 -29.866  23.377  1.00 52.34           O  
ATOM   4725  N   GLU A 286      -1.793 -30.955  22.275  1.00 54.72           N  
ATOM   4726  H   GLU A 286      -1.483 -31.272  23.182  1.00 54.72           H  
ATOM   4727  CA  GLU A 286      -0.805 -30.283  21.410  1.00 54.72           C  
ATOM   4728  HA  GLU A 286      -1.326 -29.817  20.574  1.00 54.72           H  
ATOM   4729  C   GLU A 286       0.179 -31.247  20.717  1.00 54.72           C  
ATOM   4730  CB  GLU A 286      -0.129 -29.124  22.167  1.00 54.72           C  
ATOM   4731  HB2 GLU A 286       0.710 -28.756  21.575  1.00 54.72           H  
ATOM   4732  HB3 GLU A 286       0.244 -29.478  23.128  1.00 54.72           H  
ATOM   4733  O   GLU A 286       0.837 -30.847  19.759  1.00 54.72           O  
ATOM   4734  CG  GLU A 286      -1.125 -27.962  22.371  1.00 54.72           C  
ATOM   4735  HG2 GLU A 286      -1.939 -28.303  23.010  1.00 54.72           H  
ATOM   4736  HG3 GLU A 286      -1.553 -27.704  21.403  1.00 54.72           H  
ATOM   4737  CD  GLU A 286      -0.514 -26.692  22.990  1.00 54.72           C  
ATOM   4738  OE1 GLU A 286      -1.145 -25.619  22.824  1.00 54.72           O  
ATOM   4739  OE2 GLU A 286       0.559 -26.782  23.625  1.00 54.72           O  
ATOM   4740  N   GLU A 287       0.202 -32.534  21.084  1.00 52.27           N  
ATOM   4741  H   GLU A 287      -0.326 -32.816  21.898  1.00 52.27           H  
ATOM   4742  CA  GLU A 287       1.082 -33.545  20.463  1.00 52.27           C  
ATOM   4743  HA  GLU A 287       1.895 -33.026  19.955  1.00 52.27           H  
ATOM   4744  C   GLU A 287       0.425 -34.387  19.346  1.00 52.27           C  
ATOM   4745  CB  GLU A 287       1.750 -34.409  21.548  1.00 52.27           C  
ATOM   4746  HB2 GLU A 287       2.242 -35.255  21.067  1.00 52.27           H  
ATOM   4747  HB3 GLU A 287       0.991 -34.787  22.233  1.00 52.27           H  
ATOM   4748  O   GLU A 287       1.123 -35.095  18.626  1.00 52.27           O  
ATOM   4749  CG  GLU A 287       2.816 -33.606  22.317  1.00 52.27           C  
ATOM   4750  HG2 GLU A 287       3.475 -33.126  21.594  1.00 52.27           H  
ATOM   4751  HG3 GLU A 287       2.322 -32.822  22.891  1.00 52.27           H  
ATOM   4752  CD  GLU A 287       3.667 -34.466  23.266  1.00 52.27           C  
ATOM   4753  OE1 GLU A 287       4.785 -34.009  23.598  1.00 52.27           O  
ATOM   4754  OE2 GLU A 287       3.202 -35.561  23.655  1.00 52.27           O  
ATOM   4755  N   GLU A 288      -0.885 -34.255  19.095  1.00 50.20           N  
ATOM   4756  H   GLU A 288      -1.438 -33.703  19.735  1.00 50.20           H  
ATOM   4757  CA  GLU A 288      -1.569 -34.949  17.978  1.00 50.20           C  
ATOM   4758  HA  GLU A 288      -0.985 -35.831  17.715  1.00 50.20           H  
ATOM   4759  C   GLU A 288      -1.642 -34.138  16.665  1.00 50.20           C  
ATOM   4760  CB  GLU A 288      -2.959 -35.454  18.418  1.00 50.20           C  
ATOM   4761  HB2 GLU A 288      -3.644 -35.404  17.572  1.00 50.20           H  
ATOM   4762  HB3 GLU A 288      -3.353 -34.811  19.205  1.00 50.20           H  
ATOM   4763  O   GLU A 288      -2.054 -34.667  15.636  1.00 50.20           O  
ATOM   4764  CG  GLU A 288      -2.911 -36.916  18.898  1.00 50.20           C  
ATOM   4765  HG2 GLU A 288      -2.299 -36.970  19.799  1.00 50.20           H  
ATOM   4766  HG3 GLU A 288      -2.430 -37.517  18.126  1.00 50.20           H  
ATOM   4767  CD  GLU A 288      -4.304 -37.509  19.188  1.00 50.20           C  
ATOM   4768  OE1 GLU A 288      -4.408 -38.757  19.212  1.00 50.20           O  
ATOM   4769  OE2 GLU A 288      -5.266 -36.726  19.378  1.00 50.20           O  
ATOM   4770  N   ASN A 289      -1.204 -32.871  16.644  1.00 52.19           N  
ATOM   4771  H   ASN A 289      -0.816 -32.502  17.501  1.00 52.19           H  
ATOM   4772  CA  ASN A 289      -1.345 -31.983  15.473  1.00 52.19           C  
ATOM   4773  HA  ASN A 289      -1.931 -32.508  14.719  1.00 52.19           H  
ATOM   4774  C   ASN A 289      -0.039 -31.669  14.714  1.00 52.19           C  
ATOM   4775  CB  ASN A 289      -2.152 -30.732  15.879  1.00 52.19           C  
ATOM   4776  HB2 ASN A 289      -1.862 -29.880  15.263  1.00 52.19           H  
ATOM   4777  HB3 ASN A 289      -1.932 -30.475  16.916  1.00 52.19           H  
ATOM   4778  O   ASN A 289      -0.033 -30.791  13.849  1.00 52.19           O  
ATOM   4779  CG  ASN A 289      -3.652 -30.900  15.696  1.00 52.19           C  
ATOM   4780  ND2 ASN A 289      -4.442 -30.167  16.442  1.00 52.19           N  
ATOM   4781 HD21 ASN A 289      -5.417 -30.421  16.384  1.00 52.19           H  
ATOM   4782 HD22 ASN A 289      -4.051 -29.682  17.237  1.00 52.19           H  
ATOM   4783  OD1 ASN A 289      -4.158 -31.627  14.860  1.00 52.19           O  
ATOM   4784  N   SER A 290       1.058 -32.383  14.984  1.00 52.45           N  
ATOM   4785  H   SER A 290       1.030 -33.038  15.753  1.00 52.45           H  
ATOM   4786  CA  SER A 290       2.359 -32.161  14.323  1.00 52.45           C  
ATOM   4787  HA  SER A 290       2.234 -31.402  13.551  1.00 52.45           H  
ATOM   4788  C   SER A 290       2.936 -33.375  13.576  1.00 52.45           C  
ATOM   4789  CB  SER A 290       3.357 -31.576  15.328  1.00 52.45           C  
ATOM   4790  HB2 SER A 290       4.322 -31.417  14.846  1.00 52.45           H  
ATOM   4791  HB3 SER A 290       2.978 -30.621  15.692  1.00 52.45           H  
ATOM   4792  O   SER A 290       3.965 -33.229  12.922  1.00 52.45           O  
ATOM   4793  OG  SER A 290       3.504 -32.462  16.415  1.00 52.45           O  
ATOM   4794  HG  SER A 290       3.963 -32.031  17.141  1.00 52.45           H  
ATOM   4795  N   ASN A 291       2.254 -34.530  13.563  1.00 48.14           N  
ATOM   4796  H   ASN A 291       1.403 -34.580  14.105  1.00 48.14           H  
ATOM   4797  CA  ASN A 291       2.746 -35.776  12.952  1.00 48.14           C  
ATOM   4798  HA  ASN A 291       3.636 -35.553  12.364  1.00 48.14           H  
ATOM   4799  C   ASN A 291       1.766 -36.400  11.931  1.00 48.14           C  
ATOM   4800  CB  ASN A 291       3.176 -36.748  14.073  1.00 48.14           C  
ATOM   4801  HB2 ASN A 291       3.202 -37.768  13.688  1.00 48.14           H  
ATOM   4802  HB3 ASN A 291       2.450 -36.721  14.885  1.00 48.14           H  
ATOM   4803  O   ASN A 291       1.296 -37.517  12.105  1.00 48.14           O  
ATOM   4804  CG  ASN A 291       4.571 -36.478  14.613  1.00 48.14           C  
ATOM   4805  ND2 ASN A 291       4.838 -36.871  15.835  1.00 48.14           N  
ATOM   4806 HD21 ASN A 291       5.758 -36.650  16.187  1.00 48.14           H  
ATOM   4807 HD22 ASN A 291       4.106 -37.237  16.427  1.00 48.14           H  
ATOM   4808  OD1 ASN A 291       5.450 -35.967  13.941  1.00 48.14           O  
ATOM   4809  N   VAL A 292       1.488 -35.686  10.835  1.00 47.36           N  
ATOM   4810  H   VAL A 292       1.823 -34.733  10.829  1.00 47.36           H  
ATOM   4811  CA  VAL A 292       1.043 -36.240   9.533  1.00 47.36           C  
ATOM   4812  HA  VAL A 292       1.411 -37.261   9.434  1.00 47.36           H  
ATOM   4813  C   VAL A 292       1.716 -35.368   8.458  1.00 47.36           C  
ATOM   4814  CB  VAL A 292      -0.503 -36.271   9.390  1.00 47.36           C  
ATOM   4815  HB  VAL A 292      -0.898 -35.266   9.536  1.00 47.36           H  
ATOM   4816  O   VAL A 292       1.236 -34.287   8.129  1.00 47.36           O  
ATOM   4817  CG1 VAL A 292      -0.933 -36.762   7.999  1.00 47.36           C  
ATOM   4818 HG11 VAL A 292      -0.574 -36.080   7.228  1.00 47.36           H  
ATOM   4819 HG12 VAL A 292      -0.527 -37.756   7.811  1.00 47.36           H  
ATOM   4820 HG13 VAL A 292      -2.020 -36.800   7.935  1.00 47.36           H  
ATOM   4821  CG2 VAL A 292      -1.185 -37.206  10.400  1.00 47.36           C  
ATOM   4822 HG21 VAL A 292      -2.255 -37.267  10.201  1.00 47.36           H  
ATOM   4823 HG22 VAL A 292      -0.749 -38.203  10.347  1.00 47.36           H  
ATOM   4824 HG23 VAL A 292      -1.061 -36.814  11.409  1.00 47.36           H  
ATOM   4825  N   SER A 293       2.993 -35.613   8.138  1.00 46.58           N  
ATOM   4826  H   SER A 293       3.540 -34.764   8.157  1.00 46.58           H  
ATOM   4827  CA  SER A 293       3.443 -36.515   7.059  1.00 46.58           C  
ATOM   4828  HA  SER A 293       4.508 -36.329   6.922  1.00 46.58           H  
ATOM   4829  C   SER A 293       2.741 -36.164   5.735  1.00 46.58           C  
ATOM   4830  CB  SER A 293       3.313 -37.984   7.479  1.00 46.58           C  
ATOM   4831  HB2 SER A 293       2.265 -38.283   7.451  1.00 46.58           H  
ATOM   4832  HB3 SER A 293       3.677 -38.093   8.501  1.00 46.58           H  
ATOM   4833  O   SER A 293       1.565 -36.443   5.541  1.00 46.58           O  
ATOM   4834  OG  SER A 293       4.064 -38.840   6.648  1.00 46.58           O  
ATOM   4835  HG  SER A 293       4.945 -38.503   6.475  1.00 46.58           H  
ATOM   4836  N   GLN A 294       3.330 -35.288   4.910  1.00 45.91           N  
ATOM   4837  H   GLN A 294       2.653 -34.606   4.602  1.00 45.91           H  
ATOM   4838  CA  GLN A 294       4.222 -35.695   3.809  1.00 45.91           C  
ATOM   4839  HA  GLN A 294       4.139 -34.943   3.025  1.00 45.91           H  
ATOM   4840  C   GLN A 294       3.760 -37.005   3.162  1.00 45.91           C  
ATOM   4841  CB  GLN A 294       5.714 -35.753   4.209  1.00 45.91           C  
ATOM   4842  HB2 GLN A 294       5.829 -36.202   5.196  1.00 45.91           H  
ATOM   4843  HB3 GLN A 294       6.238 -36.390   3.496  1.00 45.91           H  
ATOM   4844  O   GLN A 294       4.217 -38.055   3.578  1.00 45.91           O  
ATOM   4845  CG  GLN A 294       6.400 -34.382   4.165  1.00 45.91           C  
ATOM   4846  HG2 GLN A 294       5.938 -33.721   4.898  1.00 45.91           H  
ATOM   4847  HG3 GLN A 294       6.271 -33.947   3.174  1.00 45.91           H  
ATOM   4848  CD  GLN A 294       7.890 -34.488   4.479  1.00 45.91           C  
ATOM   4849  NE2 GLN A 294       8.772 -34.171   3.556  1.00 45.91           N  
ATOM   4850 HE21 GLN A 294       9.731 -34.356   3.816  1.00 45.91           H  
ATOM   4851 HE22 GLN A 294       8.477 -33.999   2.605  1.00 45.91           H  
ATOM   4852  OE1 GLN A 294       8.298 -34.845   5.567  1.00 45.91           O  
ATOM   4853  N   ASP A 295       2.816 -36.901   2.218  1.00 46.72           N  
ATOM   4854  H   ASP A 295       2.298 -36.033   2.206  1.00 46.72           H  
ATOM   4855  CA  ASP A 295       2.676 -37.729   1.003  1.00 46.72           C  
ATOM   4856  HA  ASP A 295       3.395 -37.383   0.261  1.00 46.72           H  
ATOM   4857  C   ASP A 295       1.276 -37.521   0.391  1.00 46.72           C  
ATOM   4858  CB  ASP A 295       2.926 -39.239   1.241  1.00 46.72           C  
ATOM   4859  HB2 ASP A 295       2.423 -39.799   0.453  1.00 46.72           H  
ATOM   4860  HB3 ASP A 295       2.491 -39.547   2.191  1.00 46.72           H  
ATOM   4861  O   ASP A 295       0.317 -38.177   0.785  1.00 46.72           O  
ATOM   4862  CG  ASP A 295       4.412 -39.633   1.172  1.00 46.72           C  
ATOM   4863  OD1 ASP A 295       5.213 -38.811   0.658  1.00 46.72           O  
ATOM   4864  OD2 ASP A 295       4.719 -40.787   1.544  1.00 46.72           O  
ATOM   4865  N   ASN A 296       1.131 -36.568  -0.544  1.00 48.62           N  
ATOM   4866  H   ASN A 296       1.938 -35.977  -0.683  1.00 48.62           H  
ATOM   4867  CA  ASN A 296       0.243 -36.694  -1.719  1.00 48.62           C  
ATOM   4868  HA  ASN A 296       0.668 -37.505  -2.312  1.00 48.62           H  
ATOM   4869  C   ASN A 296       0.313 -35.449  -2.629  1.00 48.62           C  
ATOM   4870  CB  ASN A 296      -1.228 -37.078  -1.386  1.00 48.62           C  
ATOM   4871  HB2 ASN A 296      -1.935 -36.357  -1.796  1.00 48.62           H  
ATOM   4872  HB3 ASN A 296      -1.422 -37.086  -0.314  1.00 48.62           H  
ATOM   4873  O   ASN A 296      -0.601 -34.619  -2.683  1.00 48.62           O  
ATOM   4874  CG  ASN A 296      -1.604 -38.413  -2.010  1.00 48.62           C  
ATOM   4875  ND2 ASN A 296      -2.451 -39.183  -1.376  1.00 48.62           N  
ATOM   4876 HD21 ASN A 296      -2.594 -39.017  -0.390  1.00 48.62           H  
ATOM   4877 HD22 ASN A 296      -2.572 -40.098  -1.786  1.00 48.62           H  
ATOM   4878  OD1 ASN A 296      -1.200 -38.754  -3.107  1.00 48.62           O  
ATOM   4879  N   ASP A 297       1.409 -35.333  -3.373  1.00 48.50           N  
ATOM   4880  H   ASP A 297       2.132 -36.026  -3.240  1.00 48.50           H  
ATOM   4881  CA  ASP A 297       1.382 -34.755  -4.717  1.00 48.50           C  
ATOM   4882  HA  ASP A 297       0.586 -34.014  -4.796  1.00 48.50           H  
ATOM   4883  C   ASP A 297       1.075 -35.913  -5.682  1.00 48.50           C  
ATOM   4884  CB  ASP A 297       2.735 -34.090  -5.058  1.00 48.50           C  
ATOM   4885  HB2 ASP A 297       3.543 -34.621  -4.555  1.00 48.50           H  
ATOM   4886  HB3 ASP A 297       2.902 -34.184  -6.131  1.00 48.50           H  
ATOM   4887  O   ASP A 297       1.825 -36.880  -5.685  1.00 48.50           O  
ATOM   4888  CG  ASP A 297       2.804 -32.593  -4.730  1.00 48.50           C  
ATOM   4889  OD1 ASP A 297       1.749 -31.921  -4.829  1.00 48.50           O  
ATOM   4890  OD2 ASP A 297       3.925 -32.105  -4.464  1.00 48.50           O  
ATOM   4891  N   GLN A 298      -0.009 -35.791  -6.469  1.00 50.65           N  
ATOM   4892  H   GLN A 298      -0.546 -34.957  -6.280  1.00 50.65           H  
ATOM   4893  CA  GLN A 298      -0.545 -36.701  -7.519  1.00 50.65           C  
ATOM   4894  HA  GLN A 298      -0.650 -36.087  -8.414  1.00 50.65           H  
ATOM   4895  C   GLN A 298      -1.970 -37.236  -7.237  1.00 50.65           C  
ATOM   4896  CB  GLN A 298       0.388 -37.865  -7.943  1.00 50.65           C  
ATOM   4897  HB2 GLN A 298       0.641 -38.479  -7.078  1.00 50.65           H  
ATOM   4898  HB3 GLN A 298      -0.167 -38.511  -8.624  1.00 50.65           H  
ATOM   4899  O   GLN A 298      -2.155 -38.430  -7.053  1.00 50.65           O  
ATOM   4900  CG  GLN A 298       1.660 -37.449  -8.700  1.00 50.65           C  
ATOM   4901  HG2 GLN A 298       1.373 -36.968  -9.635  1.00 50.65           H  
ATOM   4902  HG3 GLN A 298       2.238 -36.729  -8.121  1.00 50.65           H  
ATOM   4903  CD  GLN A 298       2.557 -38.641  -9.033  1.00 50.65           C  
ATOM   4904  NE2 GLN A 298       3.766 -38.404  -9.489  1.00 50.65           N  
ATOM   4905 HE21 GLN A 298       4.328 -39.231  -9.628  1.00 50.65           H  
ATOM   4906 HE22 GLN A 298       4.145 -37.468  -9.470  1.00 50.65           H  
ATOM   4907  OE1 GLN A 298       2.195 -39.801  -8.948  1.00 50.65           O  
ATOM   4908  N   SER A 299      -3.004 -36.372  -7.239  1.00 44.34           N  
ATOM   4909  H   SER A 299      -2.753 -35.394  -7.227  1.00 44.34           H  
ATOM   4910  CA  SER A 299      -4.405 -36.720  -7.642  1.00 44.34           C  
ATOM   4911  HA  SER A 299      -4.404 -36.831  -8.726  1.00 44.34           H  
ATOM   4912  C   SER A 299      -5.436 -35.611  -7.355  1.00 44.34           C  
ATOM   4913  CB  SER A 299      -4.928 -38.064  -7.076  1.00 44.34           C  
ATOM   4914  HB2 SER A 299      -4.517 -38.256  -6.085  1.00 44.34           H  
ATOM   4915  HB3 SER A 299      -6.015 -38.083  -7.010  1.00 44.34           H  
ATOM   4916  O   SER A 299      -6.522 -35.857  -6.837  1.00 44.34           O  
ATOM   4917  OG  SER A 299      -4.582 -39.086  -7.980  1.00 44.34           O  
ATOM   4918  HG  SER A 299      -3.663 -39.291  -7.789  1.00 44.34           H  
ATOM   4919  N   LYS A 300      -5.141 -34.346  -7.693  1.00 40.47           N  
ATOM   4920  H   LYS A 300      -4.237 -34.162  -8.103  1.00 40.47           H  
ATOM   4921  CA  LYS A 300      -6.147 -33.254  -7.643  1.00 40.47           C  
ATOM   4922  HA  LYS A 300      -7.062 -33.655  -7.207  1.00 40.47           H  
ATOM   4923  C   LYS A 300      -6.655 -32.802  -9.019  1.00 40.47           C  
ATOM   4924  CB  LYS A 300      -5.710 -32.122  -6.695  1.00 40.47           C  
ATOM   4925  HB2 LYS A 300      -6.354 -31.255  -6.841  1.00 40.47           H  
ATOM   4926  HB3 LYS A 300      -4.682 -31.831  -6.913  1.00 40.47           H  
ATOM   4927  O   LYS A 300      -7.363 -31.803  -9.118  1.00 40.47           O  
ATOM   4928  CG  LYS A 300      -5.838 -32.571  -5.228  1.00 40.47           C  
ATOM   4929  HG2 LYS A 300      -6.859 -32.905  -5.041  1.00 40.47           H  
ATOM   4930  HG3 LYS A 300      -5.161 -33.406  -5.049  1.00 40.47           H  
ATOM   4931  CD  LYS A 300      -5.502 -31.438  -4.249  1.00 40.47           C  
ATOM   4932  HD2 LYS A 300      -4.485 -31.098  -4.444  1.00 40.47           H  
ATOM   4933  HD3 LYS A 300      -6.195 -30.609  -4.395  1.00 40.47           H  
ATOM   4934  CE  LYS A 300      -5.605 -31.964  -2.811  1.00 40.47           C  
ATOM   4935  HE2 LYS A 300      -6.641 -32.227  -2.602  1.00 40.47           H  
ATOM   4936  HE3 LYS A 300      -5.017 -32.880  -2.744  1.00 40.47           H  
ATOM   4937  NZ  LYS A 300      -5.100 -30.985  -1.817  1.00 40.47           N  
ATOM   4938  HZ1 LYS A 300      -5.150 -31.382  -0.889  1.00 40.47           H
[truncated: 249,246 more chars]
