# Supplementary material for: Novel Adomaviruses Associated with Blotchy Bass Syndrome in Black Basses (Micropterus spp.)
Source: bioRxiv. 2025 Jun 5:2025.06.01.657292. Preprint. [Version 2] doi: 10.1101/2025.06.01.657292 (PMC12478380; doi:10.1101/2025.06.01.657292)
Supplement: Supplement 15 [file media-15.zip › Bass PDB/Mna1wasp.pdb]

REMARK ID 629422 MODEL 1 MsA1_wasp
PFRMAT TS
TARGET MsA1_wasp
AUTHOR BAKER-ROBETTA
METHOD    ROSETTA provides both ab initio and
METHOD    comparative models of protein domains.
METHOD    Comparative models are built from structures
METHOD    detected and aligned by HHSEARCH, SPARKS, and
METHOD    Raptor. Loop regions are assembled from fragments and 
METHOD    optimized to fit the aligned template structures.
METHOD    De novo models are built using the Rosetta de
METHOD    novo protocol.  The procedure is fully automated.
MODEL     1
PARENT N/A
REMARK PARENT    N/A
REMARK PARSRC    RoseTTAFold
REMARK SCORE     0.00
ATOM      1  N   MET A   1       1.028   0.297   0.499  1.00 19.04           N  
ATOM      2  CA  MET A   1       1.792   0.805  -0.634  1.00 19.04           C  
ATOM      3  C   MET A   1       2.509   2.109  -0.306  1.00 19.04           C  
ATOM      4  O   MET A   1       2.019   3.202  -0.615  1.00 19.04           O  
ATOM      5  CB  MET A   1       0.883   1.012  -1.836  1.00 19.04           C  
ATOM      6  CG  MET A   1       1.602   1.506  -3.066  1.00 19.04           C  
ATOM      7  SD  MET A   1       0.513   1.625  -4.482  1.00 19.04           S  
ATOM      8  CE  MET A   1       1.517   2.468  -5.700  1.00 19.04           C  
ATOM      9 1H   MET A   1       1.333  -0.641   0.721  1.00 19.04           H  
ATOM     10 2H   MET A   1       1.174   0.896   1.299  1.00 19.04           H  
ATOM     11 3H   MET A   1       0.047   0.282   0.264  1.00 19.04           H  
ATOM     12  HA  MET A   1       2.551   0.066  -0.893  1.00 19.04           H  
ATOM     13 1HB  MET A   1       0.393   0.072  -2.091  1.00 19.04           H  
ATOM     14 2HB  MET A   1       0.104   1.730  -1.590  1.00 19.04           H  
ATOM     15 1HG  MET A   1       2.025   2.479  -2.863  1.00 19.04           H  
ATOM     16 2HG  MET A   1       2.417   0.824  -3.311  1.00 19.04           H  
ATOM     17 1HE  MET A   1       0.939   2.594  -6.616  1.00 19.04           H  
ATOM     18 2HE  MET A   1       1.817   3.445  -5.324  1.00 19.04           H  
ATOM     19 3HE  MET A   1       2.407   1.875  -5.916  1.00 19.04           H  
ATOM     20  N   LYS A   2       3.720   1.982   0.251  1.00 18.48           N  
ATOM     21  CA  LYS A   2       4.575   3.117   0.638  1.00 18.48           C  
ATOM     22  C   LYS A   2       5.002   3.962  -0.559  1.00 18.48           C  
ATOM     23  O   LYS A   2       5.343   5.143  -0.421  1.00 18.48           O  
ATOM     24  CB  LYS A   2       5.805   2.622   1.395  1.00 18.48           C  
ATOM     25  CG  LYS A   2       5.489   2.053   2.776  1.00 18.48           C  
ATOM     26  CD  LYS A   2       6.745   1.563   3.487  1.00 18.48           C  
ATOM     27  CE  LYS A   2       6.413   1.006   4.867  1.00 18.48           C  
ATOM     28  NZ  LYS A   2       7.623   0.495   5.566  1.00 18.48           N  
ATOM     29  H   LYS A   2       4.075   1.056   0.445  1.00 18.48           H  
ATOM     30  HA  LYS A   2       4.004   3.760   1.308  1.00 18.48           H  
ATOM     31 1HB  LYS A   2       6.306   1.847   0.813  1.00 18.48           H  
ATOM     32 2HB  LYS A   2       6.510   3.444   1.522  1.00 18.48           H  
ATOM     33 1HG  LYS A   2       5.016   2.824   3.385  1.00 18.48           H  
ATOM     34 2HG  LYS A   2       4.796   1.221   2.673  1.00 18.48           H  
ATOM     35 1HD  LYS A   2       7.219   0.782   2.892  1.00 18.48           H  
ATOM     36 2HD  LYS A   2       7.447   2.389   3.597  1.00 18.48           H  
ATOM     37 1HE  LYS A   2       5.963   1.794   5.470  1.00 18.48           H  
ATOM     38 2HE  LYS A   2       5.697   0.191   4.760  1.00 18.48           H  
ATOM     39 1HZ  LYS A   2       7.362   0.136   6.473  1.00 18.48           H  
ATOM     40 2HZ  LYS A   2       8.042  -0.245   5.019  1.00 18.48           H  
ATOM     41 3HZ  LYS A   2       8.289   1.246   5.681  1.00 18.48           H  
ATOM     42  N   THR A   3       4.922   3.369  -1.741  1.00 17.77           N  
ATOM     43  CA  THR A   3       5.242   4.037  -2.986  1.00 17.77           C  
ATOM     44  C   THR A   3       4.448   5.334  -3.111  1.00 17.77           C  
ATOM     45  O   THR A   3       4.938   6.311  -3.684  1.00 17.77           O  
ATOM     46  CB  THR A   3       4.963   3.135  -4.195  1.00 17.77           C  
ATOM     47  OG1 THR A   3       5.784   1.959  -4.126  1.00 17.77           O  
ATOM     48  CG2 THR A   3       5.237   3.886  -5.477  1.00 17.77           C  
ATOM     49  H   THR A   3       4.634   2.406  -1.774  1.00 17.77           H  
ATOM     50  HA  THR A   3       6.304   4.285  -2.984  1.00 17.77           H  
ATOM     51  HB  THR A   3       3.936   2.836  -4.180  1.00 17.77           H  
ATOM     52  HG1 THR A   3       5.674   1.443  -4.932  1.00 17.77           H  
ATOM     53 1HG2 THR A   3       5.026   3.240  -6.328  1.00 17.77           H  
ATOM     54 2HG2 THR A   3       4.597   4.768  -5.524  1.00 17.77           H  
ATOM     55 3HG2 THR A   3       6.281   4.193  -5.503  1.00 17.77           H  
ATOM     56  N   ARG A   4       3.200   5.350  -2.632  1.00 17.04           N  
ATOM     57  CA  ARG A   4       2.395   6.555  -2.770  1.00 17.04           C  
ATOM     58  C   ARG A   4       2.933   7.715  -1.916  1.00 17.04           C  
ATOM     59  O   ARG A   4       2.683   8.886  -2.220  1.00 17.04           O  
ATOM     60  CB  ARG A   4       0.956   6.269  -2.407  1.00 17.04           C  
ATOM     61  CG  ARG A   4       0.284   5.340  -3.376  1.00 17.04           C  
ATOM     62  CD  ARG A   4      -1.128   5.101  -3.065  1.00 17.04           C  
ATOM     63  NE  ARG A   4      -1.320   4.390  -1.820  1.00 17.04           N  
ATOM     64  CZ  ARG A   4      -2.530   4.042  -1.349  1.00 17.04           C  
ATOM     65  NH1 ARG A   4      -3.595   4.333  -2.060  1.00 17.04           N  
ATOM     66  NH2 ARG A   4      -2.656   3.423  -0.190  1.00 17.04           N  
ATOM     67  H   ARG A   4       2.822   4.545  -2.128  1.00 17.04           H  
ATOM     68  HA  ARG A   4       2.419   6.855  -3.816  1.00 17.04           H  
ATOM     69 1HB  ARG A   4       0.915   5.808  -1.418  1.00 17.04           H  
ATOM     70 2HB  ARG A   4       0.388   7.197  -2.371  1.00 17.04           H  
ATOM     71 1HG  ARG A   4       0.361   5.737  -4.387  1.00 17.04           H  
ATOM     72 2HG  ARG A   4       0.791   4.395  -3.322  1.00 17.04           H  
ATOM     73 1HD  ARG A   4      -1.646   6.056  -2.994  1.00 17.04           H  
ATOM     74 2HD  ARG A   4      -1.567   4.514  -3.858  1.00 17.04           H  
ATOM     75  HE  ARG A   4      -0.498   4.163  -1.264  1.00 17.04           H  
ATOM     76 1HH1 ARG A   4      -3.480   4.811  -2.943  1.00 17.04           H  
ATOM     77 2HH1 ARG A   4      -4.514   4.083  -1.724  1.00 17.04           H  
ATOM     78 1HH2 ARG A   4      -1.839   3.216   0.361  1.00 17.04           H  
ATOM     79 2HH2 ARG A   4      -3.573   3.176   0.153  1.00 17.04           H  
ATOM     80  N   SER A   5       3.679   7.408  -0.843  1.00 16.41           N  
ATOM     81  CA  SER A   5       4.251   8.459  -0.015  1.00 16.41           C  
ATOM     82  C   SER A   5       5.433   9.023  -0.777  1.00 16.41           C  
ATOM     83  O   SER A   5       5.628  10.239  -0.847  1.00 16.41           O  
ATOM     84  CB  SER A   5       4.695   7.921   1.337  1.00 16.41           C  
ATOM     85  OG  SER A   5       3.599   7.478   2.096  1.00 16.41           O  
ATOM     86  H   SER A   5       3.904   6.443  -0.624  1.00 16.41           H  
ATOM     87  HA  SER A   5       3.514   9.249   0.133  1.00 16.41           H  
ATOM     88 1HB  SER A   5       5.395   7.103   1.191  1.00 16.41           H  
ATOM     89 2HB  SER A   5       5.220   8.705   1.879  1.00 16.41           H  
ATOM     90  HG  SER A   5       3.198   6.767   1.593  1.00 16.41           H  
ATOM     91  N   SER A   6       6.190   8.116  -1.408  1.00 15.95           N  
ATOM     92  CA  SER A   6       7.346   8.506  -2.202  1.00 15.95           C  
ATOM     93  C   SER A   6       6.887   9.372  -3.372  1.00 15.95           C  
ATOM     94  O   SER A   6       7.525  10.378  -3.706  1.00 15.95           O  
ATOM     95  CB  SER A   6       8.092   7.283  -2.706  1.00 15.95           C  
ATOM     96  OG  SER A   6       8.660   6.562  -1.642  1.00 15.95           O  
ATOM     97  H   SER A   6       5.953   7.129  -1.298  1.00 15.95           H  
ATOM     98  HA  SER A   6       8.019   9.093  -1.577  1.00 15.95           H  
ATOM     99 1HB  SER A   6       7.412   6.642  -3.259  1.00 15.95           H  
ATOM    100 2HB  SER A   6       8.873   7.597  -3.394  1.00 15.95           H  
ATOM    101  HG  SER A   6       7.918   6.217  -1.133  1.00 15.95           H  
ATOM    102  N   SER A   7       5.753   9.003  -3.977  1.00 15.65           N  
ATOM    103  CA  SER A   7       5.210   9.768  -5.085  1.00 15.65           C  
ATOM    104  C   SER A   7       4.833  11.173  -4.627  1.00 15.65           C  
ATOM    105  O   SER A   7       5.161  12.149  -5.303  1.00 15.65           O  
ATOM    106  CB  SER A   7       3.992   9.073  -5.653  1.00 15.65           C  
ATOM    107  OG  SER A   7       4.332   7.832  -6.222  1.00 15.65           O  
ATOM    108  H   SER A   7       5.286   8.148  -3.685  1.00 15.65           H  
ATOM    109  HA  SER A   7       5.970   9.844  -5.861  1.00 15.65           H  
ATOM    110 1HB  SER A   7       3.263   8.925  -4.860  1.00 15.65           H  
ATOM    111 2HB  SER A   7       3.530   9.708  -6.404  1.00 15.65           H  
ATOM    112  HG  SER A   7       4.753   7.321  -5.503  1.00 15.65           H  
ATOM    113  N   GLN A   8       4.190  11.306  -3.458  1.00 15.53           N  
ATOM    114  CA  GLN A   8       3.843  12.650  -3.001  1.00 15.53           C  
ATOM    115  C   GLN A   8       5.095  13.460  -2.691  1.00 15.53           C  
ATOM    116  O   GLN A   8       5.152  14.664  -2.960  1.00 15.53           O  
ATOM    117  CB  GLN A   8       2.971  12.639  -1.760  1.00 15.53           C  
ATOM    118  CG  GLN A   8       2.470  14.043  -1.398  1.00 15.53           C  
ATOM    119  CD  GLN A   8       1.501  14.616  -2.456  1.00 15.53           C  
ATOM    120  OE1 GLN A   8       0.480  13.971  -2.730  1.00 15.53           O  
ATOM    121  NE2 GLN A   8       1.803  15.779  -3.037  1.00 15.53           N  
ATOM    122  H   GLN A   8       3.905  10.487  -2.916  1.00 15.53           H  
ATOM    123  HA  GLN A   8       3.304  13.156  -3.796  1.00 15.53           H  
ATOM    124 1HB  GLN A   8       2.117  11.981  -1.916  1.00 15.53           H  
ATOM    125 2HB  GLN A   8       3.545  12.241  -0.917  1.00 15.53           H  
ATOM    126 1HG  GLN A   8       1.958  14.003  -0.439  1.00 15.53           H  
ATOM    127 2HG  GLN A   8       3.336  14.702  -1.337  1.00 15.53           H  
ATOM    128 1HE2 GLN A   8       1.199  16.178  -3.731  1.00 15.53           H  
ATOM    129 2HE2 GLN A   8       2.640  16.258  -2.788  1.00 15.53           H  
ATOM    130  N   ASN A   9       6.110  12.807  -2.125  1.00 15.55           N  
ATOM    131  CA  ASN A   9       7.341  13.510  -1.807  1.00 15.55           C  
ATOM    132  C   ASN A   9       7.977  13.998  -3.099  1.00 15.55           C  
ATOM    133  O   ASN A   9       8.452  15.132  -3.179  1.00 15.55           O  
ATOM    134  CB  ASN A   9       8.284  12.603  -1.047  1.00 15.55           C  
ATOM    135  CG  ASN A   9       7.827  12.345   0.367  1.00 15.55           C  
ATOM    136  OD1 ASN A   9       7.037  13.106   0.942  1.00 15.55           O  
ATOM    137  ND2 ASN A   9       8.308  11.272   0.939  1.00 15.55           N  
ATOM    138  H   ASN A   9       6.017  11.819  -1.889  1.00 15.55           H  
ATOM    139  HA  ASN A   9       7.107  14.382  -1.197  1.00 15.55           H  
ATOM    140 1HB  ASN A   9       8.364  11.650  -1.566  1.00 15.55           H  
ATOM    141 2HB  ASN A   9       9.278  13.047  -1.023  1.00 15.55           H  
ATOM    142 1HD2 ASN A   9       8.039  11.041   1.873  1.00 15.55           H  
ATOM    143 2HD2 ASN A   9       8.940  10.682   0.440  1.00 15.55           H  
ATOM    144  N   THR A  10       7.906  13.164  -4.140  1.00 15.62           N  
ATOM    145  CA  THR A  10       8.446  13.501  -5.440  1.00 15.62           C  
ATOM    146  C   THR A  10       7.722  14.723  -5.978  1.00 15.62           C  
ATOM    147  O   THR A  10       8.360  15.666  -6.446  1.00 15.62           O  
ATOM    148  CB  THR A  10       8.308  12.321  -6.417  1.00 15.62           C  
ATOM    149  OG1 THR A  10       9.049  11.193  -5.910  1.00 15.62           O  
ATOM    150  CG2 THR A  10       8.823  12.716  -7.778  1.00 15.62           C  
ATOM    151  H   THR A  10       7.507  12.237  -4.008  1.00 15.62           H  
ATOM    152  HA  THR A  10       9.502  13.745  -5.333  1.00 15.62           H  
ATOM    153  HB  THR A  10       7.272  12.044  -6.509  1.00 15.62           H  
ATOM    154  HG1 THR A  10       8.653  10.918  -5.047  1.00 15.62           H  
ATOM    155 1HG2 THR A  10       8.717  11.881  -8.466  1.00 15.62           H  
ATOM    156 2HG2 THR A  10       8.238  13.558  -8.134  1.00 15.62           H  
ATOM    157 3HG2 THR A  10       9.871  13.001  -7.710  1.00 15.62           H  
ATOM    158  N   ILE A  11       6.392  14.743  -5.839  1.00 15.68           N  
ATOM    159  CA  ILE A  11       5.620  15.882  -6.312  1.00 15.68           C  
ATOM    160  C   ILE A  11       6.040  17.149  -5.576  1.00 15.68           C  
ATOM    161  O   ILE A  11       6.272  18.172  -6.218  1.00 15.68           O  
ATOM    162  CB  ILE A  11       4.098  15.674  -6.099  1.00 15.68           C  
ATOM    163  CG1 ILE A  11       3.552  14.590  -7.038  1.00 15.68           C  
ATOM    164  CG2 ILE A  11       3.358  16.979  -6.306  1.00 15.68           C  
ATOM    165  CD1 ILE A  11       2.127  14.151  -6.692  1.00 15.68           C  
ATOM    166  H   ILE A  11       5.919  13.929  -5.454  1.00 15.68           H  
ATOM    167  HA  ILE A  11       5.806  16.016  -7.370  1.00 15.68           H  
ATOM    168  HB  ILE A  11       3.925  15.335  -5.088  1.00 15.68           H  
ATOM    169 1HG1 ILE A  11       3.562  14.966  -8.057  1.00 15.68           H  
ATOM    170 2HG1 ILE A  11       4.206  13.721  -6.986  1.00 15.68           H  
ATOM    171 1HG2 ILE A  11       2.299  16.829  -6.132  1.00 15.68           H  
ATOM    172 2HG2 ILE A  11       3.732  17.728  -5.608  1.00 15.68           H  
ATOM    173 3HG2 ILE A  11       3.509  17.335  -7.325  1.00 15.68           H  
ATOM    174 1HD1 ILE A  11       1.803  13.383  -7.393  1.00 15.68           H  
ATOM    175 2HD1 ILE A  11       2.096  13.752  -5.684  1.00 15.68           H  
ATOM    176 3HD1 ILE A  11       1.461  15.009  -6.762  1.00 15.68           H  
ATOM    177  N   LYS A  12       6.201  17.095  -4.254  1.00 15.78           N  
ATOM    178  CA  LYS A  12       6.603  18.296  -3.524  1.00 15.78           C  
ATOM    179  C   LYS A  12       7.981  18.795  -3.968  1.00 15.78           C  
ATOM    180  O   LYS A  12       8.214  20.006  -4.116  1.00 15.78           O  
ATOM    181  CB  LYS A  12       6.611  18.023  -2.018  1.00 15.78           C  
ATOM    182  CG  LYS A  12       5.224  17.855  -1.392  1.00 15.78           C  
ATOM    183  CD  LYS A  12       5.324  17.572   0.111  1.00 15.78           C  
ATOM    184  CE  LYS A  12       3.944  17.419   0.749  1.00 15.78           C  
ATOM    185  NZ  LYS A  12       4.032  17.120   2.208  1.00 15.78           N  
ATOM    186  H   LYS A  12       6.012  16.221  -3.756  1.00 15.78           H  
ATOM    187  HA  LYS A  12       5.877  19.083  -3.735  1.00 15.78           H  
ATOM    188 1HB  LYS A  12       7.172  17.104  -1.827  1.00 15.78           H  
ATOM    189 2HB  LYS A  12       7.125  18.833  -1.502  1.00 15.78           H  
ATOM    190 1HG  LYS A  12       4.637  18.760  -1.554  1.00 15.78           H  
ATOM    191 2HG  LYS A  12       4.717  17.021  -1.877  1.00 15.78           H  
ATOM    192 1HD  LYS A  12       5.885  16.646   0.262  1.00 15.78           H  
ATOM    193 2HD  LYS A  12       5.857  18.385   0.602  1.00 15.78           H  
ATOM    194 1HE  LYS A  12       3.384  18.343   0.610  1.00 15.78           H  
ATOM    195 2HE  LYS A  12       3.413  16.607   0.255  1.00 15.78           H  
ATOM    196 1HZ  LYS A  12       3.101  17.026   2.589  1.00 15.78           H  
ATOM    197 2HZ  LYS A  12       4.542  16.256   2.345  1.00 15.78           H  
ATOM    198 3HZ  LYS A  12       4.514  17.873   2.678  1.00 15.78           H  
ATOM    199  N   VAL A  13       8.900  17.865  -4.223  1.00 16.02           N  
ATOM    200  CA  VAL A  13      10.225  18.250  -4.680  1.00 16.02           C  
ATOM    201  C   VAL A  13      10.156  18.896  -6.053  1.00 16.02           C  
ATOM    202  O   VAL A  13      10.789  19.925  -6.301  1.00 16.02           O  
ATOM    203  CB  VAL A  13      11.167  17.037  -4.726  1.00 16.02           C  
ATOM    204  CG1 VAL A  13      12.473  17.418  -5.402  1.00 16.02           C  
ATOM    205  CG2 VAL A  13      11.446  16.560  -3.306  1.00 16.02           C  
ATOM    206  H   VAL A  13       8.680  16.878  -4.074  1.00 16.02           H  
ATOM    207  HA  VAL A  13      10.632  18.973  -3.974  1.00 16.02           H  
ATOM    208  HB  VAL A  13      10.696  16.238  -5.303  1.00 16.02           H  
ATOM    209 1HG1 VAL A  13      13.129  16.551  -5.434  1.00 16.02           H  
ATOM    210 2HG1 VAL A  13      12.268  17.757  -6.418  1.00 16.02           H  
ATOM    211 3HG1 VAL A  13      12.952  18.218  -4.840  1.00 16.02           H  
ATOM    212 1HG2 VAL A  13      12.106  15.694  -3.339  1.00 16.02           H  
ATOM    213 2HG2 VAL A  13      11.920  17.362  -2.742  1.00 16.02           H  
ATOM    214 3HG2 VAL A  13      10.521  16.288  -2.823  1.00 16.02           H  
ATOM    215  N   GLN A  14       9.380  18.302  -6.952  1.00 16.47           N  
ATOM    216  CA  GLN A  14       9.256  18.844  -8.292  1.00 16.47           C  
ATOM    217  C   GLN A  14       8.556  20.199  -8.300  1.00 16.47           C  
ATOM    218  O   GLN A  14       9.051  21.146  -8.911  1.00 16.47           O  
ATOM    219  CB  GLN A  14       8.476  17.861  -9.163  1.00 16.47           C  
ATOM    220  CG  GLN A  14       9.225  16.572  -9.466  1.00 16.47           C  
ATOM    221  CD  GLN A  14       8.356  15.547 -10.168  1.00 16.47           C  
ATOM    222  OE1 GLN A  14       7.120  15.590 -10.108  1.00 16.47           O  
ATOM    223  NE2 GLN A  14       9.002  14.604 -10.840  1.00 16.47           N  
ATOM    224  H   GLN A  14       8.879  17.448  -6.705  1.00 16.47           H  
ATOM    225  HA  GLN A  14      10.256  18.973  -8.703  1.00 16.47           H  
ATOM    226 1HB  GLN A  14       7.546  17.593  -8.654  1.00 16.47           H  
ATOM    227 2HB  GLN A  14       8.210  18.339 -10.104  1.00 16.47           H  
ATOM    228 1HG  GLN A  14      10.068  16.805 -10.114  1.00 16.47           H  
ATOM    229 2HG  GLN A  14       9.585  16.143  -8.535  1.00 16.47           H  
ATOM    230 1HE2 GLN A  14       8.491  13.896 -11.325  1.00 16.47           H  
ATOM    231 2HE2 GLN A  14      10.002  14.604 -10.860  1.00 16.47           H  
ATOM    232  N   GLU A  15       7.466  20.344  -7.537  1.00 17.26           N  
ATOM    233  CA  GLU A  15       6.735  21.611  -7.509  1.00 17.26           C  
ATOM    234  C   GLU A  15       7.605  22.738  -6.975  1.00 17.26           C  
ATOM    235  O   GLU A  15       7.543  23.864  -7.466  1.00 17.26           O  
ATOM    236  CB  GLU A  15       5.447  21.510  -6.682  1.00 17.26           C  
ATOM    237  CG  GLU A  15       4.329  20.665  -7.320  1.00 17.26           C  
ATOM    238  CD  GLU A  15       3.080  20.579  -6.458  1.00 17.26           C  
ATOM    239  OE1 GLU A  15       3.078  21.124  -5.380  1.00 17.26           O  
ATOM    240  OE2 GLU A  15       2.143  19.944  -6.872  1.00 17.26           O  
ATOM    241  H   GLU A  15       7.109  19.551  -7.010  1.00 17.26           H  
ATOM    242  HA  GLU A  15       6.450  21.859  -8.529  1.00 17.26           H  
ATOM    243 1HB  GLU A  15       5.683  21.060  -5.713  1.00 17.26           H  
ATOM    244 2HB  GLU A  15       5.055  22.507  -6.494  1.00 17.26           H  
ATOM    245 1HG  GLU A  15       4.061  21.109  -8.278  1.00 17.26           H  
ATOM    246 2HG  GLU A  15       4.704  19.665  -7.513  1.00 17.26           H  
ATOM    247  N   SER A  16       8.460  22.426  -6.003  1.00 18.35           N  
ATOM    248  CA  SER A  16       9.352  23.409  -5.409  1.00 18.35           C  
ATOM    249  C   SER A  16      10.330  24.026  -6.424  1.00 18.35           C  
ATOM    250  O   SER A  16      10.885  25.098  -6.172  1.00 18.35           O  
ATOM    251  CB  SER A  16      10.129  22.768  -4.276  1.00 18.35           C  
ATOM    252  OG  SER A  16       9.270  22.384  -3.228  1.00 18.35           O  
ATOM    253  H   SER A  16       8.463  21.480  -5.616  1.00 18.35           H  
ATOM    254  HA  SER A  16       8.740  24.211  -4.998  1.00 18.35           H  
ATOM    255 1HB  SER A  16      10.664  21.896  -4.647  1.00 18.35           H  
ATOM    256 2HB  SER A  16      10.869  23.472  -3.903  1.00 18.35           H  
ATOM    257  HG  SER A  16       8.755  21.616  -3.574  1.00 18.35           H  
ATOM    258  N   SER A  17      10.581  23.339  -7.551  1.00 19.64           N  
ATOM    259  CA  SER A  17      11.498  23.835  -8.574  1.00 19.64           C  
ATOM    260  C   SER A  17      10.784  24.679  -9.634  1.00 19.64           C  
ATOM    261  O   SER A  17      11.419  25.187 -10.563  1.00 19.64           O  
ATOM    262  CB  SER A  17      12.213  22.682  -9.261  1.00 19.64           C  
ATOM    263  OG  SER A  17      11.340  21.926 -10.059  1.00 19.64           O  
ATOM    264  H   SER A  17      10.091  22.464  -7.737  1.00 19.64           H  
ATOM    265  HA  SER A  17      12.244  24.462  -8.087  1.00 19.64           H  
ATOM    266 1HB  SER A  17      13.024  23.069  -9.873  1.00 19.64           H  
ATOM    267 2HB  SER A  17      12.653  22.039  -8.502  1.00 19.64           H  
ATOM    268  HG  SER A  17      10.546  21.751  -9.511  1.00 19.64           H  
ATOM    269  N   ILE A  18       9.462  24.793  -9.526  1.00 20.96           N  
ATOM    270  CA  ILE A  18       8.675  25.480 -10.532  1.00 20.96           C  
ATOM    271  C   ILE A  18       8.522  26.979 -10.218  1.00 20.96           C  
ATOM    272  O   ILE A  18       8.191  27.335  -9.088  1.00 20.96           O  
ATOM    273  CB  ILE A  18       7.288  24.823 -10.660  1.00 20.96           C  
ATOM    274  CG1 ILE A  18       7.473  23.362 -10.970  1.00 20.96           C  
ATOM    275  CG2 ILE A  18       6.468  25.476 -11.745  1.00 20.96           C  
ATOM    276  CD1 ILE A  18       8.251  23.096 -12.225  1.00 20.96           C  
ATOM    277  H   ILE A  18       8.972  24.385  -8.732  1.00 20.96           H  
ATOM    278  HA  ILE A  18       9.165  25.318 -11.475  1.00 20.96           H  
ATOM    279  HB  ILE A  18       6.764  24.901  -9.709  1.00 20.96           H  
ATOM    280 1HG1 ILE A  18       7.998  22.912 -10.151  1.00 20.96           H  
ATOM    281 2HG1 ILE A  18       6.497  22.890 -11.058  1.00 20.96           H  
ATOM    282 1HG2 ILE A  18       5.504  24.986 -11.805  1.00 20.96           H  
ATOM    283 2HG2 ILE A  18       6.322  26.517 -11.514  1.00 20.96           H  
ATOM    284 3HG2 ILE A  18       6.979  25.384 -12.698  1.00 20.96           H  
ATOM    285 1HD1 ILE A  18       8.349  22.020 -12.369  1.00 20.96           H  
ATOM    286 2HD1 ILE A  18       7.732  23.531 -13.078  1.00 20.96           H  
ATOM    287 3HD1 ILE A  18       9.243  23.540 -12.137  1.00 20.96           H  
ATOM    288  N   PRO A  19       8.792  27.886 -11.178  1.00 22.17           N  
ATOM    289  CA  PRO A  19       8.631  29.323 -11.046  1.00 22.17           C  
ATOM    290  C   PRO A  19       7.208  29.632 -10.638  1.00 22.17           C  
ATOM    291  O   PRO A  19       6.296  28.870 -10.952  1.00 22.17           O  
ATOM    292  CB  PRO A  19       8.940  29.839 -12.452  1.00 22.17           C  
ATOM    293  CG  PRO A  19       9.843  28.792 -13.058  1.00 22.17           C  
ATOM    294  CD  PRO A  19       9.373  27.475 -12.486  1.00 22.17           C  
ATOM    295  HA  PRO A  19       9.352  29.706 -10.300  1.00 22.17           H  
ATOM    296 1HB  PRO A  19       7.994  29.963 -13.010  1.00 22.17           H  
ATOM    297 2HB  PRO A  19       9.407  30.830 -12.396  1.00 22.17           H  
ATOM    298 1HG  PRO A  19       9.776  28.824 -14.155  1.00 22.17           H  
ATOM    299 2HG  PRO A  19      10.893  29.008 -12.800  1.00 22.17           H  
ATOM    300 1HD  PRO A  19       8.626  27.011 -13.137  1.00 22.17           H  
ATOM    301 2HD  PRO A  19      10.277  26.859 -12.351  1.00 22.17           H  
ATOM    302  N   LYS A  20       6.999  30.728  -9.928  1.00 23.07           N  
ATOM    303  CA  LYS A  20       5.651  31.045  -9.485  1.00 23.07           C  
ATOM    304  C   LYS A  20       4.651  30.957 -10.627  1.00 23.07           C  
ATOM    305  O   LYS A  20       4.839  31.561 -11.686  1.00 23.07           O  
ATOM    306  CB  LYS A  20       5.594  32.440  -8.865  1.00 23.07           C  
ATOM    307  CG  LYS A  20       4.218  32.829  -8.331  1.00 23.07           C  
ATOM    308  CD  LYS A  20       4.239  34.199  -7.673  1.00 23.07           C  
ATOM    309  CE  LYS A  20       2.865  34.570  -7.137  1.00 23.07           C  
ATOM    310  NZ  LYS A  20       2.868  35.909  -6.485  1.00 23.07           N  
ATOM    311  H   LYS A  20       7.769  31.335  -9.687  1.00 23.07           H  
ATOM    312  HA  LYS A  20       5.358  30.315  -8.729  1.00 23.07           H  
ATOM    313 1HB  LYS A  20       6.306  32.507  -8.043  1.00 23.07           H  
ATOM    314 2HB  LYS A  20       5.881  33.182  -9.611  1.00 23.07           H  
ATOM    315 1HG  LYS A  20       3.496  32.842  -9.154  1.00 23.07           H  
ATOM    316 2HG  LYS A  20       3.888  32.089  -7.604  1.00 23.07           H  
ATOM    317 1HD  LYS A  20       4.958  34.202  -6.853  1.00 23.07           H  
ATOM    318 2HD  LYS A  20       4.546  34.945  -8.406  1.00 23.07           H  
ATOM    319 1HE  LYS A  20       2.153  34.579  -7.962  1.00 23.07           H  
ATOM    320 2HE  LYS A  20       2.551  33.823  -6.410  1.00 23.07           H  
ATOM    321 1HZ  LYS A  20       1.941  36.121  -6.144  1.00 23.07           H  
ATOM    322 2HZ  LYS A  20       3.519  35.906  -5.713  1.00 23.07           H  
ATOM    323 3HZ  LYS A  20       3.146  36.610  -7.157  1.00 23.07           H  
ATOM    324  N   LEU A  21       3.585  30.207 -10.372  1.00 23.50           N  
ATOM    325  CA  LEU A  21       2.496  29.973 -11.309  1.00 23.50           C  
ATOM    326  C   LEU A  21       1.276  30.841 -11.040  1.00 23.50           C  
ATOM    327  O   LEU A  21       1.019  31.232  -9.893  1.00 23.50           O  
ATOM    328  CB  LEU A  21       2.060  28.513 -11.250  1.00 23.50           C  
ATOM    329  CG  LEU A  21       3.080  27.463 -11.599  1.00 23.50           C  
ATOM    330  CD1 LEU A  21       2.420  26.088 -11.423  1.00 23.50           C  
ATOM    331  CD2 LEU A  21       3.563  27.691 -13.029  1.00 23.50           C  
ATOM    332  H   LEU A  21       3.545  29.751  -9.474  1.00 23.50           H  
ATOM    333  HA  LEU A  21       2.854  30.193 -12.316  1.00 23.50           H  
ATOM    334 1HB  LEU A  21       1.738  28.307 -10.236  1.00 23.50           H  
ATOM    335 2HB  LEU A  21       1.215  28.384 -11.892  1.00 23.50           H  
ATOM    336  HG  LEU A  21       3.935  27.525 -10.919  1.00 23.50           H  
ATOM    337 1HD1 LEU A  21       3.131  25.303 -11.664  1.00 23.50           H  
ATOM    338 2HD1 LEU A  21       2.093  25.973 -10.390  1.00 23.50           H  
ATOM    339 3HD1 LEU A  21       1.558  26.008 -12.084  1.00 23.50           H  
ATOM    340 1HD2 LEU A  21       4.296  26.934 -13.294  1.00 23.50           H  
ATOM    341 2HD2 LEU A  21       2.722  27.633 -13.711  1.00 23.50           H  
ATOM    342 3HD2 LEU A  21       4.023  28.681 -13.099  1.00 23.50           H  
ATOM    343  N   THR A  22       0.498  31.089 -12.091  1.00 23.54           N  
ATOM    344  CA  THR A  22      -0.749  31.832 -11.979  1.00 23.54           C  
ATOM    345  C   THR A  22      -1.819  30.950 -11.389  1.00 23.54           C  
ATOM    346  O   THR A  22      -1.660  29.732 -11.363  1.00 23.54           O  
ATOM    347  CB  THR A  22      -1.216  32.286 -13.362  1.00 23.54           C  
ATOM    348  OG1 THR A  22      -1.436  31.106 -14.175  1.00 23.54           O  
ATOM    349  CG2 THR A  22      -0.164  33.165 -14.020  1.00 23.54           C  
ATOM    350  H   THR A  22       0.771  30.738 -13.013  1.00 23.54           H  
ATOM    351  HA  THR A  22      -0.599  32.694 -11.329  1.00 23.54           H  
ATOM    352  HB  THR A  22      -2.149  32.837 -13.271  1.00 23.54           H  
ATOM    353  HG1 THR A  22      -0.544  30.733 -14.389  1.00 23.54           H  
ATOM    354 1HG2 THR A  22      -0.507  33.468 -15.010  1.00 23.54           H  
ATOM    355 2HG2 THR A  22       0.006  34.049 -13.408  1.00 23.54           H  
ATOM    356 3HG2 THR A  22       0.768  32.606 -14.116  1.00 23.54           H  
ATOM    357  N   LYS A  23      -2.935  31.536 -10.969  1.00 23.30           N  
ATOM    358  CA  LYS A  23      -4.001  30.738 -10.379  1.00 23.30           C  
ATOM    359  C   LYS A  23      -4.553  29.693 -11.344  1.00 23.30           C  
ATOM    360  O   LYS A  23      -4.883  28.580 -10.933  1.00 23.30           O  
ATOM    361  CB  LYS A  23      -5.125  31.645  -9.888  1.00 23.30           C  
ATOM    362  CG  LYS A  23      -4.759  32.477  -8.661  1.00 23.30           C  
ATOM    363  CD  LYS A  23      -5.913  33.377  -8.229  1.00 23.30           C  
ATOM    364  CE  LYS A  23      -5.541  34.215  -7.009  1.00 23.30           C  
ATOM    365  NZ  LYS A  23      -6.644  35.132  -6.605  1.00 23.30           N  
ATOM    366  H   LYS A  23      -3.028  32.541 -11.026  1.00 23.30           H  
ATOM    367  HA  LYS A  23      -3.590  30.209  -9.518  1.00 23.30           H  
ATOM    368 1HB  LYS A  23      -5.419  32.329 -10.685  1.00 23.30           H  
ATOM    369 2HB  LYS A  23      -5.997  31.042  -9.638  1.00 23.30           H  
ATOM    370 1HG  LYS A  23      -4.498  31.810  -7.838  1.00 23.30           H  
ATOM    371 2HG  LYS A  23      -3.893  33.097  -8.890  1.00 23.30           H  
ATOM    372 1HD  LYS A  23      -6.183  34.044  -9.049  1.00 23.30           H  
ATOM    373 2HD  LYS A  23      -6.780  32.763  -7.984  1.00 23.30           H  
ATOM    374 1HE  LYS A  23      -5.311  33.550  -6.177  1.00 23.30           H  
ATOM    375 2HE  LYS A  23      -4.657  34.808  -7.242  1.00 23.30           H  
ATOM    376 1HZ  LYS A  23      -6.358  35.667  -5.797  1.00 23.30           H  
ATOM    377 2HZ  LYS A  23      -6.857  35.761  -7.367  1.00 23.30           H  
ATOM    378 3HZ  LYS A  23      -7.466  34.591  -6.376  1.00 23.30           H  
ATOM    379  N   LYS A  24      -4.630  30.023 -12.634  1.00 22.72           N  
ATOM    380  CA  LYS A  24      -5.140  29.047 -13.587  1.00 22.72           C  
ATOM    381  C   LYS A  24      -4.159  27.888 -13.712  1.00 22.72           C  
ATOM    382  O   LYS A  24      -4.559  26.722 -13.730  1.00 22.72           O  
ATOM    383  CB  LYS A  24      -5.372  29.692 -14.952  1.00 22.72           C  
ATOM    384  CG  LYS A  24      -6.538  30.671 -14.994  1.00 22.72           C  
ATOM    385  CD  LYS A  24      -6.696  31.291 -16.379  1.00 22.72           C  
ATOM    386  CE  LYS A  24      -7.860  32.276 -16.414  1.00 22.72           C  
ATOM    387  NZ  LYS A  24      -8.006  32.920 -17.750  1.00 22.72           N  
ATOM    388  H   LYS A  24      -4.339  30.939 -12.943  1.00 22.72           H  
ATOM    389  HA  LYS A  24      -6.086  28.652 -13.217  1.00 22.72           H  
ATOM    390 1HB  LYS A  24      -4.470  30.230 -15.253  1.00 22.72           H  
ATOM    391 2HB  LYS A  24      -5.551  28.915 -15.694  1.00 22.72           H  
ATOM    392 1HG  LYS A  24      -7.459  30.148 -14.731  1.00 22.72           H  
ATOM    393 2HG  LYS A  24      -6.369  31.462 -14.266  1.00 22.72           H  
ATOM    394 1HD  LYS A  24      -5.777  31.814 -16.649  1.00 22.72           H  
ATOM    395 2HD  LYS A  24      -6.875  30.505 -17.112  1.00 22.72           H  
ATOM    396 1HE  LYS A  24      -8.780  31.747 -16.175  1.00 22.72           H  
ATOM    397 2HE  LYS A  24      -7.693  33.051 -15.666  1.00 22.72           H  
ATOM    398 1HZ  LYS A  24      -8.785  33.562 -17.731  1.00 22.72           H  
ATOM    399 2HZ  LYS A  24      -7.160  33.424 -17.977  1.00 22.72           H  
ATOM    400 3HZ  LYS A  24      -8.172  32.211 -18.450  1.00 22.72           H  
ATOM    401  N   GLN A  25      -2.861  28.198 -13.752  1.00 21.74           N  
ATOM    402  CA  GLN A  25      -1.862  27.139 -13.845  1.00 21.74           C  
ATOM    403  C   GLN A  25      -1.835  26.283 -12.581  1.00 21.74           C  
ATOM    404  O   GLN A  25      -1.685  25.054 -12.652  1.00 21.74           O  
ATOM    405  CB  GLN A  25      -0.507  27.748 -14.117  1.00 21.74           C  
ATOM    406  CG  GLN A  25      -0.344  28.326 -15.496  1.00 21.74           C  
ATOM    407  CD  GLN A  25       0.901  29.161 -15.595  1.00 21.74           C  
ATOM    408  OE1 GLN A  25       1.105  30.031 -14.729  1.00 21.74           O  
ATOM    409  NE2 GLN A  25       1.731  28.923 -16.605  1.00 21.74           N  
ATOM    410  H   GLN A  25      -2.547  29.176 -13.732  1.00 21.74           H  
ATOM    411  HA  GLN A  25      -2.124  26.495 -14.682  1.00 21.74           H  
ATOM    412 1HB  GLN A  25      -0.358  28.559 -13.420  1.00 21.74           H  
ATOM    413 2HB  GLN A  25       0.271  27.010 -13.950  1.00 21.74           H  
ATOM    414 1HG  GLN A  25      -0.272  27.511 -16.216  1.00 21.74           H  
ATOM    415 2HG  GLN A  25      -1.208  28.952 -15.726  1.00 21.74           H  
ATOM    416 1HE2 GLN A  25       2.572  29.458 -16.704  1.00 21.74           H  
ATOM    417 2HE2 GLN A  25       1.516  28.207 -17.272  1.00 21.74           H  
ATOM    418  N   GLN A  26      -2.001  26.916 -11.413  1.00 20.49           N  
ATOM    419  CA  GLN A  26      -2.009  26.160 -10.170  1.00 20.49           C  
ATOM    420  C   GLN A  26      -3.208  25.223 -10.157  1.00 20.49           C  
ATOM    421  O   GLN A  26      -3.091  24.054  -9.779  1.00 20.49           O  
ATOM    422  CB  GLN A  26      -2.106  27.088  -8.954  1.00 20.49           C  
ATOM    423  CG  GLN A  26      -0.868  27.951  -8.658  1.00 20.49           C  
ATOM    424  CD  GLN A  26      -1.126  28.910  -7.490  1.00 20.49           C  
ATOM    425  OE1 GLN A  26      -1.806  28.528  -6.524  1.00 20.49           O  
ATOM    426  NE2 GLN A  26      -0.609  30.141  -7.559  1.00 20.49           N  
ATOM    427  H   GLN A  26      -2.099  27.931 -11.391  1.00 20.49           H  
ATOM    428  HA  GLN A  26      -1.096  25.569 -10.109  1.00 20.49           H  
ATOM    429 1HB  GLN A  26      -2.943  27.771  -9.102  1.00 20.49           H  
ATOM    430 2HB  GLN A  26      -2.324  26.498  -8.068  1.00 20.49           H  
ATOM    431 1HG  GLN A  26      -0.035  27.301  -8.395  1.00 20.49           H  
ATOM    432 2HG  GLN A  26      -0.619  28.537  -9.532  1.00 20.49           H  
ATOM    433 1HE2 GLN A  26      -0.767  30.786  -6.813  1.00 20.49           H  
ATOM    434 2HE2 GLN A  26      -0.050  30.442  -8.366  1.00 20.49           H  
ATOM    435  N   ALA A  27      -4.364  25.718 -10.617  1.00 19.11           N  
ATOM    436  CA  ALA A  27      -5.558  24.892 -10.659  1.00 19.11           C  
ATOM    437  C   ALA A  27      -5.363  23.712 -11.586  1.00 19.11           C  
ATOM    438  O   ALA A  27      -5.708  22.581 -11.243  1.00 19.11           O  
ATOM    439  CB  ALA A  27      -6.745  25.713 -11.125  1.00 19.11           C  
ATOM    440  H   ALA A  27      -4.429  26.693 -10.913  1.00 19.11           H  
ATOM    441  HA  ALA A  27      -5.747  24.514  -9.656  1.00 19.11           H  
ATOM    442 1HB  ALA A  27      -7.636  25.092 -11.136  1.00 19.11           H  
ATOM    443 2HB  ALA A  27      -6.892  26.554 -10.447  1.00 19.11           H  
ATOM    444 3HB  ALA A  27      -6.550  26.088 -12.129  1.00 19.11           H  
ATOM    445  N   ASN A  28      -4.744  23.953 -12.742  1.00 17.72           N  
ATOM    446  CA  ASN A  28      -4.531  22.882 -13.697  1.00 17.72           C  
ATOM    447  C   ASN A  28      -3.577  21.845 -13.129  1.00 17.72           C  
ATOM    448  O   ASN A  28      -3.788  20.639 -13.280  1.00 17.72           O  
ATOM    449  CB  ASN A  28      -3.996  23.451 -14.991  1.00 17.72           C  
ATOM    450  CG  ASN A  28      -5.040  24.223 -15.755  1.00 17.72           C  
ATOM    451  OD1 ASN A  28      -6.250  24.040 -15.565  1.00 17.72           O  
ATOM    452  ND2 ASN A  28      -4.590  25.095 -16.619  1.00 17.72           N  
ATOM    453  H   ASN A  28      -4.471  24.906 -12.985  1.00 17.72           H  
ATOM    454  HA  ASN A  28      -5.484  22.389 -13.889  1.00 17.72           H  
ATOM    455 1HB  ASN A  28      -3.160  24.115 -14.773  1.00 17.72           H  
ATOM    456 2HB  ASN A  28      -3.621  22.643 -15.618  1.00 17.72           H  
ATOM    457 1HD2 ASN A  28      -5.231  25.644 -17.154  1.00 17.72           H  
ATOM    458 2HD2 ASN A  28      -3.607  25.214 -16.740  1.00 17.72           H  
ATOM    459  N   THR A  29      -2.558  22.310 -12.408  1.00 16.45           N  
ATOM    460  CA  THR A  29      -1.583  21.414 -11.820  1.00 16.45           C  
ATOM    461  C   THR A  29      -2.260  20.504 -10.810  1.00 16.45           C  
ATOM    462  O   THR A  29      -2.093  19.281 -10.846  1.00 16.45           O  
ATOM    463  CB  THR A  29      -0.472  22.222 -11.124  1.00 16.45           C  
ATOM    464  OG1 THR A  29       0.196  23.047 -12.097  1.00 16.45           O  
ATOM    465  CG2 THR A  29       0.532  21.298 -10.445  1.00 16.45           C  
ATOM    466  H   THR A  29      -2.426  23.317 -12.310  1.00 16.45           H  
ATOM    467  HA  THR A  29      -1.147  20.799 -12.605  1.00 16.45           H  
ATOM    468  HB  THR A  29      -0.919  22.866 -10.372  1.00 16.45           H  
ATOM    469  HG1 THR A  29      -0.450  23.710 -12.446  1.00 16.45           H  
ATOM    470 1HG2 THR A  29       1.301  21.895  -9.954  1.00 16.45           H  
ATOM    471 2HG2 THR A  29       0.019  20.690  -9.701  1.00 16.45           H  
ATOM    472 3HG2 THR A  29       0.995  20.650 -11.186  1.00 16.45           H  
ATOM    473  N   LYS A  30      -3.071  21.097  -9.936  1.00 15.45           N  
ATOM    474  CA  LYS A  30      -3.745  20.326  -8.913  1.00 15.45           C  
ATOM    475  C   LYS A  30      -4.731  19.340  -9.521  1.00 15.45           C  
ATOM    476  O   LYS A  30      -4.801  18.190  -9.087  1.00 15.45           O  
ATOM    477  CB  LYS A  30      -4.440  21.270  -7.940  1.00 15.45           C  
ATOM    478  CG  LYS A  30      -3.466  22.057  -7.054  1.00 15.45           C  
ATOM    479  CD  LYS A  30      -4.192  23.027  -6.133  1.00 15.45           C  
ATOM    480  CE  LYS A  30      -3.206  23.833  -5.293  1.00 15.45           C  
ATOM    481  NZ  LYS A  30      -3.896  24.817  -4.411  1.00 15.45           N  
ATOM    482  H   LYS A  30      -3.187  22.113  -9.966  1.00 15.45           H  
ATOM    483  HA  LYS A  30      -2.997  19.756  -8.364  1.00 15.45           H  
ATOM    484 1HB  LYS A  30      -5.031  21.994  -8.509  1.00 15.45           H  
ATOM    485 2HB  LYS A  30      -5.125  20.710  -7.305  1.00 15.45           H  
ATOM    486 1HG  LYS A  30      -2.880  21.362  -6.453  1.00 15.45           H  
ATOM    487 2HG  LYS A  30      -2.783  22.620  -7.690  1.00 15.45           H  
ATOM    488 1HD  LYS A  30      -4.790  23.713  -6.736  1.00 15.45           H  
ATOM    489 2HD  LYS A  30      -4.858  22.474  -5.471  1.00 15.45           H  
ATOM    490 1HE  LYS A  30      -2.623  23.151  -4.676  1.00 15.45           H  
ATOM    491 2HE  LYS A  30      -2.530  24.372  -5.962  1.00 15.45           H  
ATOM    492 1HZ  LYS A  30      -3.207  25.330  -3.878  1.00 15.45           H  
ATOM    493 2HZ  LYS A  30      -4.428  25.461  -4.980  1.00 15.45           H  
ATOM    494 3HZ  LYS A  30      -4.517  24.330  -3.781  1.00 15.45           H  
ATOM    495  N   LYS A  31      -5.455  19.753 -10.564  1.00 14.77           N  
ATOM    496  CA  LYS A  31      -6.413  18.854 -11.193  1.00 14.77           C  
ATOM    497  C   LYS A  31      -5.715  17.666 -11.851  1.00 14.77           C  
ATOM    498  O   LYS A  31      -6.191  16.531 -11.756  1.00 14.77           O  
ATOM    499  CB  LYS A  31      -7.274  19.613 -12.197  1.00 14.77           C  
ATOM    500  CG  LYS A  31      -8.282  20.573 -11.546  1.00 14.77           C  
ATOM    501  CD  LYS A  31      -9.073  21.347 -12.589  1.00 14.77           C  
ATOM    502  CE  LYS A  31     -10.043  22.324 -11.938  1.00 14.77           C  
ATOM    503  NZ  LYS A  31     -10.809  23.104 -12.953  1.00 14.77           N  
ATOM    504  H   LYS A  31      -5.374  20.713 -10.901  1.00 14.77           H  
ATOM    505  HA  LYS A  31      -7.072  18.465 -10.416  1.00 14.77           H  
ATOM    506 1HB  LYS A  31      -6.627  20.204 -12.851  1.00 14.77           H  
ATOM    507 2HB  LYS A  31      -7.821  18.910 -12.820  1.00 14.77           H  
ATOM    508 1HG  LYS A  31      -8.975  19.994 -10.932  1.00 14.77           H  
ATOM    509 2HG  LYS A  31      -7.760  21.269 -10.898  1.00 14.77           H  
ATOM    510 1HD  LYS A  31      -8.375  21.908 -13.217  1.00 14.77           H  
ATOM    511 2HD  LYS A  31      -9.628  20.654 -13.218  1.00 14.77           H  
ATOM    512 1HE  LYS A  31     -10.742  21.772 -11.312  1.00 14.77           H  
ATOM    513 2HE  LYS A  31      -9.479  23.017 -11.312  1.00 14.77           H  
ATOM    514 1HZ  LYS A  31     -11.437  23.743 -12.486  1.00 14.77           H  
ATOM    515 2HZ  LYS A  31     -10.163  23.628 -13.531  1.00 14.77           H  
ATOM    516 3HZ  LYS A  31     -11.342  22.472 -13.533  1.00 14.77           H  
ATOM    517  N   LYS A  32      -4.558  17.895 -12.481  1.00 14.37           N  
ATOM    518  CA  LYS A  32      -3.826  16.791 -13.094  1.00 14.37           C  
ATOM    519  C   LYS A  32      -3.358  15.807 -12.022  1.00 14.37           C  
ATOM    520  O   LYS A  32      -3.393  14.583 -12.223  1.00 14.37           O  
ATOM    521  CB  LYS A  32      -2.652  17.316 -13.916  1.00 14.37           C  
ATOM    522  CG  LYS A  32      -3.069  18.025 -15.212  1.00 14.37           C  
ATOM    523  CD  LYS A  32      -1.868  18.571 -15.967  1.00 14.37           C  
ATOM    524  CE  LYS A  32      -2.295  19.287 -17.240  1.00 14.37           C  
ATOM    525  NZ  LYS A  32      -1.128  19.842 -17.983  1.00 14.37           N  
ATOM    526  H   LYS A  32      -4.196  18.847 -12.561  1.00 14.37           H  
ATOM    527  HA  LYS A  32      -4.499  16.259 -13.764  1.00 14.37           H  
ATOM    528 1HB  LYS A  32      -2.086  18.035 -13.314  1.00 14.37           H  
ATOM    529 2HB  LYS A  32      -1.982  16.497 -14.169  1.00 14.37           H  
ATOM    530 1HG  LYS A  32      -3.596  17.317 -15.852  1.00 14.37           H  
ATOM    531 2HG  LYS A  32      -3.747  18.840 -14.978  1.00 14.37           H  
ATOM    532 1HD  LYS A  32      -1.337  19.278 -15.325  1.00 14.37           H  
ATOM    533 2HD  LYS A  32      -1.192  17.756 -16.223  1.00 14.37           H  
ATOM    534 1HE  LYS A  32      -2.824  18.586 -17.884  1.00 14.37           H  
ATOM    535 2HE  LYS A  32      -2.969  20.105 -16.978  1.00 14.37           H  
ATOM    536 1HZ  LYS A  32      -1.451  20.310 -18.818  1.00 14.37           H  
ATOM    537 2HZ  LYS A  32      -0.639  20.502 -17.395  1.00 14.37           H  
ATOM    538 3HZ  LYS A  32      -0.503  19.091 -18.238  1.00 14.37           H  
ATOM    539  N   ILE A  33      -2.948  16.326 -10.864  1.00 14.23           N  
ATOM    540  CA  ILE A  33      -2.530  15.468  -9.766  1.00 14.23           C  
ATOM    541  C   ILE A  33      -3.708  14.650  -9.243  1.00 14.23           C  
ATOM    542  O   ILE A  33      -3.596  13.439  -9.043  1.00 14.23           O  
ATOM    543  CB  ILE A  33      -1.893  16.281  -8.630  1.00 14.23           C  
ATOM    544  CG1 ILE A  33      -0.566  16.883  -9.100  1.00 14.23           C  
ATOM    545  CG2 ILE A  33      -1.686  15.396  -7.417  1.00 14.23           C  
ATOM    546  CD1 ILE A  33      -0.015  17.925  -8.167  1.00 14.23           C  
ATOM    547  H   ILE A  33      -2.907  17.345 -10.750  1.00 14.23           H  
ATOM    548  HA  ILE A  33      -1.776  14.775 -10.143  1.00 14.23           H  
ATOM    549  HB  ILE A  33      -2.553  17.108  -8.369  1.00 14.23           H  
ATOM    550 1HG1 ILE A  33       0.169  16.085  -9.192  1.00 14.23           H  
ATOM    551 2HG1 ILE A  33      -0.709  17.337 -10.079  1.00 14.23           H  
ATOM    552 1HG2 ILE A  33      -1.243  15.981  -6.612  1.00 14.23           H  
ATOM    553 2HG2 ILE A  33      -2.647  14.998  -7.096  1.00 14.23           H  
ATOM    554 3HG2 ILE A  33      -1.020  14.574  -7.681  1.00 14.23           H  
ATOM    555 1HD1 ILE A  33       0.930  18.310  -8.560  1.00 14.23           H  
ATOM    556 2HD1 ILE A  33      -0.724  18.746  -8.078  1.00 14.23           H  
ATOM    557 3HD1 ILE A  33       0.157  17.491  -7.188  1.00 14.23           H  
ATOM    558  N   GLN A  34      -4.854  15.304  -9.043  1.00 14.30           N  
ATOM    559  CA  GLN A  34      -6.043  14.623  -8.538  1.00 14.30           C  
ATOM    560  C   GLN A  34      -6.512  13.540  -9.508  1.00 14.30           C  
ATOM    561  O   GLN A  34      -6.893  12.437  -9.092  1.00 14.30           O  
ATOM    562  CB  GLN A  34      -7.154  15.648  -8.321  1.00 14.30           C  
ATOM    563  CG  GLN A  34      -6.901  16.609  -7.163  1.00 14.30           C  
ATOM    564  CD  GLN A  34      -7.910  17.748  -7.118  1.00 14.30           C  
ATOM    565  OE1 GLN A  34      -8.627  18.016  -8.091  1.00 14.30           O  
ATOM    566  NE2 GLN A  34      -7.968  18.433  -5.980  1.00 14.30           N  
ATOM    567  H   GLN A  34      -4.892  16.308  -9.221  1.00 14.30           H  
ATOM    568  HA  GLN A  34      -5.795  14.151  -7.588  1.00 14.30           H  
ATOM    569 1HB  GLN A  34      -7.267  16.245  -9.226  1.00 14.30           H  
ATOM    570 2HB  GLN A  34      -8.097  15.136  -8.146  1.00 14.30           H  
ATOM    571 1HG  GLN A  34      -6.982  16.051  -6.231  1.00 14.30           H  
ATOM    572 2HG  GLN A  34      -5.903  17.026  -7.253  1.00 14.30           H  
ATOM    573 1HE2 GLN A  34      -8.610  19.194  -5.887  1.00 14.30           H  
ATOM    574 2HE2 GLN A  34      -7.370  18.186  -5.218  1.00 14.30           H  
ATOM    575  N   LYS A  35      -6.456  13.836 -10.809  1.00 14.53           N  
ATOM    576  CA  LYS A  35      -6.839  12.862 -11.822  1.00 14.53           C  
ATOM    577  C   LYS A  35      -5.901  11.671 -11.761  1.00 14.53           C  
ATOM    578  O   LYS A  35      -6.345  10.519 -11.735  1.00 14.53           O  
ATOM    579  CB  LYS A  35      -6.821  13.487 -13.212  1.00 14.53           C  
ATOM    580  CG  LYS A  35      -7.248  12.547 -14.335  1.00 14.53           C  
ATOM    581  CD  LYS A  35      -7.290  13.271 -15.677  1.00 14.53           C  
ATOM    582  CE  LYS A  35      -7.690  12.332 -16.808  1.00 14.53           C  
ATOM    583  NZ  LYS A  35      -7.758  13.038 -18.119  1.00 14.53           N  
ATOM    584  H   LYS A  35      -6.164  14.767 -11.107  1.00 14.53           H  
ATOM    585  HA  LYS A  35      -7.848  12.513 -11.607  1.00 14.53           H  
ATOM    586 1HB  LYS A  35      -7.476  14.360 -13.225  1.00 14.53           H  
ATOM    587 2HB  LYS A  35      -5.812  13.842 -13.433  1.00 14.53           H  
ATOM    588 1HG  LYS A  35      -6.536  11.729 -14.398  1.00 14.53           H  
ATOM    589 2HG  LYS A  35      -8.232  12.137 -14.118  1.00 14.53           H  
ATOM    590 1HD  LYS A  35      -8.004  14.094 -15.624  1.00 14.53           H  
ATOM    591 2HD  LYS A  35      -6.303  13.684 -15.890  1.00 14.53           H  
ATOM    592 1HE  LYS A  35      -6.958  11.528 -16.878  1.00 14.53           H  
ATOM    593 2HE  LYS A  35      -8.666  11.901 -16.586  1.00 14.53           H  
ATOM    594 1HZ  LYS A  35      -8.024  12.385 -18.842  1.00 14.53           H  
ATOM    595 2HZ  LYS A  35      -8.443  13.780 -18.066  1.00 14.53           H  
ATOM    596 3HZ  LYS A  35      -6.854  13.432 -18.338  1.00 14.53           H  
ATOM    597  N   THR A  36      -4.597  11.945 -11.693  1.00 14.89           N  
ATOM    598  CA  THR A  36      -3.597  10.896 -11.653  1.00 14.89           C  
ATOM    599  C   THR A  36      -3.810   9.998 -10.446  1.00 14.89           C  
ATOM    600  O   THR A  36      -3.800   8.770 -10.567  1.00 14.89           O  
ATOM    601  CB  THR A  36      -2.188  11.502 -11.591  1.00 14.89           C  
ATOM    602  OG1 THR A  36      -1.954  12.294 -12.769  1.00 14.89           O  
ATOM    603  CG2 THR A  36      -1.160  10.402 -11.493  1.00 14.89           C  
ATOM    604  H   THR A  36      -4.277  12.915 -11.710  1.00 14.89           H  
ATOM    605  HA  THR A  36      -3.687  10.292 -12.553  1.00 14.89           H  
ATOM    606  HB  THR A  36      -2.109  12.144 -10.716  1.00 14.89           H  
ATOM    607  HG1 THR A  36      -2.540  13.089 -12.733  1.00 14.89           H  
ATOM    608 1HG2 THR A  36      -0.166  10.841 -11.445  1.00 14.89           H  
ATOM    609 2HG2 THR A  36      -1.348   9.819 -10.593  1.00 14.89           H  
ATOM    610 3HG2 THR A  36      -1.233   9.758 -12.368  1.00 14.89           H  
ATOM    611  N   LYS A  37      -4.031  10.602  -9.278  1.00 15.36           N  
ATOM    612  CA  LYS A  37      -4.266   9.826  -8.072  1.00 15.36           C  
ATOM    613  C   LYS A  37      -5.537   9.000  -8.172  1.00 15.36           C  
ATOM    614  O   LYS A  37      -5.560   7.841  -7.755  1.00 15.36           O  
ATOM    615  CB  LYS A  37      -4.330  10.737  -6.858  1.00 15.36           C  
ATOM    616  CG  LYS A  37      -3.000  11.321  -6.436  1.00 15.36           C  
ATOM    617  CD  LYS A  37      -3.186  12.239  -5.259  1.00 15.36           C  
ATOM    618  CE  LYS A  37      -1.872  12.741  -4.743  1.00 15.36           C  
ATOM    619  NZ  LYS A  37      -2.054  13.687  -3.638  1.00 15.36           N  
ATOM    620  H   LYS A  37      -4.019  11.622  -9.227  1.00 15.36           H  
ATOM    621  HA  LYS A  37      -3.431   9.139  -7.941  1.00 15.36           H  
ATOM    622 1HB  LYS A  37      -4.997  11.574  -7.079  1.00 15.36           H  
ATOM    623 2HB  LYS A  37      -4.751  10.195  -6.014  1.00 15.36           H  
ATOM    624 1HG  LYS A  37      -2.316  10.518  -6.163  1.00 15.36           H  
ATOM    625 2HG  LYS A  37      -2.568  11.881  -7.265  1.00 15.36           H  
ATOM    626 1HD  LYS A  37      -3.794  13.092  -5.566  1.00 15.36           H  
ATOM    627 2HD  LYS A  37      -3.704  11.713  -4.460  1.00 15.36           H  
ATOM    628 1HE  LYS A  37      -1.288  11.895  -4.383  1.00 15.36           H  
ATOM    629 2HE  LYS A  37      -1.323  13.228  -5.540  1.00 15.36           H  
ATOM    630 1HZ  LYS A  37      -1.130  13.968  -3.324  1.00 15.36           H  
ATOM    631 2HZ  LYS A  37      -2.573  14.491  -3.944  1.00 15.36           H  
ATOM    632 3HZ  LYS A  37      -2.540  13.239  -2.881  1.00 15.36           H  
ATOM    633  N   THR A  38      -6.586   9.553  -8.780  1.00 15.85           N  
ATOM    634  CA  THR A  38      -7.828   8.813  -8.919  1.00 15.85           C  
ATOM    635  C   THR A  38      -7.579   7.566  -9.752  1.00 15.85           C  
ATOM    636  O   THR A  38      -7.999   6.462  -9.389  1.00 15.85           O  
ATOM    637  CB  THR A  38      -8.908   9.673  -9.590  1.00 15.85           C  
ATOM    638  OG1 THR A  38      -9.170  10.832  -8.776  1.00 15.85           O  
ATOM    639  CG2 THR A  38     -10.183   8.860  -9.771  1.00 15.85           C  
ATOM    640  H   THR A  38      -6.545  10.518  -9.111  1.00 15.85           H  
ATOM    641  HA  THR A  38      -8.173   8.508  -7.933  1.00 15.85           H  
ATOM    642  HB  THR A  38      -8.555  10.002 -10.564  1.00 15.85           H  
ATOM    643  HG1 THR A  38      -8.357  11.396  -8.754  1.00 15.85           H  
ATOM    644 1HG2 THR A  38     -10.940   9.478 -10.250  1.00 15.85           H  
ATOM    645 2HG2 THR A  38      -9.972   7.992 -10.395  1.00 15.85           H  
ATOM    646 3HG2 THR A  38     -10.546   8.530  -8.799  1.00 15.85           H  
ATOM    647  N   ILE A  39      -6.854   7.739 -10.853  1.00 16.29           N  
ATOM    648  CA  ILE A  39      -6.540   6.637 -11.738  1.00 16.29           C  
ATOM    649  C   ILE A  39      -5.689   5.597 -11.033  1.00 16.29           C  
ATOM    650  O   ILE A  39      -5.969   4.399 -11.125  1.00 16.29           O  
ATOM    651  CB  ILE A  39      -5.807   7.142 -12.981  1.00 16.29           C  
ATOM    652  CG1 ILE A  39      -6.767   7.988 -13.829  1.00 16.29           C  
ATOM    653  CG2 ILE A  39      -5.252   5.967 -13.761  1.00 16.29           C  
ATOM    654  CD1 ILE A  39      -6.079   8.778 -14.908  1.00 16.29           C  
ATOM    655  H   ILE A  39      -6.535   8.680 -11.092  1.00 16.29           H  
ATOM    656  HA  ILE A  39      -7.470   6.169 -12.049  1.00 16.29           H  
ATOM    657  HB  ILE A  39      -4.989   7.793 -12.675  1.00 16.29           H  
ATOM    658 1HG1 ILE A  39      -7.500   7.333 -14.293  1.00 16.29           H  
ATOM    659 2HG1 ILE A  39      -7.291   8.685 -13.176  1.00 16.29           H  
ATOM    660 1HG2 ILE A  39      -4.723   6.335 -14.638  1.00 16.29           H  
ATOM    661 2HG2 ILE A  39      -4.565   5.408 -13.128  1.00 16.29           H  
ATOM    662 3HG2 ILE A  39      -6.070   5.319 -14.073  1.00 16.29           H  
ATOM    663 1HD1 ILE A  39      -6.819   9.352 -15.460  1.00 16.29           H  
ATOM    664 2HD1 ILE A  39      -5.357   9.457 -14.450  1.00 16.29           H  
ATOM    665 3HD1 ILE A  39      -5.565   8.100 -15.584  1.00 16.29           H  
ATOM    666  N   LYS A  40      -4.656   6.034 -10.312  1.00 16.66           N  
ATOM    667  CA  LYS A  40      -3.824   5.070  -9.618  1.00 16.66           C  
ATOM    668  C   LYS A  40      -4.620   4.307  -8.569  1.00 16.66           C  
ATOM    669  O   LYS A  40      -4.464   3.093  -8.455  1.00 16.66           O  
ATOM    670  CB  LYS A  40      -2.601   5.743  -9.007  1.00 16.66           C  
ATOM    671  CG  LYS A  40      -1.560   6.182 -10.048  1.00 16.66           C  
ATOM    672  CD  LYS A  40      -0.352   6.840  -9.401  1.00 16.66           C  
ATOM    673  CE  LYS A  40       0.698   7.211 -10.445  1.00 16.66           C  
ATOM    674  NZ  LYS A  40       1.889   7.859  -9.832  1.00 16.66           N  
ATOM    675  H   LYS A  40      -4.444   7.032 -10.262  1.00 16.66           H  
ATOM    676  HA  LYS A  40      -3.468   4.345 -10.348  1.00 16.66           H  
ATOM    677 1HB  LYS A  40      -2.921   6.634  -8.462  1.00 16.66           H  
ATOM    678 2HB  LYS A  40      -2.125   5.071  -8.295  1.00 16.66           H  
ATOM    679 1HG  LYS A  40      -1.232   5.313 -10.619  1.00 16.66           H  
ATOM    680 2HG  LYS A  40      -2.022   6.890 -10.735  1.00 16.66           H  
ATOM    681 1HD  LYS A  40      -0.674   7.745  -8.882  1.00 16.66           H  
ATOM    682 2HD  LYS A  40       0.093   6.161  -8.674  1.00 16.66           H  
ATOM    683 1HE  LYS A  40       1.015   6.309 -10.966  1.00 16.66           H  
ATOM    684 2HE  LYS A  40       0.257   7.891 -11.166  1.00 16.66           H  
ATOM    685 1HZ  LYS A  40       2.561   8.088 -10.549  1.00 16.66           H  
ATOM    686 2HZ  LYS A  40       1.610   8.702  -9.353  1.00 16.66           H  
ATOM    687 3HZ  LYS A  40       2.309   7.219  -9.171  1.00 16.66           H  
ATOM    688  N   LYS A  41      -5.518   4.978  -7.843  1.00 16.93           N  
ATOM    689  CA  LYS A  41      -6.320   4.271  -6.852  1.00 16.93           C  
ATOM    690  C   LYS A  41      -7.205   3.241  -7.528  1.00 16.93           C  
ATOM    691  O   LYS A  41      -7.376   2.128  -7.023  1.00 16.93           O  
ATOM    692  CB  LYS A  41      -7.166   5.240  -6.032  1.00 16.93           C  
ATOM    693  CG  LYS A  41      -6.370   6.095  -5.046  1.00 16.93           C  
ATOM    694  CD  LYS A  41      -7.269   7.067  -4.297  1.00 16.93           C  
ATOM    695  CE  LYS A  41      -6.468   7.932  -3.337  1.00 16.93           C  
ATOM    696  NZ  LYS A  41      -7.334   8.900  -2.607  1.00 16.93           N  
ATOM    697  H   LYS A  41      -5.625   5.986  -7.954  1.00 16.93           H  
ATOM    698  HA  LYS A  41      -5.655   3.745  -6.176  1.00 16.93           H  
ATOM    699 1HB  LYS A  41      -7.683   5.922  -6.712  1.00 16.93           H  
ATOM    700 2HB  LYS A  41      -7.924   4.689  -5.479  1.00 16.93           H  
ATOM    701 1HG  LYS A  41      -5.883   5.442  -4.323  1.00 16.93           H  
ATOM    702 2HG  LYS A  41      -5.602   6.650  -5.575  1.00 16.93           H  
ATOM    703 1HD  LYS A  41      -7.774   7.712  -5.020  1.00 16.93           H  
ATOM    704 2HD  LYS A  41      -8.022   6.514  -3.739  1.00 16.93           H  
ATOM    705 1HE  LYS A  41      -5.965   7.291  -2.614  1.00 16.93           H  
ATOM    706 2HE  LYS A  41      -5.716   8.486  -3.903  1.00 16.93           H  
ATOM    707 1HZ  LYS A  41      -6.767   9.455  -1.982  1.00 16.93           H  
ATOM    708 2HZ  LYS A  41      -7.796   9.505  -3.270  1.00 16.93           H  
ATOM    709 3HZ  LYS A  41      -8.027   8.395  -2.072  1.00 16.93           H  
ATOM    710  N   CYS A  42      -7.739   3.582  -8.700  1.00 17.05           N  
ATOM    711  CA  CYS A  42      -8.590   2.647  -9.406  1.00 17.05           C  
ATOM    712  C   CYS A  42      -7.780   1.417  -9.807  1.00 17.05           C  
ATOM    713  O   CYS A  42      -8.240   0.284  -9.642  1.00 17.05           O  
ATOM    714  CB  CYS A  42      -9.170   3.304 -10.653  1.00 17.05           C  
ATOM    715  SG  CYS A  42     -10.346   4.632 -10.291  1.00 17.05           S  
ATOM    716  H   CYS A  42      -7.588   4.517  -9.082  1.00 17.05           H  
ATOM    717  HA  CYS A  42      -9.402   2.342  -8.748  1.00 17.05           H  
ATOM    718 1HB  CYS A  42      -8.369   3.719 -11.257  1.00 17.05           H  
ATOM    719 2HB  CYS A  42      -9.679   2.554 -11.252  1.00 17.05           H  
ATOM    720  HG  CYS A  42      -9.417   5.469  -9.759  1.00 17.05           H  
ATOM    721  N   LYS A  43      -6.547   1.635 -10.280  1.00 17.04           N  
ATOM    722  CA  LYS A  43      -5.687   0.525 -10.673  1.00 17.04           C  
ATOM    723  C   LYS A  43      -5.330  -0.348  -9.473  1.00 17.04           C  
ATOM    724  O   LYS A  43      -5.310  -1.577  -9.575  1.00 17.04           O  
ATOM    725  CB  LYS A  43      -4.428   1.041 -11.370  1.00 17.04           C  
ATOM    726  CG  LYS A  43      -4.676   1.610 -12.776  1.00 17.04           C  
ATOM    727  CD  LYS A  43      -3.388   2.126 -13.405  1.00 17.04           C  
ATOM    728  CE  LYS A  43      -3.622   2.631 -14.822  1.00 17.04           C  
ATOM    729  NZ  LYS A  43      -2.372   3.170 -15.434  1.00 17.04           N  
ATOM    730  H   LYS A  43      -6.219   2.596 -10.397  1.00 17.04           H  
ATOM    731  HA  LYS A  43      -6.233  -0.095 -11.381  1.00 17.04           H  
ATOM    732 1HB  LYS A  43      -3.981   1.829 -10.765  1.00 17.04           H  
ATOM    733 2HB  LYS A  43      -3.701   0.236 -11.452  1.00 17.04           H  
ATOM    734 1HG  LYS A  43      -5.102   0.835 -13.413  1.00 17.04           H  
ATOM    735 2HG  LYS A  43      -5.390   2.432 -12.707  1.00 17.04           H  
ATOM    736 1HD  LYS A  43      -3.001   2.947 -12.798  1.00 17.04           H  
ATOM    737 2HD  LYS A  43      -2.647   1.330 -13.427  1.00 17.04           H  
ATOM    738 1HE  LYS A  43      -3.989   1.810 -15.435  1.00 17.04           H  
ATOM    739 2HE  LYS A  43      -4.371   3.414 -14.802  1.00 17.04           H  
ATOM    740 1HZ  LYS A  43      -2.568   3.492 -16.372  1.00 17.04           H  
ATOM    741 2HZ  LYS A  43      -2.028   3.940 -14.879  1.00 17.04           H  
ATOM    742 3HZ  LYS A  43      -1.673   2.442 -15.468  1.00 17.04           H  
ATOM    743  N   ILE A  44      -5.105   0.271  -8.316  1.00 16.94           N  
ATOM    744  CA  ILE A  44      -4.785  -0.484  -7.112  1.00 16.94           C  
ATOM    745  C   ILE A  44      -5.952  -1.384  -6.739  1.00 16.94           C  
ATOM    746  O   ILE A  44      -5.769  -2.571  -6.449  1.00 16.94           O  
ATOM    747  CB  ILE A  44      -4.445   0.456  -5.945  1.00 16.94           C  
ATOM    748  CG1 ILE A  44      -3.117   1.179  -6.233  1.00 16.94           C  
ATOM    749  CG2 ILE A  44      -4.376  -0.332  -4.651  1.00 16.94           C  
ATOM    750  CD1 ILE A  44      -2.841   2.352  -5.319  1.00 16.94           C  
ATOM    751  H   ILE A  44      -5.120   1.292  -8.281  1.00 16.94           H  
ATOM    752  HA  ILE A  44      -3.918  -1.109  -7.314  1.00 16.94           H  
ATOM    753  HB  ILE A  44      -5.217   1.218  -5.862  1.00 16.94           H  
ATOM    754 1HG1 ILE A  44      -2.301   0.468  -6.128  1.00 16.94           H  
ATOM    755 2HG1 ILE A  44      -3.128   1.528  -7.252  1.00 16.94           H  
ATOM    756 1HG2 ILE A  44      -4.147   0.341  -3.828  1.00 16.94           H  
ATOM    757 2HG2 ILE A  44      -5.337  -0.813  -4.472  1.00 16.94           H  
ATOM    758 3HG2 ILE A  44      -3.598  -1.090  -4.732  1.00 16.94           H  
ATOM    759 1HD1 ILE A  44      -1.898   2.804  -5.601  1.00 16.94           H  
ATOM    760 2HD1 ILE A  44      -3.626   3.086  -5.420  1.00 16.94           H  
ATOM    761 3HD1 ILE A  44      -2.794   2.010  -4.287  1.00 16.94           H  
ATOM    762  N   LYS A  45      -7.166  -0.833  -6.775  1.00 16.76           N  
ATOM    763  CA  LYS A  45      -8.349  -1.615  -6.454  1.00 16.76           C  
ATOM    764  C   LYS A  45      -8.526  -2.780  -7.433  1.00 16.76           C  
ATOM    765  O   LYS A  45      -8.901  -3.892  -7.030  1.00 16.76           O  
ATOM    766  CB  LYS A  45      -9.578  -0.709  -6.454  1.00 16.76           C  
ATOM    767  CG  LYS A  45      -9.631   0.270  -5.280  1.00 16.76           C  
ATOM    768  CD  LYS A  45     -10.853   1.174  -5.363  1.00 16.76           C  
ATOM    769  CE  LYS A  45     -10.890   2.165  -4.208  1.00 16.76           C  
ATOM    770  NZ  LYS A  45     -12.070   3.072  -4.294  1.00 16.76           N  
ATOM    771  H   LYS A  45      -7.264   0.156  -7.016  1.00 16.76           H  
ATOM    772  HA  LYS A  45      -8.224  -2.032  -5.456  1.00 16.76           H  
ATOM    773 1HB  LYS A  45      -9.587  -0.121  -7.374  1.00 16.76           H  
ATOM    774 2HB  LYS A  45     -10.482  -1.315  -6.443  1.00 16.76           H  
ATOM    775 1HG  LYS A  45      -9.665  -0.289  -4.346  1.00 16.76           H  
ATOM    776 2HG  LYS A  45      -8.731   0.883  -5.281  1.00 16.76           H  
ATOM    777 1HD  LYS A  45     -10.824   1.728  -6.304  1.00 16.76           H  
ATOM    778 2HD  LYS A  45     -11.758   0.569  -5.343  1.00 16.76           H  
ATOM    779 1HE  LYS A  45     -10.932   1.618  -3.268  1.00 16.76           H  
ATOM    780 2HE  LYS A  45      -9.979   2.767  -4.227  1.00 16.76           H  
ATOM    781 1HZ  LYS A  45     -12.061   3.715  -3.514  1.00 16.76           H  
ATOM    782 2HZ  LYS A  45     -12.032   3.592  -5.159  1.00 16.76           H  
ATOM    783 3HZ  LYS A  45     -12.918   2.525  -4.268  1.00 16.76           H  
ATOM    784  N   LYS A  46      -8.224  -2.557  -8.718  1.00 16.53           N  
ATOM    785  CA  LYS A  46      -8.347  -3.632  -9.696  1.00 16.53           C  
ATOM    786  C   LYS A  46      -7.334  -4.735  -9.415  1.00 16.53           C  
ATOM    787  O   LYS A  46      -7.671  -5.922  -9.460  1.00 16.53           O  
ATOM    788  CB  LYS A  46      -8.130  -3.101 -11.112  1.00 16.53           C  
ATOM    789  CG  LYS A  46      -9.239  -2.217 -11.632  1.00 16.53           C  
ATOM    790  CD  LYS A  46      -8.919  -1.676 -13.017  1.00 16.53           C  
ATOM    791  CE  LYS A  46      -9.986  -0.714 -13.450  1.00 16.53           C  
ATOM    792  NZ  LYS A  46      -9.740  -0.140 -14.800  1.00 16.53           N  
ATOM    793  H   LYS A  46      -7.943  -1.621  -9.022  1.00 16.53           H  
ATOM    794  HA  LYS A  46      -9.347  -4.058  -9.623  1.00 16.53           H  
ATOM    795 1HB  LYS A  46      -7.208  -2.521 -11.139  1.00 16.53           H  
ATOM    796 2HB  LYS A  46      -8.011  -3.934 -11.801  1.00 16.53           H  
ATOM    797 1HG  LYS A  46     -10.164  -2.800 -11.693  1.00 16.53           H  
ATOM    798 2HG  LYS A  46      -9.406  -1.393 -10.953  1.00 16.53           H  
ATOM    799 1HD  LYS A  46      -7.958  -1.166 -13.000  1.00 16.53           H  
ATOM    800 2HD  LYS A  46      -8.873  -2.498 -13.731  1.00 16.53           H  
ATOM    801 1HE  LYS A  46     -10.911  -1.238 -13.454  1.00 16.53           H  
ATOM    802 2HE  LYS A  46     -10.041   0.098 -12.725  1.00 16.53           H  
ATOM    803 1HZ  LYS A  46     -10.493   0.492 -15.028  1.00 16.53           H  
ATOM    804 2HZ  LYS A  46      -8.866   0.356 -14.810  1.00 16.53           H  
ATOM    805 3HZ  LYS A  46      -9.718  -0.904 -15.489  1.00 16.53           H  
ATOM    806  N   LYS A  47      -6.103  -4.351  -9.069  1.00 16.25           N  
ATOM    807  CA  LYS A  47      -5.068  -5.337  -8.792  1.00 16.25           C  
ATOM    808  C   LYS A  47      -5.386  -6.145  -7.545  1.00 16.25           C  
ATOM    809  O   LYS A  47      -5.203  -7.367  -7.532  1.00 16.25           O  
ATOM    810  CB  LYS A  47      -3.708  -4.659  -8.662  1.00 16.25           C  
ATOM    811  CG  LYS A  47      -3.149  -4.134  -9.987  1.00 16.25           C  
ATOM    812  CD  LYS A  47      -1.814  -3.434  -9.794  1.00 16.25           C  
ATOM    813  CE  LYS A  47      -1.273  -2.901 -11.115  1.00 16.25           C  
ATOM    814  NZ  LYS A  47       0.031  -2.201 -10.939  1.00 16.25           N  
ATOM    815  H   LYS A  47      -5.870  -3.356  -9.041  1.00 16.25           H  
ATOM    816  HA  LYS A  47      -5.022  -6.027  -9.632  1.00 16.25           H  
ATOM    817 1HB  LYS A  47      -3.798  -3.807  -7.982  1.00 16.25           H  
ATOM    818 2HB  LYS A  47      -2.989  -5.352  -8.231  1.00 16.25           H  
ATOM    819 1HG  LYS A  47      -3.015  -4.969 -10.673  1.00 16.25           H  
ATOM    820 2HG  LYS A  47      -3.858  -3.438 -10.430  1.00 16.25           H  
ATOM    821 1HD  LYS A  47      -1.946  -2.600  -9.102  1.00 16.25           H  
ATOM    822 2HD  LYS A  47      -1.094  -4.130  -9.367  1.00 16.25           H  
ATOM    823 1HE  LYS A  47      -1.140  -3.730 -11.807  1.00 16.25           H  
ATOM    824 2HE  LYS A  47      -1.997  -2.200 -11.538  1.00 16.25           H  
ATOM    825 1HZ  LYS A  47       0.357  -1.861 -11.833  1.00 16.25           H  
ATOM    826 2HZ  LYS A  47      -0.087  -1.423 -10.306  1.00 16.25           H  
ATOM    827 3HZ  LYS A  47       0.709  -2.845 -10.557  1.00 16.25           H  
ATOM    828  N   LYS A  48      -5.911  -5.486  -6.510  1.00 15.91           N  
ATOM    829  CA  LYS A  48      -6.273  -6.208  -5.301  1.00 15.91           C  
ATOM    830  C   LYS A  48      -7.436  -7.154  -5.568  1.00 15.91           C  
ATOM    831  O   LYS A  48      -7.433  -8.292  -5.095  1.00 15.91           O  
ATOM    832  CB  LYS A  48      -6.611  -5.248  -4.167  1.00 15.91           C  
ATOM    833  CG  LYS A  48      -5.409  -4.504  -3.582  1.00 15.91           C  
ATOM    834  CD  LYS A  48      -5.839  -3.573  -2.460  1.00 15.91           C  
ATOM    835  CE  LYS A  48      -4.647  -2.887  -1.812  1.00 15.91           C  
ATOM    836  NZ  LYS A  48      -5.070  -1.957  -0.729  1.00 15.91           N  
ATOM    837  H   LYS A  48      -6.031  -4.473  -6.556  1.00 15.91           H  
ATOM    838  HA  LYS A  48      -5.419  -6.809  -4.992  1.00 15.91           H  
ATOM    839 1HB  LYS A  48      -7.310  -4.494  -4.540  1.00 15.91           H  
ATOM    840 2HB  LYS A  48      -7.107  -5.789  -3.364  1.00 15.91           H  
ATOM    841 1HG  LYS A  48      -4.683  -5.220  -3.200  1.00 15.91           H  
ATOM    842 2HG  LYS A  48      -4.936  -3.916  -4.370  1.00 15.91           H  
ATOM    843 1HD  LYS A  48      -6.508  -2.812  -2.866  1.00 15.91           H  
ATOM    844 2HD  LYS A  48      -6.376  -4.140  -1.703  1.00 15.91           H  
ATOM    845 1HE  LYS A  48      -3.988  -3.644  -1.390  1.00 15.91           H  
ATOM    846 2HE  LYS A  48      -4.101  -2.330  -2.564  1.00 15.91           H  
ATOM    847 1HZ  LYS A  48      -4.256  -1.524  -0.321  1.00 15.91           H  
ATOM    848 2HZ  LYS A  48      -5.674  -1.245  -1.112  1.00 15.91           H  
ATOM    849 3HZ  LYS A  48      -5.568  -2.473  -0.018  1.00 15.91           H  
ATOM    850  N   THR A  49      -8.405  -6.711  -6.374  1.00 15.54           N  
ATOM    851  CA  THR A  49      -9.547  -7.548  -6.700  1.00 15.54           C  
ATOM    852  C   THR A  49      -9.062  -8.777  -7.460  1.00 15.54           C  
ATOM    853  O   THR A  49      -9.471  -9.901  -7.164  1.00 15.54           O  
ATOM    854  CB  THR A  49     -10.573  -6.775  -7.531  1.00 15.54           C  
ATOM    855  OG1 THR A  49     -11.038  -5.640  -6.781  1.00 15.54           O  
ATOM    856  CG2 THR A  49     -11.745  -7.678  -7.869  1.00 15.54           C  
ATOM    857  H   THR A  49      -8.378  -5.758  -6.740  1.00 15.54           H  
ATOM    858  HA  THR A  49     -10.019  -7.878  -5.776  1.00 15.54           H  
ATOM    859  HB  THR A  49     -10.099  -6.420  -8.439  1.00 15.54           H  
ATOM    860  HG1 THR A  49     -10.291  -4.998  -6.688  1.00 15.54           H  
ATOM    861 1HG2 THR A  49     -12.469  -7.123  -8.462  1.00 15.54           H  
ATOM    862 2HG2 THR A  49     -11.379  -8.532  -8.434  1.00 15.54           H  
ATOM    863 3HG2 THR A  49     -12.217  -8.028  -6.955  1.00 15.54           H  
ATOM    864  N   HIS A  50      -8.165  -8.564  -8.426  1.00 15.22           N  
ATOM    865  CA  HIS A  50      -7.597  -9.647  -9.210  1.00 15.22           C  
ATOM    866  C   HIS A  50      -6.910 -10.641  -8.289  1.00 15.22           C  
ATOM    867  O   HIS A  50      -7.083 -11.855  -8.433  1.00 15.22           O  
ATOM    868  CB  HIS A  50      -6.603  -9.124 -10.243  1.00 15.22           C  
ATOM    869  CG  HIS A  50      -5.965 -10.202 -11.071  1.00 15.22           C  
ATOM    870  ND1 HIS A  50      -6.638 -10.878 -12.075  1.00 15.22           N  
ATOM    871  CD2 HIS A  50      -4.714 -10.720 -11.043  1.00 15.22           C  
ATOM    872  CE1 HIS A  50      -5.824 -11.760 -12.630  1.00 15.22           C  
ATOM    873  NE2 HIS A  50      -4.652 -11.685 -12.023  1.00 15.22           N  
ATOM    874  H   HIS A  50      -7.877  -7.609  -8.636  1.00 15.22           H  
ATOM    875  HA  HIS A  50      -8.386 -10.171  -9.740  1.00 15.22           H  
ATOM    876 1HB  HIS A  50      -7.105  -8.425 -10.909  1.00 15.22           H  
ATOM    877 2HB  HIS A  50      -5.815  -8.575  -9.738  1.00 15.22           H  
ATOM    878  HD2 HIS A  50      -3.909 -10.423 -10.370  1.00 15.22           H  
ATOM    879  HE1 HIS A  50      -6.077 -12.435 -13.447  1.00 15.22           H  
ATOM    880  HE2 HIS A  50      -3.838 -12.244 -12.239  1.00 15.22           H  
ATOM    881  N   ALA A  51      -6.088 -10.138  -7.362  1.00 14.95           N  
ATOM    882  CA  ALA A  51      -5.387 -11.012  -6.438  1.00 14.95           C  
ATOM    883  C   ALA A  51      -6.366 -11.847  -5.620  1.00 14.95           C  
ATOM    884  O   ALA A  51      -6.144 -13.041  -5.413  1.00 14.95           O  
ATOM    885  CB  ALA A  51      -4.518 -10.187  -5.512  1.00 14.95           C  
ATOM    886  H   ALA A  51      -5.946  -9.129  -7.300  1.00 14.95           H  
ATOM    887  HA  ALA A  51      -4.761 -11.688  -7.019  1.00 14.95           H  
ATOM    888 1HB  ALA A  51      -3.976 -10.842  -4.836  1.00 14.95           H  
ATOM    889 2HB  ALA A  51      -3.813  -9.604  -6.104  1.00 14.95           H  
ATOM    890 3HB  ALA A  51      -5.149  -9.512  -4.937  1.00 14.95           H  
ATOM    891  N   LYS A  52      -7.485 -11.249  -5.195  1.00 14.71           N  
ATOM    892  CA  LYS A  52      -8.468 -12.003  -4.425  1.00 14.71           C  
ATOM    893  C   LYS A  52      -9.084 -13.102  -5.283  1.00 14.71           C  
ATOM    894  O   LYS A  52      -9.250 -14.238  -4.829  1.00 14.71           O  
ATOM    895  CB  LYS A  52      -9.547 -11.066  -3.884  1.00 14.71           C  
ATOM    896  CG  LYS A  52      -9.059 -10.138  -2.772  1.00 14.71           C  
ATOM    897  CD  LYS A  52     -10.153  -9.186  -2.313  1.00 14.71           C  
ATOM    898  CE  LYS A  52      -9.640  -8.237  -1.239  1.00 14.71           C  
ATOM    899  NZ  LYS A  52     -10.688  -7.275  -0.798  1.00 14.71           N  
ATOM    900  H   LYS A  52      -7.630 -10.254  -5.374  1.00 14.71           H  
ATOM    901  HA  LYS A  52      -7.962 -12.474  -3.585  1.00 14.71           H  
ATOM    902 1HB  LYS A  52      -9.923 -10.442  -4.694  1.00 14.71           H  
ATOM    903 2HB  LYS A  52     -10.386 -11.650  -3.506  1.00 14.71           H  
ATOM    904 1HG  LYS A  52      -8.736 -10.738  -1.923  1.00 14.71           H  
ATOM    905 2HG  LYS A  52      -8.211  -9.562  -3.126  1.00 14.71           H  
ATOM    906 1HD  LYS A  52     -10.495  -8.601  -3.169  1.00 14.71           H  
ATOM    907 2HD  LYS A  52     -10.994  -9.756  -1.922  1.00 14.71           H  
ATOM    908 1HE  LYS A  52      -9.306  -8.818  -0.380  1.00 14.71           H  
ATOM    909 2HE  LYS A  52      -8.791  -7.677  -1.639  1.00 14.71           H  
ATOM    910 1HZ  LYS A  52     -10.309  -6.664  -0.089  1.00 14.71           H  
ATOM    911 2HZ  LYS A  52     -10.995  -6.725  -1.589  1.00 14.71           H  
ATOM    912 3HZ  LYS A  52     -11.472  -7.784  -0.418  1.00 14.71           H  
ATOM    913  N   ILE A  53      -9.354 -12.793  -6.549  1.00 14.54           N  
ATOM    914  CA  ILE A  53      -9.913 -13.777  -7.463  1.00 14.54           C  
ATOM    915  C   ILE A  53      -8.957 -14.926  -7.661  1.00 14.54           C  
ATOM    916  O   ILE A  53      -9.353 -16.093  -7.588  1.00 14.54           O  
ATOM    917  CB  ILE A  53     -10.215 -13.157  -8.828  1.00 14.54           C  
ATOM    918  CG1 ILE A  53     -11.344 -12.182  -8.700  1.00 14.54           C  
ATOM    919  CG2 ILE A  53     -10.541 -14.261  -9.823  1.00 14.54           C  
ATOM    920  CD1 ILE A  53     -11.508 -11.284  -9.862  1.00 14.54           C  
ATOM    921  H   ILE A  53      -9.196 -11.836  -6.873  1.00 14.54           H  
ATOM    922  HA  ILE A  53     -10.839 -14.163  -7.036  1.00 14.54           H  
ATOM    923  HB  ILE A  53      -9.347 -12.606  -9.177  1.00 14.54           H  
ATOM    924 1HG1 ILE A  53     -12.254 -12.751  -8.603  1.00 14.54           H  
ATOM    925 2HG1 ILE A  53     -11.207 -11.582  -7.803  1.00 14.54           H  
ATOM    926 1HG2 ILE A  53     -10.738 -13.823 -10.791  1.00 14.54           H  
ATOM    927 2HG2 ILE A  53      -9.696 -14.942  -9.904  1.00 14.54           H  
ATOM    928 3HG2 ILE A  53     -11.419 -14.812  -9.481  1.00 14.54           H  
ATOM    929 1HD1 ILE A  53     -12.361 -10.656  -9.666  1.00 14.54           H  
ATOM    930 2HD1 ILE A  53     -10.620 -10.672  -9.984  1.00 14.54           H  
ATOM    931 3HD1 ILE A  53     -11.668 -11.860 -10.759  1.00 14.54           H  
ATOM    932  N   TRP A  54      -7.687 -14.597  -7.884  1.00 14.43           N  
ATOM    933  CA  TRP A  54      -6.684 -15.617  -8.092  1.00 14.43           C  
ATOM    934  C   TRP A  54      -6.598 -16.516  -6.873  1.00 14.43           C  
ATOM    935  O   TRP A  54      -6.677 -17.743  -7.011  1.00 14.43           O  
ATOM    936  CB  TRP A  54      -5.325 -14.970  -8.368  1.00 14.43           C  
ATOM    937  CG  TRP A  54      -4.201 -15.950  -8.609  1.00 14.43           C  
ATOM    938  CD1 TRP A  54      -3.869 -16.529  -9.799  1.00 14.43           C  
ATOM    939  CD2 TRP A  54      -3.245 -16.453  -7.641  1.00 14.43           C  
ATOM    940  NE1 TRP A  54      -2.780 -17.353  -9.638  1.00 14.43           N  
ATOM    941  CE2 TRP A  54      -2.386 -17.316  -8.324  1.00 14.43           C  
ATOM    942  CE3 TRP A  54      -3.052 -16.238  -6.280  1.00 14.43           C  
ATOM    943  CZ2 TRP A  54      -1.344 -17.968  -7.684  1.00 14.43           C  
ATOM    944  CZ3 TRP A  54      -2.016 -16.891  -5.633  1.00 14.43           C  
ATOM    945  CH2 TRP A  54      -1.181 -17.734  -6.317  1.00 14.43           C  
ATOM    946  H   TRP A  54      -7.425 -13.612  -7.932  1.00 14.43           H  
ATOM    947  HA  TRP A  54      -6.970 -16.216  -8.955  1.00 14.43           H  
ATOM    948 1HB  TRP A  54      -5.409 -14.312  -9.235  1.00 14.43           H  
ATOM    949 2HB  TRP A  54      -5.052 -14.344  -7.519  1.00 14.43           H  
ATOM    950  HD1 TRP A  54      -4.390 -16.361 -10.739  1.00 14.43           H  
ATOM    951  HE1 TRP A  54      -2.342 -17.893 -10.369  1.00 14.43           H  
ATOM    952  HE3 TRP A  54      -3.706 -15.569  -5.746  1.00 14.43           H  
ATOM    953  HZ2 TRP A  54      -0.671 -18.641  -8.213  1.00 14.43           H  
ATOM    954  HZ3 TRP A  54      -1.879 -16.713  -4.566  1.00 14.43           H  
ATOM    955  HH2 TRP A  54      -0.374 -18.232  -5.779  1.00 14.43           H  
ATOM    956  N   LYS A  55      -6.512 -15.922  -5.679  1.00 14.33           N  
ATOM    957  CA  LYS A  55      -6.386 -16.722  -4.476  1.00 14.33           C  
ATOM    958  C   LYS A  55      -7.574 -17.646  -4.300  1.00 14.33           C  
ATOM    959  O   LYS A  55      -7.400 -18.805  -3.925  1.00 14.33           O  
ATOM    960  CB  LYS A  55      -6.222 -15.827  -3.249  1.00 14.33           C  
ATOM    961  CG  LYS A  55      -4.866 -15.115  -3.161  1.00 14.33           C  
ATOM    962  CD  LYS A  55      -4.779 -14.210  -1.953  1.00 14.33           C  
ATOM    963  CE  LYS A  55      -3.436 -13.496  -1.906  1.00 14.33           C  
ATOM    964  NZ  LYS A  55      -3.330 -12.588  -0.731  1.00 14.33           N  
ATOM    965  H   LYS A  55      -6.490 -14.902  -5.610  1.00 14.33           H  
ATOM    966  HA  LYS A  55      -5.493 -17.343  -4.572  1.00 14.33           H  
ATOM    967 1HB  LYS A  55      -6.998 -15.056  -3.269  1.00 14.33           H  
ATOM    968 2HB  LYS A  55      -6.366 -16.413  -2.344  1.00 14.33           H  
ATOM    969 1HG  LYS A  55      -4.068 -15.856  -3.108  1.00 14.33           H  
ATOM    970 2HG  LYS A  55      -4.716 -14.511  -4.045  1.00 14.33           H  
ATOM    971 1HD  LYS A  55      -5.575 -13.463  -2.012  1.00 14.33           H  
ATOM    972 2HD  LYS A  55      -4.912 -14.793  -1.044  1.00 14.33           H  
ATOM    973 1HE  LYS A  55      -2.641 -14.238  -1.855  1.00 14.33           H  
ATOM    974 2HE  LYS A  55      -3.316 -12.910  -2.819  1.00 14.33           H  
ATOM    975 1HZ  LYS A  55      -2.428 -12.133  -0.735  1.00 14.33           H  
ATOM    976 2HZ  LYS A  55      -4.058 -11.890  -0.777  1.00 14.33           H  
ATOM    977 3HZ  LYS A  55      -3.432 -13.124   0.119  1.00 14.33           H  
ATOM    978  N   GLU A  56      -8.786 -17.181  -4.611  1.00 14.24           N  
ATOM    979  CA  GLU A  56      -9.929 -18.072  -4.498  1.00 14.24           C  
ATOM    980  C   GLU A  56      -9.885 -19.177  -5.554  1.00 14.24           C  
ATOM    981  O   GLU A  56     -10.206 -20.332  -5.263  1.00 14.24           O  
ATOM    982  CB  GLU A  56     -11.245 -17.299  -4.570  1.00 14.24           C  
ATOM    983  CG  GLU A  56     -11.533 -16.422  -3.343  1.00 14.24           C  
ATOM    984  CD  GLU A  56     -11.705 -17.211  -2.053  1.00 14.24           C  
ATOM    985  OE1 GLU A  56     -12.487 -18.135  -2.041  1.00 14.24           O  
ATOM    986  OE2 GLU A  56     -11.061 -16.885  -1.082  1.00 14.24           O  
ATOM    987  H   GLU A  56      -8.914 -16.209  -4.903  1.00 14.24           H  
ATOM    988  HA  GLU A  56      -9.885 -18.549  -3.518  1.00 14.24           H  
ATOM    989 1HB  GLU A  56     -11.237 -16.650  -5.452  1.00 14.24           H  
ATOM    990 2HB  GLU A  56     -12.073 -17.998  -4.682  1.00 14.24           H  
ATOM    991 1HG  GLU A  56     -10.704 -15.725  -3.217  1.00 14.24           H  
ATOM    992 2HG  GLU A  56     -12.425 -15.842  -3.529  1.00 14.24           H  
ATOM    993  N   SER A  57      -9.418 -18.873  -6.776  1.00 14.23           N  
ATOM    994  CA  SER A  57      -9.382 -19.917  -7.797  1.00 14.23           C  
ATOM    995  C   SER A  57      -8.349 -20.999  -7.445  1.00 14.23           C  
ATOM    996  O   SER A  57      -8.498 -22.157  -7.837  1.00 14.23           O  
ATOM    997  CB  SER A  57      -9.066 -19.329  -9.163  1.00 14.23           C  
ATOM    998  OG  SER A  57      -7.730 -18.914  -9.261  1.00 14.23           O  
ATOM    999  H   SER A  57      -9.147 -17.915  -7.003  1.00 14.23           H  
ATOM   1000  HA  SER A  57     -10.360 -20.381  -7.849  1.00 14.23           H  
ATOM   1001 1HB  SER A  57      -9.286 -20.057  -9.938  1.00 14.23           H  
ATOM   1002 2HB  SER A  57      -9.718 -18.469  -9.326  1.00 14.23           H  
ATOM   1003  HG  SER A  57      -7.500 -18.503  -8.402  1.00 14.23           H  
ATOM   1004  N   LYS A  58      -7.387 -20.670  -6.583  1.00 14.32           N  
ATOM   1005  CA  LYS A  58      -6.365 -21.626  -6.165  1.00 14.32           C  
ATOM   1006  C   LYS A  58      -6.889 -22.598  -5.112  1.00 14.32           C  
ATOM   1007  O   LYS A  58      -6.186 -23.529  -4.719  1.00 14.32           O  
ATOM   1008  CB  LYS A  58      -5.109 -20.915  -5.642  1.00 14.32           C  
ATOM   1009  CG  LYS A  58      -4.349 -20.078  -6.680  1.00 14.32           C  
ATOM   1010  CD  LYS A  58      -3.647 -20.941  -7.717  1.00 14.32           C  
ATOM   1011  CE  LYS A  58      -2.421 -21.637  -7.134  1.00 14.32           C  
ATOM   1012  NZ  LYS A  58      -1.671 -22.408  -8.170  1.00 14.32           N  
ATOM   1013  H   LYS A  58      -7.308 -19.695  -6.287  1.00 14.32           H  
ATOM   1014  HA  LYS A  58      -6.075 -22.212  -7.035  1.00 14.32           H  
ATOM   1015 1HB  LYS A  58      -5.393 -20.244  -4.830  1.00 14.32           H  
ATOM   1016 2HB  LYS A  58      -4.419 -21.648  -5.233  1.00 14.32           H  
ATOM   1017 1HG  LYS A  58      -5.037 -19.438  -7.206  1.00 14.32           H  
ATOM   1018 2HG  LYS A  58      -3.624 -19.455  -6.172  1.00 14.32           H  
ATOM   1019 1HD  LYS A  58      -4.344 -21.692  -8.093  1.00 14.32           H  
ATOM   1020 2HD  LYS A  58      -3.335 -20.313  -8.551  1.00 14.32           H  
ATOM   1021 1HE  LYS A  58      -1.759 -20.887  -6.704  1.00 14.32           H  
ATOM   1022 2HE  LYS A  58      -2.738 -22.320  -6.347  1.00 14.32           H  
ATOM   1023 1HZ  LYS A  58      -0.869 -22.851  -7.745  1.00 14.32           H  
ATOM   1024 2HZ  LYS A  58      -2.275 -23.116  -8.567  1.00 14.32           H  
ATOM   1025 3HZ  LYS A  58      -1.363 -21.781  -8.899  1.00 14.32           H  
ATOM   1026  N   THR A  59      -8.135 -22.403  -4.664  1.00 14.54           N  
ATOM   1027  CA  THR A  59      -8.724 -23.310  -3.699  1.00 14.54           C  
ATOM   1028  C   THR A  59      -9.554 -24.382  -4.427  1.00 14.54           C  
ATOM   1029  O   THR A  59     -10.148 -25.256  -3.790  1.00 14.54           O  
ATOM   1030  CB  THR A  59      -9.563 -22.561  -2.638  1.00 14.54           C  
ATOM   1031  OG1 THR A  59     -10.677 -21.907  -3.242  1.00 14.54           O  
ATOM   1032  CG2 THR A  59      -8.699 -21.504  -1.980  1.00 14.54           C  
ATOM   1033  H   THR A  59      -8.693 -21.616  -4.997  1.00 14.54           H  
ATOM   1034  HA  THR A  59      -7.919 -23.820  -3.170  1.00 14.54           H  
ATOM   1035  HB  THR A  59      -9.919 -23.264  -1.888  1.00 14.54           H  
ATOM   1036  HG1 THR A  59     -10.363 -21.361  -3.995  1.00 14.54           H  
ATOM   1037 1HG2 THR A  59      -9.279 -20.967  -1.231  1.00 14.54           H  
ATOM   1038 2HG2 THR A  59      -7.839 -21.977  -1.507  1.00 14.54           H  
ATOM   1039 3HG2 THR A  59      -8.356 -20.805  -2.739  1.00 14.54           H  
ATOM   1040  N   ILE A  60      -9.591 -24.318  -5.769  1.00 14.93           N  
ATOM   1041  CA  ILE A  60     -10.288 -25.312  -6.576  1.00 14.93           C  
ATOM   1042  C   ILE A  60      -9.401 -26.568  -6.656  1.00 14.93           C  
ATOM   1043  O   ILE A  60      -8.222 -26.449  -6.989  1.00 14.93           O  
ATOM   1044  CB  ILE A  60     -10.577 -24.766  -7.997  1.00 14.93           C  
ATOM   1045  CG1 ILE A  60     -11.538 -23.571  -7.909  1.00 14.93           C  
ATOM   1046  CG2 ILE A  60     -11.145 -25.854  -8.907  1.00 14.93           C  
ATOM   1047  CD1 ILE A  60     -11.693 -22.789  -9.192  1.00 14.93           C  
ATOM   1048  H   ILE A  60      -9.107 -23.565  -6.262  1.00 14.93           H  
ATOM   1049  HA  ILE A  60     -11.233 -25.523  -6.092  1.00 14.93           H  
ATOM   1050  HB  ILE A  60      -9.643 -24.402  -8.424  1.00 14.93           H  
ATOM   1051 1HG1 ILE A  60     -12.510 -23.948  -7.638  1.00 14.93           H  
ATOM   1052 2HG1 ILE A  60     -11.189 -22.890  -7.127  1.00 14.93           H  
ATOM   1053 1HG2 ILE A  60     -11.313 -25.440  -9.898  1.00 14.93           H  
ATOM   1054 2HG2 ILE A  60     -10.434 -26.683  -8.976  1.00 14.93           H  
ATOM   1055 3HG2 ILE A  60     -12.085 -26.216  -8.512  1.00 14.93           H  
ATOM   1056 1HD1 ILE A  60     -12.397 -21.978  -9.039  1.00 14.93           H  
ATOM   1057 2HD1 ILE A  60     -10.723 -22.382  -9.485  1.00 14.93           H  
ATOM   1058 3HD1 ILE A  60     -12.064 -23.445  -9.976  1.00 14.93           H  
ATOM   1059  N   PRO A  61      -9.901 -27.778  -6.339  1.00 15.46           N  
ATOM   1060  CA  PRO A  61      -9.121 -29.006  -6.328  1.00 15.46           C  
ATOM   1061  C   PRO A  61      -8.618 -29.384  -7.714  1.00 15.46           C  
ATOM   1062  O   PRO A  61      -9.279 -29.124  -8.720  1.00 15.46           O  
ATOM   1063  CB  PRO A  61     -10.114 -30.036  -5.773  1.00 15.46           C  
ATOM   1064  CG  PRO A  61     -11.491 -29.460  -6.062  1.00 15.46           C  
ATOM   1065  CD  PRO A  61     -11.316 -27.954  -5.958  1.00 15.46           C  
ATOM   1066  HA  PRO A  61      -8.271 -28.876  -5.637  1.00 15.46           H  
ATOM   1067 1HB  PRO A  61      -9.951 -31.008  -6.265  1.00 15.46           H  
ATOM   1068 2HB  PRO A  61      -9.935 -30.186  -4.698  1.00 15.46           H  
ATOM   1069 1HG  PRO A  61     -11.828 -29.775  -7.062  1.00 15.46           H  
ATOM   1070 2HG  PRO A  61     -12.223 -29.851  -5.340  1.00 15.46           H  
ATOM   1071 1HD  PRO A  61     -11.997 -27.491  -6.666  1.00 15.46           H  
ATOM   1072 2HD  PRO A  61     -11.478 -27.601  -4.923  1.00 15.46           H  
ATOM   1073  N   GLU A  62      -7.450 -30.026  -7.747  1.00 16.00           N  
ATOM   1074  CA  GLU A  62      -6.799 -30.455  -8.986  1.00 16.00           C  
ATOM   1075  C   GLU A  62      -7.353 -31.716  -9.653  1.00 16.00           C  
ATOM   1076  O   GLU A  62      -7.617 -31.719 -10.856  1.00 16.00           O  
ATOM   1077  CB  GLU A  62      -5.307 -30.696  -8.707  1.00 16.00           C  
ATOM   1078  CG  GLU A  62      -4.477 -31.125  -9.921  1.00 16.00           C  
ATOM   1079  CD  GLU A  62      -3.013 -31.374  -9.589  1.00 16.00           C  
ATOM   1080  OE1 GLU A  62      -2.624 -31.145  -8.468  1.00 16.00           O  
ATOM   1081  OE2 GLU A  62      -2.297 -31.830 -10.455  1.00 16.00           O  
ATOM   1082  H   GLU A  62      -6.977 -30.204  -6.873  1.00 16.00           H  
ATOM   1083  HA  GLU A  62      -6.892 -29.637  -9.702  1.00 16.00           H  
ATOM   1084 1HB  GLU A  62      -4.864 -29.784  -8.307  1.00 16.00           H  
ATOM   1085 2HB  GLU A  62      -5.202 -31.469  -7.946  1.00 16.00           H  
ATOM   1086 1HG  GLU A  62      -4.900 -32.028 -10.344  1.00 16.00           H  
ATOM   1087 2HG  GLU A  62      -4.542 -30.345 -10.676  1.00 16.00           H  
ATOM   1088  N   LYS A  63      -7.482 -32.803  -8.893  1.00 16.50           N  
ATOM   1089  CA  LYS A  63      -7.855 -34.077  -9.501  1.00 16.50           C  
ATOM   1090  C   LYS A  63      -8.365 -35.125  -8.523  1.00 16.50           C  
ATOM   1091  O   LYS A  63      -8.107 -35.073  -7.316  1.00 16.50           O  
ATOM   1092  CB  LYS A  63      -6.648 -34.625 -10.265  1.00 16.50           C  
ATOM   1093  CG  LYS A  63      -5.435 -34.895  -9.383  1.00 16.50           C  
ATOM   1094  CD  LYS A  63      -4.226 -35.295 -10.213  1.00 16.50           C  
ATOM   1095  CE  LYS A  63      -2.993 -35.476  -9.342  1.00 16.50           C  
ATOM   1096  NZ  LYS A  63      -1.797 -35.850 -10.145  1.00 16.50           N  
ATOM   1097  H   LYS A  63      -7.287 -32.750  -7.906  1.00 16.50           H  
ATOM   1098  HA  LYS A  63      -8.655 -33.882 -10.216  1.00 16.50           H  
ATOM   1099 1HB  LYS A  63      -6.920 -35.566 -10.740  1.00 16.50           H  
ATOM   1100 2HB  LYS A  63      -6.353 -33.935 -11.054  1.00 16.50           H  
ATOM   1101 1HG  LYS A  63      -5.190 -34.005  -8.804  1.00 16.50           H  
ATOM   1102 2HG  LYS A  63      -5.672 -35.703  -8.691  1.00 16.50           H  
ATOM   1103 1HD  LYS A  63      -4.433 -36.222 -10.747  1.00 16.50           H  
ATOM   1104 2HD  LYS A  63      -4.018 -34.508 -10.943  1.00 16.50           H  
ATOM   1105 1HE  LYS A  63      -2.788 -34.538  -8.821  1.00 16.50           H  
ATOM   1106 2HE  LYS A  63      -3.185 -36.256  -8.605  1.00 16.50           H  
ATOM   1107 1HZ  LYS A  63      -1.002 -35.954  -9.533  1.00 16.50           H  
ATOM   1108 2HZ  LYS A  63      -1.970 -36.720 -10.624  1.00 16.50           H  
ATOM   1109 3HZ  LYS A  63      -1.606 -35.121 -10.824  1.00 16.50           H  
ATOM   1110  N   SER A  64      -9.026 -36.142  -9.071  1.00 16.95           N  
ATOM   1111  CA  SER A  64      -9.536 -37.263  -8.289  1.00 16.95           C  
ATOM   1112  C   SER A  64      -8.450 -38.269  -7.927  1.00 16.95           C  
ATOM   1113  O   SER A  64      -8.436 -39.397  -8.419  1.00 16.95           O  
ATOM   1114  CB  SER A  64     -10.638 -37.975  -9.049  1.00 16.95           C  
ATOM   1115  OG  SER A  64     -11.736 -37.130  -9.261  1.00 16.95           O  
ATOM   1116  H   SER A  64      -9.193 -36.129 -10.067  1.00 16.95           H  
ATOM   1117  HA  SER A  64      -9.954 -36.868  -7.361  1.00 16.95           H  
ATOM   1118 1HB  SER A  64     -10.252 -38.326 -10.006  1.00 16.95           H  
ATOM   1119 2HB  SER A  64     -10.956 -38.850  -8.485  1.00 16.95           H  
ATOM   1120  HG  SER A  64     -12.365 -37.644  -9.782  1.00 16.95           H  
ATOM   1121  N   SER A  65      -7.563 -37.863  -7.021  1.00 17.32           N  
ATOM   1122  CA  SER A  65      -6.425 -38.679  -6.577  1.00 17.32           C  
ATOM   1123  C   SER A  65      -6.887 -39.978  -5.900  1.00 17.32           C  
ATOM   1124  O   SER A  65      -6.160 -40.978  -5.858  1.00 17.32           O  
ATOM   1125  CB  SER A  65      -5.565 -37.867  -5.628  1.00 17.32           C  
ATOM   1126  OG  SER A  65      -6.248 -37.598  -4.430  1.00 17.32           O  
ATOM   1127  H   SER A  65      -7.672 -36.903  -6.687  1.00 17.32           H  
ATOM   1128  HA  SER A  65      -5.828 -38.940  -7.452  1.00 17.32           H  
ATOM   1129 1HB  SER A  65      -4.640 -38.400  -5.416  1.00 17.32           H  
ATOM   1130 2HB  SER A  65      -5.299 -36.926  -6.111  1.00 17.32           H  
ATOM   1131  HG  SER A  65      -5.739 -36.915  -3.983  1.00 17.32           H  
ATOM   1132  N   ARG A  66      -8.147 -39.972  -5.461  1.00 17.65           N  
ATOM   1133  CA  ARG A  66      -8.825 -41.077  -4.799  1.00 17.65           C  
ATOM   1134  C   ARG A  66      -8.917 -42.305  -5.693  1.00 17.65           C  
ATOM   1135  O   ARG A  66      -9.124 -43.416  -5.204  1.00 17.65           O  
ATOM   1136  CB  ARG A  66     -10.233 -40.676  -4.406  1.00 17.65           C  
ATOM   1137  CG  ARG A  66     -10.338 -39.571  -3.367  1.00 17.65           C  
ATOM   1138  CD  ARG A  66      -9.884 -40.010  -2.014  1.00 17.65           C  
ATOM   1139  NE  ARG A  66     -10.777 -41.014  -1.420  1.00 17.65           N  
ATOM   1140  CZ  ARG A  66     -10.505 -41.699  -0.285  1.00 17.65           C  
ATOM   1141  NH1 ARG A  66      -9.378 -41.480   0.363  1.00 17.65           N  
ATOM   1142  NH2 ARG A  66     -11.369 -42.587   0.181  1.00 17.65           N  
ATOM   1143  H   ARG A  66      -8.649 -39.105  -5.565  1.00 17.65           H  
ATOM   1144  HA  ARG A  66      -8.263 -41.336  -3.902  1.00 17.65           H  
ATOM   1145 1HB  ARG A  66     -10.792 -40.370  -5.290  1.00 17.65           H  
ATOM   1146 2HB  ARG A  66     -10.727 -41.544  -3.988  1.00 17.65           H  
ATOM   1147 1HG  ARG A  66      -9.720 -38.728  -3.679  1.00 17.65           H  
ATOM   1148 2HG  ARG A  66     -11.379 -39.253  -3.289  1.00 17.65           H  
ATOM   1149 1HD  ARG A  66      -8.890 -40.448  -2.095  1.00 17.65           H  
ATOM   1150 2HD  ARG A  66      -9.847 -39.151  -1.347  1.00 17.65           H  
ATOM   1151  HE  ARG A  66     -11.667 -41.214  -1.896  1.00 17.65           H  
ATOM   1152 1HH1 ARG A  66      -8.717 -40.801   0.012  1.00 17.65           H  
ATOM   1153 2HH1 ARG A  66      -9.175 -41.990   1.211  1.00 17.65           H  
ATOM   1154 1HH2 ARG A  66     -12.238 -42.752  -0.313  1.00 17.65           H  
ATOM   1155 2HH2 ARG A  66     -11.165 -43.093   1.029  1.00 17.65           H  
ATOM   1156  N   MET A  67      -8.773 -42.123  -7.010  1.00 18.00           N  
ATOM   1157  CA  MET A  67      -8.851 -43.257  -7.912  1.00 18.00           C  
ATOM   1158  C   MET A  67      -7.737 -44.267  -7.638  1.00 18.00           C  
ATOM   1159  O   MET A  67      -7.879 -45.435  -7.977  1.00 18.00           O  
ATOM   1160  CB  MET A  67      -8.834 -42.797  -9.361  1.00 18.00           C  
ATOM   1161  CG  MET A  67     -10.066 -42.000  -9.766  1.00 18.00           C  
ATOM   1162  SD  MET A  67     -11.596 -42.930  -9.547  1.00 18.00           S  
ATOM   1163  CE  MET A  67     -12.153 -42.279  -7.959  1.00 18.00           C  
ATOM   1164  H   MET A  67      -8.601 -41.190  -7.393  1.00 18.00           H  
ATOM   1165  HA  MET A  67      -9.797 -43.768  -7.737  1.00 18.00           H  
ATOM   1166 1HB  MET A  67      -7.963 -42.161  -9.526  1.00 18.00           H  
ATOM   1167 2HB  MET A  67      -8.745 -43.654 -10.012  1.00 18.00           H  
ATOM   1168 1HG  MET A  67     -10.124 -41.104  -9.162  1.00 18.00           H  
ATOM   1169 2HG  MET A  67      -9.985 -41.704 -10.809  1.00 18.00           H  
ATOM   1170 1HE  MET A  67     -13.093 -42.761  -7.672  1.00 18.00           H  
ATOM   1171 2HE  MET A  67     -11.403 -42.480  -7.204  1.00 18.00           H  
ATOM   1172 3HE  MET A  67     -12.305 -41.204  -8.037  1.00 18.00           H  
ATOM   1173  N   ARG A  68      -6.601 -43.824  -7.075  1.00 18.41           N  
ATOM   1174  CA  ARG A  68      -5.536 -44.761  -6.714  1.00 18.41           C  
ATOM   1175  C   ARG A  68      -5.129 -45.767  -7.791  1.00 18.41           C  
ATOM   1176  O   ARG A  68      -5.189 -46.968  -7.560  1.00 18.41           O  
ATOM   1177  CB  ARG A  68      -5.930 -45.492  -5.441  1.00 18.41           C  
ATOM   1178  CG  ARG A  68      -5.982 -44.582  -4.205  1.00 18.41           C  
ATOM   1179  CD  ARG A  68      -6.671 -45.216  -3.053  1.00 18.41           C  
ATOM   1180  NE  ARG A  68      -8.115 -45.255  -3.249  1.00 18.41           N  
ATOM   1181  CZ  ARG A  68      -8.968 -46.049  -2.569  1.00 18.41           C  
ATOM   1182  NH1 ARG A  68      -8.527 -46.874  -1.646  1.00 18.41           N  
ATOM   1183  NH2 ARG A  68     -10.247 -46.002  -2.828  1.00 18.41           N  
ATOM   1184  H   ARG A  68      -6.510 -42.842  -6.811  1.00 18.41           H  
ATOM   1185  HA  ARG A  68      -4.657 -44.161  -6.478  1.00 18.41           H  
ATOM   1186 1HB  ARG A  68      -6.912 -45.957  -5.561  1.00 18.41           H  
ATOM   1187 2HB  ARG A  68      -5.214 -46.292  -5.243  1.00 18.41           H  
ATOM   1188 1HG  ARG A  68      -4.964 -44.340  -3.899  1.00 18.41           H  
ATOM   1189 2HG  ARG A  68      -6.508 -43.660  -4.457  1.00 18.41           H  
ATOM   1190 1HD  ARG A  68      -6.314 -46.240  -2.936  1.00 18.41           H  
ATOM   1191 2HD  ARG A  68      -6.464 -44.650  -2.147  1.00 18.41           H  
ATOM   1192  HE  ARG A  68      -8.517 -44.621  -3.960  1.00 18.41           H  
ATOM   1193 1HH1 ARG A  68      -7.546 -46.920  -1.442  1.00 18.41           H  
ATOM   1194 2HH1 ARG A  68      -9.178 -47.466  -1.148  1.00 18.41           H  
ATOM   1195 1HH2 ARG A  68     -10.593 -45.387  -3.551  1.00 18.41           H  
ATOM   1196 2HH2 ARG A  68     -10.878 -46.613  -2.338  1.00 18.41           H  
ATOM   1197  N   PHE A  69      -4.686 -45.286  -8.952  1.00 18.87           N  
ATOM   1198  CA  PHE A  69      -4.253 -46.172 -10.046  1.00 18.87           C  
ATOM   1199  C   PHE A  69      -3.207 -47.236  -9.650  1.00 18.87           C  
ATOM   1200  O   PHE A  69      -3.319 -48.396 -10.051  1.00 18.87           O  
ATOM   1201  CB  PHE A  69      -3.717 -45.382 -11.228  1.00 18.87           C  
ATOM   1202  CG  PHE A  69      -3.145 -46.294 -12.252  1.00 18.87           C  
ATOM   1203  CD1 PHE A  69      -3.944 -47.020 -13.094  1.00 18.87           C  
ATOM   1204  CD2 PHE A  69      -1.783 -46.432 -12.354  1.00 18.87           C  
ATOM   1205  CE1 PHE A  69      -3.381 -47.867 -14.020  1.00 18.87           C  
ATOM   1206  CE2 PHE A  69      -1.216 -47.273 -13.262  1.00 18.87           C  
ATOM   1207  CZ  PHE A  69      -2.010 -47.988 -14.100  1.00 18.87           C  
ATOM   1208  H   PHE A  69      -4.666 -44.284  -9.085  1.00 18.87           H  
ATOM   1209  HA  PHE A  69      -5.141 -46.698 -10.399  1.00 18.87           H  
ATOM   1210 1HB  PHE A  69      -4.519 -44.798 -11.687  1.00 18.87           H  
ATOM   1211 2HB  PHE A  69      -2.939 -44.695 -10.901  1.00 18.87           H  
ATOM   1212  HD1 PHE A  69      -5.025 -46.924 -13.016  1.00 18.87           H  
ATOM   1213  HD2 PHE A  69      -1.149 -45.858 -11.680  1.00 18.87           H  
ATOM   1214  HE1 PHE A  69      -4.019 -48.440 -14.684  1.00 18.87           H  
ATOM   1215  HE2 PHE A  69      -0.138 -47.366 -13.314  1.00 18.87           H  
ATOM   1216  HZ  PHE A  69      -1.557 -48.645 -14.826  1.00 18.87           H  
ATOM   1217  N   ARG A  70      -2.179 -46.823  -8.901  1.00 19.32           N  
ATOM   1218  CA  ARG A  70      -1.065 -47.674  -8.439  1.00 19.32           C  
ATOM   1219  C   ARG A  70      -0.088 -48.057  -9.568  1.00 19.32           C  
ATOM   1220  O   ARG A  70       0.376 -47.181 -10.304  1.00 19.32           O  
ATOM   1221  CB  ARG A  70      -1.598 -48.957  -7.785  1.00 19.32           C  
ATOM   1222  CG  ARG A  70      -2.555 -48.767  -6.604  1.00 19.32           C  
ATOM   1223  CD  ARG A  70      -1.921 -48.374  -5.364  1.00 19.32           C  
ATOM   1224  NE  ARG A  70      -2.906 -48.328  -4.277  1.00 19.32           N  
ATOM   1225  CZ  ARG A  70      -2.632 -47.924  -3.025  1.00 19.32           C  
ATOM   1226  NH1 ARG A  70      -1.415 -47.529  -2.717  1.00 19.32           N  
ATOM   1227  NH2 ARG A  70      -3.574 -47.926  -2.100  1.00 19.32           N  
ATOM   1228  H   ARG A  70      -2.176 -45.855  -8.621  1.00 19.32           H  
ATOM   1229  HA  ARG A  70      -0.508 -47.121  -7.685  1.00 19.32           H  
ATOM   1230 1HB  ARG A  70      -2.055 -49.632  -8.499  1.00 19.32           H  
ATOM   1231 2HB  ARG A  70      -0.753 -49.489  -7.347  1.00 19.32           H  
ATOM   1232 1HG  ARG A  70      -3.234 -47.992  -6.837  1.00 19.32           H  
ATOM   1233 2HG  ARG A  70      -3.105 -49.665  -6.430  1.00 19.32           H  
ATOM   1234 1HD  ARG A  70      -1.154 -49.104  -5.104  1.00 19.32           H  
ATOM   1235 2HD  ARG A  70      -1.476 -47.388  -5.472  1.00 19.32           H  
ATOM   1236  HE  ARG A  70      -3.873 -48.648  -4.492  1.00 19.32           H  
ATOM   1237 1HH1 ARG A  70      -0.692 -47.530  -3.423  1.00 19.32           H  
ATOM   1238 2HH1 ARG A  70      -1.204 -47.228  -1.777  1.00 19.32           H  
ATOM   1239 1HH2 ARG A  70      -4.510 -48.232  -2.326  1.00 19.32           H  
ATOM   1240 2HH2 ARG A  70      -3.356 -47.626  -1.162  1.00 19.32           H  
ATOM   1241  N   THR A  71       0.311 -49.333  -9.636  1.00 19.69           N  
ATOM   1242  CA  THR A  71       1.330 -49.780 -10.583  1.00 19.69           C  
ATOM   1243  C   THR A  71       1.041 -51.134 -11.244  1.00 19.69           C  
ATOM   1244  O   THR A  71       0.755 -52.113 -10.554  1.00 19.69           O  
ATOM   1245  CB  THR A  71       2.677 -49.862  -9.843  1.00 19.69           C  
ATOM   1246  OG1 THR A  71       3.008 -48.579  -9.307  1.00 19.69           O  
ATOM   1247  CG2 THR A  71       3.796 -50.359 -10.718  1.00 19.69           C  
ATOM   1248  H   THR A  71      -0.105 -50.020  -9.024  1.00 19.69           H  
ATOM   1249  HA  THR A  71       1.404 -49.031 -11.376  1.00 19.69           H  
ATOM   1250  HB  THR A  71       2.556 -50.546  -9.025  1.00 19.69           H  
ATOM   1251  HG1 THR A  71       3.006 -47.921 -10.014  1.00 19.69           H  
ATOM   1252 1HG2 THR A  71       4.715 -50.416 -10.136  1.00 19.69           H  
ATOM   1253 2HG2 THR A  71       3.545 -51.328 -11.070  1.00 19.69           H  
ATOM   1254 3HG2 THR A  71       3.937 -49.680 -11.558  1.00 19.69           H  
ATOM   1255  N   TYR A  72       1.194 -51.228 -12.570  1.00 19.97           N  
ATOM   1256  CA  TYR A  72       1.043 -52.530 -13.229  1.00 19.97           C  
ATOM   1257  C   TYR A  72       2.309 -53.404 -13.237  1.00 19.97           C  
ATOM   1258  O   TYR A  72       2.229 -54.635 -13.196  1.00 19.97           O  
ATOM   1259  CB  TYR A  72       0.522 -52.412 -14.657  1.00 19.97           C  
ATOM   1260  CG  TYR A  72      -0.946 -52.105 -14.742  1.00 19.97           C  
ATOM   1261  CD1 TYR A  72      -1.431 -51.226 -15.683  1.00 19.97           C  
ATOM   1262  CD2 TYR A  72      -1.812 -52.722 -13.852  1.00 19.97           C  
ATOM   1263  CE1 TYR A  72      -2.791 -50.979 -15.752  1.00 19.97           C  
ATOM   1264  CE2 TYR A  72      -3.160 -52.471 -13.911  1.00 19.97           C  
ATOM   1265  CZ  TYR A  72      -3.652 -51.607 -14.861  1.00 19.97           C  
ATOM   1266  OH  TYR A  72      -5.004 -51.373 -14.926  1.00 19.97           O  
ATOM   1267  H   TYR A  72       1.407 -50.403 -13.109  1.00 19.97           H  
ATOM   1268  HA  TYR A  72       0.281 -53.067 -12.680  1.00 19.97           H  
ATOM   1269 1HB  TYR A  72       1.064 -51.621 -15.180  1.00 19.97           H  
ATOM   1270 2HB  TYR A  72       0.708 -53.342 -15.191  1.00 19.97           H  
ATOM   1271  HD1 TYR A  72      -0.751 -50.736 -16.383  1.00 19.97           H  
ATOM   1272  HD2 TYR A  72      -1.421 -53.413 -13.107  1.00 19.97           H  
ATOM   1273  HE1 TYR A  72      -3.183 -50.289 -16.506  1.00 19.97           H  
ATOM   1274  HE2 TYR A  72      -3.839 -52.961 -13.212  1.00 19.97           H  
ATOM   1275  HH  TYR A  72      -5.214 -50.763 -15.685  1.00 19.97           H  
ATOM   1276  N   ASN A  73       3.478 -52.767 -13.236  1.00 20.14           N  
ATOM   1277  CA  ASN A  73       4.757 -53.484 -13.324  1.00 20.14           C  
ATOM   1278  C   ASN A  73       4.943 -54.471 -12.175  1.00 20.14           C  
ATOM   1279  O   ASN A  73       5.585 -55.508 -12.325  1.00 20.14           O  
ATOM   1280  CB  ASN A  73       5.910 -52.500 -13.328  1.00 20.14           C  
ATOM   1281  CG  ASN A  73       6.022 -51.739 -14.612  1.00 20.14           C  
ATOM   1282  OD1 ASN A  73       5.471 -52.135 -15.647  1.00 20.14           O  
ATOM   1283  ND2 ASN A  73       6.734 -50.642 -14.573  1.00 20.14           N  
ATOM   1284  H   ASN A  73       3.481 -51.761 -13.229  1.00 20.14           H  
ATOM   1285  HA  ASN A  73       4.773 -54.055 -14.253  1.00 20.14           H  
ATOM   1286 1HB  ASN A  73       5.787 -51.792 -12.510  1.00 20.14           H  
ATOM   1287 2HB  ASN A  73       6.840 -53.038 -13.151  1.00 20.14           H  
ATOM   1288 1HD2 ASN A  73       6.849 -50.090 -15.399  1.00 20.14           H  
ATOM   1289 2HD2 ASN A  73       7.166 -50.357 -13.717  1.00 20.14           H  
ATOM   1290  N   ASN A  74       4.372 -54.138 -11.028  1.00 20.23           N  
ATOM   1291  CA  ASN A  74       4.438 -54.952  -9.831  1.00 20.23           C  
ATOM   1292  C   ASN A  74       3.017 -55.205  -9.345  1.00 20.23           C  
ATOM   1293  O   ASN A  74       2.760 -55.240  -8.131  1.00 20.23           O  
ATOM   1294  CB  ASN A  74       5.276 -54.271  -8.768  1.00 20.23           C  
ATOM   1295  CG  ASN A  74       6.724 -54.157  -9.140  1.00 20.23           C  
ATOM   1296  OD1 ASN A  74       7.485 -55.124  -9.040  1.00 20.23           O  
ATOM   1297  ND2 ASN A  74       7.125 -52.984  -9.569  1.00 20.23           N  
ATOM   1298  H   ASN A  74       3.855 -53.273 -10.994  1.00 20.23           H  
ATOM   1299  HA  ASN A  74       4.884 -55.920 -10.077  1.00 20.23           H  
ATOM   1300 1HB  ASN A  74       4.900 -53.276  -8.626  1.00 20.23           H  
ATOM   1301 2HB  ASN A  74       5.181 -54.802  -7.819  1.00 20.23           H  
ATOM   1302 1HD2 ASN A  74       8.082 -52.849  -9.828  1.00 20.23           H  
ATOM   1303 2HD2 ASN A  74       6.477 -52.226  -9.630  1.00 20.23           H  
ATOM   1304  N   SER A  75       2.110 -55.445 -10.306  1.00 20.27           N  
ATOM   1305  CA  SER A  75       0.686 -55.622 -10.032  1.00 20.27           C  
ATOM   1306  C   SER A  75       0.308 -56.743  -9.091  1.00 20.27           C  
ATOM   1307  O   SER A  75      -0.711 -56.647  -8.400  1.00 20.27           O  
ATOM   1308  CB  SER A  75      -0.057 -55.897 -11.329  1.00 20.27           C  
ATOM   1309  OG  SER A  75       0.365 -57.096 -11.913  1.00 20.27           O  
ATOM   1310  H   SER A  75       2.396 -55.411 -11.288  1.00 20.27           H  
ATOM   1311  HA  SER A  75       0.347 -54.690  -9.599  1.00 20.27           H  
ATOM   1312 1HB  SER A  75      -1.119 -55.964 -11.118  1.00 20.27           H  
ATOM   1313 2HB  SER A  75       0.075 -55.105 -12.011  1.00 20.27           H  
ATOM   1314  HG  SER A  75       1.221 -56.899 -12.320  1.00 20.27           H  
ATOM   1315  N   GLU A  76       1.177 -57.743  -8.966  1.00 20.27           N  
ATOM   1316  CA  GLU A  76       0.948 -58.888  -8.090  1.00 20.27           C  
ATOM   1317  C   GLU A  76       0.830 -58.434  -6.635  1.00 20.27           C  
ATOM   1318  O   GLU A  76       0.228 -59.120  -5.807  1.00 20.27           O  
ATOM   1319  CB  GLU A  76       2.086 -59.906  -8.232  1.00 20.27           C  
ATOM   1320  CG  GLU A  76       2.121 -60.625  -9.583  1.00 20.27           C  
ATOM   1321  CD  GLU A  76       3.261 -61.616  -9.712  1.00 20.27           C  
ATOM   1322  OE1 GLU A  76       4.083 -61.673  -8.830  1.00 20.27           O  
ATOM   1323  OE2 GLU A  76       3.301 -62.316 -10.699  1.00 20.27           O  
ATOM   1324  H   GLU A  76       2.002 -57.724  -9.547  1.00 20.27           H  
ATOM   1325  HA  GLU A  76       0.011 -59.365  -8.379  1.00 20.27           H  
ATOM   1326 1HB  GLU A  76       3.042 -59.399  -8.098  1.00 20.27           H  
ATOM   1327 2HB  GLU A  76       2.002 -60.660  -7.450  1.00 20.27           H  
ATOM   1328 1HG  GLU A  76       1.177 -61.151  -9.725  1.00 20.27           H  
ATOM   1329 2HG  GLU A  76       2.207 -59.876 -10.371  1.00 20.27           H  
ATOM   1330  N   THR A  77       1.438 -57.291  -6.330  1.00 20.21           N  
ATOM   1331  CA  THR A  77       1.427 -56.712  -5.005  1.00 20.21           C  
ATOM   1332  C   THR A  77       0.651 -55.395  -4.952  1.00 20.21           C  
ATOM   1333  O   THR A  77      -0.032 -55.112  -3.965  1.00 20.21           O  
ATOM   1334  CB  THR A  77       2.865 -56.460  -4.519  1.00 20.21           C  
ATOM   1335  OG1 THR A  77       3.586 -57.702  -4.477  1.00 20.21           O  
ATOM   1336  CG2 THR A  77       2.861 -55.818  -3.146  1.00 20.21           C  
ATOM   1337  H   THR A  77       1.910 -56.773  -7.066  1.00 20.21           H  
ATOM   1338  HA  THR A  77       0.945 -57.414  -4.325  1.00 20.21           H  
ATOM   1339  HB  THR A  77       3.364 -55.789  -5.222  1.00 20.21           H  
ATOM   1340  HG1 THR A  77       3.067 -58.352  -3.994  1.00 20.21           H  
ATOM   1341 1HG2 THR A  77       3.887 -55.639  -2.826  1.00 20.21           H  
ATOM   1342 2HG2 THR A  77       2.325 -54.874  -3.193  1.00 20.21           H  
ATOM   1343 3HG2 THR A  77       2.369 -56.481  -2.436  1.00 20.21           H  
ATOM   1344  N   LEU A  78       0.802 -54.566  -5.986  1.00 20.12           N  
ATOM   1345  CA  LEU A  78       0.278 -53.207  -5.927  1.00 20.12           C  
ATOM   1346  C   LEU A  78      -1.105 -52.877  -6.513  1.00 20.12           C  
ATOM   1347  O   LEU A  78      -1.621 -51.788  -6.229  1.00 20.12           O  
ATOM   1348  CB  LEU A  78       1.316 -52.287  -6.555  1.00 20.12           C  
ATOM   1349  CG  LEU A  78       2.674 -52.318  -5.837  1.00 20.12           C  
ATOM   1350  CD1 LEU A  78       3.648 -51.427  -6.554  1.00 20.12           C  
ATOM   1351  CD2 LEU A  78       2.485 -51.893  -4.392  1.00 20.12           C  
ATOM   1352  H   LEU A  78       1.350 -54.857  -6.795  1.00 20.12           H  
ATOM   1353  HA  LEU A  78       0.229 -52.949  -4.871  1.00 20.12           H  
ATOM   1354 1HB  LEU A  78       1.474 -52.593  -7.597  1.00 20.12           H  
ATOM   1355 2HB  LEU A  78       0.943 -51.268  -6.542  1.00 20.12           H  
ATOM   1356  HG  LEU A  78       3.072 -53.334  -5.866  1.00 20.12           H  
ATOM   1357 1HD1 LEU A  78       4.615 -51.464  -6.054  1.00 20.12           H  
ATOM   1358 2HD1 LEU A  78       3.756 -51.763  -7.564  1.00 20.12           H  
ATOM   1359 3HD1 LEU A  78       3.275 -50.402  -6.550  1.00 20.12           H  
ATOM   1360 1HD2 LEU A  78       3.443 -51.927  -3.874  1.00 20.12           H  
ATOM   1361 2HD2 LEU A  78       2.090 -50.878  -4.358  1.00 20.12           H  
ATOM   1362 3HD2 LEU A  78       1.784 -52.569  -3.903  1.00 20.12           H  
ATOM   1363  N   VAL A  79      -1.759 -53.740  -7.297  1.00 19.99           N  
ATOM   1364  CA  VAL A  79      -3.026 -53.211  -7.805  1.00 19.99           C  
ATOM   1365  C   VAL A  79      -4.146 -53.266  -6.791  1.00 19.99           C  
ATOM   1366  O   VAL A  79      -4.790 -54.290  -6.546  1.00 19.99           O  
ATOM   1367  CB  VAL A  79      -3.469 -53.876  -9.115  1.00 19.99           C  
ATOM   1368  CG1 VAL A  79      -4.817 -53.341  -9.556  1.00 19.99           C  
ATOM   1369  CG2 VAL A  79      -2.496 -53.507 -10.177  1.00 19.99           C  
ATOM   1370  H   VAL A  79      -1.404 -54.664  -7.558  1.00 19.99           H  
ATOM   1371  HA  VAL A  79      -2.868 -52.164  -8.057  1.00 19.99           H  
ATOM   1372  HB  VAL A  79      -3.522 -54.959  -8.982  1.00 19.99           H  
ATOM   1373 1HG1 VAL A  79      -5.102 -53.803 -10.502  1.00 19.99           H  
ATOM   1374 2HG1 VAL A  79      -5.568 -53.565  -8.799  1.00 19.99           H  
ATOM   1375 3HG1 VAL A  79      -4.738 -52.273  -9.688  1.00 19.99           H  
ATOM   1376 1HG2 VAL A  79      -2.789 -53.965 -11.119  1.00 19.99           H  
ATOM   1377 2HG2 VAL A  79      -2.473 -52.421 -10.289  1.00 19.99           H  
ATOM   1378 3HG2 VAL A  79      -1.547 -53.841  -9.896  1.00 19.99           H  
ATOM   1379  N   ARG A  80      -4.365 -52.095  -6.228  1.00 19.84           N  
ATOM   1380  CA  ARG A  80      -5.359 -51.810  -5.218  1.00 19.84           C  
ATOM   1381  C   ARG A  80      -6.079 -50.527  -5.625  1.00 19.84           C  
ATOM   1382  O   ARG A  80      -5.785 -49.440  -5.118  1.00 19.84           O  
ATOM   1383  CB  ARG A  80      -4.712 -51.651  -3.853  1.00 19.84           C  
ATOM   1384  CG  ARG A  80      -4.019 -52.906  -3.327  1.00 19.84           C  
ATOM   1385  CD  ARG A  80      -4.985 -53.979  -2.990  1.00 19.84           C  
ATOM   1386  NE  ARG A  80      -4.320 -55.143  -2.440  1.00 19.84           N  
ATOM   1387  CZ  ARG A  80      -3.827 -56.178  -3.160  1.00 19.84           C  
ATOM   1388  NH1 ARG A  80      -3.917 -56.210  -4.479  1.00 19.84           N  
ATOM   1389  NH2 ARG A  80      -3.239 -57.180  -2.526  1.00 19.84           N  
ATOM   1390  H   ARG A  80      -3.713 -51.374  -6.501  1.00 19.84           H  
ATOM   1391  HA  ARG A  80      -6.079 -52.627  -5.181  1.00 19.84           H  
ATOM   1392 1HB  ARG A  80      -3.959 -50.876  -3.902  1.00 19.84           H  
ATOM   1393 2HB  ARG A  80      -5.458 -51.345  -3.123  1.00 19.84           H  
ATOM   1394 1HG  ARG A  80      -3.317 -53.288  -4.070  1.00 19.84           H  
ATOM   1395 2HG  ARG A  80      -3.469 -52.655  -2.422  1.00 19.84           H  
ATOM   1396 1HD  ARG A  80      -5.697 -53.611  -2.253  1.00 19.84           H  
ATOM   1397 2HD  ARG A  80      -5.517 -54.284  -3.892  1.00 19.84           H  
ATOM   1398  HE  ARG A  80      -4.212 -55.183  -1.438  1.00 19.84           H  
ATOM   1399 1HH1 ARG A  80      -4.361 -55.448  -5.013  1.00 19.84           H  
ATOM   1400 2HH1 ARG A  80      -3.533 -56.994  -4.987  1.00 19.84           H  
ATOM   1401 1HH2 ARG A  80      -3.161 -57.164  -1.519  1.00 19.84           H  
ATOM   1402 2HH2 ARG A  80      -2.864 -57.957  -3.050  1.00 19.84           H  
ATOM   1403  N   ARG A  81      -6.982 -50.678  -6.596  1.00 19.67           N  
ATOM   1404  CA  ARG A  81      -7.683 -49.578  -7.269  1.00 19.67           C  
ATOM   1405  C   ARG A  81      -9.165 -49.256  -6.955  1.00 19.67           C  
ATOM   1406  O   ARG A  81      -9.619 -48.188  -7.354  1.00 19.67           O  
ATOM   1407  CB  ARG A  81      -7.615 -49.789  -8.778  1.00 19.67           C  
ATOM   1408  CG  ARG A  81      -6.247 -49.615  -9.403  1.00 19.67           C  
ATOM   1409  CD  ARG A  81      -6.243 -49.922 -10.874  1.00 19.67           C  
ATOM   1410  NE  ARG A  81      -7.201 -49.087 -11.598  1.00 19.67           N  
ATOM   1411  CZ  ARG A  81      -7.409 -49.114 -12.935  1.00 19.67           C  
ATOM   1412  NH1 ARG A  81      -6.689 -49.890 -13.716  1.00 19.67           N  
ATOM   1413  NH2 ARG A  81      -8.349 -48.357 -13.469  1.00 19.67           N  
ATOM   1414  H   ARG A  81      -7.154 -51.617  -6.921  1.00 19.67           H  
ATOM   1415  HA  ARG A  81      -7.115 -48.671  -7.048  1.00 19.67           H  
ATOM   1416 1HB  ARG A  81      -7.965 -50.789  -9.022  1.00 19.67           H  
ATOM   1417 2HB  ARG A  81      -8.284 -49.078  -9.265  1.00 19.67           H  
ATOM   1418 1HG  ARG A  81      -5.959 -48.585  -9.285  1.00 19.67           H  
ATOM   1419 2HG  ARG A  81      -5.517 -50.243  -8.897  1.00 19.67           H  
ATOM   1420 1HD  ARG A  81      -5.246 -49.722 -11.276  1.00 19.67           H  
ATOM   1421 2HD  ARG A  81      -6.501 -50.965 -11.040  1.00 19.67           H  
ATOM   1422  HE  ARG A  81      -7.787 -48.469 -11.044  1.00 19.67           H  
ATOM   1423 1HH1 ARG A  81      -5.954 -50.483 -13.354  1.00 19.67           H  
ATOM   1424 2HH1 ARG A  81      -6.829 -49.885 -14.737  1.00 19.67           H  
ATOM   1425 1HH2 ARG A  81      -8.937 -47.752 -12.888  1.00 19.67           H  
ATOM   1426 2HH2 ARG A  81      -8.518 -48.389 -14.463  1.00 19.67           H  
ATOM   1427  N   PRO A  82      -9.994 -50.125  -6.342  1.00 19.52           N  
ATOM   1428  CA  PRO A  82     -11.405 -49.820  -6.151  1.00 19.52           C  
ATOM   1429  C   PRO A  82     -11.585 -48.471  -5.466  1.00 19.52           C  
ATOM   1430  O   PRO A  82     -10.974 -48.197  -4.432  1.00 19.52           O  
ATOM   1431  CB  PRO A  82     -11.855 -50.968  -5.243  1.00 19.52           C  
ATOM   1432  CG  PRO A  82     -10.937 -52.114  -5.622  1.00 19.52           C  
ATOM   1433  CD  PRO A  82      -9.590 -51.465  -5.879  1.00 19.52           C  
ATOM   1434  HA  PRO A  82     -11.921 -49.842  -7.119  1.00 19.52           H  
ATOM   1435 1HB  PRO A  82     -11.765 -50.668  -4.189  1.00 19.52           H  
ATOM   1436 2HB  PRO A  82     -12.919 -51.193  -5.423  1.00 19.52           H  
ATOM   1437 1HG  PRO A  82     -10.901 -52.852  -4.805  1.00 19.52           H  
ATOM   1438 2HG  PRO A  82     -11.328 -52.639  -6.505  1.00 19.52           H  
ATOM   1439 1HD  PRO A  82      -8.995 -51.412  -4.953  1.00 19.52           H  
ATOM   1440 2HD  PRO A  82      -9.115 -52.041  -6.679  1.00 19.52           H  
ATOM   1441  N   ALA A  83     -12.480 -47.650  -6.016  1.00 19.42           N  
ATOM   1442  CA  ALA A  83     -12.729 -46.321  -5.472  1.00 19.42           C  
ATOM   1443  C   ALA A  83     -14.166 -45.879  -5.739  1.00 19.42           C  
ATOM   1444  O   ALA A  83     -14.424 -44.740  -6.130  1.00 19.42           O  
ATOM   1445  CB  ALA A  83     -11.739 -45.337  -6.081  1.00 19.42           C  
ATOM   1446  H   ALA A  83     -12.958 -47.936  -6.858  1.00 19.42           H  
ATOM   1447  HA  ALA A  83     -12.588 -46.358  -4.395  1.00 19.42           H  
ATOM   1448 1HB  ALA A  83     -11.895 -44.358  -5.666  1.00 19.42           H  
ATOM   1449 2HB  ALA A  83     -10.713 -45.658  -5.865  1.00 19.42           H  
ATOM   1450 3HB  ALA A  83     -11.881 -45.303  -7.159  1.00 19.42           H  
ATOM   1451  N   ARG A  84     -15.112 -46.783  -5.500  1.00 19.37           N  
ATOM   1452  CA  ARG A  84     -16.534 -46.494  -5.717  1.00 19.37           C  
ATOM   1453  C   ARG A  84     -17.093 -45.470  -4.724  1.00 19.37           C  
ATOM   1454  O   ARG A  84     -17.944 -44.649  -5.077  1.00 19.37           O  
ATOM   1455  CB  ARG A  84     -17.351 -47.775  -5.621  1.00 19.37           C  
ATOM   1456  CG  ARG A  84     -17.146 -48.763  -6.772  1.00 19.37           C  
ATOM   1457  CD  ARG A  84     -17.934 -50.018  -6.577  1.00 19.37           C  
ATOM   1458  NE  ARG A  84     -17.745 -50.961  -7.676  1.00 19.37           N  
ATOM   1459  CZ  ARG A  84     -18.217 -52.225  -7.694  1.00 19.37           C  
ATOM   1460  NH1 ARG A  84     -18.900 -52.689  -6.670  1.00 19.37           N  
ATOM   1461  NH2 ARG A  84     -17.993 -53.000  -8.742  1.00 19.37           N  
ATOM   1462  H   ARG A  84     -14.841 -47.699  -5.171  1.00 19.37           H  
ATOM   1463  HA  ARG A  84     -16.648 -46.089  -6.722  1.00 19.37           H  
ATOM   1464 1HB  ARG A  84     -17.113 -48.289  -4.692  1.00 19.37           H  
ATOM   1465 2HB  ARG A  84     -18.412 -47.521  -5.585  1.00 19.37           H  
ATOM   1466 1HG  ARG A  84     -17.466 -48.300  -7.705  1.00 19.37           H  
ATOM   1467 2HG  ARG A  84     -16.091 -49.026  -6.840  1.00 19.37           H  
ATOM   1468 1HD  ARG A  84     -17.618 -50.505  -5.654  1.00 19.37           H  
ATOM   1469 2HD  ARG A  84     -18.994 -49.776  -6.514  1.00 19.37           H  
ATOM   1470  HE  ARG A  84     -17.226 -50.643  -8.484  1.00 19.37           H  
ATOM   1471 1HH1 ARG A  84     -19.071 -52.098  -5.869  1.00 19.37           H  
ATOM   1472 2HH1 ARG A  84     -19.252 -53.635  -6.685  1.00 19.37           H  
ATOM   1473 1HH2 ARG A  84     -17.469 -52.646  -9.531  1.00 19.37           H  
ATOM   1474 2HH2 ARG A  84     -18.347 -53.946  -8.755  1.00 19.37           H  
ATOM   1475  N   HIS A  85     -16.561 -45.501  -3.498  1.00 19.35           N  
ATOM   1476  CA  HIS A  85     -16.991 -44.651  -2.386  1.00 19.35           C  
ATOM   1477  C   HIS A  85     -18.441 -44.935  -1.967  1.00 19.35           C  
ATOM   1478  O   HIS A  85     -19.075 -45.871  -2.454  1.00 19.35           O  
ATOM   1479  CB  HIS A  85     -16.834 -43.156  -2.734  1.00 19.35           C  
ATOM   1480  CG  HIS A  85     -15.421 -42.665  -2.945  1.00 19.35           C  
ATOM   1481  ND1 HIS A  85     -14.691 -42.913  -4.092  1.00 19.35           N  
ATOM   1482  CD2 HIS A  85     -14.630 -41.906  -2.155  1.00 19.35           C  
ATOM   1483  CE1 HIS A  85     -13.518 -42.337  -3.991  1.00 19.35           C  
ATOM   1484  NE2 HIS A  85     -13.448 -41.713  -2.825  1.00 19.35           N  
ATOM   1485  H   HIS A  85     -15.838 -46.179  -3.323  1.00 19.35           H  
ATOM   1486  HA  HIS A  85     -16.361 -44.851  -1.521  1.00 19.35           H  
ATOM   1487 1HB  HIS A  85     -17.416 -42.898  -3.582  1.00 19.35           H  
ATOM   1488 2HB  HIS A  85     -17.227 -42.558  -1.925  1.00 19.35           H  
ATOM   1489  HD1 HIS A  85     -14.946 -43.457  -4.912  1.00 19.35           H  
ATOM   1490  HD2 HIS A  85     -14.777 -41.461  -1.171  1.00 19.35           H  
ATOM   1491  HE1 HIS A  85     -12.808 -42.419  -4.807  1.00 19.35           H  
ATOM   1492  N   SER A  86     -18.945 -44.104  -1.051  1.00 19.35           N  
ATOM   1493  CA  SER A  86     -20.290 -44.172  -0.460  1.00 19.35           C  
ATOM   1494  C   SER A  86     -21.412 -43.563  -1.290  1.00 19.35           C  
ATOM   1495  O   SER A  86     -22.553 -43.485  -0.837  1.00 19.35           O  
ATOM   1496  CB  SER A  86     -20.271 -43.433   0.862  1.00 19.35           C  
ATOM   1497  OG  SER A  86     -20.023 -42.031   0.684  1.00 19.35           O  
ATOM   1498  H   SER A  86     -18.343 -43.376  -0.707  1.00 19.35           H  
ATOM   1499  HA  SER A  86     -20.525 -45.224  -0.287  1.00 19.35           H  
ATOM   1500 1HB  SER A  86     -21.224 -43.574   1.371  1.00 19.35           H  
ATOM   1501 2HB  SER A  86     -19.498 -43.858   1.497  1.00 19.35           H  
ATOM   1502  HG  SER A  86     -19.830 -41.690   1.571  1.00 19.35           H  
ATOM   1503  N   ARG A  87     -21.049 -42.958  -2.411  1.00 19.35           N  
ATOM   1504  CA  ARG A  87     -21.893 -42.161  -3.321  1.00 19.35           C  
ATOM   1505  C   ARG A  87     -22.180 -40.783  -2.735  1.00 19.35           C  
ATOM   1506  O   ARG A  87     -21.968 -39.768  -3.404  1.00 19.35           O  
ATOM   1507  CB  ARG A  87     -23.234 -42.813  -3.628  1.00 19.35           C  
ATOM   1508  CG  ARG A  87     -24.077 -42.021  -4.615  1.00 19.35           C  
ATOM   1509  CD  ARG A  87     -25.366 -42.685  -4.918  1.00 19.35           C  
ATOM   1510  NE  ARG A  87     -26.192 -41.876  -5.808  1.00 19.35           N  
ATOM   1511  CZ  ARG A  87     -27.447 -42.189  -6.190  1.00 19.35           C  
ATOM   1512  NH1 ARG A  87     -28.014 -43.293  -5.757  1.00 19.35           N  
ATOM   1513  NH2 ARG A  87     -28.111 -41.384  -7.000  1.00 19.35           N  
ATOM   1514  H   ARG A  87     -20.084 -43.091  -2.682  1.00 19.35           H  
ATOM   1515  HA  ARG A  87     -21.370 -42.040  -4.257  1.00 19.35           H  
ATOM   1516 1HB  ARG A  87     -23.083 -43.815  -4.023  1.00 19.35           H  
ATOM   1517 2HB  ARG A  87     -23.843 -42.893  -2.735  1.00 19.35           H  
ATOM   1518 1HG  ARG A  87     -24.288 -41.041  -4.189  1.00 19.35           H  
ATOM   1519 2HG  ARG A  87     -23.524 -41.900  -5.544  1.00 19.35           H  
ATOM   1520 1HD  ARG A  87     -25.178 -43.644  -5.399  1.00 19.35           H  
ATOM   1521 2HD  ARG A  87     -25.917 -42.846  -3.991  1.00 19.35           H  
ATOM   1522  HE  ARG A  87     -25.794 -41.018  -6.165  1.00 19.35           H  
ATOM   1523 1HH1 ARG A  87     -27.509 -43.912  -5.137  1.00 19.35           H  
ATOM   1524 2HH1 ARG A  87     -28.954 -43.524  -6.045  1.00 19.35           H  
ATOM   1525 1HH2 ARG A  87     -27.678 -40.534  -7.335  1.00 19.35           H  
ATOM   1526 2HH2 ARG A  87     -29.051 -41.618  -7.285  1.00 19.35           H  
ATOM   1527  N   ALA A  88     -22.493 -40.744  -1.441  1.00 19.29           N  
ATOM   1528  CA  ALA A  88     -22.739 -39.506  -0.730  1.00 19.29           C  
ATOM   1529  C   ALA A  88     -21.513 -38.625  -0.807  1.00 19.29           C  
ATOM   1530  O   ALA A  88     -21.628 -37.413  -0.983  1.00 19.29           O  
ATOM   1531  CB  ALA A  88     -23.101 -39.789   0.712  1.00 19.29           C  
ATOM   1532  H   ALA A  88     -22.630 -41.634  -0.968  1.00 19.29           H  
ATOM   1533  HA  ALA A  88     -23.563 -38.988  -1.210  1.00 19.29           H  
ATOM   1534 1HB  ALA A  88     -23.294 -38.852   1.229  1.00 19.29           H  
ATOM   1535 2HB  ALA A  88     -23.992 -40.414   0.743  1.00 19.29           H  
ATOM   1536 3HB  ALA A  88     -22.275 -40.309   1.196  1.00 19.29           H  
ATOM   1537  N   ASN A  89     -20.329 -39.241  -0.741  1.00 19.14           N  
ATOM   1538  CA  ASN A  89     -19.092 -38.473  -0.834  1.00 19.14           C  
ATOM   1539  C   ASN A  89     -18.938 -37.772  -2.186  1.00 19.14           C  
ATOM   1540  O   ASN A  89     -18.311 -36.717  -2.272  1.00 19.14           O  
ATOM   1541  CB  ASN A  89     -17.884 -39.352  -0.597  1.00 19.14           C  
ATOM   1542  CG  ASN A  89     -17.736 -39.781   0.842  1.00 19.14           C  
ATOM   1543  OD1 ASN A  89     -18.315 -39.185   1.754  1.00 19.14           O  
ATOM   1544  ND2 ASN A  89     -16.958 -40.811   1.068  1.00 19.14           N  
ATOM   1545  H   ASN A  89     -20.295 -40.247  -0.556  1.00 19.14           H  
ATOM   1546  HA  ASN A  89     -19.114 -37.695  -0.069  1.00 19.14           H  
ATOM   1547 1HB  ASN A  89     -17.962 -40.241  -1.224  1.00 19.14           H  
ATOM   1548 2HB  ASN A  89     -16.982 -38.820  -0.904  1.00 19.14           H  
ATOM   1549 1HD2 ASN A  89     -16.822 -41.136   2.005  1.00 19.14           H  
ATOM   1550 2HD2 ASN A  89     -16.497 -41.262   0.312  1.00 19.14           H  
ATOM   1551  N   HIS A  90     -19.489 -38.343  -3.262  1.00 18.91           N  
ATOM   1552  CA  HIS A  90     -19.307 -37.713  -4.557  1.00 18.91           C  
ATOM   1553  C   HIS A  90     -20.266 -36.550  -4.624  1.00 18.91           C  
ATOM   1554  O   HIS A  90     -19.935 -35.480  -5.130  1.00 18.91           O  
ATOM   1555  CB  HIS A  90     -19.584 -38.674  -5.721  1.00 18.91           C  
ATOM   1556  CG  HIS A  90     -18.619 -39.836  -5.842  1.00 18.91           C  
ATOM   1557  ND1 HIS A  90     -17.269 -39.683  -6.101  1.00 18.91           N  
ATOM   1558  CD2 HIS A  90     -18.838 -41.164  -5.766  1.00 18.91           C  
ATOM   1559  CE1 HIS A  90     -16.703 -40.888  -6.153  1.00 18.91           C  
ATOM   1560  NE2 HIS A  90     -17.647 -41.794  -5.954  1.00 18.91           N  
ATOM   1561  H   HIS A  90     -20.068 -39.169  -3.185  1.00 18.91           H  
ATOM   1562  HA  HIS A  90     -18.292 -37.331  -4.657  1.00 18.91           H  
ATOM   1563 1HB  HIS A  90     -20.591 -39.085  -5.608  1.00 18.91           H  
ATOM   1564 2HB  HIS A  90     -19.566 -38.120  -6.657  1.00 18.91           H  
ATOM   1565  HD2 HIS A  90     -19.771 -41.652  -5.592  1.00 18.91           H  
ATOM   1566  HE1 HIS A  90     -15.650 -41.094  -6.325  1.00 18.91           H  
ATOM   1567  HE2 HIS A  90     -17.557 -42.824  -5.916  1.00 18.91           H  
ATOM   1568  N   ILE A  91     -21.446 -36.746  -4.042  1.00 18.59           N  
ATOM   1569  CA  ILE A  91     -22.469 -35.717  -4.053  1.00 18.59           C  
ATOM   1570  C   ILE A  91     -21.955 -34.503  -3.284  1.00 18.59           C  
ATOM   1571  O   ILE A  91     -22.062 -33.363  -3.766  1.00 18.59           O  
ATOM   1572  CB  ILE A  91     -23.763 -36.271  -3.430  1.00 18.59           C  
ATOM   1573  CG1 ILE A  91     -24.339 -37.357  -4.372  1.00 18.59           C  
ATOM   1574  CG2 ILE A  91     -24.761 -35.151  -3.203  1.00 18.59           C  
ATOM   1575  CD1 ILE A  91     -25.442 -38.204  -3.761  1.00 18.59           C  
ATOM   1576  H   ILE A  91     -21.647 -37.657  -3.630  1.00 18.59           H  
ATOM   1577  HA  ILE A  91     -22.671 -35.424  -5.076  1.00 18.59           H  
ATOM   1578  HB  ILE A  91     -23.539 -36.744  -2.484  1.00 18.59           H  
ATOM   1579 1HG1 ILE A  91     -24.734 -36.871  -5.260  1.00 18.59           H  
ATOM   1580 2HG1 ILE A  91     -23.527 -38.024  -4.671  1.00 18.59           H  
ATOM   1581 1HG2 ILE A  91     -25.667 -35.560  -2.763  1.00 18.59           H  
ATOM   1582 2HG2 ILE A  91     -24.330 -34.412  -2.526  1.00 18.59           H  
ATOM   1583 3HG2 ILE A  91     -25.000 -34.676  -4.154  1.00 18.59           H  
ATOM   1584 1HD1 ILE A  91     -25.783 -38.936  -4.491  1.00 18.59           H  
ATOM   1585 2HD1 ILE A  91     -25.065 -38.720  -2.890  1.00 18.59           H  
ATOM   1586 3HD1 ILE A  91     -26.272 -37.565  -3.472  1.00 18.59           H  
ATOM   1587  N   GLU A  92     -21.361 -34.742  -2.111  1.00 18.19           N  
ATOM   1588  CA  GLU A  92     -20.783 -33.655  -1.333  1.00 18.19           C  
ATOM   1589  C   GLU A  92     -19.680 -32.938  -2.110  1.00 18.19           C  
ATOM   1590  O   GLU A  92     -19.655 -31.705  -2.163  1.00 18.19           O  
ATOM   1591  CB  GLU A  92     -20.229 -34.159  -0.001  1.00 18.19           C  
ATOM   1592  CG  GLU A  92     -19.602 -33.050   0.855  1.00 18.19           C  
ATOM   1593  CD  GLU A  92     -19.118 -33.491   2.232  1.00 18.19           C  
ATOM   1594  OE1 GLU A  92     -19.340 -34.607   2.608  1.00 18.19           O  
ATOM   1595  OE2 GLU A  92     -18.494 -32.684   2.893  1.00 18.19           O  
ATOM   1596  H   GLU A  92     -21.321 -35.699  -1.755  1.00 18.19           H  
ATOM   1597  HA  GLU A  92     -21.571 -32.933  -1.122  1.00 18.19           H  
ATOM   1598 1HB  GLU A  92     -21.026 -34.634   0.572  1.00 18.19           H  
ATOM   1599 2HB  GLU A  92     -19.467 -34.919  -0.191  1.00 18.19           H  
ATOM   1600 1HG  GLU A  92     -18.751 -32.651   0.304  1.00 18.19           H  
ATOM   1601 2HG  GLU A  92     -20.329 -32.247   0.969  1.00 18.19           H  
ATOM   1602  N   LYS A  93     -18.786 -33.695  -2.757  1.00 17.76           N  
ATOM   1603  CA  LYS A  93     -17.711 -33.062  -3.509  1.00 17.76           C  
ATOM   1604  C   LYS A  93     -18.248 -32.241  -4.673  1.00 17.76           C  
ATOM   1605  O   LYS A  93     -17.779 -31.125  -4.914  1.00 17.76           O  
ATOM   1606  CB  LYS A  93     -16.722 -34.115  -4.004  1.00 17.76           C  
ATOM   1607  CG  LYS A  93     -15.859 -34.719  -2.891  1.00 17.76           C  
ATOM   1608  CD  LYS A  93     -14.927 -35.800  -3.416  1.00 17.76           C  
ATOM   1609  CE  LYS A  93     -14.167 -36.464  -2.275  1.00 17.76           C  
ATOM   1610  NZ  LYS A  93     -13.270 -35.501  -1.574  1.00 17.76           N  
ATOM   1611  H   LYS A  93     -18.820 -34.715  -2.697  1.00 17.76           H  
ATOM   1612  HA  LYS A  93     -17.182 -32.384  -2.840  1.00 17.76           H  
ATOM   1613 1HB  LYS A  93     -17.272 -34.930  -4.481  1.00 17.76           H  
ATOM   1614 2HB  LYS A  93     -16.064 -33.679  -4.755  1.00 17.76           H  
ATOM   1615 1HG  LYS A  93     -15.254 -33.928  -2.449  1.00 17.76           H  
ATOM   1616 2HG  LYS A  93     -16.493 -35.130  -2.114  1.00 17.76           H  
ATOM   1617 1HD  LYS A  93     -15.519 -36.558  -3.936  1.00 17.76           H  
ATOM   1618 2HD  LYS A  93     -14.217 -35.366  -4.119  1.00 17.76           H  
ATOM   1619 1HE  LYS A  93     -14.887 -36.865  -1.560  1.00 17.76           H  
ATOM   1620 2HE  LYS A  93     -13.568 -37.285  -2.672  1.00 17.76           H  
ATOM   1621 1HZ  LYS A  93     -12.787 -35.972  -0.822  1.00 17.76           H  
ATOM   1622 2HZ  LYS A  93     -12.594 -35.129  -2.226  1.00 17.76           H  
ATOM   1623 3HZ  LYS A  93     -13.826 -34.747  -1.197  1.00 17.76           H  
ATOM   1624  N   HIS A  94     -19.277 -32.739  -5.356  1.00 17.33           N  
ATOM   1625  CA  HIS A  94     -19.830 -31.989  -6.469  1.00 17.33           C  
ATOM   1626  C   HIS A  94     -20.491 -30.720  -5.958  1.00 17.33           C  
ATOM   1627  O   HIS A  94     -20.341 -29.651  -6.559  1.00 17.33           O  
ATOM   1628  CB  HIS A  94     -20.850 -32.816  -7.260  1.00 17.33           C  
ATOM   1629  CG  HIS A  94     -20.251 -33.925  -8.099  1.00 17.33           C  
ATOM   1630  ND1 HIS A  94     -19.356 -33.685  -9.127  1.00 17.33           N  
ATOM   1631  CD2 HIS A  94     -20.447 -35.267  -8.082  1.00 17.33           C  
ATOM   1632  CE1 HIS A  94     -19.017 -34.834  -9.688  1.00 17.33           C  
ATOM   1633  NE2 HIS A  94     -19.665 -35.806  -9.074  1.00 17.33           N  
ATOM   1634  H   HIS A  94     -19.648 -33.661  -5.130  1.00 17.33           H  
ATOM   1635  HA  HIS A  94     -19.033 -31.699  -7.149  1.00 17.33           H  
ATOM   1636 1HB  HIS A  94     -21.553 -33.273  -6.558  1.00 17.33           H  
ATOM   1637 2HB  HIS A  94     -21.420 -32.160  -7.914  1.00 17.33           H  
ATOM   1638  HD2 HIS A  94     -21.103 -35.815  -7.408  1.00 17.33           H  
ATOM   1639  HE1 HIS A  94     -18.326 -34.959 -10.520  1.00 17.33           H  
ATOM   1640  HE2 HIS A  94     -19.604 -36.790  -9.296  1.00 17.33           H  
ATOM   1641  N   SER A  95     -21.183 -30.818  -4.822  1.00 16.89           N  
ATOM   1642  CA  SER A  95     -21.859 -29.664  -4.265  1.00 16.89           C  
ATOM   1643  C   SER A  95     -20.842 -28.587  -3.907  1.00 16.89           C  
ATOM   1644  O   SER A  95     -21.040 -27.410  -4.220  1.00 16.89           O  
ATOM   1645  CB  SER A  95     -22.629 -30.083  -3.030  1.00 16.89           C  
ATOM   1646  OG  SER A  95     -23.643 -30.998  -3.366  1.00 16.89           O  
ATOM   1647  H   SER A  95     -21.281 -31.721  -4.356  1.00 16.89           H  
ATOM   1648  HA  SER A  95     -22.548 -29.266  -5.009  1.00 16.89           H  
ATOM   1649 1HB  SER A  95     -21.949 -30.538  -2.313  1.00 16.89           H  
ATOM   1650 2HB  SER A  95     -23.064 -29.205  -2.558  1.00 16.89           H  
ATOM   1651  HG  SER A  95     -23.168 -31.805  -3.680  1.00 16.89           H  
ATOM   1652  N   LYS A  96     -19.722 -28.994  -3.302  1.00 16.46           N  
ATOM   1653  CA  LYS A  96     -18.689 -28.038  -2.934  1.00 16.46           C  
ATOM   1654  C   LYS A  96     -18.049 -27.401  -4.162  1.00 16.46           C  
ATOM   1655  O   LYS A  96     -17.752 -26.203  -4.159  1.00 16.46           O  
ATOM   1656  CB  LYS A  96     -17.647 -28.694  -2.037  1.00 16.46           C  
ATOM   1657  CG  LYS A  96     -18.163 -28.989  -0.635  1.00 16.46           C  
ATOM   1658  CD  LYS A  96     -17.106 -29.647   0.231  1.00 16.46           C  
ATOM   1659  CE  LYS A  96     -17.636 -29.894   1.635  1.00 16.46           C  
ATOM   1660  NZ  LYS A  96     -16.645 -30.595   2.495  1.00 16.46           N  
ATOM   1661  H   LYS A  96     -19.608 -29.980  -3.061  1.00 16.46           H  
ATOM   1662  HA  LYS A  96     -19.158 -27.242  -2.358  1.00 16.46           H  
ATOM   1663 1HB  LYS A  96     -17.334 -29.641  -2.485  1.00 16.46           H  
ATOM   1664 2HB  LYS A  96     -16.771 -28.056  -1.957  1.00 16.46           H  
ATOM   1665 1HG  LYS A  96     -18.497 -28.060  -0.166  1.00 16.46           H  
ATOM   1666 2HG  LYS A  96     -19.018 -29.661  -0.710  1.00 16.46           H  
ATOM   1667 1HD  LYS A  96     -16.826 -30.605  -0.213  1.00 16.46           H  
ATOM   1668 2HD  LYS A  96     -16.223 -29.014   0.285  1.00 16.46           H  
ATOM   1669 1HE  LYS A  96     -17.889 -28.941   2.093  1.00 16.46           H  
ATOM   1670 2HE  LYS A  96     -18.532 -30.492   1.570  1.00 16.46           H  
ATOM   1671 1HZ  LYS A  96     -17.046 -30.744   3.417  1.00 16.46           H  
ATOM   1672 2HZ  LYS A  96     -16.413 -31.493   2.083  1.00 16.46           H  
ATOM   1673 3HZ  LYS A  96     -15.812 -30.038   2.576  1.00 16.46           H  
ATOM   1674  N   ARG A  97     -17.856 -28.179  -5.230  1.00 16.08           N  
ATOM   1675  CA  ARG A  97     -17.286 -27.621  -6.449  1.00 16.08           C  
ATOM   1676  C   ARG A  97     -18.224 -26.571  -7.039  1.00 16.08           C  
ATOM   1677  O   ARG A  97     -17.781 -25.513  -7.492  1.00 16.08           O  
ATOM   1678  CB  ARG A  97     -17.019 -28.723  -7.457  1.00 16.08           C  
ATOM   1679  CG  ARG A  97     -15.856 -29.645  -7.098  1.00 16.08           C  
ATOM   1680  CD  ARG A  97     -15.769 -30.792  -8.026  1.00 16.08           C  
ATOM   1681  NE  ARG A  97     -14.696 -31.705  -7.677  1.00 16.08           N  
ATOM   1682  CZ  ARG A  97     -14.555 -32.934  -8.203  1.00 16.08           C  
ATOM   1683  NH1 ARG A  97     -15.423 -33.366  -9.090  1.00 16.08           N  
ATOM   1684  NH2 ARG A  97     -13.554 -33.708  -7.830  1.00 16.08           N  
ATOM   1685  H   ARG A  97     -18.082 -29.174  -5.189  1.00 16.08           H  
ATOM   1686  HA  ARG A  97     -16.339 -27.144  -6.201  1.00 16.08           H  
ATOM   1687 1HB  ARG A  97     -17.909 -29.343  -7.554  1.00 16.08           H  
ATOM   1688 2HB  ARG A  97     -16.818 -28.285  -8.434  1.00 16.08           H  
ATOM   1689 1HG  ARG A  97     -14.923 -29.084  -7.167  1.00 16.08           H  
ATOM   1690 2HG  ARG A  97     -15.973 -30.014  -6.086  1.00 16.08           H  
ATOM   1691 1HD  ARG A  97     -16.709 -31.347  -7.994  1.00 16.08           H  
ATOM   1692 2HD  ARG A  97     -15.598 -30.432  -9.039  1.00 16.08           H  
ATOM   1693  HE  ARG A  97     -14.016 -31.399  -6.995  1.00 16.08           H  
ATOM   1694 1HH1 ARG A  97     -16.191 -32.770  -9.374  1.00 16.08           H  
ATOM   1695 2HH1 ARG A  97     -15.322 -34.288  -9.488  1.00 16.08           H  
ATOM   1696 1HH2 ARG A  97     -12.885 -33.382  -7.148  1.00 16.08           H  
ATOM   1697 2HH2 ARG A  97     -13.457 -34.631  -8.231  1.00 16.08           H  
ATOM   1698  N   LYS A  98     -19.535 -26.820  -6.986  1.00 15.74           N  
ATOM   1699  CA  LYS A  98     -20.482 -25.840  -7.504  1.00 15.74           C  
ATOM   1700  C   LYS A  98     -20.424 -24.557  -6.672  1.00 15.74           C  
ATOM   1701  O   LYS A  98     -20.455 -23.440  -7.213  1.00 15.74           O  
ATOM   1702  CB  LYS A  98     -21.897 -26.415  -7.501  1.00 15.74           C  
ATOM   1703  CG  LYS A  98     -22.139 -27.510  -8.538  1.00 15.74           C  
ATOM   1704  CD  LYS A  98     -23.556 -28.062  -8.439  1.00 15.74           C  
ATOM   1705  CE  LYS A  98     -23.793 -29.171  -9.452  1.00 15.74           C  
ATOM   1706  NZ  LYS A  98     -25.167 -29.740  -9.342  1.00 15.74           N  
ATOM   1707  H   LYS A  98     -19.871 -27.712  -6.617  1.00 15.74           H  
ATOM   1708  HA  LYS A  98     -20.204 -25.593  -8.527  1.00 15.74           H  
ATOM   1709 1HB  LYS A  98     -22.108 -26.841  -6.519  1.00 15.74           H  
ATOM   1710 2HB  LYS A  98     -22.616 -25.616  -7.671  1.00 15.74           H  
ATOM   1711 1HG  LYS A  98     -21.983 -27.105  -9.536  1.00 15.74           H  
ATOM   1712 2HG  LYS A  98     -21.431 -28.319  -8.381  1.00 15.74           H  
ATOM   1713 1HD  LYS A  98     -23.717 -28.460  -7.435  1.00 15.74           H  
ATOM   1714 2HD  LYS A  98     -24.273 -27.261  -8.614  1.00 15.74           H  
ATOM   1715 1HE  LYS A  98     -23.653 -28.774 -10.455  1.00 15.74           H  
ATOM   1716 2HE  LYS A  98     -23.065 -29.968  -9.281  1.00 15.74           H  
ATOM   1717 1HZ  LYS A  98     -25.285 -30.473 -10.027  1.00 15.74           H  
ATOM   1718 2HZ  LYS A  98     -25.301 -30.121  -8.415  1.00 15.74           H  
ATOM   1719 3HZ  LYS A  98     -25.847 -29.012  -9.507  1.00 15.74           H  
ATOM   1720  N   GLN A  99     -20.283 -24.713  -5.350  1.00 15.40           N  
ATOM   1721  CA  GLN A  99     -20.210 -23.557  -4.466  1.00 15.40           C  
ATOM   1722  C   GLN A  99     -18.950 -22.747  -4.740  1.00 15.40           C  
ATOM   1723  O   GLN A  99     -19.005 -21.515  -4.802  1.00 15.40           O  
ATOM   1724  CB  GLN A  99     -20.213 -24.018  -3.004  1.00 15.40           C  
ATOM   1725  CG  GLN A  99     -21.536 -24.603  -2.540  1.00 15.40           C  
ATOM   1726  CD  GLN A  99     -21.453 -25.232  -1.153  1.00 15.40           C  
ATOM   1727  OE1 GLN A  99     -20.366 -25.508  -0.630  1.00 15.40           O  
ATOM   1728  NE2 GLN A  99     -22.612 -25.466  -0.547  1.00 15.40           N  
ATOM   1729  H   GLN A  99     -20.278 -25.653  -4.953  1.00 15.40           H  
ATOM   1730  HA  GLN A  99     -21.075 -22.925  -4.642  1.00 15.40           H  
ATOM   1731 1HB  GLN A  99     -19.446 -24.771  -2.860  1.00 15.40           H  
ATOM   1732 2HB  GLN A  99     -19.967 -23.177  -2.359  1.00 15.40           H  
ATOM   1733 1HG  GLN A  99     -22.271 -23.801  -2.502  1.00 15.40           H  
ATOM   1734 2HG  GLN A  99     -21.857 -25.358  -3.245  1.00 15.40           H  
ATOM   1735 1HE2 GLN A  99     -22.627 -25.878   0.364  1.00 15.40           H  
ATOM   1736 2HE2 GLN A  99     -23.471 -25.229  -1.002  1.00 15.40           H  
ATOM   1737  N   LYS A 100     -17.835 -23.427  -4.993  1.00 15.06           N  
ATOM   1738  CA  LYS A 100     -16.578 -22.741  -5.250  1.00 15.06           C  
ATOM   1739  C   LYS A 100     -16.600 -22.030  -6.590  1.00 15.06           C  
ATOM   1740  O   LYS A 100     -16.155 -20.886  -6.707  1.00 15.06           O  
ATOM   1741  CB  LYS A 100     -15.426 -23.732  -5.215  1.00 15.06           C  
ATOM   1742  CG  LYS A 100     -14.072 -23.110  -5.415  1.00 15.06           C  
ATOM   1743  CD  LYS A 100     -13.770 -22.082  -4.365  1.00 15.06           C  
ATOM   1744  CE  LYS A 100     -13.712 -22.710  -2.983  1.00 15.06           C  
ATOM   1745  NZ  LYS A 100     -13.224 -21.753  -1.983  1.00 15.06           N  
ATOM   1746  H   LYS A 100     -17.847 -24.447  -4.932  1.00 15.06           H  
ATOM   1747  HA  LYS A 100     -16.427 -21.996  -4.470  1.00 15.06           H  
ATOM   1748 1HB  LYS A 100     -15.428 -24.256  -4.258  1.00 15.06           H  
ATOM   1749 2HB  LYS A 100     -15.576 -24.483  -5.994  1.00 15.06           H  
ATOM   1750 1HG  LYS A 100     -13.305 -23.884  -5.372  1.00 15.06           H  
ATOM   1751 2HG  LYS A 100     -14.039 -22.629  -6.390  1.00 15.06           H  
ATOM   1752 1HD  LYS A 100     -12.812 -21.609  -4.591  1.00 15.06           H  
ATOM   1753 2HD  LYS A 100     -14.542 -21.309  -4.366  1.00 15.06           H  
ATOM   1754 1HE  LYS A 100     -14.714 -23.031  -2.700  1.00 15.06           H  
ATOM   1755 2HE  LYS A 100     -13.048 -23.576  -3.000  1.00 15.06           H  
ATOM   1756 1HZ  LYS A 100     -13.193 -22.181  -1.078  1.00 15.06           H  
ATOM   1757 2HZ  LYS A 100     -12.281 -21.497  -2.276  1.00 15.06           H  
ATOM   1758 3HZ  LYS A 100     -13.838 -20.932  -1.961  1.00 15.06           H  
ATOM   1759  N   ARG A 101     -17.157 -22.672  -7.610  1.00 14.75           N  
ATOM   1760  CA  ARG A 101     -17.234 -22.045  -8.915  1.00 14.75           C  
ATOM   1761  C   ARG A 101     -18.090 -20.787  -8.834  1.00 14.75           C  
ATOM   1762  O   ARG A 101     -17.779 -19.759  -9.453  1.00 14.75           O  
ATOM   1763  CB  ARG A 101     -17.809 -23.024  -9.923  1.00 14.75           C  
ATOM   1764  CG  ARG A 101     -16.873 -24.173 -10.306  1.00 14.75           C  
ATOM   1765  CD  ARG A 101     -17.568 -25.183 -11.144  1.00 14.75           C  
ATOM   1766  NE  ARG A 101     -16.693 -26.286 -11.521  1.00 14.75           N  
ATOM   1767  CZ  ARG A 101     -17.111 -27.432 -12.094  1.00 14.75           C  
ATOM   1768  NH1 ARG A 101     -18.390 -27.616 -12.339  1.00 14.75           N  
ATOM   1769  NH2 ARG A 101     -16.238 -28.373 -12.411  1.00 14.75           N  
ATOM   1770  H   ARG A 101     -17.514 -23.621  -7.485  1.00 14.75           H  
ATOM   1771  HA  ARG A 101     -16.226 -21.766  -9.228  1.00 14.75           H  
ATOM   1772 1HB  ARG A 101     -18.713 -23.471  -9.502  1.00 14.75           H  
ATOM   1773 2HB  ARG A 101     -18.095 -22.496 -10.830  1.00 14.75           H  
ATOM   1774 1HG  ARG A 101     -16.037 -23.775 -10.881  1.00 14.75           H  
ATOM   1775 2HG  ARG A 101     -16.493 -24.655  -9.411  1.00 14.75           H  
ATOM   1776 1HD  ARG A 101     -18.406 -25.593 -10.578  1.00 14.75           H  
ATOM   1777 2HD  ARG A 101     -17.939 -24.713 -12.053  1.00 14.75           H  
ATOM   1778  HE  ARG A 101     -15.702 -26.178 -11.349  1.00 14.75           H  
ATOM   1779 1HH1 ARG A 101     -19.058 -26.898 -12.097  1.00 14.75           H  
ATOM   1780 2HH1 ARG A 101     -18.703 -28.474 -12.771  1.00 14.75           H  
ATOM   1781 1HH2 ARG A 101     -15.254 -28.233 -12.227  1.00 14.75           H  
ATOM   1782 2HH2 ARG A 101     -16.555 -29.228 -12.844  1.00 14.75           H  
ATOM   1783  N   SER A 102     -19.163 -20.857  -8.029  1.00 14.47           N  
ATOM   1784  CA  SER A 102     -20.050 -19.727  -7.843  1.00 14.47           C  
ATOM   1785  C   SER A 102     -19.319 -18.585  -7.133  1.00 14.47           C  
ATOM   1786  O   SER A 102     -19.446 -17.419  -7.524  1.00 14.47           O  
ATOM   1787  CB  SER A 102     -21.257 -20.161  -7.035  1.00 14.47           C  
ATOM   1788  OG  SER A 102     -22.011 -21.121  -7.734  1.00 14.47           O  
ATOM   1789  H   SER A 102     -19.393 -21.734  -7.559  1.00 14.47           H  
ATOM   1790  HA  SER A 102     -20.380 -19.378  -8.821  1.00 14.47           H  
ATOM   1791 1HB  SER A 102     -20.935 -20.572  -6.085  1.00 14.47           H  
ATOM   1792 2HB  SER A 102     -21.877 -19.294  -6.822  1.00 14.47           H  
ATOM   1793  HG  SER A 102     -21.465 -21.947  -7.720  1.00 14.47           H  
ATOM   1794  N   GLN A 103     -18.520 -18.907  -6.107  1.00 14.26           N  
ATOM   1795  CA  GLN A 103     -17.790 -17.871  -5.374  1.00 14.26           C  
ATOM   1796  C   GLN A 103     -16.759 -17.185  -6.257  1.00 14.26           C  
ATOM   1797  O   GLN A 103     -16.661 -15.953  -6.279  1.00 14.26           O  
ATOM   1798  CB  GLN A 103     -17.071 -18.486  -4.172  1.00 14.26           C  
ATOM   1799  CG  GLN A 103     -17.983 -18.955  -3.050  1.00 14.26           C  
ATOM   1800  CD  GLN A 103     -17.235 -19.756  -1.970  1.00 14.26           C  
ATOM   1801  OE1 GLN A 103     -16.106 -20.247  -2.161  1.00 14.26           O  
ATOM   1802  NE2 GLN A 103     -17.874 -19.902  -0.812  1.00 14.26           N  
ATOM   1803  H   GLN A 103     -18.454 -19.881  -5.805  1.00 14.26           H  
ATOM   1804  HA  GLN A 103     -18.500 -17.123  -5.028  1.00 14.26           H  
ATOM   1805 1HB  GLN A 103     -16.495 -19.349  -4.507  1.00 14.26           H  
ATOM   1806 2HB  GLN A 103     -16.365 -17.764  -3.763  1.00 14.26           H  
ATOM   1807 1HG  GLN A 103     -18.412 -18.073  -2.572  1.00 14.26           H  
ATOM   1808 2HG  GLN A 103     -18.775 -19.566  -3.456  1.00 14.26           H  
ATOM   1809 1HE2 GLN A 103     -17.450 -20.415  -0.066  1.00 14.26           H  
ATOM   1810 2HE2 GLN A 103     -18.779 -19.504  -0.683  1.00 14.26           H  
ATOM   1811  N   VAL A 104     -16.037 -17.967  -7.050  1.00 14.19           N  
ATOM   1812  CA  VAL A 104     -15.016 -17.385  -7.902  1.00 14.19           C  
ATOM   1813  C   VAL A 104     -15.680 -16.488  -8.945  1.00 14.19           C  
ATOM   1814  O   VAL A 104     -15.259 -15.342  -9.137  1.00 14.19           O  
ATOM   1815  CB  VAL A 104     -14.153 -18.492  -8.546  1.00 14.19           C  
ATOM   1816  CG1 VAL A 104     -13.209 -17.895  -9.573  1.00 14.19           C  
ATOM   1817  CG2 VAL A 104     -13.340 -19.214  -7.444  1.00 14.19           C  
ATOM   1818  H   VAL A 104     -16.163 -18.981  -7.021  1.00 14.19           H  
ATOM   1819  HA  VAL A 104     -14.361 -16.770  -7.286  1.00 14.19           H  
ATOM   1820  HB  VAL A 104     -14.808 -19.207  -9.053  1.00 14.19           H  
ATOM   1821 1HG1 VAL A 104     -12.612 -18.685 -10.025  1.00 14.19           H  
ATOM   1822 2HG1 VAL A 104     -13.794 -17.402 -10.334  1.00 14.19           H  
ATOM   1823 3HG1 VAL A 104     -12.548 -17.172  -9.090  1.00 14.19           H  
ATOM   1824 1HG2 VAL A 104     -12.743 -19.997  -7.886  1.00 14.19           H  
ATOM   1825 2HG2 VAL A 104     -12.690 -18.498  -6.953  1.00 14.19           H  
ATOM   1826 3HG2 VAL A 104     -14.016 -19.648  -6.712  1.00 14.19           H  
ATOM   1827  N   SER A 105     -16.765 -16.975  -9.560  1.00 14.27           N  
ATOM   1828  CA  SER A 105     -17.503 -16.219 -10.564  1.00 14.27           C  
ATOM   1829  C   SER A 105     -18.054 -14.918  -9.970  1.00 14.27           C  
ATOM   1830  O   SER A 105     -18.043 -13.862 -10.618  1.00 14.27           O  
ATOM   1831  CB  SER A 105     -18.643 -17.066 -11.087  1.00 14.27           C  
ATOM   1832  OG  SER A 105     -18.155 -18.208 -11.742  1.00 14.27           O  
ATOM   1833  H   SER A 105     -17.081 -17.923  -9.353  1.00 14.27           H  
ATOM   1834  HA  SER A 105     -16.829 -15.976 -11.383  1.00 14.27           H  
ATOM   1835 1HB  SER A 105     -19.284 -17.367 -10.257  1.00 14.27           H  
ATOM   1836 2HB  SER A 105     -19.247 -16.477 -11.773  1.00 14.27           H  
ATOM   1837  HG  SER A 105     -17.827 -18.798 -11.019  1.00 14.27           H  
ATOM   1838  N   THR A 106     -18.519 -14.989  -8.718  1.00 14.48           N  
ATOM   1839  CA  THR A 106     -19.058 -13.838  -8.015  1.00 14.48           C  
ATOM   1840  C   THR A 106     -17.999 -12.762  -7.852  1.00 14.48           C  
ATOM   1841  O   THR A 106     -18.319 -11.588  -7.940  1.00 14.48           O  
ATOM   1842  CB  THR A 106     -19.620 -14.193  -6.636  1.00 14.48           C  
ATOM   1843  OG1 THR A 106     -20.684 -15.156  -6.785  1.00 14.48           O  
ATOM   1844  CG2 THR A 106     -20.169 -12.913  -5.976  1.00 14.48           C  
ATOM   1845  H   THR A 106     -18.532 -15.888  -8.241  1.00 14.48           H  
ATOM   1846  HA  THR A 106     -19.867 -13.418  -8.610  1.00 14.48           H  
ATOM   1847  HB  THR A 106     -18.835 -14.619  -6.016  1.00 14.48           H  
ATOM   1848  HG1 THR A 106     -20.324 -15.949  -7.249  1.00 14.48           H  
ATOM   1849 1HG2 THR A 106     -20.561 -13.145  -5.013  1.00 14.48           H  
ATOM   1850 2HG2 THR A 106     -19.362 -12.186  -5.869  1.00 14.48           H  
ATOM   1851 3HG2 THR A 106     -20.961 -12.490  -6.595  1.00 14.48           H  
ATOM   1852  N   HIS A 107     -16.750 -13.146  -7.563  1.00 14.80           N  
ATOM   1853  CA  HIS A 107     -15.678 -12.156  -7.428  1.00 14.80           C  
ATOM   1854  C   HIS A 107     -15.267 -11.591  -8.804  1.00 14.80           C  
ATOM   1855  O   HIS A 107     -14.957 -10.395  -8.938  1.00 14.80           O  
ATOM   1856  CB  HIS A 107     -14.444 -12.769  -6.752  1.00 14.80           C  
ATOM   1857  CG  HIS A 107     -14.598 -13.086  -5.293  1.00 14.80           C  
ATOM   1858  ND1 HIS A 107     -14.745 -12.107  -4.327  1.00 14.80           N  
ATOM   1859  CD2 HIS A 107     -14.602 -14.267  -4.634  1.00 14.80           C  
ATOM   1860  CE1 HIS A 107     -14.841 -12.682  -3.139  1.00 14.80           C  
ATOM   1861  NE2 HIS A 107     -14.756 -13.987  -3.300  1.00 14.80           N  
ATOM   1862  H   HIS A 107     -16.553 -14.141  -7.432  1.00 14.80           H  
ATOM   1863  HA  HIS A 107     -16.025 -11.327  -6.817  1.00 14.80           H  
ATOM   1864 1HB  HIS A 107     -14.167 -13.692  -7.273  1.00 14.80           H  
ATOM   1865 2HB  HIS A 107     -13.615 -12.078  -6.842  1.00 14.80           H  
ATOM   1866  HD2 HIS A 107     -14.496 -15.259  -5.078  1.00 14.80           H  
ATOM   1867  HE1 HIS A 107     -14.965 -12.166  -2.189  1.00 14.80           H  
ATOM   1868  HE2 HIS A 107     -14.791 -14.681  -2.564  1.00 14.80           H  
ATOM   1869  N   ILE A 108     -15.281 -12.447  -9.827  1.00 15.23           N  
ATOM   1870  CA  ILE A 108     -14.897 -12.038 -11.173  1.00 15.23           C  
ATOM   1871  C   ILE A 108     -15.827 -11.041 -11.820  1.00 15.23           C  
ATOM   1872  O   ILE A 108     -15.364 -10.076 -12.428  1.00 15.23           O  
ATOM   1873  CB  ILE A 108     -14.772 -13.227 -12.122  1.00 15.23           C  
ATOM   1874  CG1 ILE A 108     -13.614 -14.089 -11.715  1.00 15.23           C  
ATOM   1875  CG2 ILE A 108     -14.581 -12.708 -13.541  1.00 15.23           C  
ATOM   1876  CD1 ILE A 108     -13.583 -15.413 -12.391  1.00 15.23           C  
ATOM   1877  H   ILE A 108     -15.529 -13.423  -9.656  1.00 15.23           H  
ATOM   1878  HA  ILE A 108     -13.925 -11.570 -11.116  1.00 15.23           H  
ATOM   1879  HB  ILE A 108     -15.677 -13.835 -12.068  1.00 15.23           H  
ATOM   1880 1HG1 ILE A 108     -12.705 -13.567 -11.965  1.00 15.23           H  
ATOM   1881 2HG1 ILE A 108     -13.645 -14.239 -10.640  1.00 15.23           H  
ATOM   1882 1HG2 ILE A 108     -14.499 -13.548 -14.228  1.00 15.23           H  
ATOM   1883 2HG2 ILE A 108     -15.432 -12.098 -13.823  1.00 15.23           H  
ATOM   1884 3HG2 ILE A 108     -13.672 -12.106 -13.591  1.00 15.23           H  
ATOM   1885 1HD1 ILE A 108     -12.710 -15.969 -12.051  1.00 15.23           H  
ATOM   1886 2HD1 ILE A 108     -14.488 -15.963 -12.146  1.00 15.23           H  
ATOM   1887 3HD1 ILE A 108     -13.525 -15.270 -13.467  1.00 15.23           H  
ATOM   1888  N   ALA A 109     -17.132 -11.262 -11.747  1.00 15.71           N  
ATOM   1889  CA  ALA A 109     -17.996 -10.324 -12.444  1.00 15.71           C  
ATOM   1890  C   ALA A 109     -17.748  -8.857 -11.975  1.00 15.71           C  
ATOM   1891  O   ALA A 109     -17.632  -7.998 -12.846  1.00 15.71           O  
ATOM   1892  CB  ALA A 109     -19.457 -10.780 -12.348  1.00 15.71           C  
ATOM   1893  H   ALA A 109     -17.499 -12.074 -11.245  1.00 15.71           H  
ATOM   1894  HA  ALA A 109     -17.728 -10.355 -13.502  1.00 15.71           H  
ATOM   1895 1HB  ALA A 109     -20.076 -10.115 -12.934  1.00 15.71           H  
ATOM   1896 2HB  ALA A 109     -19.519 -11.783 -12.761  1.00 15.71           H  
ATOM   1897 3HB  ALA A 109     -19.845 -10.818 -11.364  1.00 15.71           H  
ATOM   1898  N   PRO A 110     -17.716  -8.492 -10.657  1.00 16.20           N  
ATOM   1899  CA  PRO A 110     -17.349  -7.172 -10.155  1.00 16.20           C  
ATOM   1900  C   PRO A 110     -16.003  -6.693 -10.671  1.00 16.20           C  
ATOM   1901  O   PRO A 110     -15.840  -5.511 -10.984  1.00 16.20           O  
ATOM   1902  CB  PRO A 110     -17.320  -7.400  -8.647  1.00 16.20           C  
ATOM   1903  CG  PRO A 110     -18.323  -8.456  -8.454  1.00 16.20           C  
ATOM   1904  CD  PRO A 110     -18.133  -9.369  -9.619  1.00 16.20           C  
ATOM   1905  HA  PRO A 110     -18.134  -6.457 -10.410  1.00 16.20           H  
ATOM   1906 1HB  PRO A 110     -16.309  -7.703  -8.330  1.00 16.20           H  
ATOM   1907 2HB  PRO A 110     -17.570  -6.471  -8.119  1.00 16.20           H  
ATOM   1908 1HG  PRO A 110     -18.179  -8.971  -7.493  1.00 16.20           H  
ATOM   1909 2HG  PRO A 110     -19.331  -8.028  -8.452  1.00 16.20           H  
ATOM   1910 1HD  PRO A 110     -17.366 -10.057  -9.415  1.00 16.20           H  
ATOM   1911 2HD  PRO A 110     -19.069  -9.822  -9.778  1.00 16.20           H  
ATOM   1912  N   TYR A 111     -15.039  -7.603 -10.821  1.00 16.72           N  
ATOM   1913  CA  TYR A 111     -13.762  -7.184 -11.379  1.00 16.72           C  
ATOM   1914  C   TYR A 111     -13.971  -6.630 -12.764  1.00 16.72           C  
ATOM   1915  O   TYR A 111     -13.572  -5.504 -13.082  1.00 16.72           O  
ATOM   1916  CB  TYR A 111     -12.761  -8.330 -11.418  1.00 16.72           C  
ATOM   1917  CG  TYR A 111     -11.486  -8.010 -12.140  1.00 16.72           C  
ATOM   1918  CD1 TYR A 111     -10.495  -7.252 -11.546  1.00 16.72           C  
ATOM   1919  CD2 TYR A 111     -11.314  -8.491 -13.424  1.00 16.72           C  
ATOM   1920  CE1 TYR A 111      -9.338  -6.970 -12.241  1.00 16.72           C  
ATOM   1921  CE2 TYR A 111     -10.162  -8.214 -14.118  1.00 16.72           C  
ATOM   1922  CZ  TYR A 111      -9.173  -7.452 -13.535  1.00 16.72           C  
ATOM   1923  OH  TYR A 111      -8.017  -7.170 -14.237  1.00 16.72           O  
ATOM   1924  H   TYR A 111     -15.163  -8.574 -10.522  1.00 16.72           H  
ATOM   1925  HA  TYR A 111     -13.358  -6.387 -10.756  1.00 16.72           H  
ATOM   1926 1HB  TYR A 111     -12.519  -8.596 -10.421  1.00 16.72           H  
ATOM   1927 2HB  TYR A 111     -13.198  -9.195 -11.887  1.00 16.72           H  
ATOM   1928  HD1 TYR A 111     -10.626  -6.876 -10.546  1.00 16.72           H  
ATOM   1929  HD2 TYR A 111     -12.098  -9.092 -13.883  1.00 16.72           H  
ATOM   1930  HE1 TYR A 111      -8.560  -6.372 -11.781  1.00 16.72           H  
ATOM   1931  HE2 TYR A 111     -10.032  -8.595 -15.130  1.00 16.72           H  
ATOM   1932  HH  TYR A 111      -8.020  -7.652 -15.067  1.00 16.72           H  
ATOM   1933  N   LEU A 112     -14.659  -7.413 -13.584  1.00 17.32           N  
ATOM   1934  CA  LEU A 112     -14.890  -7.020 -14.958  1.00 17.32           C  
ATOM   1935  C   LEU A 112     -15.735  -5.748 -15.007  1.00 17.32           C  
ATOM   1936  O   LEU A 112     -15.479  -4.847 -15.798  1.00 17.32           O  
ATOM   1937  CB  LEU A 112     -15.575  -8.173 -15.681  1.00 17.32           C  
ATOM   1938  CG  LEU A 112     -14.697  -9.415 -15.828  1.00 17.32           C  
ATOM   1939  CD1 LEU A 112     -15.519 -10.544 -16.407  1.00 17.32           C  
ATOM   1940  CD2 LEU A 112     -13.495  -9.085 -16.692  1.00 17.32           C  
ATOM   1941  H   LEU A 112     -15.000  -8.314 -13.241  1.00 17.32           H  
ATOM   1942  HA  LEU A 112     -13.930  -6.818 -15.429  1.00 17.32           H  
ATOM   1943 1HB  LEU A 112     -16.470  -8.455 -15.125  1.00 17.32           H  
ATOM   1944 2HB  LEU A 112     -15.869  -7.842 -16.675  1.00 17.32           H  
ATOM   1945  HG  LEU A 112     -14.352  -9.728 -14.840  1.00 17.32           H  
ATOM   1946 1HD1 LEU A 112     -14.900 -11.436 -16.493  1.00 17.32           H  
ATOM   1947 2HD1 LEU A 112     -16.362 -10.748 -15.747  1.00 17.32           H  
ATOM   1948 3HD1 LEU A 112     -15.886 -10.258 -17.389  1.00 17.32           H  
ATOM   1949 1HD2 LEU A 112     -12.862  -9.968 -16.785  1.00 17.32           H  
ATOM   1950 2HD2 LEU A 112     -13.834  -8.774 -17.681  1.00 17.32           H  
ATOM   1951 3HD2 LEU A 112     -12.927  -8.275 -16.232  1.00 17.32           H  
ATOM   1952  N   ALA A 113     -16.707  -5.636 -14.110  1.00 17.99           N  
ATOM   1953  CA  ALA A 113     -17.578  -4.469 -14.032  1.00 17.99           C  
ATOM   1954  C   ALA A 113     -16.798  -3.182 -13.776  1.00 17.99           C  
ATOM   1955  O   ALA A 113     -17.115  -2.128 -14.332  1.00 17.99           O  
ATOM   1956  CB  ALA A 113     -18.579  -4.684 -12.928  1.00 17.99           C  
ATOM   1957  H   ALA A 113     -16.882  -6.415 -13.475  1.00 17.99           H  
ATOM   1958  HA  ALA A 113     -18.096  -4.370 -14.987  1.00 17.99           H  
ATOM   1959 1HB  ALA A 113     -19.269  -3.870 -12.844  1.00 17.99           H  
ATOM   1960 2HB  ALA A 113     -19.105  -5.586 -13.157  1.00 17.99           H  
ATOM   1961 3HB  ALA A 113     -18.052  -4.789 -11.995  1.00 17.99           H  
ATOM   1962  N   SER A 114     -15.745  -3.288 -12.955  1.00 18.74           N  
ATOM   1963  CA  SER A 114     -14.900  -2.157 -12.596  1.00 18.74           C  
ATOM   1964  C   SER A 114     -13.896  -1.827 -13.694  1.00 18.74           C  
ATOM   1965  O   SER A 114     -13.210  -0.804 -13.627  1.00 18.74           O  
ATOM   1966  CB  SER A 114     -14.136  -2.435 -11.312  1.00 18.74           C  
ATOM   1967  OG  SER A 114     -13.096  -3.377 -11.493  1.00 18.74           O  
ATOM   1968  H   SER A 114     -15.554  -4.191 -12.514  1.00 18.74           H  
ATOM   1969  HA  SER A 114     -15.541  -1.288 -12.445  1.00 18.74           H  
ATOM   1970 1HB  SER A 114     -13.724  -1.507 -10.922  1.00 18.74           H  
ATOM   1971 2HB  SER A 114     -14.834  -2.818 -10.569  1.00 18.74           H  
ATOM   1972  HG  SER A 114     -13.436  -4.090 -12.081  1.00 18.74           H  
ATOM   1973  N   ASN A 115     -13.796  -2.698 -14.698  1.00 19.54           N  
ATOM   1974  CA  ASN A 115     -12.838  -2.585 -15.781  1.00 19.54           C  
ATOM   1975  C   ASN A 115     -13.562  -2.841 -17.114  1.00 19.54           C  
ATOM   1976  O   ASN A 115     -13.311  -3.865 -17.753  1.00 19.54           O  
ATOM   1977  CB  ASN A 115     -11.738  -3.619 -15.571  1.00 19.54           C  
ATOM   1978  CG  ASN A 115     -10.523  -3.460 -16.456  1.00 19.54           C  
ATOM   1979  OD1 ASN A 115      -9.961  -2.356 -16.627  1.00 19.54           O  
ATOM   1980  ND2 ASN A 115     -10.096  -4.557 -17.033  1.00 19.54           N  
ATOM   1981  H   ASN A 115     -14.426  -3.495 -14.736  1.00 19.54           H  
ATOM   1982  HA  ASN A 115     -12.415  -1.582 -15.798  1.00 19.54           H  
ATOM   1983 1HB  ASN A 115     -11.414  -3.591 -14.527  1.00 19.54           H  
ATOM   1984 2HB  ASN A 115     -12.161  -4.614 -15.738  1.00 19.54           H  
ATOM   1985 1HD2 ASN A 115      -9.296  -4.530 -17.633  1.00 19.54           H  
ATOM   1986 2HD2 ASN A 115     -10.580  -5.418 -16.879  1.00 19.54           H  
ATOM   1987  N   PRO A 116     -14.440  -1.920 -17.568  1.00 20.31           N  
ATOM   1988  CA  PRO A 116     -15.342  -2.082 -18.689  1.00 20.31           C  
ATOM   1989  C   PRO A 116     -14.597  -2.395 -19.966  1.00 20.31           C  
ATOM   1990  O   PRO A 116     -13.485  -1.915 -20.188  1.00 20.31           O  
ATOM   1991  CB  PRO A 116     -16.006  -0.703 -18.806  1.00 20.31           C  
ATOM   1992  CG  PRO A 116     -15.867  -0.097 -17.446  1.00 20.31           C  
ATOM   1993  CD  PRO A 116     -14.527  -0.573 -16.954  1.00 20.31           C  
ATOM   1994  HA  PRO A 116     -16.076  -2.871 -18.456  1.00 20.31           H  
ATOM   1995 1HB  PRO A 116     -15.508  -0.122 -19.599  1.00 20.31           H  
ATOM   1996 2HB  PRO A 116     -17.053  -0.816 -19.106  1.00 20.31           H  
ATOM   1997 1HG  PRO A 116     -15.937   0.998 -17.501  1.00 20.31           H  
ATOM   1998 2HG  PRO A 116     -16.688  -0.440 -16.790  1.00 20.31           H  
ATOM   1999 1HD  PRO A 116     -13.718   0.070 -17.326  1.00 20.31           H  
ATOM   2000 2HD  PRO A 116     -14.581  -0.577 -15.896  1.00 20.31           H  
ATOM   2001  N   VAL A 117     -15.240  -3.162 -20.821  1.00 20.99           N  
ATOM   2002  CA  VAL A 117     -14.688  -3.538 -22.106  1.00 20.99           C  
ATOM   2003  C   VAL A 117     -14.464  -2.325 -22.998  1.00 20.99           C  
ATOM   2004  O   VAL A 117     -15.354  -1.489 -23.161  1.00 20.99           O  
ATOM   2005  CB  VAL A 117     -15.665  -4.502 -22.797  1.00 20.99           C  
ATOM   2006  CG1 VAL A 117     -15.211  -4.816 -24.206  1.00 20.99           C  
ATOM   2007  CG2 VAL A 117     -15.792  -5.760 -21.963  1.00 20.99           C  
ATOM   2008  H   VAL A 117     -16.148  -3.519 -20.565  1.00 20.99           H  
ATOM   2009  HA  VAL A 117     -13.734  -4.039 -21.941  1.00 20.99           H  
ATOM   2010  HB  VAL A 117     -16.626  -4.025 -22.876  1.00 20.99           H  
ATOM   2011 1HG1 VAL A 117     -15.929  -5.484 -24.678  1.00 20.99           H  
ATOM   2012 2HG1 VAL A 117     -15.146  -3.894 -24.786  1.00 20.99           H  
ATOM   2013 3HG1 VAL A 117     -14.234  -5.294 -24.176  1.00 20.99           H  
ATOM   2014 1HG2 VAL A 117     -16.502  -6.439 -22.434  1.00 20.99           H  
ATOM   2015 2HG2 VAL A 117     -14.818  -6.243 -21.888  1.00 20.99           H  
ATOM   2016 3HG2 VAL A 117     -16.146  -5.499 -20.964  1.00 20.99           H  
ATOM   2017  N   PHE A 118     -13.264  -2.218 -23.563  1.00 21.54           N  
ATOM   2018  CA  PHE A 118     -12.943  -1.116 -24.460  1.00 21.54           C  
ATOM   2019  C   PHE A 118     -13.657  -1.277 -25.789  1.00 21.54           C  
ATOM   2020  O   PHE A 118     -13.601  -2.343 -26.406  1.00 21.54           O  
ATOM   2021  CB  PHE A 118     -11.440  -1.011 -24.705  1.00 21.54           C  
ATOM   2022  CG  PHE A 118     -11.078   0.130 -25.619  1.00 21.54           C  
ATOM   2023  CD1 PHE A 118     -11.127   1.439 -25.169  1.00 21.54           C  
ATOM   2024  CD2 PHE A 118     -10.691  -0.107 -26.933  1.00 21.54           C  
ATOM   2025  CE1 PHE A 118     -10.803   2.486 -26.010  1.00 21.54           C  
ATOM   2026  CE2 PHE A 118     -10.365   0.938 -27.771  1.00 21.54           C  
ATOM   2027  CZ  PHE A 118     -10.423   2.236 -27.310  1.00 21.54           C  
ATOM   2028  H   PHE A 118     -12.568  -2.923 -23.371  1.00 21.54           H  
ATOM   2029  HA  PHE A 118     -13.284  -0.188 -24.000  1.00 21.54           H  
ATOM   2030 1HB  PHE A 118     -10.923  -0.869 -23.756  1.00 21.54           H  
ATOM   2031 2HB  PHE A 118     -11.074  -1.935 -25.149  1.00 21.54           H  
ATOM   2032  HD1 PHE A 118     -11.430   1.638 -24.142  1.00 21.54           H  
ATOM   2033  HD2 PHE A 118     -10.652  -1.131 -27.299  1.00 21.54           H  
ATOM   2034  HE1 PHE A 118     -10.850   3.510 -25.645  1.00 21.54           H  
ATOM   2035  HE2 PHE A 118     -10.068   0.742 -28.799  1.00 21.54           H  
ATOM   2036  HZ  PHE A 118     -10.170   3.062 -27.974  1.00 21.54           H  
ATOM   2037  N   THR A 119     -14.290  -0.212 -26.252  1.00 21.91           N  
ATOM   2038  CA  THR A 119     -14.969  -0.263 -27.529  1.00 21.91           C  
ATOM   2039  C   THR A 119     -14.005   0.230 -28.609  1.00 21.91           C  
ATOM   2040  O   THR A 119     -13.505   1.349 -28.537  1.00 21.91           O  
ATOM   2041  CB  THR A 119     -16.238   0.601 -27.484  1.00 21.91           C  
ATOM   2042  OG1 THR A 119     -17.093   0.117 -26.455  1.00 21.91           O  
ATOM   2043  CG2 THR A 119     -16.989   0.529 -28.782  1.00 21.91           C  
ATOM   2044  H   THR A 119     -14.302   0.636 -25.705  1.00 21.91           H  
ATOM   2045  HA  THR A 119     -15.244  -1.294 -27.750  1.00 21.91           H  
ATOM   2046  HB  THR A 119     -15.967   1.634 -27.275  1.00 21.91           H  
ATOM   2047  HG1 THR A 119     -17.208  -0.833 -26.547  1.00 21.91           H  
ATOM   2048 1HG2 THR A 119     -17.879   1.143 -28.701  1.00 21.91           H  
ATOM   2049 2HG2 THR A 119     -16.373   0.891 -29.574  1.00 21.91           H  
ATOM   2050 3HG2 THR A 119     -17.272  -0.500 -28.985  1.00 21.91           H  
ATOM   2051  N   ALA A 120     -13.760  -0.613 -29.615  1.00 22.10           N  
ATOM   2052  CA  ALA A 120     -12.824  -0.320 -30.711  1.00 22.10           C  
ATOM   2053  C   ALA A 120     -13.200   0.929 -31.502  1.00 22.10           C  
ATOM   2054  O   ALA A 120     -12.339   1.623 -32.041  1.00 22.10           O  
ATOM   2055  CB  ALA A 120     -12.762  -1.500 -31.660  1.00 22.10           C  
ATOM   2056  H   ALA A 120     -14.213  -1.516 -29.596  1.00 22.10           H  
ATOM   2057  HA  ALA A 120     -11.840  -0.158 -30.276  1.00 22.10           H  
ATOM   2058 1HB  ALA A 120     -12.041  -1.291 -32.449  1.00 22.10           H  
ATOM   2059 2HB  ALA A 120     -12.455  -2.391 -31.112  1.00 22.10           H  
ATOM   2060 3HB  ALA A 120     -13.744  -1.663 -32.100  1.00 22.10           H  
ATOM   2061  N   ASN A 121     -14.495   1.181 -31.581  1.00 22.15           N  
ATOM   2062  CA  ASN A 121     -15.081   2.301 -32.302  1.00 22.15           C  
ATOM   2063  C   ASN A 121     -16.069   3.000 -31.379  1.00 22.15           C  
ATOM   2064  O   ASN A 121     -17.263   2.777 -31.506  1.00 22.15           O  
ATOM   2065  CB  ASN A 121     -15.797   1.820 -33.555  1.00 22.15           C  
ATOM   2066  CG  ASN A 121     -14.870   1.174 -34.552  1.00 22.15           C  
ATOM   2067  OD1 ASN A 121     -14.148   1.864 -35.279  1.00 22.15           O  
ATOM   2068  ND2 ASN A 121     -14.878  -0.136 -34.606  1.00 22.15           N  
ATOM   2069  H   ASN A 121     -15.110   0.548 -31.094  1.00 22.15           H  
ATOM   2070  HA  ASN A 121     -14.300   3.004 -32.590  1.00 22.15           H  
ATOM   2071 1HB  ASN A 121     -16.570   1.100 -33.275  1.00 22.15           H  
ATOM   2072 2HB  ASN A 121     -16.300   2.664 -34.033  1.00 22.15           H  
ATOM   2073 1HD2 ASN A 121     -14.282  -0.614 -35.254  1.00 22.15           H  
ATOM   2074 2HD2 ASN A 121     -15.481  -0.657 -34.005  1.00 22.15           H  
ATOM   2075  N   PRO A 122     -15.620   3.837 -30.436  1.00 22.12           N  
ATOM   2076  CA  PRO A 122     -16.424   4.389 -29.365  1.00 22.12           C  
ATOM   2077  C   PRO A 122     -17.703   5.010 -29.888  1.00 22.12           C  
ATOM   2078  O   PRO A 122     -17.720   5.675 -30.925  1.00 22.12           O  
ATOM   2079  CB  PRO A 122     -15.489   5.447 -28.770  1.00 22.12           C  
ATOM   2080  CG  PRO A 122     -14.104   4.910 -29.048  1.00 22.12           C  
ATOM   2081  CD  PRO A 122     -14.211   4.283 -30.417  1.00 22.12           C  
ATOM   2082  HA  PRO A 122     -16.646   3.598 -28.631  1.00 22.12           H  
ATOM   2083 1HB  PRO A 122     -15.680   6.421 -29.248  1.00 22.12           H  
ATOM   2084 2HB  PRO A 122     -15.693   5.571 -27.699  1.00 22.12           H  
ATOM   2085 1HG  PRO A 122     -13.357   5.714 -29.001  1.00 22.12           H  
ATOM   2086 2HG  PRO A 122     -13.818   4.164 -28.279  1.00 22.12           H  
ATOM   2087 1HD  PRO A 122     -14.021   5.020 -31.210  1.00 22.12           H  
ATOM   2088 2HD  PRO A 122     -13.514   3.447 -30.447  1.00 22.12           H  
ATOM   2089  N   VAL A 123     -18.768   4.786 -29.139  1.00 22.06           N  
ATOM   2090  CA  VAL A 123     -20.104   5.237 -29.483  1.00 22.06           C  
ATOM   2091  C   VAL A 123     -20.234   6.741 -29.559  1.00 22.06           C  
ATOM   2092  O   VAL A 123     -19.801   7.459 -28.657  1.00 22.06           O  
ATOM   2093  CB  VAL A 123     -21.090   4.724 -28.422  1.00 22.06           C  
ATOM   2094  CG1 VAL A 123     -22.492   5.290 -28.644  1.00 22.06           C  
ATOM   2095  CG2 VAL A 123     -21.119   3.262 -28.487  1.00 22.06           C  
ATOM   2096  H   VAL A 123     -18.653   4.245 -28.294  1.00 22.06           H  
ATOM   2097  HA  VAL A 123     -20.365   4.812 -30.453  1.00 22.06           H  
ATOM   2098  HB  VAL A 123     -20.755   5.043 -27.436  1.00 22.06           H  
ATOM   2099 1HG1 VAL A 123     -23.162   4.907 -27.875  1.00 22.06           H  
ATOM   2100 2HG1 VAL A 123     -22.471   6.378 -28.584  1.00 22.06           H  
ATOM   2101 3HG1 VAL A 123     -22.860   4.987 -29.626  1.00 22.06           H  
ATOM   2102 1HG2 VAL A 123     -21.796   2.884 -27.729  1.00 22.06           H  
ATOM   2103 2HG2 VAL A 123     -21.463   2.976 -29.471  1.00 22.06           H  
ATOM   2104 3HG2 VAL A 123     -20.122   2.863 -28.318  1.00 22.06           H  
ATOM   2105  N   ILE A 124     -20.844   7.209 -30.639  1.00 21.99           N  
ATOM   2106  CA  ILE A 124     -21.084   8.624 -30.805  1.00 21.99           C  
ATOM   2107  C   ILE A 124     -22.548   8.903 -30.530  1.00 21.99           C  
ATOM   2108  O   ILE A 124     -23.440   8.414 -31.228  1.00 21.99           O  
ATOM   2109  CB  ILE A 124     -20.714   9.104 -32.214  1.00 21.99           C  
ATOM   2110  CG1 ILE A 124     -19.235   8.842 -32.474  1.00 21.99           C  
ATOM   2111  CG2 ILE A 124     -21.027  10.581 -32.352  1.00 21.99           C  
ATOM   2112  CD1 ILE A 124     -18.824   9.101 -33.893  1.00 21.99           C  
ATOM   2113  H   ILE A 124     -21.153   6.560 -31.346  1.00 21.99           H  
ATOM   2114  HA  ILE A 124     -20.483   9.175 -30.084  1.00 21.99           H  
ATOM   2115  HB  ILE A 124     -21.285   8.541 -32.950  1.00 21.99           H  
ATOM   2116 1HG1 ILE A 124     -18.643   9.476 -31.817  1.00 21.99           H  
ATOM   2117 2HG1 ILE A 124     -19.010   7.798 -32.238  1.00 21.99           H  
ATOM   2118 1HG2 ILE A 124     -20.773  10.917 -33.357  1.00 21.99           H  
ATOM   2119 2HG2 ILE A 124     -22.082  10.751 -32.171  1.00 21.99           H  
ATOM   2120 3HG2 ILE A 124     -20.447  11.144 -31.623  1.00 21.99           H  
ATOM   2121 1HD1 ILE A 124     -17.760   8.890 -34.006  1.00 21.99           H  
ATOM   2122 2HD1 ILE A 124     -19.388   8.463 -34.555  1.00 21.99           H  
ATOM   2123 3HD1 ILE A 124     -19.018  10.142 -34.144  1.00 21.99           H  
ATOM   2124  N   ASN A 125     -22.807   9.715 -29.521  1.00 21.92           N  
ATOM   2125  CA  ASN A 125     -24.173   9.981 -29.101  1.00 21.92           C  
ATOM   2126  C   ASN A 125     -24.822  11.061 -29.953  1.00 21.92           C  
ATOM   2127  O   ASN A 125     -25.034  12.192 -29.512  1.00 21.92           O  
ATOM   2128  CB  ASN A 125     -24.201  10.336 -27.631  1.00 21.92           C  
ATOM   2129  CG  ASN A 125     -23.798   9.157 -26.764  1.00 21.92           C  
ATOM   2130  OD1 ASN A 125     -24.206   8.015 -27.010  1.00 21.92           O  
ATOM   2131  ND2 ASN A 125     -22.997   9.415 -25.763  1.00 21.92           N  
ATOM   2132  H   ASN A 125     -22.037  10.115 -29.003  1.00 21.92           H  
ATOM   2133  HA  ASN A 125     -24.760   9.072 -29.242  1.00 21.92           H  
ATOM   2134 1HB  ASN A 125     -23.521  11.167 -27.441  1.00 21.92           H  
ATOM   2135 2HB  ASN A 125     -25.204  10.658 -27.352  1.00 21.92           H  
ATOM   2136 1HD2 ASN A 125     -22.693   8.674 -25.162  1.00 21.92           H  
ATOM   2137 2HD2 ASN A 125     -22.685  10.350 -25.599  1.00 21.92           H  
ATOM   2138  N   VAL A 126     -25.107  10.699 -31.194  1.00 21.86           N  
ATOM   2139  CA  VAL A 126     -25.665  11.634 -32.155  1.00 21.86           C  
ATOM   2140  C   VAL A 126     -27.041  12.096 -31.697  1.00 21.86           C  
ATOM   2141  O   VAL A 126     -27.907  11.279 -31.380  1.00 21.86           O  
ATOM   2142  CB  VAL A 126     -25.786  10.966 -33.541  1.00 21.86           C  
ATOM   2143  CG1 VAL A 126     -26.489  11.908 -34.516  1.00 21.86           C  
ATOM   2144  CG2 VAL A 126     -24.395  10.579 -34.048  1.00 21.86           C  
ATOM   2145  H   VAL A 126     -24.878   9.741 -31.461  1.00 21.86           H  
ATOM   2146  HA  VAL A 126     -25.005  12.497 -32.230  1.00 21.86           H  
ATOM   2147  HB  VAL A 126     -26.399  10.070 -33.454  1.00 21.86           H  
ATOM   2148 1HG1 VAL A 126     -26.583  11.421 -35.486  1.00 21.86           H  
ATOM   2149 2HG1 VAL A 126     -27.484  12.155 -34.142  1.00 21.86           H  
ATOM   2150 3HG1 VAL A 126     -25.908  12.822 -34.625  1.00 21.86           H  
ATOM   2151 1HG2 VAL A 126     -24.482  10.096 -35.020  1.00 21.86           H  
ATOM   2152 2HG2 VAL A 126     -23.779  11.473 -34.140  1.00 21.86           H  
ATOM   2153 3HG2 VAL A 126     -23.937   9.888 -33.344  1.00 21.86           H  
ATOM   2154  N   SER A 127     -27.243  13.409 -31.672  1.00 21.80           N  
ATOM   2155  CA  SER A 127     -28.513  13.973 -31.241  1.00 21.80           C  
ATOM   2156  C   SER A 127     -29.456  14.163 -32.416  1.00 21.80           C  
ATOM   2157  O   SER A 127     -29.141  14.880 -33.365  1.00 21.80           O  
ATOM   2158  CB  SER A 127     -28.292  15.303 -30.552  1.00 21.80           C  
ATOM   2159  OG  SER A 127     -29.514  15.911 -30.231  1.00 21.80           O  
ATOM   2160  H   SER A 127     -26.492  14.025 -31.942  1.00 21.80           H  
ATOM   2161  HA  SER A 127     -28.977  13.285 -30.533  1.00 21.80           H  
ATOM   2162 1HB  SER A 127     -27.703  15.155 -29.647  1.00 21.80           H  
ATOM   2163 2HB  SER A 127     -27.722  15.955 -31.212  1.00 21.80           H  
ATOM   2164  HG  SER A 127     -30.083  15.814 -31.014  1.00 21.80           H  
ATOM   2165  N   HIS A 128     -30.595  13.490 -32.370  1.00 21.77           N  
ATOM   2166  CA  HIS A 128     -31.570  13.586 -33.444  1.00 21.77           C  
ATOM   2167  C   HIS A 128     -32.136  15.018 -33.437  1.00 21.77           C  
ATOM   2168  O   HIS A 128     -32.316  15.574 -32.351  1.00 21.77           O  
ATOM   2169  CB  HIS A 128     -32.711  12.578 -33.248  1.00 21.77           C  
ATOM   2170  CG  HIS A 128     -33.603  12.413 -34.459  1.00 21.77           C  
ATOM   2171  ND1 HIS A 128     -34.540  13.346 -34.828  1.00 21.77           N  
ATOM   2172  CD2 HIS A 128     -33.678  11.421 -35.375  1.00 21.77           C  
ATOM   2173  CE1 HIS A 128     -35.157  12.943 -35.922  1.00 21.77           C  
ATOM   2174  NE2 HIS A 128     -34.656  11.773 -36.276  1.00 21.77           N  
ATOM   2175  H   HIS A 128     -30.782  12.899 -31.571  1.00 21.77           H  
ATOM   2176  HA  HIS A 128     -31.084  13.352 -34.381  1.00 21.77           H  
ATOM   2177 1HB  HIS A 128     -32.294  11.602 -32.991  1.00 21.77           H  
ATOM   2178 2HB  HIS A 128     -33.335  12.898 -32.414  1.00 21.77           H  
ATOM   2179  HD1 HIS A 128     -34.717  14.243 -34.369  1.00 21.77           H  
ATOM   2180  HD2 HIS A 128     -33.136  10.481 -35.496  1.00 21.77           H  
ATOM   2181  HE1 HIS A 128     -35.940  13.557 -36.366  1.00 21.77           H  
ATOM   2182  N   PRO A 129     -32.378  15.659 -34.593  1.00 21.80           N  
ATOM   2183  CA  PRO A 129     -33.028  16.953 -34.723  1.00 21.80           C  
ATOM   2184  C   PRO A 129     -34.412  16.993 -34.059  1.00 21.80           C  
ATOM   2185  O   PRO A 129     -35.146  15.992 -34.023  1.00 21.80           O  
ATOM   2186  CB  PRO A 129     -33.099  17.136 -36.244  1.00 21.80           C  
ATOM   2187  CG  PRO A 129     -31.949  16.328 -36.786  1.00 21.80           C  
ATOM   2188  CD  PRO A 129     -31.833  15.135 -35.875  1.00 21.80           C  
ATOM   2189  HA  PRO A 129     -32.370  17.718 -34.276  1.00 21.80           H  
ATOM   2190 1HB  PRO A 129     -34.033  16.770 -36.616  1.00 21.80           H  
ATOM   2191 2HB  PRO A 129     -33.042  18.202 -36.505  1.00 21.80           H  
ATOM   2192 1HG  PRO A 129     -32.145  16.040 -37.833  1.00 21.80           H  
ATOM   2193 2HG  PRO A 129     -31.031  16.935 -36.793  1.00 21.80           H  
ATOM   2194 1HD  PRO A 129     -32.408  14.294 -36.267  1.00 21.80           H  
ATOM   2195 2HD  PRO A 129     -30.758  14.912 -35.785  1.00 21.80           H  
ATOM   2196  N   ALA A 130     -34.775  18.193 -33.593  1.00 21.89           N  
ATOM   2197  CA  ALA A 130     -36.006  18.518 -32.853  1.00 21.89           C  
ATOM   2198  C   ALA A 130     -37.299  18.154 -33.571  1.00 21.89           C  
ATOM   2199  O   ALA A 130     -38.349  18.043 -32.935  1.00 21.89           O  
ATOM   2200  CB  ALA A 130     -36.034  20.003 -32.546  1.00 21.89           C  
ATOM   2201  H   ALA A 130     -34.112  18.949 -33.710  1.00 21.89           H  
ATOM   2202  HA  ALA A 130     -35.979  17.962 -31.915  1.00 21.89           H  
ATOM   2203 1HB  ALA A 130     -36.922  20.231 -31.954  1.00 21.89           H  
ATOM   2204 2HB  ALA A 130     -35.143  20.278 -31.982  1.00 21.89           H  
ATOM   2205 3HB  ALA A 130     -36.065  20.567 -33.478  1.00 21.89           H  
ATOM   2206  N   ILE A 131     -37.231  17.942 -34.879  1.00 22.04           N  
ATOM   2207  CA  ILE A 131     -38.397  17.602 -35.690  1.00 22.04           C  
ATOM   2208  C   ILE A 131     -39.020  16.274 -35.233  1.00 22.04           C  
ATOM   2209  O   ILE A 131     -40.169  15.975 -35.565  1.00 22.04           O  
ATOM   2210  CB  ILE A 131     -37.983  17.499 -37.158  1.00 22.04           C  
ATOM   2211  CG1 ILE A 131     -37.018  16.348 -37.338  1.00 22.04           C  
ATOM   2212  CG2 ILE A 131     -37.304  18.794 -37.561  1.00 22.04           C  
ATOM   2213  CD1 ILE A 131     -36.658  16.058 -38.764  1.00 22.04           C  
ATOM   2214  H   ILE A 131     -36.332  18.031 -35.330  1.00 22.04           H  
ATOM   2215  HA  ILE A 131     -39.133  18.395 -35.586  1.00 22.04           H  
ATOM   2216  HB  ILE A 131     -38.850  17.319 -37.778  1.00 22.04           H  
ATOM   2217 1HG1 ILE A 131     -36.146  16.555 -36.773  1.00 22.04           H  
ATOM   2218 2HG1 ILE A 131     -37.470  15.450 -36.940  1.00 22.04           H  
ATOM   2219 1HG2 ILE A 131     -36.998  18.742 -38.606  1.00 22.04           H  
ATOM   2220 2HG2 ILE A 131     -37.994  19.619 -37.424  1.00 22.04           H  
ATOM   2221 3HG2 ILE A 131     -36.427  18.949 -36.931  1.00 22.04           H  
ATOM   2222 1HD1 ILE A 131     -35.972  15.210 -38.796  1.00 22.04           H  
ATOM   2223 2HD1 ILE A 131     -37.562  15.819 -39.325  1.00 22.04           H  
ATOM   2224 3HD1 ILE A 131     -36.176  16.930 -39.205  1.00 22.04           H  
ATOM   2225  N   THR A 132     -38.290  15.516 -34.403  1.00 22.24           N  
ATOM   2226  CA  THR A 132     -38.757  14.271 -33.817  1.00 22.24           C  
ATOM   2227  C   THR A 132     -40.020  14.462 -32.975  1.00 22.24           C  
ATOM   2228  O   THR A 132     -40.743  13.500 -32.723  1.00 22.24           O  
ATOM   2229  CB  THR A 132     -37.662  13.647 -32.938  1.00 22.24           C  
ATOM   2230  OG1 THR A 132     -38.043  12.316 -32.560  1.00 22.24           O  
ATOM   2231  CG2 THR A 132     -37.412  14.484 -31.694  1.00 22.24           C  
ATOM   2232  H   THR A 132     -37.338  15.814 -34.184  1.00 22.24           H  
ATOM   2233  HA  THR A 132     -38.987  13.579 -34.627  1.00 22.24           H  
ATOM   2234  HB  THR A 132     -36.759  13.606 -33.499  1.00 22.24           H  
ATOM   2235  HG1 THR A 132     -37.348  11.933 -32.019  1.00 22.24           H  
ATOM   2236 1HG2 THR A 132     -36.619  14.026 -31.108  1.00 22.24           H  
ATOM   2237 2HG2 THR A 132     -37.112  15.489 -31.989  1.00 22.24           H  
ATOM   2238 3HG2 THR A 132     -38.313  14.533 -31.093  1.00 22.24           H  
ATOM   2239  N   GLU A 133     -40.278  15.694 -32.511  1.00 22.44           N  
ATOM   2240  CA  GLU A 133     -41.462  15.968 -31.710  1.00 22.44           C  
ATOM   2241  C   GLU A 133     -42.690  16.320 -32.563  1.00 22.44           C  
ATOM   2242  O   GLU A 133     -43.794  16.463 -32.041  1.00 22.44           O  
ATOM   2243  CB  GLU A 133     -41.196  17.096 -30.712  1.00 22.44           C  
ATOM   2244  CG  GLU A 133     -40.146  16.762 -29.648  1.00 22.44           C  
ATOM   2245  CD  GLU A 133     -39.939  17.868 -28.627  1.00 22.44           C  
ATOM   2246  OE1 GLU A 133     -40.589  18.885 -28.725  1.00 22.44           O  
ATOM   2247  OE2 GLU A 133     -39.132  17.685 -27.744  1.00 22.44           O  
ATOM   2248  H   GLU A 133     -39.634  16.457 -32.731  1.00 22.44           H  
ATOM   2249  HA  GLU A 133     -41.701  15.066 -31.144  1.00 22.44           H  
ATOM   2250 1HB  GLU A 133     -40.851  17.980 -31.254  1.00 22.44           H  
ATOM   2251 2HB  GLU A 133     -42.125  17.361 -30.206  1.00 22.44           H  
ATOM   2252 1HG  GLU A 133     -40.439  15.848 -29.134  1.00 22.44           H  
ATOM   2253 2HG  GLU A 133     -39.202  16.577 -30.155  1.00 22.44           H  
ATOM   2254  N   ARG A 134     -42.533  16.409 -33.886  1.00 22.65           N  
ATOM   2255  CA  ARG A 134     -43.671  16.761 -34.731  1.00 22.65           C  
ATOM   2256  C   ARG A 134     -44.854  15.785 -34.628  1.00 22.65           C  
ATOM   2257  O   ARG A 134     -45.992  16.252 -34.593  1.00 22.65           O  
ATOM   2258  CB  ARG A 134     -43.248  16.928 -36.186  1.00 22.65           C  
ATOM   2259  CG  ARG A 134     -42.439  18.181 -36.467  1.00 22.65           C  
ATOM   2260  CD  ARG A 134     -41.947  18.213 -37.867  1.00 22.65           C  
ATOM   2261  NE  ARG A 134     -41.198  19.428 -38.154  1.00 22.65           N  
ATOM   2262  CZ  ARG A 134     -40.431  19.619 -39.246  1.00 22.65           C  
ATOM   2263  NH1 ARG A 134     -40.304  18.664 -40.140  1.00 22.65           N  
ATOM   2264  NH2 ARG A 134     -39.803  20.769 -39.415  1.00 22.65           N  
ATOM   2265  H   ARG A 134     -41.623  16.255 -34.318  1.00 22.65           H  
ATOM   2266  HA  ARG A 134     -44.028  17.738 -34.403  1.00 22.65           H  
ATOM   2267 1HB  ARG A 134     -42.642  16.095 -36.512  1.00 22.65           H  
ATOM   2268 2HB  ARG A 134     -44.133  16.958 -36.822  1.00 22.65           H  
ATOM   2269 1HG  ARG A 134     -43.059  19.060 -36.300  1.00 22.65           H  
ATOM   2270 2HG  ARG A 134     -41.582  18.209 -35.796  1.00 22.65           H  
ATOM   2271 1HD  ARG A 134     -41.288  17.359 -38.026  1.00 22.65           H  
ATOM   2272 2HD  ARG A 134     -42.788  18.157 -38.556  1.00 22.65           H  
ATOM   2273  HE  ARG A 134     -41.271  20.188 -37.492  1.00 22.65           H  
ATOM   2274 1HH1 ARG A 134     -40.782  17.782 -40.009  1.00 22.65           H  
ATOM   2275 2HH1 ARG A 134     -39.727  18.809 -40.955  1.00 22.65           H  
ATOM   2276 1HH2 ARG A 134     -39.901  21.505 -38.728  1.00 22.65           H  
ATOM   2277 2HH2 ARG A 134     -39.228  20.914 -40.231  1.00 22.65           H  
ATOM   2278  N   PRO A 135     -44.672  14.448 -34.513  1.00 22.82           N  
ATOM   2279  CA  PRO A 135     -45.741  13.488 -34.346  1.00 22.82           C  
ATOM   2280  C   PRO A 135     -46.600  13.778 -33.117  1.00 22.82           C  
ATOM   2281  O   PRO A 135     -47.731  13.313 -33.029  1.00 22.82           O  
ATOM   2282  CB  PRO A 135     -45.001  12.157 -34.212  1.00 22.82           C  
ATOM   2283  CG  PRO A 135     -43.696  12.382 -34.915  1.00 22.82           C  
ATOM   2284  CD  PRO A 135     -43.347  13.801 -34.601  1.00 22.82           C  
ATOM   2285  HA  PRO A 135     -46.354  13.486 -35.259  1.00 22.82           H  
ATOM   2286 1HB  PRO A 135     -44.865  11.914 -33.148  1.00 22.82           H  
ATOM   2287 2HB  PRO A 135     -45.597  11.346 -34.657  1.00 22.82           H  
ATOM   2288 1HG  PRO A 135     -42.933  11.674 -34.547  1.00 22.82           H  
ATOM   2289 2HG  PRO A 135     -43.805  12.201 -35.993  1.00 22.82           H  
ATOM   2290 1HD  PRO A 135     -42.887  13.789 -33.629  1.00 22.82           H  
ATOM   2291 2HD  PRO A 135     -42.703  14.202 -35.382  1.00 22.82           H  
ATOM   2292  N   MET A 136     -46.073  14.522 -32.132  1.00 22.95           N  
ATOM   2293  CA  MET A 136     -46.858  14.810 -30.937  1.00 22.95           C  
ATOM   2294  C   MET A 136     -47.866  15.908 -31.243  1.00 22.95           C  
ATOM   2295  O   MET A 136     -48.931  16.004 -30.626  1.00 22.95           O  
ATOM   2296  CB  MET A 136     -45.941  15.220 -29.798  1.00 22.95           C  
ATOM   2297  CG  MET A 136     -45.003  14.115 -29.340  1.00 22.95           C  
ATOM   2298  SD  MET A 136     -45.878  12.653 -28.726  1.00 22.95           S  
ATOM   2299  CE  MET A 136     -45.882  11.575 -30.158  1.00 22.95           C  
ATOM   2300  H   MET A 136     -45.147  14.938 -32.196  1.00 22.95           H  
ATOM   2301  HA  MET A 136     -47.405  13.914 -30.649  1.00 22.95           H  
ATOM   2302 1HB  MET A 136     -45.340  16.077 -30.105  1.00 22.95           H  
ATOM   2303 2HB  MET A 136     -46.539  15.531 -28.944  1.00 22.95           H  
ATOM   2304 1HG  MET A 136     -44.372  13.819 -30.182  1.00 22.95           H  
ATOM   2305 2HG  MET A 136     -44.357  14.492 -28.547  1.00 22.95           H  
ATOM   2306 1HE  MET A 136     -46.383  10.640 -29.903  1.00 22.95           H  
ATOM   2307 2HE  MET A 136     -46.415  12.052 -30.966  1.00 22.95           H  
ATOM   2308 3HE  MET A 136     -44.856  11.367 -30.464  1.00 22.95           H  
ATOM   2309  N   VAL A 137     -47.530  16.739 -32.224  1.00 23.06           N  
ATOM   2310  CA  VAL A 137     -48.380  17.831 -32.635  1.00 23.06           C  
ATOM   2311  C   VAL A 137     -49.474  17.209 -33.470  1.00 23.06           C  
ATOM   2312  O   VAL A 137     -50.664  17.500 -33.306  1.00 23.06           O  
ATOM   2313  CB  VAL A 137     -47.586  18.848 -33.474  1.00 23.06           C  
ATOM   2314  CG1 VAL A 137     -48.512  19.928 -33.990  1.00 23.06           C  
ATOM   2315  CG2 VAL A 137     -46.448  19.406 -32.638  1.00 23.06           C  
ATOM   2316  H   VAL A 137     -46.667  16.594 -32.738  1.00 23.06           H  
ATOM   2317  HA  VAL A 137     -48.810  18.318 -31.760  1.00 23.06           H  
ATOM   2318  HB  VAL A 137     -47.176  18.352 -34.342  1.00 23.06           H  
ATOM   2319 1HG1 VAL A 137     -47.946  20.629 -34.601  1.00 23.06           H  
ATOM   2320 2HG1 VAL A 137     -49.298  19.472 -34.594  1.00 23.06           H  
ATOM   2321 3HG1 VAL A 137     -48.958  20.456 -33.149  1.00 23.06           H  
ATOM   2322 1HG2 VAL A 137     -45.871  20.112 -33.234  1.00 23.06           H  
ATOM   2323 2HG2 VAL A 137     -46.852  19.912 -31.764  1.00 23.06           H  
ATOM   2324 3HG2 VAL A 137     -45.798  18.583 -32.318  1.00 23.06           H  
ATOM   2325  N   GLN A 138     -49.049  16.306 -34.360  1.00 23.14           N  
ATOM   2326  CA  GLN A 138     -49.967  15.613 -35.247  1.00 23.14           C  
ATOM   2327  C   GLN A 138     -50.925  14.749 -34.427  1.00 23.14           C  
ATOM   2328  O   GLN A 138     -52.126  14.704 -34.713  1.00 23.14           O  
ATOM   2329  CB  GLN A 138     -49.179  14.749 -36.227  1.00 23.14           C  
ATOM   2330  CG  GLN A 138     -48.355  15.553 -37.231  1.00 23.14           C  
ATOM   2331  CD  GLN A 138     -47.478  14.679 -38.121  1.00 23.14           C  
ATOM   2332  OE1 GLN A 138     -47.185  13.523 -37.800  1.00 23.14           O  
ATOM   2333  NE2 GLN A 138     -47.051  15.234 -39.252  1.00 23.14           N  
ATOM   2334  H   GLN A 138     -48.045  16.125 -34.427  1.00 23.14           H  
ATOM   2335  HA  GLN A 138     -50.547  16.350 -35.799  1.00 23.14           H  
ATOM   2336 1HB  GLN A 138     -48.519  14.095 -35.675  1.00 23.14           H  
ATOM   2337 2HB  GLN A 138     -49.867  14.118 -36.784  1.00 23.14           H  
ATOM   2338 1HG  GLN A 138     -49.031  16.122 -37.867  1.00 23.14           H  
ATOM   2339 2HG  GLN A 138     -47.706  16.232 -36.672  1.00 23.14           H  
ATOM   2340 1HE2 GLN A 138     -46.472  14.713 -39.881  1.00 23.14           H  
ATOM   2341 2HE2 GLN A 138     -47.310  16.175 -39.474  1.00 23.14           H  
ATOM   2342  N   ASP A 139     -50.414  14.106 -33.369  1.00 23.19           N  
ATOM   2343  CA  ASP A 139     -51.242  13.295 -32.487  1.00 23.19           C  
ATOM   2344  C   ASP A 139     -52.260  14.143 -31.763  1.00 23.19           C  
ATOM   2345  O   ASP A 139     -53.451  13.827 -31.783  1.00 23.19           O  
ATOM   2346  CB  ASP A 139     -50.402  12.531 -31.463  1.00 23.19           C  
ATOM   2347  CG  ASP A 139     -51.253  11.666 -30.533  1.00 23.19           C  
ATOM   2348  OD1 ASP A 139     -51.989  10.808 -31.001  1.00 23.19           O  
ATOM   2349  OD2 ASP A 139     -51.195  11.837 -29.323  1.00 23.19           O  
ATOM   2350  H   ASP A 139     -49.414  14.135 -33.186  1.00 23.19           H  
ATOM   2351  HA  ASP A 139     -51.777  12.568 -33.096  1.00 23.19           H  
ATOM   2352 1HB  ASP A 139     -49.679  11.898 -31.980  1.00 23.19           H  
ATOM   2353 2HB  ASP A 139     -49.834  13.241 -30.861  1.00 23.19           H  
ATOM   2354  N   ALA A 140     -51.817  15.225 -31.119  1.00 23.20           N  
ATOM   2355  CA  ALA A 140     -52.765  16.060 -30.404  1.00 23.20           C  
ATOM   2356  C   ALA A 140     -53.820  16.598 -31.355  1.00 23.20           C  
ATOM   2357  O   ALA A 140     -55.009  16.606 -31.030  1.00 23.20           O  
ATOM   2358  CB  ALA A 140     -52.041  17.208 -29.733  1.00 23.20           C  
ATOM   2359  H   ALA A 140     -50.825  15.466 -31.103  1.00 23.20           H  
ATOM   2360  HA  ALA A 140     -53.259  15.448 -29.651  1.00 23.20           H  
ATOM   2361 1HB  ALA A 140     -52.753  17.822 -29.185  1.00 23.20           H  
ATOM   2362 2HB  ALA A 140     -51.293  16.809 -29.046  1.00 23.20           H  
ATOM   2363 3HB  ALA A 140     -51.545  17.814 -30.495  1.00 23.20           H  
ATOM   2364  N   THR A 141     -53.399  16.975 -32.562  1.00 23.16           N  
ATOM   2365  CA  THR A 141     -54.311  17.500 -33.554  1.00 23.16           C  
ATOM   2366  C   THR A 141     -55.330  16.441 -33.954  1.00 23.16           C  
ATOM   2367  O   THR A 141     -56.533  16.713 -34.006  1.00 23.16           O  
ATOM   2368  CB  THR A 141     -53.534  17.973 -34.789  1.00 23.16           C  
ATOM   2369  OG1 THR A 141     -52.619  19.016 -34.412  1.00 23.16           O  
ATOM   2370  CG2 THR A 141     -54.484  18.474 -35.816  1.00 23.16           C  
ATOM   2371  H   THR A 141     -52.406  16.944 -32.791  1.00 23.16           H  
ATOM   2372  HA  THR A 141     -54.844  18.347 -33.125  1.00 23.16           H  
ATOM   2373  HB  THR A 141     -52.968  17.143 -35.200  1.00 23.16           H  
ATOM   2374  HG1 THR A 141     -51.933  18.620 -33.825  1.00 23.16           H  
ATOM   2375 1HG2 THR A 141     -53.936  18.800 -36.697  1.00 23.16           H  
ATOM   2376 2HG2 THR A 141     -55.148  17.662 -36.076  1.00 23.16           H  
ATOM   2377 3HG2 THR A 141     -55.060  19.307 -35.415  1.00 23.16           H  
ATOM   2378  N   SER A 142     -54.847  15.220 -34.198  1.00 23.08           N  
ATOM   2379  CA  SER A 142     -55.692  14.114 -34.601  1.00 23.08           C  
ATOM   2380  C   SER A 142     -56.709  13.787 -33.514  1.00 23.08           C  
ATOM   2381  O   SER A 142     -57.884  13.546 -33.810  1.00 23.08           O  
ATOM   2382  CB  SER A 142     -54.831  12.900 -34.886  1.00 23.08           C  
ATOM   2383  OG  SER A 142     -53.984  13.137 -35.980  1.00 23.08           O  
ATOM   2384  H   SER A 142     -53.844  15.058 -34.139  1.00 23.08           H  
ATOM   2385  HA  SER A 142     -56.226  14.397 -35.508  1.00 23.08           H  
ATOM   2386 1HB  SER A 142     -54.235  12.662 -34.006  1.00 23.08           H  
ATOM   2387 2HB  SER A 142     -55.468  12.044 -35.092  1.00 23.08           H  
ATOM   2388  HG  SER A 142     -53.332  13.805 -35.663  1.00 23.08           H  
ATOM   2389  N   LYS A 143     -56.277  13.816 -32.248  1.00 22.99           N  
ATOM   2390  CA  LYS A 143     -57.194  13.540 -31.153  1.00 22.99           C  
ATOM   2391  C   LYS A 143     -58.255  14.627 -31.066  1.00 22.99           C  
ATOM   2392  O   LYS A 143     -59.433  14.327 -30.867  1.00 22.99           O  
ATOM   2393  CB  LYS A 143     -56.445  13.396 -29.827  1.00 22.99           C  
ATOM   2394  CG  LYS A 143     -55.632  12.085 -29.685  1.00 22.99           C  
ATOM   2395  CD  LYS A 143     -55.016  11.971 -28.292  1.00 22.99           C  
ATOM   2396  CE  LYS A 143     -54.467  10.553 -27.998  1.00 22.99           C  
ATOM   2397  NZ  LYS A 143     -53.196  10.232 -28.717  1.00 22.99           N  
ATOM   2398  H   LYS A 143     -55.293  14.004 -32.052  1.00 22.99           H  
ATOM   2399  HA  LYS A 143     -57.699  12.598 -31.357  1.00 22.99           H  
ATOM   2400 1HB  LYS A 143     -55.743  14.228 -29.724  1.00 22.99           H  
ATOM   2401 2HB  LYS A 143     -57.150  13.456 -28.999  1.00 22.99           H  
ATOM   2402 1HG  LYS A 143     -56.277  11.226 -29.867  1.00 22.99           H  
ATOM   2403 2HG  LYS A 143     -54.825  12.074 -30.426  1.00 22.99           H  
ATOM   2404 1HD  LYS A 143     -54.180  12.674 -28.227  1.00 22.99           H  
ATOM   2405 2HD  LYS A 143     -55.754  12.238 -27.540  1.00 22.99           H  
ATOM   2406 1HE  LYS A 143     -54.291  10.469 -26.928  1.00 22.99           H  
ATOM   2407 2HE  LYS A 143     -55.221   9.825 -28.288  1.00 22.99           H  
ATOM   2408 1HZ  LYS A 143     -52.890   9.313 -28.483  1.00 22.99           H  
ATOM   2409 2HZ  LYS A 143     -53.264  10.288 -29.740  1.00 22.99           H  
ATOM   2410 3HZ  LYS A 143     -52.454  10.888 -28.476  1.00 22.99           H  
ATOM   2411  N   LEU A 144     -57.867  15.885 -31.266  1.00 22.90           N  
ATOM   2412  CA  LEU A 144     -58.847  16.958 -31.231  1.00 22.90           C  
ATOM   2413  C   LEU A 144     -59.855  16.799 -32.364  1.00 22.90           C  
ATOM   2414  O   LEU A 144     -61.056  17.017 -32.167  1.00 22.90           O  
ATOM   2415  CB  LEU A 144     -58.138  18.309 -31.299  1.00 22.90           C  
ATOM   2416  CG  LEU A 144     -57.338  18.666 -30.040  1.00 22.90           C  
ATOM   2417  CD1 LEU A 144     -56.509  19.913 -30.298  1.00 22.90           C  
ATOM   2418  CD2 LEU A 144     -58.307  18.871 -28.887  1.00 22.90           C  
ATOM   2419  H   LEU A 144     -56.880  16.105 -31.413  1.00 22.90           H  
ATOM   2420  HA  LEU A 144     -59.383  16.903 -30.287  1.00 22.90           H  
ATOM   2421 1HB  LEU A 144     -57.445  18.293 -32.140  1.00 22.90           H  
ATOM   2422 2HB  LEU A 144     -58.874  19.089 -31.470  1.00 22.90           H  
ATOM   2423  HG  LEU A 144     -56.665  17.857 -29.793  1.00 22.90           H  
ATOM   2424 1HD1 LEU A 144     -55.936  20.162 -29.405  1.00 22.90           H  
ATOM   2425 2HD1 LEU A 144     -55.825  19.724 -31.126  1.00 22.90           H  
ATOM   2426 3HD1 LEU A 144     -57.168  20.741 -30.551  1.00 22.90           H  
ATOM   2427 1HD2 LEU A 144     -57.750  19.116 -27.983  1.00 22.90           H  
ATOM   2428 2HD2 LEU A 144     -58.990  19.684 -29.127  1.00 22.90           H  
ATOM   2429 3HD2 LEU A 144     -58.874  17.957 -28.726  1.00 22.90           H  
ATOM   2430  N   TYR A 145     -59.383  16.371 -33.542  1.00 22.83           N  
ATOM   2431  CA  TYR A 145     -60.285  16.151 -34.661  1.00 22.83           C  
ATOM   2432  C   TYR A 145     -61.269  15.031 -34.339  1.00 22.83           C  
ATOM   2433  O   TYR A 145     -62.463  15.140 -34.637  1.00 22.83           O  
ATOM   2434  CB  TYR A 145     -59.511  15.810 -35.936  1.00 22.83           C  
ATOM   2435  CG  TYR A 145     -58.769  16.971 -36.543  1.00 22.83           C  
ATOM   2436  CD1 TYR A 145     -57.767  16.735 -37.469  1.00 22.83           C  
ATOM   2437  CD2 TYR A 145     -59.082  18.267 -36.171  1.00 22.83           C  
ATOM   2438  CE1 TYR A 145     -57.092  17.794 -38.039  1.00 22.83           C  
ATOM   2439  CE2 TYR A 145     -58.400  19.327 -36.732  1.00 22.83           C  
ATOM   2440  CZ  TYR A 145     -57.413  19.095 -37.667  1.00 22.83           C  
ATOM   2441  OH  TYR A 145     -56.738  20.156 -38.233  1.00 22.83           O  
ATOM   2442  H   TYR A 145     -58.381  16.230 -33.663  1.00 22.83           H  
ATOM   2443  HA  TYR A 145     -60.859  17.060 -34.831  1.00 22.83           H  
ATOM   2444 1HB  TYR A 145     -58.787  15.029 -35.716  1.00 22.83           H  
ATOM   2445 2HB  TYR A 145     -60.198  15.416 -36.682  1.00 22.83           H  
ATOM   2446  HD1 TYR A 145     -57.519  15.712 -37.754  1.00 22.83           H  
ATOM   2447  HD2 TYR A 145     -59.865  18.451 -35.436  1.00 22.83           H  
ATOM   2448  HE1 TYR A 145     -56.308  17.609 -38.772  1.00 22.83           H  
ATOM   2449  HE2 TYR A 145     -58.648  20.347 -36.442  1.00 22.83           H  
ATOM   2450  HH  TYR A 145     -56.051  19.822 -38.815  1.00 22.83           H  
ATOM   2451  N   LYS A 146     -60.781  13.962 -33.697  1.00 22.74           N  
ATOM   2452  CA  LYS A 146     -61.637  12.847 -33.307  1.00 22.74           C  
ATOM   2453  C   LYS A 146     -62.724  13.322 -32.356  1.00 22.74           C  
ATOM   2454  O   LYS A 146     -63.906  13.023 -32.545  1.00 22.74           O  
ATOM   2455  CB  LYS A 146     -60.820  11.735 -32.651  1.00 22.74           C  
ATOM   2456  CG  LYS A 146     -61.635  10.513 -32.235  1.00 22.74           C  
ATOM   2457  CD  LYS A 146     -60.743   9.424 -31.643  1.00 22.74           C  
ATOM   2458  CE  LYS A 146     -61.564   8.228 -31.178  1.00 22.74           C  
ATOM   2459  NZ  LYS A 146     -60.705   7.159 -30.589  1.00 22.74           N  
ATOM   2460  H   LYS A 146     -59.780  13.913 -33.499  1.00 22.74           H  
ATOM   2461  HA  LYS A 146     -62.117  12.448 -34.199  1.00 22.74           H  
ATOM   2462 1HB  LYS A 146     -60.030  11.415 -33.330  1.00 22.74           H  
ATOM   2463 2HB  LYS A 146     -60.338  12.123 -31.758  1.00 22.74           H  
ATOM   2464 1HG  LYS A 146     -62.360  10.817 -31.483  1.00 22.74           H  
ATOM   2465 2HG  LYS A 146     -62.171  10.115 -33.094  1.00 22.74           H  
ATOM   2466 1HD  LYS A 146     -60.025   9.096 -32.397  1.00 22.74           H  
ATOM   2467 2HD  LYS A 146     -60.192   9.831 -30.795  1.00 22.74           H  
ATOM   2468 1HE  LYS A 146     -62.281   8.559 -30.429  1.00 22.74           H  
ATOM   2469 2HE  LYS A 146     -62.106   7.816 -32.029  1.00 22.74           H  
ATOM   2470 1HZ  LYS A 146     -61.284   6.385 -30.293  1.00 22.74           H  
ATOM   2471 2HZ  LYS A 146     -60.042   6.838 -31.280  1.00 22.74           H  
ATOM   2472 3HZ  LYS A 146     -60.206   7.528 -29.792  1.00 22.74           H  
ATOM   2473  N   ILE A 147     -62.334  14.119 -31.363  1.00 22.65           N  
ATOM   2474  CA  ILE A 147     -63.294  14.611 -30.391  1.00 22.65           C  
ATOM   2475  C   ILE A 147     -64.344  15.464 -31.073  1.00 22.65           C  
ATOM   2476  O   ILE A 147     -65.540  15.278 -30.835  1.00 22.65           O  
ATOM   2477  CB  ILE A 147     -62.588  15.450 -29.314  1.00 22.65           C  
ATOM   2478  CG1 ILE A 147     -61.700  14.544 -28.450  1.00 22.65           C  
ATOM   2479  CG2 ILE A 147     -63.627  16.182 -28.469  1.00 22.65           C  
ATOM   2480  CD1 ILE A 147     -60.732  15.305 -27.572  1.00 22.65           C  
ATOM   2481  H   ILE A 147     -61.344  14.345 -31.259  1.00 22.65           H  
ATOM   2482  HA  ILE A 147     -63.782  13.764 -29.921  1.00 22.65           H  
ATOM   2483  HB  ILE A 147     -61.935  16.178 -29.795  1.00 22.65           H  
ATOM   2484 1HG1 ILE A 147     -62.334  13.933 -27.813  1.00 22.65           H  
ATOM   2485 2HG1 ILE A 147     -61.130  13.885 -29.102  1.00 22.65           H  
ATOM   2486 1HG2 ILE A 147     -63.121  16.783 -27.716  1.00 22.65           H  
ATOM   2487 2HG2 ILE A 147     -64.224  16.831 -29.108  1.00 22.65           H  
ATOM   2488 3HG2 ILE A 147     -64.277  15.457 -27.980  1.00 22.65           H  
ATOM   2489 1HD1 ILE A 147     -60.137  14.601 -26.992  1.00 22.65           H  
ATOM   2490 2HD1 ILE A 147     -60.076  15.901 -28.197  1.00 22.65           H  
ATOM   2491 3HD1 ILE A 147     -61.285  15.956 -26.898  1.00 22.65           H  
ATOM   2492  N   ALA A 148     -63.909  16.385 -31.933  1.00 22.55           N  
ATOM   2493  CA  ALA A 148     -64.825  17.244 -32.665  1.00 22.55           C  
ATOM   2494  C   ALA A 148     -65.755  16.443 -33.576  1.00 22.55           C  
ATOM   2495  O   ALA A 148     -66.944  16.757 -33.697  1.00 22.55           O  
ATOM   2496  CB  ALA A 148     -64.029  18.234 -33.492  1.00 22.55           C  
ATOM   2497  H   ALA A 148     -62.905  16.498 -32.078  1.00 22.55           H  
ATOM   2498  HA  ALA A 148     -65.436  17.783 -31.943  1.00 22.55           H  
ATOM   2499 1HB  ALA A 148     -64.705  18.898 -34.023  1.00 22.55           H  
ATOM   2500 2HB  ALA A 148     -63.381  18.814 -32.834  1.00 22.55           H  
ATOM   2501 3HB  ALA A 148     -63.417  17.685 -34.208  1.00 22.55           H  
ATOM   2502  N   SER A 149     -65.215  15.396 -34.209  1.00 22.44           N  
ATOM   2503  CA  SER A 149     -65.976  14.564 -35.127  1.00 22.44           C  
ATOM   2504  C   SER A 149     -67.093  13.840 -34.406  1.00 22.44           C  
ATOM   2505  O   SER A 149     -68.192  13.714 -34.935  1.00 22.44           O  
ATOM   2506  CB  SER A 149     -65.065  13.556 -35.796  1.00 22.44           C  
ATOM   2507  OG  SER A 149     -64.116  14.200 -36.606  1.00 22.44           O  
ATOM   2508  H   SER A 149     -64.225  15.190 -34.085  1.00 22.44           H  
ATOM   2509  HA  SER A 149     -66.417  15.205 -35.890  1.00 22.44           H  
ATOM   2510 1HB  SER A 149     -64.560  12.965 -35.040  1.00 22.44           H  
ATOM   2511 2HB  SER A 149     -65.661  12.874 -36.398  1.00 22.44           H  
ATOM   2512  HG  SER A 149     -63.543  14.704 -35.983  1.00 22.44           H  
ATOM   2513  N   ILE A 150     -66.807  13.361 -33.197  1.00 22.31           N  
ATOM   2514  CA  ILE A 150     -67.794  12.669 -32.381  1.00 22.31           C  
ATOM   2515  C   ILE A 150     -68.792  13.643 -31.772  1.00 22.31           C  
ATOM   2516  O   ILE A 150     -70.006  13.418 -31.809  1.00 22.31           O  
ATOM   2517  CB  ILE A 150     -67.112  11.890 -31.248  1.00 22.31           C  
ATOM   2518  CG1 ILE A 150     -66.255  10.763 -31.839  1.00 22.31           C  
ATOM   2519  CG2 ILE A 150     -68.174  11.346 -30.286  1.00 22.31           C  
ATOM   2520  CD1 ILE A 150     -65.319  10.134 -30.841  1.00 22.31           C  
ATOM   2521  H   ILE A 150     -65.856  13.468 -32.841  1.00 22.31           H  
ATOM   2522  HA  ILE A 150     -68.336  11.971 -33.014  1.00 22.31           H  
ATOM   2523  HB  ILE A 150     -66.436  12.561 -30.708  1.00 22.31           H  
ATOM   2524 1HG1 ILE A 150     -66.910   9.989 -32.235  1.00 22.31           H  
ATOM   2525 2HG1 ILE A 150     -65.659  11.165 -32.660  1.00 22.31           H  
ATOM   2526 1HG2 ILE A 150     -67.686  10.804 -29.477  1.00 22.31           H  
ATOM   2527 2HG2 ILE A 150     -68.750  12.173 -29.872  1.00 22.31           H  
ATOM   2528 3HG2 ILE A 150     -68.842  10.672 -30.822  1.00 22.31           H  
ATOM   2529 1HD1 ILE A 150     -64.743   9.349 -31.329  1.00 22.31           H  
ATOM   2530 2HD1 ILE A 150     -64.642  10.899 -30.456  1.00 22.31           H  
ATOM   2531 3HD1 ILE A 150     -65.892   9.707 -30.021  1.00 22.31           H  
ATOM   2532  N   ALA A 151     -68.286  14.727 -31.197  1.00 22.18           N  
ATOM   2533  CA  ALA A 151     -69.150  15.693 -30.562  1.00 22.18           C  
ATOM   2534  C   ALA A 151     -70.141  16.293 -31.537  1.00 22.18           C  
ATOM   2535  O   ALA A 151     -71.295  16.494 -31.185  1.00 22.18           O  
ATOM   2536  CB  ALA A 151     -68.324  16.798 -29.941  1.00 22.18           C  
ATOM   2537  H   ALA A 151     -67.281  14.886 -31.188  1.00 22.18           H  
ATOM   2538  HA  ALA A 151     -69.708  15.182 -29.780  1.00 22.18           H  
ATOM   2539 1HB  ALA A 151     -68.981  17.505 -29.439  1.00 22.18           H  
ATOM   2540 2HB  ALA A 151     -67.626  16.371 -29.219  1.00 22.18           H  
ATOM   2541 3HB  ALA A 151     -67.764  17.311 -30.724  1.00 22.18           H  
ATOM   2542  N   ALA A 152     -69.731  16.552 -32.776  1.00 22.06           N  
ATOM   2543  CA  ALA A 152     -70.642  17.190 -33.709  1.00 22.06           C  
ATOM   2544  C   ALA A 152     -72.018  16.474 -33.832  1.00 22.06           C  
ATOM   2545  O   ALA A 152     -73.020  17.139 -33.566  1.00 22.06           O  
ATOM   2546  CB  ALA A 152     -69.946  17.353 -35.059  1.00 22.06           C  
ATOM   2547  H   ALA A 152     -68.766  16.373 -33.062  1.00 22.06           H  
ATOM   2548  HA  ALA A 152     -70.850  18.190 -33.329  1.00 22.06           H  
ATOM   2549 1HB  ALA A 152     -70.602  17.892 -35.741  1.00 22.06           H  
ATOM   2550 2HB  ALA A 152     -69.029  17.928 -34.904  1.00 22.06           H  
ATOM   2551 3HB  ALA A 152     -69.673  16.418 -35.502  1.00 22.06           H  
ATOM   2552  N   PRO A 153     -72.159  15.165 -34.203  1.00 21.96           N  
ATOM   2553  CA  PRO A 153     -73.440  14.482 -34.262  1.00 21.96           C  
ATOM   2554  C   PRO A 153     -74.107  14.331 -32.904  1.00 21.96           C  
ATOM   2555  O   PRO A 153     -75.338  14.257 -32.827  1.00 21.96           O  
ATOM   2556  CB  PRO A 153     -73.077  13.118 -34.858  1.00 21.96           C  
ATOM   2557  CG  PRO A 153     -71.631  12.944 -34.554  1.00 21.96           C  
ATOM   2558  CD  PRO A 153     -71.055  14.339 -34.639  1.00 21.96           C  
ATOM   2559  HA  PRO A 153     -74.096  15.025 -34.953  1.00 21.96           H  
ATOM   2560 1HB  PRO A 153     -73.701  12.333 -34.402  1.00 21.96           H  
ATOM   2561 2HB  PRO A 153     -73.289  13.107 -35.937  1.00 21.96           H  
ATOM   2562 1HG  PRO A 153     -71.511  12.496 -33.558  1.00 21.96           H  
ATOM   2563 2HG  PRO A 153     -71.158  12.256 -35.268  1.00 21.96           H  
ATOM   2564 1HD  PRO A 153     -70.232  14.419 -33.998  1.00 21.96           H  
ATOM   2565 2HD  PRO A 153     -70.793  14.543 -35.677  1.00 21.96           H  
ATOM   2566  N   VAL A 154     -73.334  14.362 -31.816  1.00 21.87           N  
ATOM   2567  CA  VAL A 154     -73.967  14.250 -30.509  1.00 21.87           C  
ATOM   2568  C   VAL A 154     -74.687  15.539 -30.171  1.00 21.87           C  
ATOM   2569  O   VAL A 154     -75.864  15.539 -29.784  1.00 21.87           O  
ATOM   2570  CB  VAL A 154     -72.918  13.947 -29.431  1.00 21.87           C  
ATOM   2571  CG1 VAL A 154     -73.545  14.000 -28.055  1.00 21.87           C  
ATOM   2572  CG2 VAL A 154     -72.329  12.572 -29.689  1.00 21.87           C  
ATOM   2573  H   VAL A 154     -72.310  14.403 -31.873  1.00 21.87           H  
ATOM   2574  HA  VAL A 154     -74.690  13.436 -30.540  1.00 21.87           H  
ATOM   2575  HB  VAL A 154     -72.135  14.698 -29.476  1.00 21.87           H  
ATOM   2576 1HG1 VAL A 154     -72.785  13.791 -27.303  1.00 21.87           H  
ATOM   2577 2HG1 VAL A 154     -73.959  14.994 -27.886  1.00 21.87           H  
ATOM   2578 3HG1 VAL A 154     -74.338  13.256 -27.987  1.00 21.87           H  
ATOM   2579 1HG2 VAL A 154     -71.567  12.353 -28.941  1.00 21.87           H  
ATOM   2580 2HG2 VAL A 154     -73.117  11.824 -29.636  1.00 21.87           H  
ATOM   2581 3HG2 VAL A 154     -71.888  12.548 -30.670  1.00 21.87           H  
ATOM   2582  N   LEU A 155     -73.977  16.643 -30.354  1.00 21.79           N  
ATOM   2583  CA  LEU A 155     -74.508  17.954 -30.075  1.00 21.79           C  
ATOM   2584  C   LEU A 155     -75.650  18.247 -31.027  1.00 21.79           C  
ATOM   2585  O   LEU A 155     -76.689  18.768 -30.613  1.00 21.79           O  
ATOM   2586  CB  LEU A 155     -73.390  18.984 -30.247  1.00 21.79           C  
ATOM   2587  CG  LEU A 155     -72.252  18.885 -29.215  1.00 21.79           C  
ATOM   2588  CD1 LEU A 155     -71.128  19.824 -29.619  1.00 21.79           C  
ATOM   2589  CD2 LEU A 155     -72.783  19.207 -27.844  1.00 21.79           C  
ATOM   2590  H   LEU A 155     -73.022  16.562 -30.692  1.00 21.79           H  
ATOM   2591  HA  LEU A 155     -74.879  17.977 -29.053  1.00 21.79           H  
ATOM   2592 1HB  LEU A 155     -72.948  18.846 -31.238  1.00 21.79           H  
ATOM   2593 2HB  LEU A 155     -73.817  19.981 -30.192  1.00 21.79           H  
ATOM   2594  HG  LEU A 155     -71.858  17.872 -29.209  1.00 21.79           H  
ATOM   2595 1HD1 LEU A 155     -70.312  19.745 -28.902  1.00 21.79           H  
ATOM   2596 2HD1 LEU A 155     -70.769  19.544 -30.611  1.00 21.79           H  
ATOM   2597 3HD1 LEU A 155     -71.497  20.847 -29.638  1.00 21.79           H  
ATOM   2598 1HD2 LEU A 155     -71.974  19.124 -27.116  1.00 21.79           H  
ATOM   2599 2HD2 LEU A 155     -73.178  20.222 -27.835  1.00 21.79           H  
ATOM   2600 3HD2 LEU A 155     -73.575  18.504 -27.589  1.00 21.79           H  
ATOM   2601  N   ALA A 156     -75.483  17.855 -32.299  1.00 21.73           N  
ATOM   2602  CA  ALA A 156     -76.514  18.058 -33.301  1.00 21.73           C  
ATOM   2603  C   ALA A 156     -77.782  17.289 -32.967  1.00 21.73           C  
ATOM   2604  O   ALA A 156     -78.882  17.815 -33.121  1.00 21.73           O  
ATOM   2605  CB  ALA A 156     -76.012  17.625 -34.662  1.00 21.73           C  
ATOM   2606  H   ALA A 156     -74.602  17.435 -32.595  1.00 21.73           H  
ATOM   2607  HA  ALA A 156     -76.754  19.120 -33.326  1.00 21.73           H  
ATOM   2608 1HB  ALA A 156     -76.781  17.805 -35.410  1.00 21.73           H  
ATOM   2609 2HB  ALA A 156     -75.114  18.188 -34.915  1.00 21.73           H  
ATOM   2610 3HB  ALA A 156     -75.780  16.570 -34.630  1.00 21.73           H  
ATOM   2611  N   SER A 157     -77.645  16.049 -32.478  1.00 21.69           N  
ATOM   2612  CA  SER A 157     -78.812  15.252 -32.128  1.00 21.69           C  
ATOM   2613  C   SER A 157     -79.551  15.898 -30.969  1.00 21.69           C  
ATOM   2614  O   SER A 157     -80.791  15.976 -30.962  1.00 21.69           O  
ATOM   2615  CB  SER A 157     -78.390  13.849 -31.736  1.00 21.69           C  
ATOM   2616  OG  SER A 157     -77.828  13.167 -32.821  1.00 21.69           O  
ATOM   2617  H   SER A 157     -76.722  15.623 -32.383  1.00 21.69           H  
ATOM   2618  HA  SER A 157     -79.477  15.206 -32.990  1.00 21.69           H  
ATOM   2619 1HB  SER A 157     -77.660  13.904 -30.925  1.00 21.69           H  
ATOM   2620 2HB  SER A 157     -79.253  13.302 -31.364  1.00 21.69           H  
ATOM   2621  HG  SER A 157     -76.953  13.593 -32.971  1.00 21.69           H  
ATOM   2622  N   GLY A 158     -78.779  16.383 -29.990  1.00 21.70           N  
ATOM   2623  CA  GLY A 158     -79.331  17.049 -28.824  1.00 21.70           C  
ATOM   2624  C   GLY A 158     -80.117  18.286 -29.230  1.00 21.70           C  
ATOM   2625  O   GLY A 158     -81.306  18.412 -28.922  1.00 21.70           O  
ATOM   2626  H   GLY A 158     -77.765  16.266 -30.051  1.00 21.70           H  
ATOM   2627 1HA  GLY A 158     -79.975  16.360 -28.279  1.00 21.70           H  
ATOM   2628 2HA  GLY A 158     -78.516  17.333 -28.158  1.00 21.70           H  
ATOM   2629  N   LEU A 159     -79.450  19.193 -29.943  1.00 21.77           N  
ATOM   2630  CA  LEU A 159     -80.074  20.436 -30.358  1.00 21.77           C  
ATOM   2631  C   LEU A 159     -81.237  20.225 -31.301  1.00 21.77           C  
ATOM   2632  O   LEU A 159     -82.282  20.856 -31.138  1.00 21.77           O  
ATOM   2633  CB  LEU A 159     -79.034  21.308 -31.045  1.00 21.77           C  
ATOM   2634  CG  LEU A 159     -77.968  21.876 -30.139  1.00 21.77           C  
ATOM   2635  CD1 LEU A 159     -76.905  22.543 -30.985  1.00 21.77           C  
ATOM   2636  CD2 LEU A 159     -78.619  22.863 -29.179  1.00 21.77           C  
ATOM   2637  H   LEU A 159     -78.475  19.017 -30.188  1.00 21.77           H  
ATOM   2638  HA  LEU A 159     -80.437  20.948 -29.469  1.00 21.77           H  
ATOM   2639 1HB  LEU A 159     -78.527  20.701 -31.800  1.00 21.77           H  
ATOM   2640 2HB  LEU A 159     -79.530  22.123 -31.540  1.00 21.77           H  
ATOM   2641  HG  LEU A 159     -77.497  21.071 -29.574  1.00 21.77           H  
ATOM   2642 1HD1 LEU A 159     -76.128  22.951 -30.340  1.00 21.77           H  
ATOM   2643 2HD1 LEU A 159     -76.468  21.803 -31.659  1.00 21.77           H  
ATOM   2644 3HD1 LEU A 159     -77.356  23.347 -31.566  1.00 21.77           H  
ATOM   2645 1HD2 LEU A 159     -77.862  23.279 -28.516  1.00 21.77           H  
ATOM   2646 2HD2 LEU A 159     -79.090  23.668 -29.743  1.00 21.77           H  
ATOM   2647 3HD2 LEU A 159     -79.373  22.346 -28.589  1.00 21.77           H  
ATOM   2648  N   PHE A 160     -81.099  19.300 -32.248  1.00 21.90           N  
ATOM   2649  CA  PHE A 160     -82.173  19.043 -33.182  1.00 21.90           C  
ATOM   2650  C   PHE A 160     -83.402  18.634 -32.414  1.00 21.90           C  
ATOM   2651  O   PHE A 160     -84.464  19.206 -32.624  1.00 21.90           O  
ATOM   2652  CB  PHE A 160     -81.811  17.954 -34.186  1.00 21.90           C  
ATOM   2653  CG  PHE A 160     -82.916  17.649 -35.158  1.00 21.90           C  
ATOM   2654  CD1 PHE A 160     -83.121  18.458 -36.269  1.00 21.90           C  
ATOM   2655  CD2 PHE A 160     -83.758  16.573 -34.969  1.00 21.90           C  
ATOM   2656  CE1 PHE A 160     -84.141  18.191 -37.164  1.00 21.90           C  
ATOM   2657  CE2 PHE A 160     -84.768  16.306 -35.858  1.00 21.90           C  
ATOM   2658  CZ  PHE A 160     -84.962  17.117 -36.957  1.00 21.90           C  
ATOM   2659  H   PHE A 160     -80.230  18.781 -32.353  1.00 21.90           H  
ATOM   2660  HA  PHE A 160     -82.393  19.959 -33.727  1.00 21.90           H  
ATOM   2661 1HB  PHE A 160     -80.929  18.255 -34.749  1.00 21.90           H  
ATOM   2662 2HB  PHE A 160     -81.556  17.037 -33.651  1.00 21.90           H  
ATOM   2663  HD1 PHE A 160     -82.465  19.315 -36.426  1.00 21.90           H  
ATOM   2664  HD2 PHE A 160     -83.612  15.929 -34.099  1.00 21.90           H  
ATOM   2665  HE1 PHE A 160     -84.291  18.837 -38.028  1.00 21.90           H  
ATOM   2666  HE2 PHE A 160     -85.411  15.455 -35.691  1.00 21.90           H  
ATOM   2667  HZ  PHE A 160     -85.763  16.903 -37.658  1.00 21.90           H  
ATOM   2668  N   THR A 161     -83.255  17.678 -31.497  1.00 22.08           N  
ATOM   2669  CA  THR A 161     -84.378  17.194 -30.718  1.00 22.08           C  
ATOM   2670  C   THR A 161     -85.033  18.330 -29.938  1.00 22.08           C  
ATOM   2671  O   THR A 161     -86.254  18.425 -29.874  1.00 22.08           O  
ATOM   2672  CB  THR A 161     -83.936  16.110 -29.728  1.00 22.08           C  
ATOM   2673  OG1 THR A 161     -83.354  15.011 -30.444  1.00 22.08           O  
ATOM   2674  CG2 THR A 161     -85.150  15.627 -28.945  1.00 22.08           C  
ATOM   2675  H   THR A 161     -82.341  17.245 -31.341  1.00 22.08           H  
ATOM   2676  HA  THR A 161     -85.119  16.775 -31.400  1.00 22.08           H  
ATOM   2677  HB  THR A 161     -83.192  16.519 -29.041  1.00 22.08           H  
ATOM   2678  HG1 THR A 161     -82.462  15.291 -30.773  1.00 22.08           H  
ATOM   2679 1HG2 THR A 161     -84.844  14.856 -28.240  1.00 22.08           H  
ATOM   2680 2HG2 THR A 161     -85.585  16.467 -28.403  1.00 22.08           H  
ATOM   2681 3HG2 THR A 161     -85.889  15.217 -29.635  1.00 22.08           H  
ATOM   2682  N   GLN A 162     -84.224  19.197 -29.333  1.00 22.28           N  
ATOM   2683  CA  GLN A 162     -84.761  20.316 -28.565  1.00 22.28           C  
ATOM   2684  C   GLN A 162     -85.559  21.288 -29.442  1.00 22.28           C  
ATOM   2685  O   GLN A 162     -86.596  21.804 -29.019  1.00 22.28           O  
ATOM   2686  CB  GLN A 162     -83.619  21.069 -27.879  1.00 22.28           C  
ATOM   2687  CG  GLN A 162     -82.957  20.289 -26.760  1.00 22.28           C  
ATOM   2688  CD  GLN A 162     -81.734  20.985 -26.201  1.00 22.28           C  
ATOM   2689  OE1 GLN A 162     -81.193  21.925 -26.793  1.00 22.28           O  
ATOM   2690  NE2 GLN A 162     -81.279  20.518 -25.043  1.00 22.28           N  
ATOM   2691  H   GLN A 162     -83.211  19.066 -29.392  1.00 22.28           H  
ATOM   2692  HA  GLN A 162     -85.431  19.917 -27.807  1.00 22.28           H  
ATOM   2693 1HB  GLN A 162     -82.858  21.320 -28.616  1.00 22.28           H  
ATOM   2694 2HB  GLN A 162     -83.997  22.004 -27.469  1.00 22.28           H  
ATOM   2695 1HG  GLN A 162     -83.678  20.170 -25.952  1.00 22.28           H  
ATOM   2696 2HG  GLN A 162     -82.664  19.315 -27.132  1.00 22.28           H  
ATOM   2697 1HE2 GLN A 162     -80.474  20.930 -24.619  1.00 22.28           H  
ATOM   2698 2HE2 GLN A 162     -81.744  19.753 -24.597  1.00 22.28           H  
ATOM   2699  N   TYR A 163     -85.087  21.529 -30.667  1.00 22.42           N  
ATOM   2700  CA  TYR A 163     -85.775  22.441 -31.576  1.00 22.42           C  
ATOM   2701  C   TYR A 163     -86.967  21.779 -32.276  1.00 22.42           C  
ATOM   2702  O   TYR A 163     -87.961  22.439 -32.592  1.00 22.42           O  
ATOM   2703  CB  TYR A 163     -84.814  22.988 -32.633  1.00 22.42           C  
ATOM   2704  CG  TYR A 163     -83.736  23.900 -32.090  1.00 22.42           C  
ATOM   2705  CD1 TYR A 163     -82.400  23.594 -32.307  1.00 22.42           C  
ATOM   2706  CD2 TYR A 163     -84.073  25.023 -31.351  1.00 22.42           C  
ATOM   2707  CE1 TYR A 163     -81.408  24.410 -31.802  1.00 22.42           C  
ATOM   2708  CE2 TYR A 163     -83.077  25.838 -30.841  1.00 22.42           C  
ATOM   2709  CZ  TYR A 163     -81.749  25.532 -31.067  1.00 22.42           C  
ATOM   2710  OH  TYR A 163     -80.759  26.344 -30.561  1.00 22.42           O  
ATOM   2711  H   TYR A 163     -84.210  21.094 -30.959  1.00 22.42           H  
ATOM   2712  HA  TYR A 163     -86.159  23.277 -30.994  1.00 22.42           H  
ATOM   2713 1HB  TYR A 163     -84.315  22.146 -33.110  1.00 22.42           H  
ATOM   2714 2HB  TYR A 163     -85.370  23.523 -33.400  1.00 22.42           H  
ATOM   2715  HD1 TYR A 163     -82.137  22.708 -32.884  1.00 22.42           H  
ATOM   2716  HD2 TYR A 163     -85.121  25.262 -31.171  1.00 22.42           H  
ATOM   2717  HE1 TYR A 163     -80.365  24.172 -31.979  1.00 22.42           H  
ATOM   2718  HE2 TYR A 163     -83.341  26.722 -30.260  1.00 22.42           H  
ATOM   2719  HH  TYR A 163     -81.159  27.077 -30.087  1.00 22.42           H  
ATOM   2720  N   PHE A 164     -86.855  20.475 -32.518  1.00 22.40           N  
ATOM   2721  CA  PHE A 164     -87.855  19.705 -33.231  1.00 22.40           C  
ATOM   2722  C   PHE A 164     -88.253  18.429 -32.458  1.00 22.40           C  
ATOM   2723  O   PHE A 164     -88.026  17.321 -32.952  1.00 22.40           O  
ATOM   2724  CB  PHE A 164     -87.282  19.296 -34.585  1.00 22.40           C  
ATOM   2725  CG  PHE A 164     -86.817  20.434 -35.416  1.00 22.40           C  
ATOM   2726  CD1 PHE A 164     -85.494  20.801 -35.395  1.00 22.40           C  
ATOM   2727  CD2 PHE A 164     -87.686  21.139 -36.217  1.00 22.40           C  
ATOM   2728  CE1 PHE A 164     -85.030  21.846 -36.147  1.00 22.40           C  
ATOM   2729  CE2 PHE A 164     -87.233  22.196 -36.980  1.00 22.40           C  
ATOM   2730  CZ  PHE A 164     -85.897  22.550 -36.941  1.00 22.40           C  
ATOM   2731  H   PHE A 164     -86.010  19.998 -32.228  1.00 22.40           H  
ATOM   2732  HA  PHE A 164     -88.725  20.330 -33.411  1.00 22.40           H  
ATOM   2733 1HB  PHE A 164     -86.449  18.603 -34.446  1.00 22.40           H  
ATOM   2734 2HB  PHE A 164     -88.042  18.804 -35.135  1.00 22.40           H  
ATOM   2735  HD1 PHE A 164     -84.811  20.246 -34.766  1.00 22.40           H  
ATOM   2736  HD2 PHE A 164     -88.739  20.859 -36.242  1.00 22.40           H  
ATOM   2737  HE1 PHE A 164     -83.975  22.115 -36.109  1.00 22.40           H  
ATOM   2738  HE2 PHE A 164     -87.925  22.750 -37.609  1.00 22.40           H  
ATOM   2739  HZ  PHE A 164     -85.534  23.384 -37.539  1.00 22.40           H  
ATOM   2740  N   PRO A 165     -88.947  18.544 -31.305  1.00 22.21           N  
ATOM   2741  CA  PRO A 165     -89.297  17.457 -30.395  1.00 22.21           C  
ATOM   2742  C   PRO A 165     -90.239  16.429 -31.016  1.00 22.21           C  
ATOM   2743  O   PRO A 165     -90.375  15.316 -30.512  1.00 22.21           O  
ATOM   2744  CB  PRO A 165     -89.961  18.196 -29.226  1.00 22.21           C  
ATOM   2745  CG  PRO A 165     -90.462  19.492 -29.817  1.00 22.21           C  
ATOM   2746  CD  PRO A 165     -89.431  19.866 -30.852  1.00 22.21           C  
ATOM   2747  HA  PRO A 165     -88.368  16.969 -30.060  1.00 22.21           H  
ATOM   2748 1HB  PRO A 165     -90.763  17.577 -28.801  1.00 22.21           H  
ATOM   2749 2HB  PRO A 165     -89.220  18.357 -28.427  1.00 22.21           H  
ATOM   2750 1HG  PRO A 165     -91.466  19.351 -30.244  1.00 22.21           H  
ATOM   2751 2HG  PRO A 165     -90.557  20.253 -29.028  1.00 22.21           H  
ATOM   2752 1HD  PRO A 165     -89.919  20.436 -31.643  1.00 22.21           H  
ATOM   2753 2HD  PRO A 165     -88.611  20.428 -30.370  1.00 22.21           H  
ATOM   2754  N   GLY A 166     -90.907  16.804 -32.109  1.00 21.86           N  
ATOM   2755  CA  GLY A 166     -91.833  15.912 -32.799  1.00 21.86           C  
ATOM   2756  C   GLY A 166     -91.137  14.700 -33.437  1.00 21.86           C  
ATOM   2757  O   GLY A 166     -91.779  13.685 -33.733  1.00 21.86           O  
ATOM   2758  H   GLY A 166     -90.766  17.729 -32.481  1.00 21.86           H  
ATOM   2759 1HA  GLY A 166     -92.587  15.567 -32.092  1.00 21.86           H  
ATOM   2760 2HA  GLY A 166     -92.359  16.473 -33.570  1.00 21.86           H  
ATOM   2761  N   PHE A 167     -89.819  14.770 -33.632  1.00 21.43           N  
ATOM   2762  CA  PHE A 167     -89.119  13.649 -34.251  1.00 21.43           C  
ATOM   2763  C   PHE A 167     -88.825  12.534 -33.265  1.00 21.43           C  
ATOM   2764  O   PHE A 167     -87.686  12.303 -32.843  1.00 21.43           O  
ATOM   2765  CB  PHE A 167     -87.848  14.128 -34.928  1.00 21.43           C  
ATOM   2766  CG  PHE A 167     -88.120  14.890 -36.185  1.00 21.43           C  
ATOM   2767  CD1 PHE A 167     -88.444  16.211 -36.138  1.00 21.43           C  
ATOM   2768  CD2 PHE A 167     -88.021  14.277 -37.417  1.00 21.43           C  
ATOM   2769  CE1 PHE A 167     -88.680  16.934 -37.290  1.00 21.43           C  
ATOM   2770  CE2 PHE A 167     -88.251  14.980 -38.578  1.00 21.43           C  
ATOM   2771  CZ  PHE A 167     -88.583  16.318 -38.514  1.00 21.43           C  
ATOM   2772  H   PHE A 167     -89.299  15.605 -33.354  1.00 21.43           H  
ATOM   2773  HA  PHE A 167     -89.764  13.238 -35.028  1.00 21.43           H  
ATOM   2774 1HB  PHE A 167     -87.302  14.781 -34.244  1.00 21.43           H  
ATOM   2775 2HB  PHE A 167     -87.210  13.281 -35.166  1.00 21.43           H  
ATOM   2776  HD1 PHE A 167     -88.519  16.675 -35.174  1.00 21.43           H  
ATOM   2777  HD2 PHE A 167     -87.757  13.227 -37.464  1.00 21.43           H  
ATOM   2778  HE1 PHE A 167     -88.939  17.989 -37.232  1.00 21.43           H  
ATOM   2779  HE2 PHE A 167     -88.171  14.482 -39.544  1.00 21.43           H  
ATOM   2780  HZ  PHE A 167     -88.766  16.880 -39.427  1.00 21.43           H  
ATOM   2781  N   GLY A 168     -89.874  11.793 -32.949  1.00 20.98           N  
ATOM   2782  CA  GLY A 168     -89.837  10.699 -31.985  1.00 20.98           C  
ATOM   2783  C   GLY A 168     -89.167   9.470 -32.582  1.00 20.98           C  
ATOM   2784  O   GLY A 168     -89.818   8.462 -32.855  1.00 20.98           O  
ATOM   2785  H   GLY A 168     -90.761  12.079 -33.363  1.00 20.98           H  
ATOM   2786 1HA  GLY A 168     -89.296  11.020 -31.095  1.00 20.98           H  
ATOM   2787 2HA  GLY A 168     -90.852  10.454 -31.677  1.00 20.98           H  
ATOM   2788  N   LEU A 169     -87.860   9.577 -32.790  1.00 20.61           N  
ATOM   2789  CA  LEU A 169     -87.064   8.554 -33.456  1.00 20.61           C  
ATOM   2790  C   LEU A 169     -85.947   7.975 -32.563  1.00 20.61           C  
ATOM   2791  O   LEU A 169     -84.771   8.295 -32.752  1.00 20.61           O  
ATOM   2792  CB  LEU A 169     -86.443   9.190 -34.701  1.00 20.61           C  
ATOM   2793  CG  LEU A 169     -87.458   9.753 -35.716  1.00 20.61           C  
ATOM   2794  CD1 LEU A 169     -86.724  10.516 -36.792  1.00 20.61           C  
ATOM   2795  CD2 LEU A 169     -88.266   8.620 -36.296  1.00 20.61           C  
ATOM   2796  H   LEU A 169     -87.432  10.466 -32.530  1.00 20.61           H  
ATOM   2797  HA  LEU A 169     -87.730   7.762 -33.782  1.00 20.61           H  
ATOM   2798 1HB  LEU A 169     -85.804  10.014 -34.384  1.00 20.61           H  
ATOM   2799 2HB  LEU A 169     -85.831   8.448 -35.209  1.00 20.61           H  
ATOM   2800  HG  LEU A 169     -88.127  10.446 -35.215  1.00 20.61           H  
ATOM   2801 1HD1 LEU A 169     -87.443  10.919 -37.501  1.00 20.61           H  
ATOM   2802 2HD1 LEU A 169     -86.160  11.333 -36.340  1.00 20.61           H  
ATOM   2803 3HD1 LEU A 169     -86.041   9.847 -37.310  1.00 20.61           H  
ATOM   2804 1HD2 LEU A 169     -88.991   9.016 -37.007  1.00 20.61           H  
ATOM   2805 2HD2 LEU A 169     -87.603   7.920 -36.805  1.00 20.61           H  
ATOM   2806 3HD2 LEU A 169     -88.793   8.101 -35.492  1.00 20.61           H  
ATOM   2807  N   PRO A 170     -86.263   7.069 -31.615  1.00 20.37           N  
ATOM   2808  CA  PRO A 170     -85.359   6.539 -30.601  1.00 20.37           C  
ATOM   2809  C   PRO A 170     -84.403   5.488 -31.154  1.00 20.37           C  
ATOM   2810  O   PRO A 170     -84.470   4.313 -30.795  1.00 20.37           O  
ATOM   2811  CB  PRO A 170     -86.331   5.920 -29.596  1.00 20.37           C  
ATOM   2812  CG  PRO A 170     -87.488   5.448 -30.449  1.00 20.37           C  
ATOM   2813  CD  PRO A 170     -87.626   6.500 -31.540  1.00 20.37           C  
ATOM   2814  HA  PRO A 170     -84.797   7.369 -30.148  1.00 20.37           H  
ATOM   2815 1HB  PRO A 170     -85.834   5.101 -29.053  1.00 20.37           H  
ATOM   2816 2HB  PRO A 170     -86.627   6.668 -28.847  1.00 20.37           H  
ATOM   2817 1HG  PRO A 170     -87.275   4.448 -30.852  1.00 20.37           H  
ATOM   2818 2HG  PRO A 170     -88.398   5.356 -29.836  1.00 20.37           H  
ATOM   2819 1HD  PRO A 170     -87.918   6.015 -32.480  1.00 20.37           H  
ATOM   2820 2HD  PRO A 170     -88.344   7.247 -31.211  1.00 20.37           H  
ATOM   2821  N   ALA A 171     -83.527   5.913 -32.051  1.00 20.25           N  
ATOM   2822  CA  ALA A 171     -82.561   5.005 -32.662  1.00 20.25           C  
ATOM   2823  C   ALA A 171     -81.659   4.408 -31.591  1.00 20.25           C  
ATOM   2824  O   ALA A 171     -81.298   5.082 -30.624  1.00 20.25           O  
ATOM   2825  CB  ALA A 171     -81.733   5.731 -33.707  1.00 20.25           C  
ATOM   2826  H   ALA A 171     -83.553   6.896 -32.316  1.00 20.25           H  
ATOM   2827  HA  ALA A 171     -83.108   4.192 -33.138  1.00 20.25           H  
ATOM   2828 1HB  ALA A 171     -81.031   5.033 -34.162  1.00 20.25           H  
ATOM   2829 2HB  ALA A 171     -82.395   6.137 -34.474  1.00 20.25           H  
ATOM   2830 3HB  ALA A 171     -81.184   6.543 -33.236  1.00 20.25           H  
ATOM   2831  N   LEU A 172     -81.272   3.152 -31.769  1.00 20.23           N  
ATOM   2832  CA  LEU A 172     -80.401   2.515 -30.796  1.00 20.23           C  
ATOM   2833  C   LEU A 172     -78.931   2.851 -31.060  1.00 20.23           C  
ATOM   2834  O   LEU A 172     -78.542   2.993 -32.217  1.00 20.23           O  
ATOM   2835  CB  LEU A 172     -80.624   1.001 -30.836  1.00 20.23           C  
ATOM   2836  CG  LEU A 172     -82.037   0.568 -30.469  1.00 20.23           C  
ATOM   2837  CD1 LEU A 172     -82.156  -0.940 -30.602  1.00 20.23           C  
ATOM   2838  CD2 LEU A 172     -82.343   1.038 -29.051  1.00 20.23           C  
ATOM   2839  H   LEU A 172     -81.600   2.635 -32.573  1.00 20.23           H  
ATOM   2840  HA  LEU A 172     -80.707   2.884 -29.825  1.00 20.23           H  
ATOM   2841 1HB  LEU A 172     -80.427   0.647 -31.849  1.00 20.23           H  
ATOM   2842 2HB  LEU A 172     -79.933   0.506 -30.162  1.00 20.23           H  
ATOM   2843  HG  LEU A 172     -82.751   1.024 -31.156  1.00 20.23           H  
ATOM   2844 1HD1 LEU A 172     -83.170  -1.249 -30.347  1.00 20.23           H  
ATOM   2845 2HD1 LEU A 172     -81.935  -1.233 -31.628  1.00 20.23           H  
ATOM   2846 3HD1 LEU A 172     -81.451  -1.423 -29.927  1.00 20.23           H  
ATOM   2847 1HD2 LEU A 172     -83.357   0.742 -28.781  1.00 20.23           H  
ATOM   2848 2HD2 LEU A 172     -81.635   0.589 -28.356  1.00 20.23           H  
ATOM   2849 3HD2 LEU A 172     -82.259   2.128 -29.004  1.00 20.23           H  
ATOM   2850  N   PRO A 173     -78.087   2.950 -30.009  1.00 20.29           N  
ATOM   2851  CA  PRO A 173     -76.655   3.226 -30.066  1.00 20.29           C  
ATOM   2852  C   PRO A 173     -75.809   2.112 -30.692  1.00 20.29           C  
ATOM   2853  O   PRO A 173     -74.651   2.343 -31.037  1.00 20.29           O  
ATOM   2854  CB  PRO A 173     -76.300   3.446 -28.594  1.00 20.29           C  
ATOM   2855  CG  PRO A 173     -77.338   2.671 -27.816  1.00 20.29           C  
ATOM   2856  CD  PRO A 173     -78.607   2.804 -28.624  1.00 20.29           C  
ATOM   2857  HA  PRO A 173     -76.508   4.160 -30.629  1.00 20.29           H  
ATOM   2858 1HB  PRO A 173     -75.282   3.122 -28.420  1.00 20.29           H  
ATOM   2859 2HB  PRO A 173     -76.324   4.523 -28.365  1.00 20.29           H  
ATOM   2860 1HG  PRO A 173     -77.024   1.626 -27.700  1.00 20.29           H  
ATOM   2861 2HG  PRO A 173     -77.432   3.086 -26.800  1.00 20.29           H  
ATOM   2862 1HD  PRO A 173     -79.195   1.894 -28.491  1.00 20.29           H  
ATOM   2863 2HD  PRO A 173     -79.159   3.712 -28.324  1.00 20.29           H  
ATOM   2864  N   SER A 174     -76.371   0.902 -30.812  1.00 20.37           N  
ATOM   2865  CA  SER A 174     -75.655  -0.238 -31.393  1.00 20.37           C  
ATOM   2866  C   SER A 174     -74.280  -0.475 -30.758  1.00 20.37           C  
ATOM   2867  O   SER A 174     -73.267  -0.594 -31.453  1.00 20.37           O  
ATOM   2868  CB  SER A 174     -75.503  -0.048 -32.892  1.00 20.37           C  
ATOM   2869  OG  SER A 174     -76.758   0.038 -33.523  1.00 20.37           O  
ATOM   2870  H   SER A 174     -77.322   0.769 -30.513  1.00 20.37           H  
ATOM   2871  HA  SER A 174     -76.258  -1.131 -31.225  1.00 20.37           H  
ATOM   2872 1HB  SER A 174     -74.923   0.850 -33.102  1.00 20.37           H  
ATOM   2873 2HB  SER A 174     -74.952  -0.893 -33.299  1.00 20.37           H  
ATOM   2874  HG  SER A 174     -77.125   0.904 -33.290  1.00 20.37           H  
ATOM   2875  N   LEU A 175     -74.240  -0.599 -29.432  1.00 20.46           N  
ATOM   2876  CA  LEU A 175     -72.973  -0.725 -28.709  1.00 20.46           C  
ATOM   2877  C   LEU A 175     -72.341  -2.119 -28.784  1.00 20.46           C  
ATOM   2878  O   LEU A 175     -72.203  -2.824 -27.780  1.00 20.46           O  
ATOM   2879  CB  LEU A 175     -73.209  -0.365 -27.245  1.00 20.46           C  
ATOM   2880  CG  LEU A 175     -73.738   1.022 -27.002  1.00 20.46           C  
ATOM   2881  CD1 LEU A 175     -74.006   1.219 -25.522  1.00 20.46           C  
ATOM   2882  CD2 LEU A 175     -72.733   2.030 -27.517  1.00 20.46           C  
ATOM   2883  H   LEU A 175     -75.102  -0.543 -28.914  1.00 20.46           H  
ATOM   2884  HA  LEU A 175     -72.272  -0.011 -29.139  1.00 20.46           H  
ATOM   2885 1HB  LEU A 175     -73.891  -1.084 -26.798  1.00 20.46           H  
ATOM   2886 2HB  LEU A 175     -72.270  -0.417 -26.747  1.00 20.46           H  
ATOM   2887  HG  LEU A 175     -74.669   1.139 -27.526  1.00 20.46           H  
ATOM   2888 1HD1 LEU A 175     -74.402   2.220 -25.357  1.00 20.46           H  
ATOM   2889 2HD1 LEU A 175     -74.734   0.481 -25.184  1.00 20.46           H  
ATOM   2890 3HD1 LEU A 175     -73.085   1.101 -24.962  1.00 20.46           H  
ATOM   2891 1HD2 LEU A 175     -73.109   3.038 -27.355  1.00 20.46           H  
ATOM   2892 2HD2 LEU A 175     -71.791   1.907 -26.986  1.00 20.46           H  
ATOM   2893 3HD2 LEU A 175     -72.575   1.869 -28.588  1.00 20.46           H  
ATOM   2894  N   SER A 176     -71.904  -2.476 -29.986  1.00 20.54           N  
ATOM   2895  CA  SER A 176     -71.310  -3.781 -30.290  1.00 20.54           C  
ATOM   2896  C   SER A 176     -69.980  -4.017 -29.575  1.00 20.54           C  
ATOM   2897  O   SER A 176     -69.553  -5.155 -29.407  1.00 20.54           O  
ATOM   2898  CB  SER A 176     -71.114  -3.913 -31.790  1.00 20.54           C  
ATOM   2899  OG  SER A 176     -70.128  -3.027 -32.255  1.00 20.54           O  
ATOM   2900  H   SER A 176     -72.066  -1.802 -30.735  1.00 20.54           H  
ATOM   2901  HA  SER A 176     -72.012  -4.553 -29.963  1.00 20.54           H  
ATOM   2902 1HB  SER A 176     -70.837  -4.937 -32.038  1.00 20.54           H  
ATOM   2903 2HB  SER A 176     -72.059  -3.696 -32.288  1.00 20.54           H  
ATOM   2904  HG  SER A 176     -70.231  -2.995 -33.209  1.00 20.54           H  
ATOM   2905  N   SER A 177     -69.352  -2.941 -29.099  1.00 20.58           N  
ATOM   2906  CA  SER A 177     -68.070  -2.992 -28.397  1.00 20.58           C  
ATOM   2907  C   SER A 177     -68.158  -3.783 -27.087  1.00 20.58           C  
ATOM   2908  O   SER A 177     -67.143  -4.268 -26.566  1.00 20.58           O  
ATOM   2909  CB  SER A 177     -67.573  -1.580 -28.132  1.00 20.58           C  
ATOM   2910  OG  SER A 177     -68.387  -0.914 -27.207  1.00 20.58           O  
ATOM   2911  H   SER A 177     -69.782  -2.045 -29.270  1.00 20.58           H  
ATOM   2912  HA  SER A 177     -67.350  -3.490 -29.046  1.00 20.58           H  
ATOM   2913 1HB  SER A 177     -66.548  -1.616 -27.767  1.00 20.58           H  
ATOM   2914 2HB  SER A 177     -67.562  -1.029 -29.069  1.00 20.58           H  
ATOM   2915  HG  SER A 177     -68.165  -1.291 -26.347  1.00 20.58           H  
ATOM   2916  N   PHE A 178     -69.379  -3.981 -26.581  1.00 20.56           N  
ATOM   2917  CA  PHE A 178     -69.576  -4.716 -25.343  1.00 20.56           C  
ATOM   2918  C   PHE A 178     -69.510  -6.226 -25.542  1.00 20.56           C  
ATOM   2919  O   PHE A 178     -69.637  -6.982 -24.580  1.00 20.56           O  
ATOM   2920  CB  PHE A 178     -70.894  -4.297 -24.710  1.00 20.56           C  
ATOM   2921  CG  PHE A 178     -70.800  -2.934 -24.073  1.00 20.56           C  
ATOM   2922  CD1 PHE A 178     -70.799  -1.808 -24.852  1.00 20.56           C  
ATOM   2923  CD2 PHE A 178     -70.727  -2.784 -22.696  1.00 20.56           C  
ATOM   2924  CE1 PHE A 178     -70.720  -0.546 -24.293  1.00 20.56           C  
ATOM   2925  CE2 PHE A 178     -70.654  -1.525 -22.126  1.00 20.56           C  
ATOM   2926  CZ  PHE A 178     -70.650  -0.403 -22.930  1.00 20.56           C  
ATOM   2927  H   PHE A 178     -70.203  -3.595 -27.057  1.00 20.56           H  
ATOM   2928  HA  PHE A 178     -68.775  -4.439 -24.656  1.00 20.56           H  
ATOM   2929 1HB  PHE A 178     -71.673  -4.266 -25.479  1.00 20.56           H  
ATOM   2930 2HB  PHE A 178     -71.195  -5.019 -23.955  1.00 20.56           H  
ATOM   2931  HD1 PHE A 178     -70.852  -1.926 -25.930  1.00 20.56           H  
ATOM   2932  HD2 PHE A 178     -70.732  -3.671 -22.062  1.00 20.56           H  
ATOM   2933  HE1 PHE A 178     -70.714   0.334 -24.934  1.00 20.56           H  
ATOM   2934  HE2 PHE A 178     -70.596  -1.420 -21.040  1.00 20.56           H  
ATOM   2935  HZ  PHE A 178     -70.588   0.591 -22.486  1.00 20.56           H  
ATOM   2936  N   VAL A 179     -69.291  -6.659 -26.785  1.00 20.46           N  
ATOM   2937  CA  VAL A 179     -69.092  -8.065 -27.069  1.00 20.46           C  
ATOM   2938  C   VAL A 179     -67.582  -8.426 -27.077  1.00 20.46           C  
ATOM   2939  O   VAL A 179     -67.176  -9.206 -26.228  1.00 20.46           O  
ATOM   2940  CB  VAL A 179     -69.838  -8.485 -28.352  1.00 20.46           C  
ATOM   2941  CG1 VAL A 179     -69.529  -9.946 -28.668  1.00 20.46           C  
ATOM   2942  CG2 VAL A 179     -71.314  -8.270 -28.133  1.00 20.46           C  
ATOM   2943  H   VAL A 179     -69.260  -5.996 -27.557  1.00 20.46           H  
ATOM   2944  HA  VAL A 179     -69.552  -8.635 -26.263  1.00 20.46           H  
ATOM   2945  HB  VAL A 179     -69.547  -7.886 -29.181  1.00 20.46           H  
ATOM   2946 1HG1 VAL A 179     -70.064 -10.245 -29.569  1.00 20.46           H  
ATOM   2947 2HG1 VAL A 179     -68.458 -10.064 -28.831  1.00 20.46           H  
ATOM   2948 3HG1 VAL A 179     -69.840 -10.573 -27.835  1.00 20.46           H  
ATOM   2949 1HG2 VAL A 179     -71.861  -8.559 -29.029  1.00 20.46           H  
ATOM   2950 2HG2 VAL A 179     -71.647  -8.875 -27.291  1.00 20.46           H  
ATOM   2951 3HG2 VAL A 179     -71.495  -7.213 -27.921  1.00 20.46           H  
ATOM   2952  N   PRO A 180     -66.695  -7.892 -27.965  1.00 20.23           N  
ATOM   2953  CA  PRO A 180     -65.279  -8.209 -27.977  1.00 20.23           C  
ATOM   2954  C   PRO A 180     -64.503  -7.703 -26.754  1.00 20.23           C  
ATOM   2955  O   PRO A 180     -63.416  -8.222 -26.454  1.00 20.23           O  
ATOM   2956  CB  PRO A 180     -64.783  -7.508 -29.243  1.00 20.23           C  
ATOM   2957  CG  PRO A 180     -65.748  -6.399 -29.464  1.00 20.23           C  
ATOM   2958  CD  PRO A 180     -67.071  -6.932 -29.000  1.00 20.23           C  
ATOM   2959  HA  PRO A 180     -65.165  -9.293 -28.092  1.00 20.23           H  
ATOM   2960 1HB  PRO A 180     -63.756  -7.150 -29.090  1.00 20.23           H  
ATOM   2961 2HB  PRO A 180     -64.749  -8.226 -30.077  1.00 20.23           H  
ATOM   2962 1HG  PRO A 180     -65.439  -5.510 -28.890  1.00 20.23           H  
ATOM   2963 2HG  PRO A 180     -65.759  -6.104 -30.524  1.00 20.23           H  
ATOM   2964 1HD  PRO A 180     -67.601  -6.121 -28.597  1.00 20.23           H  
ATOM   2965 2HD  PRO A 180     -67.565  -7.408 -29.847  1.00 20.23           H  
ATOM   2966  N   SER A 181     -65.018  -6.706 -26.012  1.00 19.89           N  
ATOM   2967  CA  SER A 181     -64.236  -6.259 -24.863  1.00 19.89           C  
ATOM   2968  C   SER A 181     -63.976  -7.425 -23.916  1.00 19.89           C  
ATOM   2969  O   SER A 181     -64.906  -8.091 -23.467  1.00 19.89           O  
ATOM   2970  CB  SER A 181     -64.954  -5.151 -24.117  1.00 19.89           C  
ATOM   2971  OG  SER A 181     -65.081  -4.002 -24.908  1.00 19.89           O  
ATOM   2972  H   SER A 181     -65.892  -6.224 -26.234  1.00 19.89           H  
ATOM   2973  HA  SER A 181     -63.278  -5.880 -25.221  1.00 19.89           H  
ATOM   2974 1HB  SER A 181     -65.944  -5.498 -23.815  1.00 19.89           H  
ATOM   2975 2HB  SER A 181     -64.400  -4.910 -23.215  1.00 19.89           H  
ATOM   2976  HG  SER A 181     -65.731  -4.228 -25.605  1.00 19.89           H  
ATOM   2977  N   PHE A 182     -62.701  -7.641 -23.593  1.00 19.46           N  
ATOM   2978  CA  PHE A 182     -62.213  -8.721 -22.720  1.00 19.46           C  
ATOM   2979  C   PHE A 182     -62.510 -10.148 -23.243  1.00 19.46           C  
ATOM   2980  O   PHE A 182     -62.258 -11.129 -22.542  1.00 19.46           O  
ATOM   2981  CB  PHE A 182     -62.815  -8.584 -21.317  1.00 19.46           C  
ATOM   2982  CG  PHE A 182     -62.618  -7.225 -20.701  1.00 19.46           C  
ATOM   2983  CD1 PHE A 182     -63.660  -6.306 -20.669  1.00 19.46           C  
ATOM   2984  CD2 PHE A 182     -61.397  -6.856 -20.167  1.00 19.46           C  
ATOM   2985  CE1 PHE A 182     -63.484  -5.054 -20.118  1.00 19.46           C  
ATOM   2986  CE2 PHE A 182     -61.217  -5.605 -19.613  1.00 19.46           C  
ATOM   2987  CZ  PHE A 182     -62.262  -4.702 -19.588  1.00 19.46           C  
ATOM   2988  H   PHE A 182     -62.014  -7.028 -24.007  1.00 19.46           H  
ATOM   2989  HA  PHE A 182     -61.130  -8.617 -22.637  1.00 19.46           H  
ATOM   2990 1HB  PHE A 182     -63.880  -8.805 -21.339  1.00 19.46           H  
ATOM   2991 2HB  PHE A 182     -62.351  -9.318 -20.661  1.00 19.46           H  
ATOM   2992  HD1 PHE A 182     -64.630  -6.586 -21.089  1.00 19.46           H  
ATOM   2993  HD2 PHE A 182     -60.569  -7.567 -20.188  1.00 19.46           H  
ATOM   2994  HE1 PHE A 182     -64.310  -4.343 -20.101  1.00 19.46           H  
ATOM   2995  HE2 PHE A 182     -60.249  -5.328 -19.195  1.00 19.46           H  
ATOM   2996  HZ  PHE A 182     -62.119  -3.715 -19.151  1.00 19.46           H  
ATOM   2997  N   MET A 183     -63.022 -10.257 -24.470  1.00 19.00           N  
ATOM   2998  CA  MET A 183     -63.327 -11.529 -25.115  1.00 19.00           C  
ATOM   2999  C   MET A 183     -62.341 -11.840 -26.230  1.00 19.00           C  
ATOM   3000  O   MET A 183     -61.865 -12.967 -26.367  1.00 19.00           O  
ATOM   3001  CB  MET A 183     -64.734 -11.454 -25.701  1.00 19.00           C  
ATOM   3002  CG  MET A 183     -65.275 -12.719 -26.329  1.00 19.00           C  
ATOM   3003  SD  MET A 183     -66.945 -12.472 -27.011  1.00 19.00           S  
ATOM   3004  CE  MET A 183     -67.917 -12.223 -25.528  1.00 19.00           C  
ATOM   3005  H   MET A 183     -63.207  -9.410 -24.996  1.00 19.00           H  
ATOM   3006  HA  MET A 183     -63.272 -12.326 -24.374  1.00 19.00           H  
ATOM   3007 1HB  MET A 183     -65.431 -11.127 -24.929  1.00 19.00           H  
ATOM   3008 2HB  MET A 183     -64.745 -10.705 -26.459  1.00 19.00           H  
ATOM   3009 1HG  MET A 183     -64.609 -13.027 -27.138  1.00 19.00           H  
ATOM   3010 2HG  MET A 183     -65.313 -13.514 -25.587  1.00 19.00           H  
ATOM   3011 1HE  MET A 183     -68.956 -12.045 -25.800  1.00 19.00           H  
ATOM   3012 2HE  MET A 183     -67.848 -13.109 -24.895  1.00 19.00           H  
ATOM   3013 3HE  MET A 183     -67.538 -11.357 -24.980  1.00 19.00           H  
ATOM   3014  N   ARG A 184     -62.013 -10.808 -27.008  1.00 18.55           N  
ATOM   3015  CA  ARG A 184     -61.145 -10.927 -28.175  1.00 18.55           C  
ATOM   3016  C   ARG A 184     -61.500 -12.171 -28.998  1.00 18.55           C  
ATOM   3017  O   ARG A 184     -62.627 -12.287 -29.486  1.00 18.55           O  
ATOM   3018  CB  ARG A 184     -59.680 -10.965 -27.761  1.00 18.55           C  
ATOM   3019  CG  ARG A 184     -59.152  -9.679 -27.150  1.00 18.55           C  
ATOM   3020  CD  ARG A 184     -57.704  -9.802 -26.812  1.00 18.55           C  
ATOM   3021  NE  ARG A 184     -57.165  -8.583 -26.211  1.00 18.55           N  
ATOM   3022  CZ  ARG A 184     -55.894  -8.442 -25.781  1.00 18.55           C  
ATOM   3023  NH1 ARG A 184     -55.049  -9.443 -25.892  1.00 18.55           N  
ATOM   3024  NH2 ARG A 184     -55.498  -7.298 -25.250  1.00 18.55           N  
ATOM   3025  H   ARG A 184     -62.436  -9.902 -26.814  1.00 18.55           H  
ATOM   3026  HA  ARG A 184     -61.293 -10.048 -28.803  1.00 18.55           H  
ATOM   3027 1HB  ARG A 184     -59.511 -11.770 -27.046  1.00 18.55           H  
ATOM   3028 2HB  ARG A 184     -59.053 -11.154 -28.640  1.00 18.55           H  
ATOM   3029 1HG  ARG A 184     -59.275  -8.864 -27.861  1.00 18.55           H  
ATOM   3030 2HG  ARG A 184     -59.708  -9.458 -26.236  1.00 18.55           H  
ATOM   3031 1HD  ARG A 184     -57.566 -10.621 -26.108  1.00 18.55           H  
ATOM   3032 2HD  ARG A 184     -57.141 -10.013 -27.728  1.00 18.55           H  
ATOM   3033  HE  ARG A 184     -57.785  -7.792 -26.113  1.00 18.55           H  
ATOM   3034 1HH1 ARG A 184     -55.353 -10.316 -26.302  1.00 18.55           H  
ATOM   3035 2HH1 ARG A 184     -54.097  -9.338 -25.570  1.00 18.55           H  
ATOM   3036 1HH2 ARG A 184     -56.147  -6.528 -25.165  1.00 18.55           H  
ATOM   3037 2HH2 ARG A 184     -54.547  -7.194 -24.928  1.00 18.55           H  
ATOM   3038  N   THR A 185     -60.546 -13.090 -29.157  1.00 18.21           N  
ATOM   3039  CA  THR A 185     -60.758 -14.305 -29.933  1.00 18.21           C  
ATOM   3040  C   THR A 185     -59.697 -15.375 -29.708  1.00 18.21           C  
ATOM   3041  O   THR A 185     -58.509 -15.083 -29.511  1.00 18.21           O  
ATOM   3042  CB  THR A 185     -60.837 -13.995 -31.438  1.00 18.21           C  
ATOM   3043  OG1 THR A 185     -60.973 -15.231 -32.174  1.00 18.21           O  
ATOM   3044  CG2 THR A 185     -59.621 -13.255 -31.886  1.00 18.21           C  
ATOM   3045  H   THR A 185     -59.646 -12.945 -28.730  1.00 18.21           H  
ATOM   3046  HA  THR A 185     -61.717 -14.726 -29.629  1.00 18.21           H  
ATOM   3047  HB  THR A 185     -61.712 -13.377 -31.635  1.00 18.21           H  
ATOM   3048  HG1 THR A 185     -61.838 -15.617 -31.988  1.00 18.21           H  
ATOM   3049 1HG2 THR A 185     -59.692 -13.038 -32.950  1.00 18.21           H  
ATOM   3050 2HG2 THR A 185     -59.534 -12.318 -31.332  1.00 18.21           H  
ATOM   3051 3HG2 THR A 185     -58.765 -13.846 -31.704  1.00 18.21           H  
ATOM   3052  N   SER A 186     -60.100 -16.633 -29.889  1.00 18.04           N  
ATOM   3053  CA  SER A 186     -59.161 -17.747 -29.819  1.00 18.04           C  
ATOM   3054  C   SER A 186     -58.069 -17.626 -30.888  1.00 18.04           C  
ATOM   3055  O   SER A 186     -56.972 -18.161 -30.721  1.00 18.04           O  
ATOM   3056  CB  SER A 186     -59.907 -19.068 -29.941  1.00 18.04           C  
ATOM   3057  OG  SER A 186     -60.503 -19.209 -31.201  1.00 18.04           O  
ATOM   3058  H   SER A 186     -61.078 -16.818 -30.062  1.00 18.04           H  
ATOM   3059  HA  SER A 186     -58.681 -17.725 -28.840  1.00 18.04           H  
ATOM   3060 1HB  SER A 186     -59.207 -19.888 -29.776  1.00 18.04           H  
ATOM   3061 2HB  SER A 186     -60.669 -19.129 -29.166  1.00 18.04           H  
ATOM   3062  HG  SER A 186     -59.805 -19.058 -31.845  1.00 18.04           H  
ATOM   3063  N   THR A 187     -58.331 -16.859 -31.951  1.00 18.06           N  
ATOM   3064  CA  THR A 187     -57.320 -16.637 -32.977  1.00 18.06           C  
ATOM   3065  C   THR A 187     -56.104 -15.914 -32.394  1.00 18.06           C  
ATOM   3066  O   THR A 187     -54.966 -16.219 -32.755  1.00 18.06           O  
ATOM   3067  CB  THR A 187     -57.861 -15.834 -34.173  1.00 18.06           C  
ATOM   3068  OG1 THR A 187     -58.914 -16.567 -34.819  1.00 18.06           O  
ATOM   3069  CG2 THR A 187     -56.746 -15.557 -35.156  1.00 18.06           C  
ATOM   3070  H   THR A 187     -59.247 -16.411 -32.043  1.00 18.06           H  
ATOM   3071  HA  THR A 187     -56.985 -17.607 -33.346  1.00 18.06           H  
ATOM   3072  HB  THR A 187     -58.258 -14.892 -33.825  1.00 18.06           H  
ATOM   3073  HG1 THR A 187     -59.254 -16.051 -35.558  1.00 18.06           H  
ATOM   3074 1HG2 THR A 187     -57.134 -14.980 -35.994  1.00 18.06           H  
ATOM   3075 2HG2 THR A 187     -55.964 -14.988 -34.654  1.00 18.06           H  
ATOM   3076 3HG2 THR A 187     -56.335 -16.498 -35.520  1.00 18.06           H  
ATOM   3077  N   ASP A 188     -56.348 -14.927 -31.522  1.00 18.28           N  
ATOM   3078  CA  ASP A 188     -55.292 -14.110 -30.949  1.00 18.28           C  
ATOM   3079  C   ASP A 188     -54.509 -14.954 -29.970  1.00 18.28           C  
ATOM   3080  O   ASP A 188     -53.279 -14.861 -29.885  1.00 18.28           O  
ATOM   3081  CB  ASP A 188     -55.885 -12.907 -30.210  1.00 18.28           C  
ATOM   3082  CG  ASP A 188     -56.524 -11.851 -31.114  1.00 18.28           C  
ATOM   3083  OD1 ASP A 188     -56.279 -11.850 -32.301  1.00 18.28           O  
ATOM   3084  OD2 ASP A 188     -57.289 -11.065 -30.594  1.00 18.28           O  
ATOM   3085  H   ASP A 188     -57.297 -14.775 -31.199  1.00 18.28           H  
ATOM   3086  HA  ASP A 188     -54.627 -13.770 -31.742  1.00 18.28           H  
ATOM   3087 1HB  ASP A 188     -56.646 -13.260 -29.513  1.00 18.28           H  
ATOM   3088 2HB  ASP A 188     -55.105 -12.430 -29.617  1.00 18.28           H  
ATOM   3089  N   THR A 189     -55.229 -15.807 -29.238  1.00 18.67           N  
ATOM   3090  CA  THR A 189     -54.573 -16.682 -28.277  1.00 18.67           C  
ATOM   3091  C   THR A 189     -53.636 -17.642 -28.994  1.00 18.67           C  
ATOM   3092  O   THR A 189     -52.470 -17.798 -28.616  1.00 18.67           O  
ATOM   3093  CB  THR A 189     -55.592 -17.498 -27.468  1.00 18.67           C  
ATOM   3094  OG1 THR A 189     -56.433 -16.615 -26.705  1.00 18.67           O  
ATOM   3095  CG2 THR A 189     -54.871 -18.455 -26.543  1.00 18.67           C  
ATOM   3096  H   THR A 189     -56.246 -15.817 -29.349  1.00 18.67           H  
ATOM   3097  HA  THR A 189     -53.983 -16.074 -27.591  1.00 18.67           H  
ATOM   3098  HB  THR A 189     -56.215 -18.073 -28.151  1.00 18.67           H  
ATOM   3099  HG1 THR A 189     -56.917 -16.037 -27.307  1.00 18.67           H  
ATOM   3100 1HG2 THR A 189     -55.600 -19.037 -25.984  1.00 18.67           H  
ATOM   3101 2HG2 THR A 189     -54.248 -19.126 -27.136  1.00 18.67           H  
ATOM   3102 3HG2 THR A 189     -54.244 -17.894 -25.852  1.00 18.67           H  
ATOM   3103  N   ASN A 190     -54.137 -18.258 -30.064  1.00 19.17           N  
ATOM   3104  CA  ASN A 190     -53.343 -19.214 -30.810  1.00 19.17           C  
ATOM   3105  C   ASN A 190     -52.142 -18.552 -31.463  1.00 19.17           C  
ATOM   3106  O   ASN A 190     -51.029 -19.084 -31.393  1.00 19.17           O  
ATOM   3107  CB  ASN A 190     -54.201 -19.894 -31.851  1.00 19.17           C  
ATOM   3108  CG  ASN A 190     -55.178 -20.872 -31.250  1.00 19.17           C  
ATOM   3109  OD1 ASN A 190     -55.014 -21.340 -30.115  1.00 19.17           O  
ATOM   3110  ND2 ASN A 190     -56.201 -21.194 -31.999  1.00 19.17           N  
ATOM   3111  H   ASN A 190     -55.104 -18.089 -30.342  1.00 19.17           H  
ATOM   3112  HA  ASN A 190     -52.966 -19.965 -30.115  1.00 19.17           H  
ATOM   3113 1HB  ASN A 190     -54.762 -19.133 -32.403  1.00 19.17           H  
ATOM   3114 2HB  ASN A 190     -53.566 -20.414 -32.565  1.00 19.17           H  
ATOM   3115 1HD2 ASN A 190     -56.887 -21.836 -31.658  1.00 19.17           H  
ATOM   3116 2HD2 ASN A 190     -56.299 -20.792 -32.907  1.00 19.17           H  
ATOM   3117  N   ASN A 191     -52.333 -17.361 -32.046  1.00 19.71           N  
ATOM   3118  CA  ASN A 191     -51.216 -16.673 -32.670  1.00 19.71           C  
ATOM   3119  C   ASN A 191     -50.192 -16.229 -31.635  1.00 19.71           C  
ATOM   3120  O   ASN A 191     -48.988 -16.319 -31.870  1.00 19.71           O  
ATOM   3121  CB  ASN A 191     -51.699 -15.497 -33.490  1.00 19.71           C  
ATOM   3122  CG  ASN A 191     -52.344 -15.917 -34.783  1.00 19.71           C  
ATOM   3123  OD1 ASN A 191     -52.099 -17.018 -35.298  1.00 19.71           O  
ATOM   3124  ND2 ASN A 191     -53.162 -15.058 -35.328  1.00 19.71           N  
ATOM   3125  H   ASN A 191     -53.264 -16.945 -32.094  1.00 19.71           H  
ATOM   3126  HA  ASN A 191     -50.717 -17.369 -33.342  1.00 19.71           H  
ATOM   3127 1HB  ASN A 191     -52.428 -14.929 -32.903  1.00 19.71           H  
ATOM   3128 2HB  ASN A 191     -50.861 -14.834 -33.707  1.00 19.71           H  
ATOM   3129 1HD2 ASN A 191     -53.620 -15.278 -36.188  1.00 19.71           H  
ATOM   3130 2HD2 ASN A 191     -53.336 -14.181 -34.877  1.00 19.71           H  
ATOM   3131  N   SER A 192     -50.649 -15.819 -30.451  1.00 20.21           N  
ATOM   3132  CA  SER A 192     -49.713 -15.399 -29.428  1.00 20.21           C  
ATOM   3133  C   SER A 192     -48.852 -16.576 -28.999  1.00 20.21           C  
ATOM   3134  O   SER A 192     -47.626 -16.457 -28.920  1.00 20.21           O  
ATOM   3135  CB  SER A 192     -50.465 -14.858 -28.229  1.00 20.21           C  
ATOM   3136  OG  SER A 192     -51.175 -13.695 -28.566  1.00 20.21           O  
ATOM   3137  H   SER A 192     -51.649 -15.745 -30.269  1.00 20.21           H  
ATOM   3138  HA  SER A 192     -49.069 -14.621 -29.839  1.00 20.21           H  
ATOM   3139 1HB  SER A 192     -51.158 -15.616 -27.863  1.00 20.21           H  
ATOM   3140 2HB  SER A 192     -49.761 -14.643 -27.427  1.00 20.21           H  
ATOM   3141  HG  SER A 192     -51.888 -13.995 -29.177  1.00 20.21           H  
ATOM   3142  N   ASN A 193     -49.483 -17.737 -28.797  1.00 20.59           N  
ATOM   3143  CA  ASN A 193     -48.748 -18.921 -28.384  1.00 20.59           C  
ATOM   3144  C   ASN A 193     -47.779 -19.355 -29.481  1.00 20.59           C  
ATOM   3145  O   ASN A 193     -46.631 -19.728 -29.206  1.00 20.59           O  
ATOM   3146  CB  ASN A 193     -49.717 -20.032 -28.043  1.00 20.59           C  
ATOM   3147  CG  ASN A 193     -50.458 -19.784 -26.742  1.00 20.59           C  
ATOM   3148  OD1 ASN A 193     -50.037 -18.987 -25.898  1.00 20.59           O  
ATOM   3149  ND2 ASN A 193     -51.558 -20.468 -26.565  1.00 20.59           N  
ATOM   3150  H   ASN A 193     -50.499 -17.783 -28.890  1.00 20.59           H  
ATOM   3151  HA  ASN A 193     -48.159 -18.676 -27.498  1.00 20.59           H  
ATOM   3152 1HB  ASN A 193     -50.452 -20.122 -28.848  1.00 20.59           H  
ATOM   3153 2HB  ASN A 193     -49.184 -20.978 -27.976  1.00 20.59           H  
ATOM   3154 1HD2 ASN A 193     -52.084 -20.355 -25.724  1.00 20.59           H  
ATOM   3155 2HD2 ASN A 193     -51.868 -21.104 -27.270  1.00 20.59           H  
ATOM   3156  N   ARG A 194     -48.229 -19.262 -30.736  1.00 20.79           N  
ATOM   3157  CA  ARG A 194     -47.399 -19.598 -31.877  1.00 20.79           C  
ATOM   3158  C   ARG A 194     -46.141 -18.761 -31.882  1.00 20.79           C  
ATOM   3159  O   ARG A 194     -45.033 -19.294 -31.962  1.00 20.79           O  
ATOM   3160  CB  ARG A 194     -48.126 -19.335 -33.179  1.00 20.79           C  
ATOM   3161  CG  ARG A 194     -47.338 -19.651 -34.419  1.00 20.79           C  
ATOM   3162  CD  ARG A 194     -47.934 -19.000 -35.609  1.00 20.79           C  
ATOM   3163  NE  ARG A 194     -47.822 -17.535 -35.549  1.00 20.79           N  
ATOM   3164  CZ  ARG A 194     -48.549 -16.675 -36.273  1.00 20.79           C  
ATOM   3165  NH1 ARG A 194     -49.466 -17.101 -37.120  1.00 20.79           N  
ATOM   3166  NH2 ARG A 194     -48.318 -15.393 -36.115  1.00 20.79           N  
ATOM   3167  H   ARG A 194     -49.191 -18.970 -30.908  1.00 20.79           H  
ATOM   3168  HA  ARG A 194     -47.128 -20.651 -31.817  1.00 20.79           H  
ATOM   3169 1HB  ARG A 194     -49.056 -19.901 -33.203  1.00 20.79           H  
ATOM   3170 2HB  ARG A 194     -48.386 -18.288 -33.240  1.00 20.79           H  
ATOM   3171 1HG  ARG A 194     -46.326 -19.278 -34.296  1.00 20.79           H  
ATOM   3172 2HG  ARG A 194     -47.316 -20.728 -34.580  1.00 20.79           H  
ATOM   3173 1HD  ARG A 194     -47.423 -19.344 -36.505  1.00 20.79           H  
ATOM   3174 2HD  ARG A 194     -48.992 -19.255 -35.668  1.00 20.79           H  
ATOM   3175  HE  ARG A 194     -47.130 -17.098 -34.908  1.00 20.79           H  
ATOM   3176 1HH1 ARG A 194     -49.633 -18.090 -37.226  1.00 20.79           H  
ATOM   3177 2HH1 ARG A 194     -50.005 -16.438 -37.654  1.00 20.79           H  
ATOM   3178 1HH2 ARG A 194     -47.580 -15.112 -35.435  1.00 20.79           H  
ATOM   3179 2HH2 ARG A 194     -48.834 -14.706 -36.631  1.00 20.79           H  
ATOM   3180  N   ASP A 195     -46.307 -17.441 -31.778  1.00 20.79           N  
ATOM   3181  CA  ASP A 195     -45.163 -16.554 -31.825  1.00 20.79           C  
ATOM   3182  C   ASP A 195     -44.206 -16.826 -30.674  1.00 20.79           C  
ATOM   3183  O   ASP A 195     -42.992 -16.822 -30.870  1.00 20.79           O  
ATOM   3184  CB  ASP A 195     -45.602 -15.094 -31.805  1.00 20.79           C  
ATOM   3185  CG  ASP A 195     -46.286 -14.638 -33.121  1.00 20.79           C  
ATOM   3186  OD1 ASP A 195     -46.244 -15.361 -34.110  1.00 20.79           O  
ATOM   3187  OD2 ASP A 195     -46.811 -13.547 -33.135  1.00 20.79           O  
ATOM   3188  H   ASP A 195     -47.247 -17.051 -31.687  1.00 20.79           H  
ATOM   3189  HA  ASP A 195     -44.631 -16.732 -32.755  1.00 20.79           H  
ATOM   3190 1HB  ASP A 195     -46.314 -14.954 -30.983  1.00 20.79           H  
ATOM   3191 2HB  ASP A 195     -44.742 -14.454 -31.606  1.00 20.79           H  
ATOM   3192  N   GLN A 196     -44.733 -17.125 -29.483  1.00 20.61           N  
ATOM   3193  CA  GLN A 196     -43.860 -17.410 -28.347  1.00 20.61           C  
ATOM   3194  C   GLN A 196     -43.030 -18.659 -28.619  1.00 20.61           C  
ATOM   3195  O   GLN A 196     -41.834 -18.710 -28.315  1.00 20.61           O  
ATOM   3196  CB  GLN A 196     -44.694 -17.594 -27.080  1.00 20.61           C  
ATOM   3197  CG  GLN A 196     -45.332 -16.315 -26.579  1.00 20.61           C  
ATOM   3198  CD  GLN A 196     -46.299 -16.548 -25.437  1.00 20.61           C  
ATOM   3199  OE1 GLN A 196     -46.742 -17.673 -25.186  1.00 20.61           O  
ATOM   3200  NE2 GLN A 196     -46.638 -15.473 -24.731  1.00 20.61           N  
ATOM   3201  H   GLN A 196     -45.747 -17.114 -29.354  1.00 20.61           H  
ATOM   3202  HA  GLN A 196     -43.180 -16.569 -28.210  1.00 20.61           H  
ATOM   3203 1HB  GLN A 196     -45.494 -18.309 -27.277  1.00 20.61           H  
ATOM   3204 2HB  GLN A 196     -44.072 -18.004 -26.288  1.00 20.61           H  
ATOM   3205 1HG  GLN A 196     -44.540 -15.656 -26.223  1.00 20.61           H  
ATOM   3206 2HG  GLN A 196     -45.862 -15.838 -27.393  1.00 20.61           H  
ATOM   3207 1HE2 GLN A 196     -47.276 -15.559 -23.966  1.00 20.61           H  
ATOM   3208 2HE2 GLN A 196     -46.257 -14.579 -24.968  1.00 20.61           H  
ATOM   3209  N   ASP A 197     -43.646 -19.658 -29.250  1.00 20.26           N  
ATOM   3210  CA  ASP A 197     -42.923 -20.876 -29.558  1.00 20.26           C  
ATOM   3211  C   ASP A 197     -41.862 -20.579 -30.605  1.00 20.26           C  
ATOM   3212  O   ASP A 197     -40.717 -21.031 -30.491  1.00 20.26           O  
ATOM   3213  CB  ASP A 197     -43.877 -21.956 -30.074  1.00 20.26           C  
ATOM   3214  CG  ASP A 197     -43.223 -23.331 -30.204  1.00 20.26           C  
ATOM   3215  OD1 ASP A 197     -42.829 -23.871 -29.197  1.00 20.26           O  
ATOM   3216  OD2 ASP A 197     -43.125 -23.837 -31.309  1.00 20.26           O  
ATOM   3217  H   ASP A 197     -44.641 -19.584 -29.478  1.00 20.26           H  
ATOM   3218  HA  ASP A 197     -42.432 -21.232 -28.653  1.00 20.26           H  
ATOM   3219 1HB  ASP A 197     -44.739 -22.026 -29.408  1.00 20.26           H  
ATOM   3220 2HB  ASP A 197     -44.256 -21.655 -31.054  1.00 20.26           H  
ATOM   3221  N   LEU A 198     -42.215 -19.776 -31.608  1.00 19.78           N  
ATOM   3222  CA  LEU A 198     -41.259 -19.468 -32.650  1.00 19.78           C  
ATOM   3223  C   LEU A 198     -40.071 -18.709 -32.081  1.00 19.78           C  
ATOM   3224  O   LEU A 198     -38.930 -19.035 -32.407  1.00 19.78           O  
ATOM   3225  CB  LEU A 198     -41.934 -18.643 -33.747  1.00 19.78           C  
ATOM   3226  CG  LEU A 198     -42.986 -19.403 -34.580  1.00 19.78           C  
ATOM   3227  CD1 LEU A 198     -43.729 -18.419 -35.487  1.00 19.78           C  
ATOM   3228  CD2 LEU A 198     -42.294 -20.486 -35.383  1.00 19.78           C  
ATOM   3229  H   LEU A 198     -43.168 -19.416 -31.659  1.00 19.78           H  
ATOM   3230  HA  LEU A 198     -40.904 -20.402 -33.079  1.00 19.78           H  
ATOM   3231 1HB  LEU A 198     -42.428 -17.794 -33.281  1.00 19.78           H  
ATOM   3232 2HB  LEU A 198     -41.169 -18.267 -34.424  1.00 19.78           H  
ATOM   3233  HG  LEU A 198     -43.706 -19.863 -33.919  1.00 19.78           H  
ATOM   3234 1HD1 LEU A 198     -44.478 -18.956 -36.067  1.00 19.78           H  
ATOM   3235 2HD1 LEU A 198     -44.223 -17.661 -34.880  1.00 19.78           H  
ATOM   3236 3HD1 LEU A 198     -43.024 -17.939 -36.160  1.00 19.78           H  
ATOM   3237 1HD2 LEU A 198     -43.036 -21.033 -35.966  1.00 19.78           H  
ATOM   3238 2HD2 LEU A 198     -41.564 -20.033 -36.055  1.00 19.78           H  
ATOM   3239 3HD2 LEU A 198     -41.788 -21.171 -34.704  1.00 19.78           H  
ATOM   3240  N   GLU A 199     -40.313 -17.752 -31.178  1.00 19.21           N  
ATOM   3241  CA  GLU A 199     -39.194 -17.009 -30.609  1.00 19.21           C  
ATOM   3242  C   GLU A 199     -38.286 -17.923 -29.803  1.00 19.21           C  
ATOM   3243  O   GLU A 199     -37.059 -17.811 -29.879  1.00 19.21           O  
ATOM   3244  CB  GLU A 199     -39.668 -15.844 -29.728  1.00 19.21           C  
ATOM   3245  CG  GLU A 199     -40.294 -14.662 -30.493  1.00 19.21           C  
ATOM   3246  CD  GLU A 199     -40.747 -13.517 -29.588  1.00 19.21           C  
ATOM   3247  OE1 GLU A 199     -40.678 -13.659 -28.388  1.00 19.21           O  
ATOM   3248  OE2 GLU A 199     -41.153 -12.501 -30.109  1.00 19.21           O  
ATOM   3249  H   GLU A 199     -41.273 -17.517 -30.923  1.00 19.21           H  
ATOM   3250  HA  GLU A 199     -38.611 -16.593 -31.432  1.00 19.21           H  
ATOM   3251 1HB  GLU A 199     -40.419 -16.214 -29.024  1.00 19.21           H  
ATOM   3252 2HB  GLU A 199     -38.831 -15.466 -29.143  1.00 19.21           H  
ATOM   3253 1HG  GLU A 199     -39.559 -14.280 -31.201  1.00 19.21           H  
ATOM   3254 2HG  GLU A 199     -41.145 -15.027 -31.063  1.00 19.21           H  
ATOM   3255  N   ASN A 200     -38.867 -18.866 -29.058  1.00 18.63           N  
ATOM   3256  CA  ASN A 200     -38.041 -19.767 -28.272  1.00 18.63           C  
ATOM   3257  C   ASN A 200     -37.176 -20.625 -29.193  1.00 18.63           C  
ATOM   3258  O   ASN A 200     -35.988 -20.842 -28.925  1.00 18.63           O  
ATOM   3259  CB  ASN A 200     -38.914 -20.629 -27.388  1.00 18.63           C  
ATOM   3260  CG  ASN A 200     -39.521 -19.856 -26.241  1.00 18.63           C  
ATOM   3261  OD1 ASN A 200     -39.037 -18.785 -25.849  1.00 18.63           O  
ATOM   3262  ND2 ASN A 200     -40.585 -20.385 -25.693  1.00 18.63           N  
ATOM   3263  H   ASN A 200     -39.887 -18.929 -29.006  1.00 18.63           H  
ATOM   3264  HA  ASN A 200     -37.373 -19.174 -27.647  1.00 18.63           H  
ATOM   3265 1HB  ASN A 200     -39.723 -21.054 -27.988  1.00 18.63           H  
ATOM   3266 2HB  ASN A 200     -38.330 -21.456 -26.991  1.00 18.63           H  
ATOM   3267 1HD2 ASN A 200     -41.039 -19.921 -24.934  1.00 18.63           H  
ATOM   3268 2HD2 ASN A 200     -40.948 -21.248 -26.042  1.00 18.63           H  
ATOM   3269  N   ARG A 201     -37.761 -21.073 -30.309  1.00 18.06           N  
ATOM   3270  CA  ARG A 201     -37.035 -21.878 -31.278  1.00 18.06           C  
ATOM   3271  C   ARG A 201     -35.909 -21.078 -31.927  1.00 18.06           C  
ATOM   3272  O   ARG A 201     -34.802 -21.599 -32.115  1.00 18.06           O  
ATOM   3273  CB  ARG A 201     -37.995 -22.412 -32.329  1.00 18.06           C  
ATOM   3274  CG  ARG A 201     -38.928 -23.524 -31.827  1.00 18.06           C  
ATOM   3275  CD  ARG A 201     -39.895 -23.956 -32.866  1.00 18.06           C  
ATOM   3276  NE  ARG A 201     -40.791 -24.998 -32.374  1.00 18.06           N  
ATOM   3277  CZ  ARG A 201     -40.520 -26.318 -32.392  1.00 18.06           C  
ATOM   3278  NH1 ARG A 201     -39.379 -26.754 -32.893  1.00 18.06           N  
ATOM   3279  NH2 ARG A 201     -41.397 -27.183 -31.911  1.00 18.06           N  
ATOM   3280  H   ARG A 201     -38.750 -20.871 -30.472  1.00 18.06           H  
ATOM   3281  HA  ARG A 201     -36.597 -22.728 -30.756  1.00 18.06           H  
ATOM   3282 1HB  ARG A 201     -38.624 -21.600 -32.687  1.00 18.06           H  
ATOM   3283 2HB  ARG A 201     -37.436 -22.794 -33.180  1.00 18.06           H  
ATOM   3284 1HG  ARG A 201     -38.334 -24.387 -31.529  1.00 18.06           H  
ATOM   3285 2HG  ARG A 201     -39.494 -23.165 -30.967  1.00 18.06           H  
ATOM   3286 1HD  ARG A 201     -40.508 -23.100 -33.153  1.00 18.06           H  
ATOM   3287 2HD  ARG A 201     -39.366 -24.338 -33.735  1.00 18.06           H  
ATOM   3288  HE  ARG A 201     -41.692 -24.694 -31.961  1.00 18.06           H  
ATOM   3289 1HH1 ARG A 201     -38.708 -26.095 -33.261  1.00 18.06           H  
ATOM   3290 2HH1 ARG A 201     -39.177 -27.743 -32.907  1.00 18.06           H  
ATOM   3291 1HH2 ARG A 201     -42.280 -26.857 -31.524  1.00 18.06           H  
ATOM   3292 2HH2 ARG A 201     -41.194 -28.167 -31.925  1.00 18.06           H  
ATOM   3293  N   GLU A 202     -36.166 -19.799 -32.228  1.00 17.56           N  
ATOM   3294  CA  GLU A 202     -35.129 -18.963 -32.813  1.00 17.56           C  
ATOM   3295  C   GLU A 202     -33.975 -18.788 -31.831  1.00 17.56           C  
ATOM   3296  O   GLU A 202     -32.813 -18.870 -32.231  1.00 17.56           O  
ATOM   3297  CB  GLU A 202     -35.685 -17.597 -33.239  1.00 17.56           C  
ATOM   3298  CG  GLU A 202     -36.618 -17.637 -34.465  1.00 17.56           C  
ATOM   3299  CD  GLU A 202     -37.204 -16.285 -34.831  1.00 17.56           C  
ATOM   3300  OE1 GLU A 202     -37.146 -15.384 -34.028  1.00 17.56           O  
ATOM   3301  OE2 GLU A 202     -37.694 -16.157 -35.932  1.00 17.56           O  
ATOM   3302  H   GLU A 202     -37.099 -19.420 -32.073  1.00 17.56           H  
ATOM   3303  HA  GLU A 202     -34.744 -19.461 -33.702  1.00 17.56           H  
ATOM   3304 1HB  GLU A 202     -36.245 -17.164 -32.410  1.00 17.56           H  
ATOM   3305 2HB  GLU A 202     -34.859 -16.923 -33.467  1.00 17.56           H  
ATOM   3306 1HG  GLU A 202     -36.063 -18.019 -35.312  1.00 17.56           H  
ATOM   3307 2HG  GLU A 202     -37.426 -18.332 -34.268  1.00 17.56           H  
ATOM   3308  N   GLN A 203     -34.281 -18.623 -30.537  1.00 17.15           N  
ATOM   3309  CA  GLN A 203     -33.208 -18.474 -29.557  1.00 17.15           C  
ATOM   3310  C   GLN A 203     -32.380 -19.748 -29.500  1.00 17.15           C  
ATOM   3311  O   GLN A 203     -31.148 -19.701 -29.419  1.00 17.15           O  
ATOM   3312  CB  GLN A 203     -33.762 -18.152 -28.167  1.00 17.15           C  
ATOM   3313  CG  GLN A 203     -34.364 -16.764 -28.033  1.00 17.15           C  
ATOM   3314  CD  GLN A 203     -34.964 -16.520 -26.655  1.00 17.15           C  
ATOM   3315  OE1 GLN A 203     -34.412 -16.952 -25.633  1.00 17.15           O  
ATOM   3316  NE2 GLN A 203     -36.096 -15.827 -26.618  1.00 17.15           N  
ATOM   3317  H   GLN A 203     -35.259 -18.552 -30.249  1.00 17.15           H  
ATOM   3318  HA  GLN A 203     -32.557 -17.658 -29.873  1.00 17.15           H  
ATOM   3319 1HB  GLN A 203     -34.540 -18.874 -27.916  1.00 17.15           H  
ATOM   3320 2HB  GLN A 203     -32.969 -18.253 -27.428  1.00 17.15           H  
ATOM   3321 1HG  GLN A 203     -33.580 -16.024 -28.207  1.00 17.15           H  
ATOM   3322 2HG  GLN A 203     -35.149 -16.651 -28.775  1.00 17.15           H  
ATOM   3323 1HE2 GLN A 203     -36.542 -15.637 -25.744  1.00 17.15           H  
ATOM   3324 2HE2 GLN A 203     -36.509 -15.497 -27.470  1.00 17.15           H  
ATOM   3325  N   GLN A 204     -33.041 -20.905 -29.576  1.00 16.82           N  
ATOM   3326  CA  GLN A 204     -32.292 -22.147 -29.548  1.00 16.82           C  
ATOM   3327  C   GLN A 204     -31.324 -22.171 -30.721  1.00 16.82           C  
ATOM   3328  O   GLN A 204     -30.141 -22.466 -30.542  1.00 16.82           O  
ATOM   3329  CB  GLN A 204     -33.224 -23.360 -29.580  1.00 16.82           C  
ATOM   3330  CG  GLN A 204     -32.491 -24.694 -29.520  1.00 16.82           C  
ATOM   3331  CD  GLN A 204     -33.420 -25.895 -29.484  1.00 16.82           C  
ATOM   3332  OE1 GLN A 204     -34.492 -25.869 -28.865  1.00 16.82           O  
ATOM   3333  NE2 GLN A 204     -33.012 -26.962 -30.156  1.00 16.82           N  
ATOM   3334  H   GLN A 204     -34.062 -20.915 -29.618  1.00 16.82           H  
ATOM   3335  HA  GLN A 204     -31.710 -22.184 -28.628  1.00 16.82           H  
ATOM   3336 1HB  GLN A 204     -33.926 -23.303 -28.747  1.00 16.82           H  
ATOM   3337 2HB  GLN A 204     -33.808 -23.342 -30.497  1.00 16.82           H  
ATOM   3338 1HG  GLN A 204     -31.869 -24.783 -30.413  1.00 16.82           H  
ATOM   3339 2HG  GLN A 204     -31.866 -24.717 -28.629  1.00 16.82           H  
ATOM   3340 1HE2 GLN A 204     -33.572 -27.787 -30.179  1.00 16.82           H  
ATOM   3341 2HE2 GLN A 204     -32.121 -26.938 -30.673  1.00 16.82           H  
ATOM   3342  N   ARG A 205     -31.812 -21.806 -31.910  1.00 16.60           N  
ATOM   3343  CA  ARG A 205     -30.979 -21.771 -33.109  1.00 16.60           C  
ATOM   3344  C   ARG A 205     -29.761 -20.867 -32.926  1.00 16.60           C  
ATOM   3345  O   ARG A 205     -28.638 -21.242 -33.283  1.00 16.60           O  
ATOM   3346  CB  ARG A 205     -31.790 -21.291 -34.303  1.00 16.60           C  
ATOM   3347  CG  ARG A 205     -31.041 -21.226 -35.615  1.00 16.60           C  
ATOM   3348  CD  ARG A 205     -31.927 -20.789 -36.736  1.00 16.60           C  
ATOM   3349  NE  ARG A 205     -32.400 -19.408 -36.583  1.00 16.60           N  
ATOM   3350  CZ  ARG A 205     -33.520 -18.922 -37.157  1.00 16.60           C  
ATOM   3351  NH1 ARG A 205     -34.275 -19.709 -37.900  1.00 16.60           N  
ATOM   3352  NH2 ARG A 205     -33.865 -17.662 -36.979  1.00 16.60           N  
ATOM   3353  H   ARG A 205     -32.803 -21.564 -31.987  1.00 16.60           H  
ATOM   3354  HA  ARG A 205     -30.633 -22.785 -33.313  1.00 16.60           H  
ATOM   3355 1HB  ARG A 205     -32.659 -21.934 -34.433  1.00 16.60           H  
ATOM   3356 2HB  ARG A 205     -32.157 -20.292 -34.109  1.00 16.60           H  
ATOM   3357 1HG  ARG A 205     -30.222 -20.506 -35.526  1.00 16.60           H  
ATOM   3358 2HG  ARG A 205     -30.634 -22.211 -35.854  1.00 16.60           H  
ATOM   3359 1HD  ARG A 205     -31.372 -20.853 -37.672  1.00 16.60           H  
ATOM   3360 2HD  ARG A 205     -32.796 -21.442 -36.783  1.00 16.60           H  
ATOM   3361  HE  ARG A 205     -31.841 -18.767 -36.024  1.00 16.60           H  
ATOM   3362 1HH1 ARG A 205     -34.016 -20.676 -38.039  1.00 16.60           H  
ATOM   3363 2HH1 ARG A 205     -35.115 -19.344 -38.328  1.00 16.60           H  
ATOM   3364 1HH2 ARG A 205     -33.280 -17.034 -36.406  1.00 16.60           H  
ATOM   3365 2HH2 ARG A 205     -34.703 -17.298 -37.409  1.00 16.60           H  
ATOM   3366  N   GLU A 206     -29.967 -19.690 -32.325  1.00 16.48           N  
ATOM   3367  CA  GLU A 206     -28.854 -18.768 -32.127  1.00 16.48           C  
ATOM   3368  C   GLU A 206     -27.779 -19.421 -31.265  1.00 16.48           C  
ATOM   3369  O   GLU A 206     -26.585 -19.261 -31.520  1.00 16.48           O  
ATOM   3370  CB  GLU A 206     -29.313 -17.466 -31.444  1.00 16.48           C  
ATOM   3371  CG  GLU A 206     -30.190 -16.530 -32.289  1.00 16.48           C  
ATOM   3372  CD  GLU A 206     -30.643 -15.295 -31.513  1.00 16.48           C  
ATOM   3373  OE1 GLU A 206     -30.316 -15.182 -30.354  1.00 16.48           O  
ATOM   3374  OE2 GLU A 206     -31.327 -14.481 -32.079  1.00 16.48           O  
ATOM   3375  H   GLU A 206     -30.914 -19.427 -32.045  1.00 16.48           H  
ATOM   3376  HA  GLU A 206     -28.422 -18.529 -33.099  1.00 16.48           H  
ATOM   3377 1HB  GLU A 206     -29.879 -17.717 -30.547  1.00 16.48           H  
ATOM   3378 2HB  GLU A 206     -28.439 -16.902 -31.123  1.00 16.48           H  
ATOM   3379 1HG  GLU A 206     -29.628 -16.207 -33.163  1.00 16.48           H  
ATOM   3380 2HG  GLU A 206     -31.063 -17.076 -32.638  1.00 16.48           H  
ATOM   3381  N   HIS A 207     -28.194 -20.204 -30.269  1.00 16.41           N  
ATOM   3382  CA  HIS A 207     -27.222 -20.874 -29.419  1.00 16.41           C  
ATOM   3383  C   HIS A 207     -26.552 -22.048 -30.144  1.00 16.41           C  
ATOM   3384  O   HIS A 207     -25.335 -22.225 -30.042  1.00 16.41           O  
ATOM   3385  CB  HIS A 207     -27.882 -21.368 -28.125  1.00 16.41           C  
ATOM   3386  CG  HIS A 207     -28.270 -20.267 -27.169  1.00 16.41           C  
ATOM   3387  ND1 HIS A 207     -27.338 -19.470 -26.530  1.00 16.41           N  
ATOM   3388  CD2 HIS A 207     -29.484 -19.847 -26.733  1.00 16.41           C  
ATOM   3389  CE1 HIS A 207     -27.964 -18.604 -25.751  1.00 16.41           C  
ATOM   3390  NE2 HIS A 207     -29.265 -18.813 -25.856  1.00 16.41           N  
ATOM   3391  H   HIS A 207     -29.197 -20.297 -30.086  1.00 16.41           H  
ATOM   3392  HA  HIS A 207     -26.440 -20.169 -29.145  1.00 16.41           H  
ATOM   3393 1HB  HIS A 207     -28.786 -21.925 -28.378  1.00 16.41           H  
ATOM   3394 2HB  HIS A 207     -27.210 -22.051 -27.612  1.00 16.41           H  
ATOM   3395  HD2 HIS A 207     -30.452 -20.254 -27.021  1.00 16.41           H  
ATOM   3396  HE1 HIS A 207     -27.488 -17.848 -25.128  1.00 16.41           H  
ATOM   3397  HE2 HIS A 207     -29.988 -18.300 -25.371  1.00 16.41           H  
ATOM   3398  N   GLU A 208     -27.321 -22.811 -30.934  1.00 16.34           N  
ATOM   3399  CA  GLU A 208     -26.770 -23.973 -31.642  1.00 16.34           C  
ATOM   3400  C   GLU A 208     -25.676 -23.571 -32.622  1.00 16.34           C  
ATOM   3401  O   GLU A 208     -24.710 -24.306 -32.829  1.00 16.34           O  
ATOM   3402  CB  GLU A 208     -27.839 -24.748 -32.435  1.00 16.34           C  
ATOM   3403  CG  GLU A 208     -28.880 -25.532 -31.618  1.00 16.34           C  
ATOM   3404  CD  GLU A 208     -29.831 -26.328 -32.517  1.00 16.34           C  
ATOM   3405  OE1 GLU A 208     -29.646 -26.293 -33.715  1.00 16.34           O  
ATOM   3406  OE2 GLU A 208     -30.749 -26.951 -32.013  1.00 16.34           O  
ATOM   3407  H   GLU A 208     -28.317 -22.605 -30.997  1.00 16.34           H  
ATOM   3408  HA  GLU A 208     -26.332 -24.645 -30.904  1.00 16.34           H  
ATOM   3409 1HB  GLU A 208     -28.386 -24.044 -33.064  1.00 16.34           H  
ATOM   3410 2HB  GLU A 208     -27.345 -25.453 -33.101  1.00 16.34           H  
ATOM   3411 1HG  GLU A 208     -28.363 -26.219 -30.950  1.00 16.34           H  
ATOM   3412 2HG  GLU A 208     -29.448 -24.839 -31.011  1.00 16.34           H  
ATOM   3413  N   HIS A 209     -25.814 -22.390 -33.214  1.00 16.23           N  
ATOM   3414  CA  HIS A 209     -24.860 -21.911 -34.201  1.00 16.23           C  
ATOM   3415  C   HIS A 209     -23.514 -21.452 -33.637  1.00 16.23           C  
ATOM   3416  O   HIS A 209     -22.584 -21.210 -34.411  1.00 16.23           O  
ATOM   3417  CB  HIS A 209     -25.476 -20.804 -35.050  1.00 16.23           C  
ATOM   3418  CG  HIS A 209     -26.528 -21.322 -35.977  1.00 16.23           C  
ATOM   3419  ND1 HIS A 209     -27.217 -20.512 -36.841  1.00 16.23           N  
ATOM   3420  CD2 HIS A 209     -27.014 -22.575 -36.162  1.00 16.23           C  
ATOM   3421  CE1 HIS A 209     -28.077 -21.234 -37.531  1.00 16.23           C  
ATOM   3422  NE2 HIS A 209     -27.976 -22.498 -37.140  1.00 16.23           N  
ATOM   3423  H   HIS A 209     -26.650 -21.836 -33.013  1.00 16.23           H  
ATOM   3424  HA  HIS A 209     -24.640 -22.732 -34.881  1.00 16.23           H  
ATOM   3425 1HB  HIS A 209     -25.938 -20.059 -34.393  1.00 16.23           H  
ATOM   3426 2HB  HIS A 209     -24.704 -20.302 -35.631  1.00 16.23           H  
ATOM   3427  HD1 HIS A 209     -27.113 -19.497 -36.951  1.00 16.23           H  
ATOM   3428  HD2 HIS A 209     -26.779 -23.536 -35.700  1.00 16.23           H  
ATOM   3429  HE1 HIS A 209     -28.715 -20.750 -38.272  1.00 16.23           H  
ATOM   3430  N   GLU A 210     -23.391 -21.322 -32.314  1.00 16.03           N  
ATOM   3431  CA  GLU A 210     -22.115 -20.916 -31.731  1.00 16.03           C  
ATOM   3432  C   GLU A 210     -21.687 -21.841 -30.589  1.00 16.03           C  
ATOM   3433  O   GLU A 210     -21.576 -21.396 -29.448  1.00 16.03           O  
ATOM   3434  CB  GLU A 210     -22.159 -19.475 -31.199  1.00 16.03           C  
ATOM   3435  CG  GLU A 210     -22.394 -18.385 -32.249  1.00 16.03           C  
ATOM   3436  CD  GLU A 210     -22.318 -16.989 -31.659  1.00 16.03           C  
ATOM   3437  OE1 GLU A 210     -22.176 -16.873 -30.463  1.00 16.03           O  
ATOM   3438  OE2 GLU A 210     -22.383 -16.044 -32.407  1.00 16.03           O  
ATOM   3439  H   GLU A 210     -24.176 -21.543 -31.694  1.00 16.03           H  
ATOM   3440  HA  GLU A 210     -21.353 -20.949 -32.505  1.00 16.03           H  
ATOM   3441 1HB  GLU A 210     -22.960 -19.393 -30.462  1.00 16.03           H  
ATOM   3442 2HB  GLU A 210     -21.223 -19.249 -30.689  1.00 16.03           H  
ATOM   3443 1HG  GLU A 210     -21.652 -18.483 -33.043  1.00 16.03           H  
ATOM   3444 2HG  GLU A 210     -23.381 -18.531 -32.694  1.00 16.03           H  
ATOM   3445  N   PRO A 211     -21.342 -23.119 -30.854  1.00 15.74           N  
ATOM   3446  CA  PRO A 211     -21.023 -24.133 -29.858  1.00 15.74           C  
ATOM   3447  C   PRO A 211     -19.598 -23.983 -29.328  1.00 15.74           C  
ATOM   3448  O   PRO A 211     -18.811 -24.927 -29.318  1.00 15.74           O  
ATOM   3449  CB  PRO A 211     -21.166 -25.410 -30.671  1.00 15.74           C  
ATOM   3450  CG  PRO A 211     -20.719 -25.009 -32.059  1.00 15.74           C  
ATOM   3451  CD  PRO A 211     -21.238 -23.602 -32.243  1.00 15.74           C  
ATOM   3452  HA  PRO A 211     -21.759 -24.092 -29.041  1.00 15.74           H  
ATOM   3453 1HB  PRO A 211     -20.562 -26.172 -30.231  1.00 15.74           H  
ATOM   3454 2HB  PRO A 211     -22.210 -25.761 -30.648  1.00 15.74           H  
ATOM   3455 1HG  PRO A 211     -19.632 -25.059 -32.129  1.00 15.74           H  
ATOM   3456 2HG  PRO A 211     -21.123 -25.706 -32.808  1.00 15.74           H  
ATOM   3457 1HD  PRO A 211     -20.528 -23.004 -32.831  1.00 15.74           H  
ATOM   3458 2HD  PRO A 211     -22.218 -23.675 -32.710  1.00 15.74           H  
ATOM   3459  N   VAL A 212     -19.305 -22.813 -28.800  1.00 15.35           N  
ATOM   3460  CA  VAL A 212     -17.968 -22.453 -28.354  1.00 15.35           C  
ATOM   3461  C   VAL A 212     -17.646 -22.996 -26.978  1.00 15.35           C  
ATOM   3462  O   VAL A 212     -16.528 -22.854 -26.485  1.00 15.35           O  
ATOM   3463  CB  VAL A 212     -17.821 -20.931 -28.396  1.00 15.35           C  
ATOM   3464  CG1 VAL A 212     -18.051 -20.454 -29.829  1.00 15.35           C  
ATOM   3465  CG2 VAL A 212     -18.823 -20.300 -27.443  1.00 15.35           C  
ATOM   3466  H   VAL A 212     -20.041 -22.111 -28.776  1.00 15.35           H  
ATOM   3467  HA  VAL A 212     -17.256 -22.871 -29.064  1.00 15.35           H  
ATOM   3468  HB  VAL A 212     -16.809 -20.653 -28.106  1.00 15.35           H  
ATOM   3469 1HG1 VAL A 212     -17.944 -19.370 -29.876  1.00 15.35           H  
ATOM   3470 2HG1 VAL A 212     -17.320 -20.924 -30.488  1.00 15.35           H  
ATOM   3471 3HG1 VAL A 212     -19.052 -20.729 -30.143  1.00 15.35           H  
ATOM   3472 1HG2 VAL A 212     -18.725 -19.217 -27.472  1.00 15.35           H  
ATOM   3473 2HG2 VAL A 212     -19.834 -20.579 -27.739  1.00 15.35           H  
ATOM   3474 3HG2 VAL A 212     -18.631 -20.654 -26.430  1.00 15.35           H  
ATOM   3475  N   HIS A 213     -18.637 -23.632 -26.369  1.00 14.88           N  
ATOM   3476  CA  HIS A 213     -18.505 -24.216 -25.053  1.00 14.88           C  
ATOM   3477  C   HIS A 213     -18.268 -25.724 -25.124  1.00 14.88           C  
ATOM   3478  O   HIS A 213     -18.355 -26.416 -24.108  1.00 14.88           O  
ATOM   3479  CB  HIS A 213     -19.752 -23.910 -24.228  1.00 14.88           C  
ATOM   3480  CG  HIS A 213     -19.937 -22.443 -23.980  1.00 14.88           C  
ATOM   3481  ND1 HIS A 213     -19.139 -21.728 -23.112  1.00 14.88           N  
ATOM   3482  CD2 HIS A 213     -20.822 -21.558 -24.495  1.00 14.88           C  
ATOM   3483  CE1 HIS A 213     -19.527 -20.465 -23.102  1.00 14.88           C  
ATOM   3484  NE2 HIS A 213     -20.545 -20.335 -23.931  1.00 14.88           N  
ATOM   3485  H   HIS A 213     -19.520 -23.701 -26.850  1.00 14.88           H  
ATOM   3486  HA  HIS A 213     -17.648 -23.776 -24.544  1.00 14.88           H  
ATOM   3487 1HB  HIS A 213     -20.635 -24.285 -24.746  1.00 14.88           H  
ATOM   3488 2HB  HIS A 213     -19.690 -24.419 -23.267  1.00 14.88           H  
ATOM   3489  HD2 HIS A 213     -21.606 -21.772 -25.222  1.00 14.88           H  
ATOM   3490  HE1 HIS A 213     -19.080 -19.667 -22.511  1.00 14.88           H  
ATOM   3491  HE2 HIS A 213     -21.044 -19.478 -24.124  1.00 14.88           H  
ATOM   3492  N   ILE A 214     -17.969 -26.247 -26.318  1.00 14.39           N  
ATOM   3493  CA  ILE A 214     -17.634 -27.663 -26.413  1.00 14.39           C  
ATOM   3494  C   ILE A 214     -16.242 -27.910 -25.847  1.00 14.39           C  
ATOM   3495  O   ILE A 214     -15.284 -27.223 -26.202  1.00 14.39           O  
ATOM   3496  CB  ILE A 214     -17.679 -28.193 -27.861  1.00 14.39           C  
ATOM   3497  CG1 ILE A 214     -19.074 -28.148 -28.420  1.00 14.39           C  
ATOM   3498  CG2 ILE A 214     -17.125 -29.620 -27.934  1.00 14.39           C  
ATOM   3499  CD1 ILE A 214     -19.099 -28.439 -29.906  1.00 14.39           C  
ATOM   3500  H   ILE A 214     -17.968 -25.669 -27.162  1.00 14.39           H  
ATOM   3501  HA  ILE A 214     -18.349 -28.231 -25.820  1.00 14.39           H  
ATOM   3502  HB  ILE A 214     -17.085 -27.543 -28.482  1.00 14.39           H  
ATOM   3503 1HG1 ILE A 214     -19.685 -28.891 -27.909  1.00 14.39           H  
ATOM   3504 2HG1 ILE A 214     -19.505 -27.167 -28.243  1.00 14.39           H  
ATOM   3505 1HG2 ILE A 214     -17.147 -29.963 -28.964  1.00 14.39           H  
ATOM   3506 2HG2 ILE A 214     -16.103 -29.644 -27.574  1.00 14.39           H  
ATOM   3507 3HG2 ILE A 214     -17.737 -30.278 -27.318  1.00 14.39           H  
ATOM   3508 1HD1 ILE A 214     -20.123 -28.414 -30.269  1.00 14.39           H  
ATOM   3509 2HD1 ILE A 214     -18.507 -27.687 -30.429  1.00 14.39           H  
ATOM   3510 3HD1 ILE A 214     -18.680 -29.425 -30.089  1.00 14.39           H  
ATOM   3511  N   HIS A 215     -16.133 -28.903 -24.978  1.00 13.95           N  
ATOM   3512  CA  HIS A 215     -14.863 -29.257 -24.368  1.00 13.95           C  
ATOM   3513  C   HIS A 215     -14.561 -30.720 -24.602  1.00 13.95           C  
ATOM   3514  O   HIS A 215     -15.463 -31.528 -24.838  1.00 13.95           O  
ATOM   3515  CB  HIS A 215     -14.868 -28.963 -22.866  1.00 13.95           C  
ATOM   3516  CG  HIS A 215     -14.958 -27.507 -22.526  1.00 13.95           C  
ATOM   3517  ND1 HIS A 215     -13.901 -26.634 -22.696  1.00 13.95           N  
ATOM   3518  CD2 HIS A 215     -15.975 -26.772 -22.031  1.00 13.95           C  
ATOM   3519  CE1 HIS A 215     -14.270 -25.424 -22.319  1.00 13.95           C  
ATOM   3520  NE2 HIS A 215     -15.523 -25.481 -21.909  1.00 13.95           N  
ATOM   3521  H   HIS A 215     -16.961 -29.421 -24.722  1.00 13.95           H  
ATOM   3522  HA  HIS A 215     -14.059 -28.678 -24.821  1.00 13.95           H  
ATOM   3523 1HB  HIS A 215     -15.726 -29.457 -22.413  1.00 13.95           H  
ATOM   3524 2HB  HIS A 215     -13.972 -29.380 -22.400  1.00 13.95           H  
ATOM   3525  HD2 HIS A 215     -16.971 -27.137 -21.778  1.00 13.95           H  
ATOM   3526  HE1 HIS A 215     -13.646 -24.532 -22.343  1.00 13.95           H  
ATOM   3527  HE2 HIS A 215     -16.070 -24.705 -21.566  1.00 13.95           H  
ATOM   3528  N   VAL A 216     -13.285 -31.049 -24.519  1.00 13.65           N  
ATOM   3529  CA  VAL A 216     -12.806 -32.405 -24.687  1.00 13.65           C  
ATOM   3530  C   VAL A 216     -12.436 -33.004 -23.323  1.00 13.65           C  
ATOM   3531  O   VAL A 216     -11.675 -32.401 -22.566  1.00 13.65           O  
ATOM   3532  CB  VAL A 216     -11.620 -32.363 -25.665  1.00 13.65           C  
ATOM   3533  CG1 VAL A 216     -11.048 -33.693 -25.842  1.00 13.65           C  
ATOM   3534  CG2 VAL A 216     -12.104 -31.827 -27.029  1.00 13.65           C  
ATOM   3535  H   VAL A 216     -12.612 -30.320 -24.322  1.00 13.65           H  
ATOM   3536  HA  VAL A 216     -13.600 -33.008 -25.129  1.00 13.65           H  
ATOM   3537  HB  VAL A 216     -10.842 -31.714 -25.261  1.00 13.65           H  
ATOM   3538 1HG1 VAL A 216     -10.205 -33.640 -26.537  1.00 13.65           H  
ATOM   3539 2HG1 VAL A 216     -10.704 -34.070 -24.878  1.00 13.65           H  
ATOM   3540 3HG1 VAL A 216     -11.804 -34.363 -26.242  1.00 13.65           H  
ATOM   3541 1HG2 VAL A 216     -11.267 -31.796 -27.718  1.00 13.65           H  
ATOM   3542 2HG2 VAL A 216     -12.870 -32.489 -27.421  1.00 13.65           H  
ATOM   3543 3HG2 VAL A 216     -12.519 -30.830 -26.915  1.00 13.65           H  
ATOM   3544  N   HIS A 217     -13.020 -34.164 -22.999  1.00 13.55           N  
ATOM   3545  CA  HIS A 217     -12.853 -34.798 -21.686  1.00 13.55           C  
ATOM   3546  C   HIS A 217     -12.498 -36.286 -21.754  1.00 13.55           C  
ATOM   3547  O   HIS A 217     -12.704 -36.938 -22.779  1.00 13.55           O  
ATOM   3548  CB  HIS A 217     -14.145 -34.680 -20.866  1.00 13.55           C  
ATOM   3549  CG  HIS A 217     -14.581 -33.273 -20.537  1.00 13.55           C  
ATOM   3550  ND1 HIS A 217     -13.924 -32.487 -19.614  1.00 13.55           N  
ATOM   3551  CD2 HIS A 217     -15.625 -32.531 -20.987  1.00 13.55           C  
ATOM   3552  CE1 HIS A 217     -14.542 -31.322 -19.513  1.00 13.55           C  
ATOM   3553  NE2 HIS A 217     -15.584 -31.330 -20.323  1.00 13.55           N  
ATOM   3554  H   HIS A 217     -13.617 -34.608 -23.681  1.00 13.55           H  
ATOM   3555  HA  HIS A 217     -12.054 -34.294 -21.144  1.00 13.55           H  
ATOM   3556 1HB  HIS A 217     -14.956 -35.155 -21.418  1.00 13.55           H  
ATOM   3557 2HB  HIS A 217     -14.032 -35.231 -19.930  1.00 13.55           H  
ATOM   3558  HD1 HIS A 217     -13.112 -32.743 -19.090  1.00 13.55           H  
ATOM   3559  HD2 HIS A 217     -16.420 -32.727 -21.707  1.00 13.55           H  
ATOM   3560  HE1 HIS A 217     -14.172 -30.558 -18.830  1.00 13.55           H  
ATOM   3561  N   ASP A 218     -11.985 -36.815 -20.633  1.00 13.69           N  
ATOM   3562  CA  ASP A 218     -11.638 -38.230 -20.497  1.00 13.69           C  
ATOM   3563  C   ASP A 218     -11.799 -38.709 -19.053  1.00 13.69           C  
ATOM   3564  O   ASP A 218     -11.161 -38.176 -18.146  1.00 13.69           O  
ATOM   3565  CB  ASP A 218     -10.208 -38.523 -20.920  1.00 13.69           C  
ATOM   3566  CG  ASP A 218      -9.950 -40.032 -20.990  1.00 13.69           C  
ATOM   3567  OD1 ASP A 218     -10.852 -40.790 -20.684  1.00 13.69           O  
ATOM   3568  OD2 ASP A 218      -8.865 -40.417 -21.320  1.00 13.69           O  
ATOM   3569  H   ASP A 218     -11.834 -36.210 -19.838  1.00 13.69           H  
ATOM   3570  HA  ASP A 218     -12.313 -38.812 -21.125  1.00 13.69           H  
ATOM   3571 1HB  ASP A 218     -10.014 -38.077 -21.881  1.00 13.69           H  
ATOM   3572 2HB  ASP A 218      -9.510 -38.088 -20.203  1.00 13.69           H  
ATOM   3573  N   HIS A 219     -12.680 -39.681 -18.834  1.00 14.07           N  
ATOM   3574  CA  HIS A 219     -12.935 -40.196 -17.491  1.00 14.07           C  
ATOM   3575  C   HIS A 219     -12.185 -41.519 -17.234  1.00 14.07           C  
ATOM   3576  O   HIS A 219     -12.329 -42.156 -16.179  1.00 14.07           O  
ATOM   3577  CB  HIS A 219     -14.436 -40.417 -17.305  1.00 14.07           C  
ATOM   3578  CG  HIS A 219     -15.238 -39.157 -17.423  1.00 14.07           C  
ATOM   3579  ND1 HIS A 219     -15.213 -38.163 -16.471  1.00 14.07           N  
ATOM   3580  CD2 HIS A 219     -16.082 -38.728 -18.394  1.00 14.07           C  
ATOM   3581  CE1 HIS A 219     -16.010 -37.178 -16.846  1.00 14.07           C  
ATOM   3582  NE2 HIS A 219     -16.550 -37.497 -18.009  1.00 14.07           N  
ATOM   3583  H   HIS A 219     -13.157 -40.089 -19.626  1.00 14.07           H  
ATOM   3584  HA  HIS A 219     -12.598 -39.472 -16.749  1.00 14.07           H  
ATOM   3585 1HB  HIS A 219     -14.795 -41.131 -18.045  1.00 14.07           H  
ATOM   3586 2HB  HIS A 219     -14.618 -40.844 -16.320  1.00 14.07           H  
ATOM   3587  HD2 HIS A 219     -16.343 -39.261 -19.310  1.00 14.07           H  
ATOM   3588  HE1 HIS A 219     -16.191 -36.260 -16.290  1.00 14.07           H  
ATOM   3589  HE2 HIS A 219     -17.201 -36.931 -18.534  1.00 14.07           H  
ATOM   3590  N   ASP A 220     -11.352 -41.942 -18.180  1.00 14.67           N  
ATOM   3591  CA  ASP A 220     -10.655 -43.204 -18.000  1.00 14.67           C  
ATOM   3592  C   ASP A 220      -9.392 -43.020 -17.181  1.00 14.67           C  
ATOM   3593  O   ASP A 220      -8.307 -42.796 -17.704  1.00 14.67           O  
ATOM   3594  CB  ASP A 220     -10.326 -43.849 -19.347  1.00 14.67           C  
ATOM   3595  CG  ASP A 220      -9.697 -45.255 -19.232  1.00 14.67           C  
ATOM   3596  OD1 ASP A 220      -9.206 -45.621 -18.171  1.00 14.67           O  
ATOM   3597  OD2 ASP A 220      -9.735 -45.970 -20.218  1.00 14.67           O  
ATOM   3598  H   ASP A 220     -11.210 -41.408 -19.043  1.00 14.67           H  
ATOM   3599  HA  ASP A 220     -11.311 -43.884 -17.459  1.00 14.67           H  
ATOM   3600 1HB  ASP A 220     -11.233 -43.911 -19.947  1.00 14.67           H  
ATOM   3601 2HB  ASP A 220      -9.629 -43.195 -19.886  1.00 14.67           H  
ATOM   3602  N   HIS A 221      -9.547 -43.223 -15.883  1.00 15.44           N  
ATOM   3603  CA  HIS A 221      -8.484 -43.069 -14.888  1.00 15.44           C  
ATOM   3604  C   HIS A 221      -7.356 -44.125 -14.959  1.00 15.44           C  
ATOM   3605  O   HIS A 221      -6.431 -44.096 -14.140  1.00 15.44           O  
ATOM   3606  CB  HIS A 221      -9.076 -43.060 -13.473  1.00 15.44           C  
ATOM   3607  CG  HIS A 221      -9.734 -44.346 -13.088  1.00 15.44           C  
ATOM   3608  ND1 HIS A 221     -10.976 -44.721 -13.566  1.00 15.44           N  
ATOM   3609  CD2 HIS A 221      -9.319 -45.349 -12.284  1.00 15.44           C  
ATOM   3610  CE1 HIS A 221     -11.296 -45.903 -13.069  1.00 15.44           C  
ATOM   3611  NE2 HIS A 221     -10.301 -46.315 -12.293  1.00 15.44           N  
ATOM   3612  H   HIS A 221     -10.507 -43.391 -15.584  1.00 15.44           H  
ATOM   3613  HA  HIS A 221      -8.009 -42.101 -15.045  1.00 15.44           H  
ATOM   3614 1HB  HIS A 221      -8.289 -42.848 -12.751  1.00 15.44           H  
ATOM   3615 2HB  HIS A 221      -9.816 -42.262 -13.396  1.00 15.44           H  
ATOM   3616  HD1 HIS A 221     -11.558 -44.194 -14.197  1.00 15.44           H  
ATOM   3617  HD2 HIS A 221      -8.409 -45.500 -11.697  1.00 15.44           H  
ATOM   3618  HE1 HIS A 221     -12.243 -46.377 -13.327  1.00 15.44           H  
ATOM   3619  N   ASP A 222      -7.431 -45.089 -15.887  1.00 16.27           N  
ATOM   3620  CA  ASP A 222      -6.350 -46.066 -15.997  1.00 16.27           C  
ATOM   3621  C   ASP A 222      -5.164 -45.427 -16.718  1.00 16.27           C  
ATOM   3622  O   ASP A 222      -5.213 -45.202 -17.926  1.00 16.27           O  
ATOM   3623  CB  ASP A 222      -6.825 -47.326 -16.735  1.00 16.27           C  
ATOM   3624  CG  ASP A 222      -5.770 -48.431 -16.827  1.00 16.27           C  
ATOM   3625  OD1 ASP A 222      -4.617 -48.126 -17.018  1.00 16.27           O  
ATOM   3626  OD2 ASP A 222      -6.130 -49.582 -16.624  1.00 16.27           O  
ATOM   3627  H   ASP A 222      -8.202 -45.116 -16.572  1.00 16.27           H  
ATOM   3628  HA  ASP A 222      -6.040 -46.350 -14.997  1.00 16.27           H  
ATOM   3629 1HB  ASP A 222      -7.708 -47.718 -16.248  1.00 16.27           H  
ATOM   3630 2HB  ASP A 222      -7.130 -47.045 -17.751  1.00 16.27           H  
ATOM   3631  N   ARG A 223      -4.082 -45.170 -15.983  1.00 17.03           N  
ATOM   3632  CA  ARG A 223      -2.926 -44.419 -16.475  1.00 17.03           C  
ATOM   3633  C   ARG A 223      -2.450 -44.799 -17.866  1.00 17.03           C  
ATOM   3634  O   ARG A 223      -2.150 -43.927 -18.689  1.00 17.03           O  
ATOM   3635  CB  ARG A 223      -1.735 -44.624 -15.571  1.00 17.03           C  
ATOM   3636  CG  ARG A 223      -0.506 -43.850 -15.962  1.00 17.03           C  
ATOM   3637  CD  ARG A 223       0.711 -44.387 -15.301  1.00 17.03           C  
ATOM   3638  NE  ARG A 223       1.068 -45.716 -15.814  1.00 17.03           N  
ATOM   3639  CZ  ARG A 223       1.950 -46.555 -15.254  1.00 17.03           C  
ATOM   3640  NH1 ARG A 223       2.587 -46.235 -14.142  1.00 17.03           N  
ATOM   3641  NH2 ARG A 223       2.161 -47.707 -15.852  1.00 17.03           N  
ATOM   3642  H   ARG A 223      -4.098 -45.447 -15.010  1.00 17.03           H  
ATOM   3643  HA  ARG A 223      -3.195 -43.364 -16.470  1.00 17.03           H  
ATOM   3644 1HB  ARG A 223      -1.996 -44.372 -14.546  1.00 17.03           H  
ATOM   3645 2HB  ARG A 223      -1.455 -45.665 -15.603  1.00 17.03           H  
ATOM   3646 1HG  ARG A 223      -0.363 -43.920 -17.043  1.00 17.03           H  
ATOM   3647 2HG  ARG A 223      -0.626 -42.805 -15.677  1.00 17.03           H  
ATOM   3648 1HD  ARG A 223       1.548 -43.718 -15.476  1.00 17.03           H  
ATOM   3649 2HD  ARG A 223       0.532 -44.475 -14.229  1.00 17.03           H  
ATOM   3650  HE  ARG A 223       0.621 -46.063 -16.685  1.00 17.03           H  
ATOM   3651 1HH1 ARG A 223       2.408 -45.345 -13.697  1.00 17.03           H  
ATOM   3652 2HH1 ARG A 223       3.248 -46.878 -13.736  1.00 17.03           H  
ATOM   3653 1HH2 ARG A 223       1.631 -47.903 -16.728  1.00 17.03           H  
ATOM   3654 2HH2 ARG A 223       2.812 -48.374 -15.482  1.00 17.03           H  
ATOM   3655  N   ASP A 224      -2.333 -46.085 -18.149  1.00 17.61           N  
ATOM   3656  CA  ASP A 224      -1.801 -46.440 -19.449  1.00 17.61           C  
ATOM   3657  C   ASP A 224      -2.729 -45.979 -20.577  1.00 17.61           C  
ATOM   3658  O   ASP A 224      -2.261 -45.526 -21.628  1.00 17.61           O  
ATOM   3659  CB  ASP A 224      -1.551 -47.939 -19.528  1.00 17.61           C  
ATOM   3660  CG  ASP A 224      -0.356 -48.380 -18.640  1.00 17.61           C  
ATOM   3661  OD1 ASP A 224       0.379 -47.525 -18.147  1.00 17.61           O  
ATOM   3662  OD2 ASP A 224      -0.175 -49.560 -18.479  1.00 17.61           O  
ATOM   3663  H   ASP A 224      -2.633 -46.798 -17.485  1.00 17.61           H  
ATOM   3664  HA  ASP A 224      -0.845 -45.934 -19.575  1.00 17.61           H  
ATOM   3665 1HB  ASP A 224      -2.453 -48.470 -19.196  1.00 17.61           H  
ATOM   3666 2HB  ASP A 224      -1.363 -48.225 -20.563  1.00 17.61           H  
ATOM   3667  N   HIS A 225      -4.045 -46.066 -20.355  1.00 17.89           N  
ATOM   3668  CA  HIS A 225      -4.978 -45.695 -21.408  1.00 17.89           C  
ATOM   3669  C   HIS A 225      -5.189 -44.199 -21.370  1.00 17.89           C  
ATOM   3670  O   HIS A 225      -5.481 -43.575 -22.386  1.00 17.89           O  
ATOM   3671  CB  HIS A 225      -6.300 -46.446 -21.286  1.00 17.89           C  
ATOM   3672  CG  HIS A 225      -6.159 -47.933 -21.522  1.00 17.89           C  
ATOM   3673  ND1 HIS A 225      -5.701 -48.465 -22.725  1.00 17.89           N  
ATOM   3674  CD2 HIS A 225      -6.419 -48.994 -20.719  1.00 17.89           C  
ATOM   3675  CE1 HIS A 225      -5.686 -49.780 -22.642  1.00 17.89           C  
ATOM   3676  NE2 HIS A 225      -6.119 -50.130 -21.441  1.00 17.89           N  
ATOM   3677  H   HIS A 225      -4.399 -46.355 -19.443  1.00 17.89           H  
ATOM   3678  HA  HIS A 225      -4.552 -45.945 -22.380  1.00 17.89           H  
ATOM   3679 1HB  HIS A 225      -6.718 -46.289 -20.283  1.00 17.89           H  
ATOM   3680 2HB  HIS A 225      -7.017 -46.045 -22.004  1.00 17.89           H  
ATOM   3681  HD1 HIS A 225      -5.386 -47.951 -23.561  1.00 17.89           H  
ATOM   3682  HD2 HIS A 225      -6.795 -49.078 -19.697  1.00 17.89           H  
ATOM   3683  HE1 HIS A 225      -5.352 -50.377 -23.491  1.00 17.89           H  
ATOM   3684  N   ASP A 226      -4.966 -43.606 -20.198  1.00 17.79           N  
ATOM   3685  CA  ASP A 226      -5.096 -42.169 -20.033  1.00 17.79           C  
ATOM   3686  C   ASP A 226      -4.097 -41.530 -20.978  1.00 17.79           C  
ATOM   3687  O   ASP A 226      -4.449 -40.634 -21.733  1.00 17.79           O  
ATOM   3688  CB  ASP A 226      -4.824 -41.755 -18.576  1.00 17.79           C  
ATOM   3689  CG  ASP A 226      -5.054 -40.254 -18.245  1.00 17.79           C  
ATOM   3690  OD1 ASP A 226      -6.168 -39.811 -18.292  1.00 17.79           O  
ATOM   3691  OD2 ASP A 226      -4.099 -39.586 -17.907  1.00 17.79           O  
ATOM   3692  H   ASP A 226      -4.749 -44.182 -19.389  1.00 17.79           H  
ATOM   3693  HA  ASP A 226      -6.105 -41.860 -20.313  1.00 17.79           H  
ATOM   3694 1HB  ASP A 226      -5.454 -42.363 -17.911  1.00 17.79           H  
ATOM   3695 2HB  ASP A 226      -3.796 -41.986 -18.341  1.00 17.79           H  
ATOM   3696  N   ARG A 227      -2.855 -42.031 -20.978  1.00 17.30           N  
ATOM   3697  CA  ARG A 227      -1.826 -41.498 -21.868  1.00 17.30           C  
ATOM   3698  C   ARG A 227      -2.169 -41.701 -23.354  1.00 17.30           C  
ATOM   3699  O   ARG A 227      -1.985 -40.797 -24.181  1.00 17.30           O  
ATOM   3700  CB  ARG A 227      -0.504 -42.179 -21.578  1.00 17.30           C  
ATOM   3701  CG  ARG A 227       0.144 -41.803 -20.258  1.00 17.30           C  
ATOM   3702  CD  ARG A 227       1.365 -42.606 -20.023  1.00 17.30           C  
ATOM   3703  NE  ARG A 227       2.037 -42.231 -18.799  1.00 17.30           N  
ATOM   3704  CZ  ARG A 227       3.084 -42.892 -18.276  1.00 17.30           C  
ATOM   3705  NH1 ARG A 227       3.551 -43.961 -18.881  1.00 17.30           N  
ATOM   3706  NH2 ARG A 227       3.642 -42.464 -17.158  1.00 17.30           N  
ATOM   3707  H   ARG A 227      -2.620 -42.776 -20.316  1.00 17.30           H  
ATOM   3708  HA  ARG A 227      -1.725 -40.429 -21.670  1.00 17.30           H  
ATOM   3709 1HB  ARG A 227      -0.655 -43.262 -21.568  1.00 17.30           H  
ATOM   3710 2HB  ARG A 227       0.204 -41.953 -22.372  1.00 17.30           H  
ATOM   3711 1HG  ARG A 227       0.412 -40.746 -20.262  1.00 17.30           H  
ATOM   3712 2HG  ARG A 227      -0.557 -41.997 -19.442  1.00 17.30           H  
ATOM   3713 1HD  ARG A 227       1.086 -43.661 -19.947  1.00 17.30           H  
ATOM   3714 2HD  ARG A 227       2.059 -42.473 -20.851  1.00 17.30           H  
ATOM   3715  HE  ARG A 227       1.702 -41.413 -18.311  1.00 17.30           H  
ATOM   3716 1HH1 ARG A 227       3.120 -44.286 -19.736  1.00 17.30           H  
ATOM   3717 2HH1 ARG A 227       4.337 -44.461 -18.491  1.00 17.30           H  
ATOM   3718 1HH2 ARG A 227       3.284 -41.638 -16.699  1.00 17.30           H  
ATOM   3719 2HH2 ARG A 227       4.432 -42.957 -16.767  1.00 17.30           H  
ATOM   3720  N   GLU A 228      -2.715 -42.869 -23.707  1.00 16.52           N  
ATOM   3721  CA  GLU A 228      -3.084 -43.091 -25.108  1.00 16.52           C  
ATOM   3722  C   GLU A 228      -4.172 -42.098 -25.529  1.00 16.52           C  
ATOM   3723  O   GLU A 228      -4.134 -41.521 -26.628  1.00 16.52           O  
ATOM   3724  CB  GLU A 228      -3.626 -44.517 -25.293  1.00 16.52           C  
ATOM   3725  CG  GLU A 228      -2.598 -45.644 -25.146  1.00 16.52           C  
ATOM   3726  CD  GLU A 228      -3.237 -47.037 -25.091  1.00 16.52           C  
ATOM   3727  OE1 GLU A 228      -4.450 -47.117 -24.980  1.00 16.52           O  
ATOM   3728  OE2 GLU A 228      -2.514 -48.007 -25.160  1.00 16.52           O  
ATOM   3729  H   GLU A 228      -2.832 -43.614 -23.017  1.00 16.52           H  
ATOM   3730  HA  GLU A 228      -2.205 -42.940 -25.735  1.00 16.52           H  
ATOM   3731 1HB  GLU A 228      -4.427 -44.695 -24.577  1.00 16.52           H  
ATOM   3732 2HB  GLU A 228      -4.060 -44.602 -26.288  1.00 16.52           H  
ATOM   3733 1HG  GLU A 228      -1.910 -45.603 -25.991  1.00 16.52           H  
ATOM   3734 2HG  GLU A 228      -2.023 -45.476 -24.237  1.00 16.52           H  
ATOM   3735  N   ASN A 229      -5.123 -41.879 -24.622  1.00 15.59           N  
ATOM   3736  CA  ASN A 229      -6.239 -41.000 -24.876  1.00 15.59           C  
ATOM   3737  C   ASN A 229      -5.792 -39.555 -24.849  1.00 15.59           C  
ATOM   3738  O   ASN A 229      -6.289 -38.749 -25.633  1.00 15.59           O  
ATOM   3739  CB  ASN A 229      -7.326 -41.210 -23.850  1.00 15.59           C  
ATOM   3740  CG  ASN A 229      -8.036 -42.533 -23.954  1.00 15.59           C  
ATOM   3741  OD1 ASN A 229      -8.065 -43.202 -24.997  1.00 15.59           O  
ATOM   3742  ND2 ASN A 229      -8.632 -42.916 -22.860  1.00 15.59           N  
ATOM   3743  H   ASN A 229      -5.094 -42.381 -23.736  1.00 15.59           H  
ATOM   3744  HA  ASN A 229      -6.634 -41.209 -25.871  1.00 15.59           H  
ATOM   3745 1HB  ASN A 229      -6.908 -41.107 -22.851  1.00 15.59           H  
ATOM   3746 2HB  ASN A 229      -8.071 -40.434 -23.964  1.00 15.59           H  
ATOM   3747 1HD2 ASN A 229      -9.142 -43.774 -22.831  1.00 15.59           H  
ATOM   3748 2HD2 ASN A 229      -8.594 -42.296 -22.048  1.00 15.59           H  
ATOM   3749  N   GLU A 230      -4.828 -39.221 -23.983  1.00 14.60           N  
ATOM   3750  CA  GLU A 230      -4.361 -37.852 -23.888  1.00 14.60           C  
ATOM   3751  C   GLU A 230      -3.890 -37.430 -25.242  1.00 14.60           C  
ATOM   3752  O   GLU A 230      -4.280 -36.375 -25.724  1.00 14.60           O  
ATOM   3753  CB  GLU A 230      -3.206 -37.671 -22.883  1.00 14.60           C  
ATOM   3754  CG  GLU A 230      -2.738 -36.179 -22.732  1.00 14.60           C  
ATOM   3755  CD  GLU A 230      -1.589 -35.926 -21.733  1.00 14.60           C  
ATOM   3756  OE1 GLU A 230      -1.053 -36.863 -21.196  1.00 14.60           O  
ATOM   3757  OE2 GLU A 230      -1.279 -34.778 -21.504  1.00 14.60           O  
ATOM   3758  H   GLU A 230      -4.459 -39.920 -23.351  1.00 14.60           H  
ATOM   3759  HA  GLU A 230      -5.194 -37.214 -23.592  1.00 14.60           H  
ATOM   3760 1HB  GLU A 230      -3.505 -38.051 -21.903  1.00 14.60           H  
ATOM   3761 2HB  GLU A 230      -2.350 -38.260 -23.212  1.00 14.60           H  
ATOM   3762 1HG  GLU A 230      -2.403 -35.845 -23.710  1.00 14.60           H  
ATOM   3763 2HG  GLU A 230      -3.594 -35.568 -22.451  1.00 14.60           H  
ATOM   3764  N   GLN A 231      -3.103 -38.275 -25.903  1.00 13.69           N  
ATOM   3765  CA  GLN A 231      -2.603 -37.867 -27.200  1.00 13.69           C  
ATOM   3766  C   GLN A 231      -3.755 -37.631 -28.173  1.00 13.69           C  
ATOM   3767  O   GLN A 231      -3.775 -36.625 -28.890  1.00 13.69           O  
ATOM   3768  CB  GLN A 231      -1.665 -38.932 -27.755  1.00 13.69           C  
ATOM   3769  CG  GLN A 231      -0.352 -39.049 -27.004  1.00 13.69           C  
ATOM   3770  CD  GLN A 231       0.528 -40.170 -27.535  1.00 13.69           C  
ATOM   3771  OE1 GLN A 231       0.612 -40.402 -28.748  1.00 13.69           O  
ATOM   3772  NE2 GLN A 231       1.191 -40.874 -26.625  1.00 13.69           N  
ATOM   3773  H   GLN A 231      -2.818 -39.161 -25.471  1.00 13.69           H  
ATOM   3774  HA  GLN A 231      -2.055 -36.933 -27.082  1.00 13.69           H  
ATOM   3775 1HB  GLN A 231      -2.161 -39.904 -27.708  1.00 13.69           H  
ATOM   3776 2HB  GLN A 231      -1.447 -38.722 -28.801  1.00 13.69           H  
ATOM   3777 1HG  GLN A 231       0.192 -38.111 -27.091  1.00 13.69           H  
ATOM   3778 2HG  GLN A 231      -0.576 -39.259 -25.954  1.00 13.69           H  
ATOM   3779 1HE2 GLN A 231       1.787 -41.625 -26.907  1.00 13.69           H  
ATOM   3780 2HE2 GLN A 231       1.085 -40.653 -25.654  1.00 13.69           H  
ATOM   3781  N   GLU A 232      -4.761 -38.509 -28.160  1.00 12.97           N  
ATOM   3782  CA  GLU A 232      -5.892 -38.293 -29.056  1.00 12.97           C  
ATOM   3783  C   GLU A 232      -6.603 -36.971 -28.754  1.00 12.97           C  
ATOM   3784  O   GLU A 232      -6.974 -36.234 -29.677  1.00 12.97           O  
ATOM   3785  CB  GLU A 232      -6.897 -39.450 -28.997  1.00 12.97           C  
ATOM   3786  CG  GLU A 232      -8.077 -39.270 -29.977  1.00 12.97           C  
ATOM   3787  CD  GLU A 232      -9.026 -40.454 -30.064  1.00 12.97           C  
ATOM   3788  OE1 GLU A 232      -8.793 -41.444 -29.416  1.00 12.97           O  
ATOM   3789  OE2 GLU A 232      -9.990 -40.353 -30.789  1.00 12.97           O  
ATOM   3790  H   GLU A 232      -4.720 -39.335 -27.554  1.00 12.97           H  
ATOM   3791  HA  GLU A 232      -5.507 -38.237 -30.073  1.00 12.97           H  
ATOM   3792 1HB  GLU A 232      -6.390 -40.389 -29.222  1.00 12.97           H  
ATOM   3793 2HB  GLU A 232      -7.302 -39.529 -27.986  1.00 12.97           H  
ATOM   3794 1HG  GLU A 232      -8.647 -38.393 -29.658  1.00 12.97           H  
ATOM   3795 2HG  GLU A 232      -7.677 -39.060 -30.968  1.00 12.97           H  
ATOM   3796  N   HIS A 233      -6.758 -36.657 -27.463  1.00 12.52           N  
ATOM   3797  CA  HIS A 233      -7.475 -35.461 -27.037  1.00 12.52           C  
ATOM   3798  C   HIS A 233      -6.660 -34.198 -27.320  1.00 12.52           C  
ATOM   3799  O   HIS A 233      -7.218 -33.145 -27.656  1.00 12.52           O  
ATOM   3800  CB  HIS A 233      -7.844 -35.561 -25.554  1.00 12.52           C  
ATOM   3801  CG  HIS A 233      -8.882 -36.639 -25.286  1.00 12.52           C  
ATOM   3802  ND1 HIS A 233     -10.124 -36.642 -25.883  1.00 12.52           N  
ATOM   3803  CD2 HIS A 233      -8.863 -37.712 -24.478  1.00 12.52           C  
ATOM   3804  CE1 HIS A 233     -10.812 -37.678 -25.462  1.00 12.52           C  
ATOM   3805  NE2 HIS A 233     -10.075 -38.347 -24.619  1.00 12.52           N  
ATOM   3806  H   HIS A 233      -6.402 -37.304 -26.757  1.00 12.52           H  
ATOM   3807  HA  HIS A 233      -8.404 -35.389 -27.594  1.00 12.52           H  
ATOM   3808 1HB  HIS A 233      -6.945 -35.804 -24.981  1.00 12.52           H  
ATOM   3809 2HB  HIS A 233      -8.217 -34.607 -25.196  1.00 12.52           H  
ATOM   3810  HD2 HIS A 233      -8.043 -38.022 -23.833  1.00 12.52           H  
ATOM   3811  HE1 HIS A 233     -11.825 -37.935 -25.762  1.00 12.52           H  
ATOM   3812  HE2 HIS A 233     -10.361 -39.194 -24.144  1.00 12.52           H  
ATOM   3813  N   VAL A 234      -5.335 -34.312 -27.237  1.00 12.31           N  
ATOM   3814  CA  VAL A 234      -4.445 -33.208 -27.559  1.00 12.31           C  
ATOM   3815  C   VAL A 234      -4.618 -32.816 -29.007  1.00 12.31           C  
ATOM   3816  O   VAL A 234      -4.615 -31.633 -29.320  1.00 12.31           O  
ATOM   3817  CB  VAL A 234      -2.973 -33.535 -27.267  1.00 12.31           C  
ATOM   3818  CG1 VAL A 234      -2.080 -32.464 -27.863  1.00 12.31           C  
ATOM   3819  CG2 VAL A 234      -2.747 -33.554 -25.751  1.00 12.31           C  
ATOM   3820  H   VAL A 234      -4.932 -35.192 -26.926  1.00 12.31           H  
ATOM   3821  HA  VAL A 234      -4.722 -32.357 -26.940  1.00 12.31           H  
ATOM   3822  HB  VAL A 234      -2.721 -34.499 -27.708  1.00 12.31           H  
ATOM   3823 1HG1 VAL A 234      -1.040 -32.700 -27.649  1.00 12.31           H  
ATOM   3824 2HG1 VAL A 234      -2.229 -32.428 -28.945  1.00 12.31           H  
ATOM   3825 3HG1 VAL A 234      -2.331 -31.496 -27.429  1.00 12.31           H  
ATOM   3826 1HG2 VAL A 234      -1.703 -33.784 -25.540  1.00 12.31           H  
ATOM   3827 2HG2 VAL A 234      -2.996 -32.577 -25.339  1.00 12.31           H  
ATOM   3828 3HG2 VAL A 234      -3.370 -34.288 -25.289  1.00 12.31           H  
ATOM   3829  N   HIS A 235      -4.754 -33.800 -29.897  1.00 12.34           N  
ATOM   3830  CA  HIS A 235      -4.988 -33.491 -31.302  1.00 12.34           C  
ATOM   3831  C   HIS A 235      -6.446 -33.045 -31.558  1.00 12.34           C  
ATOM   3832  O   HIS A 235      -6.694 -32.118 -32.339  1.00 12.34           O  
ATOM   3833  CB  HIS A 235      -4.665 -34.708 -32.174  1.00 12.34           C  
ATOM   3834  CG  HIS A 235      -3.203 -35.059 -32.217  1.00 12.34           C  
ATOM   3835  ND1 HIS A 235      -2.254 -34.239 -32.798  1.00 12.34           N  
ATOM   3836  CD2 HIS A 235      -2.534 -36.147 -31.767  1.00 12.34           C  
ATOM   3837  CE1 HIS A 235      -1.064 -34.806 -32.691  1.00 12.34           C  
ATOM   3838  NE2 HIS A 235      -1.208 -35.964 -32.071  1.00 12.34           N  
ATOM   3839  H   HIS A 235      -4.689 -34.772 -29.585  1.00 12.34           H  
ATOM   3840  HA  HIS A 235      -4.335 -32.674 -31.605  1.00 12.34           H  
ATOM   3841 1HB  HIS A 235      -5.210 -35.578 -31.792  1.00 12.34           H  
ATOM   3842 2HB  HIS A 235      -5.006 -34.528 -33.192  1.00 12.34           H  
ATOM   3843  HD2 HIS A 235      -2.966 -37.009 -31.257  1.00 12.34           H  
ATOM   3844  HE1 HIS A 235      -0.125 -34.389 -33.055  1.00 12.34           H  
ATOM   3845  HE2 HIS A 235      -0.467 -36.616 -31.852  1.00 12.34           H  
ATOM   3846  N   LYS A 236      -7.409 -33.684 -30.884  1.00 12.56           N  
ATOM   3847  CA  LYS A 236      -8.821 -33.361 -31.082  1.00 12.56           C  
ATOM   3848  C   LYS A 236      -9.203 -31.936 -30.717  1.00 12.56           C  
ATOM   3849  O   LYS A 236      -9.944 -31.293 -31.460  1.00 12.56           O  
ATOM   3850  CB  LYS A 236      -9.715 -34.306 -30.289  1.00 12.56           C  
ATOM   3851  CG  LYS A 236     -11.208 -34.057 -30.473  1.00 12.56           C  
ATOM   3852  CD  LYS A 236     -12.039 -35.092 -29.727  1.00 12.56           C  
ATOM   3853  CE  LYS A 236     -13.529 -34.815 -29.886  1.00 12.56           C  
ATOM   3854  NZ  LYS A 236     -14.366 -35.844 -29.216  1.00 12.56           N  
ATOM   3855  H   LYS A 236      -7.169 -34.449 -30.256  1.00 12.56           H  
ATOM   3856  HA  LYS A 236      -9.046 -33.499 -32.140  1.00 12.56           H  
ATOM   3857 1HB  LYS A 236      -9.489 -35.343 -30.549  1.00 12.56           H  
ATOM   3858 2HB  LYS A 236      -9.503 -34.184 -29.231  1.00 12.56           H  
ATOM   3859 1HG  LYS A 236     -11.456 -33.064 -30.094  1.00 12.56           H  
ATOM   3860 2HG  LYS A 236     -11.457 -34.094 -31.534  1.00 12.56           H  
ATOM   3861 1HD  LYS A 236     -11.813 -36.088 -30.114  1.00 12.56           H  
ATOM   3862 2HD  LYS A 236     -11.778 -35.068 -28.668  1.00 12.56           H  
ATOM   3863 1HE  LYS A 236     -13.753 -33.841 -29.454  1.00 12.56           H  
ATOM   3864 2HE  LYS A 236     -13.776 -34.795 -30.947  1.00 12.56           H  
ATOM   3865 1HZ  LYS A 236     -15.343 -35.620 -29.344  1.00 12.56           H  
ATOM   3866 2HZ  LYS A 236     -14.173 -36.750 -29.619  1.00 12.56           H  
ATOM   3867 3HZ  LYS A 236     -14.151 -35.862 -28.231  1.00 12.56           H  
ATOM   3868  N   LEU A 237      -8.765 -31.443 -29.562  1.00 12.95           N  
ATOM   3869  CA  LEU A 237      -9.200 -30.105 -29.197  1.00 12.95           C  
ATOM   3870  C   LEU A 237      -8.832 -29.059 -30.289  1.00 12.95           C  
ATOM   3871  O   LEU A 237      -9.703 -28.269 -30.653  1.00 12.95           O  
ATOM   3872  CB  LEU A 237      -8.736 -29.744 -27.780  1.00 12.95           C  
ATOM   3873  CG  LEU A 237      -9.136 -28.383 -27.327  1.00 12.95           C  
ATOM   3874  CD1 LEU A 237     -10.650 -28.351 -27.269  1.00 12.95           C  
ATOM   3875  CD2 LEU A 237      -8.533 -28.090 -25.982  1.00 12.95           C  
ATOM   3876  H   LEU A 237      -8.162 -31.997 -28.949  1.00 12.95           H  
ATOM   3877  HA  LEU A 237     -10.286 -30.124 -29.145  1.00 12.95           H  
ATOM   3878 1HB  LEU A 237      -9.217 -30.443 -27.102  1.00 12.95           H  
ATOM   3879 2HB  LEU A 237      -7.691 -29.886 -27.646  1.00 12.95           H  
ATOM   3880  HG  LEU A 237      -8.802 -27.644 -28.051  1.00 12.95           H  
ATOM   3881 1HD1 LEU A 237     -10.998 -27.383 -26.949  1.00 12.95           H  
ATOM   3882 2HD1 LEU A 237     -11.048 -28.573 -28.255  1.00 12.95           H  
ATOM   3883 3HD1 LEU A 237     -10.993 -29.093 -26.560  1.00 12.95           H  
ATOM   3884 1HD2 LEU A 237      -8.841 -27.097 -25.654  1.00 12.95           H  
ATOM   3885 2HD2 LEU A 237      -8.875 -28.836 -25.262  1.00 12.95           H  
ATOM   3886 3HD2 LEU A 237      -7.447 -28.128 -26.060  1.00 12.95           H  
ATOM   3887  N   PRO A 238      -7.582 -28.957 -30.805  1.00 13.44           N  
ATOM   3888  CA  PRO A 238      -7.223 -28.150 -31.954  1.00 13.44           C  
ATOM   3889  C   PRO A 238      -8.126 -28.371 -33.160  1.00 13.44           C  
ATOM   3890  O   PRO A 238      -8.444 -27.415 -33.858  1.00 13.44           O  
ATOM   3891  CB  PRO A 238      -5.791 -28.583 -32.226  1.00 13.44           C  
ATOM   3892  CG  PRO A 238      -5.275 -28.943 -30.884  1.00 13.44           C  
ATOM   3893  CD  PRO A 238      -6.440 -29.587 -30.182  1.00 13.44           C  
ATOM   3894  HA  PRO A 238      -7.249 -27.091 -31.648  1.00 13.44           H  
ATOM   3895 1HB  PRO A 238      -5.795 -29.446 -32.918  1.00 13.44           H  
ATOM   3896 2HB  PRO A 238      -5.231 -27.775 -32.709  1.00 13.44           H  
ATOM   3897 1HG  PRO A 238      -4.423 -29.632 -30.978  1.00 13.44           H  
ATOM   3898 2HG  PRO A 238      -4.907 -28.050 -30.359  1.00 13.44           H  
ATOM   3899 1HD  PRO A 238      -6.450 -30.628 -30.362  1.00 13.44           H  
ATOM   3900 2HD  PRO A 238      -6.344 -29.339 -29.147  1.00 13.44           H  
ATOM   3901  N   GLU A 239      -8.585 -29.614 -33.401  1.00 13.96           N  
ATOM   3902  CA  GLU A 239      -9.497 -29.839 -34.531  1.00 13.96           C  
ATOM   3903  C   GLU A 239     -10.835 -29.151 -34.268  1.00 13.96           C  
ATOM   3904  O   GLU A 239     -11.436 -28.549 -35.162  1.00 13.96           O  
ATOM   3905  CB  GLU A 239      -9.710 -31.337 -34.781  1.00 13.96           C  
ATOM   3906  CG  GLU A 239      -8.505 -32.071 -35.370  1.00 13.96           C  
ATOM   3907  CD  GLU A 239      -8.236 -31.688 -36.807  1.00 13.96           C  
ATOM   3908  OE1 GLU A 239      -9.162 -31.790 -37.586  1.00 13.96           O  
ATOM   3909  OE2 GLU A 239      -7.141 -31.287 -37.127  1.00 13.96           O  
ATOM   3910  H   GLU A 239      -8.277 -30.410 -32.837  1.00 13.96           H  
ATOM   3911  HA  GLU A 239      -9.057 -29.402 -35.424  1.00 13.96           H  
ATOM   3912 1HB  GLU A 239      -9.981 -31.833 -33.858  1.00 13.96           H  
ATOM   3913 2HB  GLU A 239     -10.541 -31.467 -35.471  1.00 13.96           H  
ATOM   3914 1HG  GLU A 239      -7.629 -31.824 -34.771  1.00 13.96           H  
ATOM   3915 2HG  GLU A 239      -8.669 -33.145 -35.297  1.00 13.96           H  
ATOM   3916  N   LEU A 240     -11.281 -29.182 -33.014  1.00 14.41           N  
ATOM   3917  CA  LEU A 240     -12.526 -28.516 -32.647  1.00 14.41           C  
ATOM   3918  C   LEU A 240     -12.370 -27.041 -32.977  1.00 14.41           C  
ATOM   3919  O   LEU A 240     -13.218 -26.422 -33.633  1.00 14.41           O  
ATOM   3920  CB  LEU A 240     -12.796 -28.662 -31.142  1.00 14.41           C  
ATOM   3921  CG  LEU A 240     -14.013 -27.981 -30.617  1.00 14.41           C  
ATOM   3922  CD1 LEU A 240     -15.253 -28.611 -31.229  1.00 14.41           C  
ATOM   3923  CD2 LEU A 240     -14.005 -28.052 -29.110  1.00 14.41           C  
ATOM   3924  H   LEU A 240     -10.748 -29.707 -32.317  1.00 14.41           H  
ATOM   3925  HA  LEU A 240     -13.347 -28.934 -33.224  1.00 14.41           H  
ATOM   3926 1HB  LEU A 240     -12.850 -29.720 -30.890  1.00 14.41           H  
ATOM   3927 2HB  LEU A 240     -11.989 -28.230 -30.602  1.00 14.41           H  
ATOM   3928  HG  LEU A 240     -13.986 -26.943 -30.913  1.00 14.41           H  
ATOM   3929 1HD1 LEU A 240     -16.136 -28.110 -30.861  1.00 14.41           H  
ATOM   3930 2HD1 LEU A 240     -15.211 -28.519 -32.314  1.00 14.41           H  
ATOM   3931 3HD1 LEU A 240     -15.297 -29.662 -30.953  1.00 14.41           H  
ATOM   3932 1HD2 LEU A 240     -14.864 -27.533 -28.725  1.00 14.41           H  
ATOM   3933 2HD2 LEU A 240     -14.022 -29.091 -28.783  1.00 14.41           H  
ATOM   3934 3HD2 LEU A 240     -13.112 -27.568 -28.737  1.00 14.41           H  
ATOM   3935  N   PHE A 241     -11.253 -26.489 -32.516  1.00 14.71           N  
ATOM   3936  CA  PHE A 241     -10.957 -25.091 -32.711  1.00 14.71           C  
ATOM   3937  C   PHE A 241     -10.801 -24.744 -34.187  1.00 14.71           C  
ATOM   3938  O   PHE A 241     -11.290 -23.707 -34.627  1.00 14.71           O  
ATOM   3939  CB  PHE A 241      -9.702 -24.739 -31.941  1.00 14.71           C  
ATOM   3940  CG  PHE A 241      -9.925 -24.783 -30.471  1.00 14.71           C  
ATOM   3941  CD1 PHE A 241     -11.218 -24.809 -29.958  1.00 14.71           C  
ATOM   3942  CD2 PHE A 241      -8.858 -24.791 -29.594  1.00 14.71           C  
ATOM   3943  CE1 PHE A 241     -11.433 -24.835 -28.604  1.00 14.71           C  
ATOM   3944  CE2 PHE A 241      -9.069 -24.812 -28.237  1.00 14.71           C  
ATOM   3945  CZ  PHE A 241     -10.358 -24.830 -27.741  1.00 14.71           C  
ATOM   3946  H   PHE A 241     -10.602 -27.075 -31.988  1.00 14.71           H  
ATOM   3947  HA  PHE A 241     -11.786 -24.509 -32.312  1.00 14.71           H  
ATOM   3948 1HB  PHE A 241      -8.914 -25.436 -32.193  1.00 14.71           H  
ATOM   3949 2HB  PHE A 241      -9.366 -23.740 -32.216  1.00 14.71           H  
ATOM   3950  HD1 PHE A 241     -12.064 -24.810 -30.641  1.00 14.71           H  
ATOM   3951  HD2 PHE A 241      -7.843 -24.775 -29.991  1.00 14.71           H  
ATOM   3952  HE1 PHE A 241     -12.453 -24.856 -28.212  1.00 14.71           H  
ATOM   3953  HE2 PHE A 241      -8.222 -24.816 -27.553  1.00 14.71           H  
ATOM   3954  HZ  PHE A 241     -10.524 -24.850 -26.665  1.00 14.71           H  
ATOM   3955  N   ARG A 242     -10.157 -25.617 -34.965  1.00 14.84           N  
ATOM   3956  CA  ARG A 242      -9.958 -25.364 -36.384  1.00 14.84           C  
ATOM   3957  C   ARG A 242     -11.295 -25.170 -37.058  1.00 14.84           C  
ATOM   3958  O   ARG A 242     -11.483 -24.224 -37.819  1.00 14.84           O  
ATOM   3959  CB  ARG A 242      -9.193 -26.504 -37.049  1.00 14.84           C  
ATOM   3960  CG  ARG A 242      -8.934 -26.311 -38.545  1.00 14.84           C  
ATOM   3961  CD  ARG A 242      -8.054 -27.387 -39.139  1.00 14.84           C  
ATOM   3962  NE  ARG A 242      -8.660 -28.723 -39.145  1.00 14.84           N  
ATOM   3963  CZ  ARG A 242      -9.541 -29.181 -40.068  1.00 14.84           C  
ATOM   3964  NH1 ARG A 242      -9.941 -28.422 -41.071  1.00 14.84           N  
ATOM   3965  NH2 ARG A 242      -9.996 -30.416 -39.962  1.00 14.84           N  
ATOM   3966  H   ARG A 242      -9.766 -26.457 -34.559  1.00 14.84           H  
ATOM   3967  HA  ARG A 242      -9.374 -24.448 -36.495  1.00 14.84           H  
ATOM   3968 1HB  ARG A 242      -8.235 -26.642 -36.549  1.00 14.84           H  
ATOM   3969 2HB  ARG A 242      -9.755 -27.430 -36.932  1.00 14.84           H  
ATOM   3970 1HG  ARG A 242      -9.892 -26.339 -39.065  1.00 14.84           H  
ATOM   3971 2HG  ARG A 242      -8.464 -25.342 -38.717  1.00 14.84           H  
ATOM   3972 1HD  ARG A 242      -7.827 -27.116 -40.171  1.00 14.84           H  
ATOM   3973 2HD  ARG A 242      -7.129 -27.442 -38.568  1.00 14.84           H  
ATOM   3974  HE  ARG A 242      -8.388 -29.374 -38.398  1.00 14.84           H  
ATOM   3975 1HH1 ARG A 242      -9.601 -27.454 -41.177  1.00 14.84           H  
ATOM   3976 2HH1 ARG A 242     -10.597 -28.776 -41.747  1.00 14.84           H  
ATOM   3977 1HH2 ARG A 242      -9.672 -31.006 -39.179  1.00 14.84           H  
ATOM   3978 2HH2 ARG A 242     -10.646 -30.780 -40.637  1.00 14.84           H  
ATOM   3979  N   VAL A 243     -12.254 -26.024 -36.725  1.00 14.81           N  
ATOM   3980  CA  VAL A 243     -13.571 -25.895 -37.306  1.00 14.81           C  
ATOM   3981  C   VAL A 243     -14.197 -24.560 -36.932  1.00 14.81           C  
ATOM   3982  O   VAL A 243     -14.754 -23.873 -37.799  1.00 14.81           O  
ATOM   3983  CB  VAL A 243     -14.468 -27.050 -36.852  1.00 14.81           C  
ATOM   3984  CG1 VAL A 243     -15.905 -26.788 -37.283  1.00 14.81           C  
ATOM   3985  CG2 VAL A 243     -13.943 -28.344 -37.470  1.00 14.81           C  
ATOM   3986  H   VAL A 243     -12.050 -26.791 -36.078  1.00 14.81           H  
ATOM   3987  HA  VAL A 243     -13.471 -25.943 -38.390  1.00 14.81           H  
ATOM   3988  HB  VAL A 243     -14.447 -27.125 -35.763  1.00 14.81           H  
ATOM   3989 1HG1 VAL A 243     -16.537 -27.611 -36.955  1.00 14.81           H  
ATOM   3990 2HG1 VAL A 243     -16.256 -25.858 -36.830  1.00 14.81           H  
ATOM   3991 3HG1 VAL A 243     -15.953 -26.703 -38.369  1.00 14.81           H  
ATOM   3992 1HG2 VAL A 243     -14.564 -29.179 -37.150  1.00 14.81           H  
ATOM   3993 2HG2 VAL A 243     -13.966 -28.264 -38.556  1.00 14.81           H  
ATOM   3994 3HG2 VAL A 243     -12.919 -28.510 -37.144  1.00 14.81           H  
ATOM   3995  N   PHE A 244     -14.068 -24.161 -35.661  1.00 14.62           N  
ATOM   3996  CA  PHE A 244     -14.629 -22.886 -35.226  1.00 14.62           C  
ATOM   3997  C   PHE A 244     -13.995 -21.719 -36.006  1.00 14.62           C  
ATOM   3998  O   PHE A 244     -14.678 -20.763 -36.373  1.00 14.62           O  
ATOM   3999  CB  PHE A 244     -14.353 -22.646 -33.733  1.00 14.62           C  
ATOM   4000  CG  PHE A 244     -15.038 -23.575 -32.761  1.00 14.62           C  
ATOM   4001  CD1 PHE A 244     -16.061 -24.417 -33.155  1.00 14.62           C  
ATOM   4002  CD2 PHE A 244     -14.647 -23.583 -31.423  1.00 14.62           C  
ATOM   4003  CE1 PHE A 244     -16.667 -25.247 -32.235  1.00 14.62           C  
ATOM   4004  CE2 PHE A 244     -15.255 -24.404 -30.514  1.00 14.62           C  
ATOM   4005  CZ  PHE A 244     -16.263 -25.231 -30.921  1.00 14.62           C  
ATOM   4006  H   PHE A 244     -13.597 -24.772 -34.989  1.00 14.62           H  
ATOM   4007  HA  PHE A 244     -15.704 -22.893 -35.413  1.00 14.62           H  
ATOM   4008 1HB  PHE A 244     -13.286 -22.708 -33.555  1.00 14.62           H  
ATOM   4009 2HB  PHE A 244     -14.650 -21.632 -33.486  1.00 14.62           H  
ATOM   4010  HD1 PHE A 244     -16.377 -24.423 -34.197  1.00 14.62           H  
ATOM   4011  HD2 PHE A 244     -13.844 -22.920 -31.102  1.00 14.62           H  
ATOM   4012  HE1 PHE A 244     -17.466 -25.913 -32.546  1.00 14.62           H  
ATOM   4013  HE2 PHE A 244     -14.942 -24.403 -29.467  1.00 14.62           H  
ATOM   4014  HZ  PHE A 244     -16.744 -25.881 -30.199  1.00 14.62           H  
ATOM   4015  N   GLU A 245     -12.674 -21.793 -36.229  1.00 14.25           N  
ATOM   4016  CA  GLU A 245     -11.925 -20.763 -36.958  1.00 14.25           C  
ATOM   4017  C   GLU A 245     -12.280 -20.692 -38.443  1.00 14.25           C  
ATOM   4018  O   GLU A 245     -12.343 -19.605 -39.022  1.00 14.25           O  
ATOM   4019  CB  GLU A 245     -10.411 -20.985 -36.813  1.00 14.25           C  
ATOM   4020  CG  GLU A 245      -9.842 -20.721 -35.409  1.00 14.25           C  
ATOM   4021  CD  GLU A 245      -8.358 -21.023 -35.299  1.00 14.25           C  
ATOM   4022  OE1 GLU A 245      -7.794 -21.529 -36.243  1.00 14.25           O  
ATOM   4023  OE2 GLU A 245      -7.791 -20.743 -34.266  1.00 14.25           O  
ATOM   4024  H   GLU A 245     -12.167 -22.601 -35.869  1.00 14.25           H  
ATOM   4025  HA  GLU A 245     -12.170 -19.798 -36.515  1.00 14.25           H  
ATOM   4026 1HB  GLU A 245     -10.178 -22.018 -37.068  1.00 14.25           H  
ATOM   4027 2HB  GLU A 245      -9.879 -20.349 -37.520  1.00 14.25           H  
ATOM   4028 1HG  GLU A 245     -10.007 -19.674 -35.158  1.00 14.25           H  
ATOM   4029 2HG  GLU A 245     -10.389 -21.324 -34.689  1.00 14.25           H  
ATOM   4030  N   GLU A 246     -12.513 -21.851 -39.062  1.00 13.73           N  
ATOM   4031  CA  GLU A 246     -12.844 -21.918 -40.482  1.00 13.73           C  
ATOM   4032  C   GLU A 246     -14.297 -21.552 -40.770  1.00 13.73           C  
ATOM   4033  O   GLU A 246     -14.600 -21.000 -41.830  1.00 13.73           O  
ATOM   4034  CB  GLU A 246     -12.556 -23.315 -41.037  1.00 13.73           C  
ATOM   4035  CG  GLU A 246     -11.074 -23.687 -41.081  1.00 13.73           C  
ATOM   4036  CD  GLU A 246     -10.833 -25.095 -41.561  1.00 13.73           C  
ATOM   4037  OE1 GLU A 246     -11.781 -25.768 -41.901  1.00 13.73           O  
ATOM   4038  OE2 GLU A 246      -9.695 -25.521 -41.554  1.00 13.73           O  
ATOM   4039  H   GLU A 246     -12.413 -22.718 -38.533  1.00 13.73           H  
ATOM   4040  HA  GLU A 246     -12.210 -21.205 -41.009  1.00 13.73           H  
ATOM   4041 1HB  GLU A 246     -13.066 -24.058 -40.416  1.00 13.73           H  
ATOM   4042 2HB  GLU A 246     -12.958 -23.398 -42.045  1.00 13.73           H  
ATOM   4043 1HG  GLU A 246     -10.563 -22.994 -41.747  1.00 13.73           H  
ATOM   4044 2HG  GLU A 246     -10.648 -23.566 -40.089  1.00 13.73           H  
ATOM   4045  N   SER A 247     -15.198 -21.832 -39.825  1.00 13.11           N  
ATOM   4046  CA  SER A 247     -16.615 -21.562 -40.035  1.00 13.11           C  
ATOM   4047  C   SER A 247     -17.317 -20.797 -38.903  1.00 13.11           C  
ATOM   4048  O   SER A 247     -18.309 -21.295 -38.370  1.00 13.11           O  
ATOM   4049  CB  SER A 247     -17.345 -22.875 -40.238  1.00 13.11           C  
ATOM   4050  OG  SER A 247     -17.171 -23.746 -39.136  1.00 13.11           O  
ATOM   4051  H   SER A 247     -14.905 -22.307 -38.969  1.00 13.11           H  
ATOM   4052  HA  SER A 247     -16.715 -20.974 -40.946  1.00 13.11           H  
ATOM   4053 1HB  SER A 247     -18.405 -22.684 -40.394  1.00 13.11           H  
ATOM   4054 2HB  SER A 247     -16.963 -23.353 -41.139  1.00 13.11           H  
ATOM   4055  HG  SER A 247     -16.211 -23.739 -38.908  1.00 13.11           H  
ATOM   4056  N   PRO A 248     -16.846 -19.601 -38.501  1.00 12.41           N  
ATOM   4057  CA  PRO A 248     -17.442 -18.789 -37.466  1.00 12.41           C  
ATOM   4058  C   PRO A 248     -18.739 -18.235 -38.006  1.00 12.41           C  
ATOM   4059  O   PRO A 248     -18.866 -18.035 -39.213  1.00 12.41           O  
ATOM   4060  CB  PRO A 248     -16.406 -17.686 -37.254  1.00 12.41           C  
ATOM   4061  CG  PRO A 248     -15.707 -17.577 -38.594  1.00 12.41           C  
ATOM   4062  CD  PRO A 248     -15.676 -18.992 -39.131  1.00 12.41           C  
ATOM   4063  HA  PRO A 248     -17.599 -19.393 -36.561  1.00 12.41           H  
ATOM   4064 1HB  PRO A 248     -16.910 -16.752 -36.949  1.00 12.41           H  
ATOM   4065 2HB  PRO A 248     -15.719 -17.969 -36.442  1.00 12.41           H  
ATOM   4066 1HG  PRO A 248     -16.250 -16.885 -39.250  1.00 12.41           H  
ATOM   4067 2HG  PRO A 248     -14.693 -17.166 -38.462  1.00 12.41           H  
ATOM   4068 1HD  PRO A 248     -15.748 -18.991 -40.227  1.00 12.41           H  
ATOM   4069 2HD  PRO A 248     -14.778 -19.466 -38.769  1.00 12.41           H  
ATOM   4070  N   CYS A 249     -19.691 -17.929 -37.140  1.00 11.70           N  
ATOM   4071  CA  CYS A 249     -20.897 -17.279 -37.635  1.00 11.70           C  
ATOM   4072  C   CYS A 249     -20.550 -15.867 -38.105  1.00 11.70           C  
ATOM   4073  O   CYS A 249     -19.938 -15.098 -37.361  1.00 11.70           O  
ATOM   4074  CB  CYS A 249     -21.981 -17.223 -36.561  1.00 11.70           C  
ATOM   4075  SG  CYS A 249     -23.528 -16.479 -37.145  1.00 11.70           S  
ATOM   4076  H   CYS A 249     -19.583 -18.126 -36.155  1.00 11.70           H  
ATOM   4077  HA  CYS A 249     -21.282 -17.843 -38.489  1.00 11.70           H  
ATOM   4078 1HB  CYS A 249     -22.201 -18.231 -36.196  1.00 11.70           H  
ATOM   4079 2HB  CYS A 249     -21.626 -16.637 -35.709  1.00 11.70           H  
ATOM   4080  HG  CYS A 249     -22.947 -15.466 -37.807  1.00 11.70           H  
ATOM   4081  N   THR A 250     -20.921 -15.541 -39.337  1.00 11.04           N  
ATOM   4082  CA  THR A 250     -20.641 -14.234 -39.925  1.00 11.04           C  
ATOM   4083  C   THR A 250     -21.666 -13.185 -39.533  1.00 11.04           C  
ATOM   4084  O   THR A 250     -22.720 -13.512 -38.980  1.00 11.04           O  
ATOM   4085  CB  THR A 250     -20.598 -14.342 -41.449  1.00 11.04           C  
ATOM   4086  OG1 THR A 250     -21.894 -14.767 -41.915  1.00 11.04           O  
ATOM   4087  CG2 THR A 250     -19.548 -15.361 -41.871  1.00 11.04           C  
ATOM   4088  H   THR A 250     -21.415 -16.239 -39.907  1.00 11.04           H  
ATOM   4089  HA  THR A 250     -19.664 -13.903 -39.571  1.00 11.04           H  
ATOM   4090  HB  THR A 250     -20.362 -13.372 -41.880  1.00 11.04           H  
ATOM   4091  HG1 THR A 250     -22.020 -15.717 -41.632  1.00 11.04           H  
ATOM   4092 1HG2 THR A 250     -19.531 -15.443 -42.957  1.00 11.04           H  
ATOM   4093 2HG2 THR A 250     -18.568 -15.046 -41.514  1.00 11.04           H  
ATOM   4094 3HG2 THR A 250     -19.796 -16.336 -41.437  1.00 11.04           H  
ATOM   4095  N   GLN A 251     -21.382 -11.915 -39.850  1.00 10.50           N  
ATOM   4096  CA  GLN A 251     -22.333 -10.840 -39.565  1.00 10.50           C  
ATOM   4097  C   GLN A 251     -23.633 -11.022 -40.340  1.00 10.50           C  
ATOM   4098  O   GLN A 251     -24.721 -10.792 -39.809  1.00 10.50           O  
ATOM   4099  CB  GLN A 251     -21.741  -9.476 -39.921  1.00 10.50           C  
ATOM   4100  CG  GLN A 251     -20.630  -8.998 -39.031  1.00 10.50           C  
ATOM   4101  CD  GLN A 251     -20.072  -7.656 -39.491  1.00 10.50           C  
ATOM   4102  OE1 GLN A 251     -20.121  -7.317 -40.679  1.00 10.50           O  
ATOM   4103  NE2 GLN A 251     -19.531  -6.887 -38.553  1.00 10.50           N  
ATOM   4104  H   GLN A 251     -20.498 -11.696 -40.289  1.00 10.50           H  
ATOM   4105  HA  GLN A 251     -22.567 -10.857 -38.500  1.00 10.50           H  
ATOM   4106 1HB  GLN A 251     -21.374  -9.492 -40.946  1.00 10.50           H  
ATOM   4107 2HB  GLN A 251     -22.509  -8.738 -39.876  1.00 10.50           H  
ATOM   4108 1HG  GLN A 251     -21.013  -8.883 -38.018  1.00 10.50           H  
ATOM   4109 2HG  GLN A 251     -19.823  -9.730 -39.048  1.00 10.50           H  
ATOM   4110 1HE2 GLN A 251     -19.135  -6.002 -38.806  1.00 10.50           H  
ATOM   4111 2HE2 GLN A 251     -19.508  -7.197 -37.602  1.00 10.50           H  
ATOM   4112  N   GLU A 252     -23.528 -11.485 -41.588  1.00 10.07           N  
ATOM   4113  CA  GLU A 252     -24.721 -11.693 -42.400  1.00 10.07           C  
ATOM   4114  C   GLU A 252     -25.559 -12.804 -41.798  1.00 10.07           C  
ATOM   4115  O   GLU A 252     -26.780 -12.671 -41.651  1.00 10.07           O  
ATOM   4116  CB  GLU A 252     -24.342 -12.073 -43.828  1.00 10.07           C  
ATOM   4117  CG  GLU A 252     -25.527 -12.331 -44.750  1.00 10.07           C  
ATOM   4118  CD  GLU A 252     -26.326 -11.110 -45.140  1.00 10.07           C  
ATOM   4119  OE1 GLU A 252     -25.779 -10.029 -45.135  1.00 10.07           O  
ATOM   4120  OE2 GLU A 252     -27.506 -11.272 -45.419  1.00 10.07           O  
ATOM   4121  H   GLU A 252     -22.616 -11.677 -41.975  1.00 10.07           H  
ATOM   4122  HA  GLU A 252     -25.310 -10.782 -42.413  1.00 10.07           H  
ATOM   4123 1HB  GLU A 252     -23.744 -11.275 -44.267  1.00 10.07           H  
ATOM   4124 2HB  GLU A 252     -23.725 -12.974 -43.811  1.00 10.07           H  
ATOM   4125 1HG  GLU A 252     -25.165 -12.814 -45.656  1.00 10.07           H  
ATOM   4126 2HG  GLU A 252     -26.186 -13.032 -44.243  1.00 10.07           H  
ATOM   4127  N   GLU A 253     -24.896 -13.898 -41.408  1.00  9.77           N  
ATOM   4128  CA  GLU A 253     -25.623 -15.006 -40.811  1.00  9.77           C  
ATOM   4129  C   GLU A 253     -26.237 -14.606 -39.483  1.00  9.77           C  
ATOM   4130  O   GLU A 253     -27.385 -14.947 -39.212  1.00  9.77           O  
ATOM   4131  CB  GLU A 253     -24.694 -16.198 -40.632  1.00  9.77           C  
ATOM   4132  CG  GLU A 253     -24.307 -16.885 -41.923  1.00  9.77           C  
ATOM   4133  CD  GLU A 253     -23.184 -17.844 -41.741  1.00  9.77           C  
ATOM   4134  OE1 GLU A 253     -22.244 -17.476 -41.061  1.00  9.77           O  
ATOM   4135  OE2 GLU A 253     -23.246 -18.934 -42.257  1.00  9.77           O  
ATOM   4136  H   GLU A 253     -23.884 -13.977 -41.539  1.00  9.77           H  
ATOM   4137  HA  GLU A 253     -26.429 -15.293 -41.484  1.00  9.77           H  
ATOM   4138 1HB  GLU A 253     -23.780 -15.867 -40.147  1.00  9.77           H  
ATOM   4139 2HB  GLU A 253     -25.167 -16.934 -39.979  1.00  9.77           H  
ATOM   4140 1HG  GLU A 253     -25.173 -17.427 -42.304  1.00  9.77           H  
ATOM   4141 2HG  GLU A 253     -24.034 -16.131 -42.659  1.00  9.77           H  
ATOM   4142  N   THR A 254     -25.512 -13.815 -38.689  1.00  9.57           N  
ATOM   4143  CA  THR A 254     -26.015 -13.407 -37.392  1.00  9.57           C  
ATOM   4144  C   THR A 254     -27.289 -12.612 -37.572  1.00  9.57           C  
ATOM   4145  O   THR A 254     -28.302 -12.891 -36.928  1.00  9.57           O  
ATOM   4146  CB  THR A 254     -25.002 -12.527 -36.643  1.00  9.57           C  
ATOM   4147  OG1 THR A 254     -23.791 -13.251 -36.426  1.00  9.57           O  
ATOM   4148  CG2 THR A 254     -25.591 -12.115 -35.303  1.00  9.57           C  
ATOM   4149  H   THR A 254     -24.568 -13.546 -38.960  1.00  9.57           H  
ATOM   4150  HA  THR A 254     -26.232 -14.298 -36.801  1.00  9.57           H  
ATOM   4151  HB  THR A 254     -24.783 -11.639 -37.234  1.00  9.57           H  
ATOM   4152  HG1 THR A 254     -23.390 -13.456 -37.300  1.00  9.57           H  
ATOM   4153 1HG2 THR A 254     -24.877 -11.488 -34.770  1.00  9.57           H  
ATOM   4154 2HG2 THR A 254     -26.514 -11.556 -35.468  1.00  9.57           H  
ATOM   4155 3HG2 THR A 254     -25.805 -13.005 -34.712  1.00  9.57           H  
ATOM   4156  N   MET A 255     -27.256 -11.659 -38.495  1.00  9.41           N  
ATOM   4157  CA  MET A 255     -28.409 -10.829 -38.763  1.00  9.41           C  
ATOM   4158  C   MET A 255     -29.612 -11.693 -39.126  1.00  9.41           C  
ATOM   4159  O   MET A 255     -30.694 -11.550 -38.531  1.00  9.41           O  
ATOM   4160  CB  MET A 255     -28.042  -9.852 -39.876  1.00  9.41           C  
ATOM   4161  CG  MET A 255     -29.121  -8.917 -40.340  1.00  9.41           C  
ATOM   4162  SD  MET A 255     -28.558  -7.892 -41.688  1.00  9.41           S  
ATOM   4163  CE  MET A 255     -28.349  -9.139 -42.943  1.00  9.41           C  
ATOM   4164  H   MET A 255     -26.390 -11.483 -39.008  1.00  9.41           H  
ATOM   4165  HA  MET A 255     -28.653 -10.271 -37.861  1.00  9.41           H  
ATOM   4166 1HB  MET A 255     -27.210  -9.252 -39.543  1.00  9.41           H  
ATOM   4167 2HB  MET A 255     -27.696 -10.416 -40.745  1.00  9.41           H  
ATOM   4168 1HG  MET A 255     -29.990  -9.490 -40.677  1.00  9.41           H  
ATOM   4169 2HG  MET A 255     -29.423  -8.270 -39.522  1.00  9.41           H  
ATOM   4170 1HE  MET A 255     -27.987  -8.680 -43.865  1.00  9.41           H  
ATOM   4171 2HE  MET A 255     -27.623  -9.885 -42.608  1.00  9.41           H  
ATOM   4172 3HE  MET A 255     -29.303  -9.634 -43.137  1.00  9.41           H  
ATOM   4173  N   GLN A 256     -29.414 -12.652 -40.041  1.00  9.23           N  
ATOM   4174  CA  GLN A 256     -30.520 -13.513 -40.437  1.00  9.23           C  
ATOM   4175  C   GLN A 256     -31.010 -14.392 -39.270  1.00  9.23           C  
ATOM   4176  O   GLN A 256     -32.219 -14.549 -39.071  1.00  9.23           O  
ATOM   4177  CB  GLN A 256     -30.106 -14.390 -41.624  1.00  9.23           C  
ATOM   4178  CG  GLN A 256     -29.892 -13.622 -42.948  1.00  9.23           C  
ATOM   4179  CD  GLN A 256     -29.465 -14.549 -44.092  1.00  9.23           C  
ATOM   4180  OE1 GLN A 256     -29.801 -15.743 -44.078  1.00  9.23           O  
ATOM   4181  NE2 GLN A 256     -28.735 -14.027 -45.082  1.00  9.23           N  
ATOM   4182  H   GLN A 256     -28.500 -12.757 -40.490  1.00  9.23           H  
ATOM   4183  HA  GLN A 256     -31.348 -12.879 -40.753  1.00  9.23           H  
ATOM   4184 1HB  GLN A 256     -29.167 -14.896 -41.379  1.00  9.23           H  
ATOM   4185 2HB  GLN A 256     -30.857 -15.158 -41.789  1.00  9.23           H  
ATOM   4186 1HG  GLN A 256     -30.824 -13.128 -43.229  1.00  9.23           H  
ATOM   4187 2HG  GLN A 256     -29.103 -12.876 -42.802  1.00  9.23           H  
ATOM   4188 1HE2 GLN A 256     -28.440 -14.604 -45.839  1.00  9.23           H  
ATOM   4189 2HE2 GLN A 256     -28.447 -13.038 -45.081  1.00  9.23           H  
ATOM   4190  N   ASP A 257     -30.085 -14.914 -38.453  1.00  9.00           N  
ATOM   4191  CA  ASP A 257     -30.443 -15.763 -37.311  1.00  9.00           C  
ATOM   4192  C   ASP A 257     -31.303 -15.024 -36.300  1.00  9.00           C  
ATOM   4193  O   ASP A 257     -32.233 -15.599 -35.726  1.00  9.00           O  
ATOM   4194  CB  ASP A 257     -29.206 -16.320 -36.597  1.00  9.00           C  
ATOM   4195  CG  ASP A 257     -28.494 -17.441 -37.360  1.00  9.00           C  
ATOM   4196  OD1 ASP A 257     -29.053 -17.958 -38.307  1.00  9.00           O  
ATOM   4197  OD2 ASP A 257     -27.410 -17.810 -36.952  1.00  9.00           O  
ATOM   4198  H   ASP A 257     -29.100 -14.748 -38.646  1.00  9.00           H  
ATOM   4199  HA  ASP A 257     -31.016 -16.607 -37.690  1.00  9.00           H  
ATOM   4200 1HB  ASP A 257     -28.494 -15.507 -36.435  1.00  9.00           H  
ATOM   4201 2HB  ASP A 257     -29.496 -16.696 -35.617  1.00  9.00           H  
ATOM   4202  N   THR A 258     -31.056 -13.719 -36.164  1.00  8.74           N  
ATOM   4203  CA  THR A 258     -31.780 -12.867 -35.228  1.00  8.74           C  
ATOM   4204  C   THR A 258     -33.113 -12.371 -35.816  1.00  8.74           C  
ATOM   4205  O   THR A 258     -33.780 -11.505 -35.230  1.00  8.74           O  
ATOM   4206  CB  THR A 258     -30.905 -11.674 -34.775  1.00  8.74           C  
ATOM   4207  OG1 THR A 258     -30.506 -10.902 -35.910  1.00  8.74           O  
ATOM   4208  CG2 THR A 258     -29.664 -12.167 -34.037  1.00  8.74           C  
ATOM   4209  H   THR A 258     -30.271 -13.317 -36.681  1.00  8.74           H  
ATOM   4210  HA  THR A 258     -32.006 -13.460 -34.340  1.00  8.74           H  
ATOM   4211  HB  THR A 258     -31.481 -11.040 -34.106  1.00  8.74           H  
ATOM   4212  HG1 THR A 258     -30.481 -11.472 -36.712  1.00  8.74           H  
ATOM   4213 1HG2 THR A 258     -29.065 -11.314 -33.725  1.00  8.74           H  
ATOM   4214 2HG2 THR A 258     -29.966 -12.737 -33.164  1.00  8.74           H  
ATOM   4215 3HG2 THR A 258     -29.076 -12.800 -34.677  1.00  8.74           H  
ATOM   4216  N   GLY A 259     -33.473 -12.878 -37.009  1.00  8.44           N  
ATOM   4217  CA  GLY A 259     -34.742 -12.569 -37.652  1.00  8.44           C  
ATOM   4218  C   GLY A 259     -34.782 -11.196 -38.286  1.00  8.44           C  
ATOM   4219  O   GLY A 259     -35.853 -10.683 -38.628  1.00  8.44           O  
ATOM   4220  H   GLY A 259     -32.870 -13.547 -37.483  1.00  8.44           H  
ATOM   4221 1HA  GLY A 259     -34.936 -13.324 -38.415  1.00  8.44           H  
ATOM   4222 2HA  GLY A 259     -35.542 -12.655 -36.918  1.00  8.44           H  
ATOM   4223  N   GLN A 260     -33.630 -10.583 -38.491  1.00  8.12           N  
ATOM   4224  CA  GLN A 260     -33.634  -9.228 -39.000  1.00  8.12           C  
ATOM   4225  C   GLN A 260     -33.747  -9.186 -40.511  1.00  8.12           C  
ATOM   4226  O   GLN A 260     -32.827  -8.773 -41.213  1.00  8.12           O  
ATOM   4227  CB  GLN A 260     -32.377  -8.533 -38.544  1.00  8.12           C  
ATOM   4228  CG  GLN A 260     -32.224  -8.490 -37.025  1.00  8.12           C  
ATOM   4229  CD  GLN A 260     -33.242  -7.656 -36.312  1.00  8.12           C  
ATOM   4230  OE1 GLN A 260     -33.283  -6.419 -36.477  1.00  8.12           O  
ATOM   4231  NE2 GLN A 260     -34.069  -8.320 -35.492  1.00  8.12           N  
ATOM   4232  H   GLN A 260     -32.740 -11.036 -38.279  1.00  8.12           H  
ATOM   4233  HA  GLN A 260     -34.491  -8.703 -38.580  1.00  8.12           H  
ATOM   4234 1HB  GLN A 260     -31.535  -9.077 -38.921  1.00  8.12           H  
ATOM   4235 2HB  GLN A 260     -32.354  -7.542 -38.962  1.00  8.12           H  
ATOM   4236 1HG  GLN A 260     -32.359  -9.504 -36.672  1.00  8.12           H  
ATOM   4237 2HG  GLN A 260     -31.226  -8.139 -36.763  1.00  8.12           H  
ATOM   4238 1HE2 GLN A 260     -34.770  -7.826 -34.978  1.00  8.12           H  
ATOM   4239 2HE2 GLN A 260     -33.982  -9.346 -35.378  1.00  8.12           H  
ATOM   4240  N   ASN A 261     -34.907  -9.612 -40.996  1.00  7.85           N  
ATOM   4241  CA  ASN A 261     -35.187  -9.662 -42.420  1.00  7.85           C  
ATOM   4242  C   ASN A 261     -36.170  -8.568 -42.814  1.00  7.85           C  
ATOM   4243  O   ASN A 261     -36.191  -8.130 -43.963  1.00  7.85           O  
ATOM   4244  CB  ASN A 261     -35.719 -11.028 -42.808  1.00  7.85           C  
ATOM   4245  CG  ASN A 261     -34.711 -12.150 -42.598  1.00  7.85           C  
ATOM   4246  OD1 ASN A 261     -33.712 -12.259 -43.321  1.00  7.85           O  
ATOM   4247  ND2 ASN A 261     -34.977 -12.993 -41.631  1.00  7.85           N  
ATOM   4248  H   ASN A 261     -35.590  -9.940 -40.316  1.00  7.85           H  
ATOM   4249  HA  ASN A 261     -34.261  -9.477 -42.967  1.00  7.85           H  
ATOM   4250 1HB  ASN A 261     -36.611 -11.245 -42.215  1.00  7.85           H  
ATOM   4251 2HB  ASN A 261     -36.021 -11.015 -43.854  1.00  7.85           H  
ATOM   4252 1HD2 ASN A 261     -34.368 -13.768 -41.456  1.00  7.85           H  
ATOM   4253 2HD2 ASN A 261     -35.805 -12.874 -41.082  1.00  7.85           H  
ATOM   4254  N   ASP A 262     -36.979  -8.108 -41.846  1.00  7.65           N  
ATOM   4255  CA  ASP A 262     -37.975  -7.071 -42.126  1.00  7.65           C  
ATOM   4256  C   ASP A 262     -37.261  -5.795 -42.548  1.00  7.65           C  
ATOM   4257  O   ASP A 262     -37.640  -5.121 -43.509  1.00  7.65           O  
ATOM   4258  CB  ASP A 262     -38.828  -6.788 -40.889  1.00  7.65           C  
ATOM   4259  CG  ASP A 262     -39.799  -7.918 -40.539  1.00  7.65           C  
ATOM   4260  OD1 ASP A 262     -40.009  -8.788 -41.353  1.00  7.65           O  
ATOM   4261  OD2 ASP A 262     -40.321  -7.894 -39.451  1.00  7.65           O  
ATOM   4262  H   ASP A 262     -36.912  -8.499 -40.919  1.00  7.65           H  
ATOM   4263  HA  ASP A 262     -38.616  -7.402 -42.943  1.00  7.65           H  
ATOM   4264 1HB  ASP A 262     -38.176  -6.606 -40.031  1.00  7.65           H  
ATOM   4265 2HB  ASP A 262     -39.403  -5.876 -41.052  1.00  7.65           H  
ATOM   4266  N   ASP A 263     -36.145  -5.517 -41.880  1.00  7.52           N  
ATOM   4267  CA  ASP A 263     -35.331  -4.353 -42.194  1.00  7.52           C  
ATOM   4268  C   ASP A 263     -34.370  -4.764 -43.296  1.00  7.52           C  
ATOM   4269  O   ASP A 263     -33.156  -4.832 -43.093  1.00  7.52           O  
ATOM   4270  CB  ASP A 263     -34.527  -3.907 -40.986  1.00  7.52           C  
ATOM   4271  CG  ASP A 263     -35.355  -3.384 -39.810  1.00  7.52           C  
ATOM   4272  OD1 ASP A 263     -36.519  -3.106 -39.977  1.00  7.52           O  
ATOM   4273  OD2 ASP A 263     -34.780  -3.250 -38.743  1.00  7.52           O  
ATOM   4274  H   ASP A 263     -35.865  -6.128 -41.129  1.00  7.52           H  
ATOM   4275  HA  ASP A 263     -35.965  -3.542 -42.553  1.00  7.52           H  
ATOM   4276 1HB  ASP A 263     -33.936  -4.755 -40.642  1.00  7.52           H  
ATOM   4277 2HB  ASP A 263     -33.837  -3.125 -41.297  1.00  7.52           H  
ATOM   4278  N   SER A 264     -34.935  -5.064 -44.450  1.00  7.47           N  
ATOM   4279  CA  SER A 264     -34.173  -5.619 -45.546  1.00  7.47           C  
ATOM   4280  C   SER A 264     -33.046  -4.738 -46.006  1.00  7.47           C  
ATOM   4281  O   SER A 264     -33.214  -3.529 -46.224  1.00  7.47           O  
ATOM   4282  CB  SER A 264     -35.070  -5.910 -46.726  1.00  7.47           C  
ATOM   4283  OG  SER A 264     -34.306  -6.322 -47.839  1.00  7.47           O  
ATOM   4284  H   SER A 264     -35.949  -4.957 -44.509  1.00  7.47           H  
ATOM   4285  HA  SER A 264     -33.749  -6.565 -45.202  1.00  7.47           H  
ATOM   4286 1HB  SER A 264     -35.775  -6.700 -46.450  1.00  7.47           H  
ATOM   4287 2HB  SER A 264     -35.651  -5.026 -46.979  1.00  7.47           H  
ATOM   4288  HG  SER A 264     -34.952  -6.641 -48.487  1.00  7.47           H  
ATOM   4289  N   ILE A 265     -31.919  -5.379 -46.303  1.00  7.49           N  
ATOM   4290  CA  ILE A 265     -30.764  -4.668 -46.823  1.00  7.49           C  
ATOM   4291  C   ILE A 265     -31.042  -4.044 -48.189  1.00  7.49           C  
ATOM   4292  O   ILE A 265     -30.339  -3.127 -48.595  1.00  7.49           O  
ATOM   4293  CB  ILE A 265     -29.504  -5.557 -46.855  1.00  7.49           C  
ATOM   4294  CG1 ILE A 265     -29.700  -6.752 -47.763  1.00  7.49           C  
ATOM   4295  CG2 ILE A 265     -29.120  -5.974 -45.448  1.00  7.49           C  
ATOM   4296  CD1 ILE A 265     -28.421  -7.534 -47.979  1.00  7.49           C  
ATOM   4297  H   ILE A 265     -31.863  -6.373 -46.128  1.00  7.49           H  
ATOM   4298  HA  ILE A 265     -30.538  -3.862 -46.132  1.00  7.49           H  
ATOM   4299  HB  ILE A 265     -28.686  -4.984 -47.276  1.00  7.49           H  
ATOM   4300 1HG1 ILE A 265     -30.446  -7.413 -47.327  1.00  7.49           H  
ATOM   4301 2HG1 ILE A 265     -30.061  -6.411 -48.733  1.00  7.49           H  
ATOM   4302 1HG2 ILE A 265     -28.207  -6.574 -45.476  1.00  7.49           H  
ATOM   4303 2HG2 ILE A 265     -28.947  -5.082 -44.862  1.00  7.49           H  
ATOM   4304 3HG2 ILE A 265     -29.924  -6.560 -44.999  1.00  7.49           H  
ATOM   4305 1HD1 ILE A 265     -28.618  -8.380 -48.637  1.00  7.49           H  
ATOM   4306 2HD1 ILE A 265     -27.669  -6.888 -48.432  1.00  7.49           H  
ATOM   4307 3HD1 ILE A 265     -28.049  -7.904 -47.018  1.00  7.49           H  
ATOM   4308  N   GLN A 266     -32.130  -4.439 -48.855  1.00  7.58           N  
ATOM   4309  CA  GLN A 266     -32.477  -3.820 -50.127  1.00  7.58           C  
ATOM   4310  C   GLN A 266     -32.746  -2.320 -49.942  1.00  7.58           C  
ATOM   4311  O   GLN A 266     -32.540  -1.534 -50.869  1.00  7.58           O  
ATOM   4312  CB  GLN A 266     -33.701  -4.499 -50.754  1.00  7.58           C  
ATOM   4313  CG  GLN A 266     -33.443  -5.917 -51.270  1.00  7.58           C  
ATOM   4314  CD  GLN A 266     -34.701  -6.581 -51.828  1.00  7.58           C  
ATOM   4315  OE1 GLN A 266     -35.820  -6.287 -51.394  1.00  7.58           O  
ATOM   4316  NE2 GLN A 266     -34.521  -7.476 -52.798  1.00  7.58           N  
ATOM   4317  H   GLN A 266     -32.730  -5.171 -48.476  1.00  7.58           H  
ATOM   4318  HA  GLN A 266     -31.633  -3.931 -50.806  1.00  7.58           H  
ATOM   4319 1HB  GLN A 266     -34.501  -4.549 -50.016  1.00  7.58           H  
ATOM   4320 2HB  GLN A 266     -34.063  -3.897 -51.586  1.00  7.58           H  
ATOM   4321 1HG  GLN A 266     -32.700  -5.870 -52.066  1.00  7.58           H  
ATOM   4322 2HG  GLN A 266     -33.069  -6.525 -50.445  1.00  7.58           H  
ATOM   4323 1HE2 GLN A 266     -35.310  -7.941 -53.205  1.00  7.58           H  
ATOM   4324 2HE2 GLN A 266     -33.598  -7.684 -53.125  1.00  7.58           H  
ATOM   4325  N   GLY A 267     -33.262  -1.930 -48.766  1.00  7.75           N  
ATOM   4326  CA  GLY A 267     -33.548  -0.526 -48.490  1.00  7.75           C  
ATOM   4327  C   GLY A 267     -32.552   0.085 -47.494  1.00  7.75           C  
ATOM   4328  O   GLY A 267     -32.350   1.302 -47.482  1.00  7.75           O  
ATOM   4329  H   GLY A 267     -33.405  -2.614 -48.026  1.00  7.75           H  
ATOM   4330 1HA  GLY A 267     -33.529   0.041 -49.420  1.00  7.75           H  
ATOM   4331 2HA  GLY A 267     -34.556  -0.441 -48.087  1.00  7.75           H  
ATOM   4332  N   GLU A 268     -31.907  -0.768 -46.691  1.00  7.95           N  
ATOM   4333  CA  GLU A 268     -30.983  -0.323 -45.645  1.00  7.95           C  
ATOM   4334  C   GLU A 268     -29.489  -0.371 -46.028  1.00  7.95           C  
ATOM   4335  O   GLU A 268     -28.709   0.473 -45.579  1.00  7.95           O  
ATOM   4336  CB  GLU A 268     -31.188  -1.206 -44.396  1.00  7.95           C  
ATOM   4337  CG  GLU A 268     -32.592  -1.162 -43.766  1.00  7.95           C  
ATOM   4338  CD  GLU A 268     -32.925   0.127 -43.072  1.00  7.95           C  
ATOM   4339  OE1 GLU A 268     -32.029   0.742 -42.545  1.00  7.95           O  
ATOM   4340  OE2 GLU A 268     -34.078   0.491 -43.052  1.00  7.95           O  
ATOM   4341  H   GLU A 268     -32.137  -1.759 -46.748  1.00  7.95           H  
ATOM   4342  HA  GLU A 268     -31.230   0.706 -45.393  1.00  7.95           H  
ATOM   4343 1HB  GLU A 268     -30.984  -2.240 -44.643  1.00  7.95           H  
ATOM   4344 2HB  GLU A 268     -30.470  -0.918 -43.628  1.00  7.95           H  
ATOM   4345 1HG  GLU A 268     -33.327  -1.342 -44.549  1.00  7.95           H  
ATOM   4346 2HG  GLU A 268     -32.669  -1.982 -43.052  1.00  7.95           H  
ATOM   4347  N   SER A 269     -29.124  -1.362 -46.851  1.00  8.17           N  
ATOM   4348  CA  SER A 269     -27.794  -1.850 -47.253  1.00  8.17           C  
ATOM   4349  C   SER A 269     -27.165  -2.641 -46.121  1.00  8.17           C  
ATOM   4350  O   SER A 269     -27.568  -2.516 -44.958  1.00  8.17           O  
ATOM   4351  CB  SER A 269     -26.817  -0.734 -47.619  1.00  8.17           C  
ATOM   4352  OG  SER A 269     -26.409   0.036 -46.487  1.00  8.17           O  
ATOM   4353  H   SER A 269     -29.866  -1.912 -47.261  1.00  8.17           H  
ATOM   4354  HA  SER A 269     -27.911  -2.513 -48.112  1.00  8.17           H  
ATOM   4355 1HB  SER A 269     -25.941  -1.170 -48.094  1.00  8.17           H  
ATOM   4356 2HB  SER A 269     -27.286  -0.078 -48.350  1.00  8.17           H  
ATOM   4357  HG  SER A 269     -27.195   0.514 -46.214  1.00  8.17           H  
ATOM   4358  N   TRP A 270     -26.123  -3.408 -46.447  1.00  8.41           N  
ATOM   4359  CA  TRP A 270     -25.457  -4.183 -45.416  1.00  8.41           C  
ATOM   4360  C   TRP A 270     -24.630  -3.282 -44.536  1.00  8.41           C  
ATOM   4361  O   TRP A 270     -24.436  -3.567 -43.360  1.00  8.41           O  
ATOM   4362  CB  TRP A 270     -24.541  -5.236 -46.046  1.00  8.41           C  
ATOM   4363  CG  TRP A 270     -23.409  -4.629 -46.862  1.00  8.41           C  
ATOM   4364  CD1 TRP A 270     -23.425  -4.385 -48.203  1.00  8.41           C  
ATOM   4365  CD2 TRP A 270     -22.099  -4.178 -46.392  1.00  8.41           C  
ATOM   4366  NE1 TRP A 270     -22.235  -3.816 -48.599  1.00  8.41           N  
ATOM   4367  CE2 TRP A 270     -21.417  -3.679 -47.502  1.00  8.41           C  
ATOM   4368  CE3 TRP A 270     -21.470  -4.152 -45.137  1.00  8.41           C  
ATOM   4369  CZ2 TRP A 270     -20.138  -3.155 -47.401  1.00  8.41           C  
ATOM   4370  CZ3 TRP A 270     -20.194  -3.627 -45.036  1.00  8.41           C  
ATOM   4371  CH2 TRP A 270     -19.544  -3.139 -46.139  1.00  8.41           C  
ATOM   4372  H   TRP A 270     -25.821  -3.475 -47.410  1.00  8.41           H  
ATOM   4373  HA  TRP A 270     -26.210  -4.680 -44.805  1.00  8.41           H  
ATOM   4374 1HB  TRP A 270     -24.111  -5.858 -45.265  1.00  8.41           H  
ATOM   4375 2HB  TRP A 270     -25.127  -5.888 -46.696  1.00  8.41           H  
ATOM   4376  HD1 TRP A 270     -24.259  -4.605 -48.866  1.00  8.41           H  
ATOM   4377  HE1 TRP A 270     -22.000  -3.540 -49.541  1.00  8.41           H  
ATOM   4378  HE3 TRP A 270     -21.976  -4.524 -44.263  1.00  8.41           H  
ATOM   4379  HZ2 TRP A 270     -19.602  -2.764 -48.268  1.00  8.41           H  
ATOM   4380  HZ3 TRP A 270     -19.720  -3.607 -44.052  1.00  8.41           H  
ATOM   4381  HH2 TRP A 270     -18.540  -2.732 -46.024  1.00  8.41           H  
ATOM   4382  N   TRP A 271     -24.183  -2.158 -45.092  1.00  8.64           N  
ATOM   4383  CA  TRP A 271     -23.341  -1.268 -44.327  1.00  8.64           C  
ATOM   4384  C   TRP A 271     -24.132  -0.695 -43.189  1.00  8.64           C  
ATOM   4385  O   TRP A 271     -23.643  -0.631 -42.067  1.00  8.64           O  
ATOM   4386  CB  TRP A 271     -22.725  -0.157 -45.153  1.00  8.64           C  
ATOM   4387  CG  TRP A 271     -21.760   0.622 -44.316  1.00  8.64           C  
ATOM   4388  CD1 TRP A 271     -20.443   0.322 -44.132  1.00  8.64           C  
ATOM   4389  CD2 TRP A 271     -22.017   1.802 -43.518  1.00  8.64           C  
ATOM   4390  NE1 TRP A 271     -19.863   1.232 -43.284  1.00  8.64           N  
ATOM   4391  CE2 TRP A 271     -20.810   2.142 -42.895  1.00  8.64           C  
ATOM   4392  CE3 TRP A 271     -23.150   2.583 -43.284  1.00  8.64           C  
ATOM   4393  CZ2 TRP A 271     -20.704   3.229 -42.053  1.00  8.64           C  
ATOM   4394  CZ3 TRP A 271     -23.040   3.672 -42.443  1.00  8.64           C  
ATOM   4395  CH2 TRP A 271     -21.845   3.987 -41.842  1.00  8.64           C  
ATOM   4396  H   TRP A 271     -24.405  -1.948 -46.054  1.00  8.64           H  
ATOM   4397  HA  TRP A 271     -22.524  -1.842 -43.899  1.00  8.64           H  
ATOM   4398 1HB  TRP A 271     -22.197  -0.581 -46.009  1.00  8.64           H  
ATOM   4399 2HB  TRP A 271     -23.502   0.510 -45.527  1.00  8.64           H  
ATOM   4400  HD1 TRP A 271     -19.929  -0.518 -44.591  1.00  8.64           H  
ATOM   4401  HE1 TRP A 271     -18.897   1.228 -42.989  1.00  8.64           H  
ATOM   4402  HE3 TRP A 271     -24.102   2.338 -43.759  1.00  8.64           H  
ATOM   4403  HZ2 TRP A 271     -19.766   3.495 -41.563  1.00  8.64           H  
ATOM   4404  HZ3 TRP A 271     -23.929   4.276 -42.268  1.00  8.64           H  
ATOM   4405  HH2 TRP A 271     -21.796   4.853 -41.182  1.00  8.64           H  
ATOM   4406  N   SER A 272     -25.365  -0.262 -43.461  1.00  8.86           N  
ATOM   4407  CA  SER A 272     -26.146   0.310 -42.374  1.00  8.86           C  
ATOM   4408  C   SER A 272     -26.377  -0.738 -41.299  1.00  8.86           C  
ATOM   4409  O   SER A 272     -26.214  -0.472 -40.108  1.00  8.86           O  
ATOM   4410  CB  SER A 272     -27.484   0.777 -42.852  1.00  8.86           C  
ATOM   4411  OG  SER A 272     -27.378   1.830 -43.762  1.00  8.86           O  
ATOM   4412  H   SER A 272     -25.749  -0.324 -44.413  1.00  8.86           H  
ATOM   4413  HA  SER A 272     -25.596   1.150 -41.948  1.00  8.86           H  
ATOM   4414 1HB  SER A 272     -27.977  -0.071 -43.325  1.00  8.86           H  
ATOM   4415 2HB  SER A 272     -28.104   1.075 -42.011  1.00  8.86           H  
ATOM   4416  HG  SER A 272     -28.057   1.623 -44.447  1.00  8.86           H  
ATOM   4417  N   ARG A 273     -26.678  -1.972 -41.715  1.00  9.06           N  
ATOM   4418  CA  ARG A 273     -26.938  -3.020 -40.736  1.00  9.06           C  
ATOM   4419  C   ARG A 273     -25.698  -3.341 -39.911  1.00  9.06           C  
ATOM   4420  O   ARG A 273     -25.796  -3.692 -38.730  1.00  9.06           O  
ATOM   4421  CB  ARG A 273     -27.416  -4.282 -41.419  1.00  9.06           C  
ATOM   4422  CG  ARG A 273     -28.754  -4.159 -42.117  1.00  9.06           C  
ATOM   4423  CD  ARG A 273     -29.837  -3.729 -41.211  1.00  9.06           C  
ATOM   4424  NE  ARG A 273     -30.007  -4.639 -40.090  1.00  9.06           N  
ATOM   4425  CZ  ARG A 273     -30.985  -4.532 -39.166  1.00  9.06           C  
ATOM   4426  NH1 ARG A 273     -31.866  -3.567 -39.275  1.00  9.06           N  
ATOM   4427  NH2 ARG A 273     -31.055  -5.403 -38.183  1.00  9.06           N  
ATOM   4428  H   ARG A 273     -26.785  -2.166 -42.715  1.00  9.06           H  
ATOM   4429  HA  ARG A 273     -27.719  -2.673 -40.063  1.00  9.06           H  
ATOM   4430 1HB  ARG A 273     -26.680  -4.591 -42.163  1.00  9.06           H  
ATOM   4431 2HB  ARG A 273     -27.489  -5.083 -40.687  1.00  9.06           H  
ATOM   4432 1HG  ARG A 273     -28.680  -3.422 -42.915  1.00  9.06           H  
ATOM   4433 2HG  ARG A 273     -29.036  -5.113 -42.537  1.00  9.06           H  
ATOM   4434 1HD  ARG A 273     -29.616  -2.736 -40.821  1.00  9.06           H  
ATOM   4435 2HD  ARG A 273     -30.779  -3.696 -41.772  1.00  9.06           H  
ATOM   4436  HE  ARG A 273     -29.347  -5.400 -39.996  1.00  9.06           H  
ATOM   4437 1HH1 ARG A 273     -31.799  -2.913 -40.041  1.00  9.06           H  
ATOM   4438 2HH1 ARG A 273     -32.670  -3.486 -38.631  1.00  9.06           H  
ATOM   4439 1HH2 ARG A 273     -30.362  -6.133 -38.120  1.00  9.06           H  
ATOM   4440 2HH2 ARG A 273     -31.822  -5.367 -37.496  1.00  9.06           H  
ATOM   4441  N   PHE A 274     -24.531  -3.197 -40.533  1.00  9.22           N  
ATOM   4442  CA  PHE A 274     -23.255  -3.478 -39.906  1.00  9.22           C  
ATOM   4443  C   PHE A 274     -22.462  -2.185 -39.660  1.00  9.22           C  
ATOM   4444  O   PHE A 274     -21.230  -2.191 -39.620  1.00  9.22           O  
ATOM   4445  CB  PHE A 274     -22.502  -4.483 -40.779  1.00  9.22           C  
ATOM   4446  CG  PHE A 274     -23.347  -5.744 -40.973  1.00  9.22           C  
ATOM   4447  CD1 PHE A 274     -23.451  -6.378 -42.206  1.00  9.22           C  
ATOM   4448  CD2 PHE A 274     -24.078  -6.260 -39.916  1.00  9.22           C  
ATOM   4449  CE1 PHE A 274     -24.261  -7.485 -42.367  1.00  9.22           C  
ATOM   4450  CE2 PHE A 274     -24.884  -7.358 -40.079  1.00  9.22           C  
ATOM   4451  CZ  PHE A 274     -24.973  -7.963 -41.305  1.00  9.22           C  
ATOM   4452  H   PHE A 274     -24.525  -2.924 -41.513  1.00  9.22           H  
ATOM   4453  HA  PHE A 274     -23.444  -3.942 -38.939  1.00  9.22           H  
ATOM   4454 1HB  PHE A 274     -22.298  -4.042 -41.756  1.00  9.22           H  
ATOM   4455 2HB  PHE A 274     -21.556  -4.757 -40.318  1.00  9.22           H  
ATOM   4456  HD1 PHE A 274     -22.897  -5.995 -43.045  1.00  9.22           H  
ATOM   4457  HD2 PHE A 274     -24.017  -5.774 -38.941  1.00  9.22           H  
ATOM   4458  HE1 PHE A 274     -24.340  -7.977 -43.341  1.00  9.22           H  
ATOM   4459  HE2 PHE A 274     -25.451  -7.747 -39.236  1.00  9.22           H  
ATOM   4460  HZ  PHE A 274     -25.611  -8.826 -41.427  1.00  9.22           H  
ATOM   4461  N   ASN A 275     -23.190  -1.077 -39.479  1.00  9.34           N  
ATOM   4462  CA  ASN A 275     -22.617   0.232 -39.183  1.00  9.34           C  
ATOM   4463  C   ASN A 275     -21.798   0.152 -37.896  1.00  9.34           C  
ATOM   4464  O   ASN A 275     -22.357  -0.183 -36.846  1.00  9.34           O  
ATOM   4465  CB  ASN A 275     -23.715   1.281 -39.047  1.00  9.34           C  
ATOM   4466  CG  ASN A 275     -23.241   2.730 -38.826  1.00  9.34           C  
ATOM   4467  OD1 ASN A 275     -22.211   3.035 -38.193  1.00  9.34           O  
ATOM   4468  ND2 ASN A 275     -24.027   3.655 -39.334  1.00  9.34           N  
ATOM   4469  H   ASN A 275     -24.205  -1.126 -39.579  1.00  9.34           H  
ATOM   4470  HA  ASN A 275     -22.011   0.521 -40.032  1.00  9.34           H  
ATOM   4471 1HB  ASN A 275     -24.305   1.269 -39.957  1.00  9.34           H  
ATOM   4472 2HB  ASN A 275     -24.376   0.998 -38.237  1.00  9.34           H  
ATOM   4473 1HD2 ASN A 275     -23.797   4.623 -39.227  1.00  9.34           H  
ATOM   4474 2HD2 ASN A 275     -24.855   3.391 -39.833  1.00  9.34           H  
ATOM   4475  N   PRO A 276     -20.487   0.457 -37.908  1.00  9.43           N  
ATOM   4476  CA  PRO A 276     -19.598   0.411 -36.756  1.00  9.43           C  
ATOM   4477  C   PRO A 276     -20.180   1.084 -35.514  1.00  9.43           C  
ATOM   4478  O   PRO A 276     -19.864   0.676 -34.401  1.00  9.43           O  
ATOM   4479  CB  PRO A 276     -18.369   1.168 -37.265  1.00  9.43           C  
ATOM   4480  CG  PRO A 276     -18.358   0.893 -38.751  1.00  9.43           C  
ATOM   4481  CD  PRO A 276     -19.815   0.880 -39.159  1.00  9.43           C  
ATOM   4482  HA  PRO A 276     -19.340  -0.634 -36.542  1.00  9.43           H  
ATOM   4483 1HB  PRO A 276     -18.460   2.238 -37.020  1.00  9.43           H  
ATOM   4484 2HB  PRO A 276     -17.465   0.799 -36.756  1.00  9.43           H  
ATOM   4485 1HG  PRO A 276     -17.781   1.670 -39.273  1.00  9.43           H  
ATOM   4486 2HG  PRO A 276     -17.859  -0.066 -38.955  1.00  9.43           H  
ATOM   4487 1HD  PRO A 276     -20.149   1.877 -39.470  1.00  9.43           H  
ATOM   4488 2HD  PRO A 276     -19.926   0.120 -39.950  1.00  9.43           H  
ATOM   4489  N   LEU A 277     -21.016   2.118 -35.683  1.00  9.48           N  
ATOM   4490  CA  LEU A 277     -21.585   2.794 -34.518  1.00  9.48           C  
ATOM   4491  C   LEU A 277     -22.729   2.004 -33.887  1.00  9.48           C  
ATOM   4492  O   LEU A 277     -22.993   2.130 -32.688  1.00  9.48           O  
ATOM   4493  CB  LEU A 277     -22.051   4.204 -34.873  1.00  9.48           C  
ATOM   4494  CG  LEU A 277     -20.929   5.173 -35.235  1.00  9.48           C  
ATOM   4495  CD1 LEU A 277     -21.539   6.512 -35.656  1.00  9.48           C  
ATOM   4496  CD2 LEU A 277     -19.984   5.329 -34.016  1.00  9.48           C  
ATOM   4497  H   LEU A 277     -21.282   2.431 -36.615  1.00  9.48           H  
ATOM   4498  HA  LEU A 277     -20.796   2.895 -33.777  1.00  9.48           H  
ATOM   4499 1HB  LEU A 277     -22.730   4.140 -35.722  1.00  9.48           H  
ATOM   4500 2HB  LEU A 277     -22.597   4.619 -34.023  1.00  9.48           H  
ATOM   4501  HG  LEU A 277     -20.367   4.778 -36.084  1.00  9.48           H  
ATOM   4502 1HD1 LEU A 277     -20.750   7.203 -35.932  1.00  9.48           H  
ATOM   4503 2HD1 LEU A 277     -22.194   6.355 -36.513  1.00  9.48           H  
ATOM   4504 3HD1 LEU A 277     -22.115   6.928 -34.829  1.00  9.48           H  
ATOM   4505 1HD2 LEU A 277     -19.174   6.012 -34.264  1.00  9.48           H  
ATOM   4506 2HD2 LEU A 277     -20.538   5.723 -33.172  1.00  9.48           H  
ATOM   4507 3HD2 LEU A 277     -19.560   4.357 -33.746  1.00  9.48           H  
ATOM   4508  N   ASN A 278     -23.445   1.208 -34.685  1.00  9.46           N  
ATOM   4509  CA  ASN A 278     -24.534   0.416 -34.128  1.00  9.46           C  
ATOM   4510  C   ASN A 278     -23.889  -0.760 -33.424  1.00  9.46           C  
ATOM   4511  O   ASN A 278     -24.329  -1.194 -32.352  1.00  9.46           O  
ATOM   4512  CB  ASN A 278     -25.520  -0.034 -35.189  1.00  9.46           C  
ATOM   4513  CG  ASN A 278     -26.381   1.104 -35.719  1.00  9.46           C  
ATOM   4514  OD1 ASN A 278     -26.547   2.142 -35.066  1.00  9.46           O  
ATOM   4515  ND2 ASN A 278     -26.944   0.918 -36.885  1.00  9.46           N  
ATOM   4516  H   ASN A 278     -23.188   1.091 -35.659  1.00  9.46           H  
ATOM   4517  HA  ASN A 278     -25.066   1.005 -33.380  1.00  9.46           H  
ATOM   4518 1HB  ASN A 278     -24.971  -0.478 -36.026  1.00  9.46           H  
ATOM   4519 2HB  ASN A 278     -26.168  -0.808 -34.781  1.00  9.46           H  
ATOM   4520 1HD2 ASN A 278     -27.529   1.630 -37.277  1.00  9.46           H  
ATOM   4521 2HD2 ASN A 278     -26.793   0.061 -37.385  1.00  9.46           H  
ATOM   4522  N   ILE A 279     -22.787  -1.228 -34.010  1.00  9.43           N  
ATOM   4523  CA  ILE A 279     -22.032  -2.324 -33.441  1.00  9.43           C  
ATOM   4524  C   ILE A 279     -21.449  -1.865 -32.115  1.00  9.43           C  
ATOM   4525  O   ILE A 279     -21.597  -2.544 -31.096  1.00  9.43           O  
ATOM   4526  CB  ILE A 279     -20.933  -2.780 -34.408  1.00  9.43           C  
ATOM   4527  CG1 ILE A 279     -21.586  -3.416 -35.655  1.00  9.43           C  
ATOM   4528  CG2 ILE A 279     -19.986  -3.743 -33.712  1.00  9.43           C  
ATOM   4529  CD1 ILE A 279     -20.636  -3.645 -36.796  1.00  9.43           C  
ATOM   4530  H   ILE A 279     -22.490  -0.818 -34.898  1.00  9.43           H  
ATOM   4531  HA  ILE A 279     -22.704  -3.160 -33.257  1.00  9.43           H  
ATOM   4532  HB  ILE A 279     -20.375  -1.915 -34.744  1.00  9.43           H  
ATOM   4533 1HG1 ILE A 279     -22.022  -4.370 -35.372  1.00  9.43           H  
ATOM   4534 2HG1 ILE A 279     -22.385  -2.757 -36.010  1.00  9.43           H  
ATOM   4535 1HG2 ILE A 279     -19.205  -4.048 -34.405  1.00  9.43           H  
ATOM   4536 2HG2 ILE A 279     -19.535  -3.249 -32.852  1.00  9.43           H  
ATOM   4537 3HG2 ILE A 279     -20.538  -4.620 -33.377  1.00  9.43           H  
ATOM   4538 1HD1 ILE A 279     -21.172  -4.094 -37.630  1.00  9.43           H  
ATOM   4539 2HD1 ILE A 279     -20.213  -2.699 -37.115  1.00  9.43           H  
ATOM   4540 3HD1 ILE A 279     -19.840  -4.311 -36.477  1.00  9.43           H  
ATOM   4541  N   ALA A 280     -20.845  -0.674 -32.117  1.00  9.44           N  
ATOM   4542  CA  ALA A 280     -20.282  -0.075 -30.921  1.00  9.44           C  
ATOM   4543  C   ALA A 280     -21.332   0.121 -29.856  1.00  9.44           C  
ATOM   4544  O   ALA A 280     -21.073  -0.104 -28.673  1.00  9.44           O  
ATOM   4545  CB  ALA A 280     -19.679   1.251 -31.264  1.00  9.44           C  
ATOM   4546  H   ALA A 280     -20.730  -0.168 -32.993  1.00  9.44           H  
ATOM   4547  HA  ALA A 280     -19.520  -0.733 -30.533  1.00  9.44           H  
ATOM   4548 1HB  ALA A 280     -19.241   1.702 -30.392  1.00  9.44           H  
ATOM   4549 2HB  ALA A 280     -18.917   1.100 -32.025  1.00  9.44           H  
ATOM   4550 3HB  ALA A 280     -20.443   1.907 -31.650  1.00  9.44           H  
ATOM   4551  N   THR A 281     -22.541   0.510 -30.263  1.00  9.53           N  
ATOM   4552  CA  THR A 281     -23.604   0.699 -29.302  1.00  9.53           C  
ATOM   4553  C   THR A 281     -23.900  -0.626 -28.630  1.00  9.53           C  
ATOM   4554  O   THR A 281     -24.040  -0.678 -27.408  1.00  9.53           O  
ATOM   4555  CB  THR A 281     -24.867   1.280 -29.948  1.00  9.53           C  
ATOM   4556  OG1 THR A 281     -24.570   2.567 -30.514  1.00  9.53           O  
ATOM   4557  CG2 THR A 281     -25.936   1.440 -28.894  1.00  9.53           C  
ATOM   4558  H   THR A 281     -22.719   0.726 -31.243  1.00  9.53           H  
ATOM   4559  HA  THR A 281     -23.275   1.388 -28.535  1.00  9.53           H  
ATOM   4560  HB  THR A 281     -25.222   0.616 -30.732  1.00  9.53           H  
ATOM   4561  HG1 THR A 281     -23.954   2.449 -31.271  1.00  9.53           H  
ATOM   4562 1HG2 THR A 281     -26.834   1.856 -29.348  1.00  9.53           H  
ATOM   4563 2HG2 THR A 281     -26.163   0.466 -28.460  1.00  9.53           H  
ATOM   4564 3HG2 THR A 281     -25.575   2.111 -28.115  1.00  9.53           H  
ATOM   4565  N   GLY A 282     -23.981  -1.704 -29.417  1.00  9.74           N  
ATOM   4566  CA  GLY A 282     -24.214  -3.034 -28.867  1.00  9.74           C  
ATOM   4567  C   GLY A 282     -23.099  -3.460 -27.901  1.00  9.74           C  
ATOM   4568  O   GLY A 282     -23.370  -4.054 -26.851  1.00  9.74           O  
ATOM   4569  H   GLY A 282     -23.885  -1.591 -30.428  1.00  9.74           H  
ATOM   4570 1HA  GLY A 282     -25.174  -3.050 -28.355  1.00  9.74           H  
ATOM   4571 2HA  GLY A 282     -24.275  -3.748 -29.689  1.00  9.74           H  
ATOM   4572  N   ILE A 283     -21.844  -3.103 -28.220  1.00 10.07           N  
ATOM   4573  CA  ILE A 283     -20.713  -3.436 -27.352  1.00 10.07           C  
ATOM   4574  C   ILE A 283     -20.839  -2.724 -26.016  1.00 10.07           C  
ATOM   4575  O   ILE A 283     -20.691  -3.340 -24.953  1.00 10.07           O  
ATOM   4576  CB  ILE A 283     -19.360  -3.041 -27.993  1.00 10.07           C  
ATOM   4577  CG1 ILE A 283     -19.076  -3.912 -29.225  1.00 10.07           C  
ATOM   4578  CG2 ILE A 283     -18.222  -3.151 -26.965  1.00 10.07           C  
ATOM   4579  CD1 ILE A 283     -17.921  -3.411 -30.080  1.00 10.07           C  
ATOM   4580  H   ILE A 283     -21.684  -2.634 -29.114  1.00 10.07           H  
ATOM   4581  HA  ILE A 283     -20.716  -4.509 -27.172  1.00 10.07           H  
ATOM   4582  HB  ILE A 283     -19.420  -2.013 -28.336  1.00 10.07           H  
ATOM   4583 1HG1 ILE A 283     -18.848  -4.923 -28.892  1.00 10.07           H  
ATOM   4584 2HG1 ILE A 283     -19.971  -3.949 -29.842  1.00 10.07           H  
ATOM   4585 1HG2 ILE A 283     -17.284  -2.852 -27.426  1.00 10.07           H  
ATOM   4586 2HG2 ILE A 283     -18.430  -2.501 -26.115  1.00 10.07           H  
ATOM   4587 3HG2 ILE A 283     -18.138  -4.180 -26.617  1.00 10.07           H  
ATOM   4588 1HD1 ILE A 283     -17.786  -4.083 -30.929  1.00 10.07           H  
ATOM   4589 2HD1 ILE A 283     -18.130  -2.424 -30.445  1.00 10.07           H  
ATOM   4590 3HD1 ILE A 283     -17.012  -3.390 -29.483  1.00 10.07           H  
ATOM   4591  N   VAL A 284     -21.116  -1.423 -26.066  1.00 10.51           N  
ATOM   4592  CA  VAL A 284     -21.249  -0.638 -24.852  1.00 10.51           C  
ATOM   4593  C   VAL A 284     -22.464  -1.070 -24.056  1.00 10.51           C  
ATOM   4594  O   VAL A 284     -22.386  -1.223 -22.837  1.00 10.51           O  
ATOM   4595  CB  VAL A 284     -21.325   0.858 -25.166  1.00 10.51           C  
ATOM   4596  CG1 VAL A 284     -21.651   1.632 -23.896  1.00 10.51           C  
ATOM   4597  CG2 VAL A 284     -19.987   1.308 -25.739  1.00 10.51           C  
ATOM   4598  H   VAL A 284     -21.223  -0.970 -26.975  1.00 10.51           H  
ATOM   4599  HA  VAL A 284     -20.360  -0.803 -24.245  1.00 10.51           H  
ATOM   4600  HB  VAL A 284     -22.122   1.040 -25.894  1.00 10.51           H  
ATOM   4601 1HG1 VAL A 284     -21.709   2.696 -24.122  1.00 10.51           H  
ATOM   4602 2HG1 VAL A 284     -22.610   1.291 -23.507  1.00 10.51           H  
ATOM   4603 3HG1 VAL A 284     -20.875   1.459 -23.151  1.00 10.51           H  
ATOM   4604 1HG2 VAL A 284     -20.025   2.367 -25.959  1.00 10.51           H  
ATOM   4605 2HG2 VAL A 284     -19.199   1.120 -25.010  1.00 10.51           H  
ATOM   4606 3HG2 VAL A 284     -19.775   0.750 -26.652  1.00 10.51           H  
ATOM   4607  N   GLY A 285     -23.582  -1.286 -24.742  1.00 10.99           N  
ATOM   4608  CA  GLY A 285     -24.807  -1.718 -24.106  1.00 10.99           C  
ATOM   4609  C   GLY A 285     -24.555  -2.991 -23.322  1.00 10.99           C  
ATOM   4610  O   GLY A 285     -24.804  -3.040 -22.118  1.00 10.99           O  
ATOM   4611  H   GLY A 285     -23.592  -1.142 -25.745  1.00 10.99           H  
ATOM   4612 1HA  GLY A 285     -25.177  -0.935 -23.445  1.00 10.99           H  
ATOM   4613 2HA  GLY A 285     -25.564  -1.895 -24.870  1.00 10.99           H  
ATOM   4614  N   ALA A 286     -24.038  -4.024 -23.991  1.00 11.42           N  
ATOM   4615  CA  ALA A 286     -23.771  -5.287 -23.321  1.00 11.42           C  
ATOM   4616  C   ALA A 286     -22.789  -5.109 -22.173  1.00 11.42           C  
ATOM   4617  O   ALA A 286     -22.967  -5.697 -21.104  1.00 11.42           O  
ATOM   4618  CB  ALA A 286     -23.218  -6.291 -24.309  1.00 11.42           C  
ATOM   4619  H   ALA A 286     -23.832  -3.940 -24.988  1.00 11.42           H  
ATOM   4620  HA  ALA A 286     -24.706  -5.660 -22.914  1.00 11.42           H  
ATOM   4621 1HB  ALA A 286     -23.040  -7.240 -23.809  1.00 11.42           H  
ATOM   4622 2HB  ALA A 286     -23.932  -6.431 -25.119  1.00 11.42           H  
ATOM   4623 3HB  ALA A 286     -22.279  -5.908 -24.717  1.00 11.42           H  
ATOM   4624  N   THR A 287     -21.782  -4.253 -22.348  1.00 11.70           N  
ATOM   4625  CA  THR A 287     -20.809  -4.049 -21.294  1.00 11.70           C  
ATOM   4626  C   THR A 287     -21.500  -3.494 -20.051  1.00 11.70           C  
ATOM   4627  O   THR A 287     -21.282  -3.987 -18.937  1.00 11.70           O  
ATOM   4628  CB  THR A 287     -19.703  -3.086 -21.764  1.00 11.70           C  
ATOM   4629  OG1 THR A 287     -19.038  -3.651 -22.899  1.00 11.70           O  
ATOM   4630  CG2 THR A 287     -18.689  -2.849 -20.661  1.00 11.70           C  
ATOM   4631  H   THR A 287     -21.649  -3.773 -23.239  1.00 11.70           H  
ATOM   4632  HA  THR A 287     -20.358  -5.007 -21.041  1.00 11.70           H  
ATOM   4633  HB  THR A 287     -20.146  -2.138 -22.050  1.00 11.70           H  
ATOM   4634  HG1 THR A 287     -19.686  -3.762 -23.629  1.00 11.70           H  
ATOM   4635 1HG2 THR A 287     -17.923  -2.167 -21.030  1.00 11.70           H  
ATOM   4636 2HG2 THR A 287     -19.189  -2.409 -19.797  1.00 11.70           H  
ATOM   4637 3HG2 THR A 287     -18.235  -3.795 -20.376  1.00 11.70           H  
ATOM   4638  N   LEU A 288     -22.356  -2.491 -20.243  1.00 11.80           N  
ATOM   4639  CA  LEU A 288     -23.078  -1.880 -19.140  1.00 11.80           C  
ATOM   4640  C   LEU A 288     -24.075  -2.848 -18.505  1.00 11.80           C  
ATOM   4641  O   LEU A 288     -24.247  -2.866 -17.284  1.00 11.80           O  
ATOM   4642  CB  LEU A 288     -23.786  -0.620 -19.631  1.00 11.80           C  
ATOM   4643  CG  LEU A 288     -22.839   0.518 -20.019  1.00 11.80           C  
ATOM   4644  CD1 LEU A 288     -23.641   1.653 -20.626  1.00 11.80           C  
ATOM   4645  CD2 LEU A 288     -22.059   0.957 -18.792  1.00 11.80           C  
ATOM   4646  H   LEU A 288     -22.494  -2.132 -21.190  1.00 11.80           H  
ATOM   4647  HA  LEU A 288     -22.354  -1.589 -18.384  1.00 11.80           H  
ATOM   4648 1HB  LEU A 288     -24.373  -0.881 -20.516  1.00 11.80           H  
ATOM   4649 2HB  LEU A 288     -24.460  -0.263 -18.856  1.00 11.80           H  
ATOM   4650  HG  LEU A 288     -22.139   0.165 -20.775  1.00 11.80           H  
ATOM   4651 1HD1 LEU A 288     -22.968   2.458 -20.919  1.00 11.80           H  
ATOM   4652 2HD1 LEU A 288     -24.172   1.285 -21.504  1.00 11.80           H  
ATOM   4653 3HD1 LEU A 288     -24.355   2.023 -19.896  1.00 11.80           H  
ATOM   4654 1HD2 LEU A 288     -21.374   1.760 -19.066  1.00 11.80           H  
ATOM   4655 2HD2 LEU A 288     -22.751   1.312 -18.030  1.00 11.80           H  
ATOM   4656 3HD2 LEU A 288     -21.491   0.110 -18.404  1.00 11.80           H  
ATOM   4657  N   LEU A 289     -24.723  -3.681 -19.311  1.00 11.75           N  
ATOM   4658  CA  LEU A 289     -25.671  -4.628 -18.742  1.00 11.75           C  
ATOM   4659  C   LEU A 289     -24.948  -5.628 -17.845  1.00 11.75           C  
ATOM   4660  O   LEU A 289     -25.430  -5.965 -16.757  1.00 11.75           O  
ATOM   4661  CB  LEU A 289     -26.414  -5.348 -19.862  1.00 11.75           C  
ATOM   4662  CG  LEU A 289     -27.380  -4.464 -20.663  1.00 11.75           C  
ATOM   4663  CD1 LEU A 289     -27.899  -5.244 -21.856  1.00 11.75           C  
ATOM   4664  CD2 LEU A 289     -28.505  -4.001 -19.759  1.00 11.75           C  
ATOM   4665  H   LEU A 289     -24.581  -3.636 -20.321  1.00 11.75           H  
ATOM   4666  HA  LEU A 289     -26.389  -4.078 -18.140  1.00 11.75           H  
ATOM   4667 1HB  LEU A 289     -25.678  -5.749 -20.556  1.00 11.75           H  
ATOM   4668 2HB  LEU A 289     -26.978  -6.174 -19.439  1.00 11.75           H  
ATOM   4669  HG  LEU A 289     -26.856  -3.596 -21.031  1.00 11.75           H  
ATOM   4670 1HD1 LEU A 289     -28.575  -4.616 -22.435  1.00 11.75           H  
ATOM   4671 2HD1 LEU A 289     -27.064  -5.545 -22.481  1.00 11.75           H  
ATOM   4672 3HD1 LEU A 289     -28.430  -6.128 -21.508  1.00 11.75           H  
ATOM   4673 1HD2 LEU A 289     -29.186  -3.365 -20.325  1.00 11.75           H  
ATOM   4674 2HD2 LEU A 289     -29.046  -4.867 -19.379  1.00 11.75           H  
ATOM   4675 3HD2 LEU A 289     -28.088  -3.437 -18.926  1.00 11.75           H  
ATOM   4676  N   ARG A 290     -23.764  -6.062 -18.281  1.00 11.62           N  
ATOM   4677  CA  ARG A 290     -22.948  -6.997 -17.521  1.00 11.62           C  
ATOM   4678  C   ARG A 290     -22.454  -6.341 -16.234  1.00 11.62           C  
ATOM   4679  O   ARG A 290     -22.444  -6.973 -15.174  1.00 11.62           O  
ATOM   4680  CB  ARG A 290     -21.792  -7.457 -18.388  1.00 11.62           C  
ATOM   4681  CG  ARG A 290     -22.221  -8.370 -19.539  1.00 11.62           C  
ATOM   4682  CD  ARG A 290     -21.123  -8.620 -20.499  1.00 11.62           C  
ATOM   4683  NE  ARG A 290     -21.566  -9.443 -21.616  1.00 11.62           N  
ATOM   4684  CZ  ARG A 290     -20.887  -9.604 -22.767  1.00 11.62           C  
ATOM   4685  NH1 ARG A 290     -19.735  -8.996 -22.944  1.00 11.62           N  
ATOM   4686  NH2 ARG A 290     -21.382 -10.373 -23.721  1.00 11.62           N  
ATOM   4687  H   ARG A 290     -23.428  -5.755 -19.196  1.00 11.62           H  
ATOM   4688  HA  ARG A 290     -23.557  -7.862 -17.266  1.00 11.62           H  
ATOM   4689 1HB  ARG A 290     -21.297  -6.591 -18.823  1.00 11.62           H  
ATOM   4690 2HB  ARG A 290     -21.061  -7.989 -17.783  1.00 11.62           H  
ATOM   4691 1HG  ARG A 290     -22.531  -9.330 -19.130  1.00 11.62           H  
ATOM   4692 2HG  ARG A 290     -23.057  -7.925 -20.071  1.00 11.62           H  
ATOM   4693 1HD  ARG A 290     -20.772  -7.665 -20.896  1.00 11.62           H  
ATOM   4694 2HD  ARG A 290     -20.303  -9.131 -19.998  1.00 11.62           H  
ATOM   4695  HE  ARG A 290     -22.449  -9.926 -21.519  1.00 11.62           H  
ATOM   4696 1HH1 ARG A 290     -19.359  -8.407 -22.214  1.00 11.62           H  
ATOM   4697 2HH1 ARG A 290     -19.227  -9.118 -23.808  1.00 11.62           H  
ATOM   4698 1HH2 ARG A 290     -22.268 -10.839 -23.585  1.00 11.62           H  
ATOM   4699 2HH2 ARG A 290     -20.874 -10.494 -24.584  1.00 11.62           H  
ATOM   4700  N   LYS A 291     -22.099  -5.053 -16.319  1.00 11.45           N  
ATOM   4701  CA  LYS A 291     -21.657  -4.281 -15.163  1.00 11.45           C  
ATOM   4702  C   LYS A 291     -22.757  -4.265 -14.104  1.00 11.45           C  
ATOM   4703  O   LYS A 291     -22.512  -4.534 -12.922  1.00 11.45           O  
ATOM   4704  CB  LYS A 291     -21.320  -2.849 -15.601  1.00 11.45           C  
ATOM   4705  CG  LYS A 291     -20.809  -1.908 -14.531  1.00 11.45           C  
ATOM   4706  CD  LYS A 291     -20.526  -0.529 -15.101  1.00 11.45           C  
ATOM   4707  CE  LYS A 291     -20.045   0.418 -14.007  1.00 11.45           C  
ATOM   4708  NZ  LYS A 291     -19.786   1.788 -14.526  1.00 11.45           N  
ATOM   4709  H   LYS A 291     -22.100  -4.599 -17.233  1.00 11.45           H  
ATOM   4710  HA  LYS A 291     -20.776  -4.757 -14.744  1.00 11.45           H  
ATOM   4711 1HB  LYS A 291     -20.581  -2.882 -16.403  1.00 11.45           H  
ATOM   4712 2HB  LYS A 291     -22.206  -2.388 -16.006  1.00 11.45           H  
ATOM   4713 1HG  LYS A 291     -21.530  -1.835 -13.717  1.00 11.45           H  
ATOM   4714 2HG  LYS A 291     -19.879  -2.268 -14.150  1.00 11.45           H  
ATOM   4715 1HD  LYS A 291     -19.755  -0.610 -15.871  1.00 11.45           H  
ATOM   4716 2HD  LYS A 291     -21.432  -0.130 -15.557  1.00 11.45           H  
ATOM   4717 1HE  LYS A 291     -20.801   0.472 -13.226  1.00 11.45           H  
ATOM   4718 2HE  LYS A 291     -19.121   0.020 -13.580  1.00 11.45           H  
ATOM   4719 1HZ  LYS A 291     -19.467   2.377 -13.771  1.00 11.45           H  
ATOM   4720 2HZ  LYS A 291     -19.076   1.744 -15.242  1.00 11.45           H  
ATOM   4721 3HZ  LYS A 291     -20.637   2.171 -14.915  1.00 11.45           H  
ATOM   4722  N   ARG A 292     -23.985  -3.980 -14.543  1.00 11.31           N  
ATOM   4723  CA  ARG A 292     -25.124  -3.926 -13.641  1.00 11.31           C  
ATOM   4724  C   ARG A 292     -25.393  -5.292 -13.016  1.00 11.31           C  
ATOM   4725  O   ARG A 292     -25.678  -5.382 -11.813  1.00 11.31           O  
ATOM   4726  CB  ARG A 292     -26.353  -3.462 -14.404  1.00 11.31           C  
ATOM   4727  CG  ARG A 292     -26.322  -1.995 -14.832  1.00 11.31           C  
ATOM   4728  CD  ARG A 292     -27.481  -1.653 -15.699  1.00 11.31           C  
ATOM   4729  NE  ARG A 292     -27.412  -0.288 -16.195  1.00 11.31           N  
ATOM   4730  CZ  ARG A 292     -28.241   0.226 -17.124  1.00 11.31           C  
ATOM   4731  NH1 ARG A 292     -29.205  -0.516 -17.622  1.00 11.31           N  
ATOM   4732  NH2 ARG A 292     -28.088   1.474 -17.534  1.00 11.31           N  
ATOM   4733  H   ARG A 292     -24.122  -3.763 -15.531  1.00 11.31           H  
ATOM   4734  HA  ARG A 292     -24.905  -3.211 -12.850  1.00 11.31           H  
ATOM   4735 1HB  ARG A 292     -26.455  -4.057 -15.310  1.00 11.31           H  
ATOM   4736 2HB  ARG A 292     -27.244  -3.623 -13.802  1.00 11.31           H  
ATOM   4737 1HG  ARG A 292     -26.363  -1.364 -13.945  1.00 11.31           H  
ATOM   4738 2HG  ARG A 292     -25.402  -1.790 -15.374  1.00 11.31           H  
ATOM   4739 1HD  ARG A 292     -27.491  -2.325 -16.557  1.00 11.31           H  
ATOM   4740 2HD  ARG A 292     -28.405  -1.767 -15.137  1.00 11.31           H  
ATOM   4741  HE  ARG A 292     -26.682   0.310 -15.831  1.00 11.31           H  
ATOM   4742 1HH1 ARG A 292     -29.330  -1.461 -17.290  1.00 11.31           H  
ATOM   4743 2HH1 ARG A 292     -29.831  -0.134 -18.318  1.00 11.31           H  
ATOM   4744 1HH2 ARG A 292     -27.346   2.044 -17.152  1.00 11.31           H  
ATOM   4745 2HH2 ARG A 292     -28.712   1.857 -18.229  1.00 11.31           H  
ATOM   4746  N   ALA A 293     -25.274  -6.357 -13.820  1.00 11.19           N  
ATOM   4747  CA  ALA A 293     -25.478  -7.705 -13.312  1.00 11.19           C  
ATOM   4748  C   ALA A 293     -24.451  -8.037 -12.247  1.00 11.19           C  
ATOM   4749  O   ALA A 293     -24.784  -8.645 -11.228  1.00 11.19           O  
ATOM   4750  CB  ALA A 293     -25.395  -8.711 -14.438  1.00 11.19           C  
ATOM   4751  H   ALA A 293     -25.062  -6.224 -14.810  1.00 11.19           H  
ATOM   4752  HA  ALA A 293     -26.461  -7.752 -12.858  1.00 11.19           H  
ATOM   4753 1HB  ALA A 293     -25.570  -9.710 -14.046  1.00 11.19           H  
ATOM   4754 2HB  ALA A 293     -26.146  -8.473 -15.190  1.00 11.19           H  
ATOM   4755 3HB  ALA A 293     -24.408  -8.664 -14.887  1.00 11.19           H  
ATOM   4756  N   ALA A 294     -23.200  -7.621 -12.467  1.00 11.10           N  
ATOM   4757  CA  ALA A 294     -22.138  -7.861 -11.503  1.00 11.10           C  
ATOM   4758  C   ALA A 294     -22.459  -7.187 -10.192  1.00 11.10           C  
ATOM   4759  O   ALA A 294     -22.249  -7.755  -9.116  1.00 11.10           O  
ATOM   4760  CB  ALA A 294     -20.847  -7.332 -12.018  1.00 11.10           C  
ATOM   4761  H   ALA A 294     -22.974  -7.145 -13.341  1.00 11.10           H  
ATOM   4762  HA  ALA A 294     -22.059  -8.932 -11.336  1.00 11.10           H  
ATOM   4763 1HB  ALA A 294     -20.095  -7.515 -11.296  1.00 11.10           H  
ATOM   4764 2HB  ALA A 294     -20.589  -7.805 -12.964  1.00 11.10           H  
ATOM   4765 3HB  ALA A 294     -20.956  -6.274 -12.162  1.00 11.10           H  
ATOM   4766  N   GLY A 295     -23.026  -5.984 -10.294  1.00 11.06           N  
ATOM   4767  CA  GLY A 295     -23.447  -5.218  -9.141  1.00 11.06           C  
ATOM   4768  C   GLY A 295     -24.436  -6.045  -8.346  1.00 11.06           C  
ATOM   4769  O   GLY A 295     -24.268  -6.247  -7.140  1.00 11.06           O  
ATOM   4770  H   GLY A 295     -23.138  -5.574 -11.223  1.00 11.06           H  
ATOM   4771 1HA  GLY A 295     -22.585  -4.961  -8.527  1.00 11.06           H  
ATOM   4772 2HA  GLY A 295     -23.915  -4.291  -9.473  1.00 11.06           H  
ATOM   4773  N   ARG A 296     -25.468  -6.544  -9.024  1.00 11.04           N  
ATOM   4774  CA  ARG A 296     -26.482  -7.337  -8.347  1.00 11.04           C  
ATOM   4775  C   ARG A 296     -25.889  -8.600  -7.720  1.00 11.04           C  
ATOM   4776  O   ARG A 296     -26.214  -8.941  -6.581  1.00 11.04           O  
ATOM   4777  CB  ARG A 296     -27.585  -7.737  -9.316  1.00 11.04           C  
ATOM   4778  CG  ARG A 296     -28.474  -6.590  -9.782  1.00 11.04           C  
ATOM   4779  CD  ARG A 296     -29.718  -7.072 -10.461  1.00 11.04           C  
ATOM   4780  NE  ARG A 296     -29.456  -7.820 -11.691  1.00 11.04           N  
ATOM   4781  CZ  ARG A 296     -29.329  -7.278 -12.921  1.00 11.04           C  
ATOM   4782  NH1 ARG A 296     -29.426  -5.980 -13.090  1.00 11.04           N  
ATOM   4783  NH2 ARG A 296     -29.112  -8.062 -13.965  1.00 11.04           N  
ATOM   4784  H   ARG A 296     -25.547  -6.343 -10.025  1.00 11.04           H  
ATOM   4785  HA  ARG A 296     -26.920  -6.730  -7.557  1.00 11.04           H  
ATOM   4786 1HB  ARG A 296     -27.137  -8.183 -10.201  1.00 11.04           H  
ATOM   4787 2HB  ARG A 296     -28.222  -8.491  -8.857  1.00 11.04           H  
ATOM   4788 1HG  ARG A 296     -28.759  -5.983  -8.924  1.00 11.04           H  
ATOM   4789 2HG  ARG A 296     -27.913  -5.975 -10.490  1.00 11.04           H  
ATOM   4790 1HD  ARG A 296     -30.267  -7.721  -9.780  1.00 11.04           H  
ATOM   4791 2HD  ARG A 296     -30.336  -6.213 -10.714  1.00 11.04           H  
ATOM   4792  HE  ARG A 296     -29.372  -8.824 -11.615  1.00 11.04           H  
ATOM   4793 1HH1 ARG A 296     -29.591  -5.379 -12.294  1.00 11.04           H  
ATOM   4794 2HH1 ARG A 296     -29.335  -5.588 -14.015  1.00 11.04           H  
ATOM   4795 1HH2 ARG A 296     -29.042  -9.063 -13.840  1.00 11.04           H  
ATOM   4796 2HH2 ARG A 296     -29.020  -7.660 -14.888  1.00 11.04           H  
ATOM   4797  N   LYS A 297     -24.963  -9.263  -8.420  1.00 11.07           N  
ATOM   4798  CA  LYS A 297     -24.353 -10.476  -7.880  1.00 11.07           C  
ATOM   4799  C   LYS A 297     -23.574 -10.184  -6.608  1.00 11.07           C  
ATOM   4800  O   LYS A 297     -23.639 -10.949  -5.636  1.00 11.07           O  
ATOM   4801  CB  LYS A 297     -23.437 -11.111  -8.926  1.00 11.07           C  
ATOM   4802  CG  LYS A 297     -24.182 -11.754 -10.093  1.00 11.07           C  
ATOM   4803  CD  LYS A 297     -23.232 -12.291 -11.161  1.00 11.07           C  
ATOM   4804  CE  LYS A 297     -24.015 -12.971 -12.283  1.00 11.07           C  
ATOM   4805  NZ  LYS A 297     -23.134 -13.451 -13.386  1.00 11.07           N  
ATOM   4806  H   LYS A 297     -24.713  -8.943  -9.357  1.00 11.07           H  
ATOM   4807  HA  LYS A 297     -25.139 -11.179  -7.635  1.00 11.07           H  
ATOM   4808 1HB  LYS A 297     -22.770 -10.351  -9.331  1.00 11.07           H  
ATOM   4809 2HB  LYS A 297     -22.816 -11.872  -8.455  1.00 11.07           H  
ATOM   4810 1HG  LYS A 297     -24.788 -12.578  -9.715  1.00 11.07           H  
ATOM   4811 2HG  LYS A 297     -24.848 -11.024 -10.543  1.00 11.07           H  
ATOM   4812 1HD  LYS A 297     -22.657 -11.463 -11.579  1.00 11.07           H  
ATOM   4813 2HD  LYS A 297     -22.540 -13.006 -10.713  1.00 11.07           H  
ATOM   4814 1HE  LYS A 297     -24.544 -13.825 -11.864  1.00 11.07           H  
ATOM   4815 2HE  LYS A 297     -24.744 -12.268 -12.692  1.00 11.07           H  
ATOM   4816 1HZ  LYS A 297     -23.699 -13.904 -14.091  1.00 11.07           H  
ATOM   4817 2HZ  LYS A 297     -22.653 -12.667 -13.803  1.00 11.07           H  
ATOM   4818 3HZ  LYS A 297     -22.460 -14.110 -13.021  1.00 11.07           H  
ATOM   4819  N   ARG A 298     -22.865  -9.058  -6.595  1.00 11.19           N  
ATOM   4820  CA  ARG A 298     -22.086  -8.685  -5.433  1.00 11.19           C  
ATOM   4821  C   ARG A 298     -23.001  -8.335  -4.278  1.00 11.19           C  
ATOM   4822  O   ARG A 298     -22.788  -8.788  -3.154  1.00 11.19           O  
ATOM   4823  CB  ARG A 298     -21.198  -7.495  -5.736  1.00 11.19           C  
ATOM   4824  CG  ARG A 298     -20.322  -7.036  -4.576  1.00 11.19           C  
ATOM   4825  CD  ARG A 298     -19.316  -8.069  -4.184  1.00 11.19           C  
ATOM   4826  NE  ARG A 298     -18.475  -7.608  -3.089  1.00 11.19           N  
ATOM   4827  CZ  ARG A 298     -17.563  -8.362  -2.447  1.00 11.19           C  
ATOM   4828  NH1 ARG A 298     -17.363  -9.608  -2.807  1.00 11.19           N  
ATOM   4829  NH2 ARG A 298     -16.867  -7.848  -1.450  1.00 11.19           N  
ATOM   4830  H   ARG A 298     -22.841  -8.466  -7.427  1.00 11.19           H  
ATOM   4831  HA  ARG A 298     -21.461  -9.530  -5.149  1.00 11.19           H  
ATOM   4832 1HB  ARG A 298     -20.552  -7.739  -6.562  1.00 11.19           H  
ATOM   4833 2HB  ARG A 298     -21.818  -6.651  -6.048  1.00 11.19           H  
ATOM   4834 1HG  ARG A 298     -19.792  -6.128  -4.862  1.00 11.19           H  
ATOM   4835 2HG  ARG A 298     -20.954  -6.830  -3.711  1.00 11.19           H  
ATOM   4836 1HD  ARG A 298     -19.832  -8.975  -3.859  1.00 11.19           H  
ATOM   4837 2HD  ARG A 298     -18.677  -8.299  -5.034  1.00 11.19           H  
ATOM   4838  HE  ARG A 298     -18.596  -6.654  -2.775  1.00 11.19           H  
ATOM   4839 1HH1 ARG A 298     -17.889 -10.006  -3.574  1.00 11.19           H  
ATOM   4840 2HH1 ARG A 298     -16.680 -10.166  -2.318  1.00 11.19           H  
ATOM   4841 1HH2 ARG A 298     -17.020  -6.890  -1.168  1.00 11.19           H  
ATOM   4842 2HH2 ARG A 298     -16.187  -8.414  -0.968  1.00 11.19           H  
ATOM   4843  N   ARG A 299     -24.048  -7.560  -4.554  1.00 11.45           N  
ATOM   4844  CA  ARG A 299     -24.959  -7.143  -3.503  1.00 11.45           C  
ATOM   4845  C   ARG A 299     -25.659  -8.336  -2.873  1.00 11.45           C  
ATOM   4846  O   ARG A 299     -25.791  -8.410  -1.651  1.00 11.45           O  
ATOM   4847  CB  ARG A 299     -25.974  -6.168  -4.066  1.00 11.45           C  
ATOM   4848  CG  ARG A 299     -25.389  -4.799  -4.414  1.00 11.45           C  
ATOM   4849  CD  ARG A 299     -26.365  -3.935  -5.114  1.00 11.45           C  
ATOM   4850  NE  ARG A 299     -25.792  -2.639  -5.446  1.00 11.45           N  
ATOM   4851  CZ  ARG A 299     -26.344  -1.745  -6.288  1.00 11.45           C  
ATOM   4852  NH1 ARG A 299     -27.486  -2.014  -6.882  1.00 11.45           N  
ATOM   4853  NH2 ARG A 299     -25.736  -0.594  -6.517  1.00 11.45           N  
ATOM   4854  H   ARG A 299     -24.196  -7.225  -5.507  1.00 11.45           H  
ATOM   4855  HA  ARG A 299     -24.381  -6.632  -2.733  1.00 11.45           H  
ATOM   4856 1HB  ARG A 299     -26.405  -6.585  -4.976  1.00 11.45           H  
ATOM   4857 2HB  ARG A 299     -26.782  -6.023  -3.352  1.00 11.45           H  
ATOM   4858 1HG  ARG A 299     -25.089  -4.295  -3.497  1.00 11.45           H  
ATOM   4859 2HG  ARG A 299     -24.518  -4.926  -5.051  1.00 11.45           H  
ATOM   4860 1HD  ARG A 299     -26.672  -4.421  -6.042  1.00 11.45           H  
ATOM   4861 2HD  ARG A 299     -27.236  -3.773  -4.480  1.00 11.45           H  
ATOM   4862  HE  ARG A 299     -24.913  -2.391  -5.010  1.00 11.45           H  
ATOM   4863 1HH1 ARG A 299     -27.950  -2.893  -6.708  1.00 11.45           H  
ATOM   4864 2HH1 ARG A 299     -27.898  -1.340  -7.513  1.00 11.45           H  
ATOM   4865 1HH2 ARG A 299     -24.858  -0.387  -6.059  1.00 11.45           H  
ATOM   4866 2HH2 ARG A 299     -26.147   0.079  -7.147  1.00 11.45           H  
ATOM   4867  N   MET A 300     -26.056  -9.316  -3.683  1.00 11.83           N  
ATOM   4868  CA  MET A 300     -26.706 -10.483  -3.112  1.00 11.83           C  
ATOM   4869  C   MET A 300     -25.730 -11.254  -2.236  1.00 11.83           C  
ATOM   4870  O   MET A 300     -26.089 -11.692  -1.137  1.00 11.83           O  
ATOM   4871  CB  MET A 300     -27.264 -11.360  -4.223  1.00 11.83           C  
ATOM   4872  CG  MET A 300     -28.478 -10.766  -4.934  1.00 11.83           C  
ATOM   4873  SD  MET A 300     -29.236 -11.897  -6.105  1.00 11.83           S  
ATOM   4874  CE  MET A 300     -28.012 -11.847  -7.409  1.00 11.83           C  
ATOM   4875  H   MET A 300     -25.942  -9.236  -4.694  1.00 11.83           H  
ATOM   4876  HA  MET A 300     -27.528 -10.149  -2.483  1.00 11.83           H  
ATOM   4877 1HB  MET A 300     -26.487 -11.514  -4.978  1.00 11.83           H  
ATOM   4878 2HB  MET A 300     -27.535 -12.335  -3.824  1.00 11.83           H  
ATOM   4879 1HG  MET A 300     -29.224 -10.493  -4.190  1.00 11.83           H  
ATOM   4880 2HG  MET A 300     -28.190  -9.865  -5.463  1.00 11.83           H  
ATOM   4881 1HE  MET A 300     -28.323 -12.492  -8.229  1.00 11.83           H  
ATOM   4882 2HE  MET A 300     -27.903 -10.826  -7.769  1.00 11.83           H  
ATOM   4883 3HE  MET A 300     -27.063 -12.196  -7.012  1.00 11.83           H  
ATOM   4884  N   ARG A 301     -24.471 -11.367  -2.678  1.00 12.34           N  
ATOM   4885  CA  ARG A 301     -23.480 -12.074  -1.882  1.00 12.34           C  
ATOM   4886  C   ARG A 301     -23.249 -11.364  -0.555  1.00 12.34           C  
ATOM   4887  O   ARG A 301     -23.185 -12.008   0.494  1.00 12.34           O  
ATOM   4888  CB  ARG A 301     -22.164 -12.167  -2.631  1.00 12.34           C  
ATOM   4889  CG  ARG A 301     -21.040 -12.917  -1.906  1.00 12.34           C  
ATOM   4890  CD  ARG A 301     -21.300 -14.385  -1.764  1.00 12.34           C  
ATOM   4891  NE  ARG A 301     -21.274 -15.071  -3.052  1.00 12.34           N  
ATOM   4892  CZ  ARG A 301     -21.523 -16.378  -3.247  1.00 12.34           C  
ATOM   4893  NH1 ARG A 301     -21.809 -17.165  -2.230  1.00 12.34           N  
ATOM   4894  NH2 ARG A 301     -21.477 -16.867  -4.468  1.00 12.34           N  
ATOM   4895  H   ARG A 301     -24.203 -10.998  -3.594  1.00 12.34           H  
ATOM   4896  HA  ARG A 301     -23.847 -13.080  -1.684  1.00 12.34           H  
ATOM   4897 1HB  ARG A 301     -22.340 -12.652  -3.587  1.00 12.34           H  
ATOM   4898 2HB  ARG A 301     -21.799 -11.162  -2.842  1.00 12.34           H  
ATOM   4899 1HG  ARG A 301     -20.107 -12.779  -2.452  1.00 12.34           H  
ATOM   4900 2HG  ARG A 301     -20.934 -12.514  -0.907  1.00 12.34           H  
ATOM   4901 1HD  ARG A 301     -20.538 -14.829  -1.126  1.00 12.34           H  
ATOM   4902 2HD  ARG A 301     -22.283 -14.537  -1.315  1.00 12.34           H  
ATOM   4903  HE  ARG A 301     -21.067 -14.519  -3.872  1.00 12.34           H  
ATOM   4904 1HH1 ARG A 301     -21.843 -16.788  -1.293  1.00 12.34           H  
ATOM   4905 2HH1 ARG A 301     -21.991 -18.146  -2.388  1.00 12.34           H  
ATOM   4906 1HH2 ARG A 301     -21.255 -16.242  -5.248  1.00 12.34           H  
ATOM   4907 2HH2 ARG A 301     -21.662 -17.844  -4.631  1.00 12.34           H  
ATOM   4908  N   MET A 302     -23.165 -10.032  -0.591  1.00 12.97           N  
ATOM   4909  CA  MET A 302     -22.931  -9.262   0.622  1.00 12.97           C  
ATOM   4910  C   MET A 302     -24.111  -9.308   1.564  1.00 12.97           C  
ATOM   4911  O   MET A 302     -23.931  -9.291   2.774  1.00 12.97           O  
ATOM   4912  CB  MET A 302     -22.551  -7.833   0.271  1.00 12.97           C  
ATOM   4913  CG  MET A 302     -21.199  -7.741  -0.410  1.00 12.97           C  
ATOM   4914  SD  MET A 302     -19.868  -8.352   0.648  1.00 12.97           S  
ATOM   4915  CE  MET A 302     -19.732 -10.049   0.128  1.00 12.97           C  
ATOM   4916  H   MET A 302     -23.228  -9.549  -1.488  1.00 12.97           H  
ATOM   4917  HA  MET A 302     -22.089  -9.708   1.146  1.00 12.97           H  
ATOM   4918 1HB  MET A 302     -23.299  -7.418  -0.409  1.00 12.97           H  
ATOM   4919 2HB  MET A 302     -22.537  -7.221   1.170  1.00 12.97           H  
ATOM   4920 1HG  MET A 302     -21.210  -8.337  -1.316  1.00 12.97           H  
ATOM   4921 2HG  MET A 302     -20.988  -6.708  -0.683  1.00 12.97           H  
ATOM   4922 1HE  MET A 302     -18.938 -10.540   0.691  1.00 12.97           H  
ATOM   4923 2HE  MET A 302     -20.669 -10.551   0.323  1.00 12.97           H  
ATOM   4924 3HE  MET A 302     -19.510 -10.093  -0.934  1.00 12.97           H  
ATOM   4925  N   ARG A 303     -25.327  -9.410   1.041  1.00 13.68           N  
ATOM   4926  CA  ARG A 303     -26.464  -9.537   1.936  1.00 13.68           C  
ATOM   4927  C   ARG A 303     -26.399 -10.894   2.644  1.00 13.68           C  
ATOM   4928  O   ARG A 303     -26.546 -10.982   3.870  1.00 13.68           O  
ATOM   4929  CB  ARG A 303     -27.762  -9.378   1.164  1.00 13.68           C  
ATOM   4930  CG  ARG A 303     -28.032  -7.948   0.693  1.00 13.68           C
[truncated: 2,666,691 more chars]
