# Supplementary material for: Novel Adomaviruses Associated with Blotchy Bass Syndrome in Black Basses (Micropterus spp.)
Source: bioRxiv. 2025 Jun 5:2025.06.01.657292. Preprint. [Version 2] doi: 10.1101/2025.06.01.657292 (PMC12478380; doi:10.1101/2025.06.01.657292)
Supplement: Supplement 15 [file media-15.zip › Bass PDB/Mna1_Adenain.pdb]

ATOM      1  N   MET A   1     -15.412  19.537   8.914  1.00 28.71           N  
ATOM      2  H   MET A   1     -14.989  20.436   8.732  1.00 28.71           H  
ATOM      3  H2  MET A   1     -15.847  19.555   9.826  1.00 28.71           H  
ATOM      4  H3  MET A   1     -14.686  18.835   8.900  1.00 28.71           H  
ATOM      5  CA  MET A   1     -16.417  19.258   7.869  1.00 28.71           C  
ATOM      6  HA  MET A   1     -16.857  18.274   8.031  1.00 28.71           H  
ATOM      7  C   MET A   1     -15.670  19.240   6.540  1.00 28.71           C  
ATOM      8  CB  MET A   1     -17.540  20.317   7.950  1.00 28.71           C  
ATOM      9  HB2 MET A   1     -17.145  21.293   7.670  1.00 28.71           H  
ATOM     10  HB3 MET A   1     -17.877  20.382   8.984  1.00 28.71           H  
ATOM     11  O   MET A   1     -15.400  20.301   5.997  1.00 28.71           O  
ATOM     12  CG  MET A   1     -18.772  20.014   7.091  1.00 28.71           C  
ATOM     13  HG2 MET A   1     -18.451  19.936   6.052  1.00 28.71           H  
ATOM     14  HG3 MET A   1     -19.205  19.059   7.386  1.00 28.71           H  
ATOM     15  SD  MET A   1     -20.047  21.307   7.183  1.00 28.71           S  
ATOM     16  CE  MET A   1     -21.144  20.679   8.488  1.00 28.71           C  
ATOM     17  HE1 MET A   1     -21.556  19.715   8.189  1.00 28.71           H  
ATOM     18  HE2 MET A   1     -20.588  20.566   9.419  1.00 28.71           H  
ATOM     19  HE3 MET A   1     -21.962  21.381   8.644  1.00 28.71           H  
ATOM     20  N   PHE A   2     -15.197  18.069   6.102  1.00 28.18           N  
ATOM     21  H   PHE A   2     -15.482  17.204   6.539  1.00 28.18           H  
ATOM     22  CA  PHE A   2     -14.559  17.917   4.789  1.00 28.18           C  
ATOM     23  HA  PHE A   2     -13.935  18.782   4.566  1.00 28.18           H  
ATOM     24  C   PHE A   2     -15.674  17.846   3.744  1.00 28.18           C  
ATOM     25  CB  PHE A   2     -13.664  16.662   4.756  1.00 28.18           C  
ATOM     26  HB2 PHE A   2     -14.136  15.853   5.314  1.00 28.18           H  
ATOM     27  HB3 PHE A   2     -13.587  16.324   3.723  1.00 28.18           H  
ATOM     28  O   PHE A   2     -16.533  16.972   3.826  1.00 28.18           O  
ATOM     29  CG  PHE A   2     -12.252  16.888   5.271  1.00 28.18           C  
ATOM     30  CD1 PHE A   2     -11.224  17.210   4.363  1.00 28.18           C  
ATOM     31  HD1 PHE A   2     -11.428  17.274   3.305  1.00 28.18           H  
ATOM     32  CD2 PHE A   2     -11.955  16.775   6.643  1.00 28.18           C  
ATOM     33  HD2 PHE A   2     -12.731  16.497   7.342  1.00 28.18           H  
ATOM     34  CE1 PHE A   2      -9.913  17.422   4.823  1.00 28.18           C  
ATOM     35  HE1 PHE A   2      -9.125  17.641   4.118  1.00 28.18           H  
ATOM     36  CE2 PHE A   2     -10.645  17.005   7.105  1.00 28.18           C  
ATOM     37  HE2 PHE A   2     -10.414  16.922   8.157  1.00 28.18           H  
ATOM     38  CZ  PHE A   2      -9.622  17.322   6.194  1.00 28.18           C  
ATOM     39  HZ  PHE A   2      -8.610  17.474   6.537  1.00 28.18           H  
ATOM     40  N   ARG A   3     -15.702  18.798   2.808  1.00 25.95           N  
ATOM     41  H   ARG A   3     -14.956  19.480   2.804  1.00 25.95           H  
ATOM     42  CA  ARG A   3     -16.509  18.690   1.592  1.00 25.95           C  
ATOM     43  HA  ARG A   3     -17.410  18.103   1.768  1.00 25.95           H  
ATOM     44  C   ARG A   3     -15.660  17.929   0.583  1.00 25.95           C  
ATOM     45  CB  ARG A   3     -16.896  20.085   1.051  1.00 25.95           C  
ATOM     46  HB2 ARG A   3     -16.988  20.016  -0.033  1.00 25.95           H  
ATOM     47  HB3 ARG A   3     -16.102  20.799   1.269  1.00 25.95           H  
ATOM     48  O   ARG A   3     -14.747  18.519   0.017  1.00 25.95           O  
ATOM     49  CG  ARG A   3     -18.238  20.607   1.586  1.00 25.95           C  
ATOM     50  HG2 ARG A   3     -19.023  19.908   1.298  1.00 25.95           H  
ATOM     51  HG3 ARG A   3     -18.204  20.677   2.673  1.00 25.95           H  
ATOM     52  CD  ARG A   3     -18.541  21.991   0.989  1.00 25.95           C  
ATOM     53  HD2 ARG A   3     -18.343  21.960  -0.083  1.00 25.95           H  
ATOM     54  HD3 ARG A   3     -17.870  22.719   1.446  1.00 25.95           H  
ATOM     55  NE  ARG A   3     -19.949  22.390   1.192  1.00 25.95           N  
ATOM     56  HE  ARG A   3     -20.593  21.652   1.440  1.00 25.95           H  
ATOM     57  NH1 ARG A   3     -19.733  24.607   0.626  1.00 25.95           N  
ATOM     58 HH11 ARG A   3     -20.155  25.500   0.416  1.00 25.95           H  
ATOM     59 HH12 ARG A   3     -18.746  24.458   0.470  1.00 25.95           H  
ATOM     60  NH2 ARG A   3     -21.752  23.783   1.096  1.00 25.95           N  
ATOM     61 HH21 ARG A   3     -22.364  23.010   1.315  1.00 25.95           H  
ATOM     62 HH22 ARG A   3     -22.152  24.688   0.897  1.00 25.95           H  
ATOM     63  CZ  ARG A   3     -20.468  23.587   0.974  1.00 25.95           C  
ATOM     64  N   PHE A   4     -15.975  16.659   0.340  1.00 34.06           N  
ATOM     65  H   PHE A   4     -16.690  16.211   0.896  1.00 34.06           H  
ATOM     66  CA  PHE A   4     -15.750  16.129  -0.999  1.00 34.06           C  
ATOM     67  HA  PHE A   4     -14.701  16.234  -1.279  1.00 34.06           H  
ATOM     68  C   PHE A   4     -16.602  16.998  -1.919  1.00 34.06           C  
ATOM     69  CB  PHE A   4     -16.133  14.645  -1.085  1.00 34.06           C  
ATOM     70  HB2 PHE A   4     -16.285  14.385  -2.132  1.00 34.06           H  
ATOM     71  HB3 PHE A   4     -17.078  14.472  -0.570  1.00 34.06           H  
ATOM     72  O   PHE A   4     -17.831  17.010  -1.812  1.00 34.06           O  
ATOM     73  CG  PHE A   4     -15.064  13.727  -0.528  1.00 34.06           C  
ATOM     74  CD1 PHE A   4     -14.009  13.299  -1.356  1.00 34.06           C  
ATOM     75  HD1 PHE A   4     -13.966  13.609  -2.390  1.00 34.06           H  
ATOM     76  CD2 PHE A   4     -15.112  13.310   0.814  1.00 34.06           C  
ATOM     77  HD2 PHE A   4     -15.931  13.613   1.449  1.00 34.06           H  
ATOM     78  CE1 PHE A   4     -13.008  12.454  -0.847  1.00 34.06           C  
ATOM     79  HE1 PHE A   4     -12.209  12.116  -1.489  1.00 34.06           H  
ATOM     80  CE2 PHE A   4     -14.109  12.469   1.323  1.00 34.06           C  
ATOM     81  HE2 PHE A   4     -14.169  12.128   2.346  1.00 34.06           H  
ATOM     82  CZ  PHE A   4     -13.059  12.036   0.493  1.00 34.06           C  
ATOM     83  HZ  PHE A   4     -12.300  11.368   0.873  1.00 34.06           H  
ATOM     84  N   ILE A   5     -15.957  17.834  -2.727  1.00 27.09           N  
ATOM     85  H   ILE A   5     -14.947  17.819  -2.745  1.00 27.09           H  
ATOM     86  CA  ILE A   5     -16.656  18.513  -3.809  1.00 27.09           C  
ATOM     87  HA  ILE A   5     -17.604  18.910  -3.444  1.00 27.09           H  
ATOM     88  C   ILE A   5     -16.956  17.403  -4.813  1.00 27.09           C  
ATOM     89  CB  ILE A   5     -15.836  19.694  -4.379  1.00 27.09           C  
ATOM     90  HB  ILE A   5     -14.881  19.318  -4.746  1.00 27.09           H  
ATOM     91  O   ILE A   5     -16.095  17.013  -5.593  1.00 27.09           O  
ATOM     92  CG1 ILE A   5     -15.573  20.741  -3.268  1.00 27.09           C  
ATOM     93 HG12 ILE A   5     -16.524  21.111  -2.886  1.00 27.09           H  
ATOM     94 HG13 ILE A   5     -15.044  20.262  -2.444  1.00 27.09           H  
ATOM     95  CG2 ILE A   5     -16.597  20.341  -5.551  1.00 27.09           C  
ATOM     96 HG21 ILE A   5     -16.863  19.589  -6.294  1.00 27.09           H  
ATOM     97 HG22 ILE A   5     -15.966  21.076  -6.051  1.00 27.09           H  
ATOM     98 HG23 ILE A   5     -17.511  20.820  -5.199  1.00 27.09           H  
ATOM     99  CD1 ILE A   5     -14.721  21.938  -3.710  1.00 27.09           C  
ATOM    100 HD11 ILE A   5     -14.483  22.551  -2.841  1.00 27.09           H  
ATOM    101 HD12 ILE A   5     -15.265  22.552  -4.429  1.00 27.09           H  
ATOM    102 HD13 ILE A   5     -13.793  21.586  -4.159  1.00 27.09           H  
ATOM    103  N   PHE A   6     -18.162  16.842  -4.723  1.00 28.52           N  
ATOM    104  H   PHE A   6     -18.757  17.102  -3.949  1.00 28.52           H  
ATOM    105  CA  PHE A   6     -18.730  16.008  -5.770  1.00 28.52           C  
ATOM    106  HA  PHE A   6     -18.058  15.180  -5.997  1.00 28.52           H  
ATOM    107  C   PHE A   6     -18.864  16.889  -7.010  1.00 28.52           C  
ATOM    108  CB  PHE A   6     -20.090  15.443  -5.327  1.00 28.52           C  
ATOM    109  HB2 PHE A   6     -20.690  16.236  -4.881  1.00 28.52           H  
ATOM    110  HB3 PHE A   6     -20.623  15.103  -6.214  1.00 28.52           H  
ATOM    111  O   PHE A   6     -19.793  17.687  -7.119  1.00 28.52           O  
ATOM    112  CG  PHE A   6     -20.002  14.272  -4.366  1.00 28.52           C  
ATOM    113  CD1 PHE A   6     -19.898  12.963  -4.873  1.00 28.52           C  
ATOM    114  HD1 PHE A   6     -19.882  12.795  -5.940  1.00 28.52           H  
ATOM    115  CD2 PHE A   6     -20.027  14.480  -2.973  1.00 28.52           C  
ATOM    116  HD2 PHE A   6     -20.102  15.481  -2.575  1.00 28.52           H  
ATOM    117  CE1 PHE A   6     -19.808  11.868  -3.995  1.00 28.52           C  
ATOM    118  HE1 PHE A   6     -19.713  10.867  -4.387  1.00 28.52           H  
ATOM    119  CE2 PHE A   6     -19.943  13.383  -2.096  1.00 28.52           C  
ATOM    120  HE2 PHE A   6     -19.952  13.538  -1.027  1.00 28.52           H  
ATOM    121  CZ  PHE A   6     -19.829  12.078  -2.605  1.00 28.52           C  
ATOM    122  HZ  PHE A   6     -19.741  11.240  -1.928  1.00 28.52           H  
ATOM    123  N   ILE A   7     -17.895  16.796  -7.914  1.00 27.92           N  
ATOM    124  H   ILE A   7     -17.099  16.205  -7.721  1.00 27.92           H  
ATOM    125  CA  ILE A   7     -18.050  17.321  -9.262  1.00 27.92           C  
ATOM    126  HA  ILE A   7     -18.716  18.184  -9.246  1.00 27.92           H  
ATOM    127  C   ILE A   7     -18.730  16.201 -10.046  1.00 27.92           C  
ATOM    128  CB  ILE A   7     -16.704  17.786  -9.868  1.00 27.92           C  
ATOM    129  HB  ILE A   7     -16.064  16.918 -10.024  1.00 27.92           H  
ATOM    130  O   ILE A   7     -18.080  15.235 -10.435  1.00 27.92           O  
ATOM    131  CG1 ILE A   7     -15.972  18.775  -8.928  1.00 27.92           C  
ATOM    132 HG12 ILE A   7     -16.611  19.638  -8.743  1.00 27.92           H  
ATOM    133 HG13 ILE A   7     -15.779  18.280  -7.976  1.00 27.92           H  
ATOM    134  CG2 ILE A   7     -16.980  18.453 -11.228  1.00 27.92           C  
ATOM    135 HG21 ILE A   7     -17.520  19.390 -11.090  1.00 27.92           H  
ATOM    136 HG22 ILE A   7     -17.580  17.797 -11.859  1.00 27.92           H  
ATOM    137 HG23 ILE A   7     -16.043  18.647 -11.750  1.00 27.92           H  
ATOM    138  CD1 ILE A   7     -14.614  19.269  -9.442  1.00 27.92           C  
ATOM    139 HD11 ILE A   7     -14.744  19.902 -10.319  1.00 27.92           H  
ATOM    140 HD12 ILE A   7     -13.982  18.417  -9.695  1.00 27.92           H  
ATOM    141 HD13 ILE A   7     -14.125  19.853  -8.662  1.00 27.92           H  
ATOM    142  N   SER A   8     -20.046  16.308 -10.250  1.00 24.72           N  
ATOM    143  H   SER A   8     -20.549  17.068  -9.816  1.00 24.72           H  
ATOM    144  CA  SER A   8     -20.688  15.611 -11.367  1.00 24.72           C  
ATOM    145  HA  SER A   8     -20.463  14.545 -11.326  1.00 24.72           H  
ATOM    146  C   SER A   8     -20.100  16.200 -12.642  1.00 24.72           C  
ATOM    147  CB  SER A   8     -22.211  15.793 -11.381  1.00 24.72           C  
ATOM    148  HB2 SER A   8     -22.470  16.827 -11.154  1.00 24.72           H  
ATOM    149  HB3 SER A   8     -22.580  15.554 -12.379  1.00 24.72           H  
ATOM    150  O   SER A   8     -20.456  17.310 -13.034  1.00 24.72           O  
ATOM    151  OG  SER A   8     -22.829  14.916 -10.463  1.00 24.72           O  
ATOM    152  HG  SER A   8     -23.730  14.768 -10.758  1.00 24.72           H  
ATOM    153  N   VAL A   9     -19.147  15.499 -13.250  1.00 28.54           N  
ATOM    154  H   VAL A   9     -18.827  14.638 -12.830  1.00 28.54           H  
ATOM    155  CA  VAL A   9     -18.656  15.852 -14.580  1.00 28.54           C  
ATOM    156  HA  VAL A   9     -18.705  16.933 -14.707  1.00 28.54           H  
ATOM    157  C   VAL A   9     -19.615  15.217 -15.582  1.00 28.54           C  
ATOM    158  CB  VAL A   9     -17.186  15.437 -14.807  1.00 28.54           C  
ATOM    159  HB  VAL A   9     -17.113  14.351 -14.870  1.00 28.54           H  
ATOM    160  O   VAL A   9     -19.464  14.061 -15.963  1.00 28.54           O  
ATOM    161  CG1 VAL A   9     -16.660  16.059 -16.108  1.00 28.54           C  
ATOM    162 HG11 VAL A   9     -16.720  17.147 -16.066  1.00 28.54           H  
ATOM    163 HG12 VAL A   9     -17.250  15.703 -16.952  1.00 28.54           H  
ATOM    164 HG13 VAL A   9     -15.626  15.756 -16.271  1.00 28.54           H  
ATOM    165  CG2 VAL A   9     -16.257  15.907 -13.678  1.00 28.54           C  
ATOM    166 HG21 VAL A   9     -16.270  16.996 -13.618  1.00 28.54           H  
ATOM    167 HG22 VAL A   9     -16.565  15.477 -12.725  1.00 28.54           H  
ATOM    168 HG23 VAL A   9     -15.240  15.574 -13.884  1.00 28.54           H  
ATOM    169  N   GLU A  10     -20.639  15.966 -15.988  1.00 26.47           N  
ATOM    170  H   GLU A  10     -20.765  16.879 -15.574  1.00 26.47           H  
ATOM    171  CA  GLU A  10     -21.264  15.725 -17.287  1.00 26.47           C  
ATOM    172  HA  GLU A  10     -21.538  14.674 -17.378  1.00 26.47           H  
ATOM    173  C   GLU A  10     -20.203  16.056 -18.345  1.00 26.47           C  
ATOM    174  CB  GLU A  10     -22.531  16.583 -17.467  1.00 26.47           C  
ATOM    175  HB2 GLU A  10     -22.305  17.614 -17.196  1.00 26.47           H  
ATOM    176  HB3 GLU A  10     -22.820  16.552 -18.517  1.00 26.47           H  
ATOM    177  O   GLU A  10     -19.690  17.173 -18.379  1.00 26.47           O  
ATOM    178  CG  GLU A  10     -23.710  16.065 -16.624  1.00 26.47           C  
ATOM    179  HG2 GLU A  10     -23.906  15.031 -16.908  1.00 26.47           H  
ATOM    180  HG3 GLU A  10     -23.420  16.074 -15.573  1.00 26.47           H  
ATOM    181  CD  GLU A  10     -25.001  16.890 -16.787  1.00 26.47           C  
ATOM    182  OE1 GLU A  10     -26.054  16.392 -16.327  1.00 26.47           O  
ATOM    183  OE2 GLU A  10     -24.934  18.014 -17.333  1.00 26.47           O  
ATOM    184  N   TYR A  11     -19.813  15.077 -19.163  1.00 31.23           N  
ATOM    185  H   TYR A  11     -20.215  14.158 -19.041  1.00 31.23           H  
ATOM    186  CA  TYR A  11     -18.912  15.284 -20.296  1.00 31.23           C  
ATOM    187  HA  TYR A  11     -18.156  16.029 -20.049  1.00 31.23           H  
ATOM    188  C   TYR A  11     -19.719  15.775 -21.509  1.00 31.23           C  
ATOM    189  CB  TYR A  11     -18.203  13.961 -20.658  1.00 31.23           C  
ATOM    190  HB2 TYR A  11     -17.883  14.022 -21.698  1.00 31.23           H  
ATOM    191  HB3 TYR A  11     -18.921  13.142 -20.608  1.00 31.23           H  
ATOM    192  O   TYR A  11     -20.378  14.957 -22.153  1.00 31.23           O  
ATOM    193  CG  TYR A  11     -16.977  13.593 -19.843  1.00 31.23           C  
ATOM    194  CD1 TYR A  11     -15.699  13.976 -20.300  1.00 31.23           C  
ATOM    195  HD1 TYR A  11     -15.605  14.565 -21.201  1.00 31.23           H  
ATOM    196  CD2 TYR A  11     -17.099  12.817 -18.674  1.00 31.23           C  
ATOM    197  HD2 TYR A  11     -18.075  12.525 -18.314  1.00 31.23           H  
ATOM    198  CE1 TYR A  11     -14.545  13.581 -19.596  1.00 31.23           C  
ATOM    199  HE1 TYR A  11     -13.567  13.871 -19.952  1.00 31.23           H  
ATOM    200  CE2 TYR A  11     -15.947  12.422 -17.967  1.00 31.23           C  
ATOM    201  HE2 TYR A  11     -16.032  11.828 -17.069  1.00 31.23           H  
ATOM    202  OH  TYR A  11     -13.562  12.412 -17.743  1.00 31.23           O  
ATOM    203  HH  TYR A  11     -12.749  12.695 -18.167  1.00 31.23           H  
ATOM    204  CZ  TYR A  11     -14.670  12.799 -18.428  1.00 31.23           C  
ATOM    205  N   PRO A  12     -19.640  17.052 -21.922  1.00 30.24           N  
ATOM    206  CA  PRO A  12     -19.852  17.394 -23.312  1.00 30.24           C  
ATOM    207  HA  PRO A  12     -20.598  16.744 -23.770  1.00 30.24           H  
ATOM    208  C   PRO A  12     -18.517  17.241 -24.047  1.00 30.24           C  
ATOM    209  CB  PRO A  12     -20.397  18.818 -23.300  1.00 30.24           C  
ATOM    210  HB2 PRO A  12     -21.473  18.794 -23.127  1.00 30.24           H  
ATOM    211  HB3 PRO A  12     -20.168  19.354 -24.221  1.00 30.24           H  
ATOM    212  O   PRO A  12     -17.491  17.788 -23.642  1.00 30.24           O  
ATOM    213  CG  PRO A  12     -19.701  19.441 -22.089  1.00 30.24           C  
ATOM    214  HG2 PRO A  12     -18.741  19.857 -22.392  1.00 30.24           H  
ATOM    215  HG3 PRO A  12     -20.317  20.213 -21.628  1.00 30.24           H  
ATOM    216  CD  PRO A  12     -19.469  18.265 -21.135  1.00 30.24           C  
ATOM    217  HD2 PRO A  12     -18.477  18.316 -20.685  1.00 30.24           H  
ATOM    218  HD3 PRO A  12     -20.245  18.303 -20.371  1.00 30.24           H  
ATOM    219  N   PHE A  13     -18.547  16.480 -25.140  1.00 26.82           N  
ATOM    220  H   PHE A  13     -19.420  16.018 -25.351  1.00 26.82           H  
ATOM    221  CA  PHE A  13     -17.527  16.474 -26.185  1.00 26.82           C  
ATOM    222  HA  PHE A  13     -16.717  15.793 -25.922  1.00 26.82           H  
ATOM    223  C   PHE A  13     -16.960  17.886 -26.398  1.00 26.82           C  
ATOM    224  CB  PHE A  13     -18.197  16.016 -27.494  1.00 26.82           C  
ATOM    225  HB2 PHE A  13     -19.219  16.391 -27.539  1.00 26.82           H  
ATOM    226  HB3 PHE A  13     -17.671  16.481 -28.327  1.00 26.82           H  
ATOM    227  O   PHE A  13     -17.685  18.786 -26.817  1.00 26.82           O  
ATOM    228  CG  PHE A  13     -18.206  14.523 -27.747  1.00 26.82           C  
ATOM    229  CD1 PHE A  13     -17.337  13.990 -28.718  1.00 26.82           C  
ATOM    230  HD1 PHE A  13     -16.659  14.636 -29.256  1.00 26.82           H  
ATOM    231  CD2 PHE A  13     -19.091  13.669 -27.059  1.00 26.82           C  
ATOM    232  HD2 PHE A  13     -19.768  14.065 -26.316  1.00 26.82           H  
ATOM    233  CE1 PHE A  13     -17.350  12.615 -29.003  1.00 26.82           C  
ATOM    234  HE1 PHE A  13     -16.683  12.210 -29.749  1.00 26.82           H  
ATOM    235  CE2 PHE A  13     -19.100  12.291 -27.342  1.00 26.82           C  
ATOM    236  HE2 PHE A  13     -19.774  11.636 -26.811  1.00 26.82           H  
ATOM    237  CZ  PHE A  13     -18.231  11.765 -28.315  1.00 26.82           C  
ATOM    238  HZ  PHE A  13     -18.241  10.707 -28.530  1.00 26.82           H  
ATOM    239  N   CYS A  14     -15.666  18.085 -26.152  1.00 28.69           N  
ATOM    240  H   CYS A  14     -15.126  17.364 -25.697  1.00 28.69           H  
ATOM    241  CA  CYS A  14     -14.982  19.286 -26.608  1.00 28.69           C  
ATOM    242  HA  CYS A  14     -15.528  19.678 -27.466  1.00 28.69           H  
ATOM    243  C   CYS A  14     -13.576  18.928 -27.083  1.00 28.69           C  
ATOM    244  CB  CYS A  14     -15.021  20.378 -25.534  1.00 28.69           C  
ATOM    245  HB2 CYS A  14     -14.212  20.231 -24.818  1.00 28.69           H  
ATOM    246  HB3 CYS A  14     -15.976  20.336 -25.011  1.00 28.69           H  
ATOM    247  O   CYS A  14     -12.688  18.590 -26.300  1.00 28.69           O  
ATOM    248  SG  CYS A  14     -14.873  21.988 -26.365  1.00 28.69           S  
ATOM    249  HG  CYS A  14     -14.940  22.742 -25.264  1.00 28.69           H  
ATOM    250  N   HIS A  15     -13.416  18.985 -28.404  1.00 26.04           N  
ATOM    251  H   HIS A  15     -14.226  19.248 -28.947  1.00 26.04           H  
ATOM    252  CA  HIS A  15     -12.137  19.065 -29.090  1.00 26.04           C  
ATOM    253  HA  HIS A  15     -11.589  18.128 -28.988  1.00 26.04           H  
ATOM    254  C   HIS A  15     -11.313  20.208 -28.487  1.00 26.04           C  
ATOM    255  CB  HIS A  15     -12.407  19.364 -30.579  1.00 26.04           C  
ATOM    256  HB2 HIS A  15     -11.592  19.978 -30.963  1.00 26.04           H  
ATOM    257  HB3 HIS A  15     -13.316  19.956 -30.691  1.00 26.04           H  
ATOM    258  O   HIS A  15     -11.635  21.375 -28.690  1.00 26.04           O  
ATOM    259  CG  HIS A  15     -12.479  18.155 -31.470  1.00 26.04           C  
ATOM    260  CD2 HIS A  15     -13.592  17.452 -31.846  1.00 26.04           C  
ATOM    261  HD2 HIS A  15     -14.606  17.642 -31.526  1.00 26.04           H  
ATOM    262  ND1 HIS A  15     -11.409  17.612 -32.142  1.00 26.04           N  
ATOM    263  HD1 HIS A  15     -10.453  17.933 -32.100  1.00 26.04           H  
ATOM    264  CE1 HIS A  15     -11.862  16.603 -32.902  1.00 26.04           C  
ATOM    265  HE1 HIS A  15     -11.255  15.988 -33.550  1.00 26.04           H  
ATOM    266  NE2 HIS A  15     -13.187  16.466 -32.752  1.00 26.04           N  
ATOM    267  N   ILE A  16     -10.227  19.877 -27.790  1.00 31.62           N  
ATOM    268  H   ILE A  16     -10.079  18.910 -27.543  1.00 31.62           H  
ATOM    269  CA  ILE A  16      -9.155  20.830 -27.508  1.00 31.62           C  
ATOM    270  HA  ILE A  16      -9.378  21.772 -28.010  1.00 31.62           H  
ATOM    271  C   ILE A  16      -7.892  20.280 -28.160  1.00 31.62           C  
ATOM    272  CB  ILE A  16      -9.040  21.187 -26.012  1.00 31.62           C  
ATOM    273  HB  ILE A  16      -8.855  20.278 -25.440  1.00 31.62           H  
ATOM    274  O   ILE A  16      -7.224  19.371 -27.671  1.00 31.62           O  
ATOM    275  CG1 ILE A  16     -10.370  21.827 -25.540  1.00 31.62           C  
ATOM    276 HG12 ILE A  16     -11.185  21.125 -25.711  1.00 31.62           H  
ATOM    277 HG13 ILE A  16     -10.572  22.723 -26.127  1.00 31.62           H  
ATOM    278  CG2 ILE A  16      -7.865  22.162 -25.800  1.00 31.62           C  
ATOM    279 HG21 ILE A  16      -8.018  23.076 -26.374  1.00 31.62           H  
ATOM    280 HG22 ILE A  16      -6.929  21.700 -26.114  1.00 31.62           H  
ATOM    281 HG23 ILE A  16      -7.757  22.409 -24.744  1.00 31.62           H  
ATOM    282  CD1 ILE A  16     -10.415  22.196 -24.053  1.00 31.62           C  
ATOM    283 HD11 ILE A  16     -10.137  21.333 -23.448  1.00 31.62           H  
ATOM    284 HD12 ILE A  16     -11.428  22.500 -23.791  1.00 31.62           H  
ATOM    285 HD13 ILE A  16      -9.741  23.026 -23.843  1.00 31.62           H  
ATOM    286  N   SER A  17      -7.647  20.828 -29.345  1.00 26.01           N  
ATOM    287  H   SER A  17      -8.295  21.540 -29.646  1.00 26.01           H  
ATOM    288  CA  SER A  17      -6.359  20.892 -30.012  1.00 26.01           C  
ATOM    289  HA  SER A  17      -6.062  19.896 -30.342  1.00 26.01           H  
ATOM    290  C   SER A  17      -5.287  21.466 -29.076  1.00 26.01           C  
ATOM    291  CB  SER A  17      -6.539  21.814 -31.229  1.00 26.01           C  
ATOM    292  HB2 SER A  17      -7.167  21.312 -31.964  1.00 26.01           H  
ATOM    293  HB3 SER A  17      -5.574  22.025 -31.690  1.00 26.01           H  
ATOM    294  O   SER A  17      -5.569  22.373 -28.301  1.00 26.01           O  
ATOM    295  OG  SER A  17      -7.171  23.026 -30.844  1.00 26.01           O  
ATOM    296  HG  SER A  17      -6.598  23.484 -30.225  1.00 26.01           H  
ATOM    297  N   GLU A  18      -4.052  20.985 -29.231  1.00 24.85           N  
ATOM    298  H   GLU A  18      -3.937  20.239 -29.902  1.00 24.85           H  
ATOM    299  CA  GLU A  18      -2.819  21.594 -28.702  1.00 24.85           C  
ATOM    300  HA  GLU A  18      -2.001  21.048 -29.172  1.00 24.85           H  
ATOM    301  C   GLU A  18      -2.539  21.432 -27.194  1.00 24.85           C  
ATOM    302  CB  GLU A  18      -2.642  23.041 -29.203  1.00 24.85           C  
ATOM    303  HB2 GLU A  18      -1.677  23.408 -28.853  1.00 24.85           H  
ATOM    304  HB3 GLU A  18      -3.422  23.677 -28.785  1.00 24.85           H  
ATOM    305  O   GLU A  18      -2.385  22.397 -26.452  1.00 24.85           O  
ATOM    306  CG  GLU A  18      -2.657  23.138 -30.737  1.00 24.85           C  
ATOM    307  HG2 GLU A  18      -3.615  22.783 -31.116  1.00 24.85           H  
ATOM    308  HG3 GLU A  18      -1.880  22.483 -31.130  1.00 24.85           H  
ATOM    309  CD  GLU A  18      -2.432  24.565 -31.255  1.00 24.85           C  
ATOM    310  OE1 GLU A  18      -2.161  24.675 -32.471  1.00 24.85           O  
ATOM    311  OE2 GLU A  18      -2.525  25.523 -30.455  1.00 24.85           O  
ATOM    312  N   CYS A  19      -2.295  20.191 -26.762  1.00 27.95           N  
ATOM    313  H   CYS A  19      -2.541  19.419 -27.366  1.00 27.95           H  
ATOM    314  CA  CYS A  19      -1.305  19.930 -25.713  1.00 27.95           C  
ATOM    315  HA  CYS A  19      -0.947  20.878 -25.312  1.00 27.95           H  
ATOM    316  C   CYS A  19      -0.098  19.232 -26.344  1.00 27.95           C  
ATOM    317  CB  CYS A  19      -1.917  19.168 -24.533  1.00 27.95           C  
ATOM    318  HB2 CYS A  19      -1.147  18.588 -24.024  1.00 27.95           H  
ATOM    319  HB3 CYS A  19      -2.693  18.492 -24.891  1.00 27.95           H  
ATOM    320  O   CYS A  19      -0.153  18.074 -26.755  1.00 27.95           O  
ATOM    321  SG  CYS A  19      -2.615  20.375 -23.367  1.00 27.95           S  
ATOM    322  HG  CYS A  19      -3.317  19.509 -22.630  1.00 27.95           H  
ATOM    323  N   VAL A  20       0.987  19.995 -26.452  1.00 26.06           N  
ATOM    324  H   VAL A  20       0.895  20.944 -26.119  1.00 26.06           H  
ATOM    325  CA  VAL A  20       2.302  19.614 -26.966  1.00 26.06           C  
ATOM    326  HA  VAL A  20       2.192  19.232 -27.981  1.00 26.06           H  
ATOM    327  C   VAL A  20       2.895  18.495 -26.098  1.00 26.06           C  
ATOM    328  CB  VAL A  20       3.192  20.881 -27.014  1.00 26.06           C  
ATOM    329  HB  VAL A  20       3.244  21.317 -26.016  1.00 26.06           H  
ATOM    330  O   VAL A  20       3.671  18.736 -25.179  1.00 26.06           O  
ATOM    331  CG1 VAL A  20       4.625  20.616 -27.494  1.00 26.06           C  
ATOM    332 HG11 VAL A  20       4.609  20.160 -28.484  1.00 26.06           H  
ATOM    333 HG12 VAL A  20       5.177  21.555 -27.544  1.00 26.06           H  
ATOM    334 HG13 VAL A  20       5.148  19.956 -26.801  1.00 26.06           H  
ATOM    335  CG2 VAL A  20       2.590  21.934 -27.960  1.00 26.06           C  
ATOM    336 HG21 VAL A  20       2.483  21.522 -28.964  1.00 26.06           H  
ATOM    337 HG22 VAL A  20       3.239  22.809 -28.006  1.00 26.06           H  
ATOM    338 HG23 VAL A  20       1.614  22.266 -27.607  1.00 26.06           H  
ATOM    339  N   PHE A  21       2.540  17.247 -26.400  1.00 27.72           N  
ATOM    340  H   PHE A  21       1.749  17.121 -27.016  1.00 27.72           H  
ATOM    341  CA  PHE A  21       3.362  16.084 -26.085  1.00 27.72           C  
ATOM    342  HA  PHE A  21       3.851  16.232 -25.122  1.00 27.72           H  
ATOM    343  C   PHE A  21       4.443  16.013 -27.162  1.00 27.72           C  
ATOM    344  CB  PHE A  21       2.515  14.801 -25.992  1.00 27.72           C  
ATOM    345  HB2 PHE A  21       2.985  14.007 -26.573  1.00 27.72           H  
ATOM    346  HB3 PHE A  21       1.531  14.968 -26.431  1.00 27.72           H  
ATOM    347  O   PHE A  21       4.238  15.469 -28.250  1.00 27.72           O  
ATOM    348  CG  PHE A  21       2.352  14.288 -24.575  1.00 27.72           C  
ATOM    349  CD1 PHE A  21       3.275  13.362 -24.048  1.00 27.72           C  
ATOM    350  HD1 PHE A  21       4.100  13.013 -24.651  1.00 27.72           H  
ATOM    351  CD2 PHE A  21       1.283  14.736 -23.779  1.00 27.72           C  
ATOM    352  HD2 PHE A  21       0.572  15.447 -24.175  1.00 27.72           H  
ATOM    353  CE1 PHE A  21       3.121  12.879 -22.736  1.00 27.72           C  
ATOM    354  HE1 PHE A  21       3.820  12.161 -22.333  1.00 27.72           H  
ATOM    355  CE2 PHE A  21       1.129  14.253 -22.467  1.00 27.72           C  
ATOM    356  HE2 PHE A  21       0.302  14.587 -21.859  1.00 27.72           H  
ATOM    357  CZ  PHE A  21       2.045  13.322 -21.947  1.00 27.72           C  
ATOM    358  HZ  PHE A  21       1.919  12.944 -20.943  1.00 27.72           H  
ATOM    359  N   HIS A  22       5.603  16.609 -26.886  1.00 26.64           N  
ATOM    360  H   HIS A  22       5.704  17.095 -26.006  1.00 26.64           H  
ATOM    361  CA  HIS A  22       6.778  16.365 -27.708  1.00 26.64           C  
ATOM    362  HA  HIS A  22       6.499  16.556 -28.745  1.00 26.64           H  
ATOM    363  C   HIS A  22       7.142  14.884 -27.584  1.00 26.64           C  
ATOM    364  CB  HIS A  22       7.939  17.314 -27.368  1.00 26.64           C  
ATOM    365  HB2 HIS A  22       7.696  17.904 -26.484  1.00 26.64           H  
ATOM    366  HB3 HIS A  22       8.836  16.739 -27.138  1.00 26.64           H  
ATOM    367  O   HIS A  22       7.737  14.429 -26.612  1.00 26.64           O  
ATOM    368  CG  HIS A  22       8.265  18.244 -28.510  1.00 26.64           C  
ATOM    369  CD2 HIS A  22       8.014  19.588 -28.563  1.00 26.64           C  
ATOM    370  HD2 HIS A  22       7.552  20.181 -27.787  1.00 26.64           H  
ATOM    371  ND1 HIS A  22       8.854  17.894 -29.708  1.00 26.64           N  
ATOM    372  HD1 HIS A  22       9.175  16.975 -29.974  1.00 26.64           H  
ATOM    373  CE1 HIS A  22       8.955  19.004 -30.459  1.00 26.64           C  
ATOM    374  HE1 HIS A  22       9.380  19.051 -31.451  1.00 26.64           H  
ATOM    375  NE2 HIS A  22       8.460  20.061 -29.800  1.00 26.64           N  
ATOM    376  N   ARG A  23       6.739  14.143 -28.613  1.00 23.88           N  
ATOM    377  H   ARG A  23       6.074  14.595 -29.224  1.00 23.88           H  
ATOM    378  CA  ARG A  23       7.181  12.805 -28.984  1.00 23.88           C  
ATOM    379  HA  ARG A  23       6.825  12.085 -28.247  1.00 23.88           H  
ATOM    380  C   ARG A  23       8.715  12.797 -29.013  1.00 23.88           C  
ATOM    381  CB  ARG A  23       6.524  12.547 -30.359  1.00 23.88           C  
ATOM    382  HB2 ARG A  23       5.495  12.903 -30.305  1.00 23.88           H  
ATOM    383  HB3 ARG A  23       7.027  13.148 -31.118  1.00 23.88           H  
ATOM    384  O   ARG A  23       9.314  13.183 -30.011  1.00 23.88           O  
ATOM    385  CG  ARG A  23       6.450  11.093 -30.837  1.00 23.88           C  
ATOM    386  HG2 ARG A  23       5.855  10.516 -30.128  1.00 23.88           H  
ATOM    387  HG3 ARG A  23       7.450  10.666 -30.909  1.00 23.88           H  
ATOM    388  CD  ARG A  23       5.772  11.086 -32.220  1.00 23.88           C  
ATOM    389  HD2 ARG A  23       6.478  11.475 -32.954  1.00 23.88           H  
ATOM    390  HD3 ARG A  23       4.908  11.750 -32.188  1.00 23.88           H  
ATOM    391  NE  ARG A  23       5.306   9.747 -32.627  1.00 23.88           N  
ATOM    392  HE  ARG A  23       5.426   8.997 -31.961  1.00 23.88           H  
ATOM    393  NH1 ARG A  23       4.470  10.349 -34.685  1.00 23.88           N  
ATOM    394 HH11 ARG A  23       3.975  10.108 -35.532  1.00 23.88           H  
ATOM    395 HH12 ARG A  23       4.787  11.296 -34.533  1.00 23.88           H  
ATOM    396  NH2 ARG A  23       4.235   8.250 -33.976  1.00 23.88           N  
ATOM    397 HH21 ARG A  23       4.337   7.530 -33.275  1.00 23.88           H  
ATOM    398 HH22 ARG A  23       3.744   8.037 -34.833  1.00 23.88           H  
ATOM    399  CZ  ARG A  23       4.678   9.456 -33.756  1.00 23.88           C  
ATOM    400  N   MET A  24       9.356  12.394 -27.918  1.00 30.39           N  
ATOM    401  H   MET A  24       8.823  12.256 -27.071  1.00 30.39           H  
ATOM    402  CA  MET A  24      10.775  12.042 -27.908  1.00 30.39           C  
ATOM    403  HA  MET A  24      11.228  12.348 -28.851  1.00 30.39           H  
ATOM    404  C   MET A  24      10.901  10.524 -27.849  1.00 30.39           C  
ATOM    405  CB  MET A  24      11.568  12.772 -26.813  1.00 30.39           C  
ATOM    406  HB2 MET A  24      12.531  12.275 -26.696  1.00 30.39           H  
ATOM    407  HB3 MET A  24      11.037  12.730 -25.862  1.00 30.39           H  
ATOM    408  O   MET A  24      10.769   9.907 -26.802  1.00 30.39           O  
ATOM    409  CG  MET A  24      11.832  14.231 -27.212  1.00 30.39           C  
ATOM    410  HG2 MET A  24      10.903  14.793 -27.117  1.00 30.39           H  
ATOM    411  HG3 MET A  24      12.144  14.261 -28.256  1.00 30.39           H  
ATOM    412  SD  MET A  24      13.123  15.044 -26.231  1.00 30.39           S  
ATOM    413  CE  MET A  24      13.106  16.691 -26.986  1.00 30.39           C  
ATOM    414  HE1 MET A  24      13.847  17.322 -26.497  1.00 30.39           H  
ATOM    415  HE2 MET A  24      13.344  16.611 -28.047  1.00 30.39           H  
ATOM    416  HE3 MET A  24      12.118  17.138 -26.868  1.00 30.39           H  
ATOM    417  N   ASN A  25      11.085   9.971 -29.048  1.00 28.82           N  
ATOM    418  H   ASN A  25      10.956  10.604 -29.825  1.00 28.82           H  
ATOM    419  CA  ASN A  25      11.834   8.771 -29.408  1.00 28.82           C  
ATOM    420  HA  ASN A  25      11.336   8.356 -30.285  1.00 28.82           H  
ATOM    421  C   ASN A  25      11.897   7.626 -28.393  1.00 28.82           C  
ATOM    422  CB  ASN A  25      13.230   9.218 -29.866  1.00 28.82           C  
ATOM    423  HB2 ASN A  25      13.693   9.826 -29.089  1.00 28.82           H  
ATOM    424  HB3 ASN A  25      13.858   8.343 -30.031  1.00 28.82           H  
ATOM    425  O   ASN A  25      12.573   7.691 -27.370  1.00 28.82           O  
ATOM    426  CG  ASN A  25      13.166   9.995 -31.168  1.00 28.82           C  
ATOM    427  ND2 ASN A  25      14.147  10.815 -31.453  1.00 28.82           N  
ATOM    428 HD21 ASN A  25      14.075  11.314 -32.328  1.00 28.82           H  
ATOM    429 HD22 ASN A  25      14.935  10.915 -30.828  1.00 28.82           H  
ATOM    430  OD1 ASN A  25      12.225   9.890 -31.938  1.00 28.82           O  
ATOM    431  N   GLY A  26      11.272   6.521 -28.805  1.00 26.40           N  
ATOM    432  H   GLY A  26      10.793   6.562 -29.693  1.00 26.40           H  
ATOM    433  CA  GLY A  26      11.255   5.245 -28.117  1.00 26.40           C  
ATOM    434  HA2 GLY A  26      10.536   5.306 -27.300  1.00 26.40           H  
ATOM    435  HA3 GLY A  26      10.916   4.470 -28.804  1.00 26.40           H  
ATOM    436  C   GLY A  26      12.612   4.818 -27.567  1.00 26.40           C  
ATOM    437  O   GLY A  26      13.590   4.694 -28.299  1.00 26.40           O  
ATOM    438  N   ARG A  27      12.603   4.567 -26.260  1.00 24.52           N  
ATOM    439  H   ARG A  27      11.835   4.984 -25.752  1.00 24.52           H  
ATOM    440  CA  ARG A  27      13.412   3.612 -25.499  1.00 24.52           C  
ATOM    441  HA  ARG A  27      13.351   2.619 -25.945  1.00 24.52           H  
ATOM    442  C   ARG A  27      12.776   3.554 -24.112  1.00 24.52           C  
ATOM    443  CB  ARG A  27      14.888   4.057 -25.432  1.00 24.52           C  
ATOM    444  HB2 ARG A  27      15.296   3.832 -24.447  1.00 24.52           H  
ATOM    445  HB3 ARG A  27      14.944   5.136 -25.577  1.00 24.52           H  
ATOM    446  O   ARG A  27      12.946   4.466 -23.311  1.00 24.52           O  
ATOM    447  CG  ARG A  27      15.757   3.330 -26.474  1.00 24.52           C  
ATOM    448  HG2 ARG A  27      15.925   2.304 -26.146  1.00 24.52           H  
ATOM    449  HG3 ARG A  27      15.255   3.283 -27.441  1.00 24.52           H  
ATOM    450  CD  ARG A  27      17.104   4.033 -26.645  1.00 24.52           C  
ATOM    451  HD2 ARG A  27      16.933   5.108 -26.697  1.00 24.52           H  
ATOM    452  HD3 ARG A  27      17.720   3.818 -25.772  1.00 24.52           H  
ATOM    453  NE  ARG A  27      17.783   3.613 -27.886  1.00 24.52           N  
ATOM    454  HE  ARG A  27      17.199   3.186 -28.590  1.00 24.52           H  
ATOM    455  NH1 ARG A  27      19.879   4.381 -27.350  1.00 24.52           N  
ATOM    456 HH11 ARG A  27      19.533   4.641 -26.437  1.00 24.52           H  
ATOM    457 HH12 ARG A  27      20.850   4.520 -27.588  1.00 24.52           H  
ATOM    458  NH2 ARG A  27      19.515   3.491 -29.364  1.00 24.52           N  
ATOM    459 HH21 ARG A  27      20.488   3.645 -29.588  1.00 24.52           H  
ATOM    460 HH22 ARG A  27      18.908   3.047 -30.038  1.00 24.52           H  
ATOM    461  CZ  ARG A  27      19.051   3.828 -28.193  1.00 24.52           C  
ATOM    462  N   VAL A  28      11.998   2.503 -23.857  1.00 26.04           N  
ATOM    463  H   VAL A  28      11.883   1.802 -24.575  1.00 26.04           H  
ATOM    464  CA  VAL A  28      11.570   2.143 -22.501  1.00 26.04           C  
ATOM    465  HA  VAL A  28      11.189   3.022 -21.982  1.00 26.04           H  
ATOM    466  C   VAL A  28      12.824   1.651 -21.787  1.00 26.04           C  
ATOM    467  CB  VAL A  28      10.458   1.069 -22.527  1.00 26.04           C  
ATOM    468  HB  VAL A  28      10.806   0.204 -23.090  1.00 26.04           H  
ATOM    469  O   VAL A  28      13.301   0.550 -22.050  1.00 26.04           O  
ATOM    470  CG1 VAL A  28      10.065   0.608 -21.118  1.00 26.04           C  
ATOM    471 HG11 VAL A  28      10.910   0.128 -20.624  1.00 26.04           H  
ATOM    472 HG12 VAL A  28       9.257  -0.120 -21.178  1.00 26.04           H  
ATOM    473 HG13 VAL A  28       9.734   1.456 -20.519  1.00 26.04           H  
ATOM    474  CG2 VAL A  28       9.198   1.613 -23.216  1.00 26.04           C  
ATOM    475 HG21 VAL A  28       8.421   0.849 -23.214  1.00 26.04           H  
ATOM    476 HG22 VAL A  28       8.829   2.490 -22.683  1.00 26.04           H  
ATOM    477 HG23 VAL A  28       9.412   1.881 -24.250  1.00 26.04           H  
ATOM    478  N   LEU A  29      13.419   2.503 -20.954  1.00 25.10           N  
ATOM    479  H   LEU A  29      13.016   3.421 -20.832  1.00 25.10           H  
ATOM    480  CA  LEU A  29      14.439   2.076 -20.006  1.00 25.10           C  
ATOM    481  HA  LEU A  29      14.983   1.220 -20.404  1.00 25.10           H  
ATOM    482  C   LEU A  29      13.709   1.606 -18.751  1.00 25.10           C  
ATOM    483  CB  LEU A  29      15.450   3.207 -19.739  1.00 25.10           C  
ATOM    484  HB2 LEU A  29      14.902   4.103 -19.449  1.00 25.10           H  
ATOM    485  HB3 LEU A  29      16.077   2.917 -18.896  1.00 25.10           H  
ATOM    486  O   LEU A  29      13.131   2.410 -18.023  1.00 25.10           O  
ATOM    487  CG  LEU A  29      16.361   3.537 -20.938  1.00 25.10           C  
ATOM    488  HG  LEU A  29      15.749   3.793 -21.802  1.00 25.10           H  
ATOM    489  CD1 LEU A  29      17.241   4.742 -20.604  1.00 25.10           C  
ATOM    490 HD11 LEU A  29      17.861   5.002 -21.461  1.00 25.10           H  
ATOM    491 HD12 LEU A  29      16.610   5.595 -20.355  1.00 25.10           H  
ATOM    492 HD13 LEU A  29      17.879   4.512 -19.750  1.00 25.10           H  
ATOM    493  CD2 LEU A  29      17.286   2.375 -21.318  1.00 25.10           C  
ATOM    494 HD21 LEU A  29      17.856   2.053 -20.446  1.00 25.10           H  
ATOM    495 HD22 LEU A  29      17.976   2.690 -22.100  1.00 25.10           H  
ATOM    496 HD23 LEU A  29      16.701   1.537 -21.696  1.00 25.10           H  
ATOM    497  N   ILE A  30      13.715   0.290 -18.540  1.00 27.66           N  
ATOM    498  H   ILE A  30      14.162  -0.295 -19.231  1.00 27.66           H  
ATOM    499  CA  ILE A  30      13.311  -0.350 -17.289  1.00 27.66           C  
ATOM    500  HA  ILE A  30      12.312  -0.015 -17.011  1.00 27.66           H  
ATOM    501  C   ILE A  30      14.311   0.127 -16.231  1.00 27.66           C  
ATOM    502  CB  ILE A  30      13.292  -1.892 -17.456  1.00 27.66           C  
ATOM    503  HB  ILE A  30      14.293  -2.221 -17.734  1.00 27.66           H  
ATOM    504  O   ILE A  30      15.444  -0.349 -16.169  1.00 27.66           O  
ATOM    505  CG1 ILE A  30      12.314  -2.310 -18.585  1.00 27.66           C  
ATOM    506 HG12 ILE A  30      11.295  -2.057 -18.293  1.00 27.66           H  
ATOM    507 HG13 ILE A  30      12.546  -1.759 -19.496  1.00 27.66           H  
ATOM    508  CG2 ILE A  30      12.911  -2.578 -16.131  1.00 27.66           C  
ATOM    509 HG21 ILE A  30      13.599  -2.288 -15.337  1.00 27.66           H  
ATOM    510 HG22 ILE A  30      12.971  -3.662 -16.229  1.00 27.66           H  
ATOM    511 HG23 ILE A  30      11.898  -2.303 -15.837  1.00 27.66           H  
ATOM    512  CD1 ILE A  30      12.373  -3.799 -18.951  1.00 27.66           C  
ATOM    513 HD11 ILE A  30      11.998  -4.411 -18.130  1.00 27.66           H  
ATOM    514 HD12 ILE A  30      11.748  -3.978 -19.826  1.00 27.66           H  
ATOM    515 HD13 ILE A  30      13.399  -4.086 -19.183  1.00 27.66           H  
ATOM    516  N   GLY A  31      13.925   1.146 -15.465  1.00 28.43           N  
ATOM    517  H   GLY A  31      13.019   1.558 -15.639  1.00 28.43           H  
ATOM    518  CA  GLY A  31      14.682   1.612 -14.312  1.00 28.43           C  
ATOM    519  HA2 GLY A  31      15.724   1.777 -14.585  1.00 28.43           H  
ATOM    520  HA3 GLY A  31      14.258   2.544 -13.938  1.00 28.43           H  
ATOM    521  C   GLY A  31      14.587   0.563 -13.214  1.00 28.43           C  
ATOM    522  O   GLY A  31      13.525   0.373 -12.630  1.00 28.43           O  
ATOM    523  N   SER A  32      15.693  -0.136 -12.986  1.00 26.25           N  
ATOM    524  H   SER A  32      16.502   0.071 -13.553  1.00 26.25           H  
ATOM    525  CA  SER A  32      15.909  -1.082 -11.894  1.00 26.25           C  
ATOM    526  HA  SER A  32      15.367  -2.003 -12.107  1.00 26.25           H  
ATOM    527  C   SER A  32      15.430  -0.523 -10.551  1.00 26.25           C  
ATOM    528  CB  SER A  32      17.411  -1.395 -11.827  1.00 26.25           C  
ATOM    529  HB2 SER A  32      17.663  -2.088 -12.630  1.00 26.25           H  
ATOM    530  HB3 SER A  32      17.652  -1.863 -10.872  1.00 26.25           H  
ATOM    531  O   SER A  32      15.771   0.608 -10.197  1.00 26.25           O  
ATOM    532  OG  SER A  32      18.170  -0.208 -11.998  1.00 26.25           O  
ATOM    533  HG  SER A  32      17.889   0.398 -11.308  1.00 26.25           H  
ATOM    534  N   ALA A  33      14.668  -1.340  -9.818  1.00 32.36           N  
ATOM    535  H   ALA A  33      14.411  -2.234 -10.210  1.00 32.36           H  
ATOM    536  CA  ALA A  33      14.220  -1.076  -8.455  1.00 32.36           C  
ATOM    537  HA  ALA A  33      13.444  -0.312  -8.502  1.00 32.36           H  
ATOM    538  C   ALA A  33      15.378  -0.584  -7.559  1.00 32.36           C  
ATOM    539  CB  ALA A  33      13.616  -2.375  -7.900  1.00 32.36           C  
ATOM    540  HB1 ALA A  33      14.373  -3.159  -7.872  1.00 32.36           H  
ATOM    541  HB2 ALA A  33      12.783  -2.698  -8.524  1.00 32.36           H  
ATOM    542  HB3 ALA A  33      13.252  -2.207  -6.887  1.00 32.36           H  
ATOM    543  O   ALA A  33      16.511  -1.053  -7.716  1.00 32.36           O  
ATOM    544  N   PRO A  34      15.129   0.339  -6.611  1.00 34.89           N  
ATOM    545  CA  PRO A  34      16.134   0.689  -5.616  1.00 34.89           C  
ATOM    546  HA  PRO A  34      17.008   1.089  -6.130  1.00 34.89           H  
ATOM    547  C   PRO A  34      16.526  -0.567  -4.812  1.00 34.89           C  
ATOM    548  CB  PRO A  34      15.506   1.787  -4.755  1.00 34.89           C  
ATOM    549  HB2 PRO A  34      15.759   2.761  -5.173  1.00 34.89           H  
ATOM    550  HB3 PRO A  34      15.823   1.727  -3.714  1.00 34.89           H  
ATOM    551  O   PRO A  34      15.656  -1.389  -4.511  1.00 34.89           O  
ATOM    552  CG  PRO A  34      14.003   1.550  -4.904  1.00 34.89           C  
ATOM    553  HG2 PRO A  34      13.681   0.802  -4.180  1.00 34.89           H  
ATOM    554  HG3 PRO A  34      13.432   2.470  -4.780  1.00 34.89           H  
ATOM    555  CD  PRO A  34      13.859   0.982  -6.315  1.00 34.89           C  
ATOM    556  HD2 PRO A  34      13.032   0.274  -6.345  1.00 34.89           H  
ATOM    557  HD3 PRO A  34      13.691   1.792  -7.025  1.00 34.89           H  
ATOM    558  N   PRO A  35      17.816  -0.745  -4.471  1.00 31.29           N  
ATOM    559  CA  PRO A  35      18.293  -1.947  -3.802  1.00 31.29           C  
ATOM    560  HA  PRO A  35      18.075  -2.813  -4.426  1.00 31.29           H  
ATOM    561  C   PRO A  35      17.601  -2.127  -2.447  1.00 31.29           C  
ATOM    562  CB  PRO A  35      19.814  -1.788  -3.684  1.00 31.29           C  
ATOM    563  HB2 PRO A  35      20.204  -2.221  -2.763  1.00 31.29           H  
ATOM    564  HB3 PRO A  35      20.292  -2.245  -4.550  1.00 31.29           H  
ATOM    565  O   PRO A  35      17.509  -1.196  -1.644  1.00 31.29           O  
ATOM    566  CG  PRO A  35      20.022  -0.274  -3.731  1.00 31.29           C  
ATOM    567  HG2 PRO A  35      21.004  -0.011  -4.125  1.00 31.29           H  
ATOM    568  HG3 PRO A  35      19.884   0.144  -2.734  1.00 31.29           H  
ATOM    569  CD  PRO A  35      18.898   0.208  -4.645  1.00 31.29           C  
ATOM    570  HD2 PRO A  35      18.592   1.215  -4.361  1.00 31.29           H  
ATOM    571  HD3 PRO A  35      19.230   0.189  -5.682  1.00 31.29           H  
ATOM    572  N   SER A  36      17.136  -3.351  -2.202  1.00 31.41           N  
ATOM    573  H   SER A  36      17.237  -4.049  -2.924  1.00 31.41           H  
ATOM    574  CA  SER A  36      16.611  -3.829  -0.927  1.00 31.41           C  
ATOM    575  HA  SER A  36      15.664  -3.332  -0.714  1.00 31.41           H  
ATOM    576  C   SER A  36      17.605  -3.546   0.202  1.00 31.41           C  
ATOM    577  CB  SER A  36      16.364  -5.343  -1.047  1.00 31.41           C  
ATOM    578  HB2 SER A  36      16.101  -5.754  -0.073  1.00 31.41           H  
ATOM    579  HB3 SER A  36      15.540  -5.522  -1.738  1.00 31.41           H  
ATOM    580  O   SER A  36      18.682  -4.145   0.254  1.00 31.41           O  
ATOM    581  OG  SER A  36      17.530  -5.980  -1.542  1.00 31.41           O  
ATOM    582  HG  SER A  36      18.259  -5.718  -0.976  1.00 31.41           H  
ATOM    583  N   ILE A  37      17.248  -2.656   1.129  1.00 35.82           N  
ATOM    584  H   ILE A  37      16.395  -2.133   0.992  1.00 35.82           H  
ATOM    585  CA  ILE A  37      17.987  -2.478   2.383  1.00 35.82           C  
ATOM    586  HA  ILE A  37      19.052  -2.588   2.179  1.00 35.82           H  
ATOM    587  C   ILE A  37      17.577  -3.626   3.309  1.00 35.82           C  
ATOM    588  CB  ILE A  37      17.793  -1.067   2.987  1.00 35.82           C  
ATOM    589  HB  ILE A  37      16.732  -0.911   3.185  1.00 35.82           H  
ATOM    590  O   ILE A  37      16.646  -3.526   4.104  1.00 35.82           O  
ATOM    591  CG1 ILE A  37      18.277   0.008   1.982  1.00 35.82           C  
ATOM    592 HG12 ILE A  37      19.341  -0.129   1.787  1.00 35.82           H  
ATOM    593 HG13 ILE A  37      17.748  -0.118   1.037  1.00 35.82           H  
ATOM    594  CG2 ILE A  37      18.568  -0.940   4.315  1.00 35.82           C  
ATOM    595 HG21 ILE A  37      18.386   0.033   4.773  1.00 35.82           H  
ATOM    596 HG22 ILE A  37      18.241  -1.694   5.031  1.00 35.82           H  
ATOM    597 HG23 ILE A  37      19.638  -1.062   4.142  1.00 35.82           H  
ATOM    598  CD1 ILE A  37      18.039   1.455   2.432  1.00 35.82           C  
ATOM    599 HD11 ILE A  37      18.677   1.703   3.280  1.00 35.82           H  
ATOM    600 HD12 ILE A  37      16.993   1.592   2.706  1.00 35.82           H  
ATOM    601 HD13 ILE A  37      18.281   2.130   1.611  1.00 35.82           H  
ATOM    602  N   SER A  38      18.267  -4.754   3.163  1.00 27.54           N  
ATOM    603  H   SER A  38      18.932  -4.806   2.404  1.00 27.54           H  
ATOM    604  CA  SER A  38      18.343  -5.774   4.201  1.00 27.54           C  
ATOM    605  HA  SER A  38      17.334  -6.025   4.527  1.00 27.54           H  
ATOM    606  C   SER A  38      19.138  -5.220   5.384  1.00 27.54           C  
ATOM    607  CB  SER A  38      19.012  -7.041   3.653  1.00 27.54           C  
ATOM    608  HB2 SER A  38      18.408  -7.452   2.844  1.00 27.54           H  
ATOM    609  HB3 SER A  38      19.080  -7.784   4.448  1.00 27.54           H  
ATOM    610  O   SER A  38      20.170  -4.586   5.172  1.00 27.54           O  
ATOM    611  OG  SER A  38      20.311  -6.758   3.166  1.00 27.54           O  
ATOM    612  HG  SER A  38      20.708  -6.070   3.705  1.00 27.54           H  
ATOM    613  N   SER A  39      18.702  -5.556   6.600  1.00 29.56           N  
ATOM    614  H   SER A  39      17.814  -6.038   6.617  1.00 29.56           H  
ATOM    615  CA  SER A  39      19.341  -5.355   7.915  1.00 29.56           C  
ATOM    616  HA  SER A  39      18.828  -6.068   8.560  1.00 29.56           H  
ATOM    617  C   SER A  39      19.129  -4.005   8.626  1.00 29.56           C  
ATOM    618  CB  SER A  39      20.797  -5.864   7.951  1.00 29.56           C  
ATOM    619  HB2 SER A  39      21.153  -5.840   8.981  1.00 29.56           H  
ATOM    620  HB3 SER A  39      20.803  -6.904   7.625  1.00 29.56           H  
ATOM    621  O   SER A  39      19.877  -3.052   8.446  1.00 29.56           O  
ATOM    622  OG  SER A  39      21.708  -5.148   7.148  1.00 29.56           O  
ATOM    623  HG  SER A  39      21.228  -4.765   6.410  1.00 29.56           H  
ATOM    624  N   ILE A  40      18.158  -3.978   9.553  1.00 33.79           N  
ATOM    625  H   ILE A  40      17.522  -4.761   9.606  1.00 33.79           H  
ATOM    626  CA  ILE A  40      18.204  -3.130  10.759  1.00 33.79           C  
ATOM    627  HA  ILE A  40      19.227  -2.761  10.837  1.00 33.79           H  
ATOM    628  C   ILE A  40      17.882  -4.019  11.983  1.00 33.79           C  
ATOM    629  CB  ILE A  40      17.287  -1.885  10.668  1.00 33.79           C  
ATOM    630  HB  ILE A  40      16.261  -2.219  10.517  1.00 33.79           H  
ATOM    631  O   ILE A  40      16.954  -4.828  11.894  1.00 33.79           O  
ATOM    632  CG1 ILE A  40      17.702  -0.999   9.469  1.00 33.79           C  
ATOM    633 HG12 ILE A  40      17.582  -1.574   8.550  1.00 33.79           H  
ATOM    634 HG13 ILE A  40      18.754  -0.729   9.562  1.00 33.79           H  
ATOM    635  CG2 ILE A  40      17.345  -1.072  11.979  1.00 33.79           C  
ATOM    636 HG21 ILE A  40      16.648  -0.234  11.934  1.00 33.79           H  
ATOM    637 HG22 ILE A  40      17.037  -1.679  12.830  1.00 33.79           H  
ATOM    638 HG23 ILE A  40      18.351  -0.687  12.144  1.00 33.79           H  
ATOM    639  CD1 ILE A  40      16.887   0.288   9.293  1.00 33.79           C  
ATOM    640 HD11 ILE A  40      17.111   0.997  10.090  1.00 33.79           H  
ATOM    641 HD12 ILE A  40      15.822   0.058   9.291  1.00 33.79           H  
ATOM    642 HD13 ILE A  40      17.150   0.751   8.341  1.00 33.79           H  
ATOM    643  N   PRO A  41      18.635  -3.933  13.101  1.00 29.04           N  
ATOM    644  CA  PRO A  41      18.548  -4.881  14.212  1.00 29.04           C  
ATOM    645  HA  PRO A  41      18.501  -5.890  13.802  1.00 29.04           H  
ATOM    646  C   PRO A  41      17.329  -4.648  15.113  1.00 29.04           C  
ATOM    647  CB  PRO A  41      19.848  -4.735  15.019  1.00 29.04           C  
ATOM    648  HB2 PRO A  41      20.335  -5.699  15.164  1.00 29.04           H  
ATOM    649  HB3 PRO A  41      19.646  -4.272  15.985  1.00 29.04           H  
ATOM    650  O   PRO A  41      16.937  -3.517  15.391  1.00 29.04           O  
ATOM    651  CG  PRO A  41      20.723  -3.797  14.191  1.00 29.04           C  
ATOM    652  HG2 PRO A  41      21.336  -3.152  14.820  1.00 29.04           H  
ATOM    653  HG3 PRO A  41      21.349  -4.381  13.516  1.00 29.04           H  
ATOM    654  CD  PRO A  41      19.714  -2.999  13.381  1.00 29.04           C  
ATOM    655  HD2 PRO A  41      19.329  -2.178  13.985  1.00 29.04           H  
ATOM    656  HD3 PRO A  41      20.212  -2.605  12.495  1.00 29.04           H  
ATOM    657  N   THR A  42      16.782  -5.747  15.632  1.00 27.09           N  
ATOM    658  H   THR A  42      17.139  -6.640  15.325  1.00 27.09           H  
ATOM    659  CA  THR A  42      15.742  -5.793  16.665  1.00 27.09           C  
ATOM    660  HA  THR A  42      14.879  -5.216  16.330  1.00 27.09           H  
ATOM    661  C   THR A  42      16.259  -5.216  17.987  1.00 27.09           C  
ATOM    662  CB  THR A  42      15.330  -7.264  16.886  1.00 27.09           C  
ATOM    663  HB  THR A  42      16.119  -7.778  17.435  1.00 27.09           H  
ATOM    664  O   THR A  42      17.217  -5.742  18.550  1.00 27.09           O  
ATOM    665  CG2 THR A  42      14.020  -7.420  17.654  1.00 27.09           C  
ATOM    666 HG21 THR A  42      13.207  -6.930  17.117  1.00 27.09           H  
ATOM    667 HG22 THR A  42      14.117  -6.973  18.643  1.00 27.09           H  
ATOM    668 HG23 THR A  42      13.792  -8.479  17.769  1.00 27.09           H  
ATOM    669  OG1 THR A  42      15.170  -7.928  15.651  1.00 27.09           O  
ATOM    670  HG1 THR A  42      14.469  -7.494  15.159  1.00 27.09           H  
ATOM    671  N   LEU A  43      15.600  -4.187  18.529  1.00 29.20           N  
ATOM    672  H   LEU A  43      14.866  -3.741  17.996  1.00 29.20           H  
ATOM    673  CA  LEU A  43      15.782  -3.756  19.918  1.00 29.20           C  
ATOM    674  HA  LEU A  43      16.538  -4.390  20.380  1.00 29.20           H  
ATOM    675  C   LEU A  43      14.492  -3.995  20.705  1.00 29.20           C  
ATOM    676  CB  LEU A  43      16.312  -2.309  19.991  1.00 29.20           C  
ATOM    677  HB2 LEU A  43      15.810  -1.770  20.794  1.00 29.20           H  
ATOM    678  HB3 LEU A  43      16.076  -1.796  19.058  1.00 29.20           H  
ATOM    679  O   LEU A  43      13.470  -3.345  20.503  1.00 29.20           O  
ATOM    680  CG  LEU A  43      17.834  -2.266  20.239  1.00 29.20           C  
ATOM    681  HG  LEU A  43      18.323  -3.020  19.623  1.00 29.20           H  
ATOM    682  CD1 LEU A  43      18.403  -0.903  19.854  1.00 29.20           C  
ATOM    683 HD11 LEU A  43      19.479  -0.889  20.028  1.00 29.20           H  
ATOM    684 HD12 LEU A  43      17.930  -0.118  20.445  1.00 29.20           H  
ATOM    685 HD13 LEU A  43      18.218  -0.716  18.797  1.00 29.20           H  
ATOM    686  CD2 LEU A  43      18.172  -2.524  21.713  1.00 29.20           C  
ATOM    687 HD21 LEU A  43      17.811  -3.506  22.018  1.00 29.20           H  
ATOM    688 HD22 LEU A  43      19.253  -2.496  21.849  1.00 29.20           H  
ATOM    689 HD23 LEU A  43      17.712  -1.763  22.343  1.00 29.20           H  
ATOM    690  N   VAL A  44      14.575  -4.990  21.586  1.00 28.02           N  
ATOM    691  H   VAL A  44      15.468  -5.459  21.645  1.00 28.02           H  
ATOM    692  CA  VAL A  44      13.613  -5.318  22.637  1.00 28.02           C  
ATOM    693  HA  VAL A  44      12.597  -5.114  22.298  1.00 28.02           H  
ATOM    694  C   VAL A  44      13.938  -4.453  23.849  1.00 28.02           C  
ATOM    695  CB  VAL A  44      13.756  -6.814  23.014  1.00 28.02           C  
ATOM    696  HB  VAL A  44      14.793  -7.014  23.284  1.00 28.02           H  
ATOM    697  O   VAL A  44      15.039  -4.563  24.381  1.00 28.02           O  
ATOM    698  CG1 VAL A  44      12.878  -7.220  24.206  1.00 28.02           C  
ATOM    699 HG11 VAL A  44      12.987  -8.288  24.396  1.00 28.02           H  
ATOM    700 HG12 VAL A  44      11.832  -6.999  23.993  1.00 28.02           H  
ATOM    701 HG13 VAL A  44      13.189  -6.687  25.104  1.00 28.02           H  
ATOM    702  CG2 VAL A  44      13.403  -7.727  21.833  1.00 28.02           C  
ATOM    703 HG21 VAL A  44      13.499  -8.771  22.129  1.00 28.02           H  
ATOM    704 HG22 VAL A  44      14.085  -7.547  21.002  1.00 28.02           H  
ATOM    705 HG23 VAL A  44      12.380  -7.538  21.506  1.00 28.02           H  
ATOM    706  N   THR A  45      12.983  -3.673  24.350  1.00 32.91           N  
ATOM    707  H   THR A  45      12.157  -3.477  23.802  1.00 32.91           H  
ATOM    708  CA  THR A  45      13.022  -3.171  25.731  1.00 32.91           C  
ATOM    709  HA  THR A  45      13.625  -3.869  26.313  1.00 32.91           H  
ATOM    710  C   THR A  45      11.630  -3.178  26.348  1.00 32.91           C  
ATOM    711  CB  THR A  45      13.684  -1.791  25.900  1.00 32.91           C  
ATOM    712  HB  THR A  45      13.228  -1.285  26.751  1.00 32.91           H  
ATOM    713  O   THR A  45      10.649  -2.673  25.804  1.00 32.91           O  
ATOM    714  CG2 THR A  45      15.185  -1.893  26.172  1.00 32.91           C  
ATOM    715 HG21 THR A  45      15.355  -2.442  27.098  1.00 32.91           H  
ATOM    716 HG22 THR A  45      15.601  -0.892  26.283  1.00 32.91           H  
ATOM    717 HG23 THR A  45      15.697  -2.391  25.349  1.00 32.91           H  
ATOM    718  OG1 THR A  45      13.505  -0.987  24.763  1.00 32.91           O  
ATOM    719  HG1 THR A  45      13.901  -0.129  24.929  1.00 32.91           H  
ATOM    720  N   SER A  46      11.562  -3.824  27.506  1.00 28.08           N  
ATOM    721  H   SER A  46      12.422  -4.191  27.887  1.00 28.08           H  
ATOM    722  CA  SER A  46      10.387  -4.005  28.339  1.00 28.08           C  
ATOM    723  HA  SER A  46       9.519  -4.166  27.701  1.00 28.08           H  
ATOM    724  C   SER A  46      10.138  -2.811  29.264  1.00 28.08           C  
ATOM    725  CB  SER A  46      10.616  -5.250  29.206  1.00 28.08           C  
ATOM    726  HB2 SER A  46      10.772  -6.120  28.568  1.00 28.08           H  
ATOM    727  HB3 SER A  46       9.740  -5.431  29.828  1.00 28.08           H  
ATOM    728  O   SER A  46      11.071  -2.306  29.875  1.00 28.08           O  
ATOM    729  OG  SER A  46      11.752  -5.063  30.032  1.00 28.08           O  
ATOM    730  HG  SER A  46      11.775  -4.151  30.331  1.00 28.08           H  
ATOM    731  N   ALA A  47       8.848  -2.565  29.493  1.00 30.15           N  
ATOM    732  H   ALA A  47       8.219  -2.934  28.794  1.00 30.15           H  
ATOM    733  CA  ALA A  47       8.226  -2.232  30.776  1.00 30.15           C  
ATOM    734  HA  ALA A  47       7.163  -2.361  30.573  1.00 30.15           H  
ATOM    735  C   ALA A  47       8.351  -0.805  31.371  1.00 30.15           C  
ATOM    736  CB  ALA A  47       8.554  -3.341  31.791  1.00 30.15           C  
ATOM    737  HB1 ALA A  47       8.466  -4.322  31.323  1.00 30.15           H  
ATOM    738  HB2 ALA A  47       9.570  -3.210  32.164  1.00 30.15           H  
ATOM    739  HB3 ALA A  47       7.856  -3.317  32.627  1.00 30.15           H  
ATOM    740  O   ALA A  47       9.424  -0.267  31.597  1.00 30.15           O  
ATOM    741  N   GLN A  48       7.162  -0.341  31.789  1.00 28.19           N  
ATOM    742  H   GLN A  48       6.371  -0.876  31.459  1.00 28.19           H  
ATOM    743  CA  GLN A  48       6.836   0.648  32.830  1.00 28.19           C  
ATOM    744  HA  GLN A  48       5.789   0.452  33.062  1.00 28.19           H  
ATOM    745  C   GLN A  48       6.875   2.144  32.469  1.00 28.19           C  
ATOM    746  CB  GLN A  48       7.581   0.347  34.145  1.00 28.19           C  
ATOM    747  HB2 GLN A  48       8.657   0.385  33.976  1.00 28.19           H  
ATOM    748  HB3 GLN A  48       7.332   1.119  34.873  1.00 28.19           H  
ATOM    749  O   GLN A  48       7.893   2.701  32.093  1.00 28.19           O  
ATOM    750  CG  GLN A  48       7.189  -1.016  34.742  1.00 28.19           C  
ATOM    751  HG2 GLN A  48       7.353  -1.804  34.006  1.00 28.19           H  
ATOM    752  HG3 GLN A  48       6.129  -1.002  34.995  1.00 28.19           H  
ATOM    753  CD  GLN A  48       7.980  -1.392  35.991  1.00 28.19           C  
ATOM    754  NE2 GLN A  48       7.625  -2.472  36.651  1.00 28.19           N  
ATOM    755 HE21 GLN A  48       6.879  -3.073  36.333  1.00 28.19           H  
ATOM    756 HE22 GLN A  48       8.205  -2.688  37.449  1.00 28.19           H  
ATOM    757  OE1 GLN A  48       8.910  -0.734  36.413  1.00 28.19           O  
ATOM    758  N   GLY A  49       5.744   2.819  32.725  1.00 29.12           N  
ATOM    759  H   GLY A  49       4.942   2.277  33.015  1.00 29.12           H  
ATOM    760  CA  GLY A  49       5.745   4.248  33.064  1.00 29.12           C  
ATOM    761  HA2 GLY A  49       5.338   4.367  34.068  1.00 29.12           H  
ATOM    762  HA3 GLY A  49       6.772   4.612  33.107  1.00 29.12           H  
ATOM    763  C   GLY A  49       4.984   5.190  32.128  1.00 29.12           C  
ATOM    764  O   GLY A  49       5.558   5.869  31.294  1.00 29.12           O  
ATOM    765  N   THR A  50       3.671   5.288  32.339  1.00 29.43           N  
ATOM    766  H   THR A  50       3.325   4.568  32.957  1.00 29.43           H  
ATOM    767  CA  THR A  50       2.906   6.552  32.437  1.00 29.43           C  
ATOM    768  HA  THR A  50       1.885   6.307  32.145  1.00 29.43           H  
ATOM    769  C   THR A  50       3.306   7.795  31.594  1.00 29.43           C  
ATOM    770  CB  THR A  50       2.841   6.964  33.922  1.00 29.43           C  
ATOM    771  HB  THR A  50       2.418   7.965  34.002  1.00 29.43           H  
ATOM    772  O   THR A  50       4.270   8.493  31.884  1.00 29.43           O  
ATOM    773  CG2 THR A  50       1.977   6.005  34.747  1.00 29.43           C  
ATOM    774 HG21 THR A  50       2.420   5.009  34.772  1.00 29.43           H  
ATOM    775 HG22 THR A  50       1.916   6.377  35.770  1.00 29.43           H  
ATOM    776 HG23 THR A  50       0.971   5.950  34.332  1.00 29.43           H  
ATOM    777  OG1 THR A  50       4.123   6.946  34.501  1.00 29.43           O  
ATOM    778  HG1 THR A  50       4.702   7.488  33.960  1.00 29.43           H  
ATOM    779  N   LYS A  51       2.377   8.208  30.710  1.00 32.94           N  
ATOM    780  H   LYS A  51       1.692   7.509  30.460  1.00 32.94           H  
ATOM    781  CA  LYS A  51       2.045   9.605  30.317  1.00 32.94           C  
ATOM    782  HA  LYS A  51       1.176   9.513  29.665  1.00 32.94           H  
ATOM    783  C   LYS A  51       2.970  10.445  29.396  1.00 32.94           C  
ATOM    784  CB  LYS A  51       1.540  10.403  31.552  1.00 32.94           C  
ATOM    785  HB2 LYS A  51       2.111  10.124  32.437  1.00 32.94           H  
ATOM    786  HB3 LYS A  51       1.708  11.469  31.402  1.00 32.94           H  
ATOM    787  O   LYS A  51       2.627  11.601  29.174  1.00 32.94           O  
ATOM    788  CG  LYS A  51       0.037  10.214  31.822  1.00 32.94           C  
ATOM    789  HG2 LYS A  51      -0.523  10.487  30.928  1.00 32.94           H  
ATOM    790  HG3 LYS A  51      -0.163   9.169  32.060  1.00 32.94           H  
ATOM    791  CD  LYS A  51      -0.422  11.106  32.988  1.00 32.94           C  
ATOM    792  HD2 LYS A  51      -0.151  12.139  32.769  1.00 32.94           H  
ATOM    793  HD3 LYS A  51       0.095  10.794  33.896  1.00 32.94           H  
ATOM    794  CE  LYS A  51      -1.940  11.016  33.196  1.00 32.94           C  
ATOM    795  HE2 LYS A  51      -2.204   9.978  33.400  1.00 32.94           H  
ATOM    796  HE3 LYS A  51      -2.433  11.311  32.270  1.00 32.94           H  
ATOM    797  NZ  LYS A  51      -2.394  11.887  34.312  1.00 32.94           N  
ATOM    798  HZ1 LYS A  51      -3.394  11.824  34.435  1.00 32.94           H  
ATOM    799  HZ2 LYS A  51      -1.952  11.618  35.179  1.00 32.94           H  
ATOM    800  HZ3 LYS A  51      -2.160  12.852  34.128  1.00 32.94           H  
ATOM    801  N   ARG A  52       4.013   9.908  28.745  1.00 36.16           N  
ATOM    802  H   ARG A  52       4.314   8.983  29.017  1.00 36.16           H  
ATOM    803  CA  ARG A  52       4.868  10.666  27.777  1.00 36.16           C  
ATOM    804  HA  ARG A  52       4.583  11.718  27.795  1.00 36.16           H  
ATOM    805  C   ARG A  52       4.727  10.304  26.281  1.00 36.16           C  
ATOM    806  CB  ARG A  52       6.336  10.615  28.232  1.00 36.16           C  
ATOM    807  HB2 ARG A  52       6.979  10.981  27.431  1.00 36.16           H  
ATOM    808  HB3 ARG A  52       6.624   9.586  28.444  1.00 36.16           H  
ATOM    809  O   ARG A  52       5.578  10.627  25.467  1.00 36.16           O  
ATOM    810  CG  ARG A  52       6.593  11.501  29.456  1.00 36.16           C  
ATOM    811  HG2 ARG A  52       6.219  12.507  29.267  1.00 36.16           H  
ATOM    812  HG3 ARG A  52       6.092  11.081  30.328  1.00 36.16           H  
ATOM    813  CD  ARG A  52       8.101  11.567  29.703  1.00 36.16           C  
ATOM    814  HD2 ARG A  52       8.476  10.554  29.856  1.00 36.16           H  
ATOM    815  HD3 ARG A  52       8.581  11.986  28.819  1.00 36.16           H  
ATOM    816  NE  ARG A  52       8.428  12.398  30.875  1.00 36.16           N  
ATOM    817  HE  ARG A  52       7.661  12.866  31.336  1.00 36.16           H  
ATOM    818  NH1 ARG A  52      10.701  12.113  30.752  1.00 36.16           N  
ATOM    819 HH11 ARG A  52      10.577  11.558  29.917  1.00 36.16           H  
ATOM    820 HH12 ARG A  52      11.636  12.308  31.081  1.00 36.16           H  
ATOM    821  NH2 ARG A  52       9.836  13.376  32.376  1.00 36.16           N  
ATOM    822 HH21 ARG A  52      10.778  13.560  32.689  1.00 36.16           H  
ATOM    823 HH22 ARG A  52       9.052  13.822  32.830  1.00 36.16           H  
ATOM    824  CZ  ARG A  52       9.649  12.624  31.327  1.00 36.16           C  
ATOM    825  N   LYS A  53       3.636   9.650  25.882  1.00 35.49           N  
ATOM    826  H   LYS A  53       2.925   9.497  26.583  1.00 35.49           H  
ATOM    827  CA  LYS A  53       3.555   8.873  24.625  1.00 35.49           C  
ATOM    828  HA  LYS A  53       4.531   8.406  24.498  1.00 35.49           H  
ATOM    829  C   LYS A  53       3.358   9.656  23.304  1.00 35.49           C  
ATOM    830  CB  LYS A  53       2.514   7.751  24.819  1.00 35.49           C  
ATOM    831  HB2 LYS A  53       1.563   8.044  24.375  1.00 35.49           H  
ATOM    832  HB3 LYS A  53       2.353   7.583  25.884  1.00 35.49           H  
ATOM    833  O   LYS A  53       2.926   9.051  22.330  1.00 35.49           O  
ATOM    834  CG  LYS A  53       2.997   6.429  24.213  1.00 35.49           C  
ATOM    835  HG2 LYS A  53       3.952   6.163  24.668  1.00 35.49           H  
ATOM    836  HG3 LYS A  53       3.143   6.545  23.139  1.00 35.49           H  
ATOM    837  CD  LYS A  53       1.993   5.301  24.469  1.00 35.49           C  
ATOM    838  HD2 LYS A  53       1.800   5.220  25.539  1.00 35.49           H  
ATOM    839  HD3 LYS A  53       1.066   5.517  23.938  1.00 35.49           H  
ATOM    840  CE  LYS A  53       2.610   3.998  23.953  1.00 35.49           C  
ATOM    841  HE2 LYS A  53       2.837   4.122  22.894  1.00 35.49           H  
ATOM    842  HE3 LYS A  53       3.561   3.841  24.462  1.00 35.49           H  
ATOM    843  NZ  LYS A  53       1.719   2.831  24.156  1.00 35.49           N  
ATOM    844  HZ1 LYS A  53       0.855   2.960  23.650  1.00 35.49           H  
ATOM    845  HZ2 LYS A  53       2.178   2.005  23.800  1.00 35.49           H  
ATOM    846  HZ3 LYS A  53       1.535   2.694  25.140  1.00 35.49           H  
ATOM    847  N   ALA A  54       3.602  10.968  23.264  1.00 40.15           N  
ATOM    848  H   ALA A  54       4.059  11.385  24.062  1.00 40.15           H  
ATOM    849  CA  ALA A  54       3.396  11.788  22.057  1.00 40.15           C  
ATOM    850  HA  ALA A  54       2.993  11.165  21.259  1.00 40.15           H  
ATOM    851  C   ALA A  54       4.686  12.393  21.473  1.00 40.15           C  
ATOM    852  CB  ALA A  54       2.340  12.860  22.356  1.00 40.15           C  
ATOM    853  HB1 ALA A  54       2.705  13.536  23.129  1.00 40.15           H  
ATOM    854  HB2 ALA A  54       1.413  12.389  22.684  1.00 40.15           H  
ATOM    855  HB3 ALA A  54       2.147  13.435  21.450  1.00 40.15           H  
ATOM    856  O   ALA A  54       4.725  12.631  20.275  1.00 40.15           O  
ATOM    857  N   GLU A  55       5.736  12.596  22.274  1.00 40.76           N  
ATOM    858  H   GLU A  55       5.661  12.410  23.264  1.00 40.76           H  
ATOM    859  CA  GLU A  55       7.032  13.124  21.796  1.00 40.76           C  
ATOM    860  HA  GLU A  55       6.884  13.741  20.910  1.00 40.76           H  
ATOM    861  C   GLU A  55       8.013  12.015  21.380  1.00 40.76           C  
ATOM    862  CB  GLU A  55       7.653  14.006  22.895  1.00 40.76           C  
ATOM    863  HB2 GLU A  55       8.711  14.159  22.681  1.00 40.76           H  
ATOM    864  HB3 GLU A  55       7.568  13.488  23.850  1.00 40.76           H  
ATOM    865  O   GLU A  55       8.947  12.249  20.621  1.00 40.76           O  
ATOM    866  CG  GLU A  55       6.980  15.386  22.967  1.00 40.76           C  
ATOM    867  HG2 GLU A  55       7.162  15.913  22.030  1.00 40.76           H  
ATOM    868  HG3 GLU A  55       5.903  15.248  23.066  1.00 40.76           H  
ATOM    869  CD  GLU A  55       7.466  16.237  24.153  1.00 40.76           C  
ATOM    870  OE1 GLU A  55       7.550  17.475  23.988  1.00 40.76           O  
ATOM    871  OE2 GLU A  55       7.657  15.660  25.251  1.00 40.76           O  
ATOM    872  N   GLU A  56       7.794  10.783  21.843  1.00 41.98           N  
ATOM    873  H   GLU A  56       7.023  10.643  22.479  1.00 41.98           H  
ATOM    874  CA  GLU A  56       8.722   9.664  21.627  1.00 41.98           C  
ATOM    875  HA  GLU A  56       9.736  10.035  21.775  1.00 41.98           H  
ATOM    876  C   GLU A  56       8.657   9.110  20.186  1.00 41.98           C  
ATOM    877  CB  GLU A  56       8.427   8.605  22.710  1.00 41.98           C  
ATOM    878  HB2 GLU A  56       7.773   7.832  22.306  1.00 41.98           H  
ATOM    879  HB3 GLU A  56       7.894   9.089  23.528  1.00 41.98           H  
ATOM    880  O   GLU A  56       9.667   8.649  19.652  1.00 41.98           O  
ATOM    881  CG  GLU A  56       9.690   7.969  23.311  1.00 41.98           C  
ATOM    882  HG2 GLU A  56      10.400   8.763  23.542  1.00 41.98           H  
ATOM    883  HG3 GLU A  56      10.142   7.309  22.570  1.00 41.98           H  
ATOM    884  CD  GLU A  56       9.395   7.183  24.605  1.00 41.98           C  
ATOM    885  OE1 GLU A  56      10.360   6.922  25.357  1.00 41.98           O  
ATOM    886  OE2 GLU A  56       8.204   6.877  24.873  1.00 41.98           O  
ATOM    887  N   ASP A  57       7.497   9.245  19.527  1.00 52.67           N  
ATOM    888  H   ASP A  57       6.751   9.740  19.996  1.00 52.67           H  
ATOM    889  CA  ASP A  57       7.230   8.750  18.163  1.00 52.67           C  
ATOM    890  HA  ASP A  57       7.647   7.747  18.079  1.00 52.67           H  
ATOM    891  C   ASP A  57       7.908   9.622  17.086  1.00 52.67           C  
ATOM    892  CB  ASP A  57       5.697   8.669  17.967  1.00 52.67           C  
ATOM    893  HB2 ASP A  57       5.233   8.438  18.926  1.00 52.67           H  
ATOM    894  HB3 ASP A  57       5.325   9.647  17.660  1.00 52.67           H  
ATOM    895  O   ASP A  57       8.360   9.116  16.060  1.00 52.67           O  
ATOM    896  CG  ASP A  57       5.211   7.597  16.976  1.00 52.67           C  
ATOM    897  OD1 ASP A  57       5.913   6.580  16.795  1.00 52.67           O  
ATOM    898  OD2 ASP A  57       4.064   7.748  16.485  1.00 52.67           O  
ATOM    899  N   ASP A  58       8.074  10.925  17.348  1.00 52.68           N  
ATOM    900  H   ASP A  58       7.721  11.298  18.217  1.00 52.68           H  
ATOM    901  CA  ASP A  58       8.812  11.827  16.455  1.00 52.68           C  
ATOM    902  HA  ASP A  58       8.547  11.593  15.424  1.00 52.68           H  
ATOM    903  C   ASP A  58      10.334  11.606  16.548  1.00 52.68           C  
ATOM    904  CB  ASP A  58       8.413  13.293  16.719  1.00 52.68           C  
ATOM    905  HB2 ASP A  58       8.359  13.465  17.794  1.00 52.68           H  
ATOM    906  HB3 ASP A  58       9.197  13.938  16.322  1.00 52.68           H  
ATOM    907  O   ASP A  58      11.023  11.697  15.534  1.00 52.68           O  
ATOM    908  CG  ASP A  58       7.089  13.722  16.050  1.00 52.68           C  
ATOM    909  OD1 ASP A  58       6.702  13.142  14.998  1.00 52.68           O  
ATOM    910  OD2 ASP A  58       6.465  14.680  16.560  1.00 52.68           O  
ATOM    911  N   SER A  59      10.869  11.201  17.710  1.00 55.41           N  
ATOM    912  H   SER A  59      10.263  11.129  18.515  1.00 55.41           H  
ATOM    913  CA  SER A  59      12.312  10.936  17.858  1.00 55.41           C  
ATOM    914  HA  SER A  59      12.844  11.779  17.416  1.00 55.41           H  
ATOM    915  C   SER A  59      12.781   9.675  17.116  1.00 55.41           C  
ATOM    916  CB  SER A  59      12.708  10.878  19.336  1.00 55.41           C  
ATOM    917  HB2 SER A  59      13.785  11.025  19.410  1.00 55.41           H  
ATOM    918  HB3 SER A  59      12.221  11.694  19.871  1.00 55.41           H  
ATOM    919  O   SER A  59      13.890   9.642  16.582  1.00 55.41           O  
ATOM    920  OG  SER A  59      12.386   9.633  19.934  1.00 55.41           O  
ATOM    921  HG  SER A  59      11.460   9.420  19.800  1.00 55.41           H  
ATOM    922  N   ALA A  60      11.923   8.651  17.019  1.00 56.38           N  
ATOM    923  H   ALA A  60      11.038   8.719  17.500  1.00 56.38           H  
ATOM    924  CA  ALA A  60      12.195   7.450  16.230  1.00 56.38           C  
ATOM    925  HA  ALA A  60      13.182   7.069  16.489  1.00 56.38           H  
ATOM    926  C   ALA A  60      12.191   7.755  14.722  1.00 56.38           C  
ATOM    927  CB  ALA A  60      11.149   6.389  16.595  1.00 56.38           C  
ATOM    928  HB1 ALA A  60      11.199   6.174  17.662  1.00 56.38           H  
ATOM    929  HB2 ALA A  60      10.149   6.749  16.352  1.00 56.38           H  
ATOM    930  HB3 ALA A  60      11.345   5.474  16.037  1.00 56.38           H  
ATOM    931  O   ALA A  60      13.021   7.233  13.975  1.00 56.38           O  
ATOM    932  N   VAL A  61      11.297   8.647  14.282  1.00 52.64           N  
ATOM    933  H   VAL A  61      10.649   9.041  14.949  1.00 52.64           H  
ATOM    934  CA  VAL A  61      11.271   9.154  12.905  1.00 52.64           C  
ATOM    935  HA  VAL A  61      11.309   8.302  12.226  1.00 52.64           H  
ATOM    936  C   VAL A  61      12.519   9.995  12.622  1.00 52.64           C  
ATOM    937  CB  VAL A  61       9.959   9.918  12.635  1.00 52.64           C  
ATOM    938  HB  VAL A  61       9.829  10.702  13.382  1.00 52.64           H  
ATOM    939  O   VAL A  61      13.156   9.780  11.595  1.00 52.64           O  
ATOM    940  CG1 VAL A  61       9.931  10.564  11.243  1.00 52.64           C  
ATOM    941 HG11 VAL A  61      10.135   9.814  10.479  1.00 52.64           H  
ATOM    942 HG12 VAL A  61       8.957  11.022  11.069  1.00 52.64           H  
ATOM    943 HG13 VAL A  61      10.688  11.346  11.195  1.00 52.64           H  
ATOM    944  CG2 VAL A  61       8.755   8.966  12.704  1.00 52.64           C  
ATOM    945 HG21 VAL A  61       8.818   8.218  11.914  1.00 52.64           H  
ATOM    946 HG22 VAL A  61       8.732   8.452  13.665  1.00 52.64           H  
ATOM    947 HG23 VAL A  61       7.829   9.534  12.608  1.00 52.64           H  
ATOM    948  N   ASP A  62      12.938  10.868  13.540  1.00 50.55           N  
ATOM    949  H   ASP A  62      12.343  11.061  14.333  1.00 50.55           H  
ATOM    950  CA  ASP A  62      14.156  11.678  13.398  1.00 50.55           C  
ATOM    951  HA  ASP A  62      14.125  12.189  12.436  1.00 50.55           H  
ATOM    952  C   ASP A  62      15.447  10.841  13.380  1.00 50.55           C  
ATOM    953  CB  ASP A  62      14.208  12.754  14.498  1.00 50.55           C  
ATOM    954  HB2 ASP A  62      15.240  13.089  14.600  1.00 50.55           H  
ATOM    955  HB3 ASP A  62      13.910  12.316  15.451  1.00 50.55           H  
ATOM    956  O   ASP A  62      16.358  11.130  12.600  1.00 50.55           O  
ATOM    957  CG  ASP A  62      13.357  13.999  14.201  1.00 50.55           C  
ATOM    958  OD1 ASP A  62      12.967  14.196  13.025  1.00 50.55           O  
ATOM    959  OD2 ASP A  62      13.187  14.804  15.142  1.00 50.55           O  
ATOM    960  N   ALA A  63      15.521   9.752  14.151  1.00 52.45           N  
ATOM    961  H   ALA A  63      14.786   9.595  14.826  1.00 52.45           H  
ATOM    962  CA  ALA A  63      16.653   8.821  14.115  1.00 52.45           C  
ATOM    963  HA  ALA A  63      17.574   9.390  14.241  1.00 52.45           H  
ATOM    964  C   ALA A  63      16.759   8.068  12.771  1.00 52.45           C  
ATOM    965  CB  ALA A  63      16.520   7.855  15.298  1.00 52.45           C  
ATOM    966  HB1 ALA A  63      17.375   7.179  15.317  1.00 52.45           H  
ATOM    967  HB2 ALA A  63      15.603   7.274  15.203  1.00 52.45           H  
ATOM    968  HB3 ALA A  63      16.490   8.418  16.231  1.00 52.45           H  
ATOM    969  O   ALA A  63      17.862   7.825  12.276  1.00 52.45           O  
ATOM    970  N   ILE A  64      15.623   7.751  12.137  1.00 49.45           N  
ATOM    971  H   ILE A  64      14.751   7.950  12.607  1.00 49.45           H  
ATOM    972  CA  ILE A  64      15.575   7.194  10.773  1.00 49.45           C  
ATOM    973  HA  ILE A  64      16.317   6.399  10.694  1.00 49.45           H  
ATOM    974  C   ILE A  64      15.965   8.262   9.736  1.00 49.45           C  
ATOM    975  CB  ILE A  64      14.181   6.575  10.501  1.00 49.45           C  
ATOM    976  HB  ILE A  64      13.421   7.320  10.736  1.00 49.45           H  
ATOM    977  O   ILE A  64      16.615   7.947   8.742  1.00 49.45           O  
ATOM    978  CG1 ILE A  64      13.957   5.338  11.404  1.00 49.45           C  
ATOM    979 HG12 ILE A  64      14.252   5.570  12.427  1.00 49.45           H  
ATOM    980 HG13 ILE A  64      14.592   4.520  11.063  1.00 49.45           H  
ATOM    981  CG2 ILE A  64      14.013   6.171   9.021  1.00 49.45           C  
ATOM    982 HG21 ILE A  64      14.797   5.469   8.736  1.00 49.45           H  
ATOM    983 HG22 ILE A  64      14.073   7.049   8.378  1.00 49.45           H  
ATOM    984 HG23 ILE A  64      13.039   5.710   8.855  1.00 49.45           H  
ATOM    985  CD1 ILE A  64      12.500   4.857  11.450  1.00 49.45           C  
ATOM    986 HD11 ILE A  64      12.194   4.451  10.486  1.00 49.45           H  
ATOM    987 HD12 ILE A  64      11.845   5.684  11.725  1.00 49.45           H  
ATOM    988 HD13 ILE A  64      12.407   4.072  12.200  1.00 49.45           H  
ATOM    989  N   LEU A  65      15.623   9.534   9.969  1.00 44.06           N  
ATOM    990  H   LEU A  65      15.074   9.733  10.793  1.00 44.06           H  
ATOM    991  CA  LEU A  65      15.978  10.648   9.082  1.00 44.06           C  
ATOM    992  HA  LEU A  65      15.762  10.350   8.056  1.00 44.06           H  
ATOM    993  C   LEU A  65      17.478  10.987   9.099  1.00 44.06           C  
ATOM    994  CB  LEU A  65      15.129  11.885   9.441  1.00 44.06           C  
ATOM    995  HB2 LEU A  65      15.526  12.750   8.910  1.00 44.06           H  
ATOM    996  HB3 LEU A  65      15.237  12.087  10.506  1.00 44.06           H  
ATOM    997  O   LEU A  65      17.992  11.485   8.099  1.00 44.06           O  
ATOM    998  CG  LEU A  65      13.632  11.759   9.102  1.00 44.06           C  
ATOM    999  HG  LEU A  65      13.232  10.814   9.470  1.00 44.06           H  
ATOM   1000  CD1 LEU A  65      12.832  12.910   9.712  1.00 44.06           C  
ATOM   1001 HD11 LEU A  65      13.229  13.870   9.383  1.00 44.06           H  
ATOM   1002 HD12 LEU A  65      11.778  12.828   9.447  1.00 44.06           H  
ATOM   1003 HD13 LEU A  65      12.902  12.867  10.799  1.00 44.06           H  
ATOM   1004  CD2 LEU A  65      13.375  11.774   7.594  1.00 44.06           C  
ATOM   1005 HD21 LEU A  65      13.921  10.957   7.122  1.00 44.06           H  
ATOM   1006 HD22 LEU A  65      12.310  11.621   7.423  1.00 44.06           H  
ATOM   1007 HD23 LEU A  65      13.704  12.724   7.173  1.00 44.06           H  
ATOM   1008  N   GLN A  66      18.187  10.704  10.195  1.00 46.79           N  
ATOM   1009  H   GLN A  66      17.685  10.373  11.006  1.00 46.79           H  
ATOM   1010  CA  GLN A  66      19.617  11.007  10.333  1.00 46.79           C  
ATOM   1011  HA  GLN A  66      19.836  11.910   9.762  1.00 46.79           H  
ATOM   1012  C   GLN A  66      20.556   9.927   9.764  1.00 46.79           C  
ATOM   1013  CB  GLN A  66      19.933  11.308  11.807  1.00 46.79           C  
ATOM   1014  HB2 GLN A  66      19.514  10.524  12.437  1.00 46.79           H  
ATOM   1015  HB3 GLN A  66      21.014  11.320  11.944  1.00 46.79           H  
ATOM   1016  O   GLN A  66      21.720  10.226   9.501  1.00 46.79           O  
ATOM   1017  CG  GLN A  66      19.379  12.678  12.234  1.00 46.79           C  
ATOM   1018  HG2 GLN A  66      19.838  13.455  11.623  1.00 46.79           H  
ATOM   1019  HG3 GLN A  66      18.303  12.712  12.065  1.00 46.79           H  
ATOM   1020  CD  GLN A  66      19.645  13.007  13.701  1.00 46.79           C  
ATOM   1021  NE2 GLN A  66      19.119  14.105  14.196  1.00 46.79           N  
ATOM   1022 HE21 GLN A  66      19.246  14.230  15.190  1.00 46.79           H  
ATOM   1023 HE22 GLN A  66      18.429  14.619  13.667  1.00 46.79           H  
ATOM   1024  OE1 GLN A  66      20.338  12.316  14.427  1.00 46.79           O  
ATOM   1025  N   SER A  67      20.087   8.694   9.530  1.00 41.19           N  
ATOM   1026  H   SER A  67      19.120   8.490   9.739  1.00 41.19           H  
ATOM   1027  CA  SER A  67      20.953   7.575   9.111  1.00 41.19           C  
ATOM   1028  HA  SER A  67      21.947   7.754   9.520  1.00 41.19           H  
ATOM   1029  C   SER A  67      21.154   7.440   7.593  1.00 41.19           C  
ATOM   1030  CB  SER A  67      20.472   6.267   9.742  1.00 41.19           C  
ATOM   1031  HB2 SER A  67      21.185   5.472   9.522  1.00 41.19           H  
ATOM   1032  HB3 SER A  67      20.410   6.394  10.823  1.00 41.19           H  
ATOM   1033  O   SER A  67      22.034   6.698   7.158  1.00 41.19           O  
ATOM   1034  OG  SER A  67      19.205   5.910   9.236  1.00 41.19           O  
ATOM   1035  HG  SER A  67      18.658   5.603   9.963  1.00 41.19           H  
ATOM   1036  N   SER A  68      20.432   8.206   6.769  1.00 40.58           N  
ATOM   1037  H   SER A  68      19.680   8.748   7.171  1.00 40.58           H  
ATOM   1038  CA  SER A  68      20.622   8.229   5.314  1.00 40.58           C  
ATOM   1039  HA  SER A  68      21.567   7.743   5.069  1.00 40.58           H  
ATOM   1040  C   SER A  68      20.716   9.661   4.787  1.00 40.58           C  
ATOM   1041  CB  SER A  68      19.530   7.408   4.616  1.00 40.58           C  
ATOM   1042  HB2 SER A  68      19.741   7.365   3.547  1.00 40.58           H  
ATOM   1043  HB3 SER A  68      19.530   6.392   5.011  1.00 40.58           H  
ATOM   1044  O   SER A  68      19.727  10.263   4.364  1.00 40.58           O  
ATOM   1045  OG  SER A  68      18.257   7.987   4.814  1.00 40.58           O  
ATOM   1046  HG  SER A  68      18.363   8.936   4.717  1.00 40.58           H  
ATOM   1047  N   PHE A  69      21.929  10.213   4.781  1.00 39.42           N  
ATOM   1048  H   PHE A  69      22.683   9.694   5.207  1.00 39.42           H  
ATOM   1049  CA  PHE A  69      22.261  11.437   4.053  1.00 39.42           C  
ATOM   1050  HA  PHE A  69      21.512  12.193   4.287  1.00 39.42           H  
ATOM   1051  C   PHE A  69      22.206  11.158   2.536  1.00 39.42           C  
ATOM   1052  CB  PHE A  69      23.630  11.949   4.546  1.00 39.42           C  
ATOM   1053  HB2 PHE A  69      24.428  11.338   4.126  1.00 39.42           H  
ATOM   1054  HB3 PHE A  69      23.675  11.810   5.626  1.00 39.42           H  
ATOM   1055  O   PHE A  69      23.232  10.969   1.884  1.00 39.42           O  
ATOM   1056  CG  PHE A  69      23.916  13.416   4.272  1.00 39.42           C  
ATOM   1057  CD1 PHE A  69      24.571  13.823   3.094  1.00 39.42           C  
ATOM   1058  HD1 PHE A  69      24.845  13.079   2.360  1.00 39.42           H  
ATOM   1059  CD2 PHE A  69      23.554  14.380   5.232  1.00 39.42           C  
ATOM   1060  HD2 PHE A  69      23.054  14.075   6.140  1.00 39.42           H  
ATOM   1061  CE1 PHE A  69      24.859  15.187   2.881  1.00 39.42           C  
ATOM   1062  HE1 PHE A  69      25.347  15.513   1.974  1.00 39.42           H  
ATOM   1063  CE2 PHE A  69      23.845  15.739   5.021  1.00 39.42           C  
ATOM   1064  HE2 PHE A  69      23.563  16.470   5.765  1.00 39.42           H  
ATOM   1065  CZ  PHE A  69      24.497  16.143   3.845  1.00 39.42           C  
ATOM   1066  HZ  PHE A  69      24.710  17.190   3.683  1.00 39.42           H  
ATOM   1067  N   ILE A  70      21.002  11.082   1.962  1.00 41.31           N  
ATOM   1068  H   ILE A  70      20.190  11.144   2.561  1.00 41.31           H  
ATOM   1069  CA  ILE A  70      20.803  11.019   0.509  1.00 41.31           C  
ATOM   1070  HA  ILE A  70      21.569  10.375   0.078  1.00 41.31           H  
ATOM   1071  C   ILE A  70      21.003  12.437  -0.030  1.00 41.31           C  
ATOM   1072  CB  ILE A  70      19.427  10.419   0.124  1.00 41.31           C  
ATOM   1073  HB  ILE A  70      18.641  11.054   0.533  1.00 41.31           H  
ATOM   1074  O   ILE A  70      20.169  13.321   0.167  1.00 41.31           O  
ATOM   1075  CG1 ILE A  70      19.269   8.998   0.718  1.00 41.31           C  
ATOM   1076 HG12 ILE A  70      19.368   9.053   1.802  1.00 41.31           H  
ATOM   1077 HG13 ILE A  70      20.065   8.357   0.340  1.00 41.31           H  
ATOM   1078  CG2 ILE A  70      19.282  10.386  -1.412  1.00 41.31           C  
ATOM   1079 HG21 ILE A  70      18.290  10.034  -1.694  1.00 41.31           H  
ATOM   1080 HG22 ILE A  70      20.026   9.723  -1.852  1.00 41.31           H  
ATOM   1081 HG23 ILE A  70      19.397  11.383  -1.838  1.00 41.31           H  
ATOM   1082  CD1 ILE A  70      17.919   8.329   0.427  1.00 41.31           C  
ATOM   1083 HD11 ILE A  70      17.846   7.406   1.003  1.00 41.31           H  
ATOM   1084 HD12 ILE A  70      17.104   8.992   0.717  1.00 41.31           H  
ATOM   1085 HD13 ILE A  70      17.833   8.080  -0.631  1.00 41.31           H  
ATOM   1086  N   ARG A  71      22.136  12.679  -0.694  1.00 33.84           N  
ATOM   1087  H   ARG A  71      22.781  11.909  -0.801  1.00 33.84           H  
ATOM   1088  CA  ARG A  71      22.392  13.934  -1.412  1.00 33.84           C  
ATOM   1089  HA  ARG A  71      22.172  14.772  -0.750  1.00 33.84           H  
ATOM   1090  C   ARG A  71      21.432  14.027  -2.604  1.00 33.84           C  
ATOM   1091  CB  ARG A  71      23.864  14.010  -1.853  1.00 33.84           C  
ATOM   1092  HB2 ARG A  71      24.128  13.105  -2.400  1.00 33.84           H  
ATOM   1093  HB3 ARG A  71      23.976  14.860  -2.526  1.00 33.84           H  
ATOM   1094  O   ARG A  71      21.600  13.323  -3.592  1.00 33.84           O  
ATOM   1095  CG  ARG A  71      24.821  14.200  -0.668  1.00 33.84           C  
ATOM   1096  HG2 ARG A  71      24.740  13.350   0.010  1.00 33.84           H  
ATOM   1097  HG3 ARG A  71      24.543  15.112  -0.140  1.00 33.84           H  
ATOM   1098  CD  ARG A  71      26.269  14.319  -1.162  1.00 33.84           C  
ATOM   1099  HD2 ARG A  71      26.549  13.382  -1.643  1.00 33.84           H  
ATOM   1100  HD3 ARG A  71      26.314  15.119  -1.901  1.00 33.84           H  
ATOM   1101  NE  ARG A  71      27.210  14.614  -0.062  1.00 33.84           N  
ATOM   1102  HE  ARG A  71      26.849  14.535   0.877  1.00 33.84           H  
ATOM   1103  NH1 ARG A  71      29.079  14.955  -1.356  1.00 33.84           N  
ATOM   1104 HH11 ARG A  71      30.063  15.169  -1.434  1.00 33.84           H  
ATOM   1105 HH12 ARG A  71      28.545  14.698  -2.173  1.00 33.84           H  
ATOM   1106  NH2 ARG A  71      29.210  15.204   0.859  1.00 33.84           N  
ATOM   1107 HH21 ARG A  71      28.799  15.164   1.780  1.00 33.84           H  
ATOM   1108 HH22 ARG A  71      30.193  15.416   0.762  1.00 33.84           H  
ATOM   1109  CZ  ARG A  71      28.490  14.923  -0.191  1.00 33.84           C  
ATOM   1110  N   SER A  72      20.431  14.896  -2.503  1.00 39.81           N  
ATOM   1111  H   SER A  72      20.319  15.383  -1.626  1.00 39.81           H  
ATOM   1112  CA  SER A  72      19.394  15.136  -3.510  1.00 39.81           C  
ATOM   1113  HA  SER A  72      18.937  14.186  -3.786  1.00 39.81           H  
ATOM   1114  C   SER A  72      19.929  15.805  -4.785  1.00 39.81           C  
ATOM   1115  CB  SER A  72      18.311  16.027  -2.887  1.00 39.81           C  
ATOM   1116  HB2 SER A  72      17.790  15.483  -2.099  1.00 39.81           H  
ATOM   1117  HB3 SER A  72      17.613  16.315  -3.674  1.00 39.81           H  
ATOM   1118  O   SER A  72      19.971  17.031  -4.866  1.00 39.81           O  
ATOM   1119  OG  SER A  72      18.871  17.217  -2.368  1.00 39.81           O  
ATOM   1120  HG  SER A  72      19.280  17.658  -3.116  1.00 39.81           H  
ATOM   1121  N   ASN A  73      20.296  15.007  -5.787  1.00 46.36           N  
ATOM   1122  H   ASN A  73      20.389  14.020  -5.594  1.00 46.36           H  
ATOM   1123  CA  ASN A  73      20.388  15.439  -7.190  1.00 46.36           C  
ATOM   1124  HA  ASN A  73      19.977  16.445  -7.282  1.00 46.36           H  
ATOM   1125  C   ASN A  73      19.513  14.587  -8.129  1.00 46.36           C  
ATOM   1126  CB  ASN A  73      21.862  15.469  -7.645  1.00 46.36           C  
ATOM   1127  HB2 ASN A  73      21.917  15.279  -8.717  1.00 46.36           H  
ATOM   1128  HB3 ASN A  73      22.413  14.671  -7.148  1.00 46.36           H  
ATOM   1129  O   ASN A  73      19.522  14.822  -9.337  1.00 46.36           O  
ATOM   1130  CG  ASN A  73      22.560  16.799  -7.416  1.00 46.36           C  
ATOM   1131  ND2 ASN A  73      23.871  16.805  -7.474  1.00 46.36           N  
ATOM   1132 HD21 ASN A  73      24.370  15.950  -7.673  1.00 46.36           H  
ATOM   1133 HD22 ASN A  73      24.309  17.707  -7.355  1.00 46.36           H  
ATOM   1134  OD1 ASN A  73      21.980  17.856  -7.239  1.00 46.36           O  
ATOM   1135  N   ASP A  74      18.755  13.621  -7.605  1.00 56.75           N  
ATOM   1136  H   ASP A  74      18.778  13.424  -6.615  1.00 56.75           H  
ATOM   1137  CA  ASP A  74      17.950  12.746  -8.454  1.00 56.75           C  
ATOM   1138  HA  ASP A  74      18.589  12.449  -9.286  1.00 56.75           H  
ATOM   1139  C   ASP A  74      16.728  13.486  -9.017  1.00 56.75           C  
ATOM   1140  CB  ASP A  74      17.558  11.461  -7.716  1.00 56.75           C  
ATOM   1141  HB2 ASP A  74      16.879  10.885  -8.346  1.00 56.75           H  
ATOM   1142  HB3 ASP A  74      17.033  11.723  -6.797  1.00 56.75           H  
ATOM   1143  O   ASP A  74      16.051  14.223  -8.288  1.00 56.75           O  
ATOM   1144  CG  ASP A  74      18.776  10.590  -7.395  1.00 56.75           C  
ATOM   1145  OD1 ASP A  74      19.748  10.623  -8.185  1.00 56.75           O  
ATOM   1146  OD2 ASP A  74      18.739   9.943  -6.329  1.00 56.75           O  
ATOM   1147  N   PRO A  75      16.434  13.328 -10.319  1.00 66.51           N  
ATOM   1148  CA  PRO A  75      15.266  13.942 -10.926  1.00 66.51           C  
ATOM   1149  HA  PRO A  75      15.281  15.018 -10.749  1.00 66.51           H  
ATOM   1150  C   PRO A  75      13.990  13.350 -10.324  1.00 66.51           C  
ATOM   1151  CB  PRO A  75      15.396  13.662 -12.427  1.00 66.51           C  
ATOM   1152  HB2 PRO A  75      15.978  14.456 -12.895  1.00 66.51           H  
ATOM   1153  HB3 PRO A  75      14.425  13.562 -12.914  1.00 66.51           H  
ATOM   1154  O   PRO A  75      13.919  12.160 -10.032  1.00 66.51           O  
ATOM   1155  CG  PRO A  75      16.191  12.356 -12.478  1.00 66.51           C  
ATOM   1156  HG2 PRO A  75      16.748  12.253 -13.409  1.00 66.51           H  
ATOM   1157  HG3 PRO A  75      15.515  11.511 -12.341  1.00 66.51           H  
ATOM   1158  CD  PRO A  75      17.119  12.465 -11.271  1.00 66.51           C  
ATOM   1159  HD2 PRO A  75      17.299  11.474 -10.853  1.00 66.51           H  
ATOM   1160  HD3 PRO A  75      18.061  12.927 -11.566  1.00 66.51           H  
ATOM   1161  N   PHE A  76      12.949  14.173 -10.191  1.00 74.00           N  
ATOM   1162  H   PHE A  76      13.065  15.147 -10.433  1.00 74.00           H  
ATOM   1163  CA  PHE A  76      11.595  13.663  -9.990  1.00 74.00           C  
ATOM   1164  HA  PHE A  76      11.540  13.121  -9.046  1.00 74.00           H  
ATOM   1165  C   PHE A  76      11.251  12.698 -11.130  1.00 74.00           C  
ATOM   1166  CB  PHE A  76      10.613  14.837  -9.966  1.00 74.00           C  
ATOM   1167  HB2 PHE A  76      10.872  15.511  -9.148  1.00 74.00           H  
ATOM   1168  HB3 PHE A  76      10.700  15.401 -10.895  1.00 74.00           H  
ATOM   1169  O   PHE A  76      11.269  13.106 -12.294  1.00 74.00           O  
ATOM   1170  CG  PHE A  76       9.182  14.396  -9.789  1.00 74.00           C  
ATOM   1171  CD1 PHE A  76       8.339  14.279 -10.911  1.00 74.00           C  
ATOM   1172  HD1 PHE A  76       8.708  14.507 -11.900  1.00 74.00           H  
ATOM   1173  CD2 PHE A  76       8.714  14.047  -8.510  1.00 74.00           C  
ATOM   1174  HD2 PHE A  76       9.353  14.118  -7.642  1.00 74.00           H  
ATOM   1175  CE1 PHE A  76       7.024  13.814 -10.748  1.00 74.00           C  
ATOM   1176  HE1 PHE A  76       6.377  13.691 -11.604  1.00 74.00           H  
ATOM   1177  CE2 PHE A  76       7.402  13.584  -8.349  1.00 74.00           C  
ATOM   1178  HE2 PHE A  76       7.040  13.298  -7.373  1.00 74.00           H  
ATOM   1179  CZ  PHE A  76       6.565  13.470  -9.464  1.00 74.00           C  
ATOM   1180  HZ  PHE A  76       5.568  13.087  -9.304  1.00 74.00           H  
ATOM   1181  N   THR A  77      10.984  11.434 -10.807  1.00 73.14           N  
ATOM   1182  H   THR A  77      11.058  11.137  -9.844  1.00 73.14           H  
ATOM   1183  CA  THR A  77      10.742  10.389 -11.809  1.00 73.14           C  
ATOM   1184  HA  THR A  77      11.169  10.696 -12.764  1.00 73.14           H  
ATOM   1185  C   THR A  77       9.259  10.161 -12.057  1.00 73.14           C  
ATOM   1186  CB  THR A  77      11.415   9.067 -11.415  1.00 73.14           C  
ATOM   1187  HB  THR A  77      11.086   8.282 -12.095  1.00 73.14           H  
ATOM   1188  O   THR A  77       8.864  10.013 -13.210  1.00 73.14           O  
ATOM   1189  CG2 THR A  77      12.940   9.153 -11.472  1.00 73.14           C  
ATOM   1190 HG21 THR A  77      13.254   9.542 -12.441  1.00 73.14           H  
ATOM   1191 HG22 THR A  77      13.366   8.159 -11.335  1.00 73.14           H  
ATOM   1192 HG23 THR A  77      13.310   9.807 -10.683  1.00 73.14           H  
ATOM   1193  OG1 THR A  77      11.060   8.725 -10.095  1.00 73.14           O  
ATOM   1194  HG1 THR A  77      11.559   7.947  -9.836  1.00 73.14           H  
ATOM   1195  N   SER A  78       8.431  10.131 -11.011  1.00 82.89           N  
ATOM   1196  H   SER A  78       8.807  10.218 -10.077  1.00 82.89           H  
ATOM   1197  CA  SER A  78       6.993   9.888 -11.133  1.00 82.89           C  
ATOM   1198  HA  SER A  78       6.581  10.543 -11.900  1.00 82.89           H  
ATOM   1199  C   SER A  78       6.255  10.140  -9.815  1.00 82.89           C  
ATOM   1200  CB  SER A  78       6.771   8.428 -11.548  1.00 82.89           C  
ATOM   1201  HB2 SER A  78       7.301   8.206 -12.474  1.00 82.89           H  
ATOM   1202  HB3 SER A  78       7.149   7.773 -10.763  1.00 82.89           H  
ATOM   1203  O   SER A  78       6.840  10.018  -8.744  1.00 82.89           O  
ATOM   1204  OG  SER A  78       5.397   8.172 -11.739  1.00 82.89           O  
ATOM   1205  HG  SER A  78       5.180   8.192 -12.674  1.00 82.89           H  
ATOM   1206  N   TRP A  79       4.953  10.413  -9.919  1.00 85.47           N  
ATOM   1207  H   TRP A  79       4.560  10.438 -10.849  1.00 85.47           H  
ATOM   1208  CA  TRP A  79       3.982  10.441  -8.817  1.00 85.47           C  
ATOM   1209  HA  TRP A  79       4.411  10.947  -7.952  1.00 85.47           H  
ATOM   1210  C   TRP A  79       3.543   9.032  -8.373  1.00 85.47           C  
ATOM   1211  CB  TRP A  79       2.758  11.225  -9.315  1.00 85.47           C  
ATOM   1212  HB2 TRP A  79       1.993  11.212  -8.538  1.00 85.47           H  
ATOM   1213  HB3 TRP A  79       2.348  10.707 -10.182  1.00 85.47           H  
ATOM   1214  O   TRP A  79       2.826   8.886  -7.385  1.00 85.47           O  
ATOM   1215  CG  TRP A  79       3.017  12.651  -9.696  1.00 85.47           C  
ATOM   1216  CD1 TRP A  79       3.566  13.099 -10.847  1.00 85.47           C  
ATOM   1217  HD1 TRP A  79       3.856  12.465 -11.672  1.00 85.47           H  
ATOM   1218  CD2 TRP A  79       2.706  13.844  -8.937  1.00 85.47           C  
ATOM   1219  CE2 TRP A  79       3.212  14.987  -9.619  1.00 85.47           C  
ATOM   1220  CE3 TRP A  79       2.006  14.066  -7.752  1.00 85.47           C  
ATOM   1221  HE3 TRP A  79       1.570  13.216  -7.249  1.00 85.47           H  
ATOM   1222  NE1 TRP A  79       3.718  14.473 -10.789  1.00 85.47           N  
ATOM   1223  HE1 TRP A  79       4.094  15.019 -11.551  1.00 85.47           H  
ATOM   1224  CH2 TRP A  79       2.442  16.468  -7.888  1.00 85.47           C  
ATOM   1225  HH2 TRP A  79       2.356  17.464  -7.480  1.00 85.47           H  
ATOM   1226  CZ2 TRP A  79       3.104  16.286  -9.108  1.00 85.47           C  
ATOM   1227  HZ2 TRP A  79       3.517  17.125  -9.649  1.00 85.47           H  
ATOM   1228  CZ3 TRP A  79       1.870  15.356  -7.237  1.00 85.47           C  
ATOM   1229  HZ3 TRP A  79       1.298  15.451  -6.326  1.00 85.47           H  
ATOM   1230  N   ALA A  80       3.920   8.000  -9.136  1.00 87.00           N  
ATOM   1231  H   ALA A  80       4.454   8.197  -9.970  1.00 87.00           H  
ATOM   1232  CA  ALA A  80       3.445   6.633  -8.963  1.00 87.00           C  
ATOM   1233  HA  ALA A  80       2.367   6.646  -8.805  1.00 87.00           H  
ATOM   1234  C   ALA A  80       4.078   5.915  -7.769  1.00 87.00           C  
ATOM   1235  CB  ALA A  80       3.759   5.865 -10.248  1.00 87.00           C  
ATOM   1236  HB1 ALA A  80       3.284   4.886 -10.195  1.00 87.00           H  
ATOM   1237  HB2 ALA A  80       4.837   5.749 -10.355  1.00 87.00           H  
ATOM   1238  HB3 ALA A  80       3.382   6.405 -11.117  1.00 87.00           H  
ATOM   1239  O   ALA A  80       3.384   5.290  -6.968  1.00 87.00           O  
ATOM   1240  N   TYR A  81       5.407   5.996  -7.669  1.00 86.66           N  
ATOM   1241  H   TYR A  81       5.896   6.628  -8.287  1.00 86.66           H  
ATOM   1242  CA  TYR A  81       6.171   5.271  -6.664  1.00 86.66           C  
ATOM   1243  HA  TYR A  81       5.762   4.264  -6.583  1.00 86.66           H  
ATOM   1244  C   TYR A  81       6.043   5.951  -5.307  1.00 86.66           C  
ATOM   1245  CB  TYR A  81       7.641   5.158  -7.079  1.00 86.66           C  
ATOM   1246  HB2 TYR A  81       8.221   4.826  -6.218  1.00 86.66           H  
ATOM   1247  HB3 TYR A  81       8.016   6.143  -7.358  1.00 86.66           H  
ATOM   1248  O   TYR A  81       6.288   7.145  -5.183  1.00 86.66           O  
ATOM   1249  CG  TYR A  81       7.884   4.175  -8.204  1.00 86.66           C  
ATOM   1250  CD1 TYR A  81       7.924   2.796  -7.924  1.00 86.66           C  
ATOM   1251  HD1 TYR A  81       7.762   2.441  -6.917  1.00 86.66           H  
ATOM   1252  CD2 TYR A  81       8.074   4.634  -9.522  1.00 86.66           C  
ATOM   1253  HD2 TYR A  81       8.037   5.693  -9.732  1.00 86.66           H  
ATOM   1254  CE1 TYR A  81       8.165   1.874  -8.958  1.00 86.66           C  
ATOM   1255  HE1 TYR A  81       8.185   0.812  -8.758  1.00 86.66           H  
ATOM   1256  CE2 TYR A  81       8.313   3.713 -10.561  1.00 86.66           C  
ATOM   1257  HE2 TYR A  81       8.453   4.063 -11.573  1.00 86.66           H  
ATOM   1258  OH  TYR A  81       8.560   1.430 -11.273  1.00 86.66           O  
ATOM   1259  HH  TYR A  81       8.671   1.842 -12.132  1.00 86.66           H  
ATOM   1260  CZ  TYR A  81       8.361   2.330 -10.277  1.00 86.66           C  
ATOM   1261  N   MET A  82       5.714   5.164  -4.284  1.00 90.41           N  
ATOM   1262  H   MET A  82       5.497   4.195  -4.471  1.00 90.41           H  
ATOM   1263  CA  MET A  82       5.608   5.647  -2.913  1.00 90.41           C  
ATOM   1264  HA  MET A  82       5.996   6.664  -2.864  1.00 90.41           H  
ATOM   1265  C   MET A  82       6.454   4.781  -1.983  1.00 90.41           C  
ATOM   1266  CB  MET A  82       4.127   5.694  -2.520  1.00 90.41           C  
ATOM   1267  HB2 MET A  82       3.750   4.688  -2.332  1.00 90.41           H  
ATOM   1268  HB3 MET A  82       3.567   6.124  -3.350  1.00 90.41           H  
ATOM   1269  O   MET A  82       6.180   3.602  -1.762  1.00 90.41           O  
ATOM   1270  CG  MET A  82       3.914   6.570  -1.286  1.00 90.41           C  
ATOM   1271  HG2 MET A  82       4.388   7.536  -1.464  1.00 90.41           H  
ATOM   1272  HG3 MET A  82       4.399   6.096  -0.433  1.00 90.41           H  
ATOM   1273  SD  MET A  82       2.178   6.867  -0.873  1.00 90.41           S  
ATOM   1274  CE  MET A  82       1.693   7.936  -2.262  1.00 90.41           C  
ATOM   1275  HE1 MET A  82       1.743   7.383  -3.200  1.00 90.41           H  
ATOM   1276  HE2 MET A  82       0.675   8.297  -2.117  1.00 90.41           H  
ATOM   1277  HE3 MET A  82       2.368   8.791  -2.316  1.00 90.41           H  
ATOM   1278  N   SER A  83       7.504   5.357  -1.416  1.00 90.33           N  
ATOM   1279  H   SER A  83       7.693   6.321  -1.650  1.00 90.33           H  
ATOM   1280  CA  SER A  83       8.319   4.698  -0.397  1.00 90.33           C  
ATOM   1281  HA  SER A  83       8.648   3.737  -0.792  1.00 90.33           H  
ATOM   1282  C   SER A  83       7.521   4.440   0.887  1.00 90.33           C  
ATOM   1283  CB  SER A  83       9.564   5.540  -0.103  1.00 90.33           C  
ATOM   1284  HB2 SER A  83      10.116   5.708  -1.027  1.00 90.33           H  
ATOM   1285  HB3 SER A  83      10.207   5.006   0.597  1.00 90.33           H  
ATOM   1286  O   SER A  83       6.510   5.088   1.159  1.00 90.33           O  
ATOM   1287  OG  SER A  83       9.194   6.783   0.455  1.00 90.33           O  
ATOM   1288  HG  SER A  83       8.842   7.294  -0.278  1.00 90.33           H  
ATOM   1289  N   GLN A  84       8.007   3.532   1.739  1.00 92.44           N  
ATOM   1290  H   GLN A  84       8.793   2.968   1.449  1.00 92.44           H  
ATOM   1291  CA  GLN A  84       7.400   3.268   3.055  1.00 92.44           C  
ATOM   1292  HA  GLN A  84       6.393   2.875   2.920  1.00 92.44           H  
ATOM   1293  C   GLN A  84       7.305   4.552   3.900  1.00 92.44           C  
ATOM   1294  CB  GLN A  84       8.258   2.236   3.798  1.00 92.44           C  
ATOM   1295  HB2 GLN A  84       7.875   2.118   4.811  1.00 92.44           H  
ATOM   1296  HB3 GLN A  84       9.277   2.615   3.869  1.00 92.44           H  
ATOM   1297  O   GLN A  84       6.320   4.792   4.600  1.00 92.44           O  
ATOM   1298  CG  GLN A  84       8.288   0.856   3.117  1.00 92.44           C  
ATOM   1299  HG2 GLN A  84       7.299   0.399   3.160  1.00 92.44           H  
ATOM   1300  HG3 GLN A  84       8.564   0.963   2.068  1.00 92.44           H  
ATOM   1301  CD  GLN A  84       9.297  -0.078   3.778  1.00 92.44           C  
ATOM   1302  NE2 GLN A  84       9.716  -1.124   3.103  1.00 92.44           N  
ATOM   1303 HE21 GLN A  84      10.389  -1.717   3.567  1.00 92.44           H  
ATOM   1304 HE22 GLN A  84       9.320  -1.351   2.202  1.00 92.44           H  
ATOM   1305  OE1 GLN A  84       9.738   0.124   4.896  1.00 92.44           O  
ATOM   1306  N   ARG A  85       8.323   5.414   3.783  1.00 89.80           N  
ATOM   1307  H   ARG A  85       9.067   5.157   3.150  1.00 89.80           H  
ATOM   1308  CA  ARG A  85       8.388   6.728   4.430  1.00 89.80           C  
ATOM   1309  HA  ARG A  85       8.224   6.601   5.500  1.00 89.80           H  
ATOM   1310  C   ARG A  85       7.296   7.663   3.921  1.00 89.80           C  
ATOM   1311  CB  ARG A  85       9.791   7.303   4.188  1.00 89.80           C  
ATOM   1312  HB2 ARG A  85      10.526   6.585   4.550  1.00 89.80           H  
ATOM   1313  HB3 ARG A  85       9.943   7.434   3.117  1.00 89.80           H  
ATOM   1314  O   ARG A  85       6.641   8.324   4.725  1.00 89.80           O  
ATOM   1315  CG  ARG A  85      10.021   8.640   4.904  1.00 89.80           C  
ATOM   1316  HG2 ARG A  85       9.329   9.395   4.530  1.00 89.80           H  
ATOM   1317  HG3 ARG A  85       9.848   8.502   5.971  1.00 89.80           H  
ATOM   1318  CD  ARG A  85      11.461   9.125   4.697  1.00 89.80           C  
ATOM   1319  HD2 ARG A  85      11.636   9.955   5.382  1.00 89.80           H  
ATOM   1320  HD3 ARG A  85      12.151   8.322   4.957  1.00 89.80           H  
ATOM   1321  NE  ARG A  85      11.720   9.573   3.308  1.00 89.80           N  
ATOM   1322  HE  ARG A  85      11.077   9.288   2.583  1.00 89.80           H  
ATOM   1323  NH1 ARG A  85      13.633  10.760   3.741  1.00 89.80           N  
ATOM   1324 HH11 ARG A  85      14.354  11.366   3.377  1.00 89.80           H  
ATOM   1325 HH12 ARG A  85      13.748  10.281   4.623  1.00 89.80           H  
ATOM   1326  NH2 ARG A  85      12.708  10.917   1.727  1.00 89.80           N  
ATOM   1327 HH21 ARG A  85      13.075  11.851   1.614  1.00 89.80           H  
ATOM   1328 HH22 ARG A  85      12.065  10.677   0.985  1.00 89.80           H  
ATOM   1329  CZ  ARG A  85      12.681  10.399   2.924  1.00 89.80           C  
ATOM   1330  N   GLU A  86       7.095   7.723   2.609  1.00 91.37           N  
ATOM   1331  H   GLU A  86       7.651   7.147   1.992  1.00 91.37           H  
ATOM   1332  CA  GLU A  86       6.019   8.516   2.011  1.00 91.37           C  
ATOM   1333  HA  GLU A  86       6.059   9.538   2.386  1.00 91.37           H  
ATOM   1334  C   GLU A  86       4.648   7.966   2.377  1.00 91.37           C  
ATOM   1335  CB  GLU A  86       6.166   8.570   0.499  1.00 91.37           C  
ATOM   1336  HB2 GLU A  86       5.259   8.990   0.062  1.00 91.37           H  
ATOM   1337  HB3 GLU A  86       6.301   7.555   0.125  1.00 91.37           H  
ATOM   1338  O   GLU A  86       3.796   8.752   2.756  1.00 91.37           O  
ATOM   1339  CG  GLU A  86       7.342   9.463   0.109  1.00 91.37           C  
ATOM   1340  HG2 GLU A  86       8.216   9.236   0.720  1.00 91.37           H  
ATOM   1341  HG3 GLU A  86       7.075  10.503   0.294  1.00 91.37           H  
ATOM   1342  CD  GLU A  86       7.682   9.234  -1.353  1.00 91.37           C  
ATOM   1343  OE1 GLU A  86       7.640  10.226  -2.098  1.00 91.37           O  
ATOM   1344  OE2 GLU A  86       8.005   8.059  -1.652  1.00 91.37           O  
ATOM   1345  N   MET A  87       4.454   6.646   2.399  1.00 94.62           N  
ATOM   1346  H   MET A  87       5.184   6.051   2.034  1.00 94.62           H  
ATOM   1347  CA  MET A  87       3.194   6.027   2.821  1.00 94.62           C  
ATOM   1348  HA  MET A  87       2.401   6.384   2.164  1.00 94.62           H  
ATOM   1349  C   MET A  87       2.817   6.418   4.263  1.00 94.62           C  
ATOM   1350  CB  MET A  87       3.323   4.505   2.645  1.00 94.62           C  
ATOM   1351  HB2 MET A  87       4.124   4.132   3.283  1.00 94.62           H  
ATOM   1352  HB3 MET A  87       3.592   4.287   1.612  1.00 94.62           H  
ATOM   1353  O   MET A  87       1.692   6.843   4.531  1.00 94.62           O  
ATOM   1354  CG  MET A  87       2.040   3.746   2.994  1.00 94.62           C  
ATOM   1355  HG2 MET A  87       1.813   3.910   4.048  1.00 94.62           H  
ATOM   1356  HG3 MET A  87       2.229   2.681   2.855  1.00 94.62           H  
ATOM   1357  SD  MET A  87       0.573   4.177   2.022  1.00 94.62           S  
ATOM   1358  CE  MET A  87       1.032   3.489   0.409  1.00 94.62           C  
ATOM   1359  HE1 MET A  87       1.915   3.998   0.022  1.00 94.62           H  
ATOM   1360  HE2 MET A  87       0.205   3.637  -0.286  1.00 94.62           H  
ATOM   1361  HE3 MET A  87       1.241   2.423   0.498  1.00 94.62           H  
ATOM   1362  N   ILE A  88       3.770   6.364   5.203  1.00 93.03           N  
ATOM   1363  H   ILE A  88       4.673   5.994   4.943  1.00 93.03           H  
ATOM   1364  CA  ILE A  88       3.542   6.800   6.594  1.00 93.03           C  
ATOM   1365  HA  ILE A  88       2.661   6.285   6.975  1.00 93.03           H  
ATOM   1366  C   ILE A  88       3.240   8.305   6.664  1.00 93.03           C  
ATOM   1367  CB  ILE A  88       4.749   6.426   7.487  1.00 93.03           C  
ATOM   1368  HB  ILE A  88       5.658   6.785   7.005  1.00 93.03           H  
ATOM   1369  O   ILE A  88       2.335   8.725   7.392  1.00 93.03           O  
ATOM   1370  CG1 ILE A  88       4.840   4.892   7.648  1.00 93.03           C  
ATOM   1371 HG12 ILE A  88       4.012   4.539   8.262  1.00 93.03           H  
ATOM   1372 HG13 ILE A  88       4.747   4.420   6.669  1.00 93.03           H  
ATOM   1373  CG2 ILE A  88       4.646   7.087   8.879  1.00 93.03           C  
ATOM   1374 HG21 ILE A  88       5.491   6.799   9.505  1.00 93.03           H  
ATOM   1375 HG22 ILE A  88       4.675   8.174   8.797  1.00 93.03           H  
ATOM   1376 HG23 ILE A  88       3.721   6.785   9.370  1.00 93.03           H  
ATOM   1377  CD1 ILE A  88       6.163   4.415   8.264  1.00 93.03           C  
ATOM   1378 HD11 ILE A  88       6.187   3.325   8.273  1.00 93.03           H  
ATOM   1379 HD12 ILE A  88       7.002   4.782   7.672  1.00 93.03           H  
ATOM   1380 HD13 ILE A  88       6.261   4.758   9.294  1.00 93.03           H  
ATOM   1381  N   ARG A  89       3.983   9.135   5.918  1.00 92.37           N  
ATOM   1382  H   ARG A  89       4.694   8.732   5.325  1.00 92.37           H  
ATOM   1383  CA  ARG A  89       3.731  10.585   5.847  1.00 92.37           C  
ATOM   1384  HA  ARG A  89       3.709  10.998   6.855  1.00 92.37           H  
ATOM   1385  C   ARG A  89       2.358  10.876   5.239  1.00 92.37           C  
ATOM   1386  CB  ARG A  89       4.832  11.285   5.036  1.00 92.37           C  
ATOM   1387  HB2 ARG A  89       4.990  10.739   4.106  1.00 92.37           H  
ATOM   1388  HB3 ARG A  89       4.491  12.287   4.776  1.00 92.37           H  
ATOM   1389  O   ARG A  89       1.641  11.718   5.772  1.00 92.37           O  
ATOM   1390  CG  ARG A  89       6.167  11.420   5.788  1.00 92.37           C  
ATOM   1391  HG2 ARG A  89       6.498  10.445   6.147  1.00 92.37           H  
ATOM   1392  HG3 ARG A  89       6.038  12.087   6.641  1.00 92.37           H  
ATOM   1393  CD  ARG A  89       7.220  12.000   4.831  1.00 92.37           C  
ATOM   1394  HD2 ARG A  89       7.305  11.329   3.977  1.00 92.37           H  
ATOM   1395  HD3 ARG A  89       6.872  12.968   4.470  1.00 92.37           H  
ATOM   1396  NE  ARG A  89       8.553  12.163   5.453  1.00 92.37           N  
ATOM   1397  HE  ARG A  89       8.621  12.027   6.452  1.00 92.37           H  
ATOM   1398  NH1 ARG A  89       9.709  12.678   3.516  1.00 92.37           N  
ATOM   1399 HH11 ARG A  89       8.883  12.561   2.947  1.00 92.37           H  
ATOM   1400 HH12 ARG A  89      10.550  13.001   3.061  1.00 92.37           H  
ATOM   1401  NH2 ARG A  89      10.785  12.677   5.437  1.00 92.37           N  
ATOM   1402 HH21 ARG A  89      11.565  13.004   4.885  1.00 92.37           H  
ATOM   1403 HH22 ARG A  89      10.838  12.670   6.446  1.00 92.37           H  
ATOM   1404  CZ  ARG A  89       9.662  12.500   4.807  1.00 92.37           C  
ATOM   1405  N   ALA A  90       1.969  10.144   4.202  1.00 93.97           N  
ATOM   1406  H   ALA A  90       2.631   9.488   3.813  1.00 93.97           H  
ATOM   1407  CA  ALA A  90       0.705  10.274   3.497  1.00 93.97           C  
ATOM   1408  HA  ALA A  90       0.625  11.286   3.101  1.00 93.97           H  
ATOM   1409  C   ALA A  90      -0.487  10.037   4.426  1.00 93.97           C  
ATOM   1410  CB  ALA A  90       0.703   9.297   2.318  1.00 93.97           C  
ATOM   1411  HB1 ALA A  90      -0.260   9.343   1.809  1.00 93.97           H  
ATOM   1412  HB2 ALA A  90       1.490   9.560   1.612  1.00 93.97           H  
ATOM   1413  HB3 ALA A  90       0.857   8.273   2.659  1.00 93.97           H  
ATOM   1414  O   ALA A  90      -1.454  10.792   4.367  1.00 93.97           O  
ATOM   1415  N   PHE A  91      -0.403   9.089   5.371  1.00 94.55           N  
ATOM   1416  H   PHE A  91       0.372   8.442   5.343  1.00 94.55           H  
ATOM   1417  CA  PHE A  91      -1.454   8.919   6.380  1.00 94.55           C  
ATOM   1418  HA  PHE A  91      -2.381   8.646   5.875  1.00 94.55           H  
ATOM   1419  C   PHE A  91      -1.744  10.215   7.145  1.00 94.55           C  
ATOM   1420  CB  PHE A  91      -1.091   7.807   7.374  1.00 94.55           C  
ATOM   1421  HB2 PHE A  91      -1.895   7.730   8.107  1.00 94.55           H  
ATOM   1422  HB3 PHE A  91      -0.190   8.106   7.909  1.00 94.55           H  
ATOM   1423  O   PHE A  91      -2.901  10.482   7.459  1.00 94.55           O  
ATOM   1424  CG  PHE A  91      -0.875   6.421   6.797  1.00 94.55           C  
ATOM   1425  CD1 PHE A  91      -1.503   6.012   5.602  1.00 94.55           C  
ATOM   1426  HD1 PHE A  91      -2.148   6.678   5.049  1.00 94.55           H  
ATOM   1427  CD2 PHE A  91      -0.039   5.522   7.484  1.00 94.55           C  
ATOM   1428  HD2 PHE A  91       0.445   5.827   8.399  1.00 94.55           H  
ATOM   1429  CE1 PHE A  91      -1.269   4.726   5.089  1.00 94.55           C  
ATOM   1430  HE1 PHE A  91      -1.723   4.427   4.156  1.00 94.55           H  
ATOM   1431  CE2 PHE A  91       0.193   4.236   6.968  1.00 94.55           C  
ATOM   1432  HE2 PHE A  91       0.864   3.564   7.481  1.00 94.55           H  
ATOM   1433  CZ  PHE A  91      -0.418   3.840   5.768  1.00 94.55           C  
ATOM   1434  HZ  PHE A  91      -0.217   2.863   5.355  1.00 94.55           H  
ATOM   1435  N   ARG A  92      -0.737  11.063   7.403  1.00 92.70           N  
ATOM   1436  H   ARG A  92       0.166  10.851   7.003  1.00 92.70           H  
ATOM   1437  CA  ARG A  92      -0.907  12.335   8.132  1.00 92.70           C  
ATOM   1438  HA  ARG A  92      -1.422  12.125   9.069  1.00 92.70           H  
ATOM   1439  C   ARG A  92      -1.805  13.333   7.392  1.00 92.70           C  
ATOM   1440  CB  ARG A  92       0.454  12.986   8.452  1.00 92.70           C  
ATOM   1441  HB2 ARG A  92       0.930  13.305   7.525  1.00 92.70           H  
ATOM   1442  HB3 ARG A  92       0.272  13.884   9.042  1.00 92.70           H  
ATOM   1443  O   ARG A  92      -2.368  14.206   8.051  1.00 92.70           O  
ATOM   1444  CG  ARG A  92       1.419  12.082   9.241  1.00 92.70           C  
ATOM   1445  HG2 ARG A  92       1.594  11.155   8.694  1.00 92.70           H  
ATOM   1446  HG3 ARG A  92       0.972  11.843  10.206  1.00 92.70           H  
ATOM   1447  CD  ARG A  92       2.772  12.778   9.463  1.00 92.70           C  
ATOM   1448  HD2 ARG A  92       3.253  12.919   8.495  1.00 92.70           H  
ATOM   1449  HD3 ARG A  92       2.592  13.757   9.907  1.00 92.70           H  
ATOM   1450  NE  ARG A  92       3.667  11.999  10.352  1.00 92.70           N  
ATOM   1451  HE  ARG A  92       3.354  11.082  10.640  1.00 92.70           H  
ATOM   1452  NH1 ARG A  92       5.392  13.516  10.500  1.00 92.70           N  
ATOM   1453 HH11 ARG A  92       6.220  13.816  10.995  1.00 92.70           H  
ATOM   1454 HH12 ARG A  92       4.949  14.113   9.816  1.00 92.70           H  
ATOM   1455  NH2 ARG A  92       5.431  11.714  11.795  1.00 92.70           N  
ATOM   1456 HH21 ARG A  92       6.162  12.137  12.349  1.00 92.70           H  
ATOM   1457 HH22 ARG A  92       5.043  10.865  12.179  1.00 92.70           H  
ATOM   1458  CZ  ARG A  92       4.822  12.404  10.870  1.00 92.70           C  
ATOM   1459  N   ALA A  93      -1.980  13.188   6.077  1.00 92.25           N  
ATOM   1460  H   ALA A  93      -1.510  12.431   5.600  1.00 92.25           H  
ATOM   1461  CA  ALA A  93      -2.894  14.009   5.285  1.00 92.25           C  
ATOM   1462  HA  ALA A  93      -2.724  15.057   5.532  1.00 92.25           H  
ATOM   1463  C   ALA A  93      -4.377  13.708   5.574  1.00 92.25           C  
ATOM   1464  CB  ALA A  93      -2.567  13.814   3.799  1.00 92.25           C  
ATOM   1465  HB1 ALA A  93      -3.150  14.512   3.198  1.00 92.25           H  
ATOM   1466  HB2 ALA A  93      -2.819  12.801   3.485  1.00 92.25           H  
ATOM   1467  HB3 ALA A  93      -1.508  13.997   3.614  1.00 92.25           H  
ATOM   1468  O   ALA A  93      -5.245  14.514   5.238  1.00 92.25           O  
ATOM   1469  N   PHE A  94      -4.683  12.581   6.230  1.00 93.48           N  
ATOM   1470  H   PHE A  94      -3.936  11.955   6.496  1.00 93.48           H  
ATOM   1471  CA  PHE A  94      -6.052  12.115   6.412  1.00 93.48           C  
ATOM   1472  HA  PHE A  94      -6.701  12.766   5.826  1.00 93.48           H  
ATOM   1473  C   PHE A  94      -6.515  12.129   7.883  1.00 93.48           C  
ATOM   1474  CB  PHE A  94      -6.206  10.730   5.793  1.00 93.48           C  
ATOM   1475  HB2 PHE A  94      -7.248  10.438   5.922  1.00 93.48           H  
ATOM   1476  HB3 PHE A  94      -5.586  10.016   6.336  1.00 93.48           H  
ATOM   1477  O   PHE A  94      -5.770  11.737   8.787  1.00 93.48           O  
ATOM   1478  CG  PHE A  94      -5.867  10.676   4.314  1.00 93.48           C  
ATOM   1479  CD1 PHE A  94      -6.804  11.092   3.348  1.00 93.48           C  
ATOM   1480  HD1 PHE A  94      -7.777  11.452   3.648  1.00 93.48           H  
ATOM   1481  CD2 PHE A  94      -4.601  10.219   3.904  1.00 93.48           C  
ATOM   1482  HD2 PHE A  94      -3.876   9.903   4.639  1.00 93.48           H  
ATOM   1483  CE1 PHE A  94      -6.470  11.054   1.982  1.00 93.48           C  
ATOM   1484  HE1 PHE A  94      -7.181  11.380   1.238  1.00 93.48           H  
ATOM   1485  CE2 PHE A  94      -4.264  10.194   2.541  1.00 93.48           C  
ATOM   1486  HE2 PHE A  94      -3.282   9.867   2.232  1.00 93.48           H  
ATOM   1487  CZ  PHE A  94      -5.196  10.619   1.581  1.00 93.48           C  
ATOM   1488  HZ  PHE A  94      -4.926  10.627   0.535  1.00 93.48           H  
ATOM   1489  N   PRO A  95      -7.786  12.485   8.167  1.00 91.75           N  
ATOM   1490  CA  PRO A  95      -8.333  12.463   9.531  1.00 91.75           C  
ATOM   1491  HA  PRO A  95      -7.745  13.136  10.154  1.00 91.75           H  
ATOM   1492  C   PRO A  95      -8.349  11.072  10.179  1.00 91.75           C  
ATOM   1493  CB  PRO A  95      -9.763  13.002   9.403  1.00 91.75           C  
ATOM   1494  HB2 PRO A  95     -10.047  13.593  10.273  1.00 91.75           H  
ATOM   1495  HB3 PRO A  95     -10.465  12.181   9.258  1.00 91.75           H  
ATOM   1496  O   PRO A  95      -8.300  10.950  11.401  1.00 91.75           O  
ATOM   1497  CG  PRO A  95      -9.719  13.847   8.136  1.00 91.75           C  
ATOM   1498  HG2 PRO A  95      -9.301  14.826   8.371  1.00 91.75           H  
ATOM   1499  HG3 PRO A  95     -10.700  13.942   7.670  1.00 91.75           H  
ATOM   1500  CD  PRO A  95      -8.742  13.089   7.248  1.00 91.75           C  
ATOM   1501  HD2 PRO A  95      -8.272  13.796   6.565  1.00 91.75           H  
ATOM   1502  HD3 PRO A  95      -9.261  12.309   6.691  1.00 91.75           H  
ATOM   1503  N   TRP A  96      -8.415  10.017   9.365  1.00 91.39           N  
ATOM   1504  H   TRP A  96      -8.430  10.184   8.368  1.00 91.39           H  
ATOM   1505  CA  TRP A  96      -8.479   8.620   9.797  1.00 91.39           C  
ATOM   1506  HA  TRP A  96      -9.014   8.578  10.745  1.00 91.39           H  
ATOM   1507  C   TRP A  96      -7.106   7.995  10.078  1.00 91.39           C  
ATOM   1508  CB  TRP A  96      -9.304   7.829   8.774  1.00 91.39           C  
ATOM   1509  HB2 TRP A  96     -10.353   8.084   8.925  1.00 91.39           H  
ATOM   1510  HB3 TRP A  96      -9.212   6.761   8.970  1.00 91.39           H  
ATOM   1511  O   TRP A  96      -7.031   6.797  10.343  1.00 91.39           O  
ATOM   1512  CG  TRP A  96      -8.976   8.083   7.332  1.00 91.39           C  
ATOM   1513  CD1 TRP A  96      -9.750   8.784   6.469  1.00 91.39           C  
ATOM   1514  HD1 TRP A  96     -10.702   9.232   6.710  1.00 91.39           H  
ATOM   1515  CD2 TRP A  96      -7.828   7.619   6.551  1.00 91.39           C  
ATOM   1516  CE2 TRP A  96      -8.012   8.031   5.197  1.00 91.39           C  
ATOM   1517  CE3 TRP A  96      -6.651   6.894   6.840  1.00 91.39           C  
ATOM   1518  HE3 TRP A  96      -6.463   6.561   7.850  1.00 91.39           H  
ATOM   1519  NE1 TRP A  96      -9.187   8.750   5.209  1.00 91.39           N  
ATOM   1520  HE1 TRP A  96      -9.620   9.135   4.382  1.00 91.39           H  
ATOM   1521  CH2 TRP A  96      -5.930   7.012   4.509  1.00 91.39           C  
ATOM   1522  HH2 TRP A  96      -5.208   6.785   3.739  1.00 91.39           H  
ATOM   1523  CZ2 TRP A  96      -7.093   7.727   4.185  1.00 91.39           C  
ATOM   1524  HZ2 TRP A  96      -7.257   8.057   3.170  1.00 91.39           H  
ATOM   1525  CZ3 TRP A  96      -5.709   6.603   5.835  1.00 91.39           C  
ATOM   1526  HZ3 TRP A  96      -4.807   6.060   6.075  1.00 91.39           H  
ATOM   1527  N   ARG A  97      -6.023   8.783  10.082  1.00 92.66           N  
ATOM   1528  H   ARG A  97      -6.144   9.744   9.793  1.00 92.66           H  
ATOM   1529  CA  ARG A  97      -4.642   8.312  10.294  1.00 92.66           C  
ATOM   1530  HA  ARG A  97      -4.342   7.732   9.421  1.00 92.66           H  
ATOM   1531  C   ARG A  97      -4.446   7.392  11.500  1.00 92.66           C  
ATOM   1532  CB  ARG A  97      -3.713   9.531  10.386  1.00 92.66           C  
ATOM   1533  HB2 ARG A  97      -2.678   9.197  10.306  1.00 92.66           H  
ATOM   1534  HB3 ARG A  97      -3.933  10.176   9.536  1.00 92.66           H  
ATOM   1535  O   ARG A  97      -3.656   6.468  11.435  1.00 92.66           O  
ATOM   1536  CG  ARG A  97      -3.876  10.380  11.654  1.00 92.66           C  
ATOM   1537  HG2 ARG A  97      -4.922  10.660  11.779  1.00 92.66           H  
ATOM   1538  HG3 ARG A  97      -3.546   9.811  12.523  1.00 92.66           H  
ATOM   1539  CD  ARG A  97      -3.033  11.653  11.544  1.00 92.66           C  
ATOM   1540  HD2 ARG A  97      -3.391  12.233  10.693  1.00 92.66           H  
ATOM   1541  HD3 ARG A  97      -1.994  11.388  11.349  1.00 92.66           H  
ATOM   1542  NE  ARG A  97      -3.136  12.475  12.767  1.00 92.66           N  
ATOM   1543  HE  ARG A  97      -3.815  13.221  12.737  1.00 92.66           H  
ATOM   1544  NH1 ARG A  97      -1.457  11.479  13.993  1.00 92.66           N  
ATOM   1545 HH11 ARG A  97      -1.275  10.840  13.231  1.00 92.66           H  
ATOM   1546 HH12 ARG A  97      -0.859  11.457  14.806  1.00 92.66           H  
ATOM   1547  NH2 ARG A  97      -2.578  13.199  14.855  1.00 92.66           N  
ATOM   1548 HH21 ARG A  97      -1.962  13.154  15.653  1.00 92.66           H  
ATOM   1549 HH22 ARG A  97      -3.246  13.953  14.778  1.00 92.66           H  
ATOM   1550  CZ  ARG A  97      -2.394  12.378  13.859  1.00 92.66           C  
ATOM   1551  N   SER A  98      -5.180   7.605  12.595  1.00 92.89           N  
ATOM   1552  H   SER A  98      -5.881   8.331  12.568  1.00 92.89           H  
ATOM   1553  CA  SER A  98      -5.082   6.779  13.811  1.00 92.89           C  
ATOM   1554  HA  SER A  98      -4.029   6.641  14.055  1.00 92.89           H  
ATOM   1555  C   SER A  98      -5.688   5.378  13.665  1.00 92.89           C  
ATOM   1556  CB  SER A  98      -5.754   7.505  14.978  1.00 92.89           C  
ATOM   1557  HB2 SER A  98      -5.718   6.875  15.867  1.00 92.89           H  
ATOM   1558  HB3 SER A  98      -5.215   8.430  15.182  1.00 92.89           H  
ATOM   1559  O   SER A  98      -5.507   4.529  14.539  1.00 92.89           O  
ATOM   1560  OG  SER A  98      -7.101   7.807  14.659  1.00 92.89           O  
ATOM   1561  HG  SER A  98      -7.522   8.189  15.432  1.00 92.89           H  
ATOM   1562  N   ARG A  99      -6.424   5.134  12.577  1.00 93.82           N  
ATOM   1563  H   ARG A  99      -6.521   5.880  11.904  1.00 93.82           H  
ATOM   1564  CA  ARG A  99      -7.077   3.861  12.252  1.00 93.82           C  
ATOM   1565  HA  ARG A  99      -7.074   3.220  13.133  1.00 93.82           H  
ATOM   1566  C   ARG A  99      -6.341   3.078  11.173  1.00 93.82           C  
ATOM   1567  CB  ARG A  99      -8.537   4.113  11.856  1.00 93.82           C  
ATOM   1568  HB2 ARG A  99      -8.578   4.821  11.028  1.00 93.82           H  
ATOM   1569  HB3 ARG A  99      -8.983   3.176  11.523  1.00 93.82           H  
ATOM   1570  O   ARG A  99      -6.784   1.989  10.829  1.00 93.82           O  
ATOM   1571  CG  ARG A  99      -9.346   4.645  13.046  1.00 93.82           C  
ATOM   1572  HG2 ARG A  99      -8.858   5.523  13.468  1.00 93.82           H  
ATOM   1573  HG3 ARG A  99      -9.403   3.876  13.817  1.00 93.82           H  
ATOM   1574  CD  ARG A  99     -10.758   5.050  12.630  1.00 93.82           C  
ATOM   1575  HD2 ARG A  99     -11.272   5.433  13.512  1.00 93.82           H  
ATOM   1576  HD3 ARG A  99     -10.685   5.849  11.892  1.00 93.82           H  
ATOM   1577  NE  ARG A  99     -11.526   3.929  12.063  1.00 93.82           N  
ATOM   1578  HE  ARG A  99     -11.045   3.062  11.873  1.00 93.82           H  
ATOM   1579  NH1 ARG A  99     -13.477   5.073  11.762  1.00 93.82           N  
ATOM   1580 HH11 ARG A  99     -13.086   5.865  12.253  1.00 93.82           H  
ATOM   1581 HH12 ARG A  99     -14.390   5.095  11.331  1.00 93.82           H  
ATOM   1582  NH2 ARG A  99     -13.274   3.058  10.893  1.00 93.82           N  
ATOM   1583 HH21 ARG A  99     -12.651   2.294  10.674  1.00 93.82           H  
ATOM   1584 HH22 ARG A  99     -13.988   3.314  10.226  1.00 93.82           H  
ATOM   1585  CZ  ARG A  99     -12.750   4.014  11.588  1.00 93.82           C  
ATOM   1586  N   VAL A 100      -5.239   3.607  10.650  1.00 95.20           N  
ATOM   1587  H   VAL A 100      -4.884   4.476  11.024  1.00 95.20           H  
ATOM   1588  CA  VAL A 100      -4.442   2.966   9.605  1.00 95.20           C  
ATOM   1589  HA  VAL A 100      -4.818   1.957   9.439  1.00 95.20           H  
ATOM   1590  C   VAL A 100      -3.002   2.843  10.069  1.00 95.20           C  
ATOM   1591  CB  VAL A 100      -4.560   3.710   8.263  1.00 95.20           C  
ATOM   1592  HB  VAL A 100      -4.193   4.731   8.368  1.00 95.20           H  
ATOM   1593  O   VAL A 100      -2.475   3.737  10.724  1.00 95.20           O  
ATOM   1594  CG1 VAL A 100      -3.773   3.001   7.154  1.00 95.20           C  
ATOM   1595 HG11 VAL A 100      -2.707   2.998   7.382  1.00 95.20           H  
ATOM   1596 HG12 VAL A 100      -3.889   3.549   6.218  1.00 95.20           H  
ATOM   1597 HG13 VAL A 100      -4.126   1.979   7.020  1.00 95.20           H  
ATOM   1598  CG2 VAL A 100      -6.030   3.740   7.838  1.00 95.20           C  
ATOM   1599 HG21 VAL A 100      -6.128   4.102   6.815  1.00 95.20           H  
ATOM   1600 HG22 VAL A 100      -6.609   4.383   8.501  1.00 95.20           H  
ATOM   1601 HG23 VAL A 100      -6.426   2.726   7.891  1.00 95.20           H  
ATOM   1602  N   ARG A 101      -2.361   1.725   9.736  1.00 95.56           N  
ATOM   1603  H   ARG A 101      -2.867   1.025   9.212  1.00 95.56           H  
ATOM   1604  CA  ARG A 101      -0.925   1.526   9.949  1.00 95.56           C  
ATOM   1605  HA  ARG A 101      -0.457   2.502  10.074  1.00 95.56           H  
ATOM   1606  C   ARG A 101      -0.271   0.888   8.730  1.00 95.56           C  
ATOM   1607  CB  ARG A 101      -0.685   0.723  11.236  1.00 95.56           C  
ATOM   1608  HB2 ARG A 101       0.389   0.668  11.414  1.00 95.56           H  
ATOM   1609  HB3 ARG A 101      -1.137   1.257  12.073  1.00 95.56           H  
ATOM   1610  O   ARG A 101      -0.943   0.209   7.958  1.00 95.56           O  
ATOM   1611  CG  ARG A 101      -1.254  -0.703  11.181  1.00 95.56           C  
ATOM   1612  HG2 ARG A 101      -0.810  -1.242  10.344  1.00 95.56           H  
ATOM   1613  HG3 ARG A 101      -2.336  -0.670  11.050  1.00 95.56           H  
ATOM   1614  CD  ARG A 101      -0.923  -1.444  12.478  1.00 95.56           C  
ATOM   1615  HD2 ARG A 101      -1.408  -0.933  13.310  1.00 95.56           H  
ATOM   1616  HD3 ARG A 101       0.156  -1.425  12.627  1.00 95.56           H  
ATOM   1617  NE  ARG A 101      -1.375  -2.842  12.413  1.00 95.56           N  
ATOM   1618  HE  ARG A 101      -1.697  -3.173  11.515  1.00 95.56           H  
ATOM   1619  NH1 ARG A 101      -0.945  -3.439  14.597  1.00 95.56           N  
ATOM   1620 HH11 ARG A 101      -0.480  -2.557  14.759  1.00 95.56           H  
ATOM   1621 HH12 ARG A 101      -0.946  -4.176  15.288  1.00 95.56           H  
ATOM   1622  NH2 ARG A 101      -1.852  -4.902  13.205  1.00 95.56           N  
ATOM   1623 HH21 ARG A 101      -2.275  -5.382  13.987  1.00 95.56           H  
ATOM   1624 HH22 ARG A 101      -2.252  -5.145  12.310  1.00 95.56           H  
ATOM   1625  CZ  ARG A 101      -1.385  -3.714  13.403  1.00 95.56           C  
ATOM   1626  N   LEU A 102       1.036   1.082   8.598  1.00 96.63           N  
ATOM   1627  H   LEU A 102       1.519   1.612   9.310  1.00 96.63           H  
ATOM   1628  CA  LEU A 102       1.863   0.358   7.638  1.00 96.63           C  
ATOM   1629  HA  LEU A 102       1.256   0.119   6.765  1.00 96.63           H  
ATOM   1630  C   LEU A 102       2.350  -0.954   8.273  1.00 96.63           C  
ATOM   1631  CB  LEU A 102       3.016   1.268   7.178  1.00 96.63           C  
ATOM   1632  HB2 LEU A 102       3.610   1.546   8.049  1.00 96.63           H  
ATOM   1633  HB3 LEU A 102       2.599   2.177   6.746  1.00 96.63           H  
ATOM   1634  O   LEU A 102       2.741  -0.966   9.440  1.00 96.63           O  
ATOM   1635  CG  LEU A 102       3.955   0.626   6.140  1.00 96.63           C  
ATOM   1636  HG  LEU A 102       4.399  -0.279   6.557  1.00 96.63           H  
ATOM   1637  CD1 LEU A 102       3.247   0.276   4.835  1.00 96.63           C  
ATOM   1638 HD11 LEU A 102       2.737   1.148   4.427  1.00 96.63           H  
ATOM   1639 HD12 LEU A 102       3.982  -0.092   4.118  1.00 96.63           H  
ATOM   1640 HD13 LEU A 102       2.531  -0.530   4.996  1.00 96.63           H  
ATOM   1641  CD2 LEU A 102       5.082   1.591   5.790  1.00 96.63           C  
ATOM   1642 HD21 LEU A 102       4.678   2.512   5.368  1.00 96.63           H  
ATOM   1643 HD22 LEU A 102       5.669   1.813   6.681  1.00 96.63           H  
ATOM   1644 HD23 LEU A 102       5.739   1.129   5.054  1.00 96.63           H  
ATOM   1645  N   VAL A 103       2.320  -2.047   7.515  1.00 95.58           N  
ATOM   1646  H   VAL A 103       1.925  -1.966   6.589  1.00 95.58           H  
ATOM   1647  CA  VAL A 103       2.791  -3.378   7.920  1.00 95.58           C  
ATOM   1648  HA  VAL A 103       3.299  -3.311   8.882  1.00 95.58           H  
ATOM   1649  C   VAL A 103       3.797  -3.868   6.884  1.00 95.58           C  
ATOM   1650  CB  VAL A 103       1.604  -4.352   8.067  1.00 95.58           C  
ATOM   1651  HB  VAL A 103       1.056  -4.390   7.126  1.00 95.58           H  
ATOM   1652  O   VAL A 103       3.527  -3.817   5.693  1.00 95.58           O  
ATOM   1653  CG1 VAL A 103       2.055  -5.773   8.431  1.00 95.58           C  
ATOM   1654 HG11 VAL A 103       2.652  -5.767   9.343  1.00 95.58           H  
ATOM   1655 HG12 VAL A 103       1.183  -6.412   8.568  1.00 95.58           H  
ATOM   1656 HG13 VAL A 103       2.636  -6.199   7.612  1.00 95.58           H  
ATOM   1657  CG2 VAL A 103       0.644  -3.863   9.165  1.00 95.58           C  
ATOM   1658 HG21 VAL A 103       0.300  -2.855   8.936  1.00 95.58           H  
ATOM   1659 HG22 VAL A 103       1.146  -3.868  10.132  1.00 95.58           H  
ATOM   1660 HG23 VAL A 103      -0.231  -4.512   9.186  1.00 95.58           H  
ATOM   1661  N   LEU A 104       4.965  -4.333   7.324  1.00 93.64           N  
ATOM   1662  H   LEU A 104       5.138  -4.348   8.319  1.00 93.64           H  
ATOM   1663  CA  LEU A 104       6.049  -4.794   6.445  1.00 93.64           C  
ATOM   1664  HA  LEU A 104       5.820  -4.547   5.409  1.00 93.64           H  
ATOM   1665  C   LEU A 104       6.162  -6.323   6.501  1.00 93.64           C  
ATOM   1666  CB  LEU A 104       7.365  -4.084   6.815  1.00 93.64           C  
ATOM   1667  HB2 LEU A 104       7.685  -4.436   7.796  1.00 93.64           H  
ATOM   1668  HB3 LEU A 104       8.124  -4.386   6.093  1.00 93.64           H  
ATOM   1669  O   LEU A 104       7.185  -6.874   6.897  1.00 93.64           O  
ATOM   1670  CG  LEU A 104       7.313  -2.547   6.857  1.00 93.64           C  
ATOM   1671  HG  LEU A 104       6.637  -2.229   7.651  1.00 93.64           H  
ATOM   1672  CD1 LEU A 104       8.705  -2.014   7.182  1.00 93.64           C  
ATOM   1673 HD11 LEU A 104       9.406  -2.289   6.394  1.00 93.64           H  
ATOM   1674 HD12 LEU A 104       9.053  -2.424   8.130  1.00 93.64           H  
ATOM   1675 HD13 LEU A 104       8.679  -0.927   7.258  1.00 93.64           H  
ATOM   1676  CD2 LEU A 104       6.843  -1.928   5.544  1.00 93.64           C  
ATOM   1677 HD21 LEU A 104       5.793  -2.169   5.376  1.00 93.64           H  
ATOM   1678 HD22 LEU A 104       6.950  -0.845   5.594  1.00 93.64           H  
ATOM   1679 HD23 LEU A 104       7.447  -2.309   4.720  1.00 93.64           H  
ATOM   1680  N   SER A 105       5.055  -7.012   6.236  1.00 90.14           N  
ATOM   1681  H   SER A 105       4.262  -6.519   5.850  1.00 90.14           H  
ATOM   1682  CA  SER A 105       4.967  -8.470   6.319  1.00 90.14           C  
ATOM   1683  HA  SER A 105       5.901  -8.904   5.962  1.00 90.14           H  
ATOM   1684  C   SER A 105       3.820  -8.989   5.456  1.00 90.14           C  
ATOM   1685  CB  SER A 105       4.744  -8.907   7.771  1.00 90.14           C  
ATOM   1686  HB2 SER A 105       3.804  -8.488   8.131  1.00 90.14           H  
ATOM   1687  HB3 SER A 105       5.561  -8.546   8.395  1.00 90.14           H  
ATOM   1688  O   SER A 105       2.806  -8.313   5.293  1.00 90.14           O  
ATOM   1689  OG  SER A 105       4.685 -10.318   7.843  1.00 90.14           O  
ATOM   1690  HG  SER A 105       4.219 -10.569   8.644  1.00 90.14           H  
ATOM   1691  N   ARG A 106       3.956 -10.228   4.972  1.00 90.47           N  
ATOM   1692  H   ARG A 106       4.822 -10.703   5.184  1.00 90.47           H  
ATOM   1693  CA  ARG A 106       2.887 -10.993   4.305  1.00 90.47           C  
ATOM   1694  HA  ARG A 106       2.252 -10.304   3.749  1.00 90.47           H  
ATOM   1695  C   ARG A 106       1.954 -11.710   5.292  1.00 90.47           C  
ATOM   1696  CB  ARG A 106       3.502 -11.991   3.313  1.00 90.47           C  
ATOM   1697  HB2 ARG A 106       2.690 -12.559   2.859  1.00 90.47           H  
ATOM   1698  HB3 ARG A 106       4.152 -12.677   3.855  1.00 90.47           H  
ATOM   1699  O   ARG A 106       1.047 -12.432   4.883  1.00 90.47           O  
ATOM   1700  CG  ARG A 106       4.305 -11.330   2.181  1.00 90.47           C  
ATOM   1701  HG2 ARG A 106       3.650 -10.665   1.619  1.00 90.47           H  
ATOM   1702  HG3 ARG A 106       5.123 -10.743   2.600  1.00 90.47           H  
ATOM   1703  CD  ARG A 106       4.899 -12.373   1.224  1.00 90.47           C  
ATOM   1704  HD2 ARG A 106       5.524 -11.855   0.496  1.00 90.47           H  
ATOM   1705  HD3 ARG A 106       5.522 -13.067   1.788  1.00 90.47           H  
ATOM   1706  NE  ARG A 106       3.844 -13.107   0.507  1.00 90.47           N  
ATOM   1707  HE  ARG A 106       2.915 -12.713   0.536  1.00 90.47           H  
ATOM   1708  NH1 ARG A 106       5.141 -14.663  -0.568  1.00 90.47           N  
ATOM   1709 HH11 ARG A 106       5.212 -15.368  -1.288  1.00 90.47           H  
ATOM   1710 HH12 ARG A 106       5.968 -14.175  -0.254  1.00 90.47           H  
ATOM   1711  NH2 ARG A 106       2.927 -14.617  -0.907  1.00 90.47           N  
ATOM   1712 HH21 ARG A 106       2.993 -15.308  -1.641  1.00 90.47           H  
ATOM   1713 HH22 ARG A 106       2.041 -14.143  -0.806  1.00 90.47           H  
ATOM   1714  CZ  ARG A 106       3.979 -14.129  -0.315  1.00 90.47           C  
ATOM   1715  N   THR A 107       2.188 -11.570   6.595  1.00 89.66           N  
ATOM   1716  H   THR A 107       2.960 -10.982   6.876  1.00 89.66           H  
ATOM   1717  CA  THR A 107       1.320 -12.124   7.642  1.00 89.66           C  
ATOM   1718  HA  THR A 107       0.953 -13.099   7.321  1.00 89.66           H  
ATOM   1719  C   THR A 107       0.123 -11.218   7.880  1.00 89.66           C  
ATOM   1720  CB  THR A 107       2.062 -12.314   8.971  1.00 89.66           C  
ATOM   1721  HB  THR A 107       1.360 -12.689   9.716  1.00 89.66           H  
ATOM   1722  O   THR A 107       0.285  -9.998   7.950  1.00 89.66           O  
ATOM   1723  CG2 THR A 107       3.207 -13.316   8.834  1.00 89.66           C  
ATOM   1724 HG21 THR A 107       2.819 -14.274   8.486  1.00 89.66           H  
ATOM   1725 HG22 THR A 107       3.676 -13.461   9.807  1.00 89.66           H  
ATOM   1726 HG23 THR A 107       3.954 -12.955   8.128  1.00 89.66           H  
ATOM   1727  OG1 THR A 107       2.591 -11.084   9.426  1.00 89.66           O  
ATOM   1728  HG1 THR A 107       1.869 -10.452   9.407  1.00 89.66           H  
ATOM   1729  N   PHE A 108      -1.059 -11.803   8.078  1.00 88.91           N  
ATOM   1730  H   PHE A 108      -1.148 -12.805   7.997  1.00 88.91           H  
ATOM   1731  CA  PHE A 108      -2.252 -11.029   8.400  1.00 88.91           C  
ATOM   1732  HA  PHE A 108      -2.462 -10.391   7.542  1.00 88.91           H  
ATOM   1733  C   PHE A 108      -2.040 -10.161   9.660  1.00 88.91           C  
ATOM   1734  CB  PHE A 108      -3.451 -11.962   8.575  1.00 88.91           C  
ATOM   1735  HB2 PHE A 108      -3.619 -12.506   7.646  1.00 88.91           H  
ATOM   1736  HB3 PHE A 108      -3.223 -12.686   9.357  1.00 88.91           H  
ATOM   1737  O   PHE A 108      -1.644 -10.687  10.705  1.00 88.91           O  
ATOM   1738  CG  PHE A 108      -4.710 -11.204   8.938  1.00 88.91           C  
ATOM   1739  CD1 PHE A 108      -5.211 -11.240  10.254  1.00 88.91           C  
ATOM   1740  HD1 PHE A 108      -4.733 -11.855  11.002  1.00 88.91           H  
ATOM   1741  CD2 PHE A 108      -5.311 -10.366   7.983  1.00 88.91           C  
ATOM   1742  HD2 PHE A 108      -4.920 -10.318   6.978  1.00 88.91           H  
ATOM   1743  CE1 PHE A 108      -6.310 -10.443  10.613  1.00 88.91           C  
ATOM   1744  HE1 PHE A 108      -6.684 -10.460  11.626  1.00 88.91           H  
ATOM   1745  CE2 PHE A 108      -6.362  -9.519   8.364  1.00 88.91           C  
ATOM   1746  HE2 PHE A 108      -6.739  -8.786   7.666  1.00 88.91           H  
ATOM   1747  CZ  PHE A 108      -6.869  -9.565   9.672  1.00 88.91           C  
ATOM   1748  HZ  PHE A 108      -7.658  -8.892   9.975  1.00 88.91           H  
ATOM   1749  N   PRO A 109      -2.279  -8.840   9.586  1.00 88.48           N  
ATOM   1750  CA  PRO A 109      -2.116  -7.961  10.733  1.00 88.48           C  
ATOM   1751  HA  PRO A 109      -1.206  -8.224  11.273  1.00 88.48           H  
ATOM   1752  C   PRO A 109      -3.308  -8.054  11.689  1.00 88.48           C  
ATOM   1753  CB  PRO A 109      -1.956  -6.569  10.128  1.00 88.48           C  
ATOM   1754  HB2 PRO A 109      -0.895  -6.417   9.925  1.00 88.48           H  
ATOM   1755  HB3 PRO A 109      -2.353  -5.779  10.765  1.00 88.48           H  
ATOM   1756  O   PRO A 109      -4.453  -7.998  11.263  1.00 88.48           O  
ATOM   1757  CG  PRO A 109      -2.724  -6.630   8.810  1.00 88.48           C  
ATOM   1758  HG2 PRO A 109      -2.286  -5.969   8.062  1.00 88.48           H  
ATOM   1759  HG3 PRO A 109      -3.776  -6.401   8.977  1.00 88.48           H  
ATOM   1760  CD  PRO A 109      -2.578  -8.079   8.378  1.00 88.48           C  
ATOM   1761  HD2 PRO A 109      -3.503  -8.416   7.909  1.00 88.48           H  
ATOM   1762  HD3 PRO A 109      -1.747  -8.167   7.678  1.00 88.48           H  
ATOM   1763  N   ASP A 110      -3.047  -8.071  12.997  1.00 89.32           N  
ATOM   1764  H   ASP A 110      -2.105  -8.254  13.310  1.00 89.32           H  
ATOM   1765  CA  ASP A 110      -4.111  -7.971  14.007  1.00 89.32           C  
ATOM   1766  HA  ASP A 110      -4.884  -8.705  13.778  1.00 89.32           H  
ATOM   1767  C   ASP A 110      -4.760  -6.572  13.986  1.00 89.32           C  
ATOM   1768  CB  ASP A 110      -3.541  -8.317  15.389  1.00 89.32           C  
ATOM   1769  HB2 ASP A 110      -2.714  -7.644  15.615  1.00 89.32           H  
ATOM   1770  HB3 ASP A 110      -3.158  -9.337  15.372  1.00 89.32           H  
ATOM   1771  O   ASP A 110      -4.135  -5.578  14.377  1.00 89.32           O  
ATOM   1772  CG  ASP A 110      -4.607  -8.204  16.482  1.00 89.32           C  
ATOM   1773  OD1 ASP A 110      -5.792  -8.426  16.154  1.00 89.32           O  
ATOM   1774  OD2 ASP A 110      -4.225  -7.835  17.615  1.00 89.32           O  
ATOM   1775  N   LEU A 111      -5.982  -6.468  13.463  1.00 90.80           N  
ATOM   1776  H   LEU A 111      -6.458  -7.327  13.227  1.00 90.80           H  
ATOM   1777  CA  LEU A 111      -6.692  -5.209  13.242  1.00 90.80           C  
ATOM   1778  HA  LEU A 111      -6.035  -4.372  13.477  1.00 90.80           H  
ATOM   1779  C   LEU A 111      -7.904  -5.101  14.164  1.00 90.80           C  
ATOM   1780  CB  LEU A 111      -7.129  -5.103  11.769  1.00 90.80           C  
ATOM   1781  HB2 LEU A 111      -7.834  -4.278  11.673  1.00 90.80           H  
ATOM   1782  HB3 LEU A 111      -7.655  -6.021  11.505  1.00 90.80           H  
ATOM   1783  O   LEU A 111      -8.742  -5.992  14.198  1.00 90.80           O  
ATOM   1784  CG  LEU A 111      -5.993  -4.886  10.758  1.00 90.80           C  
ATOM   1785  HG  LEU A 111      -5.250  -5.678  10.846  1.00 90.80           H  
ATOM   1786  CD1 LEU A 111      -6.567  -4.906   9.343  1.00 90.80           C  
ATOM   1787 HD11 LEU A 111      -5.771  -4.723   8.621  1.00 90.80           H  
ATOM   1788 HD12 LEU A 111      -6.993  -5.889   9.141  1.00 90.80           H  
ATOM   1789 HD13 LEU A 111      -7.343  -4.148   9.233  1.00 90.80           H  
ATOM   1790  CD2 LEU A 111      -5.287  -3.546  10.982  1.00 90.80           C  
ATOM   1791 HD21 LEU A 111      -4.752  -3.558  11.931  1.00 90.80           H  
ATOM   1792 HD22 LEU A 111      -4.568  -3.383  10.179  1.00 90.80           H  
ATOM   1793 HD23 LEU A 111      -6.017  -2.737  10.975  1.00 90.80           H  
ATOM   1794  N   LYS A 112      -8.055  -3.955  14.834  1.00 91.03           N  
ATOM   1795  H   LYS A 112      -7.339  -3.252  14.723  1.00 91.03           H  
ATOM   1796  CA  LYS A 112      -9.284  -3.607  15.566  1.00 91.03           C  
ATOM   1797  HA  LYS A 112      -9.595  -4.465  16.161  1.00 91.03           H  
ATOM   1798  C   LYS A 112     -10.425  -3.288  14.601  1.00 91.03           C  
ATOM   1799  CB  LYS A 112      -9.039  -2.400  16.479  1.00 91.03           C  
ATOM   1800  HB2 LYS A 112      -8.710  -1.559  15.868  1.00 91.03           H  
ATOM   1801  HB3 LYS A 112      -9.976  -2.128  16.964  1.00 91.03           H  
ATOM   1802  O   LYS A 112     -10.176  -2.853  13.479  1.00 91.03           O  
ATOM   1803  CG  LYS A 112      -7.985  -2.670  17.555  1.00 91.03           C  
ATOM   1804  HG2 LYS A 112      -7.033  -2.918  17.087  1.00 91.03           H  
ATOM   1805  HG3 LYS A 112      -8.308  -3.508  18.173  1.00 91.03           H  
ATOM   1806  CD  LYS A 112      -7.807  -1.425  18.426  1.00 91.03           C  
ATOM   1807  HD2 LYS A 112      -8.753  -1.193  18.914  1.00 91.03           H  
ATOM   1808  HD3 LYS A 112      -7.506  -0.586  17.799  1.00 91.03           H  
ATOM   1809  CE  LYS A 112      -6.732  -1.716  19.472  1.00 91.03           C  
ATOM   1810  HE2 LYS A 112      -5.803  -1.963  18.958  1.00 91.03           H  
ATOM   1811  HE3 LYS A 112      -7.034  -2.598  20.038  1.00 91.03           H  
ATOM   1812  NZ  LYS A 112      -6.540  -0.561  20.378  1.00 91.03           N  
ATOM   1813  HZ1 LYS A 112      -5.833  -0.780  21.065  1.00 91.03           H  
ATOM   1814  HZ2 LYS A 112      -6.259   0.252  19.849  1.00 91.03           H  
ATOM   1815  HZ3 LYS A 112      -7.407  -0.361  20.857  1.00 91.03           H  
ATOM   1816  N   ASP A 113     -11.660  -3.391  15.070  1.00 89.55           N  
ATOM   1817  H   ASP A 113     -11.821  -3.936  15.905  1.00 89.55           H  
ATOM   1818  CA  ASP A 113     -12.845  -3.025  14.293  1.00 89.55           C  
ATOM   1819  HA  ASP A 113     -12.957  -3.737  13.476  1.00 89.55           H  
ATOM   1820  C   ASP A 113     -12.743  -1.614  13.707  1.00 89.55           C  
ATOM   1821  CB  ASP A 113     -14.099  -3.104  15.167  1.00 89.55           C  
ATOM   1822  HB2 ASP A 113     -14.933  -2.677  14.611  1.00 89.55           H  
ATOM   1823  HB3 ASP A 113     -13.952  -2.505  16.065  1.00 89.55           H  
ATOM   1824  O   ASP A 113     -12.498  -0.628  14.409  1.00 89.55           O  
ATOM   1825  CG  ASP A 113     -14.477  -4.526  15.568  1.00 89.55           C  
ATOM   1826  OD1 ASP A 113     -13.705  -5.454  15.246  1.00 89.55           O  
ATOM   1827  OD2 ASP A 113     -15.549  -4.629  16.198  1.00 89.55           O  
ATOM   1828  N   GLY A 114     -12.938  -1.512  12.395  1.00 90.06           N  
ATOM   1829  H   GLY A 114     -13.098  -2.351  11.856  1.00 90.06           H  
ATOM   1830  CA  GLY A 114     -12.823  -0.265  11.654  1.00 90.06           C  
ATOM   1831  HA2 GLY A 114     -13.277  -0.418  10.675  1.00 90.06           H  
ATOM   1832  HA3 GLY A 114     -13.373   0.513  12.182  1.00 90.06           H  
ATOM   1833  C   GLY A 114     -11.383   0.210  11.439  1.00 90.06           C  
ATOM   1834  O   GLY A 114     -11.197   1.328  10.958  1.00 90.06           O  
ATOM   1835  N   HIS A 115     -10.361  -0.568  11.784  1.00 93.66           N  
ATOM   1836  H   HIS A 115     -10.550  -1.475  12.187  1.00 93.66           H  
ATOM   1837  CA  HIS A 115      -8.976  -0.254  11.443  1.00 93.66           C  
ATOM   1838  HA  HIS A 115      -8.887   0.820  11.278  1.00 93.66           H  
ATOM   1839  C   HIS A 115      -8.568  -0.930  10.133  1.00 93.66           C  
ATOM   1840  CB  HIS A 115      -8.021  -0.605  12.591  1.00 93.66           C  
ATOM   1841  HB2 HIS A 115      -8.157  -1.643  12.895  1.00 93.66           H  
ATOM   1842  HB3 HIS A 115      -7.001  -0.525  12.215  1.00 93.66           H  
ATOM   1843  O   HIS A 115      -9.121  -1.956   9.743  1.00 93.66           O  
ATOM   1844  CG  HIS A 115      -8.130   0.306  13.790  1.00 93.66           C  
ATOM   1845  CD2 HIS A 115      -9.252   0.641  14.504  1.00 93.66           C  
ATOM   1846  HD2 HIS A 115     -10.252   0.273  14.328  1.00 93.66           H  
ATOM   1847  ND1 HIS A 115      -7.078   0.987  14.354  1.00 93.66           N  
ATOM   1848  HD1 HIS A 115      -6.132   0.999  14.000  1.00 93.66           H  
ATOM   1849  CE1 HIS A 115      -7.551   1.732  15.364  1.00 93.66           C  
ATOM   1850  HE1 HIS A 115      -6.960   2.421  15.949  1.00 93.66           H  
ATOM   1851  NE2 HIS A 115      -8.870   1.545  15.507  1.00 93.66           N  
ATOM   1852  N   ALA A 116      -7.573  -0.358   9.465  1.00 95.59           N  
ATOM   1853  H   ALA A 116      -7.140   0.464   9.861  1.00 95.59           H  
ATOM   1854  CA  ALA A 116      -6.921  -0.966   8.320  1.00 95.59           C  
ATOM   1855  HA  ALA A 116      -7.283  -1.989   8.216  1.00 95.59           H  
ATOM   1856  C   ALA A 116      -5.409  -1.061   8.516  1.00 95.59           C  
ATOM   1857  CB  ALA A 116      -7.269  -0.209   7.034  1.00 95.59           C  
ATOM   1858  HB1 ALA A 116      -8.344  -0.226   6.854  1.00 95.59           H  
ATOM   1859  HB2 ALA A 116      -6.917   0.821   7.092  1.00 95.59           H  
ATOM   1860  HB3 ALA A 116      -6.786  -0.691   6.184  1.00 95.59           H  
ATOM   1861  O   ALA A 116      -4.801  -0.360   9.328  1.00 95.59           O  
ATOM   1862  N   ALA A 117      -4.802  -1.916   7.712  1.00 96.47           N  
ATOM   1863  H   ALA A 117      -5.381  -2.444   7.073  1.00 96.47           H  
ATOM   1864  CA  ALA A 117      -3.380  -1.916   7.457  1.00 96.47           C  
ATOM   1865  HA  ALA A 117      -2.922  -1.057   7.948  1.00 96.47           H  
ATOM   1866  C   ALA A 117      -3.151  -1.788   5.958  1.00 96.47           C  
ATOM   1867  CB  ALA A 117      -2.742  -3.183   8.019  1.00 96.47           C  
ATOM   1868  HB1 ALA A 117      -3.345  -4.046   7.735  1.00 96.47           H  
ATOM   1869  HB2 ALA A 117      -2.665  -3.117   9.105  1.00 96.47           H  
ATOM   1870  HB3 ALA A 117      -1.743  -3.300   7.601  1.00 96.47           H  
ATOM   1871  O   ALA A 117      -3.789  -2.488   5.173  1.00 96.47           O  
ATOM   1872  N   VAL A 118      -2.215  -0.919   5.594  1.00 97.47           N  
ATOM   1873  H   VAL A 118      -1.729  -0.419   6.324  1.00 97.47           H  
ATOM   1874  CA  VAL A 118      -1.531  -1.013   4.310  1.00 97.47           C  
ATOM   1875  HA  VAL A 118      -2.204  -1.426   3.559  1.00 97.47           H  
ATOM   1876  C   VAL A 118      -0.363  -1.961   4.532  1.00 97.47           C  
ATOM   1877  CB  VAL A 118      -1.043   0.359   3.824  1.00 97.47           C  
ATOM   1878  HB  VAL A 118      -0.310   0.753   4.528  1.00 97.47           H  
ATOM   1879  O   VAL A 118       0.451  -1.705   5.418  1.00 97.47           O  
ATOM   1880  CG1 VAL A 118      -0.384   0.232   2.454  1.00 97.47           C  
ATOM   1881 HG11 VAL A 118      -0.036   1.206   2.111  1.00 97.47           H  
ATOM   1882 HG12 VAL A 118      -1.085  -0.179   1.728  1.00 97.47           H  
ATOM   1883 HG13 VAL A 118       0.474  -0.434   2.542  1.00 97.47           H  
ATOM   1884  CG2 VAL A 118      -2.191   1.362   3.705  1.00 97.47           C  
ATOM   1885 HG21 VAL A 118      -2.595   1.583   4.693  1.00 97.47           H  
ATOM   1886 HG22 VAL A 118      -1.825   2.287   3.260  1.00 97.47           H  
ATOM   1887 HG23 VAL A 118      -2.974   0.954   3.065  1.00 97.47           H  
ATOM   1888  N   SER A 119      -0.283  -3.053   3.781  1.00 96.52           N  
ATOM   1889  H   SER A 119      -0.934  -3.165   3.017  1.00 96.52           H  
ATOM   1890  CA  SER A 119       0.855  -3.970   3.869  1.00 96.52           C  
ATOM   1891  HA  SER A 119       1.426  -3.721   4.763  1.00 96.52           H  
ATOM   1892  C   SER A 119       1.764  -3.767   2.667  1.00 96.52           C  
ATOM   1893  CB  SER A 119       0.447  -5.432   4.058  1.00 96.52           C  
ATOM   1894  HB2 SER A 119       0.034  -5.831   3.132  1.00 96.52           H  
ATOM   1895  HB3 SER A 119       1.330  -6.017   4.318  1.00 96.52           H  
ATOM   1896  O   SER A 119       1.288  -3.732   1.536  1.00 96.52           O  
ATOM   1897  OG  SER A 119      -0.511  -5.542   5.098  1.00 96.52           O  
ATOM   1898  HG  SER A 119      -1.358  -5.277   4.732  1.00 96.52           H  
ATOM   1899  N   PHE A 120       3.057  -3.602   2.926  1.00 95.51           N  
ATOM   1900  H   PHE A 120       3.357  -3.667   3.889  1.00 95.51           H  
ATOM   1901  CA  PHE A 120       4.103  -3.599   1.915  1.00 95.51           C  
ATOM   1902  HA  PHE A 120       3.688  -3.299   0.953  1.00 95.51           H  
ATOM   1903  C   PHE A 120       4.660  -5.012   1.804  1.00 95.51           C  
ATOM   1904  CB  PHE A 120       5.191  -2.605   2.307  1.00 95.51           C  
ATOM   1905  HB2 PHE A 120       4.730  -1.637   2.504  1.00 95.51           H  
ATOM   1906  HB3 PHE A 120       5.657  -2.947   3.230  1.00 95.51           H  
ATOM   1907  O   PHE A 120       5.181  -5.561   2.780  1.00 95.51           O  
ATOM   1908  CG  PHE A 120       6.258  -2.413   1.253  1.00 95.51           C  
ATOM   1909  CD1 PHE A 120       7.551  -2.937   1.438  1.00 95.51           C  
ATOM   1910  HD1 PHE A 120       7.769  -3.545   2.304  1.00 95.51           H  
ATOM   1911  CD2 PHE A 120       5.958  -1.700   0.080  1.00 95.51           C  
ATOM   1912  HD2 PHE A 120       4.945  -1.386  -0.122  1.00 95.51           H  
ATOM   1913  CE1 PHE A 120       8.553  -2.687   0.484  1.00 95.51           C  
ATOM   1914  HE1 PHE A 120       9.536  -3.118   0.605  1.00 95.51           H  
ATOM   1915  CE2 PHE A 120       6.967  -1.407  -0.847  1.00 95.51           C  
ATOM   1916  HE2 PHE A 120       6.729  -0.838  -1.734  1.00 95.51           H  
ATOM   1917  CZ  PHE A 120       8.271  -1.889  -0.636  1.00 95.51           C  
ATOM   1918  HZ  PHE A 120       9.049  -1.683  -1.357  1.00 95.51           H  
ATOM   1919  N   VAL A 121       4.500  -5.604   0.632  1.00 93.14           N  
ATOM   1920  H   VAL A 121       4.119  -5.067  -0.134  1.00 93.14           H  
ATOM   1921  CA  VAL A 121       4.795  -7.009   0.359  1.00 93.14           C  
ATOM   1922  HA  VAL A 121       5.419  -7.411   1.157  1.00 93.14           H  
ATOM   1923  C   VAL A 121       5.592  -7.126  -0.931  1.00 93.14           C  
ATOM   1924  CB  VAL A 121       3.499  -7.844   0.295  1.00 93.14           C  
ATOM   1925  HB  VAL A 121       3.768  -8.876   0.069  1.00 93.14           H  
ATOM   1926  O   VAL A 121       5.579  -6.224  -1.764  1.00 93.14           O  
ATOM   1927  CG1 VAL A 121       2.766  -7.843   1.646  1.00 93.14           C  
ATOM   1928 HG11 VAL A 121       1.939  -8.551   1.614  1.00 93.14           H  
ATOM   1929 HG12 VAL A 121       3.454  -8.131   2.441  1.00 93.14           H  
ATOM   1930 HG13 VAL A 121       2.371  -6.849   1.859  1.00 93.14           H  
ATOM   1931  CG2 VAL A 121       2.524  -7.358  -0.784  1.00 93.14           C  
ATOM   1932 HG21 VAL A 121       2.283  -6.304  -0.646  1.00 93.14           H  
ATOM   1933 HG22 VAL A 121       2.962  -7.501  -1.772  1.00 93.14           H  
ATOM   1934 HG23 VAL A 121       1.596  -7.927  -0.724  1.00 93.14           H  
ATOM   1935  N   GLU A 122       6.280  -8.247  -1.100  1.00 88.46           N  
ATOM   1936  H   GLU A 122       6.267  -8.957  -0.382  1.00 88.46           H  
ATOM   1937  CA  GLU A 122       6.768  -8.658  -2.413  1.00 88.46           C  
ATOM   1938  HA  GLU A 122       7.019  -7.781  -3.010  1.00 88.46           H  
ATOM   1939  C   GLU A 122       5.649  -9.413  -3.122  1.00 88.46           C  
ATOM   1940  CB  GLU A 122       8.030  -9.511  -2.286  1.00 88.46           C  
ATOM   1941  HB2 GLU A 122       8.270  -9.932  -3.263  1.00 88.46           H  
ATOM   1942  HB3 GLU A 122       7.839 -10.324  -1.586  1.00 88.46           H  
ATOM   1943  O   GLU A 122       5.019 -10.311  -2.552  1.00 88.46           O  
ATOM   1944  CG  GLU A 122       9.220  -8.667  -1.803  1.00 88.46           C  
ATOM   1945  HG2 GLU A 122       8.952  -8.173  -0.869  1.00 88.46           H  
ATOM   1946  HG3 GLU A 122       9.423  -7.894  -2.544  1.00 88.46           H  
ATOM   1947  CD  GLU A 122      10.491  -9.496  -1.567  1.00 88.46           C  
ATOM   1948  OE1 GLU A 122      11.490  -8.879  -1.131  1.00 88.46           O  
ATOM   1949  OE2 GLU A 122      10.447 -10.734  -1.751  1.00 88.46           O  
ATOM   1950  N   ASP A 123       5.375  -9.009  -4.351  1.00 78.33           N  
ATOM   1951  H   ASP A 123       5.924  -8.261  -4.751  1.00 78.33           H  
ATOM   1952  CA  ASP A 123       4.386  -9.636  -5.203  1.00 78.33           C  
ATOM   1953  HA  ASP A 123       3.527  -9.885  -4.579  1.00 78.33           H  
ATOM   1954  C   ASP A 123       4.918 -10.964  -5.783  1.00 78.33           C  
ATOM   1955  CB  ASP A 123       3.914  -8.577  -6.215  1.00 78.33           C  
ATOM   1956  HB2 ASP A 123       4.070  -7.581  -5.802  1.00 78.33           H  
ATOM   1957  HB3 ASP A 123       2.834  -8.685  -6.314  1.00 78.33           H  
ATOM   1958  O   ASP A 123       6.084 -11.321  -5.605  1.00 78.33           O  
ATOM   1959  CG  ASP A 123       4.565  -8.626  -7.597  1.00 78.33           C  
ATOM   1960  OD1 ASP A 123       5.764  -8.952  -7.712  1.00 78.33           O  
ATOM   1961  OD2 ASP A 123       3.801  -8.441  -8.571  1.00 78.33           O  
ATOM   1962  N   GLY A 124       4.074 -11.729  -6.486  1.00 71.71           N  
ATOM   1963  H   GLY A 124       3.119 -11.426  -6.608  1.00 71.71           H  
ATOM   1964  CA  GLY A 124       4.481 -13.021  -7.064  1.00 71.71           C  
ATOM   1965  HA2 GLY A 124       4.803 -13.681  -6.259  1.00 71.71           H  
ATOM   1966  HA3 GLY A 124       3.620 -13.473  -7.557  1.00 71.71           H  
ATOM   1967  C   GLY A 124       5.624 -12.942  -8.091  1.00 71.71           C  
ATOM   1968  O   GLY A 124       6.183 -13.974  -8.452  1.00 71.71           O  
ATOM   1969  N   LEU A 125       5.981 -11.736  -8.549  1.00 77.28           N  
ATOM   1970  H   LEU A 125       5.552 -10.922  -8.133  1.00 77.28           H  
ATOM   1971  CA  LEU A 125       7.067 -11.456  -9.488  1.00 77.28           C  
ATOM   1972  HA  LEU A 125       7.399 -12.389  -9.943  1.00 77.28           H  
ATOM   1973  C   LEU A 125       8.307 -10.858  -8.794  1.00 77.28           C  
ATOM   1974  CB  LEU A 125       6.537 -10.526 -10.598  1.00 77.28           C  
ATOM   1975  HB2 LEU A 125       7.348 -10.316 -11.295  1.00 77.28           H  
ATOM   1976  HB3 LEU A 125       6.245  -9.582 -10.138  1.00 77.28           H  
ATOM   1977  O   LEU A 125       9.266 -10.499  -9.475  1.00 77.28           O  
ATOM   1978  CG  LEU A 125       5.334 -11.064 -11.392  1.00 77.28           C  
ATOM   1979  HG  LEU A 125       4.511 -11.293 -10.715  1.00 77.28           H  
ATOM   1980  CD1 LEU A 125       4.850  -9.996 -12.373  1.00 77.28           C  
ATOM   1981 HD11 LEU A 125       3.980 -10.363 -12.918  1.00 77.28           H  
ATOM   1982 HD12 LEU A 125       4.565  -9.100 -11.821  1.00 77.28           H  
ATOM   1983 HD13 LEU A 125       5.642  -9.746 -13.079  1.00 77.28           H  
ATOM   1984  CD2 LEU A 125       5.690 -12.325 -12.184  1.00 77.28           C  
ATOM   1985 HD21 LEU A 125       5.940 -13.133 -11.496  1.00 77.28           H  
ATOM   1986 HD22 LEU A 125       4.832 -12.637 -12.780  1.00 77.28           H  
ATOM   1987 HD23 LEU A 125       6.538 -12.129 -12.839  1.00 77.28           H  
ATOM   1988  N   GLY A 126       8.303 -10.752  -7.461  1.00 81.65           N  
ATOM   1989  H   GLY A 126       7.465 -11.017  -6.964  1.00 81.65           H  
ATOM   1990  CA  GLY A 126       9.395 -10.174  -6.674  1.00 81.65           C  
ATOM   1991  HA2 GLY A 126      10.350 -10.529  -7.061  1.00 81.65           H  
ATOM   1992  HA3 GLY A 126       9.295 -10.511  -5.642  1.00 81.65           H  
ATOM   1993  C   GLY A 126       9.423  -8.643  -6.665  1.00 81.65           C  
ATOM   1994  O   GLY A 126      10.413  -8.055  -6.232  1.00 81.65           O  
ATOM   1995  N   ASN A 127       8.364  -7.977  -7.134  1.00 85.03           N  
ATOM   1996  H   ASN A 127       7.544  -8.501  -7.406  1.00 85.03           H  
ATOM   1997  CA  ASN A 127       8.260  -6.523  -7.088  1.00 85.03           C  
ATOM   1998  HA  ASN A 127       9.264  -6.103  -7.141  1.00 85.03           H  
ATOM   1999  C   ASN A 127       7.627  -6.065  -5.774  1.00 85.03           C  
ATOM   2000  CB  ASN A 127       7.479  -5.995  -8.297  1.00 85.03           C  
ATOM   2001  HB2 ASN A 127       6.472  -6.412  -8.286  1.00 85.03           H  
ATOM   2002  HB3 ASN A 127       7.394  -4.910  -8.234  1.00 85.03           H  
ATOM   2003  O   ASN A 127       6.701  -6.681  -5.252  1.00 85.03           O  
ATOM   2004  CG  ASN A 127       8.165  -6.332  -9.602  1.00 85.03           C  
ATOM   2005  ND2 ASN A 127       7.517  -7.096 -10.446  1.00 85.03           N  
ATOM   2006 HD21 ASN A 127       8.038  -7.415 -11.251  1.00 85.03           H  
ATOM   2007 HD22 ASN A 127       6.655  -7.524 -10.140  1.00 85.03           H  
ATOM   2008  OD1 ASN A 127       9.279  -5.914  -9.876  1.00 85.03           O  
ATOM   2009  N   ALA A 128       8.097  -4.931  -5.265  1.00 90.49           N  
ATOM   2010  H   ALA A 128       8.856  -4.469  -5.744  1.00 90.49           H  
ATOM   2011  CA  ALA A 128       7.472  -4.248  -4.143  1.00 90.49           C  
ATOM   2012  HA  ALA A 128       7.451  -4.914  -3.280  1.00 90.49           H  
ATOM   2013  C   ALA A 128       6.030  -3.829  -4.476  1.00 90.49           C  
ATOM   2014  CB  ALA A 128       8.336  -3.030  -3.820  1.00 90.49           C  
ATOM   2015  HB1 ALA A 128       7.776  -2.372  -3.156  1.00 90.49           H  
ATOM   2016  HB2 ALA A 128       9.266  -3.348  -3.348  1.00 90.49           H  
ATOM   2017  HB3 ALA A 128       8.555  -2.473  -4.731  1.00 90.49           H  
ATOM   2018  O   ALA A 128       5.789  -3.166  -5.485  1.00 90.49           O  
ATOM   2019  N   HIS A 129       5.083  -4.167  -3.602  1.00 94.89           N  
ATOM   2020  H   HIS A 129       5.339  -4.761  -2.826  1.00 94.89           H  
ATOM   2021  CA  HIS A 129       3.659  -3.935  -3.813  1.00 94.89           C  
ATOM   2022  HA  HIS A 129       3.536  -3.126  -4.533  1.00 94.89           H  
ATOM   2023  C   HIS A 129       2.949  -3.525  -2.524  1.00 94.89           C  
ATOM   2024  CB  HIS A 129       3.041  -5.196  -4.423  1.00 94.89           C  
ATOM   2025  HB2 HIS A 129       3.077  -6.012  -3.701  1.00 94.89           H  
ATOM   2026  HB3 HIS A 129       3.635  -5.476  -5.293  1.00 94.89           H  
ATOM   2027  O   HIS A 129       3.299  -3.975  -1.432  1.00 94.89           O  
ATOM   2028  CG  HIS A 129       1.629  -4.993  -4.896  1.00 94.89           C  
ATOM   2029  CD2 HIS A 129       0.574  -5.820  -4.657  1.00 94.89           C  
ATOM   2030  HD2 HIS A 129       0.583  -6.745  -4.099  1.00 94.89           H  
ATOM   2031  ND1 HIS A 129       1.211  -3.933  -5.703  1.00 94.89           N  
ATOM   2032  CE1 HIS A 129      -0.089  -4.163  -5.952  1.00 94.89           C  
ATOM   2033  HE1 HIS A 129      -0.720  -3.546  -6.574  1.00 94.89           H  
ATOM   2034  NE2 HIS A 129      -0.492  -5.282  -5.335  1.00 94.89           N  
ATOM   2035  HE2 HIS A 129      -1.406  -5.700  -5.441  1.00 94.89           H  
ATOM   2036  N   TYR A 130       1.937  -2.669  -2.653  1.00 97.14           N  
ATOM   2037  H   TYR A 130       1.630  -2.439  -3.588  1.00 97.14           H  
ATOM   2038  CA  TYR A 130       1.063  -2.300  -1.545  1.00 97.14           C  
ATOM   2039  HA  TYR A 130       1.482  -2.689  -0.617  1.00 97.14           H  
ATOM   2040  C   TYR A 130      -0.315  -2.915  -1.722  1.00 97.14           C  
ATOM   2041  CB  TYR A 130       0.946  -0.786  -1.378  1.00 97.14           C  
ATOM   2042  HB2 TYR A 130       0.638  -0.347  -2.326  1.00 97.14           H  
ATOM   2043  HB3 TYR A 130       0.157  -0.578  -0.655  1.00 97.14           H  
ATOM   2044  O   TYR A 130      -0.899  -2.881  -2.802  1.00 97.14           O  
ATOM   2045  CG  TYR A 130       2.203  -0.110  -0.883  1.00 97.14           C  
ATOM   2046  CD1 TYR A 130       2.556  -0.152   0.480  1.00 97.14           C  
ATOM   2047  HD1 TYR A 130       1.977  -0.763   1.157  1.00 97.14           H  
ATOM   2048  CD2 TYR A 130       3.014   0.579  -1.794  1.00 97.14           C  
ATOM   2049  HD2 TYR A 130       2.768   0.577  -2.846  1.00 97.14           H  
ATOM   2050  CE1 TYR A 130       3.672   0.571   0.946  1.00 97.14           C  
ATOM   2051  HE1 TYR A 130       3.944   0.568   1.991  1.00 97.14           H  
ATOM   2052  CE2 TYR A 130       4.156   1.253  -1.345  1.00 97.14           C  
ATOM   2053  HE2 TYR A 130       4.787   1.744  -2.071  1.00 97.14           H  
ATOM   2054  OH  TYR A 130       5.567   1.962   0.446  1.00 97.14           O  
ATOM   2055  HH  TYR A 130       5.906   2.465  -0.299  1.00 97.14           H  
ATOM   2056  CZ  TYR A 130       4.477   1.275   0.028  1.00 97.14           C  
ATOM   2057  N   ILE A 131      -0.845  -3.406  -0.610  1.00 97.24           N  
ATOM   2058  H   ILE A 131      -0.264  -3.411   0.216  1.00 97.24           H  
ATOM   2059  CA  ILE A 131      -2.196  -3.948  -0.483  1.00 97.24           C  
ATOM   2060  HA  ILE A 131      -2.797  -3.650  -1.343  1.00 97.24           H  
ATOM   2061  C   ILE A 131      -2.865  -3.378   0.766  1.00 97.24           C  
ATOM   2062  CB  ILE A 131      -2.148  -5.487  -0.431  1.00 97.24           C  
ATOM   2063  HB  ILE A 131      -3.153  -5.851  -0.215  1.00 97.24           H  
ATOM   2064  O   ILE A 131      -2.189  -2.894   1.680  1.00 97.24           O  
ATOM   2065  CG1 ILE A 131      -1.183  -5.957   0.679  1.00 97.24           C  
ATOM   2066 HG12 ILE A 131      -0.166  -6.007   0.290  1.00 97.24           H  
ATOM   2067 HG13 ILE A 131      -1.185  -5.238   1.498  1.00 97.24           H  
ATOM   2068  CG2 ILE A 131      -1.721  -6.051  -1.795  1.00 97.24           C  
ATOM   2069 HG21 ILE A 131      -1.849  -7.133  -1.822  1.00 97.24           H  
ATOM   2070 HG22 ILE A 131      -0.679  -5.810  -2.006  1.00 97.24           H  
ATOM   2071 HG23 ILE A 131      -2.333  -5.620  -2.587  1.00 97.24           H  
ATOM   2072  CD1 ILE A 131      -1.549  -7.301   1.287  1.00 97.24           C  
ATOM   2073 HD11 ILE A 131      -2.484  -7.207   1.839  1.00 97.24           H  
ATOM   2074 HD12 ILE A 131      -0.756  -7.582   1.980  1.00 97.24           H  
ATOM   2075 HD13 ILE A 131      -1.621  -8.059   0.507  1.00 97.24           H  
ATOM   2076  N   VAL A 132      -4.189  -3.476   0.855  1.00 97.54           N  
ATOM   2077  H   VAL A 132      -4.688  -3.898   0.085  1.00 97.54           H  
ATOM   2078  CA  VAL A 132      -4.949  -3.047   2.033  1.00 97.54           C  
ATOM   2079  HA  VAL A 132      -4.242  -2.727   2.798  1.00 97.54           H  
ATOM   2080  C   VAL A 132      -5.744  -4.204   2.621  1.00 97.54           C  
ATOM   2081  CB  VAL A 132      -5.843  -1.828   1.742  1.00 97.54           C  
ATOM   2082  HB  VAL A 132      -6.609  -2.091   1.012  1.00 97.54           H  
ATOM   2083  O   VAL A 132      -6.449  -4.928   1.926  1.00 97.54           O  
ATOM   2084  CG1 VAL A 132      -6.548  -1.332   3.011  1.00 97.54           C  
ATOM   2085 HG11 VAL A 132      -7.250  -2.084   3.370  1.00 97.54           H  
ATOM   2086 HG12 VAL A 132      -7.111  -0.427   2.784  1.00 97.54           H  
ATOM   2087 HG13 VAL A 132      -5.811  -1.114   3.783  1.00 97.54           H  
ATOM   2088  CG2 VAL A 132      -5.023  -0.666   1.178  1.00 97.54           C  
ATOM   2089 HG21 VAL A 132      -4.671  -0.939   0.183  1.00 97.54           H  
ATOM   2090 HG22 VAL A 132      -4.164  -0.467   1.819  1.00 97.54           H  
ATOM   2091 HG23 VAL A 132      -5.635   0.231   1.081  1.00 97.54           H  
ATOM   2092  N   THR A 133      -5.686  -4.324   3.942  1.00 95.93           N  
ATOM   2093  H   THR A 133      -5.045  -3.713   4.429  1.00 95.93           H  
ATOM   2094  CA  THR A 133      -6.640  -5.105   4.739  1.00 95.93           C  
ATOM   2095  HA  THR A 133      -7.340  -5.615   4.077  1.00 95.93           H  
ATOM   2096  C   THR A 133      -7.423  -4.160   5.636  1.00 95.93           C  
ATOM   2097  CB  THR A 133      -5.947  -6.175   5.591  1.00 95.93           C  
ATOM   2098  HB  THR A 133      -6.669  -6.586   6.297  1.00 95.93           H  
ATOM   2099  O   THR A 133      -6.811  -3.345   6.325  1.00 95.93           O  
ATOM   2100  CG2 THR A 133      -5.392  -7.317   4.749  1.00 95.93           C  
ATOM   2101 HG21 THR A 133      -6.218  -7.838   4.266  1.00 95.93           H  
ATOM   2102 HG22 THR A 133      -4.707  -6.935   3.992  1.00 95.93           H  
ATOM   2103 HG23 THR A 133      -4.860  -8.018   5.392  1.00 95.93           H  
ATOM   2104  OG1 THR A 133      -4.877  -5.611   6.313  1.00 95.93           O  
ATOM   2105  HG1 THR A 133      -5.036  -4.665   6.338  1.00 95.93           H  
ATOM   2106  N   TYR A 134      -8.749  -4.264   5.661  1.00 94.27           N  
ATOM   2107  H   TYR A 134      -9.182  -4.939   5.048  1.00 94.27           H  
ATOM   2108  CA  TYR A 134      -9.635  -3.451   6.497  1.00 94.27           C  
ATOM   2109  HA  TYR A 134      -9.047  -2.857   7.196  1.00 94.27           H  
ATOM   2110  C   TYR A 134     -10.558  -4.345   7.325  1.00 94.27           C  
ATOM   2111  CB  TYR A 134     -10.429  -2.482   5.611  1.00 94.27           C  
ATOM   2112  HB2 TYR A 134     -10.825  -3.026   4.754  1.00 94.27           H  
ATOM   2113  HB3 TYR A 134      -9.746  -1.728   5.220  1.00 94.27           H  
ATOM   2114  O   TYR A 134     -11.249  -5.201   6.778  1.00 94.27           O  
ATOM   2115  CG  TYR A 134     -11.577  -1.781   6.317  1.00 94.27           C  
ATOM   2116  CD1 TYR A 134     -12.912  -2.120   6.022  1.00 94.27           C  
ATOM   2117  HD1 TYR A 134     -13.127  -2.892   5.298  1.00 94.27           H  
ATOM   2118  CD2 TYR A 134     -11.307  -0.794   7.283  1.00 94.27           C  
ATOM   2119  HD2 TYR A 134     -10.286  -0.565   7.549  1.00 94.27           H  
ATOM   2120  CE1 TYR A 134     -13.970  -1.457   6.673  1.00 94.27           C  
ATOM   2121  HE1 TYR A 134     -14.998  -1.708   6.457  1.00 94.27           H  
ATOM   2122  CE2 TYR A 134     -12.358  -0.107   7.912  1.00 94.27           C  
ATOM   2123  HE2 TYR A 134     -12.137   0.676   8.623  1.00 94.27           H  
ATOM   2124  OH  TYR A 134     -14.712   0.224   8.212  1.00 94.27           O  
ATOM   2125  HH  TYR A 134     -14.393   0.938   8.769  1.00 94.27           H  
ATOM   2126  CZ  TYR A 134     -13.694  -0.442   7.610  1.00 94.27           C  
ATOM   2127  N   ASN A 135     -10.588  -4.142   8.641  1.00 92.20           N  
ATOM   2128  H   ASN A 135     -10.037  -3.394   9.037  1.00 92.20           H  
ATOM   2129  CA  ASN A 135     -11.483  -4.873   9.527  1.00 92.20           C  
ATOM   2130  HA  ASN A 135     -11.607  -5.884   9.139  1.00 92.20           H  
ATOM   2131  C   ASN A 135     -12.882  -4.225   9.526  1.00 92.20           C  
ATOM   2132  CB  ASN A 135     -10.832  -5.016  10.918  1.00 92.20           C  
ATOM   2133  HB2 ASN A 135     -10.643  -4.027  11.336  1.00 92.20           H  
ATOM   2134  HB3 ASN A 135      -9.885  -5.547  10.816  1.00 92.20           H  
ATOM   2135  O   ASN A 135     -13.091  -3.143  10.081  1.00 92.20           O  
ATOM   2136  CG  ASN A 135     -11.708  -5.798  11.885  1.00 92.20           C  
ATOM   2137  ND2 ASN A 135     -11.261  -6.164  13.054  1.00 92.20           N  
ATOM   2138 HD21 ASN A 135     -10.296  -6.075  13.340  1.00 92.20           H  
ATOM   2139 HD22 ASN A 135     -11.949  -6.576  13.667  1.00 92.20           H  
ATOM   2140  OD1 ASN A 135     -12.856  -6.063  11.607  1.00 92.20           O  
ATOM   2141  N   ASN A 136     -13.844  -4.937   8.940  1.00 91.21           N  
ATOM   2142  H   ASN A 136     -13.587  -5.845   8.579  1.00 91.21           H  
ATOM   2143  CA  ASN A 136     -15.270  -4.629   8.909  1.00 91.21           C  
ATOM   2144  HA  ASN A 136     -15.411  -3.588   9.200  1.00 91.21           H  
ATOM   2145  C   ASN A 136     -16.045  -5.486   9.940  1.00 91.21           C  
ATOM   2146  CB  ASN A 136     -15.753  -4.776   7.457  1.00 91.21           C  
ATOM   2147  HB2 ASN A 136     -15.168  -4.124   6.809  1.00 91.21           H  
ATOM   2148  HB3 ASN A 136     -15.588  -5.803   7.131  1.00 91.21           H  
ATOM   2149  O   ASN A 136     -17.091  -6.064   9.635  1.00 91.21           O  
ATOM   2150  CG  ASN A 136     -17.218  -4.412   7.284  1.00 91.21           C  
ATOM   2151  ND2 ASN A 136     -17.997  -5.296   6.704  1.00 91.21           N  
ATOM   2152 HD21 ASN A 136     -18.981  -5.084   6.620  1.00 91.21           H  
ATOM   2153 HD22 ASN A 136     -17.627  -6.214   6.500  1.00 91.21           H  
ATOM   2154  OD1 ASN A 136     -17.667  -3.341   7.661  1.00 91.21           O  
ATOM   2155  N   ARG A 137     -15.518  -5.564  11.169  1.00 86.70           N  
ATOM   2156  H   ARG A 137     -14.564  -5.244  11.257  1.00 86.70           H  
ATOM   2157  CA  ARG A 137     -16.009  -6.340  12.326  1.00 86.70           C  
ATOM   2158  HA  ARG A 137     -15.337  -6.153  13.163  1.00 86.70           H  
ATOM   2159  C   ARG A 137     -15.907  -7.848  12.125  1.00 86.70           C  
ATOM   2160  CB  ARG A 137     -17.415  -5.893  12.759  1.00 86.70           C  
ATOM   2161  HB2 ARG A 137     -18.142  -6.139  11.986  1.00 86.70           H  
ATOM   2162  HB3 ARG A 137     -17.689  -6.436  13.664  1.00 86.70           H  
ATOM   2163  O   ARG A 137     -14.911  -8.462  12.487  1.00 86.70           O  
ATOM   2164  CG  ARG A 137     -17.481  -4.396  13.035  1.00 86.70           C  
ATOM   2165  HG2 ARG A 137     -16.860  -4.163  13.900  1.00 86.70           H  
ATOM   2166  HG3 ARG A 137     -17.130  -3.828  12.174  1.00 86.70           H  
ATOM   2167  CD  ARG A 137     -18.925  -4.006  13.312  1.00 86.70           C  
ATOM   2168  HD2 ARG A 137     -19.526  -4.206  12.425  1.00 86.70           H  
ATOM   2169  HD3 ARG A 137     -19.295  -4.597  14.150  1.00 86.70           H  
ATOM   2170  NE  ARG A 137     -18.957  -2.584  13.643  1.00 86.70           N  
ATOM   2171  HE  ARG A 137     -18.050  -2.149  13.734  1.00 86.70           H  
ATOM   2172  NH1 ARG A 137     -21.227  -2.333  13.882  1.00 86.70           N  
ATOM   2173 HH11 ARG A 137     -21.344  -3.313  13.667  1.00 86.70           H  
ATOM   2174 HH12 ARG A 137     -21.993  -1.743  14.173  1.00 86.70           H  
ATOM   2175  NH2 ARG A 137     -19.829  -0.654  14.345  1.00 86.70           N  
ATOM   2176 HH21 ARG A 137     -18.889  -0.298  14.437  1.00 86.70           H  
ATOM   2177 HH22 ARG A 137     -20.650  -0.122  14.594  1.00 86.70           H  
ATOM   2178  CZ  ARG A 137     -20.010  -1.871  13.940  1.00 86.70           C  
ATOM   2179  N   ASP A 138     -16.915  -8.430  11.484  1.00 86.59           N  
ATOM   2180  H   ASP A 138     -17.692  -7.845  11.213  1.00 86.59           H  
ATOM   2181  CA  ASP A 138     -17.049  -9.881  11.311  1.00 86.59           C  
ATOM   2182  HA  ASP A 138     -16.556 -10.381  12.144  1.00 86.59           H  
ATOM   2183  C   ASP A 138     -16.389 -10.377  10.017  1.00 86.59           C  
ATOM   2184  CB  ASP A 138     -18.536 -10.258  11.353  1.00 86.59           C  
ATOM   2185  HB2 ASP A 138     -18.632 -11.344  11.326  1.00 86.59           H  
ATOM   2186  HB3 ASP A 138     -19.027  -9.852  10.469  1.00 86.59           H  
ATOM   2187  O   ASP A 138     -16.410 -11.569   9.706  1.00 86.59           O  
ATOM   2188  CG  ASP A 138     -19.236  -9.733  12.611  1.00 86.59           C  
ATOM   2189  OD1 ASP A 138     -18.650  -9.856  13.707  1.00 86.59           O  
ATOM   2190  OD2 ASP A 138     -20.333  -9.152  12.454  1.00 86.59           O  
ATOM   2191  N   SER A 139     -15.810  -9.453   9.248  1.00 91.94           N  
ATOM   2192  H   SER A 139     -15.753  -8.517   9.624  1.00 91.94           H  
ATOM   2193  CA  SER A 139     -15.136  -9.713   7.981  1.00 91.94           C  
ATOM   2194  HA  SER A 139     -14.822 -10.757   7.954  1.00 91.94           H  
ATOM   2195  C   SER A 139     -13.896  -8.841   7.834  1.00 91.94           C  
ATOM   2196  CB  SER A 139     -16.087  -9.479   6.800  1.00 91.94           C  
ATOM   2197  HB2 SER A 139     -16.894 -10.210   6.843  1.00 91.94           H  
ATOM   2198  HB3 SER A 139     -15.542  -9.612   5.866  1.00 91.94           H  
ATOM   2199  O   SER A 139     -13.873  -7.682   8.256  1.00 91.94           O  
ATOM   2200  OG  SER A 139     -16.657  -8.180   6.839  1.00 91.94           O  
ATOM   2201  HG  SER A 139     -17.002  -8.075   7.728  1.00 91.94           H  
ATOM   2202  N   ILE A 140     -12.873  -9.382   7.185  1.00 93.30           N  
ATOM   2203  H   ILE A 140     -12.954 -10.345   6.891  1.00 93.30           H  
ATOM   2204  CA  ILE A 140     -11.707  -8.630   6.733  1.00 93.30           C  
ATOM   2205  HA  ILE A 140     -11.650  -7.672   7.249  1.00 93.30           H  
ATOM   2206  C   ILE A 140     -11.867  -8.360   5.247  1.00 93.30           C  
ATOM   2207  CB  ILE A 140     -10.419  -9.416   7.029  1.00 93.30           C  
ATOM   2208  HB  ILE A 140     -10.502 -10.385   6.537  1.00 93.30           H  
ATOM   2209  O   ILE A 140     -11.831  -9.280   4.439  1.00 93.30           O  
ATOM   2210  CG1 ILE A 140     -10.231  -9.698   8.535  1.00 93.30           C  
ATOM   2211 HG12 ILE A 140     -10.980 -10.426   8.847  1.00 93.30           H  
ATOM   2212 HG13 ILE A 140      -9.265 -10.184   8.675  1.00 93.30           H  
ATOM   2213  CG2 ILE A 140      -9.185  -8.714   6.434  1.00 93.30           C  
ATOM   2214 HG21 ILE A 140      -9.325  -8.489   5.377  1.00 93.30           H  
ATOM   2215 HG22 ILE A 140      -8.958  -7.793   6.970  1.00 93.30           H  
ATOM   2216 HG23 ILE A 140      -8.350  -9.413   6.483  1.00 93.30           H  
ATOM   2217  CD1 ILE A 140     -10.327  -8.480   9.469  1.00 93.30           C  
ATOM   2218 HD11 ILE A 140      -9.651  -7.689   9.148  1.00 93.30           H  
ATOM   2219 HD12 ILE A 140     -10.061  -8.785  10.481  1.00 93.30           H  
ATOM   2220 HD13 ILE A 140     -11.351  -8.107   9.490  1.00 93.30           H  
ATOM   2221  N   VAL A 141     -11.994  -7.097   4.863  1.00 95.01           N  
ATOM   2222  H   VAL A 141     -11.952  -6.376   5.569  1.00 95.01           H  
ATOM   2223  CA  VAL A 141     -11.932  -6.708   3.456  1.00 95.01           C  
ATOM   2224  HA  VAL A 141     -12.480  -7.437   2.859  1.00 95.01           H  
ATOM   2225  C   VAL A 141     -10.475  -6.720   3.014  1.00 95.01           C  
ATOM   2226  CB  VAL A 141     -12.572  -5.336   3.221  1.00 95.01           C  
ATOM   2227  HB  VAL A 141     -12.037  -4.583   3.800  1.00 95.01           H  
ATOM   2228  O   VAL A 141      -9.643  -6.038   3.616  1.00 95.01           O  
ATOM   2229  CG1 VAL A 141     -12.507  -4.952   1.740  1.00 95.01           C  
ATOM   2230 HG11 VAL A 141     -12.942  -3.962   1.599  1.00 95.01           H  
ATOM   2231 HG12 VAL A 141     -11.474  -4.906   1.395  1.00 95.01           H  
ATOM   2232 HG13 VAL A 141     -13.052  -5.682   1.141  1.00 95.01           H  
ATOM   2233  CG2 VAL A 141     -14.042  -5.330   3.661  1.00 95.01           C  
ATOM   2234 HG21 VAL A 141     -14.595  -6.095   3.115  1.00 95.01           H  
ATOM   2235 HG22 VAL A 141     -14.480  -4.352   3.463  1.00 95.01           H  
ATOM   2236 HG23 VAL A 141     -14.117  -5.530   4.730  1.00 95.01           H  
ATOM   2237  N   TYR A 142     -10.182  -7.470   1.958  1.00 97.19           N  
ATOM   2238  H   TYR A 142     -10.923  -7.995   1.517  1.00 97.19           H  
ATOM   2239  CA  TYR A 142      -8.878  -7.494   1.310  1.00 97.19           C  
ATOM   2240  HA  TYR A 142      -8.148  -6.973   1.929  1.00 97.19           H  
ATOM   2241  C   TYR A 142      -8.943  -6.775  -0.039  1.00 97.19           C  
ATOM   2242  CB  TYR A 142      -8.401  -8.937   1.163  1.00 97.19           C  
ATOM   2243  HB2 TYR A 142      -8.268  -9.372   2.153  1.00 97.19           H  
ATOM   2244  HB3 TYR A 142      -9.160  -9.522   0.643  1.00 97.19           H  
ATOM   2245  O   TYR A 142      -9.821  -7.048  -0.861  1.00 97.19           O  
ATOM   2246  CG  TYR A 142      -7.098  -9.032   0.406  1.00 97.19           C  
ATOM   2247  CD1 TYR A 142      -7.094  -9.395  -0.953  1.00 97.19           C  
ATOM   2248  HD1 TYR A 142      -8.014  -9.646  -1.460  1.00 97.19           H  
ATOM   2249  CD2 TYR A 142      -5.890  -8.725   1.056  1.00 97.19           C  
ATOM   2250  HD2 TYR A 142      -5.893  -8.435   2.096  1.00 97.19           H  
ATOM   2251  CE1 TYR A 142      -5.879  -9.453  -1.654  1.00 97.19           C  
ATOM   2252  HE1 TYR A 142      -5.851  -9.725  -2.698  1.00 97.19           H  
ATOM   2253  CE2 TYR A 142      -4.675  -8.832   0.364  1.00 97.19           C  
ATOM   2254  HE2 TYR A 142      -3.742  -8.664   0.882  1.00 97.19           H  
ATOM   2255  OH  TYR A 142      -3.504  -9.239  -1.684  1.00 97.19           O  
ATOM   2256  HH  TYR A 142      -2.763  -8.879  -1.190  1.00 97.19           H  
ATOM   2257  CZ  TYR A 142      -4.669  -9.174  -1.001  1.00 97.19           C  
ATOM   2258  N   PHE A 143      -8.008  -5.856  -0.254  1.00 97.69           N  
ATOM   2259  H   PHE A 143      -7.314  -5.695   0.462  1.00 97.69           H  
ATOM   2260  CA  PHE A 143      -7.884  -5.072  -1.470  1.00 97.69           C  
ATOM   2261  HA  PHE A 143      -8.543  -5.474  -2.240  1.00 97.69           H  
ATOM   2262  C   PHE A 143      -6.451  -5.137  -1.995  1.00 97.69           C  
ATOM   2263  CB  PHE A 143      -8.305  -3.628  -1.187  1.00 97.69           C  
ATOM   2264  HB2 PHE A 143      -9.346  -3.605  -0.866  1.00 97.69           H  
ATOM   2265  HB3 PHE A 143      -7.716  -3.263  -0.346  1.00 97.69           H  
ATOM   2266  O   PHE A 143      -5.518  -4.643  -1.360  1.00 97.69           O  
ATOM   2267  CG  PHE A 143      -8.108  -2.698  -2.369  1.00 97.69           C  
ATOM   2268  CD1 PHE A 143      -7.151  -1.670  -2.295  1.00 97.69           C  
ATOM   2269  HD1 PHE A 143      -6.578  -1.522  -1.391  1.00 97.69           H  
ATOM   2270  CD2 PHE A 143      -8.816  -2.909  -3.570  1.00 97.69           C  
ATOM   2271  HD2 PHE A 143      -9.511  -3.730  -3.666  1.00 97.69           H  
ATOM   2272  CE1 PHE A 143      -6.909  -0.852  -3.409  1.00 97.69           C  
ATOM   2273  HE1 PHE A 143      -6.164  -0.071  -3.361  1.00 97.69           H  
ATOM   2274  CE2 PHE A 143      -8.570  -2.094  -4.686  1.00 97.69           C  
ATOM   2275  HE2 PHE A 143      -9.071  -2.288  -5.623  1.00 97.69           H  
ATOM   2276  CZ  PHE A 143      -7.613  -1.072  -4.601  1.00 97.69           C  
ATOM   2277  HZ  PHE A 143      -7.376  -0.483  -5.475  1.00 97.69           H  
ATOM   2278  N   ASP A 144      -6.312  -5.709  -3.182  1.00 97.27           N  
ATOM   2279  H   ASP A 144      -7.120  -6.114  -3.632  1.00 97.27           H  
ATOM   2280  CA  ASP A 144      -5.133  -5.591  -4.025  1.00 97.27           C  
ATOM   2281  HA  ASP A 144      -4.329  -5.102  -3.476  1.00 97.27           H  
ATOM   2282  C   ASP A 144      -5.531  -4.752  -5.252  1.00 97.27           C  
ATOM   2283  CB  ASP A 144      -4.647  -6.999  -4.404  1.00 97.27           C  
ATOM   2284  HB2 ASP A 144      -4.541  -7.585  -3.491  1.00 97.27           H  
ATOM   2285  HB3 ASP A 144      -5.387  -7.488  -5.038  1.00 97.27           H  
ATOM   2286  O   ASP A 144      -6.475  -5.145  -5.944  1.00 97.27           O  
ATOM   2287  CG  ASP A 144      -3.301  -6.971  -5.127  1.00 97.27           C  
ATOM   2288  OD1 ASP A 144      -3.076  -6.022  -5.910  1.00 97.27           O  
ATOM   2289  OD2 ASP A 144      -2.455  -7.853  -4.871  1.00 97.27           O  
ATOM   2290  N   PRO A 145      -4.868  -3.614  -5.541  1.00 97.45           N  
ATOM   2291  CA  PRO A 145      -5.167  -2.806  -6.726  1.00 97.45           C  
ATOM   2292  HA  PRO A 145      -6.166  -2.384  -6.622  1.00 97.45           H  
ATOM   2293  C   PRO A 145      -5.089  -3.570  -8.058  1.00 97.45           C  
ATOM   2294  CB  PRO A 145      -4.127  -1.689  -6.709  1.00 97.45           C  
ATOM   2295  HB2 PRO A 145      -4.516  -0.764  -7.135  1.00 97.45           H  
ATOM   2296  HB3 PRO A 145      -3.250  -2.028  -7.260  1.00 97.45           H  
ATOM   2297  O   PRO A 145      -5.758  -3.183  -9.016  1.00 97.45           O  
ATOM   2298  CG  PRO A 145      -3.741  -1.539  -5.241  1.00 97.45           C  
ATOM   2299  HG2 PRO A 145      -2.732  -1.145  -5.125  1.00 97.45           H  
ATOM   2300  HG3 PRO A 145      -4.464  -0.901  -4.732  1.00 97.45           H  
ATOM   2301  CD  PRO A 145      -3.847  -2.970  -4.722  1.00 97.45           C  
ATOM   2302  HD2 PRO A 145      -4.123  -2.957  -3.668  1.00 97.45           H  
ATOM   2303  HD3 PRO A 145      -2.895  -3.483  -4.856  1.00 97.45           H  
ATOM   2304  N   LEU A 146      -4.298  -4.648  -8.116  1.00 96.26           N  
ATOM   2305  H   LEU A 146      -3.813  -4.928  -7.276  1.00 96.26           H  
ATOM   2306  CA  LEU A 146      -4.160  -5.537  -9.274  1.00 96.26           C  
ATOM   2307  HA  LEU A 146      -4.265  -4.953 -10.189  1.00 96.26           H  
ATOM   2308  C   LEU A 146      -5.251  -6.621  -9.331  1.00 96.26           C  
ATOM   2309  CB  LEU A 146      -2.762  -6.188  -9.247  1.00 96.26           C  
ATOM   2310  HB2 LEU A 146      -2.674  -6.780  -8.336  1.00 96.26           H  
ATOM   2311  HB3 LEU A 146      -2.682  -6.876 -10.089  1.00 96.26           H  
ATOM   2312  O   LEU A 146      -5.193  -7.504 -10.179  1.00 96.26           O  
ATOM   2313  CG  LEU A 146      -1.579  -5.209  -9.319  1.00 96.26           C  
ATOM   2314  HG  LEU A 146      -1.642  -4.482  -8.509  1.00 96.26           H  
ATOM   2315  CD1 LEU A 146      -0.268  -5.984  -9.176  1.00 96.26           C  
ATOM   2316 HD11 LEU A 146      -0.263  -6.516  -8.224  1.00 96.26           H  
ATOM   2317 HD12 LEU A 146       0.570  -5.287  -9.183  1.00 96.26           H  
ATOM   2318 HD13 LEU A 146      -0.158  -6.692  -9.997  1.00 96.26           H  
ATOM   2319  CD2 LEU A 146      -1.551  -4.473 -10.656  1.00 96.26           C  
ATOM   2320 HD21 LEU A 146      -2.424  -3.827 -10.743  1.00 96.26           H  
ATOM   2321 HD22 LEU A 146      -0.655  -3.856 -10.729  1.00 96.26           H  
ATOM   2322 HD23 LEU A 146      -1.578  -5.194 -11.472  1.00 96.26           H  
ATOM   2323  N   GLY A 147      -6.212  -6.616  -8.403  1.00 96.29           N  
ATOM   2324  H   GLY A 147      -6.212  -5.877  -7.715  1.00 96.29           H  
ATOM   2325  CA  GLY A 147      -7.324  -7.569  -8.376  1.00 96.29           C  
ATOM   2326  HA2 GLY A 147      -7.759  -7.631  -9.374  1.00 96.29           H  
ATOM   2327  HA3 GLY A 147      -8.083  -7.188  -7.693  1.00 96.29           H  
ATOM   2328  C   GLY A 147      -6.963  -8.991  -7.933  1.00 96.29           C  
ATOM   2329  O   GLY A 147      -7.808  -9.880  -8.029  1.00 96.29           O  
ATOM   2330  N   ARG A 148      -5.747  -9.225  -7.425  1.00 94.93           N  
ATOM   2331  H   ARG A 148      -5.106  -8.446  -7.362  1.00 94.93           H  
ATOM   2332  CA  ARG A 148      -5.301 -10.554  -6.973  1.00 94.93           C  
ATOM   2333  HA  ARG A 148      -5.536 -11.262  -7.768  1.00 94.93           H  
ATOM   2334  C   ARG A 148      -6.052 -11.007  -5.710  1.00 94.93           C  
ATOM   2335  CB  ARG A 148      -3.780 -10.579  -6.755  1.00 94.93           C  
ATOM   2336  HB2 ARG A 148      -3.486 -11.566  -6.399  1.00 94.93           H  
ATOM   2337  HB3 ARG A 148      -3.517  -9.852  -5.986  1.00 94.93           H  
ATOM   2338  O   ARG A 148      -6.439 -10.164  -4.899  1.00 94.93           O  
ATOM   2339  CG  ARG A 148      -3.011 -10.274  -8.050  1.00 94.93           C  
ATOM   2340  HG2 ARG A 148      -3.291  -9.289  -8.424  1.00 94.93           H  
ATOM   2341  HG3 ARG A 148      -3.261 -11.024  -8.800  1.00 94.93           H  
ATOM   2342  CD  ARG A 148      -1.503 -10.295  -7.797  1.00 94.93           C  
ATOM   2343  HD2 ARG A 148      -1.282  -9.579  -7.005  1.00 94.93           H  
ATOM   2344  HD3 ARG A 148      -1.225 -11.293  -7.458  1.00 94.93           H  
ATOM   2345  NE  ARG A 148      -0.739  -9.951  -9.018  1.00 94.93           N  
ATOM   2346  HE  ARG A 148      -1.259  -9.938  -9.884  1.00 94.93           H  
ATOM   2347  NH1 ARG A 148       1.297  -9.663  -8.009  1.00 94.93           N  
ATOM   2348 HH11 ARG A 148       2.214  -9.250  -8.101  1.00 94.93           H  
ATOM   2349 HH12 ARG A 148       0.843  -9.767  -7.113  1.00 94.93           H  
ATOM   2350  NH2 ARG A 148       1.165  -9.317 -10.160  1.00 94.93           N  
ATOM   2351 HH21 ARG A 148       2.123  -9.012 -10.071  1.00 94.93           H  
ATOM   2352 HH22 ARG A 148       0.669  -9.248 -11.038  1.00 94.93           H  
ATOM   2353  CZ  ARG A 148       0.550  -9.658  -9.066  1.00 94.93           C  
ATOM   2354  N   PRO A 149      -6.280 -12.317  -5.514  1.00 95.08           N  
ATOM   2355  CA  PRO A 149      -6.906 -12.848  -4.308  1.00 95.08           C  
ATOM   2356  HA  PRO A 149      -7.766 -12.238  -4.030  1.00 95.08           H  
ATOM   2357  C   PRO A 149      -5.934 -12.892  -3.117  1.00 95.08           C  
ATOM   2358  CB  PRO A 149      -7.385 -14.244  -4.708  1.00 95.08           C  
ATOM   2359  HB2 PRO A 149      -7.447 -14.913  -3.849  1.00 95.08           H  
ATOM   2360  HB3 PRO A 149      -8.351 -14.184  -5.209  1.00 95.08           H  
ATOM   2361  O   PRO A 149      -4.726 -13.071  -3.274  1.00 95.08           O  
ATOM   2362  CG  PRO A 149      -6.332 -14.686  -5.721  1.00 95.08           C  
ATOM   2363  HG2 PRO A 149      -6.705 -15.457  -6.395  1.00 95.08           H  
ATOM   2364  HG3 PRO A 149      -5.448 -15.034  -5.186  1.00 95.08           H  
ATOM   2365  CD  PRO A 149      -6.012 -13.390  -6.462  1.00 95.08           C  
ATOM   2366  HD2 PRO A 149      -4.971 -13.379  -6.785  1.00 95.08           H  
ATOM   2367  HD3 PRO A 149      -6.671 -13.289  -7.324  1.00 95.08           H  
ATOM   2368  N   PHE A 150      -6.469 -12.822  -1.895  1.00 94.66           N  
ATOM   2369  H   PHE A 150      -7.455 -12.619  -1.815  1.00 94.66           H  
ATOM   2370  CA  PHE A 150      -5.706 -12.794  -0.641  1.00 94.66           C  
ATOM   2371  HA  PHE A 150      -5.180 -11.843  -0.569  1.00 94.66           H  
ATOM   2372  C   PHE A 150      -4.653 -13.899  -0.534  1.00 94.66           C  
ATOM   2373  CB  PHE A 150      -6.701 -12.898   0.526  1.00 94.66           C  
ATOM   2374  HB2 PHE A 150      -7.362 -13.749   0.360  1.00 94.66           H  
ATOM   2375  HB3 PHE A 150      -7.316 -11.998   0.522  1.00 94.66           H  
ATOM   2376  O   PHE A 150      -3.539 -13.635  -0.093  1.00 94.66           O  
ATOM   2377  CG  PHE A 150      -6.092 -13.025   1.909  1.00 94.66           C  
ATOM   2378  CD1 PHE A 150      -5.781 -14.289   2.442  1.00 94.66           C  
ATOM   2379  HD1 PHE A 150      -5.966 -15.180   1.861  1.00 94.66           H  
ATOM   2380  CD2 PHE A 150      -5.864 -11.874   2.681  1.00 94.66           C  
ATOM   2381  HD2 PHE A 150      -6.132 -10.907   2.282  1.00 94.66           H  
ATOM   2382  CE1 PHE A 150      -5.216 -14.391   3.725  1.00 94.66           C  
ATOM   2383  HE1 PHE A 150      -4.968 -15.364   4.123  1.00 94.66           H  
ATOM   2384  CE2 PHE A 150      -5.309 -11.973   3.968  1.00 94.66           C  
ATOM   2385  HE2 PHE A 150      -5.140 -11.081   4.552  1.00 94.66           H  
ATOM   2386  CZ  PHE A 150      -4.974 -13.235   4.487  1.00 94.66           C  
ATOM   2387  HZ  PHE A 150      -4.537 -13.321   5.471  1.00 94.66           H  
ATOM   2388  N   HIS A 151      -4.988 -15.127  -0.932  1.00 91.82           N  
ATOM   2389  H   HIS A 151      -5.886 -15.251  -1.380  1.00 91.82           H  
ATOM   2390  CA  HIS A 151      -4.120 -16.295  -0.762  1.00 91.82           C  
ATOM   2391  HA  HIS A 151      -3.734 -16.285   0.257  1.00 91.82           H  
ATOM   2392  C   HIS A 151      -2.887 -16.302  -1.682  1.00 91.82           C  
ATOM   2393  CB  HIS A 151      -4.955 -17.569  -0.940  1.00 91.82           C  
ATOM   2394  HB2 HIS A 151      -4.331 -18.429  -0.696  1.00 91.82           H  
ATOM   2395  HB3 HIS A 151      -5.786 -17.554  -0.234  1.00 91.82           H  
ATOM   2396  O   HIS A 151      -1.938 -17.028  -1.401  1.00 91.82           O  
ATOM   2397  CG  HIS A 151      -5.498 -17.751  -2.335  1.00 91.82           C  
ATOM   2398  CD2 HIS A 151      -4.891 -18.427  -3.359  1.00 91.82           C  
ATOM   2399  HD2 HIS A 151      -3.929 -18.916  -3.320  1.00 91.82           H  
ATOM   2400  ND1 HIS A 151      -6.696 -17.271  -2.820  1.00 91.82           N  
ATOM   2401  HD1 HIS A 151      -7.398 -16.755  -2.308  1.00 91.82           H  
ATOM   2402  CE1 HIS A 151      -6.800 -17.646  -4.106  1.00 91.82           C  
ATOM   2403  HE1 HIS A 151      -7.627 -17.417  -4.762  1.00 91.82           H  
ATOM   2404  NE2 HIS A 151      -5.737 -18.371  -4.467  1.00 91.82           N  
ATOM   2405  N   GLU A 152      -2.872 -15.503  -2.753  1.00 90.89           N  
ATOM   2406  H   GLU A 152      -3.672 -14.921  -2.956  1.00 90.89           H  
ATOM   2407  CA  GLU A 152      -1.686 -15.351  -3.609  1.00 90.89           C  
ATOM   2408  HA  GLU A 152      -1.206 -16.318  -3.754  1.00 90.89           H  
ATOM   2409  C   GLU A 152      -0.646 -14.427  -2.959  1.00 90.89           C  
ATOM   2410  CB  GLU A 152      -2.103 -14.809  -4.984  1.00 90.89           C  
ATOM   2411  HB2 GLU A 152      -1.207 -14.470  -5.504  1.00 90.89           H  
ATOM   2412  HB3 GLU A 152      -2.770 -13.956  -4.856  1.00 90.89           H  
ATOM   2413  O   GLU A 152       0.563 -14.660  -3.047  1.00 90.89           O  
ATOM   2414  CG  GLU A 152      -2.784 -15.885  -5.845  1.00 90.89           C  
ATOM   2415  HG2 GLU A 152      -2.066 -16.684  -6.032  1.00 90.89           H  
ATOM   2416  HG3 GLU A 152      -3.616 -16.316  -5.288  1.00 90.89           H  
ATOM   2417  CD  GLU A 152      -3.286 -15.333  -7.190  1.00 90.89           C  
ATOM   2418  OE1 GLU A 152      -4.224 -15.943  -7.749  1.00 90.89           O  
ATOM   2419  OE2 GLU A 152      -2.751 -14.294  -7.644  1.00 90.89           O  
ATOM   2420  N   THR A 153      -1.109 -13.400  -2.244  1.00 90.29           N  
ATOM   2421  H   THR A 153      -2.107 -13.246  -2.257  1.00 90.29           H  
ATOM   2422  CA  THR A 153      -0.245 -12.349  -1.696  1.00 90.29           C  
ATOM   2423  HA  THR A 153       0.705 -12.356  -2.231  1.00 90.29           H  
ATOM   2424  C   THR A 153       0.061 -12.553  -0.208  1.00 90.29           C  
ATOM   2425  CB  THR A 153      -0.884 -10.982  -1.960  1.00 90.29           C  
ATOM   2426  HB  THR A 153      -1.818 -10.933  -1.400  1.00 90.29           H  
ATOM   2427  O   THR A 153       1.193 -12.326   0.220  1.00 90.29           O  
ATOM   2428  CG2 THR A 153       0.027  -9.833  -1.551  1.00 90.29           C  
ATOM   2429 HG21 THR A 153      -0.400  -8.889  -1.890  1.00 90.29           H  
ATOM   2430 HG22 THR A 153       1.006  -9.958  -2.014  1.00 90.29           H  
ATOM   2431 HG23 THR A 153       0.136  -9.808  -0.467  1.00 90.29           H  
ATOM   2432  OG1 THR A 153      -1.139 -10.819  -3.337  1.00 90.29           O  
ATOM   2433  HG1 THR A 153      -1.748 -10.089  -3.473  1.00 90.29           H  
ATOM   2434  N   MET A 154      -0.889 -13.039   0.591  1.00 91.38           N  
ATOM   2435  H   MET A 154      -1.765 -13.315   0.172  1.00 91.38           H  
ATOM   2436  CA  MET A 154      -0.772 -13.189   2.048  1.00 91.38           C  
ATOM   2437  HA  MET A 154       0.090 -12.620   2.396  1.00 91.38           H  
ATOM   2438  C   MET A 154      -0.550 -14.648   2.463  1.00 91.38           C  
ATOM   2439  CB  MET A 154      -2.019 -12.610   2.735  1.00 91.38           C  
ATOM   2440  HB2 MET A 154      -2.902 -13.143   2.380  1.00 91.38           H  
ATOM   2441  HB3 MET A 154      -1.942 -12.767   3.811  1.00 91.38           H  
ATOM   2442  O   MET A 154      -1.124 -15.566   1.889  1.00 91.38           O  
ATOM   2443  CG  MET A 154      -2.198 -11.112   2.462  1.00 91.38           C  
ATOM   2444  HG2 MET A 154      -3.140 -10.781   2.899  1.00 91.38           H  
ATOM   2445  HG3 MET A 154      -2.270 -10.957   1.385  1.00 91.38           H  
ATOM   2446  SD  MET A 154      -0.865 -10.066   3.110  1.00 91.38           S  
ATOM   2447  CE  MET A 154      -1.268 -10.057   4.873  1.00 91.38           C  
ATOM   2448  HE1 MET A 154      -2.261  -9.631   5.018  1.00 91.38           H  
ATOM   2449  HE2 MET A 154      -1.246 -11.075   5.260  1.00 91.38           H  
ATOM   2450  HE3 MET A 154      -0.535  -9.451   5.405  1.00 91.38           H  
ATOM   2451  N   LEU A 155       0.239 -14.874   3.519  1.00 87.40           N  
ATOM   2452  H   LEU A 155       0.620 -14.067   3.992  1.00 87.40           H  
ATOM   2453  CA  LEU A 155       0.634 -16.214   3.998  1.00 87.40           C  
ATOM   2454  HA  LEU A 155       0.812 -16.839   3.124  1.00 87.40           H  
ATOM   2455  C   LEU A 155      -0.461 -16.961   4.793  1.00 87.40           C  
ATOM   2456  CB  LEU A 155       1.949 -16.107   4.800  1.00 87.40           C  
ATOM   2457  HB2 LEU A 155       2.180 -17.080   5.235  1.00 87.40           H  
ATOM   2458  HB3 LEU A 155       1.793 -15.407   5.620  1.00 87.40           H  
ATOM   2459  O   LEU A 155      -0.174 -17.957   5.453  1.00 87.40           O  
ATOM   2460  CG  LEU A 155       3.175 -15.663   3.984  1.00 87.40           C  
ATOM   2461  HG  LEU A 155       2.959 -14.710   3.502  1.00 87.40           H  
ATOM   2462  CD1 LEU A 155       4.367 -15.470   4.923  1.00 87.40           C  
ATOM   2463 HD11 LEU A 155       5.232 -15.125   4.355  1.00 87.40           H  
ATOM   2464 HD12 LEU A 155       4.614 -16.413   5.411  1.00 87.40           H  
ATOM   2465 HD13 LEU A 155       4.124 -14.725   5.681  1.00 87.40           H  
ATOM   2466  CD2 LEU A 155       3.568 -16.670   2.902  1.00 87.40           C  
ATOM   2467 HD21 LEU A 155       2.783 -16.737   2.150  1.00 87.40           H  
ATOM   2468 HD22 LEU A 155       4.484 -16.344   2.407  1.00 87.40           H  
ATOM   2469 HD23 LEU A 155       3.728 -17.653   3.345  1.00 87.40           H  
ATOM   2470  N   GLY A 156      -1.708 -16.488   4.749  1.00 84.15           N  
ATOM   2471  H   GLY A 156      -1.882 -15.717   4.119  1.00 84.15           H  
ATOM   2472  CA  GLY A 156      -2.846 -17.067   5.466  1.00 84.15           C  
ATOM   2473  HA2 GLY A 156      -2.579 -18.048   5.860  1.00 84.15           H  
ATOM   2474  HA3 GLY A 156      -3.662 -17.215   4.759  1.00 84.15           H  
ATOM   2475  C   GLY A 156      -3.361 -16.215   6.629  1.00 84.15           C  
ATOM   2476  O   GLY A 156      -2.837 -15.142   6.942  1.00 84.15           O  
ATOM   2477  N   LEU A 157      -4.432 -16.705   7.254  1.00 85.13           N  
ATOM   2478  H   LEU A 157      -4.760 -17.622   6.985  1.00 85.13           H  
ATOM   2479  CA  LEU A 157      -5.090 -16.091   8.408  1.00 85.13           C  
ATOM   2480  HA  LEU A 157      -4.728 -15.070   8.523  1.00 85.13           H  
ATOM   2481  C   LEU A 157      -4.771 -16.880   9.684  1.00 85.13           C  
ATOM   2482  CB  LEU A 157      -6.610 -16.071   8.188  1.00 85.13           C  
ATOM   2483  HB2 LEU A 157      -6.925 -17.089   7.957  1.00 85.13           H  
ATOM   2484  HB3 LEU A 157      -7.093 -15.788   9.123  1.00 85.13           H  
ATOM   2485  O   LEU A 157      -4.759 -18.113   9.641  1.00 85.13           O  
ATOM   2486  CG  LEU A 157      -7.098 -15.124   7.083  1.00 85.13           C  
ATOM   2487  HG  LEU A 157      -6.533 -15.319   6.171  1.00 85.13           H  
ATOM   2488  CD1 LEU A 157      -8.572 -15.418   6.800  1.00 85.13           C  
ATOM   2489 HD11 LEU A 157      -8.747 -16.494   6.777  1.00 85.13           H  
ATOM   2490 HD12 LEU A 157      -8.835 -15.035   5.814  1.00 85.13           H  
ATOM   2491 HD13 LEU A 157      -9.206 -14.971   7.565  1.00 85.13           H  
ATOM   2492  CD2 LEU A 157      -6.919 -13.657   7.487  1.00 85.13           C  
ATOM   2493 HD21 LEU A 157      -5.864 -13.441   7.654  1.00 85.13           H  
ATOM   2494 HD22 LEU A 157      -7.485 -13.441   8.393  1.00 85.13           H  
ATOM   2495 HD23 LEU A 157      -7.271 -13.007   6.686  1.00 85.13           H  
ATOM   2496  N   PRO A 158      -4.551 -16.212  10.829  1.00 84.64           N  
ATOM   2497  CA  PRO A 158      -4.431 -16.909  12.099  1.00 84.64           C  
ATOM   2498  HA  PRO A 158      -3.664 -17.680  12.024  1.00 84.64           H  
ATOM   2499  C   PRO A 158      -5.761 -17.576  12.477  1.00 84.64           C  
ATOM   2500  CB  PRO A 158      -3.983 -15.850  13.109  1.00 84.64           C  
ATOM   2501  HB2 PRO A 158      -2.894 -15.808  13.125  1.00 84.64           H  
ATOM   2502  HB3 PRO A 158      -4.368 -16.043  14.111  1.00 84.64           H  
ATOM   2503  O   PRO A 158      -6.841 -17.132  12.080  1.00 84.64           O  
ATOM   2504  CG  PRO A 158      -4.528 -14.544  12.537  1.00 84.64           C  
ATOM   2505  HG2 PRO A 158      -5.550 -14.400  12.889  1.00 84.64           H  
ATOM   2506  HG3 PRO A 158      -3.911 -13.691  12.822  1.00 84.64           H  
ATOM   2507  CD  PRO A 158      -4.504 -14.772  11.025  1.00 84.64           C  
ATOM   2508  HD2 PRO A 158      -5.351 -14.273  10.553  1.00 84.64           H  
ATOM   2509  HD3 PRO A 158      -3.564 -14.398  10.620  1.00 84.64           H  
ATOM   2510  N   ALA A 159      -5.684 -18.640  13.277  1.00 84.71           N  
ATOM   2511  H   ALA A 159      -4.777 -18.959  13.587  1.00 84.71           H  
ATOM   2512  CA  ALA A 159      -6.870 -19.307  13.803  1.00 84.71           C  
ATOM   2513  HA  ALA A 159      -7.440 -19.699  12.961  1.00 84.71           H  
ATOM   2514  C   ALA A 159      -7.756 -18.309  14.571  1.00 84.71           C  
ATOM   2515  CB  ALA A 159      -6.433 -20.483  14.684  1.00 84.71           C  
ATOM   2516  HB1 ALA A 159      -7.313 -21.003  15.063  1.00 84.71           H  
ATOM   2517  HB2 ALA A 159      -5.833 -21.182  14.102  1.00 84.71           H  
ATOM   2518  HB3 ALA A 159      -5.848 -20.118  15.528  1.00 84.71           H  
ATOM   2519  O   ALA A 159      -7.270 -17.567  15.423  1.00 84.71           O  
ATOM   2520  N   GLY A 160      -9.054 -18.292  14.259  1.00 84.47           N  
ATOM   2521  H   GLY A 160      -9.378 -18.895  13.516  1.00 84.47           H  
ATOM   2522  CA  GLY A 160     -10.025 -17.376  14.866  1.00 84.47           C  
ATOM   2523  HA2 GLY A 160     -11.017 -17.823  14.801  1.00 84.47           H  
ATOM   2524  HA3 GLY A 160      -9.785 -17.241  15.921  1.00 84.47           H  
ATOM   2525  C   GLY A 160     -10.106 -15.985  14.227  1.00 84.47           C  
ATOM   2526  O   GLY A 160     -10.927 -15.185  14.668  1.00 84.47           O  
ATOM   2527  N   ALA A 161      -9.310 -15.686  13.192  1.00 84.34           N  
ATOM   2528  H   ALA A 161      -8.630 -16.357  12.864  1.00 84.34           H  
ATOM   2529  CA  ALA A 161      -9.494 -14.458  12.422  1.00 84.34           C  
ATOM   2530  HA  ALA A 161      -9.406 -13.620  13.114  1.00 84.34           H  
ATOM   2531  C   ALA A 161     -10.876 -14.429  11.741  1.00 84.34           C  
ATOM   2532  CB  ALA A 161      -8.395 -14.332  11.367  1.00 84.34           C  
ATOM   2533  HB1 ALA A 161      -8.487 -15.163  10.667  1.00 84.34           H  
ATOM   2534  HB2 ALA A 161      -8.504 -13.393  10.825  1.00 84.34           H  
ATOM   2535  HB3 ALA A 161      -7.416 -14.362  11.846  1.00 84.34           H  
ATOM   2536  O   ALA A 161     -11.369 -15.483  11.319  1.00 84.34           O  
ATOM   2537  N   PRO A 162     -11.486 -13.240  11.568  1.00 87.55           N  
ATOM   2538  CA  PRO A 162     -12.679 -13.110  10.747  1.00 87.55           C  
ATOM   2539  HA  PRO A 162     -13.468 -13.720  11.186  1.00 87.55           H  
ATOM   2540  C   PRO A 162     -12.412 -13.578   9.312  1.00 87.55           C  
ATOM   2541  CB  PRO A 162     -13.092 -11.636  10.812  1.00 87.55           C  
ATOM   2542  HB2 PRO A 162     -12.792 -11.108   9.906  1.00 87.55           H  
ATOM   2543  HB3 PRO A 162     -14.167 -11.542  10.965  1.00 87.55           H  
ATOM   2544  O   PRO A 162     -11.285 -13.511   8.814  1.00 87.55           O  
ATOM   2545  CG  PRO A 162     -12.340 -11.075  12.017  1.00 87.55           C  
ATOM   2546  HG2 PRO A 162     -12.097 -10.020  11.888  1.00 87.55           H  
ATOM   2547  HG3 PRO A 162     -12.939 -11.219  12.916  1.00 87.55           H  
ATOM   2548  CD  PRO A 162     -11.088 -11.943  12.097  1.00 87.55           C  
ATOM   2549  HD2 PRO A 162     -10.302 -11.520  11.472  1.00 87.55           H  
ATOM   2550  HD3 PRO A 162     -10.761 -12.010  13.135  1.00 87.55           H  
ATOM   2551  N   HIS A 163     -13.459 -14.037   8.631  1.00 92.39           N  
ATOM   2552  H   HIS A 163     -14.370 -14.018   9.067  1.00 92.39           H  
ATOM   2553  CA  HIS A 163     -13.346 -14.468   7.241  1.00 92.39           C  
ATOM   2554  HA  HIS A 163     -12.574 -15.236   7.196  1.00 92.39           H  
ATOM   2555  C   HIS A 163     -12.907 -13.309   6.333  1.00 92.39           C  
ATOM   2556  CB  HIS A 163     -14.664 -15.097   6.770  1.00 92.39           C  
ATOM   2557  HB2 HIS A 163     -14.962 -15.875   7.473  1.00 92.39           H  
ATOM   2558  HB3 HIS A 163     -14.494 -15.574   5.805  1.00 92.39           H  
ATOM   2559  O   HIS A 163     -13.263 -12.149   6.560  1.00 92.39           O  
ATOM   2560  CG  HIS A 163     -15.798 -14.111   6.619  1.00 92.39           C  
ATOM   2561  CD2 HIS A 163     -16.212 -13.526   5.452  1.00 92.39           C  
ATOM   2562  HD2 HIS A 163     -15.780 -13.688   4.475  1.00 92.39           H  
ATOM   2563  ND1 HIS A 163     -16.597 -13.610   7.622  1.00 92.39           N  
ATOM   2564  HD1 HIS A 163     -16.478 -13.710   8.620  1.00 92.39           H  
ATOM   2565  CE1 HIS A 163     -17.472 -12.757   7.072  1.00 92.39           C  
ATOM   2566  HE1 HIS A 163     -18.191 -12.175   7.629  1.00 92.39           H  
ATOM   2567  NE2 HIS A 163     -17.277 -12.668   5.747  1.00 92.39           N  
ATOM   2568  N   VAL A 164     -12.147 -13.622   5.283  1.00 94.94           N  
ATOM   2569  H   VAL A 164     -11.899 -14.589   5.126  1.00 94.94           H  
ATOM   2570  CA  VAL A 164     -11.702 -12.628   4.301  1.00 94.94           C  
ATOM   2571  HA  VAL A 164     -11.625 -11.667   4.809  1.00 94.94           H  
ATOM   2572  C   VAL A 164     -12.737 -12.460   3.194  1.00 94.94           C  
ATOM   2573  CB  VAL A 164     -10.294 -12.942   3.764  1.00 94.94           C  
ATOM   2574  HB  VAL A 164     -10.228 -14.001   3.515  1.00 94.94           H  
ATOM   2575  O   VAL A 164     -13.286 -13.422   2.661  1.00 94.94           O  
ATOM   2576  CG1 VAL A 164      -9.908 -12.112   2.535  1.00 94.94           C  
ATOM   2577 HG11 VAL A 164     -10.491 -12.424   1.669  1.00 94.94           H  
ATOM   2578 HG12 VAL A 164     -10.064 -11.050   2.722  1.00 94.94           H  
ATOM   2579 HG13 VAL A 164      -8.858 -12.281   2.294  1.00 94.94           H  
ATOM   2580  CG2 VAL A 164      -9.259 -12.608   4.842  1.00 94.94           C  
ATOM   2581 HG21 VAL A 164      -9.138 -11.528   4.921  1.00 94.94           H  
ATOM   2582 HG22 VAL A 164      -9.580 -12.980   5.815  1.00 94.94           H  
ATOM   2583 HG23 VAL A 164      -8.300 -13.047   4.567  1.00 94.94           H  
ATOM   2584  N   VAL A 165     -12.979 -11.204   2.842  1.00 95.42           N  
ATOM   2585  H   VAL A 165     -12.490 -10.488   3.359  1.00 95.42           H  
ATOM   2586  CA  VAL A 165     -13.760 -10.763   1.696  1.00 95.42           C  
ATOM   2587  HA  VAL A 165     -14.238 -11.622   1.226  1.00 95.42           H  
ATOM   2588  C   VAL A 165     -12.792 -10.141   0.697  1.00 95.42           C  
ATOM   2589  CB  VAL A 165     -14.862  -9.779   2.135  1.00 95.42           C  
ATOM   2590  HB  VAL A 165     -14.414  -8.913   2.623  1.00 95.42           H  
ATOM   2591  O   VAL A 165     -12.455  -8.960   0.793  1.00 95.42           O  
ATOM   2592  CG1 VAL A 165     -15.682  -9.302   0.930  1.00 95.42           C  
ATOM   2593 HG11 VAL A 165     -16.110 -10.159   0.410  1.00 95.42           H  
ATOM   2594 HG12 VAL A 165     -16.486  -8.651   1.275  1.00 95.42           H  
ATOM   2595 HG13 VAL A 165     -15.051  -8.736   0.246  1.00 95.42           H  
ATOM   2596  CG2 VAL A 165     -15.840 -10.434   3.118  1.00 95.42           C  
ATOM   2597 HG21 VAL A 165     -16.587  -9.711   3.445  1.00 95.42           H  
ATOM   2598 HG22 VAL A 165     -16.336 -11.285   2.651  1.00 95.42           H  
ATOM   2599 HG23 VAL A 165     -15.305 -10.793   3.998  1.00 95.42           H  
ATOM   2600  N   ASP A 166     -12.349 -10.938  -0.273  1.00 96.14           N  
ATOM   2601  H   ASP A 166     -12.478 -11.937  -0.187  1.00 96.14           H  
ATOM   2602  CA  ASP A 166     -11.545 -10.448  -1.393  1.00 96.14           C  
ATOM   2603  HA  ASP A 166     -10.665  -9.925  -1.020  1.00 96.14           H  
ATOM   2604  C   ASP A 166     -12.362  -9.497  -2.259  1.00 96.14           C  
ATOM   2605  CB  ASP A 166     -11.091 -11.618  -2.267  1.00 96.14           C  
ATOM   2606  HB2 ASP A 166     -10.556 -11.210  -3.125  1.00 96.14           H  
ATOM   2607  HB3 ASP A 166     -11.954 -12.183  -2.619  1.00 96.14           H  
ATOM   2608  O   ASP A 166     -13.443  -9.874  -2.711  1.00 96.14           O  
ATOM   2609  CG  ASP A 166     -10.137 -12.526  -1.522  1.00 96.14           C  
ATOM   2610  OD1 ASP A 166      -9.043 -12.023  -1.213  1.00 96.14           O  
ATOM   2611  OD2 ASP A 166     -10.513 -13.683  -1.250  1.00 96.14           O  
ATOM   2612  N   LEU A 167     -11.881  -8.286  -2.531  1.00 96.39           N  
ATOM   2613  H   LEU A 167     -11.038  -7.967  -2.077  1.00 96.39           H  
ATOM   2614  CA  LEU A 167     -12.587  -7.400  -3.458  1.00 96.39           C  
ATOM   2615  HA  LEU A 167     -13.655  -7.447  -3.242  1.00 96.39           H  
ATOM   2616  C   LEU A 167     -12.469  -7.846  -4.914  1.00 96.39           C  
ATOM   2617  CB  LEU A 167     -12.122  -5.952  -3.283  1.00 96.39           C  
ATOM   2618  HB2 LEU A 167     -11.034  -5.919  -3.332  1.00 96.39           H  
ATOM   2619  HB3 LEU A 167     -12.516  -5.355  -4.105  1.00 96.39           H  
ATOM   2620  O   LEU A 167     -13.390  -7.550  -5.673  1.00 96.39           O  
ATOM   2621  CG  LEU A 167     -12.600  -5.328  -1.965  1.00 96.39           C  
ATOM   2622  HG  LEU A 167     -12.169  -5.869  -1.122  1.00 96.39           H  
ATOM   2623  CD1 LEU A 167     -12.123  -3.891  -1.915  1.00 96.39           C  
ATOM   2624 HD11 LEU A 167     -12.631  -3.293  -2.671  1.00 96.39           H  
ATOM   2625 HD12 LEU A 167     -12.306  -3.503  -0.913  1.00 96.39           H  
ATOM   2626 HD13 LEU A 167     -11.051  -3.860  -2.110  1.00 96.39           H  
ATOM   2627  CD2 LEU A 167     -14.125  -5.298  -1.808  1.00 96.39           C  
ATOM   2628 HD21 LEU A 167     -14.585  -4.882  -2.704  1.00 96.39           H  
ATOM   2629 HD22 LEU A 167     -14.492  -6.308  -1.628  1.00 96.39           H  
ATOM   2630 HD23 LEU A 167     -14.392  -4.686  -0.946  1.00 96.39           H  
ATOM   2631  N   LEU A 168     -11.381  -8.537  -5.283  1.00 96.52           N  
ATOM   2632  H   LEU A 168     -10.689  -8.741  -4.576  1.00 96.52           H  
ATOM   2633  CA  LEU A 168     -11.115  -9.035  -6.644  1.00 96.52           C  
ATOM   2634  HA  LEU A 168     -10.047  -9.237  -6.731  1.00 96.52           H  
ATOM   2635  C   LEU A 168     -11.418  -7.977  -7.717  1.00 96.52           C  
ATOM   2636  CB  LEU A 168     -11.866 -10.358  -6.897  1.00 96.52           C  
ATOM   2637  HB2 LEU A 168     -11.595 -10.720  -7.889  1.00 96.52           H  
ATOM   2638  HB3 LEU A 168     -12.937 -10.151  -6.901  1.00 96.52           H  
ATOM   2639  O   LEU A 168     -12.102  -8.245  -8.697  1.00 96.52           O  
ATOM   2640  CG  LEU A 168     -11.589 -11.476  -5.885  1.00 96.52           C  
ATOM   2641  HG  LEU A 168     -11.907 -11.136  -4.899  1.00 96.52           H  
ATOM   2642  CD1 LEU A 168     -12.416 -12.715  -6.225  1.00 96.52           C  
ATOM   2643 HD11 LEU A 168     -13.474 -12.457  -6.247  1.00 96.52           H  
ATOM   2644 HD12 LEU A 168     -12.247 -13.486  -5.474  1.00 96.52           H  
ATOM   2645 HD13 LEU A 168     -12.119 -13.096  -7.202  1.00 96.52           H  
ATOM   2646  CD2 LEU A 168     -10.115 -11.874  -5.833  1.00 96.52           C  
ATOM   2647 HD21 LEU A 168      -9.499 -11.035  -5.511  1.00 96.52           H  
ATOM   2648 HD22 LEU A 168      -9.991 -12.686  -5.117  1.00 96.52           H  
ATOM   2649 HD23 LEU A 168      -9.775 -12.198  -6.817  1.00 96.52           H  
ATOM   2650  N   THR A 169     -11.015  -6.734  -7.446  1.00 96.19           N  
ATOM   2651  H   THR A 169     -10.374  -6.595  -6.677  1.00 96.19           H  
ATOM   2652  CA  THR A 169     -11.312  -5.579  -8.296  1.00 96.19           C  
ATOM   2653  HA  THR A 169     -11.941  -5.882  -9.133  1.00 96.19           H  
ATOM   2654  C   THR A 169     -10.003  -5.049  -8.850  1.00 96.19           C  
ATOM   2655  CB  THR A 169     -12.054  -4.482  -7.520  1.00 96.19           C  
ATOM   2656  HB  THR A 169     -11.374  -4.022  -6.804  1.00 96.19           H  
ATOM   2657  O   THR A 169      -9.205  -4.500  -8.090  1.00 96.19           O  
ATOM   2658  CG2 THR A 169     -12.606  -3.409  -8.451  1.00 96.19           C  
ATOM   2659 HG21 THR A 169     -11.796  -2.945  -9.013  1.00 96.19           H  
ATOM   2660 HG22 THR A 169     -13.118  -2.643  -7.869  1.00 96.19           H  
ATOM   2661 HG23 THR A 169     -13.301  -3.853  -9.164  1.00 96.19           H  
ATOM   2662  OG1 THR A 169     -13.144  -5.032  -6.801  1.00 96.19           O  
ATOM   2663  HG1 THR A 169     -12.880  -5.921  -6.554  1.00 96.19           H  
ATOM   2664  N   GLU A 170      -9.773  -5.240 -10.145  1.00 97.35           N  
ATOM   2665  H   GLU A 170     -10.517  -5.608 -10.720  1.00 97.35           H  
ATOM   2666  CA  GLU A 170      -8.571  -4.740 -10.813  1.00 97.35           C  
ATOM   2667  HA  GLU A 170      -7.721  -4.800 -10.132  1.00 97.35           H  
ATOM   2668  C   GLU A 170      -8.794  -3.273 -11.182  1.00 97.35           C  
ATOM   2669  CB  GLU A 170      -8.242  -5.605 -12.042  1.00 97.35           C  
ATOM   2670  HB2 GLU A 170      -8.147  -6.643 -11.722  1.00 97.35           H  
ATOM   2671  HB3 GLU A 170      -9.061  -5.535 -12.758  1.00 97.35           H  
ATOM   2672  O   GLU A 170      -9.589  -2.969 -12.065  1.00 97.35           O  
ATOM   2673  CG  GLU A 170      -6.927  -5.166 -12.715  1.00 97.35           C  
ATOM   2674  HG2 GLU A 170      -6.110  -5.308 -12.008  1.00 97.35           H  
ATOM   2675  HG3 GLU A 170      -6.984  -4.101 -12.943  1.00 97.35           H  
ATOM   2676  CD  GLU A 170      -6.617  -5.925 -14.018  1.00 97.35           C  
ATOM   2677  OE1 GLU A 170      -5.725  -5.447 -14.761  1.00 97.35           O  
ATOM   2678  OE2 GLU A 170      -7.277  -6.953 -14.286  1.00 97.35           O  
ATOM   2679  N   ILE A 171      -8.114  -2.351 -10.503  1.00 97.95           N  
ATOM   2680  H   ILE A 171      -7.481  -2.664  -9.780  1.00 97.95           H  
ATOM   2681  CA  ILE A 171      -8.176  -0.916 -10.832  1.00 97.95           C  
ATOM   2682  HA  ILE A 171      -8.879  -0.769 -11.652  1.00 97.95           H  
ATOM   2683  C   ILE A 171      -6.845  -0.377 -11.349  1.00 97.95           C  
ATOM   2684  CB  ILE A 171      -8.706  -0.074  -9.656  1.00 97.95           C  
ATOM   2685  HB  ILE A 171      -8.863   0.933 -10.042  1.00 97.95           H  
ATOM   2686  O   ILE A 171      -6.817   0.676 -11.979  1.00 97.95           O  
ATOM   2687  CG1 ILE A 171      -7.714   0.022  -8.477  1.00 97.95           C  
ATOM   2688 HG12 ILE A 171      -6.740   0.351  -8.841  1.00 97.95           H  
ATOM   2689 HG13 ILE A 171      -7.593  -0.953  -8.006  1.00 97.95           H  
ATOM   2690  CG2 ILE A 171     -10.072  -0.604  -9.188  1.00 97.95           C  
ATOM   2691 HG21 ILE A 171     -10.685  -0.825 -10.062  1.00 97.95           H  
ATOM   2692 HG22 ILE A 171      -9.940  -1.520  -8.613  1.00 97.95           H  
ATOM   2693 HG23 ILE A 171     -10.586   0.143  -8.582  1.00 97.95           H  
ATOM   2694  CD1 ILE A 171      -8.178   1.048  -7.436  1.00 97.95           C  
ATOM   2695 HD11 ILE A 171      -8.453   1.980  -7.931  1.00 97.95           H  
ATOM   2696 HD12 ILE A 171      -7.367   1.260  -6.740  1.00 97.95           H  
ATOM   2697 HD13 ILE A 171      -9.036   0.666  -6.882  1.00 97.95           H  
ATOM   2698  N   GLN A 172      -5.749  -1.082 -11.084  1.00 97.09           N  
ATOM   2699  H   GLN A 172      -5.846  -1.958 -10.591  1.00 97.09           H  
ATOM   2700  CA  GLN A 172      -4.410  -0.713 -11.510  1.00 97.09           C  
ATOM   2701  HA  GLN A 172      -4.384   0.350 -11.752  1.00 97.09           H  
ATOM   2702  C   GLN A 172      -4.004  -1.547 -12.729  1.00 97.09           C  
ATOM   2703  CB  GLN A 172      -3.452  -0.943 -10.336  1.00 97.09           C  
ATOM   2704  HB2 GLN A 172      -3.749  -0.295  -9.512  1.00 97.09           H  
ATOM   2705  HB3 GLN A 172      -3.545  -1.974  -9.996  1.00 97.09           H  
ATOM   2706  O   GLN A 172      -4.034  -2.775 -12.646  1.00 97.09           O  
ATOM   2707  CG  GLN A 172      -1.983  -0.685 -10.704  1.00 97.09           C  
ATOM   2708  HG2 GLN A 172      -1.685  -1.397 -11.474  1.00 97.09           H  
ATOM   2709  HG3 GLN A 172      -1.851   0.322 -11.100  1.00 97.09           H  
ATOM   2710  CD  GLN A 172      -1.041  -0.892  -9.530  1.00 97.09           C  
ATOM   2711  NE2 GLN A 172       0.241  -1.018  -9.752  1.00 97.09           N  
ATOM   2712 HE21 GLN A 172       0.617  -0.946 -10.687  1.00 97.09           H  
ATOM   2713 HE22 GLN A 172       0.826  -1.294  -8.977  1.00 97.09           H  
ATOM   2714  OE1 GLN A 172      -1.418  -0.946  -8.374  1.00 97.09           O  
ATOM   2715  N   PRO A 173      -3.534  -0.926 -13.823  1.00 95.16           N  
ATOM   2716  CA  PRO A 173      -2.866  -1.665 -14.885  1.00 95.16           C  
ATOM   2717  HA  PRO A 173      -3.558  -2.407 -15.282  1.00 95.16           H  
ATOM   2718  C   PRO A 173      -1.596  -2.357 -14.363  1.00 95.16           C  
ATOM   2719  CB  PRO A 173      -2.539  -0.637 -15.974  1.00 95.16           C  
ATOM   2720  HB2 PRO A 173      -1.486  -0.359 -15.924  1.00 95.16           H  
ATOM   2721  HB3 PRO A 173      -2.773  -1.023 -16.966  1.00 95.16           H  
ATOM   2722  O   PRO A 173      -0.752  -1.734 -13.721  1.00 95.16           O  
ATOM   2723  CG  PRO A 173      -3.397   0.583 -15.642  1.00 95.16           C  
ATOM   2724  HG2 PRO A 173      -2.899   1.513 -15.916  1.00 95.16           H  
ATOM   2725  HG3 PRO A 173      -4.355   0.496 -16.154  1.00 95.16           H  
ATOM   2726  CD  PRO A 173      -3.614   0.493 -14.136  1.00 95.16           C  
ATOM   2727  HD2 PRO A 173      -2.822   1.029 -13.613  1.00 95.16           H  
ATOM   2728  HD3 PRO A 173      -4.587   0.911 -13.877  1.00 95.16           H  
ATOM   2729  N   MET A 174      -1.397  -3.631 -14.709  1.00 91.53           N  
ATOM   2730  H   MET A 174      -2.169  -4.112 -15.149  1.00 91.53           H  
ATOM   2731  CA  MET A 174      -0.257  -4.440 -14.236  1.00 91.53           C  
ATOM   2732  HA  MET A 174      -0.349  -4.561 -13.156  1.00 91.53           H  
ATOM   2733  C   MET A 174       1.127  -3.813 -14.493  1.00 91.53           C  
ATOM   2734  CB  MET A 174      -0.351  -5.824 -14.899  1.00 91.53           C  
ATOM   2735  HB2 MET A 174      -1.357  -6.213 -14.743  1.00 91.53           H  
ATOM   2736  HB3 MET A 174      -0.184  -5.722 -15.971  1.00 91.53           H  
ATOM   2737  O   MET A 174       2.088  -4.102 -13.787  1.00 91.53           O  
ATOM   2738  CG  MET A 174       0.653  -6.836 -14.331  1.00 91.53           C  
ATOM   2739  HG2 MET A 174       0.467  -6.957 -13.264  1.00 91.53           H  
ATOM   2740  HG3 MET A 174       1.662  -6.442 -14.453  1.00 91.53           H  
ATOM   2741  SD  MET A 174       0.631  -8.470 -15.122  1.00 91.53           S  
ATOM   2742  CE  MET A 174      -0.998  -9.079 -14.605  1.00 91.53           C  
ATOM   2743  HE1 MET A 174      -1.125 -10.109 -14.938  1.00 91.53           H  
ATOM   2744  HE2 MET A 174      -1.783  -8.468 -15.051  1.00 91.53           H  
ATOM   2745  HE3 MET A 174      -1.084  -9.037 -13.520  1.00 91.53           H  
ATOM   2746  N   THR A 175       1.246  -2.959 -15.509  1.00 90.61           N  
ATOM   2747  H   THR A 175       0.416  -2.726 -16.035  1.00 90.61           H  
ATOM   2748  CA  THR A 175       2.515  -2.348 -15.923  1.00 90.61           C  
ATOM   2749  HA  THR A 175       3.325  -3.043 -15.704  1.00 90.61           H  
ATOM   2750  C   THR A 175       2.857  -1.053 -15.188  1.00 90.61           C  
ATOM   2751  CB  THR A 175       2.512  -2.090 -17.436  1.00 90.61           C  
ATOM   2752  HB  THR A 175       3.437  -1.590 -17.724  1.00 90.61           H  
ATOM   2753  O   THR A 175       3.888  -0.453 -15.495  1.00 90.61           O  
ATOM   2754  CG2 THR A 175       2.407  -3.391 -18.232  1.00 90.61           C  
ATOM   2755 HG21 THR A 175       3.220  -4.061 -17.952  1.00 90.61           H  
ATOM   2756 HG22 THR A 175       1.453  -3.881 -18.038  1.00 90.61           H  
ATOM   2757 HG23 THR A 175       2.478  -3.168 -19.296  1.00 90.61           H  
ATOM   2758  OG1 THR A 175       1.413  -1.284 -17.805  1.00 90.61           O  
ATOM   2759  HG1 THR A 175       1.514  -0.430 -17.379  1.00 90.61           H  
ATOM   2760  N   THR A 176       1.997  -0.564 -14.290  1.00 91.89           N  
ATOM   2761  H   THR A 176       1.175  -1.093 -14.037  1.00 91.89           H  
ATOM   2762  CA  THR A 176       2.129   0.784 -13.718  1.00 91.89           C  
ATOM   2763  HA  THR A 176       2.972   1.258 -14.219  1.00 91.89           H  
ATOM   2764  C   THR A 176       2.462   0.711 -12.225  1.00 91.89           C  
ATOM   2765  CB  THR A 176       0.921   1.685 -14.037  1.00 91.89           C  
ATOM   2766  HB  THR A 176       1.214   2.715 -13.836  1.00 91.89           H  
ATOM   2767  O   THR A 176       2.087  -0.260 -11.574  1.00 91.89           O  
ATOM   2768  CG2 THR A 176       0.546   1.600 -15.524  1.00 91.89           C  
ATOM   2769 HG21 THR A 176       1.287   2.140 -16.114  1.00 91.89           H  
ATOM   2770 HG22 THR A 176      -0.435   2.037 -15.707  1.00 91.89           H  
ATOM   2771 HG23 THR A 176       0.488   0.569 -15.871  1.00 91.89           H  
ATOM   2772  OG1 THR A 176      -0.201   1.405 -13.240  1.00 91.89           O  
ATOM   2773  HG1 THR A 176      -0.862   2.058 -13.481  1.00 91.89           H  
ATOM   2774  N   PRO A 177       3.190   1.684 -11.638  1.00 92.36           N  
ATOM   2775  CA  PRO A 177       3.698   1.568 -10.266  1.00 92.36           C  
ATOM   2776  HA  PRO A 177       3.775   0.514  -9.997  1.00 92.36           H  
ATOM   2777  C   PRO A 177       2.812   2.226  -9.192  1.00 92.36           C  
ATOM   2778  CB  PRO A 177       5.118   2.135 -10.315  1.00 92.36           C  
ATOM   2779  HB2 PRO A 177       5.818   1.300 -10.323  1.00 92.36           H  
ATOM   2780  HB3 PRO A 177       5.335   2.794  -9.475  1.00 92.36           H  
ATOM   2781  O   PRO A 177       3.291   2.538  -8.107  1.00 92.36           O  
ATOM   2782  CG  PRO A 177       5.227   2.901 -11.635  1.00 92.36           C  
ATOM   2783  HG2 PRO A 177       5.519   3.939 -11.478  1.00 92.36           H  
ATOM   2784  HG3 PRO A 177       5.960   2.408 -12.274  1.00 92.36           H  
ATOM   2785  CD  PRO A 177       3.853   2.808 -12.286  1.00 92.36           C  
ATOM   2786  HD2 PRO A 177       3.285   3.718 -12.093  1.00 92.36           H  
ATOM   2787  HD3 PRO A 177       3.982   2.690 -13.362  1.00 92.36           H  
ATOM   2788  N   TYR A 178       1.527   2.459  -9.467  1.00 95.17           N  
ATOM   2789  H   TYR A 178       1.164   2.136 -10.352  1.00 95.17           H  
ATOM   2790  CA  TYR A 178       0.638   3.282  -8.628  1.00 95.17           C  
ATOM   2791  HA  TYR A 178       1.240   4.075  -8.183  1.00 95.17           H  
ATOM   2792  C   TYR A 178      -0.012   2.538  -7.444  1.00 95.17           C  
ATOM   2793  CB  TYR A 178      -0.417   3.963  -9.515  1.00 95.17           C  
ATOM   2794  HB2 TYR A 178      -1.186   4.426  -8.897  1.00 95.17           H  
ATOM   2795  HB3 TYR A 178      -0.897   3.193 -10.120  1.00 95.17           H  
ATOM   2796  O   TYR A 178      -0.970   3.043  -6.854  1.00 95.17           O  
ATOM   2797  CG  TYR A 178       0.120   5.029 -10.442  1.00 95.17           C  
ATOM   2798  CD1 TYR A 178       0.124   6.386 -10.062  1.00 95.17           C  
ATOM   2799  HD1 TYR A 178      -0.261   6.680  -9.096  1.00 95.17           H  
ATOM   2800  CD2 TYR A 178       0.587   4.658 -11.711  1.00 95.17           C  
ATOM   2801  HD2 TYR A 178       0.502   3.630 -12.029  1.00 95.17           H  
ATOM   2802  CE1 TYR A 178       0.634   7.363 -10.942  1.00 95.17           C  
ATOM   2803  HE1 TYR A 178       0.671   8.400 -10.642  1.00 95.17           H  
ATOM   2804  CE2 TYR A 178       1.102   5.626 -12.587  1.00 95.17           C  
ATOM   2805  HE2 TYR A 178       1.433   5.345 -13.576  1.00 95.17           H  
ATOM   2806  OH  TYR A 178       1.718   7.853 -13.072  1.00 95.17           O  
ATOM   2807  HH  TYR A 178       1.461   8.776 -13.007  1.00 95.17           H  
ATOM   2808  CZ  TYR A 178       1.130   6.982 -12.210  1.00 95.17           C  
ATOM   2809  N   CYS A 179       0.480   1.360  -7.044  1.00 96.16           N  
ATOM   2810  H   CYS A 179       1.291   0.989  -7.517  1.00 96.16           H  
ATOM   2811  CA  CYS A 179      -0.160   0.553  -5.993  1.00 96.16           C  
ATOM   2812  HA  CYS A 179      -1.174   0.318  -6.318  1.00 96.16           H  
ATOM   2813  C   CYS A 179      -0.313   1.300  -4.659  1.00 96.16           C  
ATOM   2814  CB  CYS A 179       0.592  -0.775  -5.828  1.00 96.16           C  
ATOM   2815  HB2 CYS A 179       0.511  -1.341  -6.756  1.00 96.16           H  
ATOM   2816  HB3 CYS A 179       0.120  -1.365  -5.043  1.00 96.16           H  
ATOM   2817  O   CYS A 179      -1.346   1.184  -3.998  1.00 96.16           O  
ATOM   2818  SG  CYS A 179       2.350  -0.529  -5.440  1.00 96.16           S  
ATOM   2819  HG  CYS A 179       2.730  -1.767  -5.770  1.00 96.16           H  
ATOM   2820  N   GLY A 180       0.668   2.131  -4.289  1.00 96.35           N  
ATOM   2821  H   GLY A 180       1.472   2.189  -4.897  1.00 96.35           H  
ATOM   2822  CA  GLY A 180       0.599   3.004  -3.113  1.00 96.35           C  
ATOM   2823  HA2 GLY A 180       1.544   3.534  -3.001  1.00 96.35           H  
ATOM   2824  HA3 GLY A 180       0.439   2.387  -2.228  1.00 96.35           H  
ATOM   2825  C   GLY A 180      -0.539   4.034  -3.203  1.00 96.35           C  
ATOM   2826  O   GLY A 180      -1.440   4.008  -2.357  1.00 96.35           O  
ATOM   2827  N   PRO A 181      -0.547   4.910  -4.228  1.00 96.59           N  
ATOM   2828  CA  PRO A 181      -1.660   5.816  -4.512  1.00 96.59           C  
ATOM   2829  HA  PRO A 181      -1.670   6.599  -3.753  1.00 96.59           H  
ATOM   2830  C   PRO A 181      -3.038   5.140  -4.535  1.00 96.59           C  
ATOM   2831  CB  PRO A 181      -1.320   6.443  -5.867  1.00 96.59           C  
ATOM   2832  HB2 PRO A 181      -1.767   7.431  -5.981  1.00 96.59           H  
ATOM   2833  HB3 PRO A 181      -1.636   5.789  -6.679  1.00 96.59           H  
ATOM   2834  O   PRO A 181      -3.963   5.637  -3.891  1.00 96.59           O  
ATOM   2835  CG  PRO A 181       0.207   6.503  -5.839  1.00 96.59           C  
ATOM   2836  HG2 PRO A 181       0.634   6.524  -6.842  1.00 96.59           H  
ATOM   2837  HG3 PRO A 181       0.531   7.373  -5.268  1.00 96.59           H  
ATOM   2838  CD  PRO A 181       0.591   5.229  -5.090  1.00 96.59           C  
ATOM   2839  HD2 PRO A 181       1.494   5.404  -4.505  1.00 96.59           H  
ATOM   2840  HD3 PRO A 181       0.777   4.425  -5.802  1.00 96.59           H  
ATOM   2841  N   TYR A 182      -3.176   3.981  -5.187  1.00 97.96           N  
ATOM   2842  H   TYR A 182      -2.402   3.633  -5.735  1.00 97.96           H  
ATOM   2843  CA  TYR A 182      -4.437   3.233  -5.219  1.00 97.96           C  
ATOM   2844  HA  TYR A 182      -5.223   3.904  -5.567  1.00 97.96           H  
ATOM   2845  C   TYR A 182      -4.872   2.738  -3.837  1.00 97.96           C  
ATOM   2846  CB  TYR A 182      -4.330   2.057  -6.197  1.00 97.96           C  
ATOM   2847  HB2 TYR A 182      -3.397   1.522  -6.022  1.00 97.96           H  
ATOM   2848  HB3 TYR A 182      -5.144   1.361  -5.994  1.00 97.96           H  
ATOM   2849  O   TYR A 182      -6.045   2.863  -3.485  1.00 97.96           O  
ATOM   2850  CG  TYR A 182      -4.437   2.458  -7.653  1.00 97.96           C  
ATOM   2851  CD1 TYR A 182      -5.588   3.130  -8.108  1.00 97.96           C  
ATOM   2852  HD1 TYR A 182      -6.391   3.370  -7.426  1.00 97.96           H  
ATOM   2853  CD2 TYR A 182      -3.410   2.139  -8.561  1.00 97.96           C  
ATOM   2854  HD2 TYR A 182      -2.545   1.583  -8.231  1.00 97.96           H  
ATOM   2855  CE1 TYR A 182      -5.706   3.491  -9.460  1.00 97.96           C  
ATOM   2856  HE1 TYR A 182      -6.580   4.018  -9.815  1.00 97.96           H  
ATOM   2857  CE2 TYR A 182      -3.523   2.514  -9.913  1.00 97.96           C  
ATOM   2858  HE2 TYR A 182      -2.757   2.274 -10.636  1.00 97.96           H  
ATOM   2859  OH  TYR A 182      -4.768   3.562 -11.657  1.00 97.96           O  
ATOM   2860  HH  TYR A 182      -3.949   3.486 -12.152  1.00 97.96           H  
ATOM   2861  CZ  TYR A 182      -4.668   3.190 -10.363  1.00 97.96           C  
ATOM   2862  N   CYS A 183      -3.946   2.237  -3.014  1.00 97.96           N  
ATOM   2863  H   CYS A 183      -3.003   2.122  -3.358  1.00 97.96           H  
ATOM   2864  CA  CYS A 183      -4.241   1.845  -1.634  1.00 97.96           C  
ATOM   2865  HA  CYS A 183      -5.036   1.099  -1.632  1.00 97.96           H  
ATOM   2866  C   CYS A 183      -4.729   3.027  -0.785  1.00 97.96           C  
ATOM   2867  CB  CYS A 183      -2.986   1.227  -1.006  1.00 97.96           C  
ATOM   2868  HB2 CYS A 183      -2.114   1.852  -1.196  1.00 97.96           H  
ATOM   2869  HB3 CYS A 183      -3.127   1.139   0.072  1.00 97.96           H  
ATOM   2870  O   CYS A 183      -5.669   2.889   0.001  1.00 97.96           O  
ATOM   2871  SG  CYS A 183      -2.718  -0.426  -1.688  1.00 97.96           S  
ATOM   2872  HG  CYS A 183      -2.247  -0.049  -2.880  1.00 97.96           H  
ATOM   2873  N   LEU A 184      -4.117   4.203  -0.944  1.00 97.46           N  
ATOM   2874  H   LEU A 184      -3.351   4.258  -1.600  1.00 97.46           H  
ATOM   2875  CA  LEU A 184      -4.532   5.412  -0.231  1.00 97.46           C  
ATOM   2876  HA  LEU A 184      -4.672   5.168   0.822  1.00 97.46           H  
ATOM   2877  C   LEU A 184      -5.877   5.943  -0.727  1.00 97.46           C  
ATOM   2878  CB  LEU A 184      -3.442   6.481  -0.359  1.00 97.46           C  
ATOM   2879  HB2 LEU A 184      -3.168   6.575  -1.410  1.00 97.46           H  
ATOM   2880  HB3 LEU A 184      -3.841   7.438  -0.024  1.00 97.46           H  
ATOM   2881  O   LEU A 184      -6.696   6.349   0.095  1.00 97.46           O  
ATOM   2882  CG  LEU A 184      -2.191   6.159   0.469  1.00 97.46           C  
ATOM   2883  HG  LEU A 184      -1.847   5.147   0.258  1.00 97.46           H  
ATOM   2884  CD1 LEU A 184      -1.093   7.136   0.094  1.00 97.46           C  
ATOM   2885 HD11 LEU A 184      -0.183   6.874   0.634  1.00 97.46           H  
ATOM   2886 HD12 LEU A 184      -0.898   7.074  -0.977  1.00 97.46           H  
ATOM   2887 HD13 LEU A 184      -1.394   8.147   0.370  1.00 97.46           H  
ATOM   2888  CD2 LEU A 184      -2.449   6.311   1.972  1.00 97.46           C  
ATOM   2889 HD21 LEU A 184      -2.887   7.288   2.182  1.00 97.46           H  
ATOM   2890 HD22 LEU A 184      -1.505   6.222   2.509  1.00 97.46           H  
ATOM   2891 HD23 LEU A 184      -3.119   5.523   2.316  1.00 97.46           H  
ATOM   2892  N   PHE A 185      -6.133   5.893  -2.035  1.00 97.08           N  
ATOM   2893  H   PHE A 185      -5.398   5.604  -2.664  1.00 97.08           H  
ATOM   2894  CA  PHE A 185      -7.429   6.250  -2.612  1.00 97.08           C  
ATOM   2895  HA  PHE A 185      -7.679   7.270  -2.322  1.00 97.08           H  
ATOM   2896  C   PHE A 185      -8.534   5.327  -2.088  1.00 97.08           C  
ATOM   2897  CB  PHE A 185      -7.345   6.190  -4.142  1.00 97.08           C  
ATOM   2898  HB2 PHE A 185      -6.509   6.806  -4.475  1.00 97.08           H  
ATOM   2899  HB3 PHE A 185      -7.148   5.167  -4.464  1.00 97.08           H  
ATOM   2900  O   PHE A 185      -9.567   5.791  -1.603  1.00 97.08           O  
ATOM   2901  CG  PHE A 185      -8.612   6.685  -4.807  1.00 97.08           C  
ATOM   2902  CD1 PHE A 185      -9.707   5.822  -5.007  1.00 97.08           C  
ATOM   2903  HD1 PHE A 185      -9.636   4.780  -4.733  1.00 97.08           H  
ATOM   2904  CD2 PHE A 185      -8.710   8.034  -5.189  1.00 97.08           C  
ATOM   2905  HD2 PHE A 185      -7.863   8.691  -5.058  1.00 97.08           H  
ATOM   2906  CE1 PHE A 185     -10.902   6.318  -5.560  1.00 97.08           C  
ATOM   2907  HE1 PHE A 185     -11.742   5.658  -5.717  1.00 97.08           H  
ATOM   2908  CE2 PHE A 185      -9.900   8.530  -5.744  1.00 97.08           C  
ATOM   2909  HE2 PHE A 185      -9.967   9.566  -6.044  1.00 97.08           H  
ATOM   2910  CZ  PHE A 185     -11.000   7.674  -5.916  1.00 97.08           C  
ATOM   2911  HZ  PHE A 185     -11.918   8.062  -6.333  1.00 97.08           H  
ATOM   2912  N   PHE A 186      -8.287   4.016  -2.102  1.00 97.25           N  
ATOM   2913  H   PHE A 186      -7.435   3.695  -2.540  1.00 97.25           H  
ATOM   2914  CA  PHE A 186      -9.179   3.014  -1.531  1.00 97.25           C  
ATOM   2915  HA  PHE A 186     -10.117   3.008  -2.086  1.00 97.25           H  
ATOM   2916  C   PHE A 186      -9.507   3.311  -0.064  1.00 97.25           C  
ATOM   2917  CB  PHE A 186      -8.515   1.641  -1.658  1.00 97.25           C  
ATOM   2918  HB2 PHE A 186      -7.493   1.682  -1.281  1.00 97.25           H  
ATOM   2919  HB3 PHE A 186      -8.465   1.373  -2.713  1.00 97.25           H  
ATOM   2920  O   PHE A 186     -10.678   3.350   0.322  1.00 97.25           O  
ATOM   2921  CG  PHE A 186      -9.263   0.570  -0.905  1.00 97.25           C  
ATOM   2922  CD1 PHE A 186      -8.875   0.174   0.388  1.00 97.25           C  
ATOM   2923  HD1 PHE A 186      -7.998   0.614   0.841  1.00 97.25           H  
ATOM   2924  CD2 PHE A 186     -10.402   0.018  -1.493  1.00 97.25           C  
ATOM   2925  HD2 PHE A 186     -10.680   0.318  -2.493  1.00 97.25           H  
ATOM   2926  CE1 PHE A 186      -9.623  -0.795   1.083  1.00 97.25           C  
ATOM   2927  HE1 PHE A 186      -9.320  -1.117   2.068  1.00 97.25           H  
ATOM   2928  CE2 PHE A 186     -11.155  -0.929  -0.795  1.00 97.25           C  
ATOM   2929  HE2 PHE A 186     -12.028  -1.340  -1.280  1.00 97.25           H  
ATOM   2930  CZ  PHE A 186     -10.764  -1.355   0.485  1.00 97.25           C  
ATOM   2931  HZ  PHE A 186     -11.337  -2.107   1.007  1.00 97.25           H  
ATOM   2932  N   LEU A 187      -8.480   3.568   0.752  1.00 96.58           N  
ATOM   2933  H   LEU A 187      -7.545   3.505   0.376  1.00 96.58           H  
ATOM   2934  CA  LEU A 187      -8.657   3.938   2.152  1.00 96.58           C  
ATOM   2935  HA  LEU A 187      -9.263   3.177   2.643  1.00 96.58           H  
ATOM   2936  C   LEU A 187      -9.402   5.255   2.310  1.00 96.58           C  
ATOM   2937  CB  LEU A 187      -7.297   4.058   2.843  1.00 96.58           C  
ATOM   2938  HB2 LEU A 187      -6.622   4.621   2.198  1.00 96.58           H  
ATOM   2939  HB3 LEU A 187      -7.419   4.626   3.766  1.00 96.58           H  
ATOM   2940  O   LEU A 187     -10.205   5.363   3.227  1.00 96.58           O  
ATOM   2941  CG  LEU A 187      -6.664   2.710   3.195  1.00 96.58           C  
ATOM   2942  HG  LEU A 187      -6.633   2.059   2.321  1.00 96.58           H  
ATOM   2943  CD1 LEU A 187      -5.243   2.971   3.678  1.00 96.58           C  
ATOM   2944 HD11 LEU A 187      -4.822   2.048   4.074  1.00 96.58           H  
ATOM   2945 HD12 LEU A 187      -4.637   3.306   2.836  1.00 96.58           H  
ATOM   2946 HD13 LEU A 187      -5.247   3.742   4.448  1.00 96.58           H  
ATOM   2947  CD2 LEU A 187      -7.433   2.005   4.316  1.00 96.58           C  
ATOM   2948 HD21 LEU A 187      -7.532   2.666   5.177  1.00 96.58           H  
ATOM   2949 HD22 LEU A 187      -8.420   1.705   3.964  1.00 96.58           H  
ATOM   2950 HD23 LEU A 187      -6.889   1.106   4.605  1.00 96.58           H  
ATOM   2951  N   ALA A 188      -9.177   6.241   1.443  1.00 94.49           N  
ATOM   2952  H   ALA A 188      -8.474   6.118   0.728  1.00 94.49           H  
ATOM   2953  CA  ALA A 188      -9.931   7.482   1.474  1.00 94.49           C  
ATOM   2954  HA  ALA A 188      -9.825   7.910   2.471  1.00 94.49           H  
ATOM   2955  C   ALA A 188     -11.423   7.212   1.252  1.00 94.49           C  
ATOM   2956  CB  ALA A 188      -9.346   8.481   0.472  1.00 94.49           C  
ATOM   2957  HB1 ALA A 188      -8.294   8.653   0.700  1.00 94.49           H  
ATOM   2958  HB2 ALA A 188      -9.432   8.100  -0.546  1.00 94.49           H  
ATOM   2959  HB3 ALA A 188      -9.884   9.426   0.539  1.00 94.49           H  
ATOM   2960  O   ALA A 188     -12.221   7.675   2.062  1.00 94.49           O  
ATOM   2961  N   VAL A 189     -11.802   6.403   0.257  1.00 93.21           N  
ATOM   2962  H   VAL A 189     -11.091   6.072  -0.380  1.00 93.21           H  
ATOM   2963  CA  VAL A 189     -13.203   6.005   0.018  1.00 93.21           C  
ATOM   2964  HA  VAL A 189     -13.807   6.907  -0.079  1.00 93.21           H  
ATOM   2965  C   VAL A 189     -13.768   5.233   1.212  1.00 93.21           C  
ATOM   2966  CB  VAL A 189     -13.341   5.206  -1.298  1.00 93.21           C  
ATOM   2967  HB  VAL A 189     -12.656   4.359  -1.288  1.00 93.21           H  
ATOM   2968  O   VAL A 189     -14.733   5.671   1.832  1.00 93.21           O  
ATOM   2969  CG1 VAL A 189     -14.766   4.673  -1.514  1.00 93.21           C  
ATOM   2970 HG11 VAL A 189     -14.836   4.190  -2.488  1.00 93.21           H  
ATOM   2971 HG12 VAL A 189     -15.482   5.494  -1.469  1.00 93.21           H  
ATOM   2972 HG13 VAL A 189     -15.018   3.934  -0.754  1.00 93.21           H  
ATOM   2973  CG2 VAL A 189     -12.997   6.106  -2.492  1.00 93.21           C  
ATOM   2974 HG21 VAL A 189     -13.129   5.562  -3.427  1.00 93.21           H  
ATOM   2975 HG22 VAL A 189     -11.959   6.434  -2.438  1.00 93.21           H  
ATOM   2976 HG23 VAL A 189     -13.645   6.983  -2.503  1.00 93.21           H  
ATOM   2977  N   VAL A 190     -13.133   4.129   1.610  1.00 92.21           N  
ATOM   2978  H   VAL A 190     -12.321   3.836   1.085  1.00 92.21           H  
ATOM   2979  CA  VAL A 190     -13.586   3.287   2.728  1.00 92.21           C  
ATOM   2980  HA  VAL A 190     -14.599   2.942   2.520  1.00 92.21           H  
ATOM   2981  C   VAL A 190     -13.662   4.080   4.031  1.00 92.21           C  
ATOM   2982  CB  VAL A 190     -12.666   2.056   2.853  1.00 92.21           C  
ATOM   2983  HB  VAL A 190     -11.637   2.378   2.695  1.00 92.21           H  
ATOM   2984  O   VAL A 190     -14.692   4.108   4.693  1.00 92.21           O  
ATOM   2985  CG1 VAL A 190     -12.683   1.361   4.229  1.00 92.21           C  
ATOM   2986 HG11 VAL A 190     -11.856   1.747   4.825  1.00 92.21           H  
ATOM   2987 HG12 VAL A 190     -13.598   1.560   4.788  1.00 92.21           H  
ATOM   2988 HG13 VAL A 190     -12.547   0.285   4.124  1.00 92.21           H  
ATOM   2989  CG2 VAL A 190     -13.011   1.068   1.733  1.00 92.21           C  
ATOM   2990 HG21 VAL A 190     -12.810   1.519   0.761  1.00 92.21           H  
ATOM   2991 HG22 VAL A 190     -12.390   0.178   1.830  1.00 92.21           H  
ATOM   2992 HG23 VAL A 190     -14.061   0.776   1.781  1.00 92.21           H  
ATOM   2993  N   MET A 191     -12.605   4.779   4.426  1.00 90.55           N  
ATOM   2994  H   MET A 191     -11.792   4.821   3.828  1.00 90.55           H  
ATOM   2995  CA  MET A 191     -12.558   5.423   5.735  1.00 90.55           C  
ATOM   2996  HA  MET A 191     -12.956   4.714   6.460  1.00 90.55           H  
ATOM   2997  C   MET A 191     -13.410   6.685   5.831  1.00 90.55           C  
ATOM   2998  CB  MET A 191     -11.121   5.754   6.138  1.00 90.55           C  
ATOM   2999  HB2 MET A 191     -11.138   6.303   7.079  1.00 90.55           H  
ATOM   3000  HB3 MET A 191     -10.669   6.397   5.382  1.00 90.55           H  
ATOM   3001  O   MET A 191     -13.655   7.125   6.953  1.00 90.55           O  
ATOM   3002  CG  MET A 191     -10.263   4.510   6.351  1.00 90.55           C  
ATOM   3003  HG2 MET A 191      -9.232   4.830   6.503  1.00 90.55           H  
ATOM   3004  HG3 MET A 191     -10.292   3.884   5.459  1.00 90.55           H  
ATOM   3005  SD  MET A 191     -10.791   3.541   7.791  1.00 90.55           S  
ATOM   3006  CE  MET A 191      -9.504   2.283   7.728  1.00 90.55           C  
ATOM   3007  HE1 MET A 191      -9.573   1.747   6.782  1.00 90.55           H  
ATOM   3008  HE2 MET A 191      -9.628   1.587   8.558  1.00 90.55           H  
ATOM   3009  HE3 MET A 191      -8.531   2.769   7.802  1.00 90.55           H  
ATOM   3010  N   THR A 192     -13.853   7.275   4.721  1.00 85.65           N  
ATOM   3011  H   THR A 192     -13.614   6.876   3.825  1.00 85.65           H  
ATOM   3012  CA  THR A 192     -14.741   8.450   4.746  1.00 85.65           C  
ATOM   3013  HA  THR A 192     -14.664   8.939   5.717  1.00 85.65           H  
ATOM   3014  C   THR A 192     -16.205   8.071   4.597  1.00 85.65           C  
ATOM   3015  CB  THR A 192     -14.351   9.505   3.707  1.00 85.65           C  
ATOM   3016  HB  THR A 192     -15.060  10.331   3.776  1.00 85.65           H  
ATOM   3017  O   THR A 192     -17.034   8.629   5.312  1.00 85.65           O  
ATOM   3018  CG2 THR A 192     -12.949  10.053   3.985  1.00 85.65           C  
ATOM   3019 HG21 THR A 192     -12.633  10.692   3.160  1.00 85.65           H  
ATOM   3020 HG22 THR A 192     -12.233   9.238   4.086  1.00 85.65           H  
ATOM   3021 HG23 THR A 192     -12.966  10.634   4.907  1.00 85.65           H  
ATOM   3022  OG1 THR A 192     -14.395   9.015   2.399  1.00 85.65           O  
ATOM   3023  HG1 THR A 192     -13.596   8.510   2.228  1.00 85.65           H  
ATOM   3024  N   GLU A 193     -16.502   7.077   3.765  1.00 77.74           N  
ATOM   3025  H   GLU A 193     -15.775   6.725   3.159  1.00 77.74           H  
ATOM   3026  CA  GLU A 193     -17.868   6.662   3.448  1.00 77.74           C  
ATOM   3027  HA  GLU A 193     -18.554   7.496   3.595  1.00 77.74           H  
ATOM   3028  C   GLU A 193     -18.350   5.510   4.368  1.00 77.74           C  
ATOM   3029  CB  GLU A 193     -17.911   6.299   1.951  1.00 77.74           C  
ATOM   3030  HB2 GLU A 193     -18.903   5.922   1.700  1.00 77.74           H  
ATOM   3031  HB3 GLU A 193     -17.184   5.501   1.800  1.00 77.74           H  
ATOM   3032  O   GLU A 193     -19.512   5.494   4.764  1.00 77.74           O  
ATOM   3033  CG  GLU A 193     -17.530   7.394   0.937  1.00 77.74           C  
ATOM   3034  HG2 GLU A 193     -17.248   6.891   0.012  1.00 77.74           H  
ATOM   3035  HG3 GLU A 193     -16.653   7.943   1.279  1.00 77.74           H  
ATOM   3036  CD  GLU A 193     -18.660   8.380   0.612  1.00 77.74           C  
ATOM   3037  OE1 GLU A 193     -18.652   8.908  -0.530  1.00 77.74           O  
ATOM   3038  OE2 GLU A 193     -19.549   8.580   1.465  1.00 77.74           O  
ATOM   3039  N   LEU A 194     -17.471   4.584   4.805  1.00 70.35           N  
ATOM   3040  H   LEU A 194     -16.524   4.626   4.456  1.00 70.35           H  
ATOM   3041  CA  LEU A 194     -17.824   3.477   5.727  1.00 70.35           C  
ATOM   3042  HA  LEU A 194     -18.868   3.211   5.562  1.00 70.35           H  
ATOM   3043  C   LEU A 194     -17.724   3.850   7.204  1.00 70.35           C  
ATOM   3044  CB  LEU A 194     -16.944   2.219   5.508  1.00 70.35           C  
ATOM   3045  HB2 LEU A 194     -17.213   1.490   6.272  1.00 70.35           H  
ATOM   3046  HB3 LEU A 194     -15.894   2.431   5.708  1.00 70.35           H  
ATOM   3047  O   LEU A 194     -18.528   3.419   8.024  1.00 70.35           O  
ATOM   3048  CG  LEU A 194     -17.092   1.559   4.130  1.00 70.35           C  
ATOM   3049  HG  LEU A 194     -16.922   2.289   3.338  1.00 70.35           H  
ATOM   3050  CD1 LEU A 194     -16.187   0.346   3.915  1.00 70.35           C  
ATOM   3051 HD11 LEU A 194     -16.261  -0.342   4.757  1.00 70.35           H  
ATOM   3052 HD12 LEU A 194     -16.469  -0.172   2.998  1.00 70.35           H  
ATOM   3053 HD13 LEU A 194     -15.154   0.671   3.794  1.00 70.35           H  
ATOM   3054  CD2 LEU A 194     -18.471   0.956   4.096  1.00 70.35           C  
ATOM   3055 HD21 LEU A 194     -19.245   1.723   4.101  1.00 70.35           H  
ATOM   3056 HD22 LEU A 194     -18.506   0.329   4.987  1.00 70.35           H  
ATOM   3057 HD23 LEU A 194     -18.617   0.291   3.244  1.00 70.35           H  
ATOM   3058  N   SER A 195     -16.719   4.637   7.584  1.00 58.97           N  
ATOM   3059  H   SER A 195     -16.080   4.949   6.867  1.00 58.97           H  
ATOM   3060  CA  SER A 195     -16.450   4.927   8.999  1.00 58.97           C  
ATOM   3061  HA  SER A 195     -16.293   3.978   9.512  1.00 58.97           H  
ATOM   3062  C   SER A 195     -17.545   5.669   9.770  1.00 58.97           C  
ATOM   3063  CB  SER A 195     -15.202   5.770   9.133  1.00 58.97           C  
ATOM   3064  HB2 SER A 195     -15.290   6.627   8.464  1.00 58.97           H  
ATOM   3065  HB3 SER A 195     -15.130   6.162  10.147  1.00 58.97           H  
ATOM   3066  O   SER A 195     -17.604   5.468  10.988  1.00 58.97           O  
ATOM   3067  OG  SER A 195     -14.066   4.986   8.852  1.00 58.97           O  
ATOM   3068  HG  SER A 195     -13.625   5.431   8.125  1.00 58.97           H  
ATOM   3069  N   PRO A 196     -18.376   6.540   9.161  1.00 59.14           N  
ATOM   3070  CA  PRO A 196     -19.511   7.124   9.869  1.00 59.14           C  
ATOM   3071  HA  PRO A 196     -19.158   7.603  10.783  1.00 59.14           H  
ATOM   3072  C   PRO A 196     -20.554   6.062  10.229  1.00 59.14           C  
ATOM   3073  CB  PRO A 196     -20.090   8.188   8.929  1.00 59.14           C  
ATOM   3074  HB2 PRO A 196     -20.938   7.781   8.378  1.00 59.14           H  
ATOM   3075  HB3 PRO A 196     -20.390   9.084   9.472  1.00 59.14           H  
ATOM   3076  O   PRO A 196     -21.191   6.144  11.283  1.00 59.14           O  
ATOM   3077  CG  PRO A 196     -18.960   8.481   7.944  1.00 59.14           C  
ATOM   3078  HG2 PRO A 196     -18.278   9.218   8.367  1.00 59.14           H  
ATOM   3079  HG3 PRO A 196     -19.340   8.814   6.978  1.00 59.14           H  
ATOM   3080  CD  PRO A 196     -18.258   7.133   7.837  1.00 59.14           C  
ATOM   3081  HD2 PRO A 196     -17.220   7.279   7.539  1.00 59.14           H  
ATOM   3082  HD3 PRO A 196     -18.778   6.512   7.108  1.00 59.14           H  
ATOM   3083  N   CYS A 197     -20.686   5.027   9.398  1.00 56.04           N  
ATOM   3084  H   CYS A 197     -20.116   4.986   8.565  1.00 56.04           H  
ATOM   3085  CA  CYS A 197     -21.554   3.891   9.641  1.00 56.04           C  
ATOM   3086  HA  CYS A 197     -22.510   4.247  10.024  1.00 56.04           H  
ATOM   3087  C   CYS A 197     -20.921   2.997  10.712  1.00 56.04           C  
ATOM   3088  CB  CYS A 197     -21.826   3.172   8.311  1.00 56.04           C  
ATOM   3089  HB2 CYS A 197     -20.885   2.909   7.828  1.00 56.04           H  
ATOM   3090  HB3 CYS A 197     -22.378   2.249   8.487  1.00 56.04           H  
ATOM   3091  O   CYS A 197     -20.239   2.017  10.439  1.00 56.04           O  
ATOM   3092  SG  CYS A 197     -22.790   4.259   7.219  1.00 56.04           S  
ATOM   3093  HG  CYS A 197     -23.980   4.082   7.799  1.00 56.04           H  
ATOM   3094  N   ARG A 198     -21.212   3.282  11.988  1.00 60.68           N  
ATOM   3095  H   ARG A 198     -21.681   4.161  12.152  1.00 60.68           H  
ATOM   3096  CA  ARG A 198     -21.007   2.334  13.103  1.00 60.68           C  
ATOM   3097  HA  ARG A 198     -19.986   1.958  13.028  1.00 60.68           H  
ATOM   3098  C   ARG A 198     -21.922   1.101  12.997  1.00 60.68           C  
ATOM   3099  CB  ARG A 198     -21.200   3.027  14.458  1.00 60.68           C  
ATOM   3100  HB2 ARG A 198     -22.206   3.444  14.502  1.00 60.68           H  
ATOM   3101  HB3 ARG A 198     -21.110   2.281  15.247  1.00 60.68           H  
ATOM   3102  O   ARG A 198     -22.240   0.474  14.009  1.00 60.68           O  
ATOM   3103  CG  ARG A 198     -20.181   4.127  14.759  1.00 60.68           C  
ATOM   3104  HG2 ARG A 198     -19.170   3.727  14.678  1.00 60.68           H  
ATOM   3105  HG3 ARG A 198     -20.306   4.955  14.062  1.00 60.68           H  
ATOM   3106  CD  ARG A 198     -20.442   4.600  16.193  1.00 60.68           C  
ATOM   3107  HD2 ARG A 198     -20.361   3.739  16.856  1.00 60.68           H  
ATOM   3108  HD3 ARG A 198     -21.456   4.995  16.256  1.00 60.68           H  
ATOM   3109  NE  ARG A 198     -19.492   5.643  16.611  1.00 60.68           N  
ATOM   3110  HE  ARG A 198     -19.076   6.190  15.871  1.00 60.68           H  
ATOM   3111  NH1 ARG A 198     -19.654   5.296  18.880  1.00 60.68           N  
ATOM   3112 HH11 ARG A 198     -20.325   4.559  18.715  1.00 60.68           H  
ATOM   3113 HH12 ARG A 198     -19.399   5.539  19.826  1.00 60.68           H  
ATOM   3114  NH2 ARG A 198     -18.326   6.907  18.099  1.00 60.68           N  
ATOM   3115 HH21 ARG A 198     -17.945   7.447  17.335  1.00 60.68           H  
ATOM   3116 HH22 ARG A 198     -18.081   7.134  19.052  1.00 60.68           H  
ATOM   3117  CZ  ARG A 198     -19.164   5.940  17.856  1.00 60.68           C  
ATOM   3118  N   THR A 199     -22.349   0.735  11.805  1.00 64.49           N  
ATOM   3119  H   THR A 199     -21.929   1.175  10.999  1.00 64.49           H  
ATOM   3120  CA  THR A 199     -23.219  -0.393  11.517  1.00 64.49           C  
ATOM   3121  HA  THR A 199     -23.503  -0.900  12.439  1.00 64.49           H  
ATOM   3122  C   THR A 199     -22.444  -1.372  10.657  1.00 64.49           C  
ATOM   3123  CB  THR A 199     -24.511   0.068  10.829  1.00 64.49           C  
ATOM   3124  HB  THR A 199     -25.079  -0.801  10.499  1.00 64.49           H  
ATOM   3125  O   THR A 199     -21.719  -0.968   9.754  1.00 64.49           O  
ATOM   3126  CG2 THR A 199     -25.368   0.888  11.797  1.00 64.49           C  
ATOM   3127 HG21 THR A 199     -25.599   0.297  12.684  1.00 64.49           H  
ATOM   3128 HG22 THR A 199     -24.848   1.800  12.089  1.00 64.49           H  
ATOM   3129 HG23 THR A 199     -26.300   1.159  11.303  1.00 64.49           H  
ATOM   3130  OG1 THR A 199     -24.224   0.894   9.726  1.00 64.49           O  
ATOM   3131  HG1 THR A 199     -23.824   0.349   9.045  1.00 64.49           H  
ATOM   3132  N   HIS A 200     -22.598  -2.660  10.950  1.00 73.19           N  
ATOM   3133  H   HIS A 200     -23.265  -2.922  11.661  1.00 73.19           H  
ATOM   3134  CA  HIS A 200     -22.168  -3.711  10.039  1.00 73.19           C  
ATOM   3135  HA  HIS A 200     -21.085  -3.687   9.920  1.00 73.19           H  
ATOM   3136  C   HIS A 200     -22.820  -3.474   8.671  1.00 73.19           C  
ATOM   3137  CB  HIS A 200     -22.585  -5.058  10.644  1.00 73.19           C  
ATOM   3138  HB2 HIS A 200     -21.950  -5.282  11.502  1.00 73.19           H  
ATOM   3139  HB3 HIS A 200     -23.616  -4.997  10.992  1.00 73.19           H  
ATOM   3140  O   HIS A 200     -24.000  -3.117   8.616  1.00 73.19           O  
ATOM   3141  CG  HIS A 200     -22.501  -6.197   9.668  1.00 73.19           C  
ATOM   3142  CD2 HIS A 200     -21.407  -6.976   9.401  1.00 73.19           C  
ATOM   3143  HD2 HIS A 200     -20.439  -6.914   9.876  1.00 73.19           H  
ATOM   3144  ND1 HIS A 200     -23.524  -6.629   8.855  1.00 73.19           N  
ATOM   3145  HD1 HIS A 200     -24.471  -6.278   8.847  1.00 73.19           H  
ATOM   3146  CE1 HIS A 200     -23.058  -7.646   8.114  1.00 73.19           C  
ATOM   3147  HE1 HIS A 200     -23.632  -8.211   7.394  1.00 73.19           H  
ATOM   3148  NE2 HIS A 200     -21.769  -7.873   8.392  1.00 73.19           N  
ATOM   3149  N   ILE A 201     -22.064  -3.658   7.590  1.00 78.00           N  
ATOM   3150  H   ILE A 201     -21.104  -3.950   7.707  1.00 78.00           H  
ATOM   3151  CA  ILE A 201     -22.569  -3.482   6.228  1.00 78.00           C  
ATOM   3152  HA  ILE A 201     -23.529  -2.967   6.266  1.00 78.00           H  
ATOM   3153  C   ILE A 201     -22.782  -4.852   5.604  1.00 78.00           C  
ATOM   3154  CB  ILE A 201     -21.661  -2.560   5.409  1.00 78.00           C  
ATOM   3155  HB  ILE A 201     -20.625  -2.875   5.535  1.00 78.00           H  
ATOM   3156  O   ILE A 201     -21.805  -5.542   5.292  1.00 78.00           O  
ATOM   3157  CG1 ILE A 201     -21.885  -1.159   6.011  1.00 78.00           C  
ATOM   3158 HG12 ILE A 201     -22.821  -0.735   5.645  1.00 78.00           H  
ATOM   3159 HG13 ILE A 201     -21.935  -1.192   7.099  1.00 78.00           H  
ATOM   3160  CG2 ILE A 201     -22.009  -2.556   3.904  1.00 78.00           C  
ATOM   3161 HG21 ILE A 201     -21.860  -3.545   3.472  1.00 78.00           H  
ATOM   3162 HG22 ILE A 201     -21.362  -1.864   3.365  1.00 78.00           H  
ATOM   3163 HG23 ILE A 201     -23.048  -2.261   3.753  1.00 78.00           H  
ATOM   3164  CD1 ILE A 201     -20.752  -0.242   5.671  1.00 78.00           C  
ATOM   3165 HD11 ILE A 201     -20.722  -0.117   4.589  1.00 78.00           H  
ATOM   3166 HD12 ILE A 201     -20.902   0.727   6.146  1.00 78.00           H  
ATOM   3167 HD13 ILE A 201     -19.851  -0.707   6.071  1.00 78.00           H  
ATOM   3168  N   PRO A 202     -24.050  -5.251   5.405  1.00 78.21           N  
ATOM   3169  CA  PRO A 202     -24.363  -6.423   4.612  1.00 78.21           C  
ATOM   3170  HA  PRO A 202     -23.949  -7.305   5.102  1.00 78.21           H  
ATOM   3171  C   PRO A 202     -23.765  -6.265   3.212  1.00 78.21           C  
ATOM   3172  CB  PRO A 202     -25.893  -6.516   4.579  1.00 78.21           C  
ATOM   3173  HB2 PRO A 202     -26.280  -6.063   3.666  1.00 78.21           H  
ATOM   3174  HB3 PRO A 202     -26.235  -7.548   4.659  1.00 78.21           H  
ATOM   3175  O   PRO A 202     -23.889  -5.209   2.597  1.00 78.21           O  
ATOM   3176  CG  PRO A 202     -26.345  -5.682   5.776  1.00 78.21           C  
ATOM   3177  HG2 PRO A 202     -26.312  -6.288   6.681  1.00 78.21           H  
ATOM   3178  HG3 PRO A 202     -27.340  -5.261   5.628  1.00 78.21           H  
ATOM   3179  CD  PRO A 202     -25.278  -4.601   5.844  1.00 78.21           C  
ATOM   3180  HD2 PRO A 202     -25.207  -4.233   6.868  1.00 78.21           H  
ATOM   3181  HD3 PRO A 202     -25.524  -3.788   5.161  1.00 78.21           H  
ATOM   3182  N   ASN A 203     -23.126  -7.321   2.707  1.00 91.27           N  
ATOM   3183  H   ASN A 203     -23.048  -8.148   3.282  1.00 91.27           H  
ATOM   3184  CA  ASN A 203     -22.506  -7.336   1.381  1.00 91.27           C  
ATOM   3185  HA  ASN A 203     -21.933  -8.261   1.320  1.00 91.27           H  
ATOM   3186  C   ASN A 203     -21.480  -6.200   1.160  1.00 91.27           C  
ATOM   3187  CB  ASN A 203     -23.613  -7.424   0.316  1.00 91.27           C  
ATOM   3188  HB2 ASN A 203     -24.380  -8.124   0.647  1.00 91.27           H  
ATOM   3189  HB3 ASN A 203     -24.074  -6.445   0.183  1.00 91.27           H  
ATOM   3190  O   ASN A 203     -21.525  -5.464   0.171  1.00 91.27           O  
ATOM   3191  CG  ASN A 203     -23.101  -7.908  -1.025  1.00 91.27           C  
ATOM   3192  ND2 ASN A 203     -23.994  -8.123  -1.961  1.00 91.27           N  
ATOM   3193 HD21 ASN A 203     -24.972  -7.937  -1.791  1.00 91.27           H  
ATOM   3194 HD22 ASN A 203     -23.653  -8.465  -2.848  1.00 91.27           H  
ATOM   3195  OD1 ASN A 203     -21.917  -8.127  -1.245  1.00 91.27           O  
ATOM   3196  N   VAL A 204     -20.527  -6.082   2.091  1.00 91.78           N  
ATOM   3197  H   VAL A 204     -20.616  -6.641   2.928  1.00 91.78           H  
ATOM   3198  CA  VAL A 204     -19.453  -5.073   2.063  1.00 91.78           C  
ATOM   3199  HA  VAL A 204     -19.919  -4.096   2.194  1.00 91.78           H  
ATOM   3200  C   VAL A 204     -18.701  -5.022   0.726  1.00 91.78           C  
ATOM   3201  CB  VAL A 204     -18.495  -5.291   3.252  1.00 91.78           C  
ATOM   3202  HB  VAL A 204     -19.105  -5.339   4.155  1.00 91.78           H  
ATOM   3203  O   VAL A 204     -18.372  -3.935   0.261  1.00 91.78           O  
ATOM   3204  CG1 VAL A 204     -17.685  -6.593   3.162  1.00 91.78           C  
ATOM   3205 HG11 VAL A 204     -17.122  -6.732   4.085  1.00 91.78           H  
ATOM   3206 HG12 VAL A 204     -18.347  -7.450   3.039  1.00 91.78           H  
ATOM   3207 HG13 VAL A 204     -16.976  -6.548   2.335  1.00 91.78           H  
ATOM   3208  CG2 VAL A 204     -17.530  -4.114   3.413  1.00 91.78           C  
ATOM   3209 HG21 VAL A 204     -18.090  -3.183   3.502  1.00 91.78           H  
ATOM   3210 HG22 VAL A 204     -16.931  -4.248   4.314  1.00 91.78           H  
ATOM   3211 HG23 VAL A 204     -16.864  -4.056   2.552  1.00 91.78           H  
ATOM   3212  N   ARG A 205     -18.503  -6.167   0.051  1.00 95.08           N  
ATOM   3213  H   ARG A 205     -18.821  -7.023   0.481  1.00 95.08           H  
ATOM   3214  CA  ARG A 205     -17.886  -6.226  -1.285  1.00 95.08           C  
ATOM   3215  HA  ARG A 205     -16.891  -5.785  -1.231  1.00 95.08           H  
ATOM   3216  C   ARG A 205     -18.665  -5.395  -2.303  1.00 95.08           C  
ATOM   3217  CB  ARG A 205     -17.762  -7.687  -1.754  1.00 95.08           C  
ATOM   3218  HB2 ARG A 205     -18.751  -8.144  -1.771  1.00 95.08           H  
ATOM   3219  HB3 ARG A 205     -17.145  -8.236  -1.042  1.00 95.08           H  
ATOM   3220  O   ARG A 205     -18.077  -4.537  -2.954  1.00 95.08           O  
ATOM   3221  CG  ARG A 205     -17.129  -7.809  -3.154  1.00 95.08           C  
ATOM   3222  HG2 ARG A 205     -17.714  -7.232  -3.870  1.00 95.08           H  
ATOM   3223  HG3 ARG A 205     -16.114  -7.412  -3.142  1.00 95.08           H  
ATOM   3224  CD  ARG A 205     -17.112  -9.256  -3.658  1.00 95.08           C  
ATOM   3225  HD2 ARG A 205     -18.115  -9.674  -3.578  1.00 95.08           H  
ATOM   3226  HD3 ARG A 205     -16.832  -9.246  -4.711  1.00 95.08           H  
ATOM   3227  NE  ARG A 205     -16.130 -10.074  -2.932  1.00 95.08           N  
ATOM   3228  HE  ARG A 205     -15.184  -9.722  -2.917  1.00 95.08           H  
ATOM   3229  NH1 ARG A 205     -17.359 -11.965  -2.483  1.00 95.08           N  
ATOM   3230 HH11 ARG A 205     -18.153 -11.559  -2.956  1.00 95.08           H  
ATOM   3231 HH12 ARG A 205     -17.384 -12.913  -2.136  1.00 95.08           H  
ATOM   3232  NH2 ARG A 205     -15.200 -11.866  -1.920  1.00 95.08           N  
ATOM   3233 HH21 ARG A 205     -15.203 -12.829  -1.617  1.00 95.08           H  
ATOM   3234 HH22 ARG A 205     -14.322 -11.376  -2.018  1.00 95.08           H  
ATOM   3235  CZ  ARG A 205     -16.242 -11.296  -2.448  1.00 95.08           C  
ATOM   3236  N   ALA A 206     -19.968  -5.647  -2.447  1.00 94.58           N  
ATOM   3237  H   ALA A 206     -20.411  -6.321  -1.839  1.00 94.58           H  
ATOM   3238  CA  ALA A 206     -20.799  -4.933  -3.415  1.00 94.58           C  
ATOM   3239  HA  ALA A 206     -20.353  -5.028  -4.405  1.00 94.58           H  
ATOM   3240  C   ALA A 206     -20.881  -3.438  -3.088  1.00 94.58           C  
ATOM   3241  CB  ALA A 206     -22.192  -5.567  -3.447  1.00 94.58           C  
ATOM   3242  HB1 ALA A 206     -22.802  -5.064  -4.198  1.00 94.58           H  
ATOM   3243  HB2 ALA A 206     -22.673  -5.464  -2.475  1.00 94.58           H  
ATOM   3244  HB3 ALA A 206     -22.111  -6.622  -3.708  1.00 94.58           H  
ATOM   3245  O   ALA A 206     -20.778  -2.607  -3.987  1.00 94.58           O  
ATOM   3246  N   TRP A 207     -20.994  -3.100  -1.799  1.00 93.26           N  
ATOM   3247  H   TRP A 207     -21.085  -3.834  -1.111  1.00 93.26           H  
ATOM   3248  CA  TRP A 207     -21.005  -1.711  -1.351  1.00 93.26           C  
ATOM   3249  HA  TRP A 207     -21.823  -1.190  -1.848  1.00 93.26           H  
ATOM   3250  C   TRP A 207     -19.708  -0.988  -1.743  1.00 93.26           C  
ATOM   3251  CB  TRP A 207     -21.261  -1.670   0.161  1.00 93.26           C  
ATOM   3252  HB2 TRP A 207     -20.437  -2.159   0.680  1.00 93.26           H  
ATOM   3253  HB3 TRP A 207     -22.166  -2.237   0.380  1.00 93.26           H  
ATOM   3254  O   TRP A 207     -19.764   0.086  -2.342  1.00 93.26           O  
ATOM   3255  CG  TRP A 207     -21.420  -0.292   0.722  1.00 93.26           C  
ATOM   3256  CD1 TRP A 207     -22.586   0.317   1.035  1.00 93.26           C  
ATOM   3257  HD1 TRP A 207     -23.563  -0.133   0.936  1.00 93.26           H  
ATOM   3258  CD2 TRP A 207     -20.381   0.692   0.990  1.00 93.26           C  
ATOM   3259  CE2 TRP A 207     -20.988   1.880   1.485  1.00 93.26           C  
ATOM   3260  CE3 TRP A 207     -18.982   0.695   0.845  1.00 93.26           C  
ATOM   3261  HE3 TRP A 207     -18.482  -0.219   0.558  1.00 93.26           H  
ATOM   3262  NE1 TRP A 207     -22.333   1.594   1.500  1.00 93.26           N  
ATOM   3263  HE1 TRP A 207     -23.048   2.246   1.791  1.00 93.26           H  
ATOM   3264  CH2 TRP A 207     -18.852   2.972   1.633  1.00 93.26           C  
ATOM   3265  HH2 TRP A 207     -18.240   3.811   1.928  1.00 93.26           H  
ATOM   3266  CZ2 TRP A 207     -20.240   3.011   1.825  1.00 93.26           C  
ATOM   3267  HZ2 TRP A 207     -20.716   3.902   2.206  1.00 93.26           H  
ATOM   3268  CZ3 TRP A 207     -18.220   1.835   1.116  1.00 93.26           C  
ATOM   3269  HZ3 TRP A 207     -17.148   1.822   0.987  1.00 93.26           H  
ATOM   3270  N   ILE A 208     -18.544  -1.585  -1.461  1.00 94.58           N  
ATOM   3271  H   ILE A 208     -18.559  -2.470  -0.975  1.00 94.58           H  
ATOM   3272  CA  ILE A 208     -17.241  -0.960  -1.733  1.00 94.58           C  
ATOM   3273  HA  ILE A 208     -17.231   0.050  -1.324  1.00 94.58           H  
ATOM   3274  C   ILE A 208     -17.035  -0.809  -3.236  1.00 94.58           C  
ATOM   3275  CB  ILE A 208     -16.108  -1.767  -1.064  1.00 94.58           C  
ATOM   3276  HB  ILE A 208     -16.261  -2.826  -1.271  1.00 94.58           H  
ATOM   3277  O   ILE A 208     -16.684   0.275  -3.700  1.00 94.58           O  
ATOM   3278  CG1 ILE A 208     -16.121  -1.545   0.466  1.00 94.58           C  
ATOM   3279 HG12 ILE A 208     -15.974  -0.485   0.673  1.00 94.58           H  
ATOM   3280 HG13 ILE A 208     -17.094  -1.836   0.862  1.00 94.58           H  
ATOM   3281  CG2 ILE A 208     -14.740  -1.371  -1.628  1.00 94.58           C  
ATOM   3282 HG21 ILE A 208     -14.538  -0.314  -1.452  1.00 94.58           H  
ATOM   3283 HG22 ILE A 208     -14.672  -1.589  -2.693  1.00 94.58           H  
ATOM   3284 HG23 ILE A 208     -13.982  -1.984  -1.139  1.00 94.58           H  
ATOM   3285  CD1 ILE A 208     -15.074  -2.340   1.250  1.00 94.58           C  
ATOM   3286 HD11 ILE A 208     -15.136  -3.394   0.979  1.00 94.58           H  
ATOM   3287 HD12 ILE A 208     -15.266  -2.233   2.318  1.00 94.58           H  
ATOM   3288 HD13 ILE A 208     -14.073  -1.957   1.051  1.00 94.58           H  
ATOM   3289  N   ARG A 209     -17.310  -1.872  -4.001  1.00 96.30           N  
ATOM   3290  H   ARG A 209     -17.606  -2.724  -3.547  1.00 96.30           H  
ATOM   3291  CA  ARG A 209     -17.211  -1.852  -5.463  1.00 96.30           C  
ATOM   3292  HA  ARG A 209     -16.192  -1.602  -5.758  1.00 96.30           H  
ATOM   3293  C   ARG A 209     -18.091  -0.766  -6.070  1.00 96.30           C  
ATOM   3294  CB  ARG A 209     -17.568  -3.229  -6.032  1.00 96.30           C  
ATOM   3295  HB2 ARG A 209     -17.764  -3.122  -7.099  1.00 96.30           H  
ATOM   3296  HB3 ARG A 209     -18.473  -3.605  -5.554  1.00 96.30           H  
ATOM   3297  O   ARG A 209     -17.603  -0.007  -6.893  1.00 96.30           O  
ATOM   3298  CG  ARG A 209     -16.414  -4.224  -5.839  1.00 96.30           C  
ATOM   3299  HG2 ARG A 209     -16.166  -4.306  -4.781  1.00 96.30           H  
ATOM   3300  HG3 ARG A 209     -15.536  -3.858  -6.370  1.00 96.30           H  
ATOM   3301  CD  ARG A 209     -16.779  -5.615  -6.366  1.00 96.30           C  
ATOM   3302  HD2 ARG A 209     -15.951  -6.294  -6.163  1.00 96.30           H  
ATOM   3303  HD3 ARG A 209     -17.655  -5.977  -5.829  1.00 96.30           H  
ATOM   3304  NE  ARG A 209     -17.069  -5.600  -7.815  1.00 96.30           N  
ATOM   3305  HE  ARG A 209     -18.013  -5.392  -8.108  1.00 96.30           H  
ATOM   3306  NH1 ARG A 209     -14.965  -6.116  -8.622  1.00 96.30           N  
ATOM   3307 HH11 ARG A 209     -14.479  -5.887  -7.766  1.00 96.30           H  
ATOM   3308 HH12 ARG A 209     -14.434  -6.374  -9.441  1.00 96.30           H  
ATOM   3309  NH2 ARG A 209     -16.607  -5.908 -10.028  1.00 96.30           N  
ATOM   3310 HH21 ARG A 209     -17.544  -5.707 -10.346  1.00 96.30           H  
ATOM   3311 HH22 ARG A 209     -15.895  -6.192 -10.686  1.00 96.30           H  
ATOM   3312  CZ  ARG A 209     -16.219  -5.866  -8.794  1.00 96.30           C  
ATOM   3313  N   HIS A 210     -19.336  -0.622  -5.616  1.00 94.40           N  
ATOM   3314  H   HIS A 210     -19.690  -1.278  -4.935  1.00 94.40           H  
ATOM   3315  CA  HIS A 210     -20.216   0.448  -6.088  1.00 94.40           C  
ATOM   3316  HA  HIS A 210     -20.363   0.333  -7.162  1.00 94.40           H  
ATOM   3317  C   HIS A 210     -19.609   1.843  -5.867  1.00 94.40           C  
ATOM   3318  CB  HIS A 210     -21.579   0.326  -5.394  1.00 94.40           C  
ATOM   3319  HB2 HIS A 210     -22.036  -0.625  -5.671  1.00 94.40           H  
ATOM   3320  HB3 HIS A 210     -21.442   0.332  -4.313  1.00 94.40           H  
ATOM   3321  O   HIS A 210     -19.615   2.663  -6.778  1.00 94.40           O  
ATOM   3322  CG  HIS A 210     -22.522   1.441  -5.765  1.00 94.40           C  
ATOM   3323  CD2 HIS A 210     -22.837   2.535  -5.003  1.00 94.40           C  
ATOM   3324  HD2 HIS A 210     -22.469   2.748  -4.011  1.00 94.40           H  
ATOM   3325  ND1 HIS A 210     -23.166   1.588  -6.971  1.00 94.40           N  
ATOM   3326  HD1 HIS A 210     -23.061   0.995  -7.783  1.00 94.40           H  
ATOM   3327  CE1 HIS A 210     -23.859   2.737  -6.934  1.00 94.40           C  
ATOM   3328  HE1 HIS A 210     -24.441   3.136  -7.752  1.00 94.40           H  
ATOM   3329  NE2 HIS A 210     -23.696   3.347  -5.750  1.00 94.40           N  
ATOM   3330  N   HIS A 211     -19.048   2.113  -4.684  1.00 93.54           N  
ATOM   3331  H   HIS A 211     -19.024   1.392  -3.976  1.00 93.54           H  
ATOM   3332  CA  HIS A 211     -18.484   3.431  -4.372  1.00 93.54           C  
ATOM   3333  HA  HIS A 211     -19.199   4.191  -4.687  1.00 93.54           H  
ATOM   3334  C   HIS A 211     -17.183   3.718  -5.123  1.00 93.54           C  
ATOM   3335  CB  HIS A 211     -18.275   3.582  -2.860  1.00 93.54           C  
ATOM   3336  HB2 HIS A 211     -17.668   4.468  -2.671  1.00 93.54           H  
ATOM   3337  HB3 HIS A 211     -17.742   2.716  -2.468  1.00 93.54           H  
ATOM   3338  O   HIS A 211     -16.970   4.864  -5.520  1.00 93.54           O  
ATOM   3339  CG  HIS A 211     -19.578   3.747  -2.128  1.00 93.54           C  
ATOM   3340  CD2 HIS A 211     -20.113   4.910  -1.643  1.00 93.54           C  
ATOM   3341  HD2 HIS A 211     -19.649   5.884  -1.664  1.00 93.54           H  
ATOM   3342  ND1 HIS A 211     -20.488   2.751  -1.882  1.00 93.54           N  
ATOM   3343  HD1 HIS A 211     -20.336   1.765  -2.037  1.00 93.54           H  
ATOM   3344  CE1 HIS A 211     -21.556   3.300  -1.289  1.00 93.54           C  
ATOM   3345  HE1 HIS A 211     -22.432   2.756  -0.967  1.00 93.54           H  
ATOM   3346  NE2 HIS A 211     -21.379   4.618  -1.127  1.00 93.54           N  
ATOM   3347  N   LEU A 212     -16.338   2.702  -5.326  1.00 95.51           N  
ATOM   3348  H   LEU A 212     -16.576   1.799  -4.941  1.00 95.51           H  
ATOM   3349  CA  LEU A 212     -15.110   2.809  -6.117  1.00 95.51           C  
ATOM   3350  HA  LEU A 212     -14.552   3.689  -5.800  1.00 95.51           H  
ATOM   3351  C   LEU A 212     -15.407   3.004  -7.611  1.00 95.51           C  
ATOM   3352  CB  LEU A 212     -14.251   1.552  -5.900  1.00 95.51           C  
ATOM   3353  HB2 LEU A 212     -14.895   0.681  -6.021  1.00 95.51           H  
ATOM   3354  HB3 LEU A 212     -13.481   1.514  -6.671  1.00 95.51           H  
ATOM   3355  O   LEU A 212     -14.753   3.831  -8.241  1.00 95.51           O  
ATOM   3356  CG  LEU A 212     -13.565   1.438  -4.531  1.00 95.51           C  
ATOM   3357  HG  LEU A 212     -14.312   1.519  -3.741  1.00 95.51           H  
ATOM   3358  CD1 LEU A 212     -12.897   0.066  -4.433  1.00 95.51           C  
ATOM   3359 HD11 LEU A 212     -12.038   0.012  -5.102  1.00 95.51           H  
ATOM   3360 HD12 LEU A 212     -13.606  -0.714  -4.711  1.00 95.51           H  
ATOM   3361 HD13 LEU A 212     -12.582  -0.113  -3.406  1.00 95.51           H  
ATOM   3362  CD2 LEU A 212     -12.499   2.513  -4.310  1.00 95.51           C  
ATOM   3363 HD21 LEU A 212     -11.739   2.451  -5.090  1.00 95.51           H  
ATOM   3364 HD22 LEU A 212     -12.954   3.503  -4.332  1.00 95.51           H  
ATOM   3365 HD23 LEU A 212     -12.031   2.366  -3.337  1.00 95.51           H  
ATOM   3366  N   HIS A 213     -16.419   2.318  -8.154  1.00 95.56           N  
ATOM   3367  H   HIS A 213     -16.902   1.636  -7.587  1.00 95.56           H  
ATOM   3368  CA  HIS A 213     -16.794   2.390  -9.577  1.00 95.56           C  
ATOM   3369  HA  HIS A 213     -15.914   2.184 -10.186  1.00 95.56           H  
ATOM   3370  C   HIS A 213     -17.299   3.778  -9.995  1.00 95.56           C  
ATOM   3371  CB  HIS A 213     -17.842   1.309  -9.884  1.00 95.56           C  
ATOM   3372  HB2 HIS A 213     -17.536   0.365  -9.433  1.00 95.56           H  
ATOM   3373  HB3 HIS A 213     -18.797   1.596  -9.445  1.00 95.56           H  
ATOM   3374  O   HIS A 213     -17.232   4.145 -11.160  1.00 95.56           O  
ATOM   3375  CG  HIS A 213     -18.032   1.049 -11.357  1.00 95.56           C  
ATOM   3376  CD2 HIS A 213     -17.088   0.550 -12.208  1.00 95.56           C  
ATOM   3377  HD2 HIS A 213     -16.065   0.301 -11.968  1.00 95.56           H  
ATOM   3378  ND1 HIS A 213     -19.205   1.303 -12.071  1.00 95.56           N  
ATOM   3379  CE1 HIS A 213     -18.917   0.983 -13.346  1.00 95.56           C  
ATOM   3380  HE1 HIS A 213     -19.594   1.092 -14.181  1.00 95.56           H  
ATOM   3381  NE2 HIS A 213     -17.664   0.514 -13.456  1.00 95.56           N  
ATOM   3382  HE2 HIS A 213     -17.210   0.258 -14.322  1.00 95.56           H  
ATOM   3383  N   ARG A 214     -17.719   4.619  -9.035  1.00 95.28           N  
ATOM   3384  H   ARG A 214     -17.774   4.257  -8.094  1.00 95.28           H  
ATOM   3385  CA  ARG A 214     -18.016   6.045  -9.288  1.00 95.28           C  
ATOM   3386  HA  ARG A 214     -18.751   6.114 -10.090  1.00 95.28           H  
ATOM   3387  C   ARG A 214     -16.799   6.845  -9.767  1.00 95.28           C  
ATOM   3388  CB  ARG A 214     -18.552   6.733  -8.023  1.00 95.28           C  
ATOM   3389  HB2 ARG A 214     -17.764   6.725  -7.270  1.00 95.28           H  
ATOM   3390  HB3 ARG A 214     -18.771   7.773  -8.265  1.00 95.28           H  
ATOM   3391  O   ARG A 214     -16.974   7.943 -10.285  1.00 95.28           O  
ATOM   3392  CG  ARG A 214     -19.822   6.097  -7.446  1.00 95.28           C  
ATOM   3393  HG2 ARG A 214     -19.592   5.089  -7.100  1.00 95.28           H  
ATOM   3394  HG3 ARG A 214     -20.583   6.036  -8.224  1.00 95.28           H  
ATOM   3395  CD  ARG A 214     -20.378   6.904  -6.263  1.00 95.28           C  
ATOM   3396  HD2 ARG A 214     -20.683   7.885  -6.628  1.00 95.28           H  
ATOM   3397  HD3 ARG A 214     -21.258   6.384  -5.885  1.00 95.28           H  
ATOM   3398  NE  ARG A 214     -19.389   7.066  -5.172  1.00 95.28           N  
ATOM   3399  HE  ARG A 214     -18.480   6.656  -5.331  1.00 95.28           H  
ATOM   3400  NH1 ARG A 214     -20.712   8.236  -3.695  1.00 95.28           N  
ATOM   3401 HH11 ARG A 214     -21.510   8.102  -4.300  1.00 95.28           H  
ATOM   3402 HH12 ARG A 214     -20.798   8.635  -2.771  1.00 95.28           H  
ATOM   3403  NH2 ARG A 214     -18.613   7.817  -3.150  1.00 95.28           N  
ATOM   3404 HH21 ARG A 214     -18.745   8.289  -2.266  1.00 95.28           H  
ATOM   3405 HH22 ARG A 214     -17.664   7.598  -3.417  1.00 95.28           H  
ATOM   3406  CZ  ARG A 214     -19.572   7.702  -4.023  1.00 95.28           C  
ATOM   3407  N   TYR A 215     -15.591   6.346  -9.514  1.00 94.82           N  
ATOM   3408  H   TYR A 215     -15.541   5.426  -9.099  1.00 94.82           H  
ATOM   3409  CA  TYR A 215     -14.339   7.064  -9.742  1.00 94.82           C  
ATOM   3410  HA  TYR A 215     -14.538   8.029 -10.209  1.00 94.82           H  
ATOM   3411  C   TYR A 215     -13.374   6.313 -10.657  1.00 94.82           C  
ATOM   3412  CB  TYR A 215     -13.663   7.303  -8.388  1.00 94.82           C  
ATOM   3413  HB2 TYR A 215     -12.759   7.887  -8.555  1.00 94.82           H  
ATOM   3414  HB3 TYR A 215     -13.349   6.341  -7.982  1.00 94.82           H  
ATOM   3415  O   TYR A 215     -12.627   6.951 -11.390  1.00 94.82           O  
ATOM   3416  CG  TYR A 215     -14.507   8.022  -7.356  1.00 94.82           C  
ATOM   3417  CD1 TYR A 215     -14.838   9.379  -7.528  1.00 94.82           C  
ATOM   3418  HD1 TYR A 215     -14.509   9.900  -8.415  1.00 94.82           H  
ATOM   3419  CD2 TYR A 215     -14.947   7.328  -6.215  1.00 94.82           C  
ATOM   3420  HD2 TYR A 215     -14.699   6.284  -6.092  1.00 94.82           H  
ATOM   3421  CE1 TYR A 215     -15.618  10.044  -6.562  1.00 94.82           C  
ATOM   3422  HE1 TYR A 215     -15.884  11.080  -6.709  1.00 94.82           H  
ATOM   3423  CE2 TYR A 215     -15.714   7.988  -5.241  1.00 94.82           C  
ATOM   3424  HE2 TYR A 215     -16.018   7.456  -4.353  1.00 94.82           H  
ATOM   3425  OH  TYR A 215     -16.826   9.967  -4.486  1.00 94.82           O  
ATOM   3426  HH  TYR A 215     -16.952  10.895  -4.695  1.00 94.82           H  
ATOM   3427  CZ  TYR A 215     -16.059   9.344  -5.418  1.00 94.82           C  
ATOM   3428  N   MET A 216     -13.362   4.981 -10.586  1.00 97.04           N  
ATOM   3429  H   MET A 216     -14.048   4.515 -10.008  1.00 97.04           H  
ATOM   3430  CA  MET A 216     -12.360   4.133 -11.226  1.00 97.04           C  
ATOM   3431  HA  MET A 216     -11.690   4.742 -11.833  1.00 97.04           H  
ATOM   3432  C   MET A 216     -13.021   3.103 -12.140  1.00 97.04           C  
ATOM   3433  CB  MET A 216     -11.524   3.412 -10.155  1.00 97.04           C  
ATOM   3434  HB2 MET A 216     -12.190   2.801  -9.546  1.00 97.04           H  
ATOM   3435  HB3 MET A 216     -10.816   2.745 -10.646  1.00 97.04           H  
ATOM   3436  O   MET A 216     -14.038   2.513 -11.776  1.00 97.04           O  
ATOM   3437  CG  MET A 216     -10.743   4.346  -9.221  1.00 97.04           C  
ATOM   3438  HG2 MET A 216     -10.314   3.737  -8.424  1.00 97.04           H  
ATOM   3439  HG3 MET A 216     -11.427   5.060  -8.762  1.00 97.04           H  
ATOM   3440  SD  MET A 216      -9.389   5.252 -10.011  1.00 97.04           S  
ATOM   3441  CE  MET A 216      -8.676   6.111  -8.584  1.00 97.04           C  
ATOM   3442  HE1 MET A 216      -9.429   6.751  -8.124  1.00 97.04           H  
ATOM   3443  HE2 MET A 216      -8.324   5.381  -7.855  1.00 97.04           H  
ATOM   3444  HE3 MET A 216      -7.836   6.721  -8.916  1.00 97.04           H  
ATOM   3445  N   PHE A 217     -12.385   2.840 -13.277  1.00 98.01           N  
ATOM   3446  H   PHE A 217     -11.563   3.386 -13.494  1.00 98.01           H  
ATOM   3447  CA  PHE A 217     -12.698   1.729 -14.171  1.00 98.01           C  
ATOM   3448  HA  PHE A 217     -13.781   1.666 -14.281  1.00 98.01           H  
ATOM   3449  C   PHE A 217     -12.190   0.400 -13.602  1.00 98.01           C  
ATOM   3450  CB  PHE A 217     -12.072   1.996 -15.543  1.00 98.01           C  
ATOM   3451  HB2 PHE A 217     -12.263   1.141 -16.191  1.00 98.01           H  
ATOM   3452  HB3 PHE A 217     -10.991   2.078 -15.428  1.00 98.01           H  
ATOM   3453  O   PHE A 217     -11.133   0.361 -12.969  1.00 98.01           O  
ATOM   3454  CG  PHE A 217     -12.601   3.242 -16.222  1.00 98.01           C  
ATOM   3455  CD1 PHE A 217     -13.902   3.247 -16.755  1.00 98.01           C  
ATOM   3456  HD1 PHE A 217     -14.516   2.363 -16.677  1.00 98.01           H  
ATOM   3457  CD2 PHE A 217     -11.813   4.406 -16.288  1.00 98.01           C  
ATOM   3458  HD2 PHE A 217     -10.820   4.406 -15.863  1.00 98.01           H  
ATOM   3459  CE1 PHE A 217     -14.412   4.411 -17.358  1.00 98.01           C  
ATOM   3460  HE1 PHE A 217     -15.419   4.412 -17.749  1.00 98.01           H  
ATOM   3461  CE2 PHE A 217     -12.327   5.574 -16.881  1.00 98.01           C  
ATOM   3462  HE2 PHE A 217     -11.734   6.476 -16.899  1.00 98.01           H  
ATOM   3463  CZ  PHE A 217     -13.625   5.574 -17.420  1.00 98.01           C  
ATOM   3464  HZ  PHE A 217     -14.026   6.475 -17.861  1.00 98.01           H  
ATOM   3465  N   PHE A 218     -12.919  -0.688 -13.828  1.00 98.11           N  
ATOM   3466  H   PHE A 218     -13.770  -0.568 -14.358  1.00 98.11           H  
ATOM   3467  CA  PHE A 218     -12.632  -2.024 -13.307  1.00 98.11           C  
ATOM   3468  HA  PHE A 218     -11.803  -1.982 -12.602  1.00 98.11           H  
ATOM   3469  C   PHE A 218     -12.228  -2.989 -14.429  1.00 98.11           C  
ATOM   3470  CB  PHE A 218     -13.862  -2.541 -12.550  1.00 98.11           C  
ATOM   3471  HB2 PHE A 218     -13.706  -3.597 -12.332  1.00 98.11           H  
ATOM   3472  HB3 PHE A 218     -14.720  -2.477 -13.219  1.00 98.11           H  
ATOM   3473  O   PHE A 218     -13.041  -3.368 -15.275  1.00 98.11           O  
ATOM   3474  CG  PHE A 218     -14.234  -1.858 -11.243  1.00 98.11           C  
ATOM   3475  CD1 PHE A 218     -13.477  -0.805 -10.688  1.00 98.11           C  
ATOM   3476  HD1 PHE A 218     -12.582  -0.446 -11.173  1.00 98.11           H  
ATOM   3477  CD2 PHE A 218     -15.382  -2.302 -10.566  1.00 98.11           C  
ATOM   3478  HD2 PHE A 218     -15.961  -3.111 -10.986  1.00 98.11           H  
ATOM   3479  CE1 PHE A 218     -13.871  -0.191  -9.491  1.00 98.11           C  
ATOM   3480  HE1 PHE A 218     -13.293   0.632  -9.098  1.00 98.11           H  
ATOM   3481  CE2 PHE A 218     -15.775  -1.699  -9.361  1.00 98.11           C  
ATOM   3482  HE2 PHE A 218     -16.674  -2.028  -8.861  1.00 98.11           H  
ATOM   3483  CZ  PHE A 218     -15.018  -0.646  -8.828  1.00 98.11           C  
ATOM   3484  HZ  PHE A 218     -15.333  -0.173  -7.910  1.00 98.11           H  
ATOM   3485  N   GLY A 219     -10.977  -3.444 -14.401  1.00 97.20           N  
ATOM   3486  H   GLY A 219     -10.376  -3.129 -13.653  1.00 97.20           H  
ATOM   3487  CA  GLY A 219     -10.427  -4.417 -15.346  1.00 97.20           C  
ATOM   3488  HA2 GLY A 219      -9.374  -4.581 -15.118  1.00 97.20           H  
ATOM   3489  HA3 GLY A 219     -10.508  -4.028 -16.361  1.00 97.20           H  
ATOM   3490  C   GLY A 219     -11.137  -5.769 -15.287  1.00 97.20           C  
ATOM   3491  O   GLY A 219     -11.385  -6.379 -16.324  1.00 97.20           O  
ATOM   3492  N   ASP A 220     -11.600  -6.187 -14.104  1.00 96.03           N  
ATOM   3493  H   ASP A 220     -11.417  -5.625 -13.285  1.00 96.03           H  
ATOM   3494  CA  ASP A 220     -12.386  -7.417 -13.928  1.00 96.03           C  
ATOM   3495  HA  ASP A 220     -11.848  -8.230 -14.415  1.00 96.03           H  
ATOM   3496  C   ASP A 220     -13.778  -7.353 -14.585  1.00 96.03           C  
ATOM   3497  CB  ASP A 220     -12.493  -7.760 -12.434  1.00 96.03           C  
ATOM   3498  HB2 ASP A 220     -11.489  -7.884 -12.027  1.00 96.03           H  
ATOM   3499  HB3 ASP A 220     -13.012  -8.712 -12.326  1.00 96.03           H  
ATOM   3500  O   ASP A 220     -14.398  -8.389 -14.824  1.00 96.03           O  
ATOM   3501  CG  ASP A 220     -13.225  -6.689 -11.625  1.00 96.03           C  
ATOM   3502  OD1 ASP A 220     -12.621  -5.625 -11.374  1.00 96.03           O  
ATOM   3503  OD2 ASP A 220     -14.385  -6.911 -11.199  1.00 96.03           O  
ATOM   3504  N   LEU A 221     -14.256  -6.150 -14.923  1.00 96.59           N  
ATOM   3505  H   LEU A 221     -13.677  -5.346 -14.728  1.00 96.59           H  
ATOM   3506  CA  LEU A 221     -15.464  -5.930 -15.725  1.00 96.59           C  
ATOM   3507  HA  LEU A 221     -16.086  -6.824 -15.672  1.00 96.59           H  
ATOM   3508  C   LEU A 221     -15.163  -5.740 -17.224  1.00 96.59           C  
ATOM   3509  CB  LEU A 221     -16.265  -4.751 -15.141  1.00 96.59           C  
ATOM   3510  HB2 LEU A 221     -15.658  -3.848 -15.205  1.00 96.59           H  
ATOM   3511  HB3 LEU A 221     -17.146  -4.596 -15.764  1.00 96.59           H  
ATOM   3512  O   LEU A 221     -16.074  -5.460 -18.002  1.00 96.59           O  
ATOM   3513  CG  LEU A 221     -16.730  -4.928 -13.684  1.00 96.59           C  
ATOM   3514  HG  LEU A 221     -15.867  -4.955 -13.018  1.00 96.59           H  
ATOM   3515  CD1 LEU A 221     -17.611  -3.741 -13.286  1.00 96.59           C  
ATOM   3516 HD11 LEU A 221     -17.056  -2.814 -13.426  1.00 96.59           H  
ATOM   3517 HD12 LEU A 221     -18.496  -3.704 -13.920  1.00 96.59           H  
ATOM   3518 HD13 LEU A 221     -17.907  -3.819 -12.240  1.00 96.59           H  
ATOM   3519  CD2 LEU A 221     -17.553  -6.206 -13.481  1.00 96.59           C  
ATOM   3520 HD21 LEU A 221     -18.340  -6.260 -14.233  1.00 96.59           H  
ATOM   3521 HD22 LEU A 221     -17.994  -6.221 -12.485  1.00 96.59           H  
ATOM   3522 HD23 LEU A 221     -16.898  -7.071 -13.580  1.00 96.59           H  
ATOM   3523  N   GLY A 222     -13.904  -5.895 -17.645  1.00 96.34           N  
ATOM   3524  H   GLY A 222     -13.199  -6.141 -16.965  1.00 96.34           H  
ATOM   3525  CA  GLY A 222     -13.452  -5.660 -19.017  1.00 96.34           C  
ATOM   3526  HA2 GLY A 222     -14.168  -6.093 -19.716  1.00 96.34           H  
ATOM   3527  HA3 GLY A 222     -12.489  -6.154 -19.150  1.00 96.34           H  
ATOM   3528  C   GLY A 222     -13.267  -4.181 -19.373  1.00 96.34           C  
ATOM   3529  O   GLY A 222     -13.131  -3.851 -20.552  1.00 96.34           O  
ATOM   3530  N   GLU A 223     -13.277  -3.282 -18.386  1.00 97.58           N  
ATOM   3531  H   GLU A 223     -13.338  -3.604 -17.430  1.00 97.58           H  
ATOM   3532  CA  GLU A 223     -13.054  -1.854 -18.604  1.00 97.58           C  
ATOM   3533  HA  GLU A 223     -13.522  -1.581 -19.550  1.00 97.58           H  
ATOM   3534  C   GLU A 223     -11.553  -1.544 -18.722  1.00 97.58           C  
ATOM   3535  CB  GLU A 223     -13.721  -1.004 -17.508  1.00 97.58           C  
ATOM   3536  HB2 GLU A 223     -13.591   0.047 -17.767  1.00 97.58           H  
ATOM   3537  HB3 GLU A 223     -13.204  -1.185 -16.565  1.00 97.58           H  
ATOM   3538  O   GLU A 223     -10.694  -2.229 -18.167  1.00 97.58           O  
ATOM   3539  CG  GLU A 223     -15.231  -1.273 -17.344  1.00 97.58           C  
ATOM   3540  HG2 GLU A 223     -15.394  -2.335 -17.161  1.00 97.58           H  
ATOM   3541  HG3 GLU A 223     -15.728  -1.012 -18.278  1.00 97.58           H  
ATOM   3542  CD  GLU A 223     -15.873  -0.489 -16.185  1.00 97.58           C  
ATOM   3543  OE1 GLU A 223     -17.114  -0.336 -16.164  1.00 97.58           O  
ATOM   3544  OE2 GLU A 223     -15.148  -0.032 -15.279  1.00 97.58           O  
ATOM   3545  N   ASN A 224     -11.214  -0.479 -19.449  1.00 96.90           N  
ATOM   3546  H   ASN A 224     -11.950   0.101 -19.828  1.00 96.90           H  
ATOM   3547  CA  ASN A 224      -9.831  -0.030 -19.571  1.00 96.90           C  
ATOM   3548  HA  ASN A 224      -9.184  -0.897 -19.701  1.00 96.90           H  
ATOM   3549  C   ASN A 224      -9.395   0.702 -18.289  1.00 96.90           C  
ATOM   3550  CB  ASN A 224      -9.721   0.858 -20.823  1.00 96.90           C  
ATOM   3551  HB2 ASN A 224     -10.407   1.699 -20.724  1.00 96.90           H  
ATOM   3552  HB3 ASN A 224      -9.996   0.277 -21.703  1.00 96.90           H  
ATOM   3553  O   ASN A 224      -9.904   1.786 -18.015  1.00 96.90           O  
ATOM   3554  CG  ASN A 224      -8.323   1.408 -21.025  1.00 96.90           C  
ATOM   3555  ND2 ASN A 224      -8.134   2.285 -21.982  1.00 96.90           N  
ATOM   3556 HD21 ASN A 224      -7.192   2.632 -22.083  1.00 96.90           H  
ATOM   3557 HD22 ASN A 224      -8.914   2.595 -22.544  1.00 96.90           H  
ATOM   3558  OD1 ASN A 224      -7.378   1.071 -20.341  1.00 96.90           O  
ATOM   3559  N   THR A 225      -8.429   0.151 -17.550  1.00 97.75           N  
ATOM   3560  H   THR A 225      -8.086  -0.765 -17.802  1.00 97.75           H  
ATOM   3561  CA  THR A 225      -7.934   0.710 -16.279  1.00 97.75           C  
ATOM   3562  HA  THR A 225      -8.768   1.177 -15.756  1.00 97.75           H  
ATOM   3563  C   THR A 225      -6.870   1.799 -16.441  1.00 97.75           C  
ATOM   3564  CB  THR A 225      -7.391  -0.400 -15.365  1.00 97.75           C  
ATOM   3565  HB  THR A 225      -6.940   0.044 -14.477  1.00 97.75           H  
ATOM   3566  O   THR A 225      -6.626   2.539 -15.496  1.00 97.75           O  
ATOM   3567  CG2 THR A 225      -8.487  -1.366 -14.928  1.00 97.75           C  
ATOM   3568 HG21 THR A 225      -8.922  -1.867 -15.792  1.00 97.75           H  
ATOM   3569 HG22 THR A 225      -8.070  -2.113 -14.253  1.00 97.75           H  
ATOM   3570 HG23 THR A 225      -9.268  -0.819 -14.400  1.00 97.75           H  
ATOM   3571  OG1 THR A 225      -6.423  -1.165 -16.046  1.00 97.75           O  
ATOM   3572  HG1 THR A 225      -6.317  -1.986 -15.559  1.00 97.75           H  
ATOM   3573  N   PHE A 226      -6.262   1.982 -17.621  1.00 96.91           N  
ATOM   3574  H   PHE A 226      -6.509   1.373 -18.388  1.00 96.91           H  
ATOM   3575  CA  PHE A 226      -5.218   3.005 -17.825  1.00 96.91           C  
ATOM   3576  HA  PHE A 226      -4.387   2.769 -17.161  1.00 96.91           H  
ATOM   3577  C   PHE A 226      -5.633   4.445 -17.448  1.00 96.91           C  
ATOM   3578  CB  PHE A 226      -4.690   2.956 -19.268  1.00 96.91           C  
ATOM   3579  HB2 PHE A 226      -4.154   3.883 -19.468  1.00 96.91           H  
ATOM   3580  HB3 PHE A 226      -5.523   2.913 -19.970  1.00 96.91           H  
ATOM   3581  O   PHE A 226      -4.802   5.163 -16.890  1.00 96.91           O  
ATOM   3582  CG  PHE A 226      -3.727   1.816 -19.541  1.00 96.91           C  
ATOM   3583  CD1 PHE A 226      -2.398   1.910 -19.088  1.00 96.91           C  
ATOM   3584  HD1 PHE A 226      -2.078   2.778 -18.531  1.00 96.91           H  
ATOM   3585  CD2 PHE A 226      -4.135   0.666 -20.244  1.00 96.91           C  
ATOM   3586  HD2 PHE A 226      -5.147   0.571 -20.609  1.00 96.91           H  
ATOM   3587  CE1 PHE A 226      -1.493   0.863 -19.332  1.00 96.91           C  
ATOM   3588  HE1 PHE A 226      -0.481   0.929 -18.961  1.00 96.91           H  
ATOM   3589  CE2 PHE A 226      -3.236  -0.386 -20.478  1.00 96.91           C  
ATOM   3590  HE2 PHE A 226      -3.568  -1.275 -20.993  1.00 96.91           H  
ATOM   3591  CZ  PHE A 226      -1.911  -0.288 -20.023  1.00 96.91           C  
ATOM   3592  HZ  PHE A 226      -1.220  -1.102 -20.183  1.00 96.91           H  
ATOM   3593  N   PRO A 227      -6.880   4.905 -17.687  1.00 96.89           N  
ATOM   3594  CA  PRO A 227      -7.323   6.231 -17.250  1.00 96.89           C  
ATOM   3595  HA  PRO A 227      -6.671   6.981 -17.697  1.00 96.89           H  
ATOM   3596  C   PRO A 227      -7.320   6.431 -15.726  1.00 96.89           C  
ATOM   3597  CB  PRO A 227      -8.739   6.393 -17.811  1.00 96.89           C  
ATOM   3598  HB2 PRO A 227      -9.465   6.071 -17.065  1.00 96.89           H  
ATOM   3599  HB3 PRO A 227      -8.937   7.421 -18.113  1.00 96.89           H  
ATOM   3600  O   PRO A 227      -7.248   7.574 -15.270  1.00 96.89           O  
ATOM   3601  CG  PRO A 227      -8.782   5.434 -18.998  1.00 96.89           C  
ATOM   3602  HG2 PRO A 227      -8.316   5.894 -19.869  1.00 96.89           H  
ATOM   3603  HG3 PRO A 227      -9.798   5.108 -19.221  1.00 96.89           H  
ATOM   3604  CD  PRO A 227      -7.920   4.287 -18.493  1.00 96.89           C  
ATOM   3605  HD2 PRO A 227      -7.521   3.713 -19.329  1.00 96.89           H  
ATOM   3606  HD3 PRO A 227      -8.518   3.656 -17.835  1.00 96.89           H  
ATOM   3607  N   ASN A 228      -7.374   5.353 -14.935  1.00 97.90           N  
ATOM   3608  H   ASN A 228      -7.365   4.430 -15.345  1.00 97.90           H  
ATOM   3609  CA  ASN A 228      -7.363   5.438 -13.475  1.00 97.90           C  
ATOM   3610  HA  ASN A 228      -8.179   6.081 -13.144  1.00 97.90           H  
ATOM   3611  C   ASN A 228      -6.057   6.045 -12.946  1.00 97.90           C  
ATOM   3612  CB  ASN A 228      -7.564   4.043 -12.875  1.00 97.90           C  
ATOM   3613  HB2 ASN A 228      -7.456   4.111 -11.792  1.00 97.90           H  
ATOM   3614  HB3 ASN A 228      -6.785   3.368 -13.228  1.00 97.90           H  
ATOM   3615  O   ASN A 228      -6.087   6.756 -11.941  1.00 97.90           O  
ATOM   3616  CG  ASN A 228      -8.914   3.426 -13.135  1.00 97.90           C  
ATOM   3617  ND2 ASN A 228      -9.017   2.147 -12.891  1.00 97.90           N  
ATOM   3618 HD21 ASN A 228      -8.190   1.646 -12.599  1.00 97.90           H  
ATOM   3619 HD22 ASN A 228      -9.895   1.665 -13.022  1.00 97.90           H  
ATOM   3620  OD1 ASN A 228      -9.872   4.073 -13.523  1.00 97.90           O  
ATOM   3621  N   ASP A 229      -4.932   5.842 -13.643  1.00 96.60           N  
ATOM   3622  H   ASP A 229      -4.962   5.223 -14.441  1.00 96.60           H  
ATOM   3623  CA  ASP A 229      -3.631   6.371 -13.220  1.00 96.60           C  
ATOM   3624  HA  ASP A 229      -3.411   6.022 -12.211  1.00 96.60           H  
ATOM   3625  C   ASP A 229      -3.649   7.904 -13.186  1.00 96.60           C  
ATOM   3626  CB  ASP A 229      -2.516   5.884 -14.157  1.00 96.60           C  
ATOM   3627  HB2 ASP A 229      -2.822   6.038 -15.192  1.00 96.60           H  
ATOM   3628  HB3 ASP A 229      -1.636   6.505 -13.984  1.00 96.60           H  
ATOM   3629  O   ASP A 229      -3.140   8.510 -12.247  1.00 96.60           O  
ATOM   3630  CG  ASP A 229      -2.083   4.425 -13.964  1.00 96.60           C  
ATOM   3631  OD1 ASP A 229      -2.593   3.710 -13.069  1.00 96.60           O  
ATOM   3632  OD2 ASP A 229      -1.179   4.007 -14.712  1.00 96.60           O  
ATOM   3633  N   SER A 230      -4.318   8.553 -14.148  1.00 95.35           N  
ATOM   3634  H   SER A 230      -4.796   8.005 -14.848  1.00 95.35           H  
ATOM   3635  CA  SER A 230      -4.488  10.012 -14.135  1.00 95.35           C  
ATOM   3636  HA  SER A 230      -3.507  10.484 -14.086  1.00 95.35           H  
ATOM   3637  C   SER A 230      -5.284  10.487 -12.917  1.00 95.35           C  
ATOM   3638  CB  SER A 230      -5.199  10.482 -15.405  1.00 95.35           C  
ATOM   3639  HB2 SER A 230      -6.183  10.018 -15.472  1.00 95.35           H  
ATOM   3640  HB3 SER A 230      -5.322  11.565 -15.367  1.00 95.35           H  
ATOM   3641  O   SER A 230      -4.969  11.527 -12.337  1.00 95.35           O  
ATOM   3642  OG  SER A 230      -4.439  10.145 -16.547  1.00 95.35           O  
ATOM   3643  HG  SER A 230      -3.607   9.775 -16.241  1.00 95.35           H  
ATOM   3644  N   LEU A 231      -6.299   9.730 -12.490  1.00 95.43           N  
ATOM   3645  H   LEU A 231      -6.476   8.847 -12.948  1.00 95.43           H  
ATOM   3646  CA  LEU A 231      -7.048  10.058 -11.279  1.00 95.43           C  
ATOM   3647  HA  LEU A 231      -7.269  11.125 -11.315  1.00 95.43           H  
ATOM   3648  C   LEU A 231      -6.215   9.810 -10.015  1.00 95.43           C  
ATOM   3649  CB  LEU A 231      -8.375   9.282 -11.256  1.00 95.43           C  
ATOM   3650  HB2 LEU A 231      -8.902   9.441 -12.198  1.00 95.43           H  
ATOM   3651  HB3 LEU A 231      -8.166   8.217 -11.162  1.00 95.43           H  
ATOM   3652  O   LEU A 231      -6.271  10.615  -9.084  1.00 95.43           O  
ATOM   3653  CG  LEU A 231      -9.287   9.716 -10.094  1.00 95.43           C  
ATOM   3654  HG  LEU A 231      -8.773   9.573  -9.143  1.00 95.43           H  
ATOM   3655  CD1 LEU A 231      -9.737  11.177 -10.209  1.00 95.43           C  
ATOM   3656 HD11 LEU A 231     -10.182  11.352 -11.189  1.00 95.43           H  
ATOM   3657 HD12 LEU A 231      -8.884  11.841 -10.069  1.00 95.43           H  
ATOM   3658 HD13 LEU A 231     -10.468  11.402  -9.434  1.00 95.43           H  
ATOM   3659  CD2 LEU A 231     -10.557   8.886 -10.062  1.00 95.43           C  
ATOM   3660 HD21 LEU A 231     -11.137   9.157  -9.180  1.00 95.43           H  
ATOM   3661 HD22 LEU A 231     -10.318   7.823 -10.028  1.00 95.43           H  
ATOM   3662 HD23 LEU A 231     -11.146   9.069 -10.960  1.00 95.43           H  
ATOM   3663  N   ALA A 232      -5.415   8.742  -9.990  1.00 96.22           N  
ATOM   3664  H   ALA A 232      -5.434   8.106 -10.775  1.00 96.22           H  
ATOM   3665  CA  ALA A 232      -4.472   8.472  -8.911  1.00 96.22           C  
ATOM   3666  HA  ALA A 232      -5.027   8.420  -7.974  1.00 96.22           H  
ATOM   3667  C   ALA A 232      -3.441   9.607  -8.776  1.00 96.22           C  
ATOM   3668  CB  ALA A 232      -3.810   7.109  -9.150  1.00 96.22           C  
ATOM   3669  HB1 ALA A 232      -3.199   7.134 -10.052  1.00 96.22           H  
ATOM   3670  HB2 ALA A 232      -4.573   6.338  -9.262  1.00 96.22           H  
ATOM   3671  HB3 ALA A 232      -3.174   6.856  -8.302  1.00 96.22           H  
ATOM   3672  O   ALA A 232      -3.181  10.067  -7.665  1.00 96.22           O  
ATOM   3673  N   GLU A 233      -2.921  10.133  -9.888  1.00 94.62           N  
ATOM   3674  H   GLU A 233      -3.111   9.676 -10.769  1.00 94.62           H  
ATOM   3675  CA  GLU A 233      -2.045  11.310  -9.889  1.00 94.62           C  
ATOM   3676  HA  GLU A 233      -1.180  11.115  -9.255  1.00 94.62           H  
ATOM   3677  C   GLU A 233      -2.742  12.546  -9.326  1.00 94.62           C  
ATOM   3678  CB  GLU A 233      -1.552  11.627 -11.305  1.00 94.62           C  
ATOM   3679  HB2 GLU A 233      -2.392  11.646 -11.999  1.00 94.62           H  
ATOM   3680  HB3 GLU A 233      -1.084  12.611 -11.294  1.00 94.62           H  
ATOM   3681  O   GLU A 233      -2.217  13.181  -8.411  1.00 94.62           O  
ATOM   3682  CG  GLU A 233      -0.515  10.610 -11.771  1.00 94.62           C  
ATOM   3683  HG2 GLU A 233       0.273  10.578 -11.019  1.00 94.62           H  
ATOM   3684  HG3 GLU A 233      -0.962   9.618 -11.829  1.00 94.62           H  
ATOM   3685  CD  GLU A 233       0.114  10.960 -13.121  1.00 94.62           C  
ATOM   3686  OE1 GLU A 233       1.163  10.340 -13.405  1.00 94.62           O  
ATOM   3687  OE2 GLU A 233      -0.388  11.860 -13.831  1.00 94.62           O  
ATOM   3688  N   ILE A 234      -3.948  12.866  -9.810  1.00 94.97           N  
ATOM   3689  H   ILE A 234      -4.318  12.310 -10.568  1.00 94.97           H  
ATOM   3690  CA  ILE A 234      -4.742  13.989  -9.290  1.00 94.97           C  
ATOM   3691  HA  ILE A 234      -4.183  14.912  -9.444  1.00 94.97           H  
ATOM   3692  C   ILE A 234      -4.948  13.841  -7.779  1.00 94.97           C  
ATOM   3693  CB  ILE A 234      -6.089  14.098 -10.042  1.00 94.97           C  
ATOM   3694  HB  ILE A 234      -6.553  13.112 -10.064  1.00 94.97           H  
ATOM   3695  O   ILE A 234      -4.793  14.813  -7.040  1.00 94.97           O  
ATOM   3696  CG1 ILE A 234      -5.850  14.573 -11.493  1.00 94.97           C  
ATOM   3697 HG12 ILE A 234      -5.581  15.629 -11.490  1.00 94.97           H  
ATOM   3698 HG13 ILE A 234      -5.010  14.030 -11.926  1.00 94.97           H  
ATOM   3699  CG2 ILE A 234      -7.057  15.070  -9.336  1.00 94.97           C  
ATOM   3700 HG21 ILE A 234      -7.329  14.692  -8.350  1.00 94.97           H  
ATOM   3701 HG22 ILE A 234      -6.593  16.050  -9.227  1.00 94.97           H  
ATOM   3702 HG23 ILE A 234      -7.983  15.169  -9.903  1.00 94.97           H  
ATOM   3703  CD1 ILE A 234      -7.059  14.365 -12.416  1.00 94.97           C  
ATOM   3704 HD11 ILE A 234      -6.775  14.618 -13.438  1.00 94.97           H  
ATOM   3705 HD12 ILE A 234      -7.372  13.321 -12.389  1.00 94.97           H  
ATOM   3706 HD13 ILE A 234      -7.890  15.004 -12.120  1.00 94.97           H  
ATOM   3707  N   PHE A 235      -5.238  12.630  -7.303  1.00 95.63           N  
ATOM   3708  H   PHE A 235      -5.352  11.873  -7.962  1.00 95.63           H  
ATOM   3709  CA  PHE A 235      -5.412  12.348  -5.884  1.00 95.63           C  
ATOM   3710  HA  PHE A 235      -6.176  13.019  -5.492  1.00 95.63           H  
ATOM   3711  C   PHE A 235      -4.133  12.599  -5.068  1.00 95.63           C  
ATOM   3712  CB  PHE A 235      -5.914  10.910  -5.734  1.00 95.63           C  
ATOM   3713  HB2 PHE A 235      -5.236  10.228  -6.248  1.00 95.63           H  
ATOM   3714  HB3 PHE A 235      -6.886  10.825  -6.220  1.00 95.63           H  
ATOM   3715  O   PHE A 235      -4.208  13.239  -4.013  1.00 95.63           O  
ATOM   3716  CG  PHE A 235      -6.046  10.467  -4.297  1.00 95.63           C  
ATOM   3717  CD1 PHE A 235      -5.059   9.650  -3.719  1.00 95.63           C  
ATOM   3718  HD1 PHE A 235      -4.203   9.339  -4.300  1.00 95.63           H  
ATOM   3719  CD2 PHE A 235      -7.162  10.866  -3.540  1.00 95.63           C  
ATOM   3720  HD2 PHE A 235      -7.920  11.493  -3.987  1.00 95.63           H  
ATOM   3721  CE1 PHE A 235      -5.195   9.225  -2.389  1.00 95.63           C  
ATOM   3722  HE1 PHE A 235      -4.438   8.587  -1.957  1.00 95.63           H  
ATOM   3723  CE2 PHE A 235      -7.300  10.434  -2.210  1.00 95.63           C  
ATOM   3724  HE2 PHE A 235      -8.161  10.733  -1.631  1.00 95.63           H  
ATOM   3725  CZ  PHE A 235      -6.317   9.609  -1.636  1.00 95.63           C  
ATOM   3726  HZ  PHE A 235      -6.431   9.255  -0.622  1.00 95.63           H  
ATOM   3727  N   VAL A 236      -2.968  12.157  -5.560  1.00 94.61           N  
ATOM   3728  H   VAL A 236      -2.986  11.647  -6.432  1.00 94.61           H  
ATOM   3729  CA  VAL A 236      -1.658  12.412  -4.927  1.00 94.61           C  
ATOM   3730  HA  VAL A 236      -1.699  12.069  -3.893  1.00 94.61           H  
ATOM   3731  C   VAL A 236      -1.354  13.909  -4.883  1.00 94.61           C  
ATOM   3732  CB  VAL A 236      -0.525  11.645  -5.646  1.00 94.61           C  
ATOM   3733  HB  VAL A 236      -0.551  11.885  -6.709  1.00 94.61           H  
ATOM   3734  O   VAL A 236      -0.890  14.398  -3.850  1.00 94.61           O  
ATOM   3735  CG1 VAL A 236       0.878  11.970  -5.106  1.00 94.61           C  
ATOM   3736 HG11 VAL A 236       1.626  11.459  -5.713  1.00 94.61           H  
ATOM   3737 HG12 VAL A 236       0.994  11.624  -4.079  1.00 94.61           H  
ATOM   3738 HG13 VAL A 236       1.087  13.039  -5.137  1.00 94.61           H  
ATOM   3739  CG2 VAL A 236      -0.685  10.131  -5.469  1.00 94.61           C  
ATOM   3740 HG21 VAL A 236      -0.520   9.846  -4.430  1.00 94.61           H  
ATOM   3741 HG22 VAL A 236      -1.685   9.811  -5.761  1.00 94.61           H  
ATOM   3742 HG23 VAL A 236       0.040   9.619  -6.102  1.00 94.61           H  
ATOM   3743  N   VAL A 237      -1.657  14.645  -5.960  1.00 92.55           N  
ATOM   3744  H   VAL A 237      -2.008  14.163  -6.775  1.00 92.55           H  
ATOM   3745  CA  VAL A 237      -1.472  16.103  -6.038  1.00 92.55           C  
ATOM   3746  HA  VAL A 237      -0.445  16.331  -5.754  1.00 92.55           H  
ATOM   3747  C   VAL A 237      -2.362  16.835  -5.041  1.00 92.55           C  
ATOM   3748  CB  VAL A 237      -1.736  16.646  -7.462  1.00 92.55           C  
ATOM   3749  HB  VAL A 237      -2.775  16.436  -7.717  1.00 92.55           H  
ATOM   3750  O   VAL A 237      -1.877  17.681  -4.287  1.00 92.55           O  
ATOM   3751  CG1 VAL A 237      -1.530  18.169  -7.533  1.00 92.55           C  
ATOM   3752 HG11 VAL A 237      -0.523  18.425  -7.204  1.00 92.55           H  
ATOM   3753 HG12 VAL A 237      -1.676  18.506  -8.560  1.00 92.55           H  
ATOM   3754 HG13 VAL A 237      -2.261  18.678  -6.905  1.00 92.55           H  
ATOM   3755  CG2 VAL A 237      -0.865  16.045  -8.571  1.00 92.55           C  
ATOM   3756 HG21 VAL A 237      -1.430  16.037  -9.503  1.00 92.55           H  
ATOM   3757 HG22 VAL A 237      -0.585  15.016  -8.343  1.00 92.55           H  
ATOM   3758 HG23 VAL A 237       0.038  16.634  -8.732  1.00 92.55           H  
ATOM   3759  N   ASP A 238      -3.654  16.511  -5.029  1.00 92.60           N  
ATOM   3760  H   ASP A 238      -3.980  15.814  -5.684  1.00 92.60           H  
ATOM   3761  CA  ASP A 238      -4.661  17.190  -4.212  1.00 92.60           C  
ATOM   3762  HA  ASP A 238      -4.637  18.257  -4.434  1.00 92.60           H  
ATOM   3763  C   ASP A 238      -4.374  17.018  -2.713  1.00 92.60           C  
ATOM   3764  CB  ASP A 238      -6.046  16.648  -4.602  1.00 92.60           C  
ATOM   3765  HB2 ASP A 238      -6.122  15.601  -4.308  1.00 92.60           H  
ATOM   3766  HB3 ASP A 238      -6.156  16.707  -5.684  1.00 92.60           H  
ATOM   3767  O   ASP A 238      -4.403  17.980  -1.940  1.00 92.60           O  
ATOM   3768  CG  ASP A 238      -7.183  17.456  -3.974  1.00 92.60           C  
ATOM   3769  OD1 ASP A 238      -7.146  18.703  -4.101  1.00 92.60           O  
ATOM   3770  OD2 ASP A 238      -8.092  16.823  -3.393  1.00 92.60           O  
ATOM   3771  N   HIS A 239      -3.970  15.809  -2.313  1.00 93.23           N  
ATOM   3772  H   HIS A 239      -3.947  15.066  -2.997  1.00 93.23           H  
ATOM   3773  CA  HIS A 239      -3.648  15.490  -0.921  1.00 93.23           C  
ATOM   3774  HA  HIS A 239      -4.220  16.158  -0.278  1.00 93.23           H  
ATOM   3775  C   HIS A 239      -2.175  15.709  -0.556  1.00 93.23           C  
ATOM   3776  CB  HIS A 239      -4.106  14.068  -0.603  1.00 93.23           C  
ATOM   3777  HB2 HIS A 239      -3.640  13.370  -1.298  1.00 93.23           H  
ATOM   3778  HB3 HIS A 239      -3.806  13.828   0.417  1.00 93.23           H  
ATOM   3779  O   HIS A 239      -1.809  15.561   0.612  1.00 93.23           O  
ATOM   3780  CG  HIS A 239      -5.589  13.893  -0.691  1.00 93.23           C  
ATOM   3781  CD2 HIS A 239      -6.477  13.923   0.347  1.00 93.23           C  
ATOM   3782  HD2 HIS A 239      -6.225  14.057   1.389  1.00 93.23           H  
ATOM   3783  ND1 HIS A 239      -6.308  13.717  -1.844  1.00 93.23           N  
ATOM   3784  HD1 HIS A 239      -5.921  13.668  -2.776  1.00 93.23           H  
ATOM   3785  CE1 HIS A 239      -7.608  13.678  -1.514  1.00 93.23           C  
ATOM   3786  HE1 HIS A 239      -8.418  13.600  -2.224  1.00 93.23           H  
ATOM   3787  NE2 HIS A 239      -7.762  13.760  -0.178  1.00 93.23           N  
ATOM   3788  N   LYS A 240      -1.333  16.096  -1.522  1.00 92.57           N  
ATOM   3789  H   LYS A 240      -1.710  16.175  -2.456  1.00 92.57           H  
ATOM   3790  CA  LYS A 240       0.103  16.357  -1.347  1.00 92.57           C  
ATOM   3791  HA  LYS A 240       0.517  16.477  -2.349  1.00 92.57           H  
ATOM   3792  C   LYS A 240       0.855  15.182  -0.709  1.00 92.57           C  
ATOM   3793  CB  LYS A 240       0.315  17.668  -0.581  1.00 92.57           C  
ATOM   3794  HB2 LYS A 240       1.385  17.849  -0.483  1.00 92.57           H  
ATOM   3795  HB3 LYS A 240      -0.100  17.567   0.422  1.00 92.57           H  
ATOM   3796  O   LYS A 240       1.512  15.348   0.322  1.00 92.57           O  
ATOM   3797  CG  LYS A 240      -0.327  18.868  -1.276  1.00 92.57           C  
ATOM   3798  HG2 LYS A 240       0.107  18.996  -2.268  1.00 92.57           H  
ATOM   3799  HG3 LYS A 240      -1.402  18.714  -1.371  1.00 92.57           H  
ATOM   3800  CD  LYS A 240      -0.074  20.110  -0.429  1.00 92.57           C  
ATOM   3801  HD2 LYS A 240      -0.460  19.937   0.576  1.00 92.57           H  
ATOM   3802  HD3 LYS A 240       0.997  20.306  -0.384  1.00 92.57           H  
ATOM   3803  CE  LYS A 240      -0.807  21.279  -1.072  1.00 92.57           C  
ATOM   3804  HE2 LYS A 240      -1.853  20.998  -1.195  1.00 92.57           H  
ATOM   3805  HE3 LYS A 240      -0.393  21.444  -2.066  1.00 92.57           H  
ATOM   3806  NZ  LYS A 240      -0.685  22.487  -0.228  1.00 92.57           N  
ATOM   3807  HZ1 LYS A 240      -1.090  22.291   0.676  1.00 92.57           H  
ATOM   3808  HZ2 LYS A 240      -1.186  23.252  -0.656  1.00 92.57           H  
ATOM   3809  HZ3 LYS A 240       0.290  22.722  -0.110  1.00 92.57           H  
ATOM   3810  N   LEU A 241       0.707  13.986  -1.276  1.00 92.13           N  
ATOM   3811  H   LEU A 241       0.164  13.938  -2.126  1.00 92.13           H  
ATOM   3812  CA  LEU A 241       1.134  12.739  -0.620  1.00 92.13           C  
ATOM   3813  HA  LEU A 241       1.027  12.869   0.457  1.00 92.13           H  
ATOM   3814  C   LEU A 241       2.617  12.386  -0.835  1.00 92.13           C  
ATOM   3815  CB  LEU A 241       0.208  11.577  -1.033  1.00 92.13           C  
ATOM   3816  HB2 LEU A 241       0.500  10.683  -0.483  1.00 92.13           H  
ATOM   3817  HB3 LEU A 241       0.356  11.367  -2.092  1.00 92.13           H  
ATOM   3818  O   LEU A 241       3.185  11.697   0.010  1.00 92.13           O  
ATOM   3819  CG  LEU A 241      -1.287  11.843  -0.795  1.00 92.13           C  
ATOM   3820  HG  LEU A 241      -1.569  12.743  -1.341  1.00 92.13           H  
ATOM   3821  CD1 LEU A 241      -2.145  10.698  -1.327  1.00 92.13           C  
ATOM   3822 HD11 LEU A 241      -2.003   9.804  -0.721  1.00 92.13           H  
ATOM   3823 HD12 LEU A 241      -3.196  10.987  -1.300  1.00 92.13           H  
ATOM   3824 HD13 LEU A 241      -1.879  10.473  -2.360  1.00 92.13           H  
ATOM   3825  CD2 LEU A 241      -1.592  12.039   0.692  1.00 92.13           C  
ATOM   3826 HD21 LEU A 241      -1.197  12.998   1.028  1.00 92.13           H  
ATOM   3827 HD22 LEU A 241      -1.143  11.239   1.280  1.00 92.13           H  
ATOM   3828 HD23 LEU A 241      -2.669  12.022   0.859  1.00 92.13           H  
ATOM   3829  N   GLY A 242       3.239  12.857  -1.919  1.00 87.58           N  
ATOM   3830  H   GLY A 242       2.725  13.409  -2.591  1.00 87.58           H  
ATOM   3831  CA  GLY A 242       4.635  12.558  -2.255  1.00 87.58           C  
ATOM   3832  HA2 GLY A 242       4.765  12.615  -3.335  1.00 87.58           H  
ATOM   3833  HA3 GLY A 242       4.868  11.533  -1.968  1.00 87.58           H  
ATOM   3834  C   GLY A 242       5.662  13.483  -1.593  1.00 87.58           C  
ATOM   3835  O   GLY A 242       5.343  14.558  -1.065  1.00 87.58           O  
ATOM   3836  N   GLU A 243       6.928  13.062  -1.594  1.00 84.27           N  
ATOM   3837  H   GLU A 243       7.140  12.184  -2.046  1.00 84.27           H  
ATOM   3838  CA  GLU A 243       8.037  13.834  -1.026  1.00 84.27           C  
ATOM   3839  HA  GLU A 243       7.774  14.071   0.005  1.00 84.27           H  
ATOM   3840  C   GLU A 243       8.272  15.189  -1.719  1.00 84.27           C  
ATOM   3841  CB  GLU A 243       9.310  12.973  -0.975  1.00 84.27           C  
ATOM   3842  HB2 GLU A 243       9.103  12.094  -0.365  1.00 84.27           H  
ATOM   3843  HB3 GLU A 243      10.086  13.550  -0.470  1.00 84.27           H  
ATOM   3844  O   GLU A 243       8.762  16.124  -1.081  1.00 84.27           O  
ATOM   3845  CG  GLU A 243       9.842  12.521  -2.345  1.00 84.27           C  
ATOM   3846  HG2 GLU A 243       9.065  12.005  -2.911  1.00 84.27           H  
ATOM   3847  HG3 GLU A 243      10.089  13.409  -2.926  1.00 84.27           H  
ATOM   3848  CD  GLU A 243      11.085  11.619  -2.234  1.00 84.27           C  
ATOM   3849  OE1 GLU A 243      11.596  11.154  -3.277  1.00 84.27           O  
ATOM   3850  OE2 GLU A 243      11.696  11.498  -1.137  1.00 84.27           O  
ATOM   3851  N   GLU A 244       7.833  15.359  -2.968  1.00 85.57           N  
ATOM   3852  H   GLU A 244       7.427  14.561  -3.436  1.00 85.57           H  
ATOM   3853  CA  GLU A 244       7.905  16.608  -3.733  1.00 85.57           C  
ATOM   3854  HA  GLU A 244       8.954  16.902  -3.765  1.00 85.57           H  
ATOM   3855  C   GLU A 244       7.198  17.796  -3.078  1.00 85.57           C  
ATOM   3856  CB  GLU A 244       7.452  16.412  -5.195  1.00 85.57           C  
ATOM   3857  HB2 GLU A 244       8.063  15.639  -5.661  1.00 85.57           H  
ATOM   3858  HB3 GLU A 244       7.677  17.339  -5.722  1.00 85.57           H  
ATOM   3859  O   GLU A 244       7.560  18.953  -3.319  1.00 85.57           O  
ATOM   3860  CG  GLU A 244       5.956  16.107  -5.427  1.00 85.57           C  
ATOM   3861  HG2 GLU A 244       5.356  16.827  -4.870  1.00 85.57           H  
ATOM   3862  HG3 GLU A 244       5.751  16.273  -6.484  1.00 85.57           H  
ATOM   3863  CD  GLU A 244       5.525  14.674  -5.073  1.00 85.57           C  
ATOM   3864  OE1 GLU A 244       4.306  14.409  -5.099  1.00 85.57           O  
ATOM   3865  OE2 GLU A 244       6.405  13.862  -4.722  1.00 85.57           O  
ATOM   3866  N   PHE A 245       6.234  17.526  -2.200  1.00 87.25           N  
ATOM   3867  H   PHE A 245       5.972  16.559  -2.074  1.00 87.25           H  
ATOM   3868  CA  PHE A 245       5.522  18.556  -1.451  1.00 87.25           C  
ATOM   3869  HA  PHE A 245       5.496  19.472  -2.042  1.00 87.25           H  
ATOM   3870  C   PHE A 245       6.157  18.908  -0.111  1.00 87.25           C  
ATOM   3871  CB  PHE A 245       4.094  18.088  -1.230  1.00 87.25           C  
ATOM   3872  HB2 PHE A 245       4.100  17.157  -0.662  1.00 87.25           H  
ATOM   3873  HB3 PHE A 245       3.563  18.835  -0.639  1.00 87.25           H  
ATOM   3874  O   PHE A 245       5.916  20.005   0.400  1.00 87.25           O  
ATOM   3875  CG  PHE A 245       3.358  17.892  -2.524  1.00 87.25           C  
ATOM   3876  CD1 PHE A 245       2.994  19.013  -3.291  1.00 87.25           C  
ATOM   3877  HD1 PHE A 245       3.275  20.004  -2.968  1.00 87.25           H  
ATOM   3878  CD2 PHE A 245       3.053  16.596  -2.960  1.00 87.25           C  
ATOM   3879  HD2 PHE A 245       3.391  15.729  -2.410  1.00 87.25           H  
ATOM   3880  CE1 PHE A 245       2.247  18.843  -4.463  1.00 87.25           C  
ATOM   3881  HE1 PHE A 245       1.934  19.693  -5.051  1.00 87.25           H  
ATOM   3882  CE2 PHE A 245       2.291  16.427  -4.118  1.00 87.25           C  
ATOM   3883  HE2 PHE A 245       2.047  15.422  -4.426  1.00 87.25           H  
ATOM   3884  CZ  PHE A 245       1.863  17.555  -4.844  1.00 87.25           C  
ATOM   3885  HZ  PHE A 245       1.226  17.454  -5.710  1.00 87.25           H  
ATOM   3886  N   HIS A 246       6.954  17.999   0.451  1.00 84.69           N  
ATOM   3887  H   HIS A 246       7.136  17.154  -0.071  1.00 84.69           H  
ATOM   3888  CA  HIS A 246       7.490  18.106   1.812  1.00 84.69           C  
ATOM   3889  HA  HIS A 246       7.050  18.973   2.304  1.00 84.69           H  
ATOM   3890  C   HIS A 246       9.006  18.323   1.842  1.00 84.69           C  
ATOM   3891  CB  HIS A 246       7.059  16.873   2.620  1.00 84.69           C  
ATOM   3892  HB2 HIS A 246       7.523  15.985   2.189  1.00 84.69           H  
ATOM   3893  HB3 HIS A 246       7.413  16.979   3.645  1.00 84.69           H  
ATOM   3894  O   HIS A 246       9.540  18.753   2.861  1.00 84.69           O  
ATOM   3895  CG  HIS A 246       5.560  16.681   2.652  1.00 84.69           C  
ATOM   3896  CD2 HIS A 246       4.873  15.720   1.971  1.00 84.69           C  
ATOM   3897  HD2 HIS A 246       5.292  14.963   1.326  1.00 84.69           H  
ATOM   3898  ND1 HIS A 246       4.642  17.525   3.288  1.00 84.69           N  
ATOM   3899  CE1 HIS A 246       3.429  17.054   2.958  1.00 84.69           C  
ATOM   3900  HE1 HIS A 246       2.493  17.506   3.249  1.00 84.69           H  
ATOM   3901  NE2 HIS A 246       3.537  15.973   2.170  1.00 84.69           N  
ATOM   3902  HE2 HIS A 246       2.779  15.531   1.670  1.00 84.69           H  
ATOM   3903  N   GLU A 247       9.700  18.093   0.725  1.00 84.10           N  
ATOM   3904  H   GLU A 247       9.217  17.639  -0.037  1.00 84.10           H  
ATOM   3905  CA  GLU A 247      11.151  18.252   0.579  1.00 84.10           C  
ATOM   3906  HA  GLU A 247      11.564  18.607   1.523  1.00 84.10           H  
ATOM   3907  C   GLU A 247      11.481  19.323  -0.487  1.00 84.10           C  
ATOM   3908  CB  GLU A 247      11.816  16.882   0.323  1.00 84.10           C  
ATOM   3909  HB2 GLU A 247      12.890  17.044   0.241  1.00 84.10           H  
ATOM   3910  HB3 GLU A 247      11.453  16.455  -0.612  1.00 84.10           H  
ATOM   3911  O   GLU A 247      12.014  19.022  -1.559  1.00 84.10           O  
ATOM   3912  CG  GLU A 247      11.542  15.898   1.482  1.00 84.10           C  
ATOM   3913  HG2 GLU A 247      11.763  16.406   2.421  1.00 84.10           H  
ATOM   3914  HG3 GLU A 247      10.482  15.643   1.489  1.00 84.10           H  
ATOM   3915  CD  GLU A 247      12.355  14.590   1.451  1.00 84.10           C  
ATOM   3916  OE1 GLU A 247      12.002  13.677   2.251  1.00 84.10           O  
ATOM   3917  OE2 GLU A 247      13.364  14.504   0.717  1.00 84.10           O  
ATOM   3918  N   PRO A 248      11.193  20.617  -0.227  1.00 76.04           N  
ATOM   3919  CA  PRO A 248      11.296  21.682  -1.234  1.00 76.04           C  
ATOM   3920  HA  PRO A 248      10.645  21.450  -2.077  1.00 76.04           H  
ATOM   3921  C   PRO A 248      12.718  21.887  -1.774  1.00 76.04           C  
ATOM   3922  CB  PRO A 248      10.784  22.944  -0.528  1.00 76.04           C  
ATOM   3923  HB2 PRO A 248      11.291  23.847  -0.867  1.00 76.04           H  
ATOM   3924  HB3 PRO A 248       9.709  23.031  -0.689  1.00 76.04           H  
ATOM   3925  O   PRO A 248      12.890  22.343  -2.904  1.00 76.04           O  
ATOM   3926  CG  PRO A 248      11.044  22.666   0.953  1.00 76.04           C  
ATOM   3927  HG2 PRO A 248      10.379  23.240   1.598  1.00 76.04           H  
ATOM   3928  HG3 PRO A 248      12.088  22.871   1.192  1.00 76.04           H  
ATOM   3929  CD  PRO A 248      10.774  21.168   1.053  1.00 76.04           C  
ATOM   3930  HD2 PRO A 248       9.706  20.996   1.191  1.00 76.04           H  
ATOM   3931  HD3 PRO A 248      11.334  20.743   1.886  1.00 76.04           H  
ATOM   3932  N   PHE A 249      13.737  21.535  -0.985  1.00 81.67           N  
ATOM   3933  H   PHE A 249      13.525  21.169  -0.068  1.00 81.67           H  
ATOM   3934  CA  PHE A 249      15.142  21.605  -1.392  1.00 81.67           C  
ATOM   3935  HA  PHE A 249      15.316  22.559  -1.890  1.00 81.67           H  
ATOM   3936  C   PHE A 249      15.526  20.509  -2.396  1.00 81.67           C  
ATOM   3937  CB  PHE A 249      16.031  21.546  -0.144  1.00 81.67           C  
ATOM   3938  HB2 PHE A 249      17.073  21.620  -0.455  1.00 81.67           H  
ATOM   3939  HB3 PHE A 249      15.904  20.576   0.337  1.00 81.67           H  
ATOM   3940  O   PHE A 249      16.413  20.736  -3.213  1.00 81.67           O  
ATOM   3941  CG  PHE A 249      15.754  22.649   0.861  1.00 81.67           C  
ATOM   3942  CD1 PHE A 249      16.095  23.980   0.554  1.00 81.67           C  
ATOM   3943  HD1 PHE A 249      16.569  24.211  -0.389  1.00 81.67           H  
ATOM   3944  CD2 PHE A 249      15.152  22.350   2.097  1.00 81.67           C  
ATOM   3945  HD2 PHE A 249      14.901  21.330   2.349  1.00 81.67           H  
ATOM   3946  CE1 PHE A 249      15.836  25.008   1.479  1.00 81.67           C  
ATOM   3947  HE1 PHE A 249      16.112  26.026   1.247  1.00 81.67           H  
ATOM   3948  CE2 PHE A 249      14.891  23.378   3.021  1.00 81.67           C  
ATOM   3949  HE2 PHE A 249      14.443  23.142   3.975  1.00 81.67           H  
ATOM   3950  CZ  PHE A 249      15.234  24.706   2.713  1.00 81.67           C  
ATOM   3951  HZ  PHE A 249      15.046  25.490   3.431  1.00 81.67           H  
ATOM   3952  N   LYS A 250      14.833  19.361  -2.381  1.00 81.85           N  
ATOM   3953  H   LYS A 250      14.078  19.262  -1.718  1.00 81.85           H  
ATOM   3954  CA  LYS A 250      15.022  18.267  -3.345  1.00 81.85           C  
ATOM   3955  HA  LYS A 250      16.085  18.169  -3.564  1.00 81.85           H  
ATOM   3956  C   LYS A 250      14.336  18.580  -4.681  1.00 81.85           C  
ATOM   3957  CB  LYS A 250      14.543  16.959  -2.680  1.00 81.85           C  
ATOM   3958  HB2 LYS A 250      13.484  17.040  -2.435  1.00 81.85           H  
ATOM   3959  HB3 LYS A 250      15.091  16.840  -1.745  1.00 81.85           H  
ATOM   3960  O   LYS A 250      14.888  18.294  -5.738  1.00 81.85           O  
ATOM   3961  CG  LYS A 250      14.748  15.685  -3.518  1.00 81.85           C  
ATOM   3962  HG2 LYS A 250      14.089  15.709  -4.385  1.00 81.85           H  
ATOM   3963  HG3 LYS A 250      15.768  15.633  -3.900  1.00 81.85           H  
ATOM   3964  CD  LYS A 250      14.469  14.425  -2.680  1.00 81.85           C  
ATOM   3965  HD2 LYS A 250      13.422  14.420  -2.374  1.00 81.85           H  
ATOM   3966  HD3 LYS A 250      15.074  14.440  -1.774  1.00 81.85           H  
ATOM   3967  CE  LYS A 250      14.785  13.148  -3.468  1.00 81.85           C  
ATOM   3968  HE2 LYS A 250      14.451  13.273  -4.498  1.00 81.85           H  
ATOM   3969  HE3 LYS A 250      15.864  12.994  -3.473  1.00 81.85           H  
ATOM   3970  NZ  LYS A 250      14.096  11.971  -2.887  1.00 81.85           N  
ATOM   3971  HZ1 LYS A 250      14.478  11.084  -3.181  1.00 81.85           H  
ATOM   3972  HZ2 LYS A 250      13.137  11.926  -3.202  1.00 81.85           H  
ATOM   3973  HZ3 LYS A 250      13.985  12.007  -1.884  1.00 81.85           H  
ATOM   3974  N   TYR A 251      13.192  19.274  -4.651  1.00 84.05           N  
ATOM   3975  H   TYR A 251      12.789  19.433  -3.738  1.00 84.05           H  
ATOM   3976  CA  TYR A 251      12.357  19.550  -5.833  1.00 84.05           C  
ATOM   3977  HA  TYR A 251      12.869  19.152  -6.709  1.00 84.05           H  
ATOM   3978  C   TYR A 251      12.147  21.040  -6.112  1.00 84.05           C  
ATOM   3979  CB  TYR A 251      11.039  18.788  -5.731  1.00 84.05           C  
ATOM   3980  HB2 TYR A 251      10.473  18.934  -6.651  1.00 84.05           H  
ATOM   3981  HB3 TYR A 251      10.449  19.180  -4.903  1.00 84.05           H  
ATOM   3982  O   TYR A 251      11.027  21.514  -6.325  1.00 84.05           O  
ATOM   3983  CG  TYR A 251      11.256  17.314  -5.539  1.00 84.05           C  
ATOM   3984  CD1 TYR A 251      11.546  16.489  -6.640  1.00 84.05           C  
ATOM   3985  HD1 TYR A 251      11.609  16.913  -7.631  1.00 84.05           H  
ATOM   3986  CD2 TYR A 251      11.246  16.790  -4.239  1.00 84.05           C  
ATOM   3987  HD2 TYR A 251      11.059  17.425  -3.386  1.00 84.05           H  
ATOM   3988  CE1 TYR A 251      11.771  15.115  -6.444  1.00 84.05           C  
ATOM   3989  HE1 TYR A 251      12.031  14.468  -7.268  1.00 84.05           H  
ATOM   3990  CE2 TYR A 251      11.444  15.421  -4.044  1.00 84.05           C  
ATOM   3991  HE2 TYR A 251      11.415  15.014  -3.044  1.00 84.05           H  
ATOM   3992  OH  TYR A 251      11.989  13.282  -4.930  1.00 84.05           O  
ATOM   3993  HH  TYR A 251      11.786  12.696  -5.662  1.00 84.05           H  
ATOM   3994  CZ  TYR A 251      11.701  14.581  -5.144  1.00 84.05           C  
ATOM   3995  N   VAL A 252      13.244  21.796  -6.174  1.00 83.29           N  
ATOM   3996  H   VAL A 252      14.114  21.351  -5.916  1.00 83.29           H  
ATOM   3997  CA  VAL A 252      13.225  23.265  -6.305  1.00 83.29           C  
ATOM   3998  HA  VAL A 252      12.782  23.675  -5.398  1.00 83.29           H  
ATOM   3999  C   VAL A 252      12.378  23.751  -7.490  1.00 83.29           C  
ATOM   4000  CB  VAL A 252      14.664  23.805  -6.423  1.00 83.29           C  
ATOM   4001  HB  VAL A 252      15.133  23.375  -7.309  1.00 83.29           H  
ATOM   4002  O   VAL A 252      11.644  24.731  -7.367  1.00 83.29           O  
ATOM   4003  CG1 VAL A 252      14.699  25.333  -6.560  1.00 83.29           C  
ATOM   4004 HG11 VAL A 252      15.731  25.681  -6.539  1.00 83.29           H  
ATOM   4005 HG12 VAL A 252      14.258  25.635  -7.509  1.00 83.29           H  
ATOM   4006 HG13 VAL A 252      14.151  25.791  -5.736  1.00 83.29           H  
ATOM   4007  CG2 VAL A 252      15.503  23.423  -5.199  1.00 83.29           C  
ATOM   4008 HG21 VAL A 252      15.024  23.776  -4.286  1.00 83.29           H  
ATOM   4009 HG22 VAL A 252      16.501  23.856  -5.272  1.00 83.29           H  
ATOM   4010 HG23 VAL A 252      15.620  22.341  -5.138  1.00 83.29           H  
ATOM   4011  N   LYS A 253      12.436  23.070  -8.645  1.00 85.17           N  
ATOM   4012  H   LYS A 253      13.016  22.244  -8.666  1.00 85.17           H  
ATOM   4013  CA  LYS A 253      11.650  23.446  -9.837  1.00 85.17           C  
ATOM   4014  HA  LYS A 253      11.808  24.505 -10.042  1.00 85.17           H  
ATOM   4015  C   LYS A 253      10.142  23.293  -9.614  1.00 85.17           C  
ATOM   4016  CB  LYS A 253      12.093  22.639 -11.069  1.00 85.17           C  
ATOM   4017  HB2 LYS A 253      12.072  21.575 -10.831  1.00 85.17           H  
ATOM   4018  HB3 LYS A 253      11.377  22.818 -11.871  1.00 85.17           H  
ATOM   4019  O   LYS A 253       9.398  24.216  -9.946  1.00 85.17           O  
ATOM   4020  CG  LYS A 253      13.491  23.028 -11.577  1.00 85.17           C  
ATOM   4021  HG2 LYS A 253      13.507  24.094 -11.806  1.00 85.17           H  
ATOM   4022  HG3 LYS A 253      14.231  22.819 -10.805  1.00 85.17           H  
ATOM   4023  CD  LYS A 253      13.838  22.231 -12.844  1.00 85.17           C  
ATOM   4024  HD2 LYS A 253      13.812  21.168 -12.607  1.00 85.17           H  
ATOM   4025  HD3 LYS A 253      13.092  22.436 -13.613  1.00 85.17           H  
ATOM   4026  CE  LYS A 253      15.231  22.600 -13.371  1.00 85.17           C  
ATOM   4027  HE2 LYS A 253      15.955  22.447 -12.572  1.00 85.17           H  
ATOM   4028  HE3 LYS A 253      15.239  23.659 -13.632  1.00 85.17           H  
ATOM   4029  NZ  LYS A 253      15.604  21.778 -14.552  1.00 85.17           N  
ATOM   4030  HZ1 LYS A 253      14.945  21.898 -15.307  1.00 85.17           H  
ATOM   4031  HZ2 LYS A 253      15.624  20.798 -14.308  1.00 85.17           H  
ATOM   4032  HZ3 LYS A 253      16.525  22.024 -14.888  1.00 85.17           H  
ATOM   4033  N   ILE A 254       9.708  22.176  -9.022  1.00 84.40           N  
ATOM   4034  H   ILE A 254      10.392  21.509  -8.694  1.00 84.40           H  
ATOM   4035  CA  ILE A 254       8.299  21.925  -8.674  1.00 84.40           C  
ATOM   4036  HA  ILE A 254       7.683  22.036  -9.567  1.00 84.40           H  
ATOM   4037  C   ILE A 254       7.840  22.981  -7.668  1.00 84.40           C  
ATOM   4038  CB  ILE A 254       8.103  20.488  -8.126  1.00 84.40           C  
ATOM   4039  HB  ILE A 254       8.775  20.342  -7.280  1.00 84.40           H  
ATOM   4040  O   ILE A 254       6.832  23.651  -7.885  1.00 84.40           O  
ATOM   4041  CG1 ILE A 254       8.455  19.452  -9.221  1.00 84.40           C  
ATOM   4042 HG12 ILE A 254       9.486  19.606  -9.539  1.00 84.40           H  
ATOM   4043 HG13 ILE A 254       7.810  19.611 -10.084  1.00 84.40           H  
ATOM   4044  CG2 ILE A 254       6.665  20.286  -7.614  1.00 84.40           C  
ATOM   4045 HG21 ILE A 254       6.437  20.974  -6.800  1.00 84.40           H  
ATOM   4046 HG22 ILE A 254       6.547  19.283  -7.204  1.00 84.40           H  
ATOM   4047 HG23 ILE A 254       5.947  20.420  -8.423  1.00 84.40           H  
ATOM   4048  CD1 ILE A 254       8.333  17.982  -8.793  1.00 84.40           C  
ATOM   4049 HD11 ILE A 254       8.896  17.801  -7.878  1.00 84.40           H  
ATOM   4050 HD12 ILE A 254       8.732  17.346  -9.583  1.00 84.40           H  
ATOM   4051 HD13 ILE A 254       7.289  17.711  -8.637  1.00 84.40           H  
ATOM   4052  N   HIS A 255       8.634  23.220  -6.623  1.00 83.05           N  
ATOM   4053  H   HIS A 255       9.437  22.624  -6.480  1.00 83.05           H  
ATOM   4054  CA  HIS A 255       8.320  24.219  -5.608  1.00 83.05           C  
ATOM   4055  HA  HIS A 255       7.363  23.956  -5.158  1.00 83.05           H  
ATOM   4056  C   HIS A 255       8.183  25.635  -6.197  1.00 83.05           C  
ATOM   4057  CB  HIS A 255       9.394  24.165  -4.517  1.00 83.05           C  
ATOM   4058  HB2 HIS A 255      10.358  24.469  -4.924  1.00 83.05           H  
ATOM   4059  HB3 HIS A 255       9.489  23.142  -4.153  1.00 83.05           H  
ATOM   4060  O   HIS A 255       7.217  26.346  -5.911  1.00 83.05           O  
ATOM   4061  CG  HIS A 255       9.034  25.053  -3.361  1.00 83.05           C  
ATOM   4062  CD2 HIS A 255       9.454  26.339  -3.150  1.00 83.05           C  
ATOM   4063  HD2 HIS A 255      10.143  26.886  -3.776  1.00 83.05           H  
ATOM   4064  ND1 HIS A 255       8.142  24.744  -2.363  1.00 83.05           N  
ATOM   4065  HD1 HIS A 255       7.706  23.846  -2.216  1.00 83.05           H  
ATOM   4066  CE1 HIS A 255       8.034  25.816  -1.561  1.00 83.05           C  
ATOM   4067  HE1 HIS A 255       7.427  25.856  -0.669  1.00 83.05           H  
ATOM   4068  NE2 HIS A 255       8.801  26.826  -2.010  1.00 83.05           N  
ATOM   4069  N   ASN A 256       9.106  26.041  -7.074  1.00 84.80           N  
ATOM   4070  H   ASN A 256       9.899  25.438  -7.241  1.00 84.80           H  
ATOM   4071  CA  ASN A 256       9.048  27.333  -7.759  1.00 84.80           C  
ATOM   4072  HA  ASN A 256       8.973  28.122  -7.012  1.00 84.80           H  
ATOM   4073  C   ASN A 256       7.809  27.456  -8.656  1.00 84.80           C  
ATOM   4074  CB  ASN A 256      10.337  27.532  -8.575  1.00 84.80           C  
ATOM   4075  HB2 ASN A 256      10.557  26.627  -9.141  1.00 84.80           H  
ATOM   4076  HB3 ASN A 256      10.191  28.348  -9.284  1.00 84.80           H  
ATOM   4077  O   ASN A 256       7.154  28.505  -8.655  1.00 84.80           O  
ATOM   4078  CG  ASN A 256      11.536  27.895  -7.719  1.00 84.80           C  
ATOM   4079  ND2 ASN A 256      12.724  27.803  -8.266  1.00 84.80           N  
ATOM   4080 HD21 ASN A 256      12.837  27.413  -9.190  1.00 84.80           H  
ATOM   4081 HD22 ASN A 256      13.505  28.005  -7.658  1.00 84.80           H  
ATOM   4082  OD1 ASN A 256      11.424  28.331  -6.585  1.00 84.80           O  
ATOM   4083  N   TYR A 257       7.463  26.395  -9.392  1.00 86.93           N  
ATOM   4084  H   TYR A 257       8.034  25.563  -9.354  1.00 86.93           H  
ATOM   4085  CA  TYR A 257       6.244  26.356 -10.196  1.00 86.93           C  
ATOM   4086  HA  TYR A 257       6.258  27.196 -10.891  1.00 86.93           H  
ATOM   4087  C   TYR A 257       4.995  26.511  -9.322  1.00 86.93           C  
ATOM   4088  CB  TYR A 257       6.183  25.067 -11.025  1.00 86.93           C  
ATOM   4089  HB2 TYR A 257       6.309  24.203 -10.373  1.00 86.93           H  
ATOM   4090  HB3 TYR A 257       7.006  25.061 -11.740  1.00 86.93           H  
ATOM   4091  O   TYR A 257       4.188  27.402  -9.588  1.00 86.93           O  
ATOM   4092  CG  TYR A 257       4.870  24.926 -11.771  1.00 86.93           C  
ATOM   4093  CD1 TYR A 257       3.805  24.214 -11.184  1.00 86.93           C  
ATOM   4094  HD1 TYR A 257       3.936  23.720 -10.233  1.00 86.93           H  
ATOM   4095  CD2 TYR A 257       4.700  25.539 -13.028  1.00 86.93           C  
ATOM   4096  HD2 TYR A 257       5.527  26.057 -13.490  1.00 86.93           H  
ATOM   4097  CE1 TYR A 257       2.565  24.130 -11.844  1.00 86.93           C  
ATOM   4098  HE1 TYR A 257       1.748  23.574 -11.411  1.00 86.93           H  
ATOM   4099  CE2 TYR A 257       3.470  25.429 -13.706  1.00 86.93           C  
ATOM   4100  HE2 TYR A 257       3.352  25.852 -14.693  1.00 86.93           H  
ATOM   4101  OH  TYR A 257       1.205  24.626 -13.748  1.00 86.93           O  
ATOM   4102  HH  TYR A 257       1.263  24.780 -14.694  1.00 86.93           H  
ATOM   4103  CZ  TYR A 257       2.399  24.725 -13.111  1.00 86.93           C  
ATOM   4104  N   LEU A 258       4.866  25.723  -8.249  1.00 84.55           N  
ATOM   4105  H   LEU A 258       5.570  25.015  -8.092  1.00 84.55           H  
ATOM   4106  CA  LEU A 258       3.720  25.767  -7.335  1.00 84.55           C  
ATOM   4107  HA  LEU A 258       2.806  25.598  -7.904  1.00 84.55           H  
ATOM   4108  C   LEU A 258       3.579  27.144  -6.674  1.00 84.55           C  
ATOM   4109  CB  LEU A 258       3.864  24.663  -6.269  1.00 84.55           C  
ATOM   4110  HB2 LEU A 258       4.845  24.755  -5.803  1.00 84.55           H  
ATOM   4111  HB3 LEU A 258       3.114  24.831  -5.496  1.00 84.55           H  
ATOM   4112  O   LEU A 258       2.491  27.718  -6.667  1.00 84.55           O  
ATOM   4113  CG  LEU A 258       3.696  23.221  -6.787  1.00 84.55           C  
ATOM   4114  HG  LEU A 258       4.409  23.026  -7.588  1.00 84.55           H  
ATOM   4115  CD1 LEU A 258       3.966  22.246  -5.641  1.00 84.55           C  
ATOM   4116 HD11 LEU A 258       3.892  21.222  -6.007  1.00 84.55           H  
ATOM   4117 HD12 LEU A 258       3.242  22.386  -4.839  1.00 84.55           H  
ATOM   4118 HD13 LEU A 258       4.975  22.392  -5.255  1.00 84.55           H  
ATOM   4119  CD2 LEU A 258       2.289  22.958  -7.325  1.00 84.55           C  
ATOM   4120 HD21 LEU A 258       1.541  23.188  -6.567  1.00 84.55           H  
ATOM   4121 HD22 LEU A 258       2.197  21.906  -7.597  1.00 84.55           H  
ATOM   4122 HD23 LEU A 258       2.103  23.550  -8.222  1.00 84.55           H  
ATOM   4123  N   LYS A 259       4.683  27.738  -6.205  1.00 83.09           N  
ATOM   4124  H   LYS A 259       5.540  27.204  -6.214  1.00 83.09           H  
ATOM   4125  CA  LYS A 259       4.697  29.101  -5.649  1.00 83.09           C  
ATOM   4126  HA  LYS A 259       4.008  29.137  -4.805  1.00 83.09           H  
ATOM   4127  C   LYS A 259       4.216  30.138  -6.668  1.00 83.09           C  
ATOM   4128  CB  LYS A 259       6.120  29.399  -5.153  1.00 83.09           C  
ATOM   4129  HB2 LYS A 259       6.809  29.385  -5.998  1.00 83.09           H  
ATOM   4130  HB3 LYS A 259       6.416  28.606  -4.466  1.00 83.09           H  
ATOM   4131  O   LYS A 259       3.449  31.041  -6.328  1.00 83.09           O  
ATOM   4132  CG  LYS A 259       6.234  30.745  -4.423  1.00 83.09           C  
ATOM   4133  HG2 LYS A 259       6.000  31.561  -5.107  1.00 83.09           H  
ATOM   4134  HG3 LYS A 259       5.533  30.763  -3.589  1.00 83.09           H  
ATOM   4135  CD  LYS A 259       7.662  30.921  -3.895  1.00 83.09           C  
ATOM   4136  HD2 LYS A 259       8.358  30.909  -4.734  1.00 83.09           H  
ATOM   4137  HD3 LYS A 259       7.898  30.083  -3.240  1.00 83.09           H  
ATOM   4138  CE  LYS A 259       7.813  32.231  -3.115  1.00 83.09           C  
ATOM   4139  HE2 LYS A 259       7.609  33.067  -3.785  1.00 83.09           H  
ATOM   4140  HE3 LYS A 259       7.071  32.243  -2.317  1.00 83.09           H  
ATOM   4141  NZ  LYS A 259       9.178  32.341  -2.541  1.00 83.09           N  
ATOM   4142  HZ1 LYS A 259       9.881  32.316  -3.265  1.00 83.09           H  
ATOM   4143  HZ2 LYS A 259       9.357  31.556  -1.931  1.00 83.09           H  
ATOM   4144  HZ3 LYS A 259       9.289  33.185  -1.997  1.00 83.09           H  
ATOM   4145  N   SER A 260       4.645  30.006  -7.923  1.00 86.73           N  
ATOM   4146  H   SER A 260       5.271  29.240  -8.126  1.00 86.73           H  
ATOM   4147  CA  SER A 260       4.206  30.869  -9.022  1.00 86.73           C  
ATOM   4148  HA  SER A 260       4.328  31.909  -8.719  1.00 86.73           H  
ATOM   4149  C   SER A 260       2.725  30.659  -9.361  1.00 86.73           C  
ATOM   4150  CB  SER A 260       5.104  30.627 -10.238  1.00 86.73           C  
ATOM   4151  HB2 SER A 260       6.144  30.741  -9.934  1.00 86.73           H  
ATOM   4152  HB3 SER A 260       4.961  29.613 -10.611  1.00 86.73           H  
ATOM   4153  O   SER A 260       1.994  31.633  -9.530  1.00 86.73           O  
ATOM   4154  OG  SER A 260       4.825  31.556 -11.269  1.00 86.73           O  
ATOM   4155  HG  SER A 260       5.591  31.585 -11.847  1.00 86.73           H  
ATOM   4156  N   ALA A 261       2.254  29.410  -9.399  1.00 85.69           N  
ATOM   4157  H   ALA A 261       2.895  28.646  -9.234  1.00 85.69           H  
ATOM   4158  CA  ALA A 261       0.858  29.062  -9.656  1.00 85.69           C  
ATOM   4159  HA  ALA A 261       0.551  29.512 -10.601  1.00 85.69           H  
ATOM   4160  C   ALA A 261      -0.081  29.619  -8.577  1.00 85.69           C  
ATOM   4161  CB  ALA A 261       0.749  27.538  -9.792  1.00 85.69           C  
ATOM   4162  HB1 ALA A 261       1.020  27.053  -8.854  1.00 85.69           H  
ATOM   4163  HB2 ALA A 261      -0.276  27.264 -10.042  1.00 85.69           H  
ATOM   4164  HB3 ALA A 261       1.411  27.178 -10.579  1.00 85.69           H  
ATOM   4165  O   ALA A 261      -1.058  30.287  -8.911  1.00 85.69           O  
ATOM   4166  N   VAL A 262       0.266  29.457  -7.295  1.00 79.97           N  
ATOM   4167  H   VAL A 262       1.057  28.864  -7.090  1.00 79.97           H  
ATOM   4168  CA  VAL A 262      -0.488  30.029  -6.164  1.00 79.97           C  
ATOM   4169  HA  VAL A 262      -1.513  29.662  -6.204  1.00 79.97           H  
ATOM   4170  C   VAL A 262      -0.552  31.554  -6.259  1.00 79.97           C  
ATOM   4171  CB  VAL A 262       0.131  29.585  -4.822  1.00 79.97           C  
ATOM   4172  HB  VAL A 262       1.201  29.793  -4.837  1.00 79.97           H  
ATOM   4173  O   VAL A 262      -1.623  32.135  -6.096  1.00 79.97           O  
ATOM   4174  CG1 VAL A 262      -0.483  30.307  -3.614  1.00 79.97           C  
ATOM   4175 HG11 VAL A 262      -1.563  30.165  -3.604  1.00 79.97           H  
ATOM   4176 HG12 VAL A 262      -0.260  31.373  -3.646  1.00 79.97           H  
ATOM   4177 HG13 VAL A 262      -0.065  29.903  -2.692  1.00 79.97           H  
ATOM   4178  CG2 VAL A 262      -0.077  28.081  -4.599  1.00 79.97           C  
ATOM   4179 HG21 VAL A 262       0.447  27.764  -3.697  1.00 79.97           H  
ATOM   4180 HG22 VAL A 262      -1.140  27.863  -4.490  1.00 79.97           H  
ATOM   4181 HG23 VAL A 262       0.306  27.504  -5.440  1.00 79.97           H  
ATOM   4182  N   LYS A 263       0.564  32.218  -6.593  1.00 82.17           N  
ATOM   4183  H   LYS A 263       1.416  31.686  -6.699  1.00 82.17           H  
ATOM   4184  CA  LYS A 263       0.602  33.678  -6.784  1.00 82.17           C  
ATOM   4185  HA  LYS A 263       0.206  34.150  -5.886  1.00 82.17           H  
ATOM   4186  C   LYS A 263      -0.297  34.146  -7.937  1.00 82.17           C  
ATOM   4187  CB  LYS A 263       2.062  34.114  -6.985  1.00 82.17           C  
ATOM   4188  HB2 LYS A 263       2.447  33.665  -7.901  1.00 82.17           H  
ATOM   4189  HB3 LYS A 263       2.654  33.746  -6.148  1.00 82.17           H  
ATOM   4190  O   LYS A 263      -0.852  35.239  -7.851  1.00 82.17           O  
ATOM   4191  CG  LYS A 263       2.220  35.641  -7.067  1.00 82.17           C  
ATOM   4192  HG2 LYS A 263       1.853  36.092  -6.146  1.00 82.17           H  
ATOM   4193  HG3 LYS A 263       1.641  36.027  -7.907  1.00 82.17           H  
ATOM   4194  CD  LYS A 263       3.687  36.030  -7.281  1.00 82.17           C  
ATOM   4195  HD2 LYS A 263       4.049  35.552  -8.192  1.00 82.17           H  
ATOM   4196  HD3 LYS A 263       4.278  35.683  -6.434  1.00 82.17           H  
ATOM   4197  CE  LYS A 263       3.804  37.553  -7.415  1.00 82.17           C  
ATOM   4198  HE2 LYS A 263       3.460  38.010  -6.487  1.00 82.17           H  
ATOM   4199  HE3 LYS A 263       3.135  37.878  -8.212  1.00 82.17           H  
ATOM   4200  NZ  LYS A 263       5.196  37.974  -7.716  1.00 82.17           N  
ATOM   4201  HZ1 LYS A 263       5.510  37.560  -8.582  1.00 82.17           H  
ATOM   4202  HZ2 LYS A 263       5.252  38.978  -7.812  1.00 82.17           H  
ATOM   4203  HZ3 LYS A 263       5.824  37.689  -6.978  1.00 82.17           H  
ATOM   4204  N   ARG A 264      -0.431  33.353  -9.009  1.00 85.34           N  
ATOM   4205  H   ARG A 264       0.075  32.479  -9.011  1.00 85.34           H  
ATOM   4206  CA  ARG A 264      -1.348  33.645 -10.127  1.00 85.34           C  
ATOM   4207  HA  ARG A 264      -1.269  34.699 -10.395  1.00 85.34           H  
ATOM   4208  C   ARG A 264      -2.812  33.449  -9.735  1.00 85.34           C  
ATOM   4209  CB  ARG A 264      -1.026  32.790 -11.363  1.00 85.34           C  
ATOM   4210  HB2 ARG A 264      -1.841  32.910 -12.076  1.00 85.34           H  
ATOM   4211  HB3 ARG A 264      -0.982  31.738 -11.079  1.00 85.34           H  
ATOM   4212  O   ARG A 264      -3.631  34.283 -10.100  1.00 85.34           O  
ATOM   4213  CG  ARG A 264       0.279  33.191 -12.066  1.00 85.34           C  
ATOM   4214  HG2 ARG A 264       1.135  32.949 -11.437  1.00 85.34           H  
ATOM   4215  HG3 ARG A 264       0.274  34.268 -12.232  1.00 85.34           H  
ATOM   4216  CD  ARG A 264       0.431  32.498 -13.430  1.00 85.34           C  
ATOM   4217  HD2 ARG A 264      -0.372  32.845 -14.081  1.00 85.34           H  
ATOM   4218  HD3 ARG A 264       1.371  32.808 -13.886  1.00 85.34           H  
ATOM   4219  NE  ARG A 264       0.367  31.022 -13.355  1.00 85.34           N  
ATOM   4220  HE  ARG A 264      -0.530  30.604 -13.559  1.00 85.34           H  
ATOM   4221  NH1 ARG A 264       2.569  30.587 -12.863  1.00 85.34           N  
ATOM   4222 HH11 ARG A 264       3.298  29.917 -12.666  1.00 85.34           H  
ATOM   4223 HH12 ARG A 264       2.732  31.568 -12.684  1.00 85.34           H  
ATOM   4224  NH2 ARG A 264       1.172  28.892 -13.188  1.00 85.34           N  
ATOM   4225 HH21 ARG A 264       0.264  28.518 -13.425  1.00 85.34           H  
ATOM   4226 HH22 ARG A 264       1.927  28.245 -13.016  1.00 85.34           H  
ATOM   4227  CZ  ARG A 264       1.366  30.181 -13.142  1.00 85.34           C  
ATOM   4228  N   ALA A 265      -3.126  32.386  -8.993  1.00 83.63           N  
ATOM   4229  H   ALA A 265      -2.402  31.715  -8.779  1.00 83.63           H  
ATOM   4230  CA  ALA A 265      -4.485  32.098  -8.532  1.00 83.63           C  
ATOM   4231  HA  ALA A 265      -5.167  32.147  -9.381  1.00 83.63           H  
ATOM   4232  C   ALA A 265      -4.982  33.118  -7.491  1.00 83.63           C  
ATOM   4233  CB  ALA A 265      -4.506  30.669  -7.976  1.00 83.63           C  
ATOM   4234  HB1 ALA A 265      -5.514  30.424  -7.644  1.00 83.63           H  
ATOM   4235  HB2 ALA A 265      -3.824  30.583  -7.130  1.00 83.63           H  
ATOM   4236  HB3 ALA A 265      -4.210  29.963  -8.752  1.00 83.63           H  
ATOM   4237  O   ALA A 265      -6.156  33.482  -7.487  1.00 83.63           O  
ATOM   4238  N   TYR A 266      -4.079  33.620  -6.642  1.00 81.84           N  
ATOM   4239  H   TYR A 266      -3.152  33.221  -6.655  1.00 81.84           H  
ATOM   4240  CA  TYR A 266      -4.383  34.581  -5.582  1.00 81.84           C  
ATOM   4241  HA  TYR A 266      -5.405  34.942  -5.698  1.00 81.84           H  
ATOM   4242  C   TYR A 266      -3.443  35.792  -5.661  1.00 81.84           C  
ATOM   4243  CB  TYR A 266      -4.316  33.880  -4.220  1.00 81.84           C  
ATOM   4244  HB2 TYR A 266      -4.572  34.600  -3.443  1.00 81.84           H  
ATOM   4245  HB3 TYR A 266      -3.294  33.548  -4.038  1.00 81.84           H  
ATOM   4246  O   TYR A 266      -2.510  35.914  -4.858  1.00 81.84           O  
ATOM   4247  CG  TYR A 266      -5.245  32.691  -4.105  1.00 81.84           C  
ATOM   4248  CD1 TYR A 266      -6.619  32.883  -3.858  1.00 81.84           C  
ATOM   4249  HD1 TYR A 266      -7.013  33.883  -3.746  1.00 81.84           H  
ATOM   4250  CD2 TYR A 266      -4.736  31.392  -4.290  1.00 81.84           C  
ATOM   4251  HD2 TYR A 266      -3.687  31.247  -4.502  1.00 81.84           H  
ATOM   4252  CE1 TYR A 266      -7.484  31.774  -3.785  1.00 81.84           C  
ATOM   4253  HE1 TYR A 266      -8.540  31.918  -3.609  1.00 81.84           H  
ATOM   4254  CE2 TYR A 266      -5.597  30.282  -4.219  1.00 81.84           C  
ATOM   4255  HE2 TYR A 266      -5.225  29.279  -4.365  1.00 81.84           H  
ATOM   4256  OH  TYR A 266      -7.789  29.391  -3.901  1.00 81.84           O  
ATOM   4257  HH  TYR A 266      -8.712  29.624  -3.777  1.00 81.84           H  
ATOM   4258  CZ  TYR A 266      -6.971  30.471  -3.966  1.00 81.84           C  
ATOM   4259  N   PRO A 267      -3.652  36.711  -6.622  1.00 78.00           N  
ATOM   4260  CA  PRO A 267      -2.860  37.928  -6.687  1.00 78.00           C  
ATOM   4261  HA  PRO A 267      -1.805  37.674  -6.791  1.00 78.00           H  
ATOM   4262  C   PRO A 267      -3.073  38.729  -5.399  1.00 78.00           C  
ATOM   4263  CB  PRO A 267      -3.334  38.664  -7.945  1.00 78.00           C  
ATOM   4264  HB2 PRO A 267      -2.726  38.350  -8.794  1.00 78.00           H  
ATOM   4265  HB3 PRO A 267      -3.295  39.747  -7.830  1.00 78.00           H  
ATOM   4266  O   PRO A 267      -4.209  38.976  -4.986  1.00 78.00           O  
ATOM   4267  CG  PRO A 267      -4.766  38.164  -8.141  1.00 78.00           C  
ATOM   4268  HG2 PRO A 267      -5.448  38.752  -7.527  1.00 78.00           H  
ATOM   4269  HG3 PRO A 267      -5.069  38.197  -9.188  1.00 78.00           H  
ATOM   4270  CD  PRO A 267      -4.717  36.730  -7.616  1.00 78.00           C  
ATOM   4271  HD2 PRO A 267      -5.682  36.458  -7.188  1.00 78.00           H  
ATOM   4272  HD3 PRO A 267      -4.464  36.048  -8.428  1.00 78.00           H  
ATOM   4273  N   ALA A 268      -1.982  39.143  -4.748  1.00 75.32           N  
ATOM   4274  H   ALA A 268      -1.075  38.850  -5.081  1.00 75.32           H  
ATOM   4275  CA  ALA A 268      -2.069  40.010  -3.578  1.00 75.32           C  
ATOM   4276  HA  ALA A 268      -2.557  39.460  -2.773  1.00 75.32           H  
ATOM   4277  C   ALA A 268      -2.921  41.239  -3.932  1.00 75.32           C  
ATOM   4278  CB  ALA A 268      -0.654  40.400  -3.126  1.00 75.32           C  
ATOM   4279  HB1 ALA A 268      -0.717  41.040  -2.246  1.00 75.32           H  
ATOM   4280  HB2 ALA A 268      -0.088  39.504  -2.871  1.00 75.32           H  
ATOM   4281  HB3 ALA A 268      -0.143  40.940  -3.923  1.00 75.32           H  
ATOM   4282  O   ALA A 268      -2.622  41.936  -4.909  1.00 75.32           O  
ATOM   4283  N   LYS A 269      -3.990  41.502  -3.163  1.00 70.03           N  
ATOM   4284  H   LYS A 269      -4.213  40.858  -2.417  1.00 70.03           H  
ATOM   4285  CA  LYS A 269      -4.795  42.716  -3.337  1.00 70.03           C  
ATOM   4286  HA  LYS A 269      -5.239  42.713  -4.332  1.00 70.03           H  
ATOM   4287  C   LYS A 269      -3.840  43.900  -3.234  1.00 70.03           C  
ATOM   4288  CB  LYS A 269      -5.913  42.826  -2.278  1.00 70.03           C  
ATOM   4289  HB2 LYS A 269      -6.326  43.834  -2.327  1.00 70.03           H  
ATOM   4290  HB3 LYS A 269      -5.488  42.685  -1.284  1.00 70.03           H  
ATOM   4291  O   LYS A 269      -3.266  44.125  -2.170  1.00 70.03           O  
ATOM   4292  CG  LYS A 269      -7.063  41.827  -2.491  1.00 70.03           C  
ATOM   4293  HG2 LYS A 269      -6.686  40.814  -2.349  1.00 70.03           H  
ATOM   4294  HG3 LYS A 269      -7.437  41.922  -3.510  1.00 70.03           H  
ATOM   4295  CD  LYS A 269      -8.219  42.085  -1.507  1.00 70.03           C  
ATOM   4296  HD2 LYS A 269      -7.837  42.040  -0.487  1.00 70.03           H  
ATOM   4297  HD3 LYS A 269      -8.624  43.080  -1.691  1.00 70.03           H  
ATOM   4298  CE  LYS A 269      -9.325  41.036  -1.692  1.00 70.03           C  
ATOM   4299  HE2 LYS A 269      -9.652  41.055  -2.732  1.00 70.03           H  
ATOM   4300  HE3 LYS A 269      -8.899  40.051  -1.503  1.00 70.03           H  
ATOM   4301  NZ  LYS A 269     -10.484  41.268  -0.790  1.00 70.03           N  
ATOM   4302  HZ1 LYS A 269     -11.190  40.562  -0.938  1.00 70.03           H  
ATOM   4303  HZ2 LYS A 269     -10.201  41.225   0.179  1.00 70.03           H  
ATOM   4304  HZ3 LYS A 269     -10.905  42.169  -0.968  1.00 70.03           H  
ATOM   4305  N   LYS A 270      -3.650  44.643  -4.329  1.00 63.39           N  
ATOM   4306  H   LYS A 270      -4.080  44.339  -5.191  1.00 63.39           H  
ATOM   4307  CA  LYS A 270      -2.951  45.928  -4.278  1.00 63.39           C  
ATOM   4308  HA  LYS A 270      -1.933  45.782  -3.919  1.00 63.39           H  
ATOM   4309  C   LYS A 270      -3.702  46.774  -3.256  1.00 63.39           C  
ATOM   4310  CB  LYS A 270      -2.922  46.617  -5.657  1.00 63.39           C  
ATOM   4311  HB2 LYS A 270      -2.649  47.662  -5.507  1.00 63.39           H  
ATOM   4312  HB3 LYS A 270      -3.919  46.592  -6.096  1.00 63.39           H  
ATOM   4313  O   LYS A 270      -4.845  47.156  -3.496  1.00 63.39           O  
ATOM   4314  CG  LYS A 270      -1.910  45.996  -6.637  1.00 63.39           C  
ATOM   4315  HG2 LYS A 270      -0.917  46.020  -6.188  1.00 63.39           H  
ATOM   4316  HG3 LYS A 270      -2.184  44.960  -6.833  1.00 63.39           H  
ATOM   4317  CD  LYS A 270      -1.887  46.779  -7.962  1.00 63.39           C  
ATOM   4318  HD2 LYS A 270      -1.643  47.821  -7.755  1.00 63.39           H  
ATOM   4319  HD3 LYS A 270      -2.879  46.735  -8.413  1.00 63.39           H  
ATOM   4320  CE  LYS A 270      -0.855  46.200  -8.940  1.00 63.39           C  
ATOM   4321  HE2 LYS A 270      -1.088  45.149  -9.107  1.00 63.39           H  
ATOM   4322  HE3 LYS A 270       0.130  46.253  -8.476  1.00 63.39           H  
ATOM   4323  NZ  LYS A 270      -0.847  46.930 -10.237  1.00 63.39           N  
ATOM   4324  HZ1 LYS A 270      -0.625  47.906 -10.104  1.00 63.39           H  
ATOM   4325  HZ2 LYS A 270      -0.164  46.538 -10.869  1.00 63.39           H  
ATOM   4326  HZ3 LYS A 270      -1.750  46.872 -10.688  1.00 63.39           H  
ATOM   4327  N   THR A 271      -3.090  47.037  -2.107  1.00 57.37           N  
ATOM   4328  H   THR A 271      -2.192  46.620  -1.907  1.00 57.37           H  
ATOM   4329  CA  THR A 271      -3.533  48.102  -1.218  1.00 57.37           C  
ATOM   4330  HA  THR A 271      -4.581  47.954  -0.956  1.00 57.37           H  
ATOM   4331  C   THR A 271      -3.412  49.385  -2.024  1.00 57.37           C  
ATOM   4332  CB  THR A 271      -2.699  48.145   0.077  1.00 57.37           C  
ATOM   4333  HB  THR A 271      -2.695  49.159   0.478  1.00 57.37           H  
ATOM   4334  O   THR A 271      -2.323  49.924  -2.211  1.00 57.37           O  
ATOM   4335  CG2 THR A 271      -3.282  47.207   1.132  1.00 57.37           C  
ATOM   4336 HG21 THR A 271      -3.294  46.184   0.755  1.00 57.37           H  
ATOM   4337 HG22 THR A 271      -2.680  47.249   2.040  1.00 57.37           H  
ATOM   4338 HG23 THR A 271      -4.300  47.511   1.375  1.00 57.37           H  
ATOM   4339  OG1 THR A 271      -1.373  47.716  -0.149  1.00 57.37           O  
ATOM   4340  HG1 THR A 271      -0.916  47.715   0.695  1.00 57.37           H  
ATOM   4341  N   ALA A 272      -4.529  49.834  -2.600  1.00 57.29           N  
ATOM   4342  H   ALA A 272      -5.362  49.265  -2.560  1.00 57.29           H  
ATOM   4343  CA  ALA A 272      -4.612  51.143  -3.213  1.00 57.29           C  
ATOM   4344  HA  ALA A 272      -3.858  51.229  -3.995  1.00 57.29           H  
ATOM   4345  C   ALA A 272      -4.303  52.146  -2.102  1.00 57.29           C  
ATOM   4346  CB  ALA A 272      -5.997  51.335  -3.843  1.00 57.29           C  
ATOM   4347  HB1 ALA A 272      -6.774  51.236  -3.086  1.00 57.29           H  
ATOM   4348  HB2 ALA A 272      -6.062  52.328  -4.290  1.00 57.29           H  
ATOM   4349  HB3 ALA A 272      -6.157  50.588  -4.621  1.00 57.29           H  
ATOM   4350  O   ALA A 272      -5.127  52.396  -1.220  1.00 57.29           O  
ATOM   4351  N   LYS A 273      -3.070  52.656  -2.102  1.00 60.60           N  
ATOM   4352  H   LYS A 273      -2.412  52.277  -2.768  1.00 60.60           H  
ATOM   4353  CA  LYS A 273      -2.641  53.760  -1.256  1.00 60.60           C  
ATOM   4354  HA  LYS A 273      -2.853  53.515  -0.215  1.00 60.60           H  
ATOM   4355  C   LYS A 273      -3.507  54.940  -1.685  1.00 60.60           C  
ATOM   4356  CB  LYS A 273      -1.122  53.965  -1.443  1.00 60.60           C  
ATOM   4357  HB2 LYS A 273      -0.929  54.556  -2.338  1.00 60.60           H  
ATOM   4358  HB3 LYS A 273      -0.661  52.988  -1.592  1.00 60.60           H  
ATOM   4359  O   LYS A 273      -3.222  55.591  -2.683  1.00 60.60           O  
ATOM   4360  CG  LYS A 273      -0.428  54.609  -0.233  1.00 60.60           C  
ATOM   4361  HG2 LYS A 273      -0.860  55.592  -0.042  1.00 60.60           H  
ATOM   4362  HG3 LYS A 273      -0.584  53.977   0.641  1.00 60.60           H  
ATOM   4363  CD  LYS A 273       1.082  54.752  -0.496  1.00 60.60           C  
ATOM   4364  HD2 LYS A 273       1.231  55.485  -1.288  1.00 60.60           H  
ATOM   4365  HD3 LYS A 273       1.479  53.793  -0.829  1.00 60.60           H  
ATOM   4366  CE  LYS A 273       1.838  55.192   0.766  1.00 60.60           C  
ATOM   4367  HE2 LYS A 273       1.395  56.118   1.130  1.00 60.60           H  
ATOM   4368  HE3 LYS A 273       1.700  54.434   1.537  1.00 60.60           H  
ATOM   4369  NZ  LYS A 273       3.289  55.396   0.505  1.00 60.60           N  
ATOM   4370  HZ1 LYS A 273       3.766  55.679   1.349  1.00 60.60           H  
ATOM   4371  HZ2 LYS A 273       3.723  54.548   0.169  1.00 60.60           H  
ATOM   4372  HZ3 LYS A 273       3.431  56.122  -0.183  1.00 60.60           H  
ATOM   4373  N   ARG A 274      -4.637  55.128  -1.000  1.00 55.90           N  
ATOM   4374  H   ARG A 274      -4.882  54.415  -0.328  1.00 55.90           H  
ATOM   4375  CA  ARG A 274      -5.540  56.262  -1.182  1.00 55.90           C  
ATOM   4376  HA  ARG A 274      -5.812  56.342  -2.235  1.00 55.90           H  
ATOM   4377  C   ARG A 274      -4.725  57.498  -0.809  1.00 55.90           C  
ATOM   4378  CB  ARG A 274      -6.813  56.060  -0.320  1.00 55.90           C  
ATOM   4379  HB2 ARG A 274      -6.825  56.776   0.501  1.00 55.90           H  
ATOM   4380  HB3 ARG A 274      -6.799  55.065   0.125  1.00 55.90           H  
ATOM   4381  O   ARG A 274      -4.610  57.844   0.363  1.00 55.90           O  
ATOM   4382  CG  ARG A 274      -8.127  56.212  -1.102  1.00 55.90           C  
ATOM   4383  HG2 ARG A 274      -8.152  55.502  -1.929  1.00 55.90           H  
ATOM   4384  HG3 ARG A 274      -8.179  57.226  -1.500  1.00 55.90           H  
ATOM   4385  CD  ARG A 274      -9.323  55.951  -0.168  1.00 55.90           C  
ATOM   4386  HD2 ARG A 274      -9.502  54.877  -0.118  1.00 55.90           H  
ATOM   4387  HD3 ARG A 274      -9.071  56.305   0.831  1.00 55.90           H  
ATOM   4388  NE  ARG A 274     -10.546  56.653  -0.609  1.00 55.90           N  
ATOM   4389  HE  ARG A 274     -10.488  57.173  -1.473  1.00 55.90           H  
ATOM   4390  NH1 ARG A 274     -11.907  56.038   1.143  1.00 55.90           N  
ATOM   4391 HH11 ARG A 274     -12.806  56.079   1.602  1.00 55.90           H  
ATOM   4392 HH12 ARG A 274     -11.190  55.413   1.482  1.00 55.90           H  
ATOM   4393  NH2 ARG A 274     -12.665  57.466  -0.392  1.00 55.90           N  
ATOM   4394 HH21 ARG A 274     -12.561  57.999  -1.244  1.00 55.90           H  
ATOM   4395 HH22 ARG A 274     -13.551  57.498   0.093  1.00 55.90           H  
ATOM   4396  CZ  ARG A 274     -11.695  56.714   0.046  1.00 55.90           C  
ATOM   4397  N   THR A 275      -4.088  58.120  -1.792  1.00 58.51           N  
ATOM   4398  H   THR A 275      -4.080  57.713  -2.716  1.00 58.51           H  
ATOM   4399  CA  THR A 275      -3.587  59.483  -1.668  1.00 58.51           C  
ATOM   4400  HA  THR A 275      -2.921  59.567  -0.810  1.00 58.51           H  
ATOM   4401  C   THR A 275      -4.814  60.350  -1.427  1.00 58.51           C  
ATOM   4402  CB  THR A 275      -2.821  59.912  -2.933  1.00 58.51           C  
ATOM   4403  HB  THR A 275      -2.736  60.999  -2.962  1.00 58.51           H  
ATOM   4404  O   THR A 275      -5.591  60.608  -2.344  1.00 58.51           O  
ATOM   4405  CG2 THR A 275      -1.417  59.308  -2.953  1.00 58.51           C  
ATOM   4406 HG21 THR A 275      -0.903  59.630  -3.859  1.00 58.51           H  
ATOM   4407 HG22 THR A 275      -1.476  58.220  -2.946  1.00 58.51           H  
ATOM   4408 HG23 THR A 275      -0.852  59.655  -2.088  1.00 58.51           H  
ATOM   4409  OG1 THR A 275      -3.485  59.454  -4.089  1.00 58.51           O  
ATOM   4410  HG1 THR A 275      -4.242  60.028  -4.228  1.00 58.51           H  
ATOM   4411  N   ARG A 276      -5.053  60.720  -0.163  1.00 56.95           N  
ATOM   4412  H   ARG A 276      -4.427  60.381   0.553  1.00 56.95           H  
ATOM   4413  CA  ARG A 276      -5.953  61.822   0.173  1.00 56.95           C  
ATOM   4414  HA  ARG A 276      -6.947  61.653  -0.241  1.00 56.95           H  
ATOM   4415  C   ARG A 276      -5.370  63.057  -0.510  1.00 56.95           C  
ATOM   4416  CB  ARG A 276      -6.038  62.025   1.702  1.00 56.95           C  
ATOM   4417  HB2 ARG A 276      -6.107  63.094   1.902  1.00 56.95           H  
ATOM   4418  HB3 ARG A 276      -5.124  61.665   2.176  1.00 56.95           H  
ATOM   4419  O   ARG A 276      -4.354  63.573  -0.061  1.00 56.95           O  
ATOM   4420  CG  ARG A 276      -7.264  61.366   2.352  1.00 56.95           C  
ATOM   4421  HG2 ARG A 276      -8.164  61.791   1.910  1.00 56.95           H  
ATOM   4422  HG3 ARG A 276      -7.248  60.290   2.174  1.00 56.95           H  
ATOM   4423  CD  ARG A 276      -7.258  61.642   3.866  1.00 56.95           C  
ATOM   4424  HD2 ARG A 276      -6.471  61.046   4.327  1.00 56.95           H  
ATOM   4425  HD3 ARG A 276      -7.029  62.696   4.022  1.00 56.95           H  
ATOM   4426  NE  ARG A 276      -8.559  61.349   4.505  1.00 56.95           N  
ATOM   4427  HE  ARG A 276      -9.331  61.128   3.893  1.00 56.95           H  
ATOM   4428  NH1 ARG A 276      -7.934  61.843   6.665  1.00 56.95           N  
ATOM   4429 HH11 ARG A 276      -7.001  62.062   6.346  1.00 56.95           H  
ATOM   4430 HH12 ARG A 276      -8.177  61.996   7.633  1.00 56.95           H  
ATOM   4431  NH2 ARG A 276     -10.051  61.301   6.236  1.00 56.95           N  
ATOM   4432 HH21 ARG A 276     -10.256  61.460   7.212  1.00 56.95           H  
ATOM   4433 HH22 ARG A 276     -10.812  61.112   5.599  1.00 56.95           H  
ATOM   4434  CZ  ARG A 276      -8.840  61.495   5.793  1.00 56.95           C  
ATOM   4435  N   ALA A 277      -5.977  63.474  -1.614  1.00 58.60           N  
ATOM   4436  H   ALA A 277      -6.741  62.931  -1.991  1.00 58.60           H  
ATOM   4437  CA  ALA A 277      -5.838  64.840  -2.080  1.00 58.60           C  
ATOM   4438  HA  ALA A 277      -4.785  65.114  -2.129  1.00 58.60           H  
ATOM   4439  C   ALA A 277      -6.542  65.719  -1.038  1.00 58.60           C  
ATOM   4440  CB  ALA A 277      -6.444  64.959  -3.484  1.00 58.60           C  
ATOM   4441  HB1 ALA A 277      -7.500  64.689  -3.466  1.00 58.60           H  
ATOM   4442  HB2 ALA A 277      -6.353  65.989  -3.829  1.00 58.60           H  
ATOM   4443  HB3 ALA A 277      -5.912  64.307  -4.177  1.00 58.60           H  
ATOM   4444  O   ALA A 277      -7.748  65.585  -0.823  1.00 58.60           O  
ATOM   4445  N   SER A 278      -5.768  66.525  -0.322  1.00 59.40           N  
ATOM   4446  H   SER A 278      -4.768  66.509  -0.461  1.00 59.40           H  
ATOM   4447  CA  SER A 278      -6.290  67.612   0.502  1.00 59.40           C  
ATOM   4448  HA  SER A 278      -7.016  67.221   1.214  1.00 59.40           H  
ATOM   4449  C   SER A 278      -6.932  68.641  -0.437  1.00 59.40           C  
ATOM   4450  CB  SER A 278      -5.145  68.282   1.273  1.00 59.40           C  
ATOM   4451  HB2 SER A 278      -5.560  68.915   2.057  1.00 59.40           H  
ATOM   4452  HB3 SER A 278      -4.572  68.911   0.591  1.00 59.40           H  
ATOM   4453  O   SER A 278      -6.275  69.013  -1.413  1.00 59.40           O  
ATOM   4454  OG  SER A 278      -4.268  67.316   1.834  1.00 59.40           O  
ATOM   4455  HG  SER A 278      -3.549  67.797   2.250  1.00 59.40           H  
ATOM   4456  N   PRO A 279      -8.175  69.097  -0.208  1.00 65.78           N  
ATOM   4457  CA  PRO A 279      -8.682  70.268  -0.906  1.00 65.78           C  
ATOM   4458  HA  PRO A 279      -8.519  70.159  -1.978  1.00 65.78           H  
ATOM   4459  C   PRO A 279      -7.937  71.508  -0.396  1.00 65.78           C  
ATOM   4460  CB  PRO A 279     -10.187  70.336  -0.627  1.00 65.78           C  
ATOM   4461  HB2 PRO A 279     -10.433  71.256  -0.096  1.00 65.78           H  
ATOM   4462  HB3 PRO A 279     -10.757  70.282  -1.554  1.00 65.78           H  
ATOM   4463  O   PRO A 279      -7.596  71.576   0.786  1.00 65.78           O  
ATOM   4464  CG  PRO A 279     -10.485  69.126   0.262  1.00 65.78           C  
ATOM   4465  HG2 PRO A 279     -11.171  69.383   1.070  1.00 65.78           H  
ATOM   4466  HG3 PRO A 279     -10.903  68.325  -0.348  1.00 65.78           H  
ATOM   4467  CD  PRO A 279      -9.127  68.688   0.805  1.00 65.78           C  
ATOM   4468  HD2 PRO A 279      -9.118  67.609   0.958  1.00 65.78           H  
ATOM   4469  HD3 PRO A 279      -8.912  69.214   1.736  1.00 65.78           H  
ATOM   4470  N   SER A 280      -7.671  72.425  -1.325  1.00 62.17           N  
ATOM   4471  H   SER A 280      -8.056  72.265  -2.245  1.00 62.17           H  
ATOM   4472  CA  SER A 280      -7.158  73.787  -1.126  1.00 62.17           C  
ATOM   4473  HA  SER A 280      -6.113  73.766  -0.817  1.00 62.17           H  
ATOM   4474  C   SER A 280      -7.914  74.582  -0.071  1.00 62.17           C  
ATOM   4475  CB  SER A 280      -7.306  74.536  -2.449  1.00 62.17           C  
ATOM   4476  HB2 SER A 280      -7.046  75.585  -2.307  1.00 62.17           H  
ATOM   4477  HB3 SER A 280      -6.659  74.099  -3.210  1.00 62.17           H  
ATOM   4478  O   SER A 280      -9.159  74.437  -0.057  1.00 62.17           O  
ATOM   4479  OG  SER A 280      -8.665  74.412  -2.822  1.00 62.17           O  
ATOM   4480  HG  SER A 280      -9.140  74.509  -1.994  1.00 62.17           H  
ATOM   4481  OXT SER A 280      -7.234  75.398   0.579  1.00 62.17           O  
TER    4482      SER A 280                                                       
END   
