# Supplementary material for: Novel Adomaviruses Associated with Blotchy Bass Syndrome in Black Basses (Micropterus spp.)
Source: bioRxiv. 2025 Jun 5:2025.06.01.657292. Preprint. [Version 2] doi: 10.1101/2025.06.01.657292 (PMC12478380; doi:10.1101/2025.06.01.657292)
Supplement: Supplement 15 [file media-15.zip › Bass PDB/Mna1_Cah.pdb]

ATOM      1  N   MET A   1      51.098   8.923 -79.223  1.00 44.62           N  
ATOM      2  H   MET A   1      50.346   8.637 -79.834  1.00 44.62           H  
ATOM      3  H2  MET A   1      51.677   8.122 -79.014  1.00 44.62           H  
ATOM      4  H3  MET A   1      51.670   9.611 -79.691  1.00 44.62           H  
ATOM      5  CA  MET A   1      50.562   9.470 -77.956  1.00 44.62           C  
ATOM      6  HA  MET A   1      49.985  10.371 -78.163  1.00 44.62           H  
ATOM      7  C   MET A   1      51.764   9.833 -77.092  1.00 44.62           C  
ATOM      8  CB  MET A   1      49.642   8.429 -77.285  1.00 44.62           C  
ATOM      9  HB2 MET A   1      50.245   7.636 -76.841  1.00 44.62           H  
ATOM     10  HB3 MET A   1      49.013   7.974 -78.049  1.00 44.62           H  
ATOM     11  O   MET A   1      52.502   8.932 -76.725  1.00 44.62           O  
ATOM     12  CG  MET A   1      48.708   9.009 -76.218  1.00 44.62           C  
ATOM     13  HG2 MET A   1      49.295   9.563 -75.486  1.00 44.62           H  
ATOM     14  HG3 MET A   1      48.009   9.697 -76.694  1.00 44.62           H  
ATOM     15  SD  MET A   1      47.778   7.717 -75.343  1.00 44.62           S  
ATOM     16  CE  MET A   1      46.065   8.281 -75.562  1.00 44.62           C  
ATOM     17  HE1 MET A   1      45.822   8.324 -76.624  1.00 44.62           H  
ATOM     18  HE2 MET A   1      45.941   9.268 -75.119  1.00 44.62           H  
ATOM     19  HE3 MET A   1      45.387   7.582 -75.071  1.00 44.62           H  
ATOM     20  N   PHE A   2      52.043  11.120 -76.876  1.00 47.03           N  
ATOM     21  H   PHE A   2      51.399  11.846 -77.155  1.00 47.03           H  
ATOM     22  CA  PHE A   2      53.228  11.554 -76.124  1.00 47.03           C  
ATOM     23  HA  PHE A   2      54.073  10.907 -76.361  1.00 47.03           H  
ATOM     24  C   PHE A   2      52.950  11.460 -74.621  1.00 47.03           C  
ATOM     25  CB  PHE A   2      53.609  12.987 -76.525  1.00 47.03           C  
ATOM     26  HB2 PHE A   2      54.401  13.331 -75.859  1.00 47.03           H  
ATOM     27  HB3 PHE A   2      52.754  13.645 -76.368  1.00 47.03           H  
ATOM     28  O   PHE A   2      51.950  11.996 -74.149  1.00 47.03           O  
ATOM     29  CG  PHE A   2      54.096  13.133 -77.954  1.00 47.03           C  
ATOM     30  CD1 PHE A   2      55.468  12.998 -78.240  1.00 47.03           C  
ATOM     31  HD1 PHE A   2      56.169  12.762 -77.454  1.00 47.03           H  
ATOM     32  CD2 PHE A   2      53.192  13.436 -78.991  1.00 47.03           C  
ATOM     33  HD2 PHE A   2      52.144  13.580 -78.774  1.00 47.03           H  
ATOM     34  CE1 PHE A   2      55.935  13.206 -79.547  1.00 47.03           C  
ATOM     35  HE1 PHE A   2      56.993  13.141 -79.755  1.00 47.03           H  
ATOM     36  CE2 PHE A   2      53.656  13.607 -80.307  1.00 47.03           C  
ATOM     37  HE2 PHE A   2      52.970  13.869 -81.099  1.00 47.03           H  
ATOM     38  CZ  PHE A   2      55.030  13.508 -80.581  1.00 47.03           C  
ATOM     39  HZ  PHE A   2      55.392  13.687 -81.582  1.00 47.03           H  
ATOM     40  N   ARG A   3      53.819  10.784 -73.864  1.00 46.66           N  
ATOM     41  H   ARG A   3      54.615  10.363 -74.321  1.00 46.66           H  
ATOM     42  CA  ARG A   3      53.877  10.928 -72.403  1.00 46.66           C  
ATOM     43  HA  ARG A   3      52.961  11.393 -72.039  1.00 46.66           H  
ATOM     44  C   ARG A   3      55.024  11.875 -72.083  1.00 46.66           C  
ATOM     45  CB  ARG A   3      54.044   9.572 -71.697  1.00 46.66           C  
ATOM     46  HB2 ARG A   3      54.335   9.761 -70.664  1.00 46.66           H  
ATOM     47  HB3 ARG A   3      54.841   9.003 -72.175  1.00 46.66           H  
ATOM     48  O   ARG A   3      56.160  11.602 -72.459  1.00 46.66           O  
ATOM     49  CG  ARG A   3      52.745   8.751 -71.689  1.00 46.66           C  
ATOM     50  HG2 ARG A   3      51.940   9.355 -71.271  1.00 46.66           H  
ATOM     51  HG3 ARG A   3      52.486   8.469 -72.710  1.00 46.66           H  
ATOM     52  CD  ARG A   3      52.923   7.489 -70.834  1.00 46.66           C  
ATOM     53  HD2 ARG A   3      53.719   6.883 -71.267  1.00 46.66           H  
ATOM     54  HD3 ARG A   3      53.218   7.791 -69.828  1.00 46.66           H  
ATOM     55  NE  ARG A   3      51.683   6.690 -70.760  1.00 46.66           N  
ATOM     56  HE  ARG A   3      50.910   6.996 -71.333  1.00 46.66           H  
ATOM     57  NH1 ARG A   3      52.423   5.121 -69.252  1.00 46.66           N  
ATOM     58 HH11 ARG A   3      52.262   4.283 -68.713  1.00 46.66           H  
ATOM     59 HH12 ARG A   3      53.327   5.572 -69.232  1.00 46.66           H  
ATOM     60  NH2 ARG A   3      50.349   4.981 -70.054  1.00 46.66           N  
ATOM     61 HH21 ARG A   3      49.597   5.311 -70.642  1.00 46.66           H  
ATOM     62 HH22 ARG A   3      50.211   4.149 -69.498  1.00 46.66           H  
ATOM     63  CZ  ARG A   3      51.492   5.607 -70.025  1.00 46.66           C  
ATOM     64  N   THR A   4      54.709  12.971 -71.408  1.00 48.40           N  
ATOM     65  H   THR A   4      53.738  13.144 -71.189  1.00 48.40           H  
ATOM     66  CA  THR A   4      55.673  14.008 -71.044  1.00 48.40           C  
ATOM     67  HA  THR A   4      56.582  13.895 -71.635  1.00 48.40           H  
ATOM     68  C   THR A   4      56.014  13.855 -69.568  1.00 48.40           C  
ATOM     69  CB  THR A   4      55.090  15.396 -71.346  1.00 48.40           C  
ATOM     70  HB  THR A   4      54.243  15.599 -70.691  1.00 48.40           H  
ATOM     71  O   THR A   4      55.143  14.024 -68.717  1.00 48.40           O  
ATOM     72  CG2 THR A   4      56.127  16.492 -71.205  1.00 48.40           C  
ATOM     73 HG21 THR A   4      56.555  16.481 -70.202  1.00 48.40           H  
ATOM     74 HG22 THR A   4      56.895  16.310 -71.956  1.00 48.40           H  
ATOM     75 HG23 THR A   4      55.668  17.465 -71.381  1.00 48.40           H  
ATOM     76  OG1 THR A   4      54.668  15.446 -72.690  1.00 48.40           O  
ATOM     77  HG1 THR A   4      54.385  16.344 -72.877  1.00 48.40           H  
ATOM     78  N   LEU A   5      57.266  13.518 -69.255  1.00 52.17           N  
ATOM     79  H   LEU A   5      57.930  13.392 -70.006  1.00 52.17           H  
ATOM     80  CA  LEU A   5      57.754  13.421 -67.877  1.00 52.17           C  
ATOM     81  HA  LEU A   5      56.938  13.647 -67.191  1.00 52.17           H  
ATOM     82  C   LEU A   5      58.857  14.463 -67.674  1.00 52.17           C  
ATOM     83  CB  LEU A   5      58.244  11.984 -67.594  1.00 52.17           C  
ATOM     84  HB2 LEU A   5      59.289  11.909 -67.894  1.00 52.17           H  
ATOM     85  HB3 LEU A   5      57.689  11.280 -68.214  1.00 52.17           H  
ATOM     86  O   LEU A   5      59.825  14.477 -68.430  1.00 52.17           O  
ATOM     87  CG  LEU A   5      58.088  11.581 -66.112  1.00 52.17           C  
ATOM     88  HG  LEU A   5      57.969  12.475 -65.499  1.00 52.17           H  
ATOM     89  CD1 LEU A   5      56.860  10.685 -65.927  1.00 52.17           C  
ATOM     90 HD11 LEU A   5      56.731  10.454 -64.869  1.00 52.17           H  
ATOM     91 HD12 LEU A   5      56.982   9.758 -66.486  1.00 52.17           H  
ATOM     92 HD13 LEU A   5      55.972  11.208 -66.281  1.00 52.17           H  
ATOM     93  CD2 LEU A   5      59.315  10.828 -65.600  1.00 52.17           C  
ATOM     94 HD21 LEU A   5      59.172  10.560 -64.554  1.00 52.17           H  
ATOM     95 HD22 LEU A   5      59.473   9.925 -66.189  1.00 52.17           H  
ATOM     96 HD23 LEU A   5      60.194  11.468 -65.682  1.00 52.17           H  
ATOM     97  N   ILE A   6      58.732  15.339 -66.677  1.00 59.14           N  
ATOM     98  H   ILE A   6      57.923  15.291 -66.075  1.00 59.14           H  
ATOM     99  CA  ILE A   6      59.811  16.274 -66.324  1.00 59.14           C  
ATOM    100  HA  ILE A   6      60.378  16.513 -67.224  1.00 59.14           H  
ATOM    101  C   ILE A   6      60.744  15.554 -65.349  1.00 59.14           C  
ATOM    102  CB  ILE A   6      59.265  17.610 -65.772  1.00 59.14           C  
ATOM    103  HB  ILE A   6      58.678  17.404 -64.877  1.00 59.14           H  
ATOM    104  O   ILE A   6      60.315  15.159 -64.265  1.00 59.14           O  
ATOM    105  CG1 ILE A   6      58.352  18.293 -66.820  1.00 59.14           C  
ATOM    106 HG12 ILE A   6      58.932  18.523 -67.713  1.00 59.14           H  
ATOM    107 HG13 ILE A   6      57.555  17.607 -67.106  1.00 59.14           H  
ATOM    108  CG2 ILE A   6      60.437  18.537 -65.389  1.00 59.14           C  
ATOM    109 HG21 ILE A   6      61.031  18.770 -66.272  1.00 59.14           H  
ATOM    110 HG22 ILE A   6      61.073  18.062 -64.642  1.00 59.14           H  
ATOM    111 HG23 ILE A   6      60.061  19.464 -64.954  1.00 59.14           H  
ATOM    112  CD1 ILE A   6      57.673  19.577 -66.325  1.00 59.14           C  
ATOM    113 HD11 ILE A   6      57.155  19.389 -65.385  1.00 59.14           H  
ATOM    114 HD12 ILE A   6      56.949  19.909 -67.069  1.00 59.14           H  
ATOM    115 HD13 ILE A   6      58.408  20.371 -66.189  1.00 59.14           H  
ATOM    116  N   GLN A   7      62.013  15.370 -65.722  1.00 52.65           N  
ATOM    117  H   GLN A   7      62.313  15.762 -66.602  1.00 52.65           H  
ATOM    118  CA  GLN A   7      63.003  14.672 -64.896  1.00 52.65           C  
ATOM    119  HA  GLN A   7      62.551  14.488 -63.922  1.00 52.65           H  
ATOM    120  C   GLN A   7      64.233  15.554 -64.647  1.00 52.65           C  
ATOM    121  CB  GLN A   7      63.342  13.296 -65.504  1.00 52.65           C  
ATOM    122  HB2 GLN A   7      64.148  13.407 -66.230  1.00 52.65           H  
ATOM    123  HB3 GLN A   7      62.460  12.914 -66.018  1.00 52.65           H  
ATOM    124  O   GLN A   7      64.713  16.269 -65.529  1.00 52.65           O  
ATOM    125  CG  GLN A   7      63.729  12.266 -64.423  1.00 52.65           C  
ATOM    126  HG2 GLN A   7      64.604  12.617 -63.876  1.00 52.65           H  
ATOM    127  HG3 GLN A   7      62.901  12.176 -63.719  1.00 52.65           H  
ATOM    128  CD  GLN A   7      64.042  10.874 -64.976  1.00 52.65           C  
ATOM    129  NE2 GLN A   7      63.918   9.828 -64.190  1.00 52.65           N  
ATOM    130 HE21 GLN A   7      64.116   8.938 -64.624  1.00 52.65           H  
ATOM    131 HE22 GLN A   7      63.556   9.911 -63.251  1.00 52.65           H  
ATOM    132  OE1 GLN A   7      64.449  10.692 -66.105  1.00 52.65           O  
ATOM    133  N   ARG A   8      64.754  15.504 -63.416  1.00 48.23           N  
ATOM    134  H   ARG A   8      64.327  14.873 -62.753  1.00 48.23           H  
ATOM    135  CA  ARG A   8      65.973  16.210 -62.997  1.00 48.23           C  
ATOM    136  HA  ARG A   8      66.161  17.024 -63.697  1.00 48.23           H  
ATOM    137  C   ARG A   8      67.156  15.237 -63.074  1.00 48.23           C  
ATOM    138  CB  ARG A   8      65.739  16.807 -61.595  1.00 48.23           C  
ATOM    139  HB2 ARG A   8      66.073  16.106 -60.831  1.00 48.23           H  
ATOM    140  HB3 ARG A   8      64.669  16.967 -61.455  1.00 48.23           H  
ATOM    141  O   ARG A   8      67.101  14.171 -62.465  1.00 48.23           O  
ATOM    142  CG  ARG A   8      66.429  18.164 -61.403  1.00 48.23           C  
ATOM    143  HG2 ARG A   8      67.510  18.037 -61.463  1.00 48.23           H  
ATOM    144  HG3 ARG A   8      66.110  18.849 -62.188  1.00 48.23           H  
ATOM    145  CD  ARG A   8      66.050  18.746 -60.035  1.00 48.23           C  
ATOM    146  HD2 ARG A   8      64.963  18.764 -59.954  1.00 48.23           H  
ATOM    147  HD3 ARG A   8      66.454  18.099 -59.257  1.00 48.23           H  
ATOM    148  NE  ARG A   8      66.568  20.116 -59.863  1.00 48.23           N  
ATOM    149  HE  ARG A   8      67.148  20.492 -60.599  1.00 48.23           H  
ATOM    150  NH1 ARG A   8      65.724  20.515 -57.770  1.00 48.23           N  
ATOM    151 HH11 ARG A   8      65.546  21.162 -57.015  1.00 48.23           H  
ATOM    152 HH12 ARG A   8      65.359  19.573 -57.761  1.00 48.23           H  
ATOM    153  NH2 ARG A   8      66.847  22.119 -58.858  1.00 48.23           N  
ATOM    154 HH21 ARG A   8      67.468  22.347 -59.621  1.00 48.23           H  
ATOM    155 HH22 ARG A   8      66.708  22.782 -58.108  1.00 48.23           H  
ATOM    156  CZ  ARG A   8      66.373  20.910 -58.830  1.00 48.23           C  
ATOM    157  N   ARG A   9      68.193  15.565 -63.855  1.00 53.84           N  
ATOM    158  H   ARG A   9      68.175  16.480 -64.283  1.00 53.84           H  
ATOM    159  CA  ARG A   9      69.412  14.740 -64.031  1.00 53.84           C  
ATOM    160  HA  ARG A   9      69.150  13.711 -63.782  1.00 53.84           H  
ATOM    161  C   ARG A   9      70.511  15.134 -63.026  1.00 53.84           C  
ATOM    162  CB  ARG A   9      69.873  14.794 -65.510  1.00 53.84           C  
ATOM    163  HB2 ARG A   9      69.229  15.459 -66.085  1.00 53.84           H  
ATOM    164  HB3 ARG A   9      70.882  15.201 -65.572  1.00 53.84           H  
ATOM    165  O   ARG A   9      70.298  16.007 -62.193  1.00 53.84           O  
ATOM    166  CG  ARG A   9      69.844  13.400 -66.164  1.00 53.84           C  
ATOM    167  HG2 ARG A   9      70.367  12.693 -65.520  1.00 53.84           H  
ATOM    168  HG3 ARG A   9      68.807  13.081 -66.270  1.00 53.84           H  
ATOM    169  CD  ARG A   9      70.524  13.395 -67.541  1.00 53.84           C  
ATOM    170  HD2 ARG A   9      71.551  13.738 -67.421  1.00 53.84           H  
ATOM    171  HD3 ARG A   9      70.003  14.095 -68.194  1.00 53.84           H  
ATOM    172  NE  ARG A   9      70.499  12.047 -68.152  1.00 53.84           N  
ATOM    173  HE  ARG A   9      69.682  11.485 -67.960  1.00 53.84           H  
ATOM    174  NH1 ARG A   9      72.406  12.211 -69.439  1.00 53.84           N  
ATOM    175 HH11 ARG A   9      73.011  11.824 -70.149  1.00 53.84           H  
ATOM    176 HH12 ARG A   9      72.502  13.182 -69.179  1.00 53.84           H  
ATOM    177  NH2 ARG A   9      71.195  10.344 -69.497  1.00 53.84           N  
ATOM    178 HH21 ARG A   9      71.823   9.977 -70.198  1.00 53.84           H  
ATOM    179 HH22 ARG A   9      70.365   9.818 -69.261  1.00 53.84           H  
ATOM    180  CZ  ARG A   9      71.365  11.544 -69.021  1.00 53.84           C  
ATOM    181  N   ARG A  10      71.689  14.487 -63.131  1.00 52.28           N  
ATOM    182  H   ARG A  10      71.742  13.779 -63.849  1.00 52.28           H  
ATOM    183  CA  ARG A  10      72.908  14.716 -62.310  1.00 52.28           C  
ATOM    184  HA  ARG A  10      72.722  14.387 -61.288  1.00 52.28           H  
ATOM    185  C   ARG A  10      73.323  16.188 -62.170  1.00 52.28           C  
ATOM    186  CB  ARG A  10      74.112  13.936 -62.889  1.00 52.28           C  
ATOM    187  HB2 ARG A  10      74.134  14.051 -63.973  1.00 52.28           H  
ATOM    188  HB3 ARG A  10      75.027  14.381 -62.497  1.00 52.28           H  
ATOM    189  O   ARG A  10      73.990  16.511 -61.196  1.00 52.28           O  
ATOM    190  CG  ARG A  10      74.149  12.444 -62.521  1.00 52.28           C  
ATOM    191  HG2 ARG A  10      74.105  12.339 -61.437  1.00 52.28           H  
ATOM    192  HG3 ARG A  10      73.289  11.940 -62.964  1.00 52.28           H  
ATOM    193  CD  ARG A  10      75.449  11.802 -63.039  1.00 52.28           C  
ATOM    194  HD2 ARG A  10      75.506  11.946 -64.118  1.00 52.28           H  
ATOM    195  HD3 ARG A  10      76.294  12.310 -62.574  1.00 52.28           H  
ATOM    196  NE  ARG A  10      75.524  10.357 -62.733  1.00 52.28           N  
ATOM    197  HE  ARG A  10      74.786   9.971 -62.161  1.00 52.28           H  
ATOM    198  NH1 ARG A  10      77.528   9.920 -63.780  1.00 52.28           N  
ATOM    199 HH11 ARG A  10      77.629  10.899 -64.005  1.00 52.28           H  
ATOM    200 HH12 ARG A  10      78.267   9.274 -64.017  1.00 52.28           H  
ATOM    201  NH2 ARG A  10      76.439   8.266 -62.761  1.00 52.28           N  
ATOM    202 HH21 ARG A  10      75.677   7.907 -62.203  1.00 52.28           H  
ATOM    203 HH22 ARG A  10      77.189   7.643 -63.021  1.00 52.28           H  
ATOM    204  CZ  ARG A  10      76.492   9.526 -63.091  1.00 52.28           C  
ATOM    205  N   ASP A  11      72.936  17.049 -63.111  1.00 53.36           N  
ATOM    206  H   ASP A  11      72.349  16.717 -63.862  1.00 53.36           H  
ATOM    207  CA  ASP A  11      73.055  18.497 -62.969  1.00 53.36           C  
ATOM    208  HA  ASP A  11      73.895  18.717 -62.310  1.00 53.36           H  
ATOM    209  C   ASP A  11      71.747  19.074 -62.384  1.00 53.36           C  
ATOM    210  CB  ASP A  11      73.415  19.126 -64.317  1.00 53.36           C  
ATOM    211  HB2 ASP A  11      72.612  18.942 -65.031  1.00 53.36           H  
ATOM    212  HB3 ASP A  11      74.319  18.648 -64.695  1.00 53.36           H  
ATOM    213  O   ASP A  11      70.720  19.101 -63.074  1.00 53.36           O  
ATOM    214  CG  ASP A  11      73.663  20.635 -64.212  1.00 53.36           C  
ATOM    215  OD1 ASP A  11      73.398  21.233 -63.138  1.00 53.36           O  
ATOM    216  OD2 ASP A  11      74.049  21.208 -65.242  1.00 53.36           O  
ATOM    217  N   PRO A  12      71.744  19.533 -61.120  1.00 54.31           N  
ATOM    218  CA  PRO A  12      70.545  20.046 -60.464  1.00 54.31           C  
ATOM    219  HA  PRO A  12      69.754  19.301 -60.542  1.00 54.31           H  
ATOM    220  C   PRO A  12      70.019  21.356 -61.073  1.00 54.31           C  
ATOM    221  CB  PRO A  12      70.942  20.208 -58.991  1.00 54.31           C  
ATOM    222  HB2 PRO A  12      70.723  19.283 -58.458  1.00 54.31           H  
ATOM    223  HB3 PRO A  12      70.435  21.046 -58.512  1.00 54.31           H  
ATOM    224  O   PRO A  12      68.896  21.757 -60.736  1.00 54.31           O  
ATOM    225  CG  PRO A  12      72.455  20.414 -59.030  1.00 54.31           C  
ATOM    226  HG2 PRO A  12      72.676  21.464 -59.225  1.00 54.31           H  
ATOM    227  HG3 PRO A  12      72.937  20.085 -58.110  1.00 54.31           H  
ATOM    228  CD  PRO A  12      72.890  19.577 -60.224  1.00 54.31           C  
ATOM    229  HD2 PRO A  12      73.753  20.047 -60.697  1.00 54.31           H  
ATOM    230  HD3 PRO A  12      73.138  18.568 -59.895  1.00 54.31           H  
ATOM    231  N   SER A  13      70.786  22.029 -61.938  1.00 57.82           N  
ATOM    232  H   SER A  13      71.677  21.637 -62.209  1.00 57.82           H  
ATOM    233  CA  SER A  13      70.442  23.350 -62.478  1.00 57.82           C  
ATOM    234  HA  SER A  13      69.941  23.921 -61.697  1.00 57.82           H  
ATOM    235  C   SER A  13      69.491  23.318 -63.680  1.00 57.82           C  
ATOM    236  CB  SER A  13      71.723  24.109 -62.835  1.00 57.82           C  
ATOM    237  HB2 SER A  13      71.466  25.141 -63.076  1.00 57.82           H  
ATOM    238  HB3 SER A  13      72.407  24.108 -61.986  1.00 57.82           H  
ATOM    239  O   SER A  13      68.773  24.292 -63.898  1.00 57.82           O  
ATOM    240  OG  SER A  13      72.355  23.522 -63.951  1.00 57.82           O  
ATOM    241  HG  SER A  13      72.898  22.773 -63.694  1.00 57.82           H  
ATOM    242  N   THR A  14      69.419  22.205 -64.418  1.00 58.65           N  
ATOM    243  H   THR A  14      70.009  21.425 -64.165  1.00 58.65           H  
ATOM    244  CA  THR A  14      68.640  22.123 -65.665  1.00 58.65           C  
ATOM    245  HA  THR A  14      68.176  23.090 -65.858  1.00 58.65           H  
ATOM    246  C   THR A  14      67.521  21.087 -65.554  1.00 58.65           C  
ATOM    247  CB  THR A  14      69.555  21.850 -66.869  1.00 58.65           C  
ATOM    248  HB  THR A  14      69.992  20.855 -66.788  1.00 58.65           H  
ATOM    249  O   THR A  14      67.765  19.904 -65.309  1.00 58.65           O  
ATOM    250  CG2 THR A  14      68.805  21.983 -68.197  1.00 58.65           C  
ATOM    251 HG21 THR A  14      68.355  22.973 -68.275  1.00 58.65           H  
ATOM    252 HG22 THR A  14      68.028  21.223 -68.271  1.00 58.65           H  
ATOM    253 HG23 THR A  14      69.504  21.844 -69.022  1.00 58.65           H  
ATOM    254  OG1 THR A  14      70.591  22.805 -66.925  1.00 58.65           O  
ATOM    255  HG1 THR A  14      71.186  22.696 -66.180  1.00 58.65           H  
ATOM    256  N   LEU A  15      66.273  21.529 -65.738  1.00 61.96           N  
ATOM    257  H   LEU A  15      66.141  22.505 -65.962  1.00 61.96           H  
ATOM    258  CA  LEU A  15      65.123  20.636 -65.885  1.00 61.96           C  
ATOM    259  HA  LEU A  15      65.272  19.753 -65.262  1.00 61.96           H  
ATOM    260  C   LEU A  15      65.027  20.162 -67.335  1.00 61.96           C  
ATOM    261  CB  LEU A  15      63.828  21.341 -65.447  1.00 61.96           C  
ATOM    262  HB2 LEU A  15      62.984  20.718 -65.740  1.00 61.96           H  
ATOM    263  HB3 LEU A  15      63.752  22.288 -65.981  1.00 61.96           H  
ATOM    264  O   LEU A  15      65.155  20.965 -68.261  1.00 61.96           O  
ATOM    265  CG  LEU A  15      63.716  21.591 -63.935  1.00 61.96           C  
ATOM    266  HG  LEU A  15      64.646  22.017 -63.559  1.00 61.96           H  
ATOM    267  CD1 LEU A  15      62.586  22.575 -63.660  1.00 61.96           C  
ATOM    268 HD11 LEU A  15      62.812  23.526 -64.143  1.00 61.96           H  
ATOM    269 HD12 LEU A  15      61.644  22.196 -64.056  1.00 61.96           H  
ATOM    270 HD13 LEU A  15      62.486  22.750 -62.589  1.00 61.96           H  
ATOM    271  CD2 LEU A  15      63.409  20.300 -63.170  1.00 61.96           C  
ATOM    272 HD21 LEU A  15      62.451  19.895 -63.498  1.00 61.96           H  
ATOM    273 HD22 LEU A  15      63.359  20.512 -62.102  1.00 61.96           H  
ATOM    274 HD23 LEU A  15      64.188  19.559 -63.350  1.00 61.96           H  
ATOM    275  N   TYR A  16      64.757  18.872 -67.519  1.00 64.65           N  
ATOM    276  H   TYR A  16      64.644  18.265 -66.720  1.00 64.65           H  
ATOM    277  CA  TYR A  16      64.543  18.271 -68.830  1.00 64.65           C  
ATOM    278  HA  TYR A  16      64.668  19.023 -69.609  1.00 64.65           H  
ATOM    279  C   TYR A  16      63.121  17.735 -68.924  1.00 64.65           C  
ATOM    280  CB  TYR A  16      65.572  17.166 -69.094  1.00 64.65           C  
ATOM    281  HB2 TYR A  16      65.522  16.428 -68.294  1.00 64.65           H  
ATOM    282  HB3 TYR A  16      65.305  16.660 -70.021  1.00 64.65           H  
ATOM    283  O   TYR A  16      62.626  17.081 -68.004  1.00 64.65           O  
ATOM    284  CG  TYR A  16      66.995  17.677 -69.215  1.00 64.65           C  
ATOM    285  CD1 TYR A  16      67.536  17.955 -70.485  1.00 64.65           C  
ATOM    286  HD1 TYR A  16      66.948  17.795 -71.376  1.00 64.65           H  
ATOM    287  CD2 TYR A  16      67.767  17.900 -68.057  1.00 64.65           C  
ATOM    288  HD2 TYR A  16      67.341  17.713 -67.082  1.00 64.65           H  
ATOM    289  CE1 TYR A  16      68.849  18.451 -70.596  1.00 64.65           C  
ATOM    290  HE1 TYR A  16      69.272  18.667 -71.566  1.00 64.65           H  
ATOM    291  CE2 TYR A  16      69.076  18.408 -68.164  1.00 64.65           C  
ATOM    292  HE2 TYR A  16      69.654  18.603 -67.273  1.00 64.65           H  
ATOM    293  OH  TYR A  16      70.873  19.191 -69.558  1.00 64.65           O  
ATOM    294  HH  TYR A  16      71.274  19.429 -68.718  1.00 64.65           H  
ATOM    295  CZ  TYR A  16      69.617  18.688 -69.438  1.00 64.65           C  
ATOM    296  N   THR A  17      62.490  17.987 -70.060  1.00 65.12           N  
ATOM    297  H   THR A  17      62.974  18.522 -70.766  1.00 65.12           H  
ATOM    298  CA  THR A  17      61.286  17.294 -70.490  1.00 65.12           C  
ATOM    299  HA  THR A  17      60.693  16.999 -69.625  1.00 65.12           H  
ATOM    300  C   THR A  17      61.708  16.054 -71.266  1.00 65.12           C  
ATOM    301  CB  THR A  17      60.434  18.211 -71.372  1.00 65.12           C  
ATOM    302  HB  THR A  17      61.003  18.529 -72.246  1.00 65.12           H  
ATOM    303  O   THR A  17      62.450  16.148 -72.243  1.00 65.12           O  
ATOM    304  CG2 THR A  17      59.161  17.513 -71.803  1.00 65.12           C  
ATOM    305 HG21 THR A  17      59.389  16.703 -72.497  1.00 65.12           H  
ATOM    306 HG22 THR A  17      58.495  18.218 -72.300  1.00 65.12           H  
ATOM    307 HG23 THR A  17      58.686  17.107 -70.910  1.00 65.12           H  
ATOM    308  OG1 THR A  17      60.012  19.340 -70.646  1.00 65.12           O  
ATOM    309  HG1 THR A  17      59.658  19.968 -71.279  1.00 65.12           H  
ATOM    310  N   ILE A  18      61.228  14.886 -70.851  1.00 67.08           N  
ATOM    311  H   ILE A  18      60.665  14.853 -70.013  1.00 67.08           H  
ATOM    312  CA  ILE A  18      61.348  13.661 -71.639  1.00 67.08           C  
ATOM    313  HA  ILE A  18      62.281  13.687 -72.201  1.00 67.08           H  
ATOM    314  C   ILE A  18      60.185  13.637 -72.621  1.00 67.08           C  
ATOM    315  CB  ILE A  18      61.371  12.399 -70.756  1.00 67.08           C  
ATOM    316  HB  ILE A  18      60.397  12.277 -70.281  1.00 67.08           H  
ATOM    317  O   ILE A  18      59.024  13.554 -72.212  1.00 67.08           O  
ATOM    318  CG1 ILE A  18      62.439  12.541 -69.656  1.00 67.08           C  
ATOM    319 HG12 ILE A  18      63.409  12.706 -70.125  1.00 67.08           H  
ATOM    320 HG13 ILE A  18      62.215  13.405 -69.031  1.00 67.08           H  
ATOM    321  CG2 ILE A  18      61.653  11.168 -71.639  1.00 67.08           C  
ATOM    322 HG21 ILE A  18      61.570  10.251 -71.055  1.00 67.08           H  
ATOM    323 HG22 ILE A  18      60.931  11.104 -72.453  1.00 67.08           H  
ATOM    324 HG23 ILE A  18      62.655  11.237 -72.064  1.00 67.08           H  
ATOM    325  CD1 ILE A  18      62.522  11.334 -68.726  1.00 67.08           C  
ATOM    326 HD11 ILE A  18      61.534  11.083 -68.339  1.00 67.08           H  
ATOM    327 HD12 ILE A  18      63.172  11.607 -67.896  1.00 67.08           H  
ATOM    328 HD13 ILE A  18      62.955  10.476 -69.241  1.00 67.08           H  
ATOM    329  N   LEU A  19      60.507  13.703 -73.909  1.00 66.67           N  
ATOM    330  H   LEU A  19      61.485  13.774 -74.149  1.00 66.67           H  
ATOM    331  CA  LEU A  19      59.570  13.449 -74.996  1.00 66.67           C  
ATOM    332  HA  LEU A  19      58.545  13.551 -74.641  1.00 66.67           H  
ATOM    333  C   LEU A  19      59.779  12.004 -75.455  1.00 66.67           C  
ATOM    334  CB  LEU A  19      59.805  14.460 -76.134  1.00 66.67           C  
ATOM    335  HB2 LEU A  19      60.837  14.359 -76.467  1.00 66.67           H  
ATOM    336  HB3 LEU A  19      59.160  14.198 -76.973  1.00 66.67           H  
ATOM    337  O   LEU A  19      60.851  11.657 -75.954  1.00 66.67           O  
ATOM    338  CG  LEU A  19      59.555  15.933 -75.757  1.00 66.67           C  
ATOM    339  HG  LEU A  19      60.151  16.198 -74.884  1.00 66.67           H  
ATOM    340  CD1 LEU A  19      59.987  16.832 -76.914  1.00 66.67           C  
ATOM    341 HD11 LEU A  19      61.027  16.628 -77.170  1.00 66.67           H  
ATOM    342 HD12 LEU A  19      59.896  17.879 -76.623  1.00 66.67           H  
ATOM    343 HD13 LEU A  19      59.364  16.648 -77.789  1.00 66.67           H  
ATOM    344  CD2 LEU A  19      58.080  16.216 -75.461  1.00 66.67           C  
ATOM    345 HD21 LEU A  19      57.761  15.660 -74.579  1.00 66.67           H  
ATOM    346 HD22 LEU A  19      57.946  17.280 -75.263  1.00 66.67           H  
ATOM    347 HD23 LEU A  19      57.463  15.933 -76.314  1.00 66.67           H  
ATOM    348  N   VAL A  20      58.770  11.155 -75.266  1.00 67.30           N  
ATOM    349  H   VAL A  20      57.940  11.488 -74.796  1.00 67.30           H  
ATOM    350  CA  VAL A  20      58.798   9.757 -75.720  1.00 67.30           C  
ATOM    351  HA  VAL A  20      59.828   9.462 -75.920  1.00 67.30           H  
ATOM    352  C   VAL A  20      58.019   9.634 -77.029  1.00 67.30           C  
ATOM    353  CB  VAL A  20      58.259   8.798 -74.639  1.00 67.30           C  
ATOM    354  HB  VAL A  20      57.202   9.001 -74.469  1.00 67.30           H  
ATOM    355  O   VAL A  20      56.822   9.938 -77.062  1.00 67.30           O  
ATOM    356  CG1 VAL A  20      58.416   7.337 -75.075  1.00 67.30           C  
ATOM    357 HG11 VAL A  20      58.062   6.668 -74.290  1.00 67.30           H  
ATOM    358 HG12 VAL A  20      57.833   7.139 -75.974  1.00 67.30           H  
ATOM    359 HG13 VAL A  20      59.462   7.112 -75.285  1.00 67.30           H  
ATOM    360  CG2 VAL A  20      59.003   8.974 -73.306  1.00 67.30           C  
ATOM    361 HG21 VAL A  20      58.656   8.232 -72.587  1.00 67.30           H  
ATOM    362 HG22 VAL A  20      60.075   8.850 -73.460  1.00 67.30           H  
ATOM    363 HG23 VAL A  20      58.804   9.964 -72.895  1.00 67.30           H  
ATOM    364  N   LEU A  21      58.690   9.183 -78.094  1.00 65.83           N  
ATOM    365  H   LEU A  21      59.664   8.944 -77.977  1.00 65.83           H  
ATOM    366  CA  LEU A  21      58.087   8.869 -79.392  1.00 65.83           C  
ATOM    367  HA  LEU A  21      57.002   8.869 -79.290  1.00 65.83           H  
ATOM    368  C   LEU A  21      58.530   7.463 -79.839  1.00 65.83           C  
ATOM    369  CB  LEU A  21      58.475   9.947 -80.427  1.00 65.83           C  
ATOM    370  HB2 LEU A  21      58.362  10.938 -79.987  1.00 65.83           H  
ATOM    371  HB3 LEU A  21      59.528   9.823 -80.680  1.00 65.83           H  
ATOM    372  O   LEU A  21      59.670   7.270 -80.259  1.00 65.83           O  
ATOM    373  CG  LEU A  21      57.614   9.848 -81.704  1.00 65.83           C  
ATOM    374  HG  LEU A  21      57.231   8.833 -81.817  1.00 65.83           H  
ATOM    375  CD1 LEU A  21      56.434  10.809 -81.639  1.00 65.83           C  
ATOM    376 HD11 LEU A  21      56.810  11.830 -81.714  1.00 65.83           H  
ATOM    377 HD12 LEU A  21      55.889  10.667 -80.706  1.00 65.83           H  
ATOM    378 HD13 LEU A  21      55.764  10.620 -82.478  1.00 65.83           H  
ATOM    379  CD2 LEU A  21      58.405  10.192 -82.963  1.00 65.83           C  
ATOM    380 HD21 LEU A  21      57.762  10.124 -83.840  1.00 65.83           H  
ATOM    381 HD22 LEU A  21      58.814  11.199 -82.889  1.00 65.83           H  
ATOM    382 HD23 LEU A  21      59.226   9.484 -83.077  1.00 65.83           H  
ATOM    383  N   GLY A  22      57.628   6.479 -79.758  1.00 68.04           N  
ATOM    384  H   GLY A  22      56.738   6.677 -79.325  1.00 68.04           H  
ATOM    385  CA  GLY A  22      57.980   5.070 -79.985  1.00 68.04           C  
ATOM    386  HA2 GLY A  22      58.444   4.964 -80.965  1.00 68.04           H  
ATOM    387  HA3 GLY A  22      57.087   4.446 -79.954  1.00 68.04           H  
ATOM    388  C   GLY A  22      58.953   4.568 -78.913  1.00 68.04           C  
ATOM    389  O   GLY A  22      58.766   4.876 -77.737  1.00 68.04           O  
ATOM    390  N   ASP A  23      60.007   3.865 -79.324  1.00 75.71           N  
ATOM    391  H   ASP A  23      60.049   3.560 -80.286  1.00 75.71           H  
ATOM    392  CA  ASP A  23      61.058   3.361 -78.422  1.00 75.71           C  
ATOM    393  HA  ASP A  23      60.603   3.103 -77.466  1.00 75.71           H  
ATOM    394  C   ASP A  23      62.154   4.403 -78.129  1.00 75.71           C  
ATOM    395  CB  ASP A  23      61.655   2.072 -79.009  1.00 75.71           C  
ATOM    396  HB2 ASP A  23      62.131   2.305 -79.961  1.00 75.71           H  
ATOM    397  HB3 ASP A  23      62.418   1.691 -78.330  1.00 75.71           H  
ATOM    398  O   ASP A  23      63.062   4.169 -77.329  1.00 75.71           O  
ATOM    399  CG  ASP A  23      60.603   0.976 -79.215  1.00 75.71           C  
ATOM    400  OD1 ASP A  23      59.623   0.942 -78.436  1.00 75.71           O  
ATOM    401  OD2 ASP A  23      60.771   0.207 -80.185  1.00 75.71           O  
ATOM    402  N   ASN A  24      62.065   5.583 -78.752  1.00 69.23           N  
ATOM    403  H   ASN A  24      61.258   5.751 -79.335  1.00 69.23           H  
ATOM    404  CA  ASN A  24      63.041   6.651 -78.596  1.00 69.23           C  
ATOM    405  HA  ASN A  24      63.981   6.220 -78.252  1.00 69.23           H  
ATOM    406  C   ASN A  24      62.572   7.656 -77.536  1.00 69.23           C  
ATOM    407  CB  ASN A  24      63.309   7.294 -79.967  1.00 69.23           C  
ATOM    408  HB2 ASN A  24      62.363   7.616 -80.404  1.00 69.23           H  
ATOM    409  HB3 ASN A  24      63.943   8.171 -79.838  1.00 69.23           H  
ATOM    410  O   ASN A  24      61.530   8.304 -77.671  1.00 69.23           O  
ATOM    411  CG  ASN A  24      64.019   6.351 -80.926  1.00 69.23           C  
ATOM    412  ND2 ASN A  24      63.815   6.506 -82.212  1.00 69.23           N  
ATOM    413 HD21 ASN A  24      64.284   5.837 -82.806  1.00 69.23           H  
ATOM    414 HD22 ASN A  24      63.145   7.181 -82.552  1.00 69.23           H  
ATOM    415  OD1 ASN A  24      64.792   5.491 -80.549  1.00 69.23           O  
ATOM    416  N   ALA A  25      63.380   7.825 -76.491  1.00 72.24           N  
ATOM    417  H   ALA A  25      64.200   7.238 -76.426  1.00 72.24           H  
ATOM    418  CA  ALA A  25      63.226   8.892 -75.511  1.00 72.24           C  
ATOM    419  HA  ALA A  25      62.230   9.327 -75.592  1.00 72.24           H  
ATOM    420  C   ALA A  25      64.252   9.994 -75.794  1.00 72.24           C  
ATOM    421  CB  ALA A  25      63.359   8.306 -74.101  1.00 72.24           C  
ATOM    422  HB1 ALA A  25      63.234   9.098 -73.362  1.00 72.24           H  
ATOM    423  HB2 ALA A  25      62.591   7.548 -73.945  1.00 72.24           H  
ATOM    424  HB3 ALA A  25      64.343   7.853 -73.977  1.00 72.24           H  
ATOM    425  O   ALA A  25      65.459   9.751 -75.735  1.00 72.24           O  
ATOM    426  N   SER A  26      63.775  11.208 -76.076  1.00 73.24           N  
ATOM    427  H   SER A  26      62.774  11.345 -76.089  1.00 73.24           H  
ATOM    428  CA  SER A  26      64.632  12.382 -76.240  1.00 73.24           C  
ATOM    429  HA  SER A  26      65.672  12.056 -76.274  1.00 73.24           H  
ATOM    430  C   SER A  26      64.477  13.319 -75.047  1.00 73.24           C  
ATOM    431  CB  SER A  26      64.360  13.085 -77.569  1.00 73.24           C  
ATOM    432  HB2 SER A  26      63.467  13.706 -77.490  1.00 73.24           H  
ATOM    433  HB3 SER A  26      64.215  12.339 -78.350  1.00 73.24           H  
ATOM    434  O   SER A  26      63.364  13.608 -74.603  1.00 73.24           O  
ATOM    435  OG  SER A  26      65.489  13.870 -77.895  1.00 73.24           O  
ATOM    436  HG  SER A  26      65.348  14.281 -78.751  1.00 73.24           H  
ATOM    437  N   TYR A  27      65.605  13.775 -74.508  1.00 67.46           N  
ATOM    438  H   TYR A  27      66.470  13.576 -74.990  1.00 67.46           H  
ATOM    439  CA  TYR A  27      65.653  14.696 -73.377  1.00 67.46           C  
ATOM    440  HA  TYR A  27      64.716  14.659 -72.821  1.00 67.46           H  
ATOM    441  C   TYR A  27      65.844  16.105 -73.917  1.00 67.46           C  
ATOM    442  CB  TYR A  27      66.792  14.317 -72.419  1.00 67.46           C  
ATOM    443  HB2 TYR A  27      66.893  15.109 -71.676  1.00 67.46           H  
ATOM    444  HB3 TYR A  27      67.729  14.275 -72.974  1.00 67.46           H  
ATOM    445  O   TYR A  27      66.923  16.438 -74.403  1.00 67.46           O  
ATOM    446  CG  TYR A  27      66.594  13.002 -71.695  1.00 67.46           C  
ATOM    447  CD1 TYR A  27      66.101  12.989 -70.375  1.00 67.46           C  
ATOM    448  HD1 TYR A  27      65.849  13.916 -69.882  1.00 67.46           H  
ATOM    449  CD2 TYR A  27      66.903  11.790 -72.343  1.00 67.46           C  
ATOM    450  HD2 TYR A  27      67.265  11.796 -73.361  1.00 67.46           H  
ATOM    451  CE1 TYR A  27      65.917  11.762 -69.707  1.00 67.46           C  
ATOM    452  HE1 TYR A  27      65.523  11.732 -68.702  1.00 67.46           H  
ATOM    453  CE2 TYR A  27      66.696  10.563 -71.687  1.00 67.46           C  
ATOM    454  HE2 TYR A  27      66.895   9.637 -72.207  1.00 67.46           H  
ATOM    455  OH  TYR A  27      66.007   9.370 -69.725  1.00 67.46           O  
ATOM    456  HH  TYR A  27      66.080   8.618 -70.318  1.00 67.46           H  
ATOM    457  CZ  TYR A  27      66.200  10.550 -70.367  1.00 67.46           C  
ATOM    458  N   VAL A  28      64.812  16.935 -73.810  1.00 72.74           N  
ATOM    459  H   VAL A  28      63.956  16.607 -73.387  1.00 72.74           H  
ATOM    460  CA  VAL A  28      64.868  18.329 -74.254  1.00 72.74           C  
ATOM    461  HA  VAL A  28      65.785  18.483 -74.822  1.00 72.74           H  
ATOM    462  C   VAL A  28      64.881  19.231 -73.020  1.00 72.74           C  
ATOM    463  CB  VAL A  28      63.714  18.657 -75.216  1.00 72.74           C  
ATOM    464  HB  VAL A  28      62.765  18.608 -74.681  1.00 72.74           H  
ATOM    465  O   VAL A  28      64.052  19.030 -72.127  1.00 72.74           O  
ATOM    466  CG1 VAL A  28      63.892  20.057 -75.805  1.00 72.74           C  
ATOM    467 HG11 VAL A  28      63.869  20.797 -75.005  1.00 72.74           H  
ATOM    468 HG12 VAL A  28      64.841  20.135 -76.335  1.00 72.74           H  
ATOM    469 HG13 VAL A  28      63.081  20.282 -76.498  1.00 72.74           H  
ATOM    470  CG2 VAL A  28      63.672  17.668 -76.389  1.00 72.74           C  
ATOM    471 HG21 VAL A  28      62.932  17.995 -77.120  1.00 72.74           H  
ATOM    472 HG22 VAL A  28      64.648  17.621 -76.873  1.00 72.74           H  
ATOM    473 HG23 VAL A  28      63.397  16.674 -76.036  1.00 72.74           H  
ATOM    474  N   PRO A  29      65.803  20.203 -72.904  1.00 66.25           N  
ATOM    475  CA  PRO A  29      65.746  21.194 -71.835  1.00 66.25           C  
ATOM    476  HA  PRO A  29      65.970  20.707 -70.887  1.00 66.25           H  
ATOM    477  C   PRO A  29      64.358  21.844 -71.784  1.00 66.25           C  
ATOM    478  CB  PRO A  29      66.841  22.216 -72.161  1.00 66.25           C  
ATOM    479  HB2 PRO A  29      66.431  23.031 -72.757  1.00 66.25           H  
ATOM    480  HB3 PRO A  29      67.312  22.603 -71.257  1.00 66.25           H  
ATOM    481  O   PRO A  29      63.814  22.232 -72.814  1.00 66.25           O  
ATOM    482  CG  PRO A  29      67.829  21.425 -73.017  1.00 66.25           C  
ATOM    483  HG2 PRO A  29      68.497  20.856 -72.370  1.00 66.25           H  
ATOM    484  HG3 PRO A  29      68.403  22.069 -73.683  1.00 66.25           H  
ATOM    485  CD  PRO A  29      66.927  20.467 -73.789  1.00 66.25           C  
ATOM    486  HD2 PRO A  29      66.569  20.949 -74.699  1.00 66.25           H  
ATOM    487  HD3 PRO A  29      67.475  19.557 -74.032  1.00 66.25           H  
ATOM    488  N   VAL A  30      63.773  21.987 -70.590  1.00 68.59           N  
ATOM    489  H   VAL A  30      64.252  21.629 -69.776  1.00 68.59           H  
ATOM    490  CA  VAL A  30      62.414  22.550 -70.426  1.00 68.59           C  
ATOM    491  HA  VAL A  30      61.699  21.891 -70.920  1.00 68.59           H  
ATOM    492  C   VAL A  30      62.290  23.918 -71.099  1.00 68.59           C  
ATOM    493  CB  VAL A  30      62.037  22.647 -68.934  1.00 68.59           C  
ATOM    494  HB  VAL A  30      62.866  23.101 -68.391  1.00 68.59           H  
ATOM    495  O   VAL A  30      61.269  24.184 -71.720  1.00 68.59           O  
ATOM    496  CG1 VAL A  30      60.772  23.462 -68.641  1.00 68.59           C  
ATOM    497 HG11 VAL A  30      60.613  23.524 -67.564  1.00 68.59           H  
ATOM    498 HG12 VAL A  30      59.901  22.986 -69.091  1.00 68.59           H  
ATOM    499 HG13 VAL A  30      60.862  24.480 -69.020  1.00 68.59           H  
ATOM    500  CG2 VAL A  30      61.766  21.255 -68.357  1.00 68.59           C  
ATOM    501 HG21 VAL A  30      60.887  20.822 -68.834  1.00 68.59           H  
ATOM    502 HG22 VAL A  30      61.558  21.333 -67.290  1.00 68.59           H  
ATOM    503 HG23 VAL A  30      62.613  20.592 -68.528  1.00 68.59           H  
ATOM    504  N   LYS A  31      63.342  24.744 -71.039  1.00 65.80           N  
ATOM    505  H   LYS A  31      64.158  24.417 -70.541  1.00 65.80           H  
ATOM    506  CA  LYS A  31      63.408  26.062 -71.693  1.00 65.80           C  
ATOM    507  HA  LYS A  31      62.599  26.686 -71.313  1.00 65.80           H  
ATOM    508  C   LYS A  31      63.205  26.022 -73.214  1.00 65.80           C  
ATOM    509  CB  LYS A  31      64.750  26.744 -71.363  1.00 65.80           C  
ATOM    510  HB2 LYS A  31      64.809  26.929 -70.290  1.00 65.80           H  
ATOM    511  HB3 LYS A  31      64.768  27.708 -71.872  1.00 65.80           H  
ATOM    512  O   LYS A  31      62.729  26.997 -73.776  1.00 65.80           O  
ATOM    513  CG  LYS A  31      65.970  25.912 -71.801  1.00 65.80           C  
ATOM    514  HG2 LYS A  31      65.790  25.498 -72.794  1.00 65.80           H  
ATOM    515  HG3 LYS A  31      66.107  25.078 -71.113  1.00 65.80           H  
ATOM    516  CD  LYS A  31      67.262  26.727 -71.871  1.00 65.80           C  
ATOM    517  HD2 LYS A  31      67.596  26.977 -70.865  1.00 65.80           H  
ATOM    518  HD3 LYS A  31      67.079  27.638 -72.441  1.00 65.80           H  
ATOM    519  CE  LYS A  31      68.308  25.879 -72.604  1.00 65.80           C  
ATOM    520  HE2 LYS A  31      67.901  25.619 -73.582  1.00 65.80           H  
ATOM    521  HE3 LYS A  31      68.462  24.946 -72.061  1.00 65.80           H  
ATOM    522  NZ  LYS A  31      69.586  26.606 -72.773  1.00 65.80           N  
ATOM    523  HZ1 LYS A  31      70.220  26.036 -73.313  1.00 65.80           H  
ATOM    524  HZ2 LYS A  31      69.412  27.448 -73.303  1.00 65.80           H  
ATOM    525  HZ3 LYS A  31      70.001  26.837 -71.881  1.00 65.80           H  
ATOM    526  N   ASP A  32      63.556  24.918 -73.868  1.00 70.34           N  
ATOM    527  H   ASP A  32      63.907  24.123 -73.353  1.00 70.34           H  
ATOM    528  CA  ASP A  32      63.465  24.795 -75.325  1.00 70.34           C  
ATOM    529  HA  ASP A  32      63.609  25.774 -75.781  1.00 70.34           H  
ATOM    530  C   ASP A  32      62.069  24.295 -75.741  1.00 70.34           C  
ATOM    531  CB  ASP A  32      64.583  23.872 -75.848  1.00 70.34           C  
ATOM    532  HB2 ASP A  32      64.415  22.872 -75.447  1.00 70.34           H  
ATOM    533  HB3 ASP A  32      64.502  23.811 -76.933  1.00 70.34           H  
ATOM    534  O   ASP A  32      61.620  24.562 -76.851  1.00 70.34           O  
ATOM    535  CG  ASP A  32      66.020  24.300 -75.495  1.00 70.34           C  
ATOM    536  OD1 ASP A  32      66.281  25.499 -75.240  1.00 70.34           O  
ATOM    537  OD2 ASP A  32      66.885  23.401 -75.405  1.00 70.34           O  
ATOM    538  N   VAL A  33      61.357  23.603 -74.839  1.00 69.35           N  
ATOM    539  H   VAL A  33      61.797  23.428 -73.947  1.00 69.35           H  
ATOM    540  CA  VAL A  33      59.958  23.168 -75.035  1.00 69.35           C  
ATOM    541  HA  VAL A  33      59.793  22.982 -76.096  1.00 69.35           H  
ATOM    542  C   VAL A  33      58.969  24.256 -74.609  1.00 69.35           C  
ATOM    543  CB  VAL A  33      59.670  21.864 -74.261  1.00 69.35           C  
ATOM    544  HB  VAL A  33      59.759  22.053 -73.191  1.00 69.35           H  
ATOM    545  O   VAL A  33      57.957  24.478 -75.266  1.00 69.35           O  
ATOM    546  CG1 VAL A  33      58.260  21.326 -74.538  1.00 69.35           C  
ATOM    547 HG11 VAL A  33      58.126  21.169 -75.608  1.00 69.35           H  
ATOM    548 HG12 VAL A  33      58.103  20.386 -74.010  1.00 69.35           H  
ATOM    549 HG13 VAL A  33      57.511  22.038 -74.191  1.00 69.35           H  
ATOM    550  CG2 VAL A  33      60.662  20.753 -74.625  1.00 69.35           C  
ATOM    551 HG21 VAL A  33      60.374  19.814 -74.151  1.00 69.35           H  
ATOM    552 HG22 VAL A  33      60.687  20.618 -75.706  1.00 69.35           H  
ATOM    553 HG23 VAL A  33      61.656  21.024 -74.270  1.00 69.35           H  
ATOM    554  N   PHE A  34      59.264  24.938 -73.505  1.00 68.10           N  
ATOM    555  H   PHE A  34      60.121  24.702 -73.026  1.00 68.10           H  
ATOM    556  CA  PHE A  34      58.474  26.017 -72.929  1.00 68.10           C  
ATOM    557  HA  PHE A  34      57.621  26.244 -73.569  1.00 68.10           H  
ATOM    558  C   PHE A  34      59.370  27.258 -72.816  1.00 68.10           C  
ATOM    559  CB  PHE A  34      57.926  25.580 -71.559  1.00 68.10           C  
ATOM    560  HB2 PHE A  34      58.765  25.422 -70.882  1.00 68.10           H  
ATOM    561  HB3 PHE A  34      57.322  26.392 -71.153  1.00 68.10           H  
ATOM    562  O   PHE A  34      59.936  27.501 -71.753  1.00 68.10           O  
ATOM    563  CG  PHE A  34      57.093  24.316 -71.564  1.00 68.10           C  
ATOM    564  CD1 PHE A  34      55.748  24.347 -71.973  1.00 68.10           C  
ATOM    565  HD1 PHE A  34      55.306  25.273 -72.310  1.00 68.10           H  
ATOM    566  CD2 PHE A  34      57.667  23.103 -71.143  1.00 68.10           C  
ATOM    567  HD2 PHE A  34      58.712  23.077 -70.872  1.00 68.10           H  
ATOM    568  CE1 PHE A  34      54.980  23.170 -71.947  1.00 68.10           C  
ATOM    569  HE1 PHE A  34      53.948  23.197 -72.266  1.00 68.10           H  
ATOM    570  CE2 PHE A  34      56.896  21.929 -71.096  1.00 68.10           C  
ATOM    571  HE2 PHE A  34      57.337  21.002 -70.761  1.00 68.10           H  
ATOM    572  CZ  PHE A  34      55.550  21.964 -71.500  1.00 68.10           C  
ATOM    573  HZ  PHE A  34      54.952  21.065 -71.475  1.00 68.10           H  
ATOM    574  N   PRO A  35      59.531  28.066 -73.876  1.00 63.95           N  
ATOM    575  CA  PRO A  35      60.372  29.267 -73.823  1.00 63.95           C  
ATOM    576  HA  PRO A  35      61.385  28.995 -73.526  1.00 63.95           H  
ATOM    577  C   PRO A  35      59.871  30.306 -72.807  1.00 63.95           C  
ATOM    578  CB  PRO A  35      60.409  29.796 -75.260  1.00 63.95           C  
ATOM    579  HB2 PRO A  35      61.301  29.412 -75.756  1.00 63.95           H  
ATOM    580  HB3 PRO A  35      60.397  30.885 -75.299  1.00 63.95           H  
ATOM    581  O   PRO A  35      60.656  31.084 -72.269  1.00 63.95           O  
ATOM    582  CG  PRO A  35      59.169  29.194 -75.923  1.00 63.95           C  
ATOM    583  HG2 PRO A  35      58.308  29.834 -75.731  1.00 63.95           H  
ATOM    584  HG3 PRO A  35      59.310  29.055 -76.995  1.00 63.95           H  
ATOM    585  CD  PRO A  35      58.980  27.864 -75.204  1.00 63.95           C  
ATOM    586  HD2 PRO A  35      57.921  27.607 -75.177  1.00 63.95           H  
ATOM    587  HD3 PRO A  35      59.544  27.083 -75.715  1.00 63.95           H  
ATOM    588  N   GLU A  36      58.576  30.277 -72.475  1.00 61.87           N  
ATOM    589  H   GLU A  36      57.963  29.669 -72.999  1.00 61.87           H  
ATOM    590  CA  GLU A  36      57.985  31.079 -71.396  1.00 61.87           C  
ATOM    591  HA  GLU A  36      58.314  32.113 -71.500  1.00 61.87           H  
ATOM    592  C   GLU A  36      58.399  30.609 -69.996  1.00 61.87           C  
ATOM    593  CB  GLU A  36      56.458  31.048 -71.497  1.00 61.87           C  
ATOM    594  HB2 GLU A  36      56.106  30.024 -71.374  1.00 61.87           H  
ATOM    595  HB3 GLU A  36      56.063  31.658 -70.684  1.00 61.87           H  
ATOM    596  O   GLU A  36      58.271  31.360 -69.025  1.00 61.87           O  
ATOM    597  CG  GLU A  36      55.959  31.602 -72.838  1.00 61.87           C  
ATOM    598  HG2 GLU A  36      56.415  32.578 -73.003  1.00 61.87           H  
ATOM    599  HG3 GLU A  36      56.281  30.937 -73.639  1.00 61.87           H  
ATOM    600  CD  GLU A  36      54.433  31.751 -72.886  1.00 61.87           C  
ATOM    601  OE1 GLU A  36      53.915  31.817 -74.021  1.00 61.87           O  
ATOM    602  OE2 GLU A  36      53.809  31.811 -71.804  1.00 61.87           O  
ATOM    603  N   TYR A  37      58.939  29.390 -69.878  1.00 56.85           N  
ATOM    604  H   TYR A  37      59.097  28.855 -70.719  1.00 56.85           H  
ATOM    605  CA  TYR A  37      59.524  28.875 -68.648  1.00 56.85           C  
ATOM    606  HA  TYR A  37      58.836  29.102 -67.834  1.00 56.85           H  
ATOM    607  C   TYR A  37      60.838  29.608 -68.368  1.00 56.85           C  
ATOM    608  CB  TYR A  37      59.676  27.347 -68.705  1.00 56.85           C  
ATOM    609  HB2 TYR A  37      58.749  26.923 -69.093  1.00 56.85           H  
ATOM    610  HB3 TYR A  37      60.481  27.078 -69.388  1.00 56.85           H  
ATOM    611  O   TYR A  37      61.945  29.102 -68.567  1.00 56.85           O  
ATOM    612  CG  TYR A  37      59.948  26.712 -67.358  1.00 56.85           C  
ATOM    613  CD1 TYR A  37      61.267  26.419 -66.959  1.00 56.85           C  
ATOM    614  HD1 TYR A  37      62.087  26.649 -67.623  1.00 56.85           H  
ATOM    615  CD2 TYR A  37      58.871  26.423 -66.501  1.00 56.85           C  
ATOM    616  HD2 TYR A  37      57.862  26.651 -66.813  1.00 56.85           H  
ATOM    617  CE1 TYR A  37      61.509  25.841 -65.697  1.00 56.85           C  
ATOM    618  HE1 TYR A  37      62.517  25.625 -65.375  1.00 56.85           H  
ATOM    619  CE2 TYR A  37      59.106  25.854 -65.237  1.00 56.85           C  
ATOM    620  HE2 TYR A  37      58.275  25.650 -64.579  1.00 56.85           H  
ATOM    621  OH  TYR A  37      60.652  25.047 -63.600  1.00 56.85           O  
ATOM    622  HH  TYR A  37      59.835  24.993 -63.100  1.00 56.85           H  
ATOM    623  CZ  TYR A  37      60.427  25.567 -64.833  1.00 56.85           C  
ATOM    624  N   LYS A  38      60.716  30.832 -67.852  1.00 57.93           N  
ATOM    625  H   LYS A  38      59.787  31.228 -67.851  1.00 57.93           H  
ATOM    626  CA  LYS A  38      61.789  31.508 -67.133  1.00 57.93           C  
ATOM    627  HA  LYS A  38      62.698  31.498 -67.734  1.00 57.93           H  
ATOM    628  C   LYS A  38      62.021  30.688 -65.876  1.00 57.93           C  
ATOM    629  CB  LYS A  38      61.402  32.959 -66.803  1.00 57.93           C  
ATOM    630  HB2 LYS A  38      62.173  33.380 -66.157  1.00 57.93           H  
ATOM    631  HB3 LYS A  38      60.454  32.973 -66.265  1.00 57.93           H  
ATOM    632  O   LYS A  38      61.352  30.903 -64.872  1.00 57.93           O  
ATOM    633  CG  LYS A  38      61.281  33.834 -68.056  1.00 57.93           C  
ATOM    634  HG2 LYS A  38      62.208  33.777 -68.626  1.00 57.93           H  
ATOM    635  HG3 LYS A  38      60.461  33.473 -68.676  1.00 57.93           H  
ATOM    636  CD  LYS A  38      61.018  35.294 -67.665  1.00 57.93           C  
ATOM    637  HD2 LYS A  38      60.094  35.346 -67.089  1.00 57.93           H  
ATOM    638  HD3 LYS A  38      61.845  35.661 -67.056  1.00 57.93           H  
ATOM    639  CE  LYS A  38      60.885  36.146 -68.931  1.00 57.93           C  
ATOM    640  HE2 LYS A  38      61.803  36.054 -69.513  1.00 57.93           H  
ATOM    641  HE3 LYS A  38      60.073  35.738 -69.534  1.00 57.93           H  
ATOM    642  NZ  LYS A  38      60.617  37.571 -68.613  1.00 57.93           N  
ATOM    643  HZ1 LYS A  38      61.366  37.967 -68.064  1.00 57.93           H  
ATOM    644  HZ2 LYS A  38      59.752  37.656 -68.098  1.00 57.93           H  
ATOM    645  HZ3 LYS A  38      60.521  38.105 -69.465  1.00 57.93           H  
ATOM    646  N   GLY A  39      62.928  29.717 -65.947  1.00 52.42           N  
ATOM    647  H   GLY A  39      63.274  29.491 -66.869  1.00 52.42           H  
ATOM    648  CA  GLY A  39      63.402  28.939 -64.807  1.00 52.42           C  
ATOM    649  HA2 GLY A  39      62.558  28.449 -64.321  1.00 52.42           H  
ATOM    650  HA3 GLY A  39      64.106  28.179 -65.146  1.00 52.42           H  
ATOM    651  C   GLY A  39      64.100  29.846 -63.796  1.00 52.42           C  
ATOM    652  O   GLY A  39      65.313  29.787 -63.624  1.00 52.42           O  
ATOM    653  N   THR A  40      63.354  30.736 -63.149  1.00 48.48           N  
ATOM    654  H   THR A  40      62.367  30.779 -63.358  1.00 48.48           H  
ATOM    655  CA  THR A  40      63.838  31.505 -62.024  1.00 48.48           C  
ATOM    656  HA  THR A  40      64.837  31.876 -62.253  1.00 48.48           H  
ATOM    657  C   THR A  40      63.932  30.520 -60.874  1.00 48.48           C  
ATOM    658  CB  THR A  40      62.951  32.723 -61.700  1.00 48.48           C  
ATOM    659  HB  THR A  40      63.338  33.205 -60.803  1.00 48.48           H  
ATOM    660  O   THR A  40      62.941  29.959 -60.407  1.00 48.48           O  
ATOM    661  CG2 THR A  40      62.956  33.749 -62.832  1.00 48.48           C  
ATOM    662 HG21 THR A  40      62.376  34.623 -62.537  1.00 48.48           H  
ATOM    663 HG22 THR A  40      62.520  33.315 -63.732  1.00 48.48           H  
ATOM    664 HG23 THR A  40      63.979  34.062 -63.041  1.00 48.48           H  
ATOM    665  OG1 THR A  40      61.615  32.347 -61.470  1.00 48.48           O  
ATOM    666  HG1 THR A  40      61.051  33.110 -61.617  1.00 48.48           H  
ATOM    667  N   GLN A  41      65.147  30.329 -60.368  1.00 48.88           N  
ATOM    668  H   GLN A  41      65.936  30.723 -60.860  1.00 48.88           H  
ATOM    669  CA  GLN A  41      65.390  29.657 -59.091  1.00 48.88           C  
ATOM    670  HA  GLN A  41      65.121  28.605 -59.186  1.00 48.88           H  
ATOM    671  C   GLN A  41      64.531  30.244 -57.942  1.00 48.88           C  
ATOM    672  CB  GLN A  41      66.889  29.766 -58.772  1.00 48.88           C  
ATOM    673  HB2 GLN A  41      67.182  30.815 -58.802  1.00 48.88           H  
ATOM    674  HB3 GLN A  41      67.057  29.399 -57.759  1.00 48.88           H  
ATOM    675  O   GLN A  41      64.372  29.596 -56.914  1.00 48.88           O  
ATOM    676  CG  GLN A  41      67.780  28.951 -59.731  1.00 48.88           C  
ATOM    677  HG2 GLN A  41      67.614  29.273 -60.759  1.00 48.88           H  
ATOM    678  HG3 GLN A  41      67.514  27.897 -59.654  1.00 48.88           H  
ATOM    679  CD  GLN A  41      69.268  29.108 -59.421  1.00 48.88           C  
ATOM    680  NE2 GLN A  41      70.128  28.305 -60.007  1.00 48.88           N  
ATOM    681 HE21 GLN A  41      71.099  28.500 -59.806  1.00 48.88           H  
ATOM    682 HE22 GLN A  41      69.837  27.666 -60.734  1.00 48.88           H  
ATOM    683  OE1 GLN A  41      69.691  29.949 -58.652  1.00 48.88           O  
ATOM    684  N   SER A  42      63.924  31.423 -58.148  1.00 49.19           N  
ATOM    685  H   SER A  42      64.134  31.884 -59.022  1.00 49.19           H  
ATOM    686  CA  SER A  42      62.952  32.102 -57.284  1.00 49.19           C  
ATOM    687  HA  SER A  42      63.406  32.266 -56.307  1.00 49.19           H  
ATOM    688  C   SER A  42      61.623  31.368 -57.067  1.00 49.19           C  
ATOM    689  CB  SER A  42      62.624  33.464 -57.902  1.00 49.19           C  
ATOM    690  HB2 SER A  42      62.035  33.322 -58.808  1.00 49.19           H  
ATOM    691  HB3 SER A  42      63.548  33.981 -58.160  1.00 49.19           H  
ATOM    692  O   SER A  42      61.002  31.601 -56.041  1.00 49.19           O  
ATOM    693  OG  SER A  42      61.901  34.270 -57.001  1.00 49.19           O  
ATOM    694  HG  SER A  42      61.202  33.766 -56.577  1.00 49.19           H  
ATOM    695  N   SER A  43      61.176  30.490 -57.971  1.00 52.91           N  
ATOM    696  H   SER A  43      61.714  30.327 -58.811  1.00 52.91           H  
ATOM    697  CA  SER A  43      59.897  29.760 -57.814  1.00 52.91           C  
ATOM    698  HA  SER A  43      59.227  30.357 -57.196  1.00 52.91           H  
ATOM    699  C   SER A  43      60.046  28.414 -57.082  1.00 52.91           C  
ATOM    700  CB  SER A  43      59.203  29.610 -59.174  1.00 52.91           C  
ATOM    701  HB2 SER A  43      58.785  30.575 -59.464  1.00 52.91           H  
ATOM    702  HB3 SER A  43      58.384  28.896 -59.089  1.00 52.91           H  
ATOM    703  O   SER A  43      59.066  27.785 -56.684  1.00 52.91           O  
ATOM    704  OG  SER A  43      60.109  29.188 -60.180  1.00 52.91           O  
ATOM    705  HG  SER A  43      60.598  29.942 -60.518  1.00 52.91           H  
ATOM    706  N   VAL A  44      61.286  27.967 -56.839  1.00 52.37           N  
ATOM    707  H   VAL A  44      62.053  28.545 -57.154  1.00 52.37           H  
ATOM    708  CA  VAL A  44      61.586  26.751 -56.063  1.00 52.37           C  
ATOM    709  HA  VAL A  44      60.891  25.979 -56.394  1.00 52.37           H  
ATOM    710  C   VAL A  44      61.328  26.931 -54.553  1.00 52.37           C  
ATOM    711  CB  VAL A  44      63.011  26.236 -56.355  1.00 52.37           C  
ATOM    712  HB  VAL A  44      63.745  26.995 -56.084  1.00 52.37           H  
ATOM    713  O   VAL A  44      60.796  25.994 -53.952  1.00 52.37           O  
ATOM    714  CG1 VAL A  44      63.341  24.959 -55.565  1.00 52.37           C  
ATOM    715 HG11 VAL A  44      64.330  24.599 -55.851  1.00 52.37           H  
ATOM    716 HG12 VAL A  44      63.350  25.180 -54.498  1.00 52.37           H  
ATOM    717 HG13 VAL A  44      62.592  24.196 -55.774  1.00 52.37           H  
ATOM    718  CG2 VAL A  44      63.194  25.920 -57.846  1.00 52.37           C  
ATOM    719 HG21 VAL A  44      63.053  26.823 -58.439  1.00 52.37           H  
ATOM    720 HG22 VAL A  44      64.203  25.552 -58.033  1.00 52.37           H  
ATOM    721 HG23 VAL A  44      62.464  25.176 -58.165  1.00 52.37           H  
ATOM    722  N   PRO A  45      61.663  28.076 -53.916  1.00 61.89           N  
ATOM    723  CA  PRO A  45      61.211  28.400 -52.563  1.00 61.89           C  
ATOM    724  HA  PRO A  45      61.674  27.705 -51.862  1.00 61.89           H  
ATOM    725  C   PRO A  45      59.690  28.312 -52.406  1.00 61.89           C  
ATOM    726  CB  PRO A  45      61.723  29.815 -52.274  1.00 61.89           C  
ATOM    727  HB2 PRO A  45      61.953  29.954 -51.217  1.00 61.89           H  
ATOM    728  HB3 PRO A  45      60.996  30.558 -52.603  1.00 61.89           H  
ATOM    729  O   PRO A  45      59.235  27.658 -51.469  1.00 61.89           O  
ATOM    730  CG  PRO A  45      62.970  29.921 -53.144  1.00 61.89           C  
ATOM    731  HG2 PRO A  45      63.816  29.465 -52.631  1.00 61.89           H  
ATOM    732  HG3 PRO A  45      63.191  30.955 -53.411  1.00 61.89           H  
ATOM    733  CD  PRO A  45      62.603  29.090 -54.367  1.00 61.89           C  
ATOM    734  HD2 PRO A  45      63.509  28.644 -54.776  1.00 61.89           H  
ATOM    735  HD3 PRO A  45      62.123  29.728 -55.109  1.00 61.89           H  
ATOM    736  N   ASP A  46      58.924  28.855 -53.359  1.00 77.95           N  
ATOM    737  H   ASP A  46      59.351  29.457 -54.048  1.00 77.95           H  
ATOM    738  CA  ASP A  46      57.456  28.841 -53.316  1.00 77.95           C  
ATOM    739  HA  ASP A  46      57.128  29.252 -52.361  1.00 77.95           H  
ATOM    740  C   ASP A  46      56.896  27.420 -53.405  1.00 77.95           C  
ATOM    741  CB  ASP A  46      56.870  29.717 -54.435  1.00 77.95           C  
ATOM    742  HB2 ASP A  46      55.797  29.537 -54.490  1.00 77.95           H  
ATOM    743  HB3 ASP A  46      57.307  29.424 -55.390  1.00 77.95           H  
ATOM    744  O   ASP A  46      56.072  27.034 -52.582  1.00 77.95           O  
ATOM    745  CG  ASP A  46      57.082  31.217 -54.210  1.00 77.95           C  
ATOM    746  OD1 ASP A  46      57.314  31.607 -53.045  1.00 77.95           O  
ATOM    747  OD2 ASP A  46      57.036  31.943 -55.226  1.00 77.95           O  
ATOM    748  N   ILE A  47      57.396  26.579 -54.321  1.00 79.17           N  
ATOM    749  H   ILE A  47      58.027  26.955 -55.014  1.00 79.17           H  
ATOM    750  CA  ILE A  47      56.947  25.177 -54.412  1.00 79.17           C  
ATOM    751  HA  ILE A  47      55.859  25.174 -54.480  1.00 79.17           H  
ATOM    752  C   ILE A  47      57.307  24.390 -53.142  1.00 79.17           C  
ATOM    753  CB  ILE A  47      57.503  24.494 -55.683  1.00 79.17           C  
ATOM    754  HB  ILE A  47      58.584  24.629 -55.701  1.00 79.17           H  
ATOM    755  O   ILE A  47      56.512  23.575 -52.672  1.00 79.17           O  
ATOM    756  CG1 ILE A  47      56.899  25.145 -56.949  1.00 79.17           C  
ATOM    757 HG12 ILE A  47      56.991  26.229 -56.883  1.00 79.17           H  
ATOM    758 HG13 ILE A  47      55.836  24.912 -57.007  1.00 79.17           H  
ATOM    759  CG2 ILE A  47      57.199  22.980 -55.680  1.00 79.17           C  
ATOM    760 HG21 ILE A  47      57.714  22.486 -54.857  1.00 79.17           H  
ATOM    761 HG22 ILE A  47      56.126  22.818 -55.580  1.00 79.17           H  
ATOM    762 HG23 ILE A  47      57.544  22.513 -56.603  1.00 79.17           H  
ATOM    763  CD1 ILE A  47      57.578  24.710 -58.255  1.00 79.17           C  
ATOM    764 HD11 ILE A  47      57.195  25.319 -59.074  1.00 79.17           H  
ATOM    765 HD12 ILE A  47      57.363  23.665 -58.477  1.00 79.17           H  
ATOM    766 HD13 ILE A  47      58.655  24.860 -58.182  1.00 79.17           H  
ATOM    767  N   ARG A  48      58.497  24.600 -52.558  1.00 82.75           N  
ATOM    768  H   ARG A  48      59.093  25.317 -52.947  1.00 82.75           H  
ATOM    769  CA  ARG A  48      58.879  23.931 -51.299  1.00 82.75           C  
ATOM    770  HA  ARG A  48      58.702  22.860 -51.393  1.00 82.75           H  
ATOM    771  C   ARG A  48      58.008  24.385 -50.129  1.00 82.75           C  
ATOM    772  CB  ARG A  48      60.352  24.175 -50.960  1.00 82.75           C  
ATOM    773  HB2 ARG A  48      60.567  25.240 -51.043  1.00 82.75           H  
ATOM    774  HB3 ARG A  48      60.520  23.877 -49.925  1.00 82.75           H  
ATOM    775  O   ARG A  48      57.624  23.536 -49.328  1.00 82.75           O  
ATOM    776  CG  ARG A  48      61.318  23.380 -51.845  1.00 82.75           C  
ATOM    777  HG2 ARG A  48      61.210  23.696 -52.883  1.00 82.75           H  
ATOM    778  HG3 ARG A  48      61.107  22.314 -51.768  1.00 82.75           H  
ATOM    779  CD  ARG A  48      62.741  23.663 -51.355  1.00 82.75           C  
ATOM    780  HD2 ARG A  48      62.847  24.741 -51.228  1.00 82.75           H  
ATOM    781  HD3 ARG A  48      62.885  23.181 -50.388  1.00 82.75           H  
ATOM    782  NE  ARG A  48      63.764  23.199 -52.308  1.00 82.75           N  
ATOM    783  HE  ARG A  48      63.429  22.697 -53.118  1.00 82.75           H  
ATOM    784  NH1 ARG A  48      65.558  24.149 -51.234  1.00 82.75           N  
ATOM    785 HH11 ARG A  48      66.541  24.377 -51.189  1.00 82.75           H  
ATOM    786 HH12 ARG A  48      64.941  24.468 -50.500  1.00 82.75           H  
ATOM    787  NH2 ARG A  48      65.868  23.099 -53.173  1.00 82.75           N  
ATOM    788 HH21 ARG A  48      66.849  23.326 -53.095  1.00 82.75           H  
ATOM    789 HH22 ARG A  48      65.516  22.563 -53.953  1.00 82.75           H  
ATOM    790  CZ  ARG A  48      65.052  23.482 -52.233  1.00 82.75           C  
ATOM    791  N   ALA A  49      57.703  25.679 -50.041  1.00 85.07           N  
ATOM    792  H   ALA A  49      58.073  26.317 -50.732  1.00 85.07           H  
ATOM    793  CA  ALA A  49      56.814  26.238 -49.028  1.00 85.07           C  
ATOM    794  HA  ALA A  49      57.159  25.927 -48.042  1.00 85.07           H  
ATOM    795  C   ALA A  49      55.373  25.727 -49.194  1.00 85.07           C  
ATOM    796  CB  ALA A  49      56.893  27.768 -49.103  1.00 85.07           C  
ATOM    797  HB1 ALA A  49      57.919  28.099 -48.940  1.00 85.07           H  
ATOM    798  HB2 ALA A  49      56.560  28.117 -50.080  1.00 85.07           H  
ATOM    799  HB3 ALA A  49      56.253  28.206 -48.337  1.00 85.07           H  
ATOM    800  O   ALA A  49      54.759  25.296 -48.223  1.00 85.07           O  
ATOM    801  N   LEU A  50      54.859  25.667 -50.424  1.00 87.38           N  
ATOM    802  H   LEU A  50      55.365  26.103 -51.182  1.00 87.38           H  
ATOM    803  CA  LEU A  50      53.550  25.077 -50.717  1.00 87.38           C  
ATOM    804  HA  LEU A  50      52.794  25.571 -50.106  1.00 87.38           H  
ATOM    805  C   LEU A  50      53.509  23.586 -50.352  1.00 87.38           C  
ATOM    806  CB  LEU A  50      53.220  25.289 -52.205  1.00 87.38           C  
ATOM    807  HB2 LEU A  50      52.379  24.649 -52.474  1.00 87.38           H  
ATOM    808  HB3 LEU A  50      54.076  24.971 -52.799  1.00 87.38           H  
ATOM    809  O   LEU A  50      52.559  23.128 -49.724  1.00 87.38           O  
ATOM    810  CG  LEU A  50      52.857  26.740 -52.575  1.00 87.38           C  
ATOM    811  HG  LEU A  50      53.598  27.430 -52.171  1.00 87.38           H  
ATOM    812  CD1 LEU A  50      52.832  26.884 -54.098  1.00 87.38           C  
ATOM    813 HD11 LEU A  50      53.819  26.657 -54.501  1.00 87.38           H  
ATOM    814 HD12 LEU A  50      52.583  27.911 -54.361  1.00 87.38           H  
ATOM    815 HD13 LEU A  50      52.093  26.209 -54.529  1.00 87.38           H  
ATOM    816  CD2 LEU A  50      51.484  27.140 -52.033  1.00 87.38           C  
ATOM    817 HD21 LEU A  50      51.247  28.155 -52.353  1.00 87.38           H  
ATOM    818 HD22 LEU A  50      51.490  27.127 -50.943  1.00 87.38           H  
ATOM    819 HD23 LEU A  50      50.716  26.459 -52.399  1.00 87.38           H  
ATOM    820  N   ASN A  51      54.559  22.821 -50.668  1.00 88.33           N  
ATOM    821  H   ASN A  51      55.286  23.228 -51.239  1.00 88.33           H  
ATOM    822  CA  ASN A  51      54.646  21.406 -50.294  1.00 88.33           C  
ATOM    823  HA  ASN A  51      53.737  20.902 -50.622  1.00 88.33           H  
ATOM    824  C   ASN A  51      54.727  21.197 -48.774  1.00 88.33           C  
ATOM    825  CB  ASN A  51      55.857  20.762 -50.993  1.00 88.33           C  
ATOM    826  HB2 ASN A  51      56.709  21.439 -50.949  1.00 88.33           H  
ATOM    827  HB3 ASN A  51      56.124  19.845 -50.466  1.00 88.33           H  
ATOM    828  O   ASN A  51      54.141  20.242 -48.259  1.00 88.33           O  
ATOM    829  CG  ASN A  51      55.580  20.365 -52.431  1.00 88.33           C  
ATOM    830  ND2 ASN A  51      56.596  20.284 -53.254  1.00 88.33           N  
ATOM    831 HD21 ASN A  51      56.342  20.067 -54.207  1.00 88.33           H  
ATOM    832 HD22 ASN A  51      57.496  20.651 -52.979  1.00 88.33           H  
ATOM    833  OD1 ASN A  51      54.474  20.061 -52.831  1.00 88.33           O  
ATOM    834  N   SER A  52      55.436  22.060 -48.036  1.00 89.96           N  
ATOM    835  H   SER A  52      55.893  22.842 -48.485  1.00 89.96           H  
ATOM    836  CA  SER A  52      55.486  21.972 -46.572  1.00 89.96           C  
ATOM    837  HA  SER A  52      55.695  20.936 -46.306  1.00 89.96           H  
ATOM    838  C   SER A  52      54.136  22.321 -45.942  1.00 89.96           C  
ATOM    839  CB  SER A  52      56.621  22.821 -45.988  1.00 89.96           C  
ATOM    840  HB2 SER A  52      57.557  22.554 -46.477  1.00 89.96           H  
ATOM    841  HB3 SER A  52      56.707  22.604 -44.923  1.00 89.96           H  
ATOM    842  O   SER A  52      53.696  21.607 -45.040  1.00 89.96           O  
ATOM    843  OG  SER A  52      56.385  24.199 -46.152  1.00 89.96           O  
ATOM    844  HG  SER A  52      57.063  24.705 -45.699  1.00 89.96           H  
ATOM    845  N   GLN A  53      53.438  23.335 -46.463  1.00 92.48           N  
ATOM    846  H   GLN A  53      53.888  23.913 -47.159  1.00 92.48           H  
ATOM    847  CA  GLN A  53      52.066  23.676 -46.073  1.00 92.48           C  
ATOM    848  HA  GLN A  53      52.033  23.863 -45.000  1.00 92.48           H  
ATOM    849  C   GLN A  53      51.088  22.536 -46.371  1.00 92.48           C  
ATOM    850  CB  GLN A  53      51.614  24.941 -46.811  1.00 92.48           C  
ATOM    851  HB2 GLN A  53      51.842  24.838 -47.872  1.00 92.48           H  
ATOM    852  HB3 GLN A  53      50.534  25.046 -46.707  1.00 92.48           H  
ATOM    853  O   GLN A  53      50.300  22.172 -45.501  1.00 92.48           O  
ATOM    854  CG  GLN A  53      52.268  26.218 -46.265  1.00 92.48           C  
ATOM    855  HG2 GLN A  53      53.354  26.119 -46.261  1.00 92.48           H  
ATOM    856  HG3 GLN A  53      51.939  26.368 -45.237  1.00 92.48           H  
ATOM    857  CD  GLN A  53      51.899  27.450 -47.086  1.00 92.48           C  
ATOM    858  NE2 GLN A  53      52.080  28.637 -46.553  1.00 92.48           N  
ATOM    859 HE21 GLN A  53      52.464  28.745 -45.625  1.00 92.48           H  
ATOM    860 HE22 GLN A  53      51.822  29.417 -47.140  1.00 92.48           H  
ATOM    861  OE1 GLN A  53      51.437  27.383 -48.212  1.00 92.48           O  
ATOM    862  N   LEU A  54      51.169  21.918 -47.553  1.00 93.65           N  
ATOM    863  H   LEU A  54      51.781  22.308 -48.255  1.00 93.65           H  
ATOM    864  CA  LEU A  54      50.319  20.786 -47.925  1.00 93.65           C  
ATOM    865  HA  LEU A  54      49.280  21.087 -47.792  1.00 93.65           H  
ATOM    866  C   LEU A  54      50.562  19.578 -47.011  1.00 93.65           C  
ATOM    867  CB  LEU A  54      50.538  20.471 -49.415  1.00 93.65           C  
ATOM    868  HB2 LEU A  54      51.570  20.162 -49.582  1.00 93.65           H  
ATOM    869  HB3 LEU A  54      50.387  21.399 -49.968  1.00 93.65           H  
ATOM    870  O   LEU A  54      49.608  18.950 -46.551  1.00 93.65           O  
ATOM    871  CG  LEU A  54      49.564  19.403 -49.957  1.00 93.65           C  
ATOM    872  HG  LEU A  54      48.732  19.276 -49.265  1.00 93.65           H  
ATOM    873  CD1 LEU A  54      48.987  19.835 -51.304  1.00 93.65           C  
ATOM    874 HD11 LEU A  54      48.301  19.073 -51.673  1.00 93.65           H  
ATOM    875 HD12 LEU A  54      48.437  20.769 -51.186  1.00 93.65           H  
ATOM    876 HD13 LEU A  54      49.790  19.980 -52.028  1.00 93.65           H  
ATOM    877  CD2 LEU A  54      50.262  18.054 -50.145  1.00 93.65           C  
ATOM    878 HD21 LEU A  54      49.541  17.319 -50.504  1.00 93.65           H  
ATOM    879 HD22 LEU A  54      50.660  17.707 -49.191  1.00 93.65           H  
ATOM    880 HD23 LEU A  54      51.072  18.147 -50.868  1.00 93.65           H  
ATOM    881  N   LYS A  55      51.824  19.288 -46.666  1.00 93.76           N  
ATOM    882  H   LYS A  55      52.563  19.821 -47.101  1.00 93.76           H  
ATOM    883  CA  LYS A  55      52.170  18.240 -45.693  1.00 93.76           C  
ATOM    884  HA  LYS A  55      51.685  17.315 -46.006  1.00 93.76           H  
ATOM    885  C   LYS A  55      51.636  18.558 -44.292  1.00 93.76           C  
ATOM    886  CB  LYS A  55      53.692  18.029 -45.698  1.00 93.76           C  
ATOM    887  HB2 LYS A  55      54.019  17.880 -46.727  1.00 93.76           H  
ATOM    888  HB3 LYS A  55      54.186  18.916 -45.303  1.00 93.76           H  
ATOM    889  O   LYS A  55      51.106  17.663 -43.636  1.00 93.76           O  
ATOM    890  CG  LYS A  55      54.097  16.799 -44.871  1.00 93.76           C  
ATOM    891  HG2 LYS A  55      53.810  16.947 -43.830  1.00 93.76           H  
ATOM    892  HG3 LYS A  55      53.577  15.923 -45.258  1.00 93.76           H  
ATOM    893  CD  LYS A  55      55.610  16.557 -44.937  1.00 93.76           C  
ATOM    894  HD2 LYS A  55      55.906  16.424 -45.977  1.00 93.76           H  
ATOM    895  HD3 LYS A  55      56.128  17.421 -44.520  1.00 93.76           H  
ATOM    896  CE  LYS A  55      55.952  15.299 -44.130  1.00 93.76           C  
ATOM    897  HE2 LYS A  55      55.600  15.438 -43.108  1.00 93.76           H  
ATOM    898  HE3 LYS A  55      55.404  14.458 -44.554  1.00 93.76           H  
ATOM    899  NZ  LYS A  55      57.410  15.014 -44.134  1.00 93.76           N  
ATOM    900  HZ1 LYS A  55      57.919  15.780 -43.717  1.00 93.76           H  
ATOM    901  HZ2 LYS A  55      57.739  14.867 -45.077  1.00 93.76           H  
ATOM    902  HZ3 LYS A  55      57.598  14.180 -43.597  1.00 93.76           H  
ATOM    903  N   ALA A  56      51.741  19.811 -43.845  1.00 94.06           N  
ATOM    904  H   ALA A  56      52.204  20.495 -44.427  1.00 94.06           H  
ATOM    905  CA  ALA A  56      51.204  20.252 -42.559  1.00 94.06           C  
ATOM    906  HA  ALA A  56      51.600  19.607 -41.775  1.00 94.06           H  
ATOM    907  C   ALA A  56      49.673  20.135 -42.514  1.00 94.06           C  
ATOM    908  CB  ALA A  56      51.677  21.685 -42.282  1.00 94.06           C  
ATOM    909  HB1 ALA A  56      51.316  22.005 -41.304  1.00 94.06           H  
ATOM    910  HB2 ALA A  56      52.766  21.724 -42.286  1.00 94.06           H  
ATOM    911  HB3 ALA A  56      51.293  22.366 -43.041  1.00 94.06           H  
ATOM    912  O   ALA A  56      49.139  19.552 -41.574  1.00 94.06           O  
ATOM    913  N   LEU A  57      48.974  20.600 -43.555  1.00 95.56           N  
ATOM    914  H   LEU A  57      49.469  21.092 -44.285  1.00 95.56           H  
ATOM    915  CA  LEU A  57      47.520  20.479 -43.679  1.00 95.56           C  
ATOM    916  HA  LEU A  57      47.066  20.948 -42.807  1.00 95.56           H  
ATOM    917  C   LEU A  57      47.080  19.011 -43.701  1.00 95.56           C  
ATOM    918  CB  LEU A  57      47.061  21.218 -44.950  1.00 95.56           C  
ATOM    919  HB2 LEU A  57      47.423  22.246 -44.912  1.00 95.56           H  
ATOM    920  HB3 LEU A  57      47.514  20.736 -45.816  1.00 95.56           H  
ATOM    921  O   LEU A  57      46.128  18.651 -43.017  1.00 95.56           O  
ATOM    922  CG  LEU A  57      45.531  21.240 -45.140  1.00 95.56           C  
ATOM    923  HG  LEU A  57      45.145  20.220 -45.137  1.00 95.56           H  
ATOM    924  CD1 LEU A  57      44.827  22.042 -44.043  1.00 95.56           C  
ATOM    925 HD11 LEU A  57      44.947  21.546 -43.079  1.00 95.56           H  
ATOM    926 HD12 LEU A  57      43.760  22.098 -44.259  1.00 95.56           H  
ATOM    927 HD13 LEU A  57      45.236  23.051 -43.992  1.00 95.56           H  
ATOM    928  CD2 LEU A  57      45.189  21.865 -46.491  1.00 95.56           C  
ATOM    929 HD21 LEU A  57      45.548  22.893 -46.532  1.00 95.56           H  
ATOM    930 HD22 LEU A  57      44.109  21.854 -46.638  1.00 95.56           H  
ATOM    931 HD23 LEU A  57      45.653  21.288 -47.292  1.00 95.56           H  
ATOM    932  N   THR A  58      47.806  18.152 -44.419  1.00 95.45           N  
ATOM    933  H   THR A  58      48.552  18.524 -44.990  1.00 95.45           H  
ATOM    934  CA  THR A  58      47.552  16.702 -44.435  1.00 95.45           C  
ATOM    935  HA  THR A  58      46.528  16.527 -44.765  1.00 95.45           H  
ATOM    936  C   THR A  58      47.697  16.100 -43.034  1.00 95.45           C  
ATOM    937  CB  THR A  58      48.498  15.982 -45.408  1.00 95.45           C  
ATOM    938  HB  THR A  58      49.526  16.078 -45.059  1.00 95.45           H  
ATOM    939  O   THR A  58      46.849  15.317 -42.613  1.00 95.45           O  
ATOM    940  CG2 THR A  58      48.161  14.499 -45.559  1.00 95.45           C  
ATOM    941 HG21 THR A  58      48.801  14.056 -46.322  1.00 95.45           H  
ATOM    942 HG22 THR A  58      48.324  13.973 -44.618  1.00 95.45           H  
ATOM    943 HG23 THR A  58      47.120  14.385 -45.859  1.00 95.45           H  
ATOM    944  OG1 THR A  58      48.407  16.537 -46.700  1.00 95.45           O  
ATOM    945  HG1 THR A  58      48.756  17.431 -46.676  1.00 95.45           H  
ATOM    946  N   GLY A  59      48.725  16.504 -42.278  1.00 95.44           N  
ATOM    947  H   GLY A  59      49.395  17.146 -42.675  1.00 95.44           H  
ATOM    948  CA  GLY A  59      48.904  16.089 -40.884  1.00 95.44           C  
ATOM    949  HA2 GLY A  59      48.967  15.002 -40.833  1.00 95.44           H  
ATOM    950  HA3 GLY A  59      49.832  16.516 -40.505  1.00 95.44           H  
ATOM    951  C   GLY A  59      47.762  16.550 -39.972  1.00 95.44           C  
ATOM    952  O   GLY A  59      47.253  15.761 -39.178  1.00 95.44           O  
ATOM    953  N   VAL A  60      47.306  17.799 -40.127  1.00 96.50           N  
ATOM    954  H   VAL A  60      47.776  18.401 -40.789  1.00 96.50           H  
ATOM    955  CA  VAL A  60      46.147  18.335 -39.392  1.00 96.50           C  
ATOM    956  HA  VAL A  60      46.321  18.196 -38.325  1.00 96.50           H  
ATOM    957  C   VAL A  60      44.875  17.557 -39.731  1.00 96.50           C  
ATOM    958  CB  VAL A  60      45.963  19.845 -39.652  1.00 96.50           C  
ATOM    959  HB  VAL A  60      45.939  20.029 -40.726  1.00 96.50           H  
ATOM    960  O   VAL A  60      44.173  17.133 -38.817  1.00 96.50           O  
ATOM    961  CG1 VAL A  60      44.667  20.394 -39.039  1.00 96.50           C  
ATOM    962 HG11 VAL A  60      43.799  19.962 -39.537  1.00 96.50           H  
ATOM    963 HG12 VAL A  60      44.622  21.475 -39.172  1.00 96.50           H  
ATOM    964 HG13 VAL A  60      44.623  20.159 -37.975  1.00 96.50           H  
ATOM    965  CG2 VAL A  60      47.120  20.649 -39.041  1.00 96.50           C  
ATOM    966 HG21 VAL A  60      47.119  20.541 -37.957  1.00 96.50           H  
ATOM    967 HG22 VAL A  60      48.077  20.298 -39.427  1.00 96.50           H  
ATOM    968 HG23 VAL A  60      47.013  21.702 -39.299  1.00 96.50           H  
ATOM    969  N   LEU A  61      44.593  17.318 -41.015  1.00 96.42           N  
ATOM    970  H   LEU A  61      45.212  17.693 -41.720  1.00 96.42           H  
ATOM    971  CA  LEU A  61      43.416  16.563 -41.459  1.00 96.42           C  
ATOM    972  HA  LEU A  61      42.522  17.025 -41.040  1.00 96.42           H  
ATOM    973  C   LEU A  61      43.432  15.120 -40.945  1.00 96.42           C  
ATOM    974  CB  LEU A  61      43.332  16.586 -42.996  1.00 96.42           C  
ATOM    975  HB2 LEU A  61      44.304  16.304 -43.401  1.00 96.42           H  
ATOM    976  HB3 LEU A  61      42.613  15.832 -43.316  1.00 96.42           H  
ATOM    977  O   LEU A  61      42.406  14.640 -40.473  1.00 96.42           O  
ATOM    978  CG  LEU A  61      42.905  17.937 -43.597  1.00 96.42           C  
ATOM    979  HG  LEU A  61      43.547  18.733 -43.219  1.00 96.42           H  
ATOM    980  CD1 LEU A  61      43.046  17.880 -45.119  1.00 96.42           C  
ATOM    981 HD11 LEU A  61      42.762  18.839 -45.551  1.00 96.42           H  
ATOM    982 HD12 LEU A  61      44.084  17.673 -45.382  1.00 96.42           H  
ATOM    983 HD13 LEU A  61      42.407  17.097 -45.526  1.00 96.42           H  
ATOM    984  CD2 LEU A  61      41.453  18.287 -43.265  1.00 96.42           C  
ATOM    985 HD21 LEU A  61      40.789  17.486 -43.589  1.00 96.42           H  
ATOM    986 HD22 LEU A  61      41.335  18.439 -42.192  1.00 96.42           H  
ATOM    987 HD23 LEU A  61      41.172  19.211 -43.770  1.00 96.42           H  
ATOM    988  N   SER A  62      44.593  14.457 -40.958  1.00 95.62           N  
ATOM    989  H   SER A  62      45.393  14.893 -41.394  1.00 95.62           H  
ATOM    990  CA  SER A  62      44.752  13.120 -40.372  1.00 95.62           C  
ATOM    991  HA  SER A  62      44.063  12.435 -40.866  1.00 95.62           H  
ATOM    992  C   SER A  62      44.432  13.120 -38.875  1.00 95.62           C  
ATOM    993  CB  SER A  62      46.180  12.618 -40.597  1.00 95.62           C  
ATOM    994  HB2 SER A  62      46.436  12.720 -41.651  1.00 95.62           H  
ATOM    995  HB3 SER A  62      46.879  13.214 -40.009  1.00 95.62           H  
ATOM    996  O   SER A  62      43.706  12.249 -38.403  1.00 95.62           O  
ATOM    997  OG  SER A  62      46.298  11.256 -40.234  1.00 95.62           O  
ATOM    998  HG  SER A  62      45.922  11.106 -39.363  1.00 95.62           H  
ATOM    999  N   GLY A  63      44.921  14.117 -38.129  1.00 96.97           N  
ATOM   1000  H   GLY A  63      45.529  14.796 -38.563  1.00 96.97           H  
ATOM   1001  CA  GLY A  63      44.625  14.250 -36.700  1.00 96.97           C  
ATOM   1002  HA2 GLY A  63      45.246  15.046 -36.289  1.00 96.97           H  
ATOM   1003  HA3 GLY A  63      44.871  13.316 -36.194  1.00 96.97           H  
ATOM   1004  C   GLY A  63      43.158  14.585 -36.409  1.00 96.97           C  
ATOM   1005  O   GLY A  63      42.615  14.143 -35.398  1.00 96.97           O  
ATOM   1006  N   VAL A  64      42.490  15.345 -37.284  1.00 97.65           N  
ATOM   1007  H   VAL A  64      42.995  15.714 -38.077  1.00 97.65           H  
ATOM   1008  CA  VAL A  64      41.042  15.602 -37.192  1.00 97.65           C  
ATOM   1009  HA  VAL A  64      40.803  15.905 -36.173  1.00 97.65           H  
ATOM   1010  C   VAL A  64      40.247  14.325 -37.458  1.00 97.65           C  
ATOM   1011  CB  VAL A  64      40.607  16.742 -38.135  1.00 97.65           C  
ATOM   1012  HB  VAL A  64      40.995  16.554 -39.137  1.00 97.65           H  
ATOM   1013  O   VAL A  64      39.344  14.024 -36.683  1.00 97.65           O  
ATOM   1014  CG1 VAL A  64      39.082  16.890 -38.224  1.00 97.65           C  
ATOM   1015 HG11 VAL A  64      38.642  16.016 -38.706  1.00 97.65           H  
ATOM   1016 HG12 VAL A  64      38.825  17.761 -38.827  1.00 97.65           H  
ATOM   1017 HG13 VAL A  64      38.651  17.000 -37.229  1.00 97.65           H  
ATOM   1018  CG2 VAL A  64      41.154  18.088 -37.638  1.00 97.65           C  
ATOM   1019 HG21 VAL A  64      40.705  18.343 -36.678  1.00 97.65           H  
ATOM   1020 HG22 VAL A  64      40.919  18.868 -38.363  1.00 97.65           H  
ATOM   1021 HG23 VAL A  64      42.237  18.043 -37.522  1.00 97.65           H  
ATOM   1022  N   ALA A  65      40.605  13.551 -38.486  1.00 96.90           N  
ATOM   1023  H   ALA A  65      41.352  13.858 -39.093  1.00 96.90           H  
ATOM   1024  CA  ALA A  65      39.944  12.287 -38.807  1.00 96.90           C  
ATOM   1025  HA  ALA A  65      38.883  12.478 -38.967  1.00 96.90           H  
ATOM   1026  C   ALA A  65      40.061  11.270 -37.660  1.00 96.90           C  
ATOM   1027  CB  ALA A  65      40.543  11.742 -40.110  1.00 96.90           C  
ATOM   1028  HB1 ALA A  65      40.032  10.819 -40.385  1.00 96.90           H  
ATOM   1029  HB2 ALA A  65      40.409  12.470 -40.910  1.00 96.90           H  
ATOM   1030  HB3 ALA A  65      41.606  11.538 -39.983  1.00 96.90           H  
ATOM   1031  O   ALA A  65      39.068  10.656 -37.277  1.00 96.90           O  
ATOM   1032  N   GLU A  66      41.243  11.147 -37.048  1.00 97.18           N  
ATOM   1033  H   GLU A  66      42.044  11.622 -37.439  1.00 97.18           H  
ATOM   1034  CA  GLU A  66      41.448  10.280 -35.881  1.00 97.18           C  
ATOM   1035  HA  GLU A  66      41.137   9.266 -36.132  1.00 97.18           H  
ATOM   1036  C   GLU A  66      40.615  10.738 -34.673  1.00 97.18           C  
ATOM   1037  CB  GLU A  66      42.945  10.263 -35.545  1.00 97.18           C  
ATOM   1038  HB2 GLU A  66      43.503  10.020 -36.449  1.00 97.18           H  
ATOM   1039  HB3 GLU A  66      43.245  11.255 -35.206  1.00 97.18           H  
ATOM   1040  O   GLU A  66      39.962   9.929 -34.013  1.00 97.18           O  
ATOM   1041  CG  GLU A  66      43.285   9.225 -34.465  1.00 97.18           C  
ATOM   1042  HG2 GLU A  66      42.694   9.434 -33.573  1.00 97.18           H  
ATOM   1043  HG3 GLU A  66      43.009   8.236 -34.832  1.00 97.18           H  
ATOM   1044  CD  GLU A  66      44.770   9.228 -34.072  1.00 97.18           C  
ATOM   1045  OE1 GLU A  66      45.094   8.508 -33.102  1.00 97.18           O  
ATOM   1046  OE2 GLU A  66      45.555   9.996 -34.677  1.00 97.18           O  
ATOM   1047  N   LYS A  67      40.573  12.048 -34.395  1.00 97.61           N  
ATOM   1048  H   LYS A  67      41.123  12.672 -34.968  1.00 97.61           H  
ATOM   1049  CA  LYS A  67      39.729  12.598 -33.322  1.00 97.61           C  
ATOM   1050  HA  LYS A  67      39.953  12.076 -32.392  1.00 97.61           H  
ATOM   1051  C   LYS A  67      38.245  12.366 -33.580  1.00 97.61           C  
ATOM   1052  CB  LYS A  67      39.991  14.096 -33.145  1.00 97.61           C  
ATOM   1053  HB2 LYS A  67      40.010  14.578 -34.122  1.00 97.61           H  
ATOM   1054  HB3 LYS A  67      39.177  14.530 -32.565  1.00 97.61           H  
ATOM   1055  O   LYS A  67      37.535  11.998 -32.650  1.00 97.61           O  
ATOM   1056  CG  LYS A  67      41.303  14.359 -32.402  1.00 97.61           C  
ATOM   1057  HG2 LYS A  67      42.134  13.873 -32.912  1.00 97.61           H  
ATOM   1058  HG3 LYS A  67      41.230  13.957 -31.391  1.00 97.61           H  
ATOM   1059  CD  LYS A  67      41.546  15.868 -32.336  1.00 97.61           C  
ATOM   1060  HD2 LYS A  67      40.722  16.340 -31.799  1.00 97.61           H  
ATOM   1061  HD3 LYS A  67      41.588  16.265 -33.351  1.00 97.61           H  
ATOM   1062  CE  LYS A  67      42.867  16.148 -31.621  1.00 97.61           C  
ATOM   1063  HE2 LYS A  67      42.838  15.677 -30.639  1.00 97.61           H  
ATOM   1064  HE3 LYS A  67      43.669  15.681 -32.193  1.00 97.61           H  
ATOM   1065  NZ  LYS A  67      43.100  17.606 -31.489  1.00 97.61           N  
ATOM   1066  HZ1 LYS A  67      42.356  18.034 -30.957  1.00 97.61           H  
ATOM   1067  HZ2 LYS A  67      43.979  17.782 -31.024  1.00 97.61           H  
ATOM   1068  HZ3 LYS A  67      43.128  18.033 -32.404  1.00 97.61           H  
ATOM   1069  N   GLN A  68      37.781  12.571 -34.811  1.00 97.69           N  
ATOM   1070  H   GLN A  68      38.422  12.883 -35.527  1.00 97.69           H  
ATOM   1071  CA  GLN A  68      36.392  12.324 -35.184  1.00 97.69           C  
ATOM   1072  HA  GLN A  68      35.746  12.905 -34.526  1.00 97.69           H  
ATOM   1073  C   GLN A  68      36.036  10.850 -34.989  1.00 97.69           C  
ATOM   1074  CB  GLN A  68      36.154  12.790 -36.626  1.00 97.69           C  
ATOM   1075  HB2 GLN A  68      36.392  13.851 -36.699  1.00 97.69           H  
ATOM   1076  HB3 GLN A  68      36.794  12.235 -37.311  1.00 97.69           H  
ATOM   1077  O   GLN A  68      35.021  10.555 -34.364  1.00 97.69           O  
ATOM   1078  CG  GLN A  68      34.685  12.574 -37.012  1.00 97.69           C  
ATOM   1079  HG2 GLN A  68      34.466  11.506 -36.996  1.00 97.69           H  
ATOM   1080  HG3 GLN A  68      34.036  13.060 -36.284  1.00 97.69           H  
ATOM   1081  CD  GLN A  68      34.325  13.098 -38.392  1.00 97.69           C  
ATOM   1082  NE2 GLN A  68      33.234  12.609 -38.937  1.00 97.69           N  
ATOM   1083 HE21 GLN A  68      33.005  12.905 -39.875  1.00 97.69           H  
ATOM   1084 HE22 GLN A  68      32.787  11.816 -38.500  1.00 97.69           H  
ATOM   1085  OE1 GLN A  68      34.992  13.938 -38.982  1.00 97.69           O  
ATOM   1086  N   HIS A  69      36.908   9.937 -35.420  1.00 97.47           N  
ATOM   1087  H   HIS A  69      37.713  10.236 -35.953  1.00 97.47           H  
ATOM   1088  CA  HIS A  69      36.715   8.508 -35.206  1.00 97.47           C  
ATOM   1089  HA  HIS A  69      35.785   8.214 -35.693  1.00 97.47           H  
ATOM   1090  C   HIS A  69      36.582   8.162 -33.713  1.00 97.47           C  
ATOM   1091  CB  HIS A  69      37.873   7.755 -35.866  1.00 97.47           C  
ATOM   1092  HB2 HIS A  69      37.971   8.083 -36.900  1.00 97.47           H  
ATOM   1093  HB3 HIS A  69      38.806   7.978 -35.349  1.00 97.47           H  
ATOM   1094  O   HIS A  69      35.625   7.502 -33.316  1.00 97.47           O  
ATOM   1095  CG  HIS A  69      37.653   6.270 -35.873  1.00 97.47           C  
ATOM   1096  CD2 HIS A  69      38.478   5.313 -35.347  1.00 97.47           C  
ATOM   1097  HD2 HIS A  69      39.409   5.481 -34.826  1.00 97.47           H  
ATOM   1098  ND1 HIS A  69      36.573   5.624 -36.430  1.00 97.47           N  
ATOM   1099  HD1 HIS A  69      35.765   6.067 -36.844  1.00 97.47           H  
ATOM   1100  CE1 HIS A  69      36.750   4.305 -36.250  1.00 97.47           C  
ATOM   1101  HE1 HIS A  69      36.066   3.530 -36.561  1.00 97.47           H  
ATOM   1102  NE2 HIS A  69      37.912   4.071 -35.631  1.00 97.47           N  
ATOM   1103  N   ARG A  70      37.464   8.702 -32.860  1.00 97.41           N  
ATOM   1104  H   ARG A  70      38.241   9.212 -33.253  1.00 97.41           H  
ATOM   1105  CA  ARG A  70      37.394   8.504 -31.399  1.00 97.41           C  
ATOM   1106  HA  ARG A  70      37.366   7.433 -31.195  1.00 97.41           H  
ATOM   1107  C   ARG A  70      36.129   9.087 -30.760  1.00 97.41           C  
ATOM   1108  CB  ARG A  70      38.633   9.117 -30.737  1.00 97.41           C  
ATOM   1109  HB2 ARG A  70      38.463   9.139 -29.660  1.00 97.41           H  
ATOM   1110  HB3 ARG A  70      38.764  10.143 -31.083  1.00 97.41           H  
ATOM   1111  O   ARG A  70      35.608   8.518 -29.800  1.00 97.41           O  
ATOM   1112  CG  ARG A  70      39.906   8.307 -31.022  1.00 97.41           C  
ATOM   1113  HG2 ARG A  70      40.101   8.282 -32.094  1.00 97.41           H  
ATOM   1114  HG3 ARG A  70      39.767   7.280 -30.685  1.00 97.41           H  
ATOM   1115  CD  ARG A  70      41.120   8.918 -30.312  1.00 97.41           C  
ATOM   1116  HD2 ARG A  70      42.006   8.363 -30.618  1.00 97.41           H  
ATOM   1117  HD3 ARG A  70      41.226   9.954 -30.634  1.00 97.41           H  
ATOM   1118  NE  ARG A  70      40.967   8.838 -28.844  1.00 97.41           N  
ATOM   1119  HE  ARG A  70      40.238   8.220 -28.519  1.00 97.41           H  
ATOM   1120  NH1 ARG A  70      42.703  10.208 -28.263  1.00 97.41           N  
ATOM   1121 HH11 ARG A  70      43.312  10.592 -27.555  1.00 97.41           H  
ATOM   1122 HH12 ARG A  70      42.974  10.209 -29.236  1.00 97.41           H  
ATOM   1123  NH2 ARG A  70      41.425   9.295 -26.666  1.00 97.41           N  
ATOM   1124 HH21 ARG A  70      40.658   8.696 -26.395  1.00 97.41           H  
ATOM   1125 HH22 ARG A  70      41.988   9.741 -25.957  1.00 97.41           H  
ATOM   1126  CZ  ARG A  70      41.695   9.449 -27.933  1.00 97.41           C  
ATOM   1127  N   ILE A  71      35.642  10.226 -31.254  1.00 98.33           N  
ATOM   1128  H   ILE A  71      36.134  10.656 -32.024  1.00 98.33           H  
ATOM   1129  CA  ILE A  71      34.376  10.822 -30.799  1.00 98.33           C  
ATOM   1130  HA  ILE A  71      34.382  10.877 -29.710  1.00 98.33           H  
ATOM   1131  C   ILE A  71      33.207   9.913 -31.182  1.00 98.33           C  
ATOM   1132  CB  ILE A  71      34.206  12.258 -31.351  1.00 98.33           C  
ATOM   1133  HB  ILE A  71      34.408  12.244 -32.422  1.00 98.33           H  
ATOM   1134  O   ILE A  71      32.372   9.623 -30.331  1.00 98.33           O  
ATOM   1135  CG1 ILE A  71      35.209  13.210 -30.660  1.00 98.33           C  
ATOM   1136 HG12 ILE A  71      34.897  13.378 -29.629  1.00 98.33           H  
ATOM   1137 HG13 ILE A  71      36.194  12.745 -30.626  1.00 98.33           H  
ATOM   1138  CG2 ILE A  71      32.772  12.785 -31.139  1.00 98.33           C  
ATOM   1139 HG21 ILE A  71      32.672  13.797 -31.530  1.00 98.33           H  
ATOM   1140 HG22 ILE A  71      32.518  12.780 -30.079  1.00 98.33           H  
ATOM   1141 HG23 ILE A  71      32.051  12.170 -31.678  1.00 98.33           H  
ATOM   1142  CD1 ILE A  71      35.362  14.566 -31.363  1.00 98.33           C  
ATOM   1143 HD11 ILE A  71      34.437  15.139 -31.307  1.00 98.33           H  
ATOM   1144 HD12 ILE A  71      35.635  14.413 -32.407  1.00 98.33           H  
ATOM   1145 HD13 ILE A  71      36.151  15.136 -30.872  1.00 98.33           H  
ATOM   1146  N   GLU A  72      33.166   9.419 -32.420  1.00 98.12           N  
ATOM   1147  H   GLU A  72      33.882   9.688 -33.079  1.00 98.12           H  
ATOM   1148  CA  GLU A  72      32.117   8.506 -32.886  1.00 98.12           C  
ATOM   1149  HA  GLU A  72      31.145   8.983 -32.761  1.00 98.12           H  
ATOM   1150  C   GLU A  72      32.086   7.205 -32.073  1.00 98.12           C  
ATOM   1151  CB  GLU A  72      32.316   8.185 -34.374  1.00 98.12           C  
ATOM   1152  HB2 GLU A  72      33.349   7.879 -34.541  1.00 98.12           H  
ATOM   1153  HB3 GLU A  72      31.667   7.350 -34.636  1.00 98.12           H  
ATOM   1154  O   GLU A  72      31.012   6.762 -31.668  1.00 98.12           O  
ATOM   1155  CG  GLU A  72      31.974   9.365 -35.300  1.00 98.12           C  
ATOM   1156  HG2 GLU A  72      30.906   9.570 -35.215  1.00 98.12           H  
ATOM   1157  HG3 GLU A  72      32.507  10.257 -34.970  1.00 98.12           H  
ATOM   1158  CD  GLU A  72      32.319   9.085 -36.774  1.00 98.12           C  
ATOM   1159  OE1 GLU A  72      32.314  10.064 -37.563  1.00 98.12           O  
ATOM   1160  OE2 GLU A  72      32.555   7.897 -37.112  1.00 98.12           O  
ATOM   1161  N   GLU A  73      33.246   6.616 -31.774  1.00 97.91           N  
ATOM   1162  H   GLU A  73      34.095   6.985 -32.177  1.00 97.91           H  
ATOM   1163  CA  GLU A  73      33.346   5.445 -30.894  1.00 97.91           C  
ATOM   1164  HA  GLU A  73      32.731   4.636 -31.289  1.00 97.91           H  
ATOM   1165  C   GLU A  73      32.839   5.740 -29.477  1.00 97.91           C  
ATOM   1166  CB  GLU A  73      34.799   4.964 -30.824  1.00 97.91           C  
ATOM   1167  HB2 GLU A  73      35.442   5.813 -30.590  1.00 97.91           H  
ATOM   1168  HB3 GLU A  73      34.884   4.233 -30.020  1.00 97.91           H  
ATOM   1169  O   GLU A  73      32.057   4.966 -28.925  1.00 97.91           O  
ATOM   1170  CG  GLU A  73      35.261   4.296 -32.125  1.00 97.91           C  
ATOM   1171  HG2 GLU A  73      35.196   5.002 -32.953  1.00 97.91           H  
ATOM   1172  HG3 GLU A  73      34.582   3.471 -32.346  1.00 97.91           H  
ATOM   1173  CD  GLU A  73      36.698   3.768 -32.010  1.00 97.91           C  
ATOM   1174  OE1 GLU A  73      36.961   2.727 -32.649  1.00 97.91           O  
ATOM   1175  OE2 GLU A  73      37.502   4.385 -31.268  1.00 97.91           O  
ATOM   1176  N   SER A  74      33.219   6.888 -28.907  1.00 97.92           N  
ATOM   1177  H   SER A  74      33.854   7.481 -29.422  1.00 97.92           H  
ATOM   1178  CA  SER A  74      32.776   7.297 -27.565  1.00 97.92           C  
ATOM   1179  HA  SER A  74      33.015   6.502 -26.859  1.00 97.92           H  
ATOM   1180  C   SER A  74      31.266   7.536 -27.510  1.00 97.92           C  
ATOM   1181  CB  SER A  74      33.494   8.573 -27.113  1.00 97.92           C  
ATOM   1182  HB2 SER A  74      33.183   8.810 -26.096  1.00 97.92           H  
ATOM   1183  HB3 SER A  74      33.219   9.404 -27.764  1.00 97.92           H  
ATOM   1184  O   SER A  74      30.606   7.151 -26.548  1.00 97.92           O  
ATOM   1185  OG  SER A  74      34.899   8.411 -27.143  1.00 97.92           O  
ATOM   1186  HG  SER A  74      35.165   8.329 -28.061  1.00 97.92           H  
ATOM   1187  N   MET A  75      30.696   8.145 -28.554  1.00 98.07           N  
ATOM   1188  H   MET A  75      31.290   8.451 -29.311  1.00 98.07           H  
ATOM   1189  CA  MET A  75      29.253   8.364 -28.663  1.00 98.07           C  
ATOM   1190  HA  MET A  75      28.895   8.836 -27.748  1.00 98.07           H  
ATOM   1191  C   MET A  75      28.484   7.050 -28.814  1.00 98.07           C  
ATOM   1192  CB  MET A  75      28.938   9.285 -29.848  1.00 98.07           C  
ATOM   1193  HB2 MET A  75      29.452   8.931 -30.741  1.00 98.07           H  
ATOM   1194  HB3 MET A  75      27.865   9.249 -30.033  1.00 98.07           H  
ATOM   1195  O   MET A  75      27.426   6.908 -28.204  1.00 98.07           O  
ATOM   1196  CG  MET A  75      29.331  10.739 -29.571  1.00 98.07           C  
ATOM   1197  HG2 MET A  75      28.838  11.071 -28.658  1.00 98.07           H  
ATOM   1198  HG3 MET A  75      30.407  10.791 -29.404  1.00 98.07           H  
ATOM   1199  SD  MET A  75      28.910  11.893 -30.907  1.00 98.07           S  
ATOM   1200  CE  MET A  75      27.107  11.964 -30.718  1.00 98.07           C  
ATOM   1201  HE1 MET A  75      26.674  10.985 -30.920  1.00 98.07           H  
ATOM   1202  HE2 MET A  75      26.856  12.274 -29.704  1.00 98.07           H  
ATOM   1203  HE3 MET A  75      26.699  12.685 -31.426  1.00 98.07           H  
ATOM   1204  N   ARG A  76      29.010   6.081 -29.580  1.00 97.95           N  
ATOM   1205  H   ARG A  76      29.873   6.268 -30.070  1.00 97.95           H  
ATOM   1206  CA  ARG A  76      28.423   4.732 -29.660  1.00 97.95           C  
ATOM   1207  HA  ARG A  76      27.371   4.806 -29.936  1.00 97.95           H  
ATOM   1208  C   ARG A  76      28.432   4.051 -28.292  1.00 97.95           C  
ATOM   1209  CB  ARG A  76      29.151   3.868 -30.702  1.00 97.95           C  
ATOM   1210  HB2 ARG A  76      28.852   2.829 -30.561  1.00 97.95           H  
ATOM   1211  HB3 ARG A  76      30.227   3.937 -30.541  1.00 97.95           H  
ATOM   1212  O   ARG A  76      27.386   3.588 -27.855  1.00 97.95           O  
ATOM   1213  CG  ARG A  76      28.814   4.270 -32.144  1.00 97.95           C  
ATOM   1214  HG2 ARG A  76      29.074   5.316 -32.305  1.00 97.95           H  
ATOM   1215  HG3 ARG A  76      27.745   4.148 -32.319  1.00 97.95           H  
ATOM   1216  CD  ARG A  76      29.596   3.389 -33.126  1.00 97.95           C  
ATOM   1217  HD2 ARG A  76      30.625   3.325 -32.770  1.00 97.95           H  
ATOM   1218  HD3 ARG A  76      29.170   2.386 -33.120  1.00 97.95           H  
ATOM   1219  NE  ARG A  76      29.565   3.943 -34.497  1.00 97.95           N  
ATOM   1220  HE  ARG A  76      28.677   4.309 -34.811  1.00 97.95           H  
ATOM   1221  NH1 ARG A  76      31.796   3.684 -35.006  1.00 97.95           N  
ATOM   1222 HH11 ARG A  76      31.940   3.177 -34.145  1.00 97.95           H  
ATOM   1223 HH12 ARG A  76      32.590   3.928 -35.581  1.00 97.95           H  
ATOM   1224  NH2 ARG A  76      30.483   4.834 -36.386  1.00 97.95           N  
ATOM   1225 HH21 ARG A  76      29.604   5.280 -36.605  1.00 97.95           H  
ATOM   1226 HH22 ARG A  76      31.310   5.183 -36.849  1.00 97.95           H  
ATOM   1227  CZ  ARG A  76      30.608   4.140 -35.289  1.00 97.95           C  
ATOM   1228  N   ALA A  77      29.560   4.086 -27.583  1.00 97.67           N  
ATOM   1229  H   ALA A  77      30.388   4.480 -28.008  1.00 97.67           H  
ATOM   1230  CA  ALA A  77      29.672   3.501 -26.248  1.00 97.67           C  
ATOM   1231  HA  ALA A  77      29.423   2.441 -26.315  1.00 97.67           H  
ATOM   1232  C   ALA A  77      28.693   4.131 -25.239  1.00 97.67           C  
ATOM   1233  CB  ALA A  77      31.127   3.630 -25.784  1.00 97.67           C  
ATOM   1234  HB1 ALA A  77      31.787   3.134 -26.495  1.00 97.67           H  
ATOM   1235  HB2 ALA A  77      31.407   4.680 -25.708  1.00 97.67           H  
ATOM   1236  HB3 ALA A  77      31.238   3.161 -24.807  1.00 97.67           H  
ATOM   1237  O   ALA A  77      28.004   3.409 -24.523  1.00 97.67           O  
ATOM   1238  N   LEU A  78      28.575   5.465 -25.221  1.00 98.32           N  
ATOM   1239  H   LEU A  78      29.202   6.010 -25.796  1.00 98.32           H  
ATOM   1240  CA  LEU A  78      27.612   6.170 -24.364  1.00 98.32           C  
ATOM   1241  HA  LEU A  78      27.745   5.841 -23.334  1.00 98.32           H  
ATOM   1242  C   LEU A  78      26.160   5.854 -24.739  1.00 98.32           C  
ATOM   1243  CB  LEU A  78      27.845   7.687 -24.466  1.00 98.32           C  
ATOM   1244  HB2 LEU A  78      26.968   8.203 -24.077  1.00 98.32           H  
ATOM   1245  HB3 LEU A  78      27.944   7.951 -25.519  1.00 98.32           H  
ATOM   1246  O   LEU A  78      25.311   5.727 -23.861  1.00 98.32           O  
ATOM   1247  CG  LEU A  78      29.075   8.193 -23.695  1.00 98.32           C  
ATOM   1248  HG  LEU A  78      29.954   7.608 -23.965  1.00 98.32           H  
ATOM   1249  CD1 LEU A  78      29.327   9.656 -24.068  1.00 98.32           C  
ATOM   1250 HD11 LEU A  78      28.460  10.263 -23.806  1.00 98.32           H  
ATOM   1251 HD12 LEU A  78      29.517   9.728 -25.139  1.00 98.32           H  
ATOM   1252 HD13 LEU A  78      30.203  10.021 -23.531  1.00 98.32           H  
ATOM   1253  CD2 LEU A  78      28.872   8.118 -22.180  1.00 98.32           C  
ATOM   1254 HD21 LEU A  78      29.737   8.540 -21.668  1.00 98.32           H  
ATOM   1255 HD22 LEU A  78      27.975   8.662 -21.885  1.00 98.32           H  
ATOM   1256 HD23 LEU A  78      28.778   7.080 -21.861  1.00 98.32           H  
ATOM   1257  N   SER A  79      25.861   5.726 -26.033  1.00 97.73           N  
ATOM   1258  H   SER A  79      26.593   5.853 -26.717  1.00 97.73           H  
ATOM   1259  CA  SER A  79      24.527   5.335 -26.492  1.00 97.73           C  
ATOM   1260  HA  SER A  79      23.798   6.030 -26.076  1.00 97.73           H  
ATOM   1261  C   SER A  79      24.166   3.931 -26.003  1.00 97.73           C  
ATOM   1262  CB  SER A  79      24.450   5.418 -28.017  1.00 97.73           C  
ATOM   1263  HB2 SER A  79      24.786   6.403 -28.340  1.00 97.73           H  
ATOM   1264  HB3 SER A  79      25.092   4.660 -28.466  1.00 97.73           H  
ATOM   1265  O   SER A  79      23.064   3.735 -25.493  1.00 97.73           O  
ATOM   1266  OG  SER A  79      23.115   5.228 -28.447  1.00 97.73           O  
ATOM   1267  HG  SER A  79      22.882   4.314 -28.267  1.00 97.73           H  
ATOM   1268  N   ASP A  80      25.093   2.977 -26.099  1.00 97.70           N  
ATOM   1269  H   ASP A  80      25.959   3.180 -26.578  1.00 97.70           H  
ATOM   1270  CA  ASP A  80      24.896   1.610 -25.607  1.00 97.70           C  
ATOM   1271  HA  ASP A  80      23.986   1.199 -26.045  1.00 97.70           H  
ATOM   1272  C   ASP A  80      24.732   1.577 -24.079  1.00 97.70           C  
ATOM   1273  CB  ASP A  80      26.082   0.725 -26.028  1.00 97.70           C  
ATOM   1274  HB2 ASP A  80      25.996  -0.230 -25.509  1.00 97.70           H  
ATOM   1275  HB3 ASP A  80      27.013   1.192 -25.705  1.00 97.70           H  
ATOM   1276  O   ASP A  80      23.874   0.867 -23.553  1.00 97.70           O  
ATOM   1277  CG  ASP A  80      26.160   0.431 -27.531  1.00 97.70           C  
ATOM   1278  OD1 ASP A  80      25.165   0.678 -28.249  1.00 97.70           O  
ATOM   1279  OD2 ASP A  80      27.219  -0.099 -27.940  1.00 97.70           O  
ATOM   1280  N   GLU A  81      25.513   2.377 -23.349  1.00 97.85           N  
ATOM   1281  H   GLU A  81      26.235   2.904 -23.819  1.00 97.85           H  
ATOM   1282  CA  GLU A  81      25.391   2.506 -21.895  1.00 97.85           C  
ATOM   1283  HA  GLU A  81      25.448   1.510 -21.456  1.00 97.85           H  
ATOM   1284  C   GLU A  81      24.036   3.100 -21.485  1.00 97.85           C  
ATOM   1285  CB  GLU A  81      26.573   3.328 -21.361  1.00 97.85           C  
ATOM   1286  HB2 GLU A  81      26.507   4.350 -21.735  1.00 97.85           H  
ATOM   1287  HB3 GLU A  81      27.495   2.877 -21.728  1.00 97.85           H  
ATOM   1288  O   GLU A  81      23.382   2.575 -20.584  1.00 97.85           O  
ATOM   1289  CG  GLU A  81      26.615   3.343 -19.825  1.00 97.85           C  
ATOM   1290  HG2 GLU A  81      26.562   2.313 -19.470  1.00 97.85           H  
ATOM   1291  HG3 GLU A  81      25.740   3.875 -19.451  1.00 97.85           H  
ATOM   1292  CD  GLU A  81      27.882   4.004 -19.257  1.00 97.85           C  
ATOM   1293  OE1 GLU A  81      28.086   3.867 -18.030  1.00 97.85           O  
ATOM   1294  OE2 GLU A  81      28.638   4.633 -20.032  1.00 97.85           O  
ATOM   1295  N   LEU A  82      23.549   4.129 -22.186  1.00 98.07           N  
ATOM   1296  H   LEU A  82      24.132   4.525 -22.910  1.00 98.07           H  
ATOM   1297  CA  LEU A  82      22.224   4.708 -21.943  1.00 98.07           C  
ATOM   1298  HA  LEU A  82      22.155   4.985 -20.890  1.00 98.07           H  
ATOM   1299  C   LEU A  82      21.088   3.714 -22.200  1.00 98.07           C  
ATOM   1300  CB  LEU A  82      22.026   5.951 -22.827  1.00 98.07           C  
ATOM   1301  HB2 LEU A  82      20.961   6.182 -22.871  1.00 98.07           H  
ATOM   1302  HB3 LEU A  82      22.350   5.711 -23.839  1.00 98.07           H  
ATOM   1303  O   LEU A  82      20.090   3.736 -21.474  1.00 98.07           O  
ATOM   1304  CG  LEU A  82      22.765   7.209 -22.346  1.00 98.07           C  
ATOM   1305  HG  LEU A  82      23.827   7.002 -22.218  1.00 98.07           H  
ATOM   1306  CD1 LEU A  82      22.594   8.309 -23.396  1.00 98.07           C  
ATOM   1307 HD11 LEU A  82      23.133   9.202 -23.079  1.00 98.07           H  
ATOM   1308 HD12 LEU A  82      21.539   8.543 -23.536  1.00 98.07           H  
ATOM   1309 HD13 LEU A  82      23.022   7.969 -24.340  1.00 98.07           H  
ATOM   1310  CD2 LEU A  82      22.207   7.734 -21.019  1.00 98.07           C  
ATOM   1311 HD21 LEU A  82      21.131   7.894 -21.095  1.00 98.07           H  
ATOM   1312 HD22 LEU A  82      22.416   7.021 -20.222  1.00 98.07           H  
ATOM   1313 HD23 LEU A  82      22.701   8.671 -20.763  1.00 98.07           H  
ATOM   1314  N   VAL A  83      21.221   2.852 -23.214  1.00 98.03           N  
ATOM   1315  H   VAL A  83      22.052   2.909 -23.786  1.00 98.03           H  
ATOM   1316  CA  VAL A  83      20.262   1.766 -23.464  1.00 98.03           C  
ATOM   1317  HA  VAL A  83      19.259   2.189 -23.526  1.00 98.03           H  
ATOM   1318  C   VAL A  83      20.251   0.802 -22.280  1.00 98.03           C  
ATOM   1319  CB  VAL A  83      20.548   1.050 -24.799  1.00 98.03           C  
ATOM   1320  HB  VAL A  83      21.603   0.783 -24.854  1.00 98.03           H  
ATOM   1321  O   VAL A  83      19.184   0.578 -21.713  1.00 98.03           O  
ATOM   1322  CG1 VAL A  83      19.714  -0.224 -24.972  1.00 98.03           C  
ATOM   1323 HG11 VAL A  83      19.883  -0.651 -25.961  1.00 98.03           H  
ATOM   1324 HG12 VAL A  83      18.651  -0.013 -24.848  1.00 98.03           H  
ATOM   1325 HG13 VAL A  83      20.007  -0.978 -24.241  1.00 98.03           H  
ATOM   1326  CG2 VAL A  83      20.208   1.975 -25.976  1.00 98.03           C  
ATOM   1327 HG21 VAL A  83      19.136   2.171 -26.001  1.00 98.03           H  
ATOM   1328 HG22 VAL A  83      20.511   1.498 -26.909  1.00 98.03           H  
ATOM   1329 HG23 VAL A  83      20.741   2.921 -25.885  1.00 98.03           H  
ATOM   1330  N   ARG A  84      21.421   0.340 -21.820  1.00 97.60           N  
ATOM   1331  H   ARG A  84      22.261   0.592 -22.321  1.00 97.60           H  
ATOM   1332  CA  ARG A  84      21.521  -0.560 -20.655  1.00 97.60           C  
ATOM   1333  HA  ARG A  84      20.939  -1.461 -20.850  1.00 97.60           H  
ATOM   1334  C   ARG A  84      20.940   0.058 -19.387  1.00 97.60           C  
ATOM   1335  CB  ARG A  84      22.981  -0.943 -20.402  1.00 97.60           C  
ATOM   1336  HB2 ARG A  84      23.044  -1.474 -19.452  1.00 97.60           H  
ATOM   1337  HB3 ARG A  84      23.585  -0.039 -20.329  1.00 97.60           H  
ATOM   1338  O   ARG A  84      20.187  -0.593 -18.671  1.00 97.60           O  
ATOM   1339  CG  ARG A  84      23.545  -1.852 -21.496  1.00 97.60           C  
ATOM   1340  HG2 ARG A  84      23.453  -1.371 -22.469  1.00 97.60           H  
ATOM   1341  HG3 ARG A  84      22.994  -2.792 -21.515  1.00 97.60           H  
ATOM   1342  CD  ARG A  84      25.020  -2.118 -21.190  1.00 97.60           C  
ATOM   1343  HD2 ARG A  84      25.089  -2.740 -20.298  1.00 97.60           H  
ATOM   1344  HD3 ARG A  84      25.508  -1.162 -21.002  1.00 97.60           H  
ATOM   1345  NE  ARG A  84      25.688  -2.781 -22.321  1.00 97.60           N  
ATOM   1346  HE  ARG A  84      25.097  -3.028 -23.102  1.00 97.60           H  
ATOM   1347  NH1 ARG A  84      27.823  -2.643 -21.501  1.00 97.60           N  
ATOM   1348 HH11 ARG A  84      28.820  -2.718 -21.639  1.00 97.60           H  
ATOM   1349 HH12 ARG A  84      27.449  -2.210 -20.668  1.00 97.60           H  
ATOM   1350  NH2 ARG A  84      27.472  -3.450 -23.556  1.00 97.60           N  
ATOM   1351 HH21 ARG A  84      28.471  -3.510 -23.691  1.00 97.60           H  
ATOM   1352 HH22 ARG A  84      26.854  -3.603 -24.340  1.00 97.60           H  
ATOM   1353  CZ  ARG A  84      26.987  -2.959 -22.451  1.00 97.60           C  
ATOM   1354  N   VAL A  85      21.243   1.327 -19.109  1.00 98.32           N  
ATOM   1355  H   VAL A  85      21.908   1.796 -19.707  1.00 98.32           H  
ATOM   1356  CA  VAL A  85      20.684   2.039 -17.947  1.00 98.32           C  
ATOM   1357  HA  VAL A  85      20.900   1.466 -17.045  1.00 98.32           H  
ATOM   1358  C   VAL A  85      19.161   2.136 -18.052  1.00 98.32           C  
ATOM   1359  CB  VAL A  85      21.326   3.432 -17.801  1.00 98.32           C  
ATOM   1360  HB  VAL A  85      21.280   3.951 -18.759  1.00 98.32           H  
ATOM   1361  O   VAL A  85      18.457   1.944 -17.063  1.00 98.32           O  
ATOM   1362  CG1 VAL A  85      20.622   4.302 -16.751  1.00 98.32           C  
ATOM   1363 HG11 VAL A  85      19.620   4.564 -17.091  1.00 98.32           H  
ATOM   1364 HG12 VAL A  85      21.181   5.226 -16.600  1.00 98.32           H  
ATOM   1365 HG13 VAL A  85      20.555   3.764 -15.805  1.00 98.32           H  
ATOM   1366  CG2 VAL A  85      22.793   3.311 -17.373  1.00 98.32           C  
ATOM   1367 HG21 VAL A  85      23.349   2.683 -18.069  1.00 98.32           H  
ATOM   1368 HG22 VAL A  85      22.861   2.869 -16.379  1.00 98.32           H  
ATOM   1369 HG23 VAL A  85      23.262   4.296 -17.361  1.00 98.32           H  
ATOM   1370  N   ARG A  86      18.624   2.405 -19.248  1.00 97.98           N  
ATOM   1371  H   ARG A  86      19.245   2.516 -20.037  1.00 97.98           H  
ATOM   1372  CA  ARG A  86      17.174   2.464 -19.469  1.00 97.98           C  
ATOM   1373  HA  ARG A  86      16.741   3.122 -18.716  1.00 97.98           H  
ATOM   1374  C   ARG A  86      16.505   1.105 -19.274  1.00 97.98           C  
ATOM   1375  CB  ARG A  86      16.900   3.034 -20.864  1.00 97.98           C  
ATOM   1376  HB2 ARG A  86      17.316   2.370 -21.621  1.00 97.98           H  
ATOM   1377  HB3 ARG A  86      17.397   4.001 -20.942  1.00 97.98           H  
ATOM   1378  O   ARG A  86      15.413   1.070 -18.710  1.00 97.98           O  
ATOM   1379  CG  ARG A  86      15.395   3.206 -21.118  1.00 97.98           C  
ATOM   1380  HG2 ARG A  86      14.905   2.233 -21.083  1.00 97.98           H  
ATOM   1381  HG3 ARG A  86      14.960   3.842 -20.348  1.00 97.98           H  
ATOM   1382  CD  ARG A  86      15.127   3.809 -22.497  1.00 97.98           C  
ATOM   1383  HD2 ARG A  86      15.596   3.178 -23.252  1.00 97.98           H  
ATOM   1384  HD3 ARG A  86      14.049   3.805 -22.660  1.00 97.98           H  
ATOM   1385  NE  ARG A  86      15.646   5.186 -22.601  1.00 97.98           N  
ATOM   1386  HE  ARG A  86      16.330   5.454 -21.908  1.00 97.98           H  
ATOM   1387  NH1 ARG A  86      14.584   5.748 -24.550  1.00 97.98           N  
ATOM   1388 HH11 ARG A  86      14.226   4.805 -24.596  1.00 97.98           H  
ATOM   1389 HH12 ARG A  86      14.425   6.396 -25.308  1.00 97.98           H  
ATOM   1390  NH2 ARG A  86      15.912   7.238 -23.543  1.00 97.98           N  
ATOM   1391 HH21 ARG A  86      16.583   7.471 -22.824  1.00 97.98           H  
ATOM   1392 HH22 ARG A  86      15.747   7.882 -24.303  1.00 97.98           H  
ATOM   1393  CZ  ARG A  86      15.378   6.050 -23.560  1.00 97.98           C  
ATOM   1394  N   GLU A  87      17.130   0.028 -19.735  1.00 97.81           N  
ATOM   1395  H   GLU A  87      17.998   0.146 -20.237  1.00 97.81           H  
ATOM   1396  CA  GLU A  87      16.653  -1.344 -19.531  1.00 97.81           C  
ATOM   1397  HA  GLU A  87      15.638  -1.446 -19.913  1.00 97.81           H  
ATOM   1398  C   GLU A  87      16.594  -1.672 -18.037  1.00 97.81           C  
ATOM   1399  CB  GLU A  87      17.548  -2.330 -20.298  1.00 97.81           C  
ATOM   1400  HB2 GLU A  87      18.591  -2.110 -20.071  1.00 97.81           H  
ATOM   1401  HB3 GLU A  87      17.328  -3.345 -19.969  1.00 97.81           H  
ATOM   1402  O   GLU A  87      15.515  -1.977 -17.538  1.00 97.81           O  
ATOM   1403  CG  GLU A  87      17.304  -2.244 -21.814  1.00 97.81           C  
ATOM   1404  HG2 GLU A  87      17.338  -1.202 -22.132  1.00 97.81           H  
ATOM   1405  HG3 GLU A  87      16.297  -2.607 -22.019  1.00 97.81           H  
ATOM   1406  CD  GLU A  87      18.316  -3.042 -22.654  1.00 97.81           C  
ATOM   1407  OE1 GLU A  87      18.034  -3.202 -23.864  1.00 97.81           O  
ATOM   1408  OE2 GLU A  87      19.381  -3.435 -22.122  1.00 97.81           O  
ATOM   1409  N   VAL A  88      17.685  -1.446 -17.296  1.00 97.99           N  
ATOM   1410  H   VAL A  88      18.538  -1.190 -17.773  1.00 97.99           H  
ATOM   1411  CA  VAL A  88      17.734  -1.662 -15.837  1.00 97.99           C  
ATOM   1412  HA  VAL A  88      17.534  -2.715 -15.638  1.00 97.99           H  
ATOM   1413  C   VAL A  88      16.648  -0.866 -15.108  1.00 97.99           C  
ATOM   1414  CB  VAL A  88      19.132  -1.321 -15.282  1.00 97.99           C  
ATOM   1415  HB  VAL A  88      19.414  -0.321 -15.611  1.00 97.99           H  
ATOM   1416  O   VAL A  88      15.895  -1.428 -14.319  1.00 97.99           O  
ATOM   1417  CG1 VAL A  88      19.186  -1.357 -13.748  1.00 97.99           C  
ATOM   1418 HG11 VAL A  88      18.826  -2.317 -13.380  1.00 97.99           H  
ATOM   1419 HG12 VAL A  88      20.208  -1.201 -13.402  1.00 97.99           H  
ATOM   1420 HG13 VAL A  88      18.568  -0.568 -13.319  1.00 97.99           H  
ATOM   1421  CG2 VAL A  88      20.181  -2.319 -15.791  1.00 97.99           C  
ATOM   1422 HG21 VAL A  88      21.174  -2.017 -15.456  1.00 97.99           H  
ATOM   1423 HG22 VAL A  88      19.957  -3.315 -15.411  1.00 97.99           H  
ATOM   1424 HG23 VAL A  88      20.178  -2.360 -16.881  1.00 97.99           H  
ATOM   1425  N   ILE A  89      16.495   0.429 -15.411  1.00 97.61           N  
ATOM   1426  H   ILE A  89      17.152   0.848 -16.053  1.00 97.61           H  
ATOM   1427  CA  ILE A  89      15.445   1.264 -14.800  1.00 97.61           C  
ATOM   1428  HA  ILE A  89      15.554   1.221 -13.717  1.00 97.61           H  
ATOM   1429  C   ILE A  89      14.045   0.729 -15.130  1.00 97.61           C  
ATOM   1430  CB  ILE A  89      15.598   2.733 -15.267  1.00 97.61           C  
ATOM   1431  HB  ILE A  89      15.734   2.734 -16.348  1.00 97.61           H  
ATOM   1432  O   ILE A  89      13.125   0.844 -14.319  1.00 97.61           O  
ATOM   1433  CG1 ILE A  89      16.845   3.366 -14.610  1.00 97.61           C  
ATOM   1434 HG12 ILE A  89      17.699   2.699 -14.731  1.00 97.61           H  
ATOM   1435 HG13 ILE A  89      16.675   3.478 -13.539  1.00 97.61           H  
ATOM   1436  CG2 ILE A  89      14.350   3.587 -14.947  1.00 97.61           C  
ATOM   1437 HG21 ILE A  89      13.491   3.215 -15.507  1.00 97.61           H  
ATOM   1438 HG22 ILE A  89      14.512   4.624 -15.240  1.00 97.61           H  
ATOM   1439 HG23 ILE A  89      14.147   3.534 -13.877  1.00 97.61           H  
ATOM   1440  CD1 ILE A  89      17.232   4.728 -15.202  1.00 97.61           C  
ATOM   1441 HD11 ILE A  89      16.510   5.494 -14.920  1.00 97.61           H  
ATOM   1442 HD12 ILE A  89      18.208   5.019 -14.814  1.00 97.61           H  
ATOM   1443 HD13 ILE A  89      17.290   4.658 -16.288  1.00 97.61           H  
ATOM   1444  N   THR A  90      13.848   0.200 -16.336  1.00 97.77           N  
ATOM   1445  H   THR A  90      14.654   0.031 -16.922  1.00 97.77           H  
ATOM   1446  CA  THR A  90      12.555  -0.351 -16.755  1.00 97.77           C  
ATOM   1447  HA  THR A  90      11.771   0.362 -16.500  1.00 97.77           H  
ATOM   1448  C   THR A  90      12.249  -1.636 -15.993  1.00 97.77           C  
ATOM   1449  CB  THR A  90      12.510  -0.566 -18.273  1.00 97.77           C  
ATOM   1450  HB  THR A  90      13.281  -1.273 -18.579  1.00 97.77           H  
ATOM   1451  O   THR A  90      11.149  -1.761 -15.453  1.00 97.77           O  
ATOM   1452  CG2 THR A  90      11.152  -1.070 -18.754  1.00 97.77           C  
ATOM   1453 HG21 THR A  90      10.360  -0.414 -18.392  1.00 97.77           H  
ATOM   1454 HG22 THR A  90      10.985  -2.082 -18.385  1.00 97.77           H  
ATOM   1455 HG23 THR A  90      11.143  -1.092 -19.843  1.00 97.77           H  
ATOM   1456  OG1 THR A  90      12.739   0.679 -18.907  1.00 97.77           O  
ATOM   1457  HG1 THR A  90      13.687   0.814 -18.841  1.00 97.77           H  
ATOM   1458  N   ASP A  91      13.227  -2.529 -15.863  1.00 97.52           N  
ATOM   1459  H   ASP A  91      14.096  -2.382 -16.356  1.00 97.52           H  
ATOM   1460  CA  ASP A  91      13.098  -3.782 -15.119  1.00 97.52           C  
ATOM   1461  HA  ASP A  91      12.247  -4.342 -15.507  1.00 97.52           H  
ATOM   1462  C   ASP A  91      12.840  -3.531 -13.629  1.00 97.52           C  
ATOM   1463  CB  ASP A  91      14.366  -4.627 -15.323  1.00 97.52           C  
ATOM   1464  HB2 ASP A  91      14.334  -5.467 -14.630  1.00 97.52           H  
ATOM   1465  HB3 ASP A  91      15.245  -4.029 -15.081  1.00 97.52           H  
ATOM   1466  O   ASP A  91      11.909  -4.097 -13.051  1.00 97.52           O  
ATOM   1467  CG  ASP A  91      14.507  -5.194 -16.742  1.00 97.52           C  
ATOM   1468  OD1 ASP A  91      13.499  -5.192 -17.487  1.00 97.52           O  
ATOM   1469  OD2 ASP A  91      15.619  -5.678 -17.046  1.00 97.52           O  
ATOM   1470  N   GLU A  92      13.581  -2.606 -13.012  1.00 97.16           N  
ATOM   1471  H   GLU A  92      14.360  -2.206 -13.516  1.00 97.16           H  
ATOM   1472  CA  GLU A  92      13.367  -2.206 -11.617  1.00 97.16           C  
ATOM   1473  HA  GLU A  92      13.448  -3.082 -10.974  1.00 97.16           H  
ATOM   1474  C   GLU A  92      11.972  -1.606 -11.402  1.00 97.16           C  
ATOM   1475  CB  GLU A  92      14.425  -1.180 -11.191  1.00 97.16           C  
ATOM   1476  HB2 GLU A  92      14.489  -0.400 -11.950  1.00 97.16           H  
ATOM   1477  HB3 GLU A  92      14.103  -0.724 -10.255  1.00 97.16           H  
ATOM   1478  O   GLU A  92      11.293  -1.934 -10.427  1.00 97.16           O  
ATOM   1479  CG  GLU A  92      15.810  -1.804 -10.961  1.00 97.16           C  
ATOM   1480  HG2 GLU A  92      16.147  -2.300 -11.871  1.00 97.16           H  
ATOM   1481  HG3 GLU A  92      15.716  -2.564 -10.185  1.00 97.16           H  
ATOM   1482  CD  GLU A  92      16.859  -0.766 -10.526  1.00 97.16           C  
ATOM   1483  OE1 GLU A  92      17.963  -1.201 -10.127  1.00 97.16           O  
ATOM   1484  OE2 GLU A  92      16.555   0.452 -10.559  1.00 97.16           O  
ATOM   1485  N   LYS A  93      11.492  -0.761 -12.325  1.00 97.74           N  
ATOM   1486  H   LYS A  93      12.089  -0.535 -13.108  1.00 97.74           H  
ATOM   1487  CA  LYS A  93      10.131  -0.204 -12.254  1.00 97.74           C  
ATOM   1488  HA  LYS A  93       9.998   0.272 -11.282  1.00 97.74           H  
ATOM   1489  C   LYS A  93       9.060  -1.285 -12.341  1.00 97.74           C  
ATOM   1490  CB  LYS A  93       9.917   0.823 -13.369  1.00 97.74           C  
ATOM   1491  HB2 LYS A  93       8.847   0.956 -13.529  1.00 97.74           H  
ATOM   1492  HB3 LYS A  93      10.356   0.453 -14.296  1.00 97.74           H  
ATOM   1493  O   LYS A  93       8.070  -1.207 -11.610  1.00 97.74           O  
ATOM   1494  CG  LYS A  93      10.516   2.183 -13.007  1.00 97.74           C  
ATOM   1495  HG2 LYS A  93       9.984   2.590 -12.147  1.00 97.74           H  
ATOM   1496  HG3 LYS A  93      11.569   2.080 -12.747  1.00 97.74           H  
ATOM   1497  CD  LYS A  93      10.364   3.128 -14.199  1.00 97.74           C  
ATOM   1498  HD2 LYS A  93       9.310   3.207 -14.464  1.00 97.74           H  
ATOM   1499  HD3 LYS A  93      10.921   2.721 -15.043  1.00 97.74           H  
ATOM   1500  CE  LYS A  93      10.916   4.501 -13.825  1.00 97.74           C  
ATOM   1501  HE2 LYS A  93      11.966   4.381 -13.556  1.00 97.74           H  
ATOM   1502  HE3 LYS A  93      10.384   4.866 -12.946  1.00 97.74           H  
ATOM   1503  NZ  LYS A  93      10.776   5.447 -14.955  1.00 97.74           N  
ATOM   1504  HZ1 LYS A  93      11.166   6.346 -14.707  1.00 97.74           H  
ATOM   1505  HZ2 LYS A  93      11.279   5.084 -15.751  1.00 97.74           H  
ATOM   1506  HZ3 LYS A  93       9.803   5.555 -15.205  1.00 97.74           H  
ATOM   1507  N   VAL A  94       9.234  -2.270 -13.222  1.00 98.02           N  
ATOM   1508  H   VAL A  94      10.076  -2.268 -13.780  1.00 98.02           H  
ATOM   1509  CA  VAL A  94       8.309  -3.406 -13.352  1.00 98.02           C  
ATOM   1510  HA  VAL A  94       7.297  -3.025 -13.484  1.00 98.02           H  
ATOM   1511  C   VAL A  94       8.306  -4.237 -12.071  1.00 98.02           C  
ATOM   1512  CB  VAL A  94       8.663  -4.260 -14.587  1.00 98.02           C  
ATOM   1513  HB  VAL A  94       9.730  -4.485 -14.583  1.00 98.02           H  
ATOM   1514  O   VAL A  94       7.233  -4.576 -11.568  1.00 98.02           O  
ATOM   1515  CG1 VAL A  94       7.886  -5.584 -14.628  1.00 98.02           C  
ATOM   1516 HG11 VAL A  94       8.102  -6.103 -15.561  1.00 98.02           H  
ATOM   1517 HG12 VAL A  94       6.815  -5.398 -14.553  1.00 98.02           H  
ATOM   1518 HG13 VAL A  94       8.205  -6.230 -13.810  1.00 98.02           H  
ATOM   1519  CG2 VAL A  94       8.320  -3.498 -15.874  1.00 98.02           C  
ATOM   1520 HG21 VAL A  94       7.242  -3.350 -15.951  1.00 98.02           H  
ATOM   1521 HG22 VAL A  94       8.812  -2.526 -15.886  1.00 98.02           H  
ATOM   1522 HG23 VAL A  94       8.673  -4.065 -16.736  1.00 98.02           H  
ATOM   1523  N   GLU A  95       9.476  -4.504 -11.496  1.00 97.66           N  
ATOM   1524  H   GLU A  95      10.327  -4.236 -11.969  1.00 97.66           H  
ATOM   1525  CA  GLU A  95       9.594  -5.260 -10.250  1.00 97.66           C  
ATOM   1526  HA  GLU A  95       9.047  -6.195 -10.377  1.00 97.66           H  
ATOM   1527  C   GLU A  95       8.949  -4.522  -9.068  1.00 97.66           C  
ATOM   1528  CB  GLU A  95      11.073  -5.599 -10.007  1.00 97.66           C  
ATOM   1529  HB2 GLU A  95      11.433  -6.202 -10.840  1.00 97.66           H  
ATOM   1530  HB3 GLU A  95      11.651  -4.675  -9.989  1.00 97.66           H  
ATOM   1531  O   GLU A  95       8.158  -5.112  -8.331  1.00 97.66           O  
ATOM   1532  CG  GLU A  95      11.345  -6.356  -8.700  1.00 97.66           C  
ATOM   1533  HG2 GLU A  95      12.407  -6.601  -8.662  1.00 97.66           H  
ATOM   1534  HG3 GLU A  95      11.142  -5.684  -7.866  1.00 97.66           H  
ATOM   1535  CD  GLU A  95      10.536  -7.649  -8.507  1.00 97.66           C  
ATOM   1536  OE1 GLU A  95      10.424  -8.097  -7.341  1.00 97.66           O  
ATOM   1537  OE2 GLU A  95       9.948  -8.217  -9.455  1.00 97.66           O  
ATOM   1538  N   VAL A  96       9.182  -3.214  -8.929  1.00 98.10           N  
ATOM   1539  H   VAL A  96       9.861  -2.785  -9.540  1.00 98.10           H  
ATOM   1540  CA  VAL A  96       8.524  -2.391  -7.900  1.00 98.10           C  
ATOM   1541  HA  VAL A  96       8.727  -2.833  -6.925  1.00 98.10           H  
ATOM   1542  C   VAL A  96       7.004  -2.385  -8.081  1.00 98.10           C  
ATOM   1543  CB  VAL A  96       9.095  -0.958  -7.903  1.00 98.10           C  
ATOM   1544  HB  VAL A  96       9.095  -0.572  -8.922  1.00 98.10           H  
ATOM   1545  O   VAL A  96       6.267  -2.529  -7.102  1.00 98.10           O  
ATOM   1546  CG1 VAL A  96       8.283   0.006  -7.023  1.00 98.10           C  
ATOM   1547 HG11 VAL A  96       8.785   0.972  -6.979  1.00 98.10           H  
ATOM   1548 HG12 VAL A  96       7.289   0.158  -7.444  1.00 98.10           H  
ATOM   1549 HG13 VAL A  96       8.195  -0.399  -6.015  1.00 98.10           H  
ATOM   1550  CG2 VAL A  96      10.531  -0.951  -7.365  1.00 98.10           C  
ATOM   1551 HG21 VAL A  96      10.544  -1.260  -6.320  1.00 98.10           H  
ATOM   1552 HG22 VAL A  96      10.959   0.047  -7.455  1.00 98.10           H  
ATOM   1553 HG23 VAL A  96      11.156  -1.640  -7.932  1.00 98.10           H  
ATOM   1554  N   ALA A  97       6.503  -2.269  -9.314  1.00 98.12           N  
ATOM   1555  H   ALA A  97       7.141  -2.158 -10.089  1.00 98.12           H  
ATOM   1556  CA  ALA A  97       5.067  -2.331  -9.588  1.00 98.12           C  
ATOM   1557  HA  ALA A  97       4.568  -1.576  -8.979  1.00 98.12           H  
ATOM   1558  C   ALA A  97       4.466  -3.697  -9.208  1.00 98.12           C  
ATOM   1559  CB  ALA A  97       4.829  -1.993 -11.065  1.00 98.12           C  
ATOM   1560  HB1 ALA A  97       5.229  -1.004 -11.286  1.00 98.12           H  
ATOM   1561  HB2 ALA A  97       5.321  -2.727 -11.703  1.00 98.12           H  
ATOM   1562  HB3 ALA A  97       3.759  -2.000 -11.274  1.00 98.12           H  
ATOM   1563  O   ALA A  97       3.405  -3.755  -8.581  1.00 98.12           O  
ATOM   1564  N   ARG A  98       5.168  -4.794  -9.518  1.00 97.91           N  
ATOM   1565  H   ARG A  98       6.025  -4.669 -10.039  1.00 97.91           H  
ATOM   1566  CA  ARG A  98       4.772  -6.161  -9.149  1.00 97.91           C  
ATOM   1567  HA  ARG A  98       3.763  -6.347  -9.515  1.00 97.91           H  
ATOM   1568  C   ARG A  98       4.747  -6.351  -7.632  1.00 97.91           C  
ATOM   1569  CB  ARG A  98       5.747  -7.141  -9.818  1.00 97.91           C  
ATOM   1570  HB2 ARG A  98       5.831  -6.903 -10.879  1.00 97.91           H  
ATOM   1571  HB3 ARG A  98       6.735  -7.017  -9.373  1.00 97.91           H  
ATOM   1572  O   ARG A  98       3.785  -6.906  -7.100  1.00 97.91           O  
ATOM   1573  CG  ARG A  98       5.301  -8.603  -9.682  1.00 97.91           C  
ATOM   1574  HG2 ARG A  98       4.449  -8.769 -10.342  1.00 97.91           H  
ATOM   1575  HG3 ARG A  98       4.991  -8.819  -8.659  1.00 97.91           H  
ATOM   1576  CD  ARG A  98       6.435  -9.560 -10.073  1.00 97.91           C  
ATOM   1577  HD2 ARG A  98       6.038 -10.568 -10.182  1.00 97.91           H  
ATOM   1578  HD3 ARG A  98       6.837  -9.259 -11.041  1.00 97.91           H  
ATOM   1579  NE  ARG A  98       7.529  -9.555  -9.081  1.00 97.91           N  
ATOM   1580  HE  ARG A  98       8.372  -9.055  -9.324  1.00 97.91           H  
ATOM   1581  NH1 ARG A  98       6.550 -10.858  -7.462  1.00 97.91           N  
ATOM   1582 HH11 ARG A  98       5.743 -10.959  -8.061  1.00 97.91           H  
ATOM   1583 HH12 ARG A  98       6.613 -11.312  -6.562  1.00 97.91           H  
ATOM   1584  NH2 ARG A  98       8.588 -10.039  -7.136  1.00 97.91           N  
ATOM   1585 HH21 ARG A  98       8.662 -10.478  -6.229  1.00 97.91           H  
ATOM   1586 HH22 ARG A  98       9.324  -9.410  -7.423  1.00 97.91           H  
ATOM   1587  CZ  ARG A  98       7.553 -10.147  -7.904  1.00 97.91           C  
ATOM   1588  N   GLN A  99       5.775  -5.878  -6.928  1.00 98.07           N  
ATOM   1589  H   GLN A  99       6.548  -5.469  -7.434  1.00 98.07           H  
ATOM   1590  CA  GLN A  99       5.844  -5.929  -5.466  1.00 98.07           C  
ATOM   1591  HA  GLN A  99       5.743  -6.962  -5.135  1.00 98.07           H  
ATOM   1592  C   GLN A  99       4.714  -5.125  -4.822  1.00 98.07           C  
ATOM   1593  CB  GLN A  99       7.191  -5.382  -4.983  1.00 98.07           C  
ATOM   1594  HB2 GLN A  99       7.136  -5.220  -3.906  1.00 98.07           H  
ATOM   1595  HB3 GLN A  99       7.389  -4.424  -5.464  1.00 98.07           H  
ATOM   1596  O   GLN A  99       4.077  -5.605  -3.882  1.00 98.07           O  
ATOM   1597  CG  GLN A  99       8.352  -6.344  -5.262  1.00 98.07           C  
ATOM   1598  HG2 GLN A  99       8.409  -6.570  -6.327  1.00 98.07           H  
ATOM   1599  HG3 GLN A  99       8.179  -7.281  -4.733  1.00 98.07           H  
ATOM   1600  CD  GLN A  99       9.692  -5.776  -4.809  1.00 98.07           C  
ATOM   1601  NE2 GLN A  99      10.775  -6.450  -5.107  1.00 98.07           N  
ATOM   1602 HE21 GLN A  99      11.653  -6.004  -4.883  1.00 98.07           H  
ATOM   1603 HE22 GLN A  99      10.723  -7.170  -5.813  1.00 98.07           H  
ATOM   1604  OE1 GLN A  99       9.785  -4.746  -4.159  1.00 98.07           O  
ATOM   1605  N   LEU A 100       4.423  -3.934  -5.350  1.00 98.13           N  
ATOM   1606  H   LEU A 100       5.012  -3.577  -6.089  1.00 98.13           H  
ATOM   1607  CA  LEU A 100       3.330  -3.099  -4.868  1.00 98.13           C  
ATOM   1608  HA  LEU A 100       3.480  -2.939  -3.800  1.00 98.13           H  
ATOM   1609  C   LEU A 100       1.973  -3.787  -5.049  1.00 98.13           C  
ATOM   1610  CB  LEU A 100       3.385  -1.743  -5.591  1.00 98.13           C  
ATOM   1611  HB2 LEU A 100       4.362  -1.291  -5.417  1.00 98.13           H  
ATOM   1612  HB3 LEU A 100       3.283  -1.913  -6.663  1.00 98.13           H  
ATOM   1613  O   LEU A 100       1.150  -3.756  -4.136  1.00 98.13           O  
ATOM   1614  CG  LEU A 100       2.291  -0.760  -5.143  1.00 98.13           C  
ATOM   1615  HG  LEU A 100       1.309  -1.198  -5.324  1.00 98.13           H  
ATOM   1616  CD1 LEU A 100       2.404  -0.394  -3.661  1.00 98.13           C  
ATOM   1617 HD11 LEU A 100       2.204  -1.269  -3.044  1.00 98.13           H  
ATOM   1618 HD12 LEU A 100       3.406  -0.023  -3.446  1.00 98.13           H  
ATOM   1619 HD13 LEU A 100       1.677   0.378  -3.407  1.00 98.13           H  
ATOM   1620  CD2 LEU A 100       2.376   0.526  -5.966  1.00 98.13           C  
ATOM   1621 HD21 LEU A 100       1.595   1.223  -5.663  1.00 98.13           H  
ATOM   1622 HD22 LEU A 100       2.265   0.291  -7.024  1.00 98.13           H  
ATOM   1623 HD23 LEU A 100       3.349   0.994  -5.813  1.00 98.13           H  
ATOM   1624  N   GLU A 101       1.739  -4.430  -6.193  1.00 97.88           N  
ATOM   1625  H   GLU A 101       2.426  -4.384  -6.932  1.00 97.88           H  
ATOM   1626  CA  GLU A 101       0.486  -5.145  -6.445  1.00 97.88           C  
ATOM   1627  HA  GLU A 101      -0.334  -4.471  -6.196  1.00 97.88           H  
ATOM   1628  C   GLU A 101       0.334  -6.371  -5.536  1.00 97.88           C  
ATOM   1629  CB  GLU A 101       0.394  -5.506  -7.936  1.00 97.88           C  
ATOM   1630  HB2 GLU A 101       1.097  -6.308  -8.161  1.00 97.88           H  
ATOM   1631  HB3 GLU A 101       0.675  -4.638  -8.532  1.00 97.88           H  
ATOM   1632  O   GLU A 101      -0.719  -6.577  -4.931  1.00 97.88           O  
ATOM   1633  CG  GLU A 101      -1.020  -5.940  -8.352  1.00 97.88           C  
ATOM   1634  HG2 GLU A 101      -1.261  -6.872  -7.841  1.00 97.88           H  
ATOM   1635  HG3 GLU A 101      -1.016  -6.141  -9.423  1.00 97.88           H  
ATOM   1636  CD  GLU A 101      -2.102  -4.882  -8.042  1.00 97.88           C  
ATOM   1637  OE1 GLU A 101      -3.262  -5.292  -7.824  1.00 97.88           O  
ATOM   1638  OE2 GLU A 101      -1.780  -3.665  -7.966  1.00 97.88           O  
ATOM   1639  N   HIS A 102       1.417  -7.126  -5.334  1.00 97.66           N  
ATOM   1640  H   HIS A 102       2.255  -6.920  -5.858  1.00 97.66           H  
ATOM   1641  CA  HIS A 102       1.441  -8.216  -4.361  1.00 97.66           C  
ATOM   1642  HA  HIS A 102       0.662  -8.933  -4.620  1.00 97.66           H  
ATOM   1643  C   HIS A 102       1.149  -7.714  -2.937  1.00 97.66           C  
ATOM   1644  CB  HIS A 102       2.799  -8.922  -4.437  1.00 97.66           C  
ATOM   1645  HB2 HIS A 102       3.597  -8.210  -4.226  1.00 97.66           H  
ATOM   1646  HB3 HIS A 102       2.947  -9.301  -5.448  1.00 97.66           H  
ATOM   1647  O   HIS A 102       0.359  -8.318  -2.210  1.00 97.66           O  
ATOM   1648  CG  HIS A 102       2.904 -10.068  -3.466  1.00 97.66           C  
ATOM   1649  CD2 HIS A 102       2.578 -11.375  -3.707  1.00 97.66           C  
ATOM   1650  HD2 HIS A 102       2.214 -11.779  -4.640  1.00 97.66           H  
ATOM   1651  ND1 HIS A 102       3.289  -9.982  -2.147  1.00 97.66           N  
ATOM   1652  HD1 HIS A 102       3.582  -9.143  -1.666  1.00 97.66           H  
ATOM   1653  CE1 HIS A 102       3.195 -11.207  -1.606  1.00 97.66           C  
ATOM   1654  HE1 HIS A 102       3.430 -11.457  -0.582  1.00 97.66           H  
ATOM   1655  NE2 HIS A 102       2.774 -12.091  -2.523  1.00 97.66           N  
ATOM   1656  N   HIS A 103       1.743  -6.588  -2.533  1.00 97.31           N  
ATOM   1657  H   HIS A 103       2.397  -6.134  -3.155  1.00 97.31           H  
ATOM   1658  CA  HIS A 103       1.505  -6.002  -1.217  1.00 97.31           C  
ATOM   1659  HA  HIS A 103       1.680  -6.773  -0.467  1.00 97.31           H  
ATOM   1660  C   HIS A 103       0.053  -5.535  -1.050  1.00 97.31           C  
ATOM   1661  CB  HIS A 103       2.498  -4.861  -0.969  1.00 97.31           C  
ATOM   1662  HB2 HIS A 103       2.260  -4.015  -1.614  1.00 97.31           H  
ATOM   1663  HB3 HIS A 103       3.505  -5.199  -1.213  1.00 97.31           H  
ATOM   1664  O   HIS A 103      -0.567  -5.818  -0.027  1.00 97.31           O  
ATOM   1665  CG  HIS A 103       2.493  -4.418   0.471  1.00 97.31           C  
ATOM   1666  CD2 HIS A 103       2.014  -3.237   0.969  1.00 97.31           C  
ATOM   1667  HD2 HIS A 103       1.583  -2.432   0.392  1.00 97.31           H  
ATOM   1668  ND1 HIS A 103       2.937  -5.159   1.542  1.00 97.31           N  
ATOM   1669  HD1 HIS A 103       3.370  -6.071   1.502  1.00 97.31           H  
ATOM   1670  CE1 HIS A 103       2.730  -4.442   2.659  1.00 97.31           C  
ATOM   1671  HE1 HIS A 103       2.988  -4.760   3.658  1.00 97.31           H  
ATOM   1672  NE2 HIS A 103       2.164  -3.263   2.359  1.00 97.31           N  
ATOM   1673  N   LYS A 104      -0.532  -4.890  -2.068  1.00 98.06           N  
ATOM   1674  H   LYS A 104       0.025  -4.691  -2.887  1.00 98.06           H  
ATOM   1675  CA  LYS A 104      -1.956  -4.516  -2.069  1.00 98.06           C  
ATOM   1676  HA  LYS A 104      -2.163  -3.863  -1.221  1.00 98.06           H  
ATOM   1677  C   LYS A 104      -2.863  -5.732  -1.916  1.00 98.06           C  
ATOM   1678  CB  LYS A 104      -2.314  -3.798  -3.372  1.00 98.06           C  
ATOM   1679  HB2 LYS A 104      -3.399  -3.778  -3.474  1.00 98.06           H  
ATOM   1680  HB3 LYS A 104      -1.914  -4.369  -4.210  1.00 98.06           H  
ATOM   1681  O   LYS A 104      -3.795  -5.687  -1.115  1.00 98.06           O  
ATOM   1682  CG  LYS A 104      -1.808  -2.354  -3.436  1.00 98.06           C  
ATOM   1683  HG2 LYS A 104      -0.738  -2.308  -3.234  1.00 98.06           H  
ATOM   1684  HG3 LYS A 104      -2.339  -1.742  -2.707  1.00 98.06           H  
ATOM   1685  CD  LYS A 104      -2.093  -1.854  -4.851  1.00 98.06           C  
ATOM   1686  HD2 LYS A 104      -1.588  -2.519  -5.552  1.00 98.06           H  
ATOM   1687  HD3 LYS A 104      -3.164  -1.907  -5.047  1.00 98.06           H  
ATOM   1688  CE  LYS A 104      -1.600  -0.433  -5.096  1.00 98.06           C  
ATOM   1689  HE2 LYS A 104      -2.174   0.267  -4.488  1.00 98.06           H  
ATOM   1690  HE3 LYS A 104      -0.551  -0.376  -4.802  1.00 98.06           H  
ATOM   1691  NZ  LYS A 104      -1.744  -0.141  -6.542  1.00 98.06           N  
ATOM   1692  HZ1 LYS A 104      -2.716  -0.150  -6.815  1.00 98.06           H  
ATOM   1693  HZ2 LYS A 104      -1.316   0.737  -6.799  1.00 98.06           H  
ATOM   1694  HZ3 LYS A 104      -1.313  -0.885  -7.072  1.00 98.06           H  
ATOM   1695  N   ALA A 105      -2.586  -6.812  -2.646  1.00 97.47           N  
ATOM   1696  H   ALA A 105      -1.837  -6.763  -3.321  1.00 97.47           H  
ATOM   1697  CA  ALA A 105      -3.351  -8.050  -2.546  1.00 97.47           C  
ATOM   1698  HA  ALA A 105      -4.402  -7.825  -2.727  1.00 97.47           H  
ATOM   1699  C   ALA A 105      -3.248  -8.666  -1.140  1.00 97.47           C  
ATOM   1700  CB  ALA A 105      -2.873  -9.010  -3.640  1.00 97.47           C  
ATOM   1701  HB1 ALA A 105      -1.822  -9.258  -3.495  1.00 97.47           H  
ATOM   1702  HB2 ALA A 105      -2.994  -8.545  -4.618  1.00 97.47           H  
ATOM   1703  HB3 ALA A 105      -3.464  -9.926  -3.609  1.00 97.47           H  
ATOM   1704  O   ALA A 105      -4.271  -8.997  -0.540  1.00 97.47           O  
ATOM   1705  N   ALA A 106      -2.039  -8.744  -0.576  1.00 97.22           N  
ATOM   1706  H   ALA A 106      -1.233  -8.475  -1.122  1.00 97.22           H  
ATOM   1707  CA  ALA A 106      -1.815  -9.261   0.774  1.00 97.22           C  
ATOM   1708  HA  ALA A 106      -2.218 -10.271   0.831  1.00 97.22           H  
ATOM   1709  C   ALA A 106      -2.529  -8.419   1.846  1.00 97.22           C  
ATOM   1710  CB  ALA A 106      -0.303  -9.329   1.021  1.00 97.22           C  
ATOM   1711  HB1 ALA A 106       0.133  -8.332   0.970  1.00 97.22           H  
ATOM   1712  HB2 ALA A 106       0.165  -9.963   0.267  1.00 97.22           H  
ATOM   1713  HB3 ALA A 106      -0.114  -9.753   2.007  1.00 97.22           H  
ATOM   1714  O   ALA A 106      -3.230  -8.964   2.699  1.00 97.22           O  
ATOM   1715  N   THR A 107      -2.420  -7.090   1.772  1.00 97.13           N  
ATOM   1716  H   THR A 107      -1.774  -6.689   1.106  1.00 97.13           H  
ATOM   1717  CA  THR A 107      -3.101  -6.180   2.702  1.00 97.13           C  
ATOM   1718  HA  THR A 107      -2.849  -6.477   3.720  1.00 97.13           H  
ATOM   1719  C   THR A 107      -4.617  -6.272   2.564  1.00 97.13           C  
ATOM   1720  CB  THR A 107      -2.615  -4.737   2.511  1.00 97.13           C  
ATOM   1721  HB  THR A 107      -2.773  -4.424   1.479  1.00 97.13           H  
ATOM   1722  O   THR A 107      -5.316  -6.293   3.575  1.00 97.13           O  
ATOM   1723  CG2 THR A 107      -3.294  -3.742   3.456  1.00 97.13           C  
ATOM   1724 HG21 THR A 107      -2.863  -2.751   3.319  1.00 97.13           H  
ATOM   1725 HG22 THR A 107      -4.362  -3.683   3.245  1.00 97.13           H  
ATOM   1726 HG23 THR A 107      -3.151  -4.056   4.490  1.00 97.13           H  
ATOM   1727  OG1 THR A 107      -1.242  -4.714   2.821  1.00 97.13           O  
ATOM   1728  HG1 THR A 107      -0.885  -3.831   2.696  1.00 97.13           H  
ATOM   1729  N   LYS A 108      -5.148  -6.390   1.341  1.00 97.64           N  
ATOM   1730  H   LYS A 108      -4.530  -6.361   0.542  1.00 97.64           H  
ATOM   1731  CA  LYS A 108      -6.585  -6.585   1.112  1.00 97.64           C  
ATOM   1732  HA  LYS A 108      -7.126  -5.767   1.588  1.00 97.64           H  
ATOM   1733  C   LYS A 108      -7.085  -7.870   1.775  1.00 97.64           C  
ATOM   1734  CB  LYS A 108      -6.873  -6.553  -0.395  1.00 97.64           C  
ATOM   1735  HB2 LYS A 108      -6.334  -7.362  -0.889  1.00 97.64           H  
ATOM   1736  HB3 LYS A 108      -6.524  -5.604  -0.801  1.00 97.64           H  
ATOM   1737  O   LYS A 108      -8.055  -7.812   2.526  1.00 97.64           O  
ATOM   1738  CG  LYS A 108      -8.372  -6.696  -0.681  1.00 97.64           C  
ATOM   1739  HG2 LYS A 108      -8.719  -7.662  -0.315  1.00 97.64           H  
ATOM   1740  HG3 LYS A 108      -8.919  -5.906  -0.166  1.00 97.64           H  
ATOM   1741  CD  LYS A 108      -8.653  -6.616  -2.182  1.00 97.64           C  
ATOM   1742  HD2 LYS A 108      -8.068  -7.378  -2.697  1.00 97.64           H  
ATOM   1743  HD3 LYS A 108      -8.380  -5.628  -2.555  1.00 97.64           H  
ATOM   1744  CE  LYS A 108     -10.144  -6.876  -2.396  1.00 97.64           C  
ATOM   1745  HE2 LYS A 108     -10.390  -7.835  -1.941  1.00 97.64           H  
ATOM   1746  HE3 LYS A 108     -10.722  -6.127  -1.854  1.00 97.64           H  
ATOM   1747  NZ  LYS A 108     -10.504  -6.893  -3.831  1.00 97.64           N  
ATOM   1748  HZ1 LYS A 108      -9.983  -7.620  -4.301  1.00 97.64           H  
ATOM   1749  HZ2 LYS A 108     -11.488  -7.102  -3.917  1.00 97.64           H  
ATOM   1750  HZ3 LYS A 108     -10.304  -6.002  -4.263  1.00 97.64           H  
ATOM   1751  N   ILE A 109      -6.389  -8.991   1.568  1.00 97.69           N  
ATOM   1752  H   ILE A 109      -5.600  -8.952   0.939  1.00 97.69           H  
ATOM   1753  CA  ILE A 109      -6.718 -10.278   2.203  1.00 97.69           C  
ATOM   1754  HA  ILE A 109      -7.736 -10.553   1.929  1.00 97.69           H  
ATOM   1755  C   ILE A 109      -6.685 -10.145   3.731  1.00 97.69           C  
ATOM   1756  CB  ILE A 109      -5.760 -11.386   1.702  1.00 97.69           C  
ATOM   1757  HB  ILE A 109      -4.735 -11.030   1.804  1.00 97.69           H  
ATOM   1758  O   ILE A 109      -7.630 -10.553   4.404  1.00 97.69           O  
ATOM   1759  CG1 ILE A 109      -6.033 -11.694   0.211  1.00 97.69           C  
ATOM   1760 HG12 ILE A 109      -6.980 -12.226   0.118  1.00 97.69           H  
ATOM   1761 HG13 ILE A 109      -6.130 -10.764  -0.348  1.00 97.69           H  
ATOM   1762  CG2 ILE A 109      -5.905 -12.675   2.536  1.00 97.69           C  
ATOM   1763 HG21 ILE A 109      -5.610 -12.500   3.571  1.00 97.69           H  
ATOM   1764 HG22 ILE A 109      -6.938 -13.023   2.511  1.00 97.69           H  
ATOM   1765 HG23 ILE A 109      -5.253 -13.458   2.149  1.00 97.69           H  
ATOM   1766  CD1 ILE A 109      -4.927 -12.518  -0.462  1.00 97.69           C  
ATOM   1767 HD11 ILE A 109      -3.963 -12.026  -0.327  1.00 97.69           H  
ATOM   1768 HD12 ILE A 109      -4.886 -13.525  -0.046  1.00 97.69           H  
ATOM   1769 HD13 ILE A 109      -5.136 -12.595  -1.528  1.00 97.69           H  
ATOM   1770  N   PHE A 110      -5.640  -9.527   4.285  1.00 96.95           N  
ATOM   1771  H   PHE A 110      -4.879  -9.236   3.689  1.00 96.95           H  
ATOM   1772  CA  PHE A 110      -5.512  -9.320   5.728  1.00 96.95           C  
ATOM   1773  HA  PHE A 110      -5.551 -10.289   6.226  1.00 96.95           H  
ATOM   1774  C   PHE A 110      -6.651  -8.463   6.301  1.00 96.95           C  
ATOM   1775  CB  PHE A 110      -4.147  -8.681   6.008  1.00 96.95           C  
ATOM   1776  HB2 PHE A 110      -4.060  -7.753   5.444  1.00 96.95           H  
ATOM   1777  HB3 PHE A 110      -3.366  -9.352   5.650  1.00 96.95           H  
ATOM   1778  O   PHE A 110      -7.232  -8.799   7.335  1.00 96.95           O  
ATOM   1779  CG  PHE A 110      -3.895  -8.389   7.474  1.00 96.95           C  
ATOM   1780  CD1 PHE A 110      -4.030  -7.078   7.970  1.00 96.95           C  
ATOM   1781  HD1 PHE A 110      -4.314  -6.274   7.307  1.00 96.95           H  
ATOM   1782  CD2 PHE A 110      -3.526  -9.433   8.343  1.00 96.95           C  
ATOM   1783  HD2 PHE A 110      -3.428 -10.440   7.967  1.00 96.95           H  
ATOM   1784  CE1 PHE A 110      -3.770  -6.809   9.326  1.00 96.95           C  
ATOM   1785  HE1 PHE A 110      -3.858  -5.801   9.704  1.00 96.95           H  
ATOM   1786  CE2 PHE A 110      -3.271  -9.164   9.699  1.00 96.95           C  
ATOM   1787  HE2 PHE A 110      -2.974  -9.965  10.360  1.00 96.95           H  
ATOM   1788  CZ  PHE A 110      -3.383  -7.851  10.189  1.00 96.95           C  
ATOM   1789  HZ  PHE A 110      -3.173  -7.643  11.228  1.00 96.95           H  
ATOM   1790  N   VAL A 111      -7.011  -7.363   5.636  1.00 98.36           N  
ATOM   1791  H   VAL A 111      -6.503  -7.126   4.796  1.00 98.36           H  
ATOM   1792  CA  VAL A 111      -8.114  -6.487   6.063  1.00 98.36           C  
ATOM   1793  HA  VAL A 111      -7.960  -6.216   7.108  1.00 98.36           H  
ATOM   1794  C   VAL A 111      -9.457  -7.217   5.993  1.00 98.36           C  
ATOM   1795  CB  VAL A 111      -8.126  -5.188   5.233  1.00 98.36           C  
ATOM   1796  HB  VAL A 111      -8.057  -5.435   4.173  1.00 98.36           H  
ATOM   1797  O   VAL A 111     -10.254  -7.116   6.926  1.00 98.36           O  
ATOM   1798  CG1 VAL A 111      -9.395  -4.352   5.451  1.00 98.36           C  
ATOM   1799 HG11 VAL A 111     -10.264  -4.879   5.055  1.00 98.36           H  
ATOM   1800 HG12 VAL A 111      -9.307  -3.404   4.921  1.00 98.36           H  
ATOM   1801 HG13 VAL A 111      -9.538  -4.161   6.515  1.00 98.36           H  
ATOM   1802  CG2 VAL A 111      -6.934  -4.299   5.617  1.00 98.36           C  
ATOM   1803 HG21 VAL A 111      -6.891  -3.433   4.957  1.00 98.36           H  
ATOM   1804 HG22 VAL A 111      -7.033  -3.962   6.649  1.00 98.36           H  
ATOM   1805 HG23 VAL A 111      -5.998  -4.849   5.520  1.00 98.36           H  
ATOM   1806  N   GLU A 112      -9.711  -7.984   4.933  1.00 97.96           N  
ATOM   1807  H   GLU A 112      -9.027  -8.032   4.191  1.00 97.96           H  
ATOM   1808  CA  GLU A 112     -10.946  -8.761   4.773  1.00 97.96           C  
ATOM   1809  HA  GLU A 112     -11.802  -8.101   4.915  1.00 97.96           H  
ATOM   1810  C   GLU A 112     -11.070  -9.869   5.827  1.00 97.96           C  
ATOM   1811  CB  GLU A 112     -11.018  -9.337   3.350  1.00 97.96           C  
ATOM   1812  HB2 GLU A 112     -11.796 -10.100   3.317  1.00 97.96           H  
ATOM   1813  HB3 GLU A 112     -10.064  -9.801   3.102  1.00 97.96           H  
ATOM   1814  O   GLU A 112     -12.138 -10.034   6.423  1.00 97.96           O  
ATOM   1815  CG  GLU A 112     -11.366  -8.246   2.321  1.00 97.96           C  
ATOM   1816  HG2 GLU A 112     -10.683  -7.404   2.439  1.00 97.96           H  
ATOM   1817  HG3 GLU A 112     -12.369  -7.879   2.540  1.00 97.96           H  
ATOM   1818  CD  GLU A 112     -11.314  -8.722   0.858  1.00 97.96           C  
ATOM   1819  OE1 GLU A 112     -11.581  -7.874  -0.030  1.00 97.96           O  
ATOM   1820  OE2 GLU A 112     -11.011  -9.908   0.609  1.00 97.96           O  
ATOM   1821  N   GLN A 113      -9.975 -10.571   6.130  1.00 97.96           N  
ATOM   1822  H   GLN A 113      -9.135 -10.404   5.593  1.00 97.96           H  
ATOM   1823  CA  GLN A 113      -9.929 -11.577   7.193  1.00 97.96           C  
ATOM   1824  HA  GLN A 113     -10.703 -12.322   7.011  1.00 97.96           H  
ATOM   1825  C   GLN A 113     -10.206 -10.965   8.568  1.00 97.96           C  
ATOM   1826  CB  GLN A 113      -8.564 -12.275   7.191  1.00 97.96           C  
ATOM   1827  HB2 GLN A 113      -7.774 -11.528   7.121  1.00 97.96           H  
ATOM   1828  HB3 GLN A 113      -8.440 -12.815   8.130  1.00 97.96           H  
ATOM   1829  O   GLN A 113     -11.089 -11.443   9.280  1.00 97.96           O  
ATOM   1830  CG  GLN A 113      -8.436 -13.285   6.042  1.00 97.96           C  
ATOM   1831  HG2 GLN A 113      -9.182 -14.068   6.176  1.00 97.96           H  
ATOM   1832  HG3 GLN A 113      -8.628 -12.798   5.086  1.00 97.96           H  
ATOM   1833  CD  GLN A 113      -7.056 -13.932   5.989  1.00 97.96           C  
ATOM   1834  NE2 GLN A 113      -6.893 -14.988   5.224  1.00 97.96           N  
ATOM   1835 HE21 GLN A 113      -7.647 -15.341   4.652  1.00 97.96           H  
ATOM   1836 HE22 GLN A 113      -5.960 -15.375   5.212  1.00 97.96           H  
ATOM   1837  OE1 GLN A 113      -6.103 -13.522   6.627  1.00 97.96           O  
ATOM   1838  N   ASN A 114      -9.525  -9.870   8.921  1.00 98.23           N  
ATOM   1839  H   ASN A 114      -8.799  -9.533   8.304  1.00 98.23           H  
ATOM   1840  CA  ASN A 114      -9.750  -9.185  10.196  1.00 98.23           C  
ATOM   1841  HA  ASN A 114      -9.603  -9.891  11.014  1.00 98.23           H  
ATOM   1842  C   ASN A 114     -11.175  -8.649  10.312  1.00 98.23           C  
ATOM   1843  CB  ASN A 114      -8.754  -8.032  10.347  1.00 98.23           C  
ATOM   1844  HB2 ASN A 114      -9.096  -7.357  11.131  1.00 98.23           H  
ATOM   1845  HB3 ASN A 114      -8.682  -7.468   9.417  1.00 98.23           H  
ATOM   1846  O   ASN A 114     -11.811  -8.794  11.356  1.00 98.23           O  
ATOM   1847  CG  ASN A 114      -7.395  -8.529  10.773  1.00 98.23           C  
ATOM   1848  ND2 ASN A 114      -6.390  -8.286   9.982  1.00 98.23           N  
ATOM   1849 HD21 ASN A 114      -6.567  -8.036   9.019  1.00 98.23           H  
ATOM   1850 HD22 ASN A 114      -5.484  -8.638  10.254  1.00 98.23           H  
ATOM   1851  OD1 ASN A 114      -7.230  -9.126  11.818  1.00 98.23           O  
ATOM   1852  N   ARG A 115     -11.709  -8.066   9.233  1.00 98.13           N  
ATOM   1853  H   ARG A 115     -11.129  -7.953   8.415  1.00 98.13           H  
ATOM   1854  CA  ARG A 115     -13.096  -7.596   9.194  1.00 98.13           C  
ATOM   1855  HA  ARG A 115     -13.248  -6.899  10.018  1.00 98.13           H  
ATOM   1856  C   ARG A 115     -14.071  -8.751   9.410  1.00 98.13           C  
ATOM   1857  CB  ARG A 115     -13.343  -6.867   7.867  1.00 98.13           C  
ATOM   1858  HB2 ARG A 115     -13.191  -7.558   7.038  1.00 98.13           H  
ATOM   1859  HB3 ARG A 115     -12.628  -6.050   7.773  1.00 98.13           H  
ATOM   1860  O   ARG A 115     -14.997  -8.609  10.203  1.00 98.13           O  
ATOM   1861  CG  ARG A 115     -14.764  -6.295   7.800  1.00 98.13           C  
ATOM   1862  HG2 ARG A 115     -15.492  -7.101   7.891  1.00 98.13           H  
ATOM   1863  HG3 ARG A 115     -14.910  -5.588   8.617  1.00 98.13           H  
ATOM   1864  CD  ARG A 115     -14.992  -5.587   6.465  1.00 98.13           C  
ATOM   1865  HD2 ARG A 115     -14.784  -6.288   5.657  1.00 98.13           H  
ATOM   1866  HD3 ARG A 115     -14.303  -4.745   6.391  1.00 98.13           H  
ATOM   1867  NE  ARG A 115     -16.382  -5.108   6.356  1.00 98.13           N  
ATOM   1868  HE  ARG A 115     -16.989  -5.288   7.143  1.00 98.13           H  
ATOM   1869  NH1 ARG A 115     -16.205  -4.177   4.267  1.00 98.13           N  
ATOM   1870 HH11 ARG A 115     -15.239  -4.469   4.227  1.00 98.13           H  
ATOM   1871 HH12 ARG A 115     -16.619  -3.695   3.483  1.00 98.13           H  
ATOM   1872  NH2 ARG A 115     -18.157  -4.102   5.349  1.00 98.13           N  
ATOM   1873 HH21 ARG A 115     -18.554  -3.609   4.562  1.00 98.13           H  
ATOM   1874 HH22 ARG A 115     -18.734  -4.299   6.154  1.00 98.13           H  
ATOM   1875  CZ  ARG A 115     -16.906  -4.467   5.328  1.00 98.13           C  
ATOM   1876  N   SER A 116     -13.865  -9.884   8.740  1.00 97.99           N  
ATOM   1877  H   SER A 116     -13.089  -9.920   8.095  1.00 97.99           H  
ATOM   1878  CA  SER A 116     -14.701 -11.081   8.889  1.00 97.99           C  
ATOM   1879  HA  SER A 116     -15.738 -10.824   8.671  1.00 97.99           H  
ATOM   1880  C   SER A 116     -14.647 -11.646  10.313  1.00 97.99           C  
ATOM   1881  CB  SER A 116     -14.251 -12.138   7.878  1.00 97.99           C  
ATOM   1882  HB2 SER A 116     -13.224 -12.439   8.085  1.00 97.99           H  
ATOM   1883  HB3 SER A 116     -14.302 -11.723   6.871  1.00 97.99           H  
ATOM   1884  O   SER A 116     -15.685 -11.920  10.926  1.00 97.99           O  
ATOM   1885  OG  SER A 116     -15.103 -13.260   7.964  1.00 97.99           O  
ATOM   1886  HG  SER A 116     -14.803 -13.923   7.338  1.00 97.99           H  
ATOM   1887  N   GLN A 117     -13.444 -11.743  10.885  1.00 98.08           N  
ATOM   1888  H   GLN A 117     -12.628 -11.523  10.333  1.00 98.08           H  
ATOM   1889  CA  GLN A 117     -13.234 -12.217  12.249  1.00 98.08           C  
ATOM   1890  HA  GLN A 117     -13.696 -13.199  12.347  1.00 98.08           H  
ATOM   1891  C   GLN A 117     -13.883 -11.285  13.277  1.00 98.08           C  
ATOM   1892  CB  GLN A 117     -11.727 -12.361  12.496  1.00 98.08           C  
ATOM   1893  HB2 GLN A 117     -11.252 -11.381  12.449  1.00 98.08           H  
ATOM   1894  HB3 GLN A 117     -11.302 -12.988  11.713  1.00 98.08           H  
ATOM   1895  O   GLN A 117     -14.597 -11.754  14.164  1.00 98.08           O  
ATOM   1896  CG  GLN A 117     -11.431 -13.009  13.858  1.00 98.08           C  
ATOM   1897  HG2 GLN A 117     -11.928 -13.978  13.909  1.00 98.08           H  
ATOM   1898  HG3 GLN A 117     -11.814 -12.379  14.661  1.00 98.08           H  
ATOM   1899  CD  GLN A 117      -9.939 -13.218  14.095  1.00 98.08           C  
ATOM   1900  NE2 GLN A 117      -9.557 -13.867  15.172  1.00 98.08           N  
ATOM   1901 HE21 GLN A 117     -10.220 -14.272  15.817  1.00 98.08           H  
ATOM   1902 HE22 GLN A 117      -8.557 -13.980  15.259  1.00 98.08           H  
ATOM   1903  OE1 GLN A 117      -9.088 -12.809  13.333  1.00 98.08           O  
ATOM   1904  N   LEU A 118     -13.691  -9.969  13.138  1.00 98.57           N  
ATOM   1905  H   LEU A 118     -13.066  -9.648  12.413  1.00 98.57           H  
ATOM   1906  CA  LEU A 118     -14.316  -8.969  14.000  1.00 98.57           C  
ATOM   1907  HA  LEU A 118     -14.020  -9.173  15.029  1.00 98.57           H  
ATOM   1908  C   LEU A 118     -15.840  -9.061  13.921  1.00 98.57           C  
ATOM   1909  CB  LEU A 118     -13.817  -7.568  13.600  1.00 98.57           C  
ATOM   1910  HB2 LEU A 118     -12.731  -7.543  13.686  1.00 98.57           H  
ATOM   1911  HB3 LEU A 118     -14.072  -7.393  12.555  1.00 98.57           H  
ATOM   1912  O   LEU A 118     -16.501  -9.117  14.955  1.00 98.57           O  
ATOM   1913  CG  LEU A 118     -14.410  -6.426  14.449  1.00 98.57           C  
ATOM   1914  HG  LEU A 118     -15.499  -6.460  14.403  1.00 98.57           H  
ATOM   1915  CD1 LEU A 118     -13.973  -6.513  15.913  1.00 98.57           C  
ATOM   1916 HD11 LEU A 118     -12.885  -6.528  15.978  1.00 98.57           H  
ATOM   1917 HD12 LEU A 118     -14.354  -5.649  16.458  1.00 98.57           H  
ATOM   1918 HD13 LEU A 118     -14.380  -7.413  16.373  1.00 98.57           H  
ATOM   1919  CD2 LEU A 118     -13.962  -5.079  13.886  1.00 98.57           C  
ATOM   1920 HD21 LEU A 118     -14.405  -4.270  14.466  1.00 98.57           H  
ATOM   1921 HD22 LEU A 118     -14.290  -4.986  12.850  1.00 98.57           H  
ATOM   1922 HD23 LEU A 118     -12.876  -4.999  13.926  1.00 98.57           H  
ATOM   1923  N   ASN A 119     -16.396  -9.137  12.711  1.00 98.44           N  
ATOM   1924  H   ASN A 119     -15.798  -9.087  11.899  1.00 98.44           H  
ATOM   1925  CA  ASN A 119     -17.840  -9.199  12.511  1.00 98.44           C  
ATOM   1926  HA  ASN A 119     -18.285  -8.351  13.033  1.00 98.44           H  
ATOM   1927  C   ASN A 119     -18.445 -10.477  13.115  1.00 98.44           C  
ATOM   1928  CB  ASN A 119     -18.126  -9.073  11.005  1.00 98.44           C  
ATOM   1929  HB2 ASN A 119     -17.452  -8.338  10.564  1.00 98.44           H  
ATOM   1930  HB3 ASN A 119     -17.964 -10.031  10.510  1.00 98.44           H  
ATOM   1931  O   ASN A 119     -19.488 -10.428  13.766  1.00 98.44           O  
ATOM   1932  CG  ASN A 119     -19.523  -8.562  10.725  1.00 98.44           C  
ATOM   1933  ND2 ASN A 119     -20.108  -8.927   9.610  1.00 98.44           N  
ATOM   1934 HD21 ASN A 119     -21.056  -8.600   9.491  1.00 98.44           H  
ATOM   1935 HD22 ASN A 119     -19.680  -9.605   8.996  1.00 98.44           H  
ATOM   1936  OD1 ASN A 119     -20.086  -7.788  11.474  1.00 98.44           O  
ATOM   1937  N   THR A 120     -17.752 -11.611  12.975  1.00 98.35           N  
ATOM   1938  H   THR A 120     -16.918 -11.588  12.405  1.00 98.35           H  
ATOM   1939  CA  THR A 120     -18.133 -12.885  13.604  1.00 98.35           C  
ATOM   1940  HA  THR A 120     -19.147 -13.146  13.300  1.00 98.35           H  
ATOM   1941  C   THR A 120     -18.110 -12.778  15.126  1.00 98.35           C  
ATOM   1942  CB  THR A 120     -17.192 -14.012  13.151  1.00 98.35           C  
ATOM   1943  HB  THR A 120     -16.164 -13.770  13.422  1.00 98.35           H  
ATOM   1944  O   THR A 120     -19.057 -13.185  15.798  1.00 98.35           O  
ATOM   1945  CG2 THR A 120     -17.559 -15.366  13.759  1.00 98.35           C  
ATOM   1946 HG21 THR A 120     -18.611 -15.582  13.573  1.00 98.35           H  
ATOM   1947 HG22 THR A 120     -16.949 -16.144  13.299  1.00 98.35           H  
ATOM   1948 HG23 THR A 120     -17.367 -15.363  14.832  1.00 98.35           H  
ATOM   1949  OG1 THR A 120     -17.270 -14.155  11.754  1.00 98.35           O  
ATOM   1950  HG1 THR A 120     -16.735 -13.470  11.346  1.00 98.35           H  
ATOM   1951  N   ASN A 121     -17.049 -12.194  15.686  1.00 98.33           N  
ATOM   1952  H   ASN A 121     -16.304 -11.866  15.088  1.00 98.33           H  
ATOM   1953  CA  ASN A 121     -16.890 -12.055  17.130  1.00 98.33           C  
ATOM   1954  HA  ASN A 121     -17.041 -13.034  17.585  1.00 98.33           H  
ATOM   1955  C   ASN A 121     -17.954 -11.114  17.722  1.00 98.33           C  
ATOM   1956  CB  ASN A 121     -15.442 -11.610  17.402  1.00 98.33           C  
ATOM   1957  HB2 ASN A 121     -14.779 -12.135  16.715  1.00 98.33           H  
ATOM   1958  HB3 ASN A 121     -15.332 -10.540  17.223  1.00 98.33           H  
ATOM   1959  O   ASN A 121     -18.616 -11.461  18.699  1.00 98.33           O  
ATOM   1960  CG  ASN A 121     -14.962 -11.940  18.802  1.00 98.33           C  
ATOM   1961  ND2 ASN A 121     -13.667 -11.923  19.012  1.00 98.33           N  
ATOM   1962 HD21 ASN A 121     -13.025 -11.698  18.266  1.00 98.33           H  
ATOM   1963 HD22 ASN A 121     -13.354 -12.188  19.935  1.00 98.33           H  
ATOM   1964  OD1 ASN A 121     -15.718 -12.225  19.713  1.00 98.33           O  
ATOM   1965  N   VAL A 122     -18.200  -9.968  17.080  1.00 98.53           N  
ATOM   1966  H   VAL A 122     -17.639  -9.744  16.270  1.00 98.53           H  
ATOM   1967  CA  VAL A 122     -19.270  -9.031  17.460  1.00 98.53           C  
ATOM   1968  HA  VAL A 122     -19.130  -8.741  18.501  1.00 98.53           H  
ATOM   1969  C   VAL A 122     -20.641  -9.700  17.372  1.00 98.53           C  
ATOM   1970  CB  VAL A 122     -19.210  -7.751  16.601  1.00 98.53           C  
ATOM   1971  HB  VAL A 122     -19.168  -8.025  15.547  1.00 98.53           H  
ATOM   1972  O   VAL A 122     -21.395  -9.646  18.340  1.00 98.53           O  
ATOM   1973  CG1 VAL A 122     -20.426  -6.841  16.819  1.00 98.53           C  
ATOM   1974 HG11 VAL A 122     -21.330  -7.318  16.440  1.00 98.53           H  
ATOM   1975 HG12 VAL A 122     -20.293  -5.908  16.272  1.00 98.53           H  
ATOM   1976 HG13 VAL A 122     -20.553  -6.620  17.879  1.00 98.53           H  
ATOM   1977  CG2 VAL A 122     -17.961  -6.931  16.953  1.00 98.53           C  
ATOM   1978 HG21 VAL A 122     -17.883  -6.078  16.279  1.00 98.53           H  
ATOM   1979 HG22 VAL A 122     -18.025  -6.569  17.980  1.00 98.53           H  
ATOM   1980 HG23 VAL A 122     -17.058  -7.533  16.847  1.00 98.53           H  
ATOM   1981  N   SER A 123     -20.942 -10.402  16.277  1.00 98.37           N  
ATOM   1982  H   SER A 123     -20.285 -10.406  15.509  1.00 98.37           H  
ATOM   1983  CA  SER A 123     -22.219 -11.111  16.104  1.00 98.37           C  
ATOM   1984  HA  SER A 123     -23.036 -10.392  16.170  1.00 98.37           H  
ATOM   1985  C   SER A 123     -22.440 -12.175  17.183  1.00 98.37           C  
ATOM   1986  CB  SER A 123     -22.283 -11.782  14.728  1.00 98.37           C  
ATOM   1987  HB2 SER A 123     -21.466 -12.495  14.623  1.00 98.37           H  
ATOM   1988  HB3 SER A 123     -23.230 -12.315  14.639  1.00 98.37           H  
ATOM   1989  O   SER A 123     -23.530 -12.279  17.744  1.00 98.37           O  
ATOM   1990  OG  SER A 123     -22.205 -10.821  13.697  1.00 98.37           O  
ATOM   1991  HG  SER A 123     -21.296 -10.518  13.629  1.00 98.37           H  
ATOM   1992  N   ASN A 124     -21.402 -12.941  17.527  1.00 98.60           N  
ATOM   1993  H   ASN A 124     -20.538 -12.842  17.013  1.00 98.60           H  
ATOM   1994  CA  ASN A 124     -21.474 -13.948  18.587  1.00 98.60           C  
ATOM   1995  HA  ASN A 124     -22.338 -14.589  18.410  1.00 98.60           H  
ATOM   1996  C   ASN A 124     -21.678 -13.315  19.969  1.00 98.60           C  
ATOM   1997  CB  ASN A 124     -20.197 -14.804  18.552  1.00 98.60           C  
ATOM   1998  HB2 ASN A 124     -19.321 -14.158  18.501  1.00 98.60           H  
ATOM   1999  HB3 ASN A 124     -20.133 -15.390  19.469  1.00 98.60           H  
ATOM   2000  O   ASN A 124     -22.483 -13.812  20.760  1.00 98.60           O  
ATOM   2001  CG  ASN A 124     -20.170 -15.784  17.393  1.00 98.60           C  
ATOM   2002  ND2 ASN A 124     -19.011 -16.297  17.058  1.00 98.60           N  
ATOM   2003 HD21 ASN A 124     -19.011 -16.934  16.274  1.00 98.60           H  
ATOM   2004 HD22 ASN A 124     -18.163 -16.002  17.522  1.00 98.60           H  
ATOM   2005  OD1 ASN A 124     -21.184 -16.143  16.814  1.00 98.60           O  
ATOM   2006  N   ARG A 125     -20.984 -12.208  20.258  1.00 98.38           N  
ATOM   2007  H   ARG A 125     -20.334 -11.860  19.566  1.00 98.38           H  
ATOM   2008  CA  ARG A 125     -21.147 -11.464  21.513  1.00 98.38           C  
ATOM   2009  HA  ARG A 125     -21.040 -12.152  22.352  1.00 98.38           H  
ATOM   2010  C   ARG A 125     -22.546 -10.875  21.639  1.00 98.38           C  
ATOM   2011  CB  ARG A 125     -20.082 -10.366  21.627  1.00 98.38           C  
ATOM   2012  HB2 ARG A 125     -20.372  -9.688  22.429  1.00 98.38           H  
ATOM   2013  HB3 ARG A 125     -20.040  -9.796  20.699  1.00 98.38           H  
ATOM   2014  O   ARG A 125     -23.154 -11.046  22.690  1.00 98.38           O  
ATOM   2015  CG  ARG A 125     -18.696 -10.947  21.947  1.00 98.38           C  
ATOM   2016  HG2 ARG A 125     -18.736 -11.486  22.894  1.00 98.38           H  
ATOM   2017  HG3 ARG A 125     -18.398 -11.654  21.173  1.00 98.38           H  
ATOM   2018  CD  ARG A 125     -17.640  -9.841  22.038  1.00 98.38           C  
ATOM   2019  HD2 ARG A 125     -16.661 -10.314  22.120  1.00 98.38           H  
ATOM   2020  HD3 ARG A 125     -17.666  -9.253  21.121  1.00 98.38           H  
ATOM   2021  NE  ARG A 125     -17.869  -8.972  23.212  1.00 98.38           N  
ATOM   2022  HE  ARG A 125     -18.646  -9.217  23.809  1.00 98.38           H  
ATOM   2023  NH1 ARG A 125     -16.131  -7.517  22.873  1.00 98.38           N  
ATOM   2024 HH11 ARG A 125     -15.592  -6.713  23.160  1.00 98.38           H  
ATOM   2025 HH12 ARG A 125     -15.880  -8.030  22.040  1.00 98.38           H  
ATOM   2026  NH2 ARG A 125     -17.456  -7.257  24.650  1.00 98.38           N  
ATOM   2027 HH21 ARG A 125     -16.909  -6.453  24.921  1.00 98.38           H  
ATOM   2028 HH22 ARG A 125     -18.244  -7.530  25.220  1.00 98.38           H  
ATOM   2029  CZ  ARG A 125     -17.154  -7.923  23.571  1.00 98.38           C  
ATOM   2030  N   LEU A 126     -23.068 -10.251  20.583  1.00 98.59           N  
ATOM   2031  H   LEU A 126     -22.498 -10.143  19.756  1.00 98.59           H  
ATOM   2032  CA  LEU A 126     -24.435  -9.726  20.554  1.00 98.59           C  
ATOM   2033  HA  LEU A 126     -24.565  -9.013  21.368  1.00 98.59           H  
ATOM   2034  C   LEU A 126     -25.453 -10.837  20.801  1.00 98.59           C  
ATOM   2035  CB  LEU A 126     -24.706  -9.022  19.213  1.00 98.59           C  
ATOM   2036  HB2 LEU A 126     -24.379  -9.671  18.400  1.00 98.59           H  
ATOM   2037  HB3 LEU A 126     -25.781  -8.880  19.105  1.00 98.59           H  
ATOM   2038  O   LEU A 126     -26.256 -10.723  21.719  1.00 98.59           O  
ATOM   2039  CG  LEU A 126     -24.025  -7.650  19.072  1.00 98.59           C  
ATOM   2040  HG  LEU A 126     -22.954  -7.747  19.249  1.00 98.59           H  
ATOM   2041  CD1 LEU A 126     -24.236  -7.125  17.653  1.00 98.59           C  
ATOM   2042 HD11 LEU A 126     -23.820  -7.829  16.933  1.00 98.59           H  
ATOM   2043 HD12 LEU A 126     -23.737  -6.163  17.534  1.00 98.59           H  
ATOM   2044 HD13 LEU A 126     -25.301  -7.001  17.457  1.00 98.59           H  
ATOM   2045  CD2 LEU A 126     -24.587  -6.620  20.056  1.00 98.59           C  
ATOM   2046 HD21 LEU A 126     -25.670  -6.555  19.948  1.00 98.59           H  
ATOM   2047 HD22 LEU A 126     -24.154  -5.640  19.852  1.00 98.59           H  
ATOM   2048 HD23 LEU A 126     -24.344  -6.893  21.083  1.00 98.59           H  
ATOM   2049  N   ARG A 127     -25.334 -11.968  20.098  1.00 98.35           N  
ATOM   2050  H   ARG A 127     -24.673 -11.985  19.334  1.00 98.35           H  
ATOM   2051  CA  ARG A 127     -26.233 -13.114  20.291  1.00 98.35           C  
ATOM   2052  HA  ARG A 127     -27.253 -12.763  20.133  1.00 98.35           H  
ATOM   2053  C   ARG A 127     -26.176 -13.681  21.714  1.00 98.35           C  
ATOM   2054  CB  ARG A 127     -25.895 -14.173  19.237  1.00 98.35           C  
ATOM   2055  HB2 ARG A 127     -25.781 -13.684  18.270  1.00 98.35           H  
ATOM   2056  HB3 ARG A 127     -24.955 -14.660  19.496  1.00 98.35           H  
ATOM   2057  O   ARG A 127     -27.186 -14.131  22.247  1.00 98.35           O  
ATOM   2058  CG  ARG A 127     -27.016 -15.210  19.121  1.00 98.35           C  
ATOM   2059  HG2 ARG A 127     -27.206 -15.656  20.098  1.00 98.35           H  
ATOM   2060  HG3 ARG A 127     -27.934 -14.722  18.793  1.00 98.35           H  
ATOM   2061  CD  ARG A 127     -26.641 -16.322  18.138  1.00 98.35           C  
ATOM   2062  HD2 ARG A 127     -25.662 -16.718  18.409  1.00 98.35           H  
ATOM   2063  HD3 ARG A 127     -27.390 -17.110  18.219  1.00 98.35           H  
ATOM   2064  NE  ARG A 127     -26.646 -15.852  16.746  1.00 98.35           N  
ATOM   2065  HE  ARG A 127     -27.169 -15.006  16.568  1.00 98.35           H  
ATOM   2066  NH1 ARG A 127     -25.331 -17.496  15.811  1.00 98.35           N  
ATOM   2067 HH11 ARG A 127     -24.899 -17.891  14.988  1.00 98.35           H  
ATOM   2068 HH12 ARG A 127     -25.024 -17.783  16.730  1.00 98.35           H  
ATOM   2069  NH2 ARG A 127     -26.327 -15.989  14.506  1.00 98.35           N  
ATOM   2070 HH21 ARG A 127     -25.915 -16.430  13.695  1.00 98.35           H  
ATOM   2071 HH22 ARG A 127     -26.910 -15.174  14.381  1.00 98.35           H  
ATOM   2072  CZ  ARG A 127     -26.102 -16.448  15.701  1.00 98.35           C  
ATOM   2073  N   ASN A 128     -25.004 -13.695  22.348  1.00 98.45           N  
ATOM   2074  H   ASN A 128     -24.188 -13.359  21.856  1.00 98.45           H  
ATOM   2075  CA  ASN A 128     -24.884 -14.104  23.750  1.00 98.45           C  
ATOM   2076  HA  ASN A 128     -25.431 -15.034  23.902  1.00 98.45           H  
ATOM   2077  C   ASN A 128     -25.535 -13.096  24.702  1.00 98.45           C  
ATOM   2078  CB  ASN A 128     -23.407 -14.342  24.104  1.00 98.45           C  
ATOM   2079  HB2 ASN A 128     -22.784 -13.561  23.667  1.00 98.45           H  
ATOM   2080  HB3 ASN A 128     -23.297 -14.296  25.188  1.00 98.45           H  
ATOM   2081  O   ASN A 128     -26.226 -13.510  25.630  1.00 98.45           O  
ATOM   2082  CG  ASN A 128     -22.899 -15.701  23.664  1.00 98.45           C  
ATOM   2083  ND2 ASN A 128     -21.646 -15.989  23.930  1.00 98.45           N  
ATOM   2084 HD21 ASN A 128     -21.061 -15.329  24.423  1.00 98.45           H  
ATOM   2085 HD22 ASN A 128     -21.329 -16.915  23.680  1.00 98.45           H  
ATOM   2086  OD1 ASN A 128     -23.611 -16.531  23.113  1.00 98.45           O  
ATOM   2087  N   ILE A 129     -25.355 -11.796  24.462  1.00 98.51           N  
ATOM   2088  H   ILE A 129     -24.795 -11.519  23.669  1.00 98.51           H  
ATOM   2089  CA  ILE A 129     -26.007 -10.740  25.245  1.00 98.51           C  
ATOM   2090  HA  ILE A 129     -25.779 -10.895  26.300  1.00 98.51           H  
ATOM   2091  C   ILE A 129     -27.529 -10.848  25.108  1.00 98.51           C  
ATOM   2092  CB  ILE A 129     -25.464  -9.350  24.842  1.00 98.51           C  
ATOM   2093  HB  ILE A 129     -25.512  -9.256  23.757  1.00 98.51           H  
ATOM   2094  O   ILE A 129     -28.212 -10.873  26.125  1.00 98.51           O  
ATOM   2095  CG1 ILE A 129     -23.992  -9.208  25.295  1.00 98.51           C  
ATOM   2096 HG12 ILE A 129     -23.437 -10.113  25.047  1.00 98.51           H  
ATOM   2097 HG13 ILE A 129     -23.957  -9.095  26.379  1.00 98.51           H  
ATOM   2098  CG2 ILE A 129     -26.310  -8.220  25.459  1.00 98.51           C  
ATOM   2099 HG21 ILE A 129     -25.907  -7.244  25.188  1.00 98.51           H  
ATOM   2100 HG22 ILE A 129     -27.332  -8.254  25.079  1.00 98.51           H  
ATOM   2101 HG23 ILE A 129     -26.333  -8.311  26.545  1.00 98.51           H  
ATOM   2102  CD1 ILE A 129     -23.257  -8.030  24.644  1.00 98.51           C  
ATOM   2103 HD11 ILE A 129     -23.683  -7.082  24.973  1.00 98.51           H  
ATOM   2104 HD12 ILE A 129     -22.207  -8.056  24.935  1.00 98.51           H  
ATOM   2105 HD13 ILE A 129     -23.327  -8.102  23.559  1.00 98.51           H  
ATOM   2106  N   GLU A 130     -28.054 -11.009  23.893  1.00 98.54           N  
ATOM   2107  H   GLU A 130     -27.445 -10.934  23.092  1.00 98.54           H  
ATOM   2108  CA  GLU A 130     -29.488 -11.201  23.633  1.00 98.54           C  
ATOM   2109  HA  GLU A 130     -30.045 -10.316  23.943  1.00 98.54           H  
ATOM   2110  C   GLU A 130     -30.053 -12.396  24.412  1.00 98.54           C  
ATOM   2111  CB  GLU A 130     -29.709 -11.425  22.130  1.00 98.54           C  
ATOM   2112  HB2 GLU A 130     -29.005 -12.188  21.797  1.00 98.54           H  
ATOM   2113  HB3 GLU A 130     -30.719 -11.802  21.971  1.00 98.54           H  
ATOM   2114  O   GLU A 130     -31.066 -12.270  25.096  1.00 98.54           O  
ATOM   2115  CG  GLU A 130     -29.535 -10.147  21.295  1.00 98.54           C  
ATOM   2116  HG2 GLU A 130     -30.357  -9.470  21.531  1.00 98.54           H  
ATOM   2117  HG3 GLU A 130     -28.608  -9.648  21.578  1.00 98.54           H  
ATOM   2118  CD  GLU A 130     -29.508 -10.421  19.780  1.00 98.54           C  
ATOM   2119  OE1 GLU A 130     -29.575  -9.430  19.022  1.00 98.54           O  
ATOM   2120  OE2 GLU A 130     -29.362 -11.604  19.378  1.00 98.54           O  
ATOM   2121  N   ARG A 131     -29.366 -13.548  24.394  1.00 98.35           N  
ATOM   2122  H   ARG A 131     -28.543 -13.594  23.811  1.00 98.35           H  
ATOM   2123  CA  ARG A 131     -29.785 -14.724  25.177  1.00 98.35           C  
ATOM   2124  HA  ARG A 131     -30.812 -14.975  24.913  1.00 98.35           H  
ATOM   2125  C   ARG A 131     -29.792 -14.458  26.677  1.00 98.35           C  
ATOM   2126  CB  ARG A 131     -28.865 -15.913  24.900  1.00 98.35           C  
ATOM   2127  HB2 ARG A 131     -29.052 -16.682  25.649  1.00 98.35           H  
ATOM   2128  HB3 ARG A 131     -27.828 -15.593  24.993  1.00 98.35           H  
ATOM   2129  O   ARG A 131     -30.710 -14.907  27.367  1.00 98.35           O  
ATOM   2130  CG  ARG A 131     -29.100 -16.526  23.520  1.00 98.35           C  
ATOM   2131  HG2 ARG A 131     -28.922 -15.787  22.739  1.00 98.35           H  
ATOM   2132  HG3 ARG A 131     -30.127 -16.882  23.438  1.00 98.35           H  
ATOM   2133  CD  ARG A 131     -28.134 -17.699  23.372  1.00 98.35           C  
ATOM   2134  HD2 ARG A 131     -27.151 -17.397  23.732  1.00 98.35           H  
ATOM   2135  HD3 ARG A 131     -28.476 -18.515  24.009  1.00 98.35           H  
ATOM   2136  NE  ARG A 131     -28.055 -18.167  21.979  1.00 98.35           N  
ATOM   2137  HE  ARG A 131     -28.887 -18.600  21.606  1.00 98.35           H  
ATOM   2138  NH1 ARG A 131     -25.870 -17.552  21.568  1.00 98.35           N  
ATOM   2139 HH11 ARG A 131     -25.822 -17.050  22.443  1.00 98.35           H  
ATOM   2140 HH12 ARG A 131     -25.005 -17.625  21.051  1.00 98.35           H  
ATOM   2141  NH2 ARG A 131     -26.979 -18.809  20.096  1.00 98.35           N  
ATOM   2142 HH21 ARG A 131     -27.797 -19.343  19.841  1.00 98.35           H  
ATOM   2143 HH22 ARG A 131     -26.101 -18.971  19.625  1.00 98.35           H  
ATOM   2144  CZ  ARG A 131     -26.973 -18.159  21.225  1.00 98.35           C  
ATOM   2145  N   ASN A 132     -28.780 -13.760  27.184  1.00 98.25           N  
ATOM   2146  H   ASN A 132     -28.051 -13.447  26.559  1.00 98.25           H  
ATOM   2147  CA  ASN A 132     -28.689 -13.424  28.600  1.00 98.25           C  
ATOM   2148  HA  ASN A 132     -28.813 -14.330  29.192  1.00 98.25           H  
ATOM   2149  C   ASN A 132     -29.815 -12.469  29.009  1.00 98.25           C  
ATOM   2150  CB  ASN A 132     -27.301 -12.835  28.899  1.00 98.25           C  
ATOM   2151  HB2 ASN A 132     -27.305 -12.425  29.909  1.00 98.25           H  
ATOM   2152  HB3 ASN A 132     -27.086 -12.023  28.204  1.00 98.25           H  
ATOM   2153  O   ASN A 132     -30.472 -12.716  30.017  1.00 98.25           O  
ATOM   2154  CG  ASN A 132     -26.182 -13.859  28.829  1.00 98.25           C  
ATOM   2155  ND2 ASN A 132     -24.952 -13.413  28.927  1.00 98.25           N  
ATOM   2156 HD21 ASN A 132     -24.232 -14.122  28.947  1.00 98.25           H  
ATOM   2157 HD22 ASN A 132     -24.776 -12.428  29.060  1.00 98.25           H  
ATOM   2158  OD1 ASN A 132     -26.376 -15.058  28.723  1.00 98.25           O  
ATOM   2159  N   VAL A 133     -30.094 -11.443  28.197  1.00 98.43           N  
ATOM   2160  H   VAL A 133     -29.522 -11.310  27.375  1.00 98.43           H  
ATOM   2161  CA  VAL A 133     -31.212 -10.511  28.406  1.00 98.43           C  
ATOM   2162  HA  VAL A 133     -31.109 -10.053  29.389  1.00 98.43           H  
ATOM   2163  C   VAL A 133     -32.539 -11.267  28.417  1.00 98.43           C  
ATOM   2164  CB  VAL A 133     -31.201  -9.380  27.358  1.00 98.43           C  
ATOM   2165  HB  VAL A 133     -31.122  -9.811  26.360  1.00 98.43           H  
ATOM   2166  O   VAL A 133     -33.259 -11.187  29.405  1.00 98.43           O  
ATOM   2167  CG1 VAL A 133     -32.466  -8.517  27.419  1.00 98.43           C  
ATOM   2168 HG11 VAL A 133     -32.381  -7.674  26.733  1.00 98.43           H  
ATOM   2169 HG12 VAL A 133     -32.627  -8.139  28.429  1.00 98.43           H  
ATOM   2170 HG13 VAL A 133     -33.341  -9.092  27.117  1.00 98.43           H  
ATOM   2171  CG2 VAL A 133     -30.002  -8.449  27.592  1.00 98.43           C  
ATOM   2172 HG21 VAL A 133     -29.068  -9.011  27.593  1.00 98.43           H  
ATOM   2173 HG22 VAL A 133     -29.957  -7.707  26.794  1.00 98.43           H  
ATOM   2174 HG23 VAL A 133     -30.108  -7.937  28.549  1.00 98.43           H  
ATOM   2175  N   SER A 134     -32.819 -12.110  27.418  1.00 98.01           N  
ATOM   2176  H   SER A 134     -32.223 -12.123  26.603  1.00 98.01           H  
ATOM   2177  CA  SER A 134     -34.056 -12.905  27.403  1.00 98.01           C  
ATOM   2178  HA  SER A 134     -34.910 -12.229  27.447  1.00 98.01           H  
ATOM   2179  C   SER A 134     -34.171 -13.874  28.583  1.00 98.01           C  
ATOM   2180  CB  SER A 134     -34.148 -13.729  26.121  1.00 98.01           C  
ATOM   2181  HB2 SER A 134     -33.293 -14.402  26.055  1.00 98.01           H  
ATOM   2182  HB3 SER A 134     -35.063 -14.321  26.151  1.00 98.01           H  
ATOM   2183  O   SER A 134     -35.269 -14.171  29.048  1.00 98.01           O  
ATOM   2184  OG  SER A 134     -34.184 -12.910  24.977  1.00 98.01           O  
ATOM   2185  HG  SER A 134     -34.571 -12.065  25.215  1.00 98.01           H  
ATOM   2186  N   THR A 135     -33.050 -14.407  29.076  1.00 97.99           N  
ATOM   2187  H   THR A 135     -32.171 -14.134  28.661  1.00 97.99           H  
ATOM   2188  CA  THR A 135     -33.044 -15.273  30.266  1.00 97.99           C  
ATOM   2189  HA  THR A 135     -33.809 -16.041  30.149  1.00 97.99           H  
ATOM   2190  C   THR A 135     -33.396 -14.478  31.521  1.00 97.99           C  
ATOM   2191  CB  THR A 135     -31.693 -15.982  30.429  1.00 97.99           C  
ATOM   2192  HB  THR A 135     -30.899 -15.247  30.565  1.00 97.99           H  
ATOM   2193  O   THR A 135     -34.212 -14.936  32.322  1.00 97.99           O  
ATOM   2194  CG2 THR A 135     -31.676 -16.958  31.604  1.00 97.99           C  
ATOM   2195 HG21 THR A 135     -31.782 -16.421  32.546  1.00 97.99           H  
ATOM   2196 HG22 THR A 135     -32.489 -17.678  31.501  1.00 97.99           H  
ATOM   2197 HG23 THR A 135     -30.726 -17.492  31.615  1.00 97.99           H  
ATOM   2198  OG1 THR A 135     -31.434 -16.733  29.262  1.00 97.99           O  
ATOM   2199  HG1 THR A 135     -31.146 -16.111  28.591  1.00 97.99           H  
ATOM   2200  N   LEU A 136     -32.839 -13.273  31.666  1.00 98.16           N  
ATOM   2201  H   LEU A 136     -32.202 -12.943  30.956  1.00 98.16           H  
ATOM   2202  CA  LEU A 136     -33.167 -12.356  32.758  1.00 98.16           C  
ATOM   2203  HA  LEU A 136     -33.039 -12.874  33.708  1.00 98.16           H  
ATOM   2204  C   LEU A 136     -34.631 -11.914  32.703  1.00 98.16           C  
ATOM   2205  CB  LEU A 136     -32.228 -11.138  32.707  1.00 98.16           C  
ATOM   2206  HB2 LEU A 136     -32.208 -10.748  31.690  1.00 98.16           H  
ATOM   2207  HB3 LEU A 136     -32.635 -10.353  33.344  1.00 98.16           H  
ATOM   2208  O   LEU A 136     -35.311 -11.968  33.722  1.00 98.16           O  
ATOM   2209  CG  LEU A 136     -30.789 -11.432  33.162  1.00 98.16           C  
ATOM   2210  HG  LEU A 136     -30.405 -12.311  32.644  1.00 98.16           H  
ATOM   2211  CD1 LEU A 136     -29.894 -10.240  32.824  1.00 98.16           C  
ATOM   2212 HD11 LEU A 136     -29.899 -10.076  31.747  1.00 98.16           H  
ATOM   2213 HD12 LEU A 136     -30.258  -9.343  33.326  1.00 98.16           H  
ATOM   2214 HD13 LEU A 136     -28.872 -10.443  33.144  1.00 98.16           H  
ATOM   2215  CD2 LEU A 136     -30.714 -11.679  34.671  1.00 98.16           C  
ATOM   2216 HD21 LEU A 136     -31.127 -10.827  35.212  1.00 98.16           H  
ATOM   2217 HD22 LEU A 136     -29.675 -11.819  34.968  1.00 98.16           H  
ATOM   2218 HD23 LEU A 136     -31.268 -12.579  34.937  1.00 98.16           H  
ATOM   2219  N   GLU A 137     -35.139 -11.554  31.525  1.00 98.35           N  
ATOM   2220  H   GLU A 137     -34.512 -11.469  30.737  1.00 98.35           H  
ATOM   2221  CA  GLU A 137     -36.542 -11.171  31.326  1.00 98.35           C  
ATOM   2222  HA  GLU A 137     -36.779 -10.307  31.946  1.00 98.35           H  
ATOM   2223  C   GLU A 137     -37.501 -12.300  31.721  1.00 98.35           C  
ATOM   2224  CB  GLU A 137     -36.773 -10.802  29.856  1.00 98.35           C  
ATOM   2225  HB2 GLU A 137     -36.366 -11.602  29.236  1.00 98.35           H  
ATOM   2226  HB3 GLU A 137     -37.845 -10.738  29.670  1.00 98.35           H  
ATOM   2227  O   GLU A 137     -38.472 -12.065  32.441  1.00 98.35           O  
ATOM   2228  CG  GLU A 137     -36.138  -9.457  29.475  1.00 98.35           C  
ATOM   2229  HG2 GLU A 137     -35.091  -9.441  29.775  1.00 98.35           H  
ATOM   2230  HG3 GLU A 137     -36.650  -8.672  30.032  1.00 98.35           H  
ATOM   2231  CD  GLU A 137     -36.233  -9.171  27.968  1.00 98.35           C  
ATOM   2232  OE1 GLU A 137     -36.204  -7.974  27.616  1.00 98.35           O  
ATOM   2233  OE2 GLU A 137     -36.302 -10.145  27.177  1.00 98.35           O  
ATOM   2234  N   ARG A 138     -37.210 -13.546  31.319  1.00 98.04           N  
ATOM   2235  H   ARG A 138     -36.410 -13.671  30.714  1.00 98.04           H  
ATOM   2236  CA  ARG A 138     -38.013 -14.714  31.721  1.00 98.04           C  
ATOM   2237  HA  ARG A 138     -39.062 -14.518  31.496  1.00 98.04           H  
ATOM   2238  C   ARG A 138     -37.956 -14.962  33.223  1.00 98.04           C  
ATOM   2239  CB  ARG A 138     -37.561 -15.975  30.981  1.00 98.04           C  
ATOM   2240  HB2 ARG A 138     -36.477 -16.066  31.054  1.00 98.04           H  
ATOM   2241  HB3 ARG A 138     -38.010 -16.843  31.464  1.00 98.04           H  
ATOM   2242  O   ARG A 138     -38.994 -15.209  33.823  1.00 98.04           O  
ATOM   2243  CG  ARG A 138     -37.988 -15.973  29.512  1.00 98.04           C  
ATOM   2244  HG2 ARG A 138     -39.074 -15.909  29.439  1.00 98.04           H  
ATOM   2245  HG3 ARG A 138     -37.556 -15.111  29.003  1.00 98.04           H  
ATOM   2246  CD  ARG A 138     -37.508 -17.271  28.857  1.00 98.04           C  
ATOM   2247  HD2 ARG A 138     -36.537 -17.531  29.279  1.00 98.04           H  
ATOM   2248  HD3 ARG A 138     -38.203 -18.073  29.108  1.00 98.04           H  
ATOM   2249  NE  ARG A 138     -37.414 -17.129  27.391  1.00 98.04           N  
ATOM   2250  HE  ARG A 138     -38.247 -16.804  26.923  1.00 98.04           H  
ATOM   2251  NH1 ARG A 138     -35.188 -17.673  27.152  1.00 98.04           N  
ATOM   2252 HH11 ARG A 138     -35.119 -17.794  28.153  1.00 98.04           H  
ATOM   2253 HH12 ARG A 138     -34.360 -17.753  26.578  1.00 98.04           H  
ATOM   2254  NH2 ARG A 138     -36.378 -17.062  25.370  1.00 98.04           N  
ATOM   2255 HH21 ARG A 138     -37.227 -16.700  24.958  1.00 98.04           H  
ATOM   2256 HH22 ARG A 138     -35.542 -17.127  24.807  1.00 98.04           H  
ATOM   2257  CZ  ARG A 138     -36.331 -17.293  26.651  1.00 98.04           C  
ATOM   2258  N   SER A 139     -36.770 -14.882  33.825  1.00 97.82           N  
ATOM   2259  H   SER A 139     -35.961 -14.672  33.259  1.00 97.82           H  
ATOM   2260  CA  SER A 139     -36.597 -15.039  35.275  1.00 97.82           C  
ATOM   2261  HA  SER A 139     -36.972 -16.016  35.581  1.00 97.82           H  
ATOM   2262  C   SER A 139     -37.380 -13.975  36.049  1.00 97.82           C  
ATOM   2263  CB  SER A 139     -35.107 -14.962  35.611  1.00 97.82           C  
ATOM   2264  HB2 SER A 139     -34.578 -15.748  35.071  1.00 97.82           H  
ATOM   2265  HB3 SER A 139     -34.708 -13.995  35.306  1.00 97.82           H  
ATOM   2266  O   SER A 139     -38.097 -14.285  36.999  1.00 97.82           O  
ATOM   2267  OG  SER A 139     -34.906 -15.135  36.998  1.00 97.82           O  
ATOM   2268  HG  SER A 139     -33.965 -15.202  37.175  1.00 97.82           H  
ATOM   2269  N   PHE A 140     -37.327 -12.722  35.593  1.00 97.88           N  
ATOM   2270  H   PHE A 140     -36.722 -12.514  34.811  1.00 97.88           H  
ATOM   2271  CA  PHE A 140     -38.085 -11.623  36.182  1.00 97.88           C  
ATOM   2272  HA  PHE A 140     -37.853 -11.571  37.246  1.00 97.88           H  
ATOM   2273  C   PHE A 140     -39.602 -11.828  36.053  1.00 97.88           C  
ATOM   2274  CB  PHE A 140     -37.639 -10.313  35.525  1.00 97.88           C  
ATOM   2275  HB2 PHE A 140     -37.870 -10.336  34.460  1.00 97.88           H  
ATOM   2276  HB3 PHE A 140     -36.558 -10.215  35.624  1.00 97.88           H  
ATOM   2277  O   PHE A 140     -40.340 -11.668  37.031  1.00 97.88           O  
ATOM   2278  CG  PHE A 140     -38.291  -9.103  36.153  1.00 97.88           C  
ATOM   2279  CD1 PHE A 140     -39.448  -8.541  35.581  1.00 97.88           C  
ATOM   2280  HD1 PHE A 140     -39.857  -8.950  34.669  1.00 97.88           H  
ATOM   2281  CD2 PHE A 140     -37.766  -8.571  37.345  1.00 97.88           C  
ATOM   2282  HD2 PHE A 140     -36.881  -9.003  37.789  1.00 97.88           H  
ATOM   2283  CE1 PHE A 140     -40.076  -7.448  36.202  1.00 97.88           C  
ATOM   2284  HE1 PHE A 140     -40.966  -7.017  35.767  1.00 97.88           H  
ATOM   2285  CE2 PHE A 140     -38.394  -7.477  37.963  1.00 97.88           C  
ATOM   2286  HE2 PHE A 140     -37.992  -7.066  38.878  1.00 97.88           H  
ATOM   2287  CZ  PHE A 140     -39.550  -6.917  37.392  1.00 97.88           C  
ATOM   2288  HZ  PHE A 140     -40.035  -6.078  37.869  1.00 97.88           H  
ATOM   2289  N   ALA A 141     -40.075 -12.225  34.868  1.00 98.16           N  
ATOM   2290  H   ALA A 141     -39.433 -12.307  34.092  1.00 98.16           H  
ATOM   2291  CA  ALA A 141     -41.484 -12.527  34.632  1.00 98.16           C  
ATOM   2292  HA  ALA A 141     -42.076 -11.651  34.897  1.00 98.16           H  
ATOM   2293  C   ALA A 141     -41.972 -13.700  35.501  1.00 98.16           C  
ATOM   2294  CB  ALA A 141     -41.679 -12.814  33.138  1.00 98.16           C  
ATOM   2295  HB1 ALA A 141     -41.357 -11.954  32.552  1.00 98.16           H  
ATOM   2296  HB2 ALA A 141     -42.732 -13.009  32.937  1.00 98.16           H  
ATOM   2297  HB3 ALA A 141     -41.093 -13.685  32.845  1.00 98.16           H  
ATOM   2298  O   ALA A 141     -43.057 -13.626  36.086  1.00 98.16           O  
ATOM   2299  N   GLU A 142     -41.160 -14.751  35.635  1.00 98.16           N  
ATOM   2300  H   GLU A 142     -40.300 -14.775  35.107  1.00 98.16           H  
ATOM   2301  CA  GLU A 142     -41.487 -15.916  36.455  1.00 98.16           C  
ATOM   2302  HA  GLU A 142     -42.494 -16.233  36.185  1.00 98.16           H  
ATOM   2303  C   GLU A 142     -41.519 -15.562  37.942  1.00 98.16           C  
ATOM   2304  CB  GLU A 142     -40.522 -17.075  36.155  1.00 98.16           C  
ATOM   2305  HB2 GLU A 142     -40.454 -17.216  35.076  1.00 98.16           H  
ATOM   2306  HB3 GLU A 142     -39.529 -16.818  36.522  1.00 98.16           H  
ATOM   2307  O   GLU A 142     -42.511 -15.863  38.598  1.00 98.16           O  
ATOM   2308  CG  GLU A 142     -40.964 -18.406  36.793  1.00 98.16           C  
ATOM   2309  HG2 GLU A 142     -40.996 -18.282  37.876  1.00 98.16           H  
ATOM   2310  HG3 GLU A 142     -40.203 -19.154  36.571  1.00 98.16           H  
ATOM   2311  CD  GLU A 142     -42.331 -18.928  36.296  1.00 98.16           C  
ATOM   2312  OE1 GLU A 142     -42.895 -19.826  36.956  1.00 98.16           O  
ATOM   2313  OE2 GLU A 142     -42.867 -18.430  35.278  1.00 98.16           O  
ATOM   2314  N   ASN A 143     -40.523 -14.839  38.467  1.00 97.96           N  
ATOM   2315  H   ASN A 143     -39.710 -14.656  37.897  1.00 97.96           H  
ATOM   2316  CA  ASN A 143     -40.526 -14.354  39.856  1.00 97.96           C  
ATOM   2317  HA  ASN A 143     -40.588 -15.207  40.532  1.00 97.96           H  
ATOM   2318  C   ASN A 143     -41.735 -13.456  40.148  1.00 97.96           C  
ATOM   2319  CB  ASN A 143     -39.223 -13.580  40.127  1.00 97.96           C  
ATOM   2320  HB2 ASN A 143     -39.340 -12.998  41.041  1.00 97.96           H  
ATOM   2321  HB3 ASN A 143     -39.024 -12.891  39.307  1.00 97.96           H  
ATOM   2322  O   ASN A 143     -42.363 -13.557  41.203  1.00 97.96           O  
ATOM   2323  CG  ASN A 143     -38.019 -14.478  40.333  1.00 97.96           C  
ATOM   2324  ND2 ASN A 143     -36.832 -13.922  40.304  1.00 97.96           N  
ATOM   2325 HD21 ASN A 143     -36.725 -12.946  40.071  1.00 97.96           H  
ATOM   2326 HD22 ASN A 143     -36.057 -14.563  40.393  1.00 97.96           H  
ATOM   2327  OD1 ASN A 143     -38.115 -15.668  40.566  1.00 97.96           O  
ATOM   2328  N   THR A 144     -42.114 -12.598  39.198  1.00 98.09           N  
ATOM   2329  H   THR A 144     -41.549 -12.530  38.364  1.00 98.09           H  
ATOM   2330  CA  THR A 144     -43.316 -11.762  39.329  1.00 98.09           C  
ATOM   2331  HA  THR A 144     -43.228 -11.170  40.240  1.00 98.09           H  
ATOM   2332  C   THR A 144     -44.576 -12.621  39.445  1.00 98.09           C  
ATOM   2333  CB  THR A 144     -43.442 -10.797  38.142  1.00 98.09           C  
ATOM   2334  HB  THR A 144     -43.511 -11.358  37.210  1.00 98.09           H  
ATOM   2335  O   THR A 144     -45.458 -12.343  40.259  1.00 98.09           O  
ATOM   2336  CG2 THR A 144     -44.658  -9.877  38.261  1.00 98.09           C  
ATOM   2337 HG21 THR A 144     -44.615  -9.346  39.212  1.00 98.09           H  
ATOM   2338 HG22 THR A 144     -45.585 -10.445  38.197  1.00 98.09           H  
ATOM   2339 HG23 THR A 144     -44.629  -9.145  37.454  1.00 98.09           H  
ATOM   2340  OG1 THR A 144     -42.320  -9.952  38.090  1.00 98.09           O  
ATOM   2341  HG1 THR A 144     -41.566 -10.452  37.768  1.00 98.09           H  
ATOM   2342  N   LYS A 145     -44.670 -13.688  38.647  1.00 97.91           N  
ATOM   2343  H   LYS A 145     -43.897 -13.880  38.025  1.00 97.91           H  
ATOM   2344  CA  LYS A 145     -45.820 -14.596  38.623  1.00 97.91           C  
ATOM   2345  HA  LYS A 145     -46.733 -14.002  38.641  1.00 97.91           H  
ATOM   2346  C   LYS A 145     -45.884 -15.521  39.840  1.00 97.91           C  
ATOM   2347  CB  LYS A 145     -45.759 -15.391  37.314  1.00 97.91           C  
ATOM   2348  HB2 LYS A 145     -45.737 -14.696  36.475  1.00 97.91           H  
ATOM   2349  HB3 LYS A 145     -44.830 -15.963  37.299  1.00 97.91           H  
ATOM   2350  O   LYS A 145     -46.979 -15.734  40.354  1.00 97.91           O  
ATOM   2351  CG  LYS A 145     -46.938 -16.356  37.126  1.00 97.91           C  
ATOM   2352  HG2 LYS A 145     -47.868 -15.798  37.016  1.00 97.91           H  
ATOM   2353  HG3 LYS A 145     -47.017 -17.025  37.983  1.00 97.91           H  
ATOM   2354  CD  LYS A 145     -46.678 -17.202  35.879  1.00 97.91           C  
ATOM   2355  HD2 LYS A 145     -46.686 -16.568  34.992  1.00 97.91           H  
ATOM   2356  HD3 LYS A 145     -45.690 -17.651  35.972  1.00 97.91           H  
ATOM   2357  CE  LYS A 145     -47.713 -18.319  35.740  1.00 97.91           C  
ATOM   2358  HE2 LYS A 145     -47.829 -18.799  36.712  1.00 97.91           H  
ATOM   2359  HE3 LYS A 145     -48.673 -17.897  35.442  1.00 97.91           H  
ATOM   2360  NZ  LYS A 145     -47.230 -19.317  34.755  1.00 97.91           N  
ATOM   2361  HZ1 LYS A 145     -46.320 -19.648  35.042  1.00 97.91           H  
ATOM   2362  HZ2 LYS A 145     -47.109 -18.903  33.842  1.00 97.91           H  
ATOM   2363  HZ3 LYS A 145     -47.849 -20.113  34.693  1.00 97.91           H  
ATOM   2364  N   THR A 146     -44.758 -16.088  40.263  1.00 97.62           N  
ATOM   2365  H   THR A 146     -43.904 -15.882  39.765  1.00 97.62           H  
ATOM   2366  CA  THR A 146     -44.698 -17.159  41.273  1.00 97.62           C  
ATOM   2367  HA  THR A 146     -45.656 -17.677  41.310  1.00 97.62           H  
ATOM   2368  C   THR A 146     -44.426 -16.664  42.682  1.00 97.62           C  
ATOM   2369  CB  THR A 146     -43.627 -18.200  40.933  1.00 97.62           C  
ATOM   2370  HB  THR A 146     -43.589 -18.944  41.729  1.00 97.62           H  
ATOM   2371  O   THR A 146     -44.814 -17.340  43.627  1.00 97.62           O  
ATOM   2372  CG2 THR A 146     -43.936 -18.910  39.624  1.00 97.62           C  
ATOM   2373 HG21 THR A 146     -43.198 -19.697  39.470  1.00 97.62           H  
ATOM   2374 HG22 THR A 146     -44.922 -19.370  39.675  1.00 97.62           H  
ATOM   2375 HG23 THR A 146     -43.902 -18.214  38.786  1.00 97.62           H  
ATOM   2376  OG1 THR A 146     -42.366 -17.592  40.819  1.00 97.62           O  
ATOM   2377  HG1 THR A 146     -42.114 -17.619  39.893  1.00 97.62           H  
ATOM   2378  N   VAL A 147     -43.808 -15.492  42.839  1.00 97.53           N  
ATOM   2379  H   VAL A 147     -43.437 -15.032  42.019  1.00 97.53           H  
ATOM   2380  CA  VAL A 147     -43.467 -14.931  44.152  1.00 97.53           C  
ATOM   2381  HA  VAL A 147     -43.725 -15.649  44.931  1.00 97.53           H  
ATOM   2382  C   VAL A 147     -44.292 -13.683  44.427  1.00 97.53           C  
ATOM   2383  CB  VAL A 147     -41.953 -14.661  44.279  1.00 97.53           C  
ATOM   2384  HB  VAL A 147     -41.660 -13.859  43.601  1.00 97.53           H  
ATOM   2385  O   VAL A 147     -45.092 -13.668  45.359  1.00 97.53           O  
ATOM   2386  CG1 VAL A 147     -41.600 -14.215  45.701  1.00 97.53           C  
ATOM   2387 HG11 VAL A 147     -42.115 -13.287  45.952  1.00 97.53           H  
ATOM   2388 HG12 VAL A 147     -41.890 -14.985  46.416  1.00 97.53           H  
ATOM   2389 HG13 VAL A 147     -40.527 -14.043  45.779  1.00 97.53           H  
ATOM   2390  CG2 VAL A 147     -41.119 -15.903  43.943  1.00 97.53           C  
ATOM   2391 HG21 VAL A 147     -40.061 -15.698  44.106  1.00 97.53           H  
ATOM   2392 HG22 VAL A 147     -41.425 -16.741  44.570  1.00 97.53           H  
ATOM   2393 HG23 VAL A 147     -41.249 -16.177  42.896  1.00 97.53           H  
ATOM   2394  N   LEU A 148     -44.156 -12.647  43.592  1.00 97.42           N  
ATOM   2395  H   LEU A 148     -43.514 -12.736  42.817  1.00 97.42           H  
ATOM   2396  CA  LEU A 148     -44.754 -11.342  43.896  1.00 97.42           C  
ATOM   2397  HA  LEU A 148     -44.481 -11.071  44.916  1.00 97.42           H  
ATOM   2398  C   LEU A 148     -46.287 -11.391  43.885  1.00 97.42           C  
ATOM   2399  CB  LEU A 148     -44.216 -10.254  42.948  1.00 97.42           C  
ATOM   2400  HB2 LEU A 148     -44.710  -9.316  43.200  1.00 97.42           H  
ATOM   2401  HB3 LEU A 148     -44.500 -10.504  41.926  1.00 97.42           H  
ATOM   2402  O   LEU A 148     -46.917 -10.920  44.826  1.00 97.42           O  
ATOM   2403  CG  LEU A 148     -42.693 -10.027  43.008  1.00 97.42           C  
ATOM   2404  HG  LEU A 148     -42.177 -10.943  42.718  1.00 97.42           H  
ATOM   2405  CD1 LEU A 148     -42.295  -8.922  42.028  1.00 97.42           C  
ATOM   2406 HD11 LEU A 148     -41.213  -8.791  42.041  1.00 97.42           H  
ATOM   2407 HD12 LEU A 148     -42.769  -7.981  42.311  1.00 97.42           H  
ATOM   2408 HD13 LEU A 148     -42.596  -9.181  41.013  1.00 97.42           H  
ATOM   2409  CD2 LEU A 148     -42.223  -9.609  44.403  1.00 97.42           C  
ATOM   2410 HD21 LEU A 148     -42.777  -8.733  44.741  1.00 97.42           H  
ATOM   2411 HD22 LEU A 148     -41.160  -9.371  44.378  1.00 97.42           H  
ATOM   2412 HD23 LEU A 148     -42.368 -10.426  45.110  1.00 97.42           H  
ATOM   2413  N   LYS A 149     -46.907 -11.998  42.863  1.00 98.00           N  
ATOM   2414  H   LYS A 149     -46.338 -12.344  42.104  1.00 98.00           H  
ATOM   2415  CA  LYS A 149     -48.377 -12.094  42.781  1.00 98.00           C  
ATOM   2416  HA  LYS A 149     -48.781 -11.087  42.893  1.00 98.00           H  
ATOM   2417  C   LYS A 149     -49.011 -12.884  43.939  1.00 98.00           C  
ATOM   2418  CB  LYS A 149     -48.818 -12.642  41.416  1.00 98.00           C  
ATOM   2419  HB2 LYS A 149     -48.178 -13.472  41.117  1.00 98.00           H  
ATOM   2420  HB3 LYS A 149     -49.843 -13.003  41.501  1.00 98.00           H  
ATOM   2421  O   LYS A 149     -50.022 -12.419  44.460  1.00 98.00           O  
ATOM   2422  CG  LYS A 149     -48.773 -11.578  40.317  1.00 98.00           C  
ATOM   2423  HG2 LYS A 149     -49.394 -10.731  40.609  1.00 98.00           H  
ATOM   2424  HG3 LYS A 149     -47.750 -11.230  40.177  1.00 98.00           H  
ATOM   2425  CD  LYS A 149     -49.308 -12.168  39.008  1.00 98.00           C  
ATOM   2426  HD2 LYS A 149     -50.353 -12.446  39.147  1.00 98.00           H  
ATOM   2427  HD3 LYS A 149     -48.732 -13.055  38.743  1.00 98.00           H  
ATOM   2428  CE  LYS A 149     -49.191 -11.121  37.900  1.00 98.00           C  
ATOM   2429  HE2 LYS A 149     -49.699 -10.215  38.230  1.00 98.00           H  
ATOM   2430  HE3 LYS A 149     -48.138 -10.875  37.765  1.00 98.00           H  
ATOM   2431  NZ  LYS A 149     -49.781 -11.599  36.625  1.00 98.00           N  
ATOM   2432  HZ1 LYS A 149     -50.763 -11.802  36.751  1.00 98.00           H  
ATOM   2433  HZ2 LYS A 149     -49.698 -10.881  35.920  1.00 98.00           H  
ATOM   2434  HZ3 LYS A 149     -49.304 -12.428  36.302  1.00 98.00           H  
ATOM   2435  N   PRO A 150     -48.503 -14.063  44.350  1.00 98.36           N  
ATOM   2436  CA  PRO A 150     -49.006 -14.748  45.540  1.00 98.36           C  
ATOM   2437  HA  PRO A 150     -50.069 -14.952  45.410  1.00 98.36           H  
ATOM   2438  C   PRO A 150     -48.846 -13.933  46.821  1.00 98.36           C  
ATOM   2439  CB  PRO A 150     -48.259 -16.079  45.609  1.00 98.36           C  
ATOM   2440  HB2 PRO A 150     -47.312 -15.965  46.137  1.00 98.36           H  
ATOM   2441  HB3 PRO A 150     -48.864 -16.860  46.071  1.00 98.36           H  
ATOM   2442  O   PRO A 150     -49.832 -13.764  47.523  1.00 98.36           O  
ATOM   2443  CG  PRO A 150     -47.988 -16.359  44.137  1.00 98.36           C  
ATOM   2444  HG2 PRO A 150     -48.892 -16.734  43.656  1.00 98.36           H  
ATOM   2445  HG3 PRO A 150     -47.178 -17.076  44.004  1.00 98.36           H  
ATOM   2446  CD  PRO A 150     -47.655 -14.974  43.594  1.00 98.36           C  
ATOM   2447  HD2 PRO A 150     -47.877 -14.953  42.528  1.00 98.36           H  
ATOM   2448  HD3 PRO A 150     -46.601 -14.750  43.763  1.00 98.36           H  
ATOM   2449  N   VAL A 151     -47.669 -13.346  47.062  1.00 98.27           N  
ATOM   2450  H   VAL A 151     -46.891 -13.516  46.442  1.00 98.27           H  
ATOM   2451  CA  VAL A 151     -47.431 -12.521  48.259  1.00 98.27           C  
ATOM   2452  HA  VAL A 151     -47.631 -13.125  49.144  1.00 98.27           H  
ATOM   2453  C   VAL A 151     -48.389 -11.330  48.318  1.00 98.27           C  
ATOM   2454  CB  VAL A 151     -45.962 -12.058  48.309  1.00 98.27           C  
ATOM   2455  HB  VAL A 151     -45.691 -11.620  47.348  1.00 98.27           H  
ATOM   2456  O   VAL A 151     -48.962 -11.066  49.369  1.00 98.27           O  
ATOM   2457  CG1 VAL A 151     -45.701 -11.014  49.401  1.00 98.27           C  
ATOM   2458 HG11 VAL A 151     -46.061 -11.380  50.363  1.00 98.27           H  
ATOM   2459 HG12 VAL A 151     -44.634 -10.804  49.472  1.00 98.27           H  
ATOM   2460 HG13 VAL A 151     -46.212 -10.081  49.161  1.00 98.27           H  
ATOM   2461  CG2 VAL A 151     -45.033 -13.248  48.588  1.00 98.27           C  
ATOM   2462 HG21 VAL A 151     -43.993 -12.929  48.526  1.00 98.27           H  
ATOM   2463 HG22 VAL A 151     -45.232 -13.646  49.582  1.00 98.27           H  
ATOM   2464 HG23 VAL A 151     -45.197 -14.045  47.862  1.00 98.27           H  
ATOM   2465  N   ILE A 152     -48.617 -10.640  47.195  1.00 98.23           N  
ATOM   2466  H   ILE A 152     -48.087 -10.873  46.367  1.00 98.23           H  
ATOM   2467  CA  ILE A 152     -49.594  -9.542  47.124  1.00 98.23           C  
ATOM   2468  HA  ILE A 152     -49.335  -8.798  47.877  1.00 98.23           H  
ATOM   2469  C   ILE A 152     -51.000 -10.045  47.485  1.00 98.23           C  
ATOM   2470  CB  ILE A 152     -49.546  -8.856  45.739  1.00 98.23           C  
ATOM   2471  HB  ILE A 152     -49.594  -9.627  44.970  1.00 98.23           H  
ATOM   2472  O   ILE A 152     -51.656  -9.429  48.320  1.00 98.23           O  
ATOM   2473  CG1 ILE A 152     -48.222  -8.069  45.584  1.00 98.23           C  
ATOM   2474 HG12 ILE A 152     -48.259  -7.176  46.208  1.00 98.23           H  
ATOM   2475 HG13 ILE A 152     -47.387  -8.673  45.938  1.00 98.23           H  
ATOM   2476  CG2 ILE A 152     -50.739  -7.902  45.539  1.00 98.23           C  
ATOM   2477 HG21 ILE A 152     -50.775  -7.162  46.338  1.00 98.23           H  
ATOM   2478 HG22 ILE A 152     -50.679  -7.384  44.581  1.00 98.23           H  
ATOM   2479 HG23 ILE A 152     -51.683  -8.447  45.542  1.00 98.23           H  
ATOM   2480  CD1 ILE A 152     -47.913  -7.654  44.138  1.00 98.23           C  
ATOM   2481 HD11 ILE A 152     -47.924  -8.531  43.490  1.00 98.23           H  
ATOM   2482 HD12 ILE A 152     -48.642  -6.926  43.781  1.00 98.23           H  
ATOM   2483 HD13 ILE A 152     -46.923  -7.200  44.101  1.00 98.23           H  
ATOM   2484  N   ARG A 153     -51.438 -11.188  46.936  1.00 98.17           N  
ATOM   2485  H   ARG A 153     -50.821 -11.678  46.303  1.00 98.17           H  
ATOM   2486  CA  ARG A 153     -52.749 -11.780  47.267  1.00 98.17           C  
ATOM   2487  HA  ARG A 153     -53.523 -11.033  47.095  1.00 98.17           H  
ATOM   2488  C   ARG A 153     -52.871 -12.159  48.744  1.00 98.17           C  
ATOM   2489  CB  ARG A 153     -53.027 -13.020  46.407  1.00 98.17           C  
ATOM   2490  HB2 ARG A 153     -52.155 -13.675  46.411  1.00 98.17           H  
ATOM   2491  HB3 ARG A 153     -53.859 -13.565  46.852  1.00 98.17           H  
ATOM   2492  O   ARG A 153     -53.926 -11.944  49.338  1.00 98.17           O  
ATOM   2493  CG  ARG A 153     -53.416 -12.656  44.970  1.00 98.17           C  
ATOM   2494  HG2 ARG A 153     -52.592 -12.145  44.471  1.00 98.17           H  
ATOM   2495  HG3 ARG A 153     -54.267 -11.976  45.000  1.00 98.17           H  
ATOM   2496  CD  ARG A 153     -53.818 -13.904  44.173  1.00 98.17           C  
ATOM   2497  HD2 ARG A 153     -54.190 -13.579  43.202  1.00 98.17           H  
ATOM   2498  HD3 ARG A 153     -54.625 -14.405  44.706  1.00 98.17           H  
ATOM   2499  NE  ARG A 153     -52.682 -14.829  43.982  1.00 98.17           N  
ATOM   2500  HE  ARG A 153     -51.810 -14.524  44.390  1.00 98.17           H  
ATOM   2501  NH1 ARG A 153     -53.846 -16.510  42.943  1.00 98.17           N  
ATOM   2502 HH11 ARG A 153     -53.899 -17.460  42.605  1.00 98.17           H  
ATOM   2503 HH12 ARG A 153     -54.684 -15.959  43.062  1.00 98.17           H  
ATOM   2504  NH2 ARG A 153     -51.670 -16.774  43.367  1.00 98.17           N  
ATOM   2505 HH21 ARG A 153     -51.735 -17.726  43.035  1.00 98.17           H  
ATOM   2506 HH22 ARG A 153     -50.837 -16.472  43.851  1.00 98.17           H  
ATOM   2507  CZ  ARG A 153     -52.736 -16.028  43.432  1.00 98.17           C  
ATOM   2508  N   ASP A 154     -51.816 -12.713  49.335  1.00 98.26           N  
ATOM   2509  H   ASP A 154     -51.008 -12.938  48.773  1.00 98.26           H  
ATOM   2510  CA  ASP A 154     -51.800 -13.087  50.752  1.00 98.26           C  
ATOM   2511  HA  ASP A 154     -52.673 -13.704  50.967  1.00 98.26           H  
ATOM   2512  C   ASP A 154     -51.887 -11.843  51.647  1.00 98.26           C  
ATOM   2513  CB  ASP A 154     -50.541 -13.909  51.076  1.00 98.26           C  
ATOM   2514  HB2 ASP A 154     -49.658 -13.352  50.762  1.00 98.26           H  
ATOM   2515  HB3 ASP A 154     -50.485 -14.037  52.157  1.00 98.26           H  
ATOM   2516  O   ASP A 154     -52.661 -11.827  52.604  1.00 98.26           O  
ATOM   2517  CG  ASP A 154     -50.515 -15.306  50.437  1.00 98.26           C  
ATOM   2518  OD1 ASP A 154     -51.587 -15.802  50.017  1.00 98.26           O  
ATOM   2519  OD2 ASP A 154     -49.407 -15.888  50.393  1.00 98.26           O  
ATOM   2520  N   ILE A 155     -51.159 -10.774  51.299  1.00 98.27           N  
ATOM   2521  H   ILE A 155     -50.547 -10.857  50.501  1.00 98.27           H  
ATOM   2522  CA  ILE A 155     -51.238  -9.476  51.985  1.00 98.27           C  
ATOM   2523  HA  ILE A 155     -51.047  -9.635  53.047  1.00 98.27           H  
ATOM   2524  C   ILE A 155     -52.655  -8.904  51.879  1.00 98.27           C  
ATOM   2525  CB  ILE A 155     -50.167  -8.497  51.447  1.00 98.27           C  
ATOM   2526  HB  ILE A 155     -50.219  -8.487  50.358  1.00 98.27           H  
ATOM   2527  O   ILE A 155     -53.239  -8.570  52.904  1.00 98.27           O  
ATOM   2528  CG1 ILE A 155     -48.757  -8.967  51.877  1.00 98.27           C  
ATOM   2529 HG12 ILE A 155     -48.642  -8.830  52.952  1.00 98.27           H  
ATOM   2530 HG13 ILE A 155     -48.646 -10.032  51.674  1.00 98.27           H  
ATOM   2531  CG2 ILE A 155     -50.411  -7.061  51.954  1.00 98.27           C  
ATOM   2532 HG21 ILE A 155     -51.364  -6.681  51.585  1.00 98.27           H  
ATOM   2533 HG22 ILE A 155     -49.639  -6.384  51.589  1.00 98.27           H  
ATOM   2534 HG23 ILE A 155     -50.425  -7.043  53.044  1.00 98.27           H  
ATOM   2535  CD1 ILE A 155     -47.615  -8.238  51.157  1.00 98.27           C  
ATOM   2536 HD11 ILE A 155     -46.668  -8.713  51.416  1.00 98.27           H  
ATOM   2537 HD12 ILE A 155     -47.569  -7.193  51.462  1.00 98.27           H  
ATOM   2538 HD13 ILE A 155     -47.759  -8.300  50.078  1.00 98.27           H  
ATOM   2539  N   GLU A 156     -53.240  -8.847  50.680  1.00 98.13           N  
ATOM   2540  H   GLU A 156     -52.708  -9.131  49.870  1.00 98.13           H  
ATOM   2541  CA  GLU A 156     -54.608  -8.349  50.467  1.00 98.13           C  
ATOM   2542  HA  GLU A 156     -54.669  -7.308  50.786  1.00 98.13           H  
ATOM   2543  C   GLU A 156     -55.642  -9.141  51.285  1.00 98.13           C  
ATOM   2544  CB  GLU A 156     -54.959  -8.433  48.971  1.00 98.13           C  
ATOM   2545  HB2 GLU A 156     -56.034  -8.297  48.852  1.00 98.13           H  
ATOM   2546  HB3 GLU A 156     -54.702  -9.430  48.614  1.00 98.13           H  
ATOM   2547  O   GLU A 156     -56.527  -8.556  51.917  1.00 98.13           O  
ATOM   2548  CG  GLU A 156     -54.248  -7.371  48.115  1.00 98.13           C  
ATOM   2549  HG2 GLU A 156     -54.638  -6.393  48.398  1.00 98.13           H  
ATOM   2550  HG3 GLU A 156     -53.181  -7.369  48.339  1.00 98.13           H  
ATOM   2551  CD  GLU A 156     -54.439  -7.578  46.598  1.00 98.13           C  
ATOM   2552  OE1 GLU A 156     -54.163  -6.614  45.848  1.00 98.13           O  
ATOM   2553  OE2 GLU A 156     -54.835  -8.691  46.172  1.00 98.13           O  
ATOM   2554  N   SER A 157     -55.508 -10.471  51.333  1.00 98.20           N  
ATOM   2555  H   SER A 157     -54.770 -10.888  50.784  1.00 98.20           H  
ATOM   2556  CA  SER A 157     -56.369 -11.342  52.141  1.00 98.20           C  
ATOM   2557  HA  SER A 157     -57.405 -11.156  51.859  1.00 98.20           H  
ATOM   2558  C   SER A 157     -56.231 -11.064  53.641  1.00 98.20           C  
ATOM   2559  CB  SER A 157     -56.034 -12.809  51.854  1.00 98.20           C  
ATOM   2560  HB2 SER A 157     -55.016 -13.024  52.180  1.00 98.20           H  
ATOM   2561  HB3 SER A 157     -56.103 -12.997  50.783  1.00 98.20           H  
ATOM   2562  O   SER A 157     -57.238 -10.962  54.349  1.00 98.20           O  
ATOM   2563  OG  SER A 157     -56.940 -13.656  52.542  1.00 98.20           O  
ATOM   2564  HG  SER A 157     -57.802 -13.544  52.136  1.00 98.20           H  
ATOM   2565  N   LEU A 158     -55.000 -10.910  54.139  1.00 98.12           N  
ATOM   2566  H   LEU A 158     -54.215 -10.989  53.509  1.00 98.12           H  
ATOM   2567  CA  LEU A 158     -54.736 -10.574  55.539  1.00 98.12           C  
ATOM   2568  HA  LEU A 158     -55.269 -11.279  56.178  1.00 98.12           H  
ATOM   2569  C   LEU A 158     -55.271  -9.186  55.896  1.00 98.12           C  
ATOM   2570  CB  LEU A 158     -53.227 -10.668  55.822  1.00 98.12           C  
ATOM   2571  HB2 LEU A 158     -53.016 -10.180  56.773  1.00 98.12           H  
ATOM   2572  HB3 LEU A 158     -52.693 -10.117  55.047  1.00 98.12           H  
ATOM   2573  O   LEU A 158     -55.927  -9.046  56.926  1.00 98.12           O  
ATOM   2574  CG  LEU A 158     -52.680 -12.105  55.884  1.00 98.12           C  
ATOM   2575  HG  LEU A 158     -52.973 -12.660  54.993  1.00 98.12           H  
ATOM   2576  CD1 LEU A 158     -51.154 -12.062  55.958  1.00 98.12           C  
ATOM   2577 HD11 LEU A 158     -50.755 -13.076  55.984  1.00 98.12           H  
ATOM   2578 HD12 LEU A 158     -50.831 -11.517  56.845  1.00 98.12           H  
ATOM   2579 HD13 LEU A 158     -50.767 -11.566  55.068  1.00 98.12           H  
ATOM   2580  CD2 LEU A 158     -53.198 -12.867  57.110  1.00 98.12           C  
ATOM   2581 HD21 LEU A 158     -52.727 -13.849  57.148  1.00 98.12           H  
ATOM   2582 HD22 LEU A 158     -54.278 -12.999  57.040  1.00 98.12           H  
ATOM   2583 HD23 LEU A 158     -52.954 -12.315  58.018  1.00 98.12           H  
ATOM   2584  N   THR A 159     -55.070  -8.187  55.034  1.00 98.04           N  
ATOM   2585  H   THR A 159     -54.491  -8.355  54.224  1.00 98.04           H  
ATOM   2586  CA  THR A 159     -55.615  -6.836  55.212  1.00 98.04           C  
ATOM   2587  HA  THR A 159     -55.241  -6.427  56.151  1.00 98.04           H  
ATOM   2588  C   THR A 159     -57.141  -6.862  55.306  1.00 98.04           C  
ATOM   2589  CB  THR A 159     -55.162  -5.915  54.067  1.00 98.04           C  
ATOM   2590  HB  THR A 159     -55.503  -6.320  53.114  1.00 98.04           H  
ATOM   2591  O   THR A 159     -57.701  -6.261  56.221  1.00 98.04           O  
ATOM   2592  CG2 THR A 159     -55.675  -4.484  54.216  1.00 98.04           C  
ATOM   2593 HG21 THR A 159     -55.415  -4.088  55.198  1.00 98.04           H  
ATOM   2594 HG22 THR A 159     -56.758  -4.460  54.098  1.00 98.04           H  
ATOM   2595 HG23 THR A 159     -55.233  -3.856  53.442  1.00 98.04           H  
ATOM   2596  OG1 THR A 159     -53.758  -5.819  54.047  1.00 98.04           O  
ATOM   2597  HG1 THR A 159     -53.479  -5.357  54.841  1.00 98.04           H  
ATOM   2598  N   ALA A 160     -57.827  -7.610  54.434  1.00 97.33           N  
ATOM   2599  H   ALA A 160     -57.329  -8.064  53.682  1.00 97.33           H  
ATOM   2600  CA  ALA A 160     -59.284  -7.747  54.491  1.00 97.33           C  
ATOM   2601  HA  ALA A 160     -59.729  -6.753  54.454  1.00 97.33           H  
ATOM   2602  C   ALA A 160     -59.765  -8.417  55.791  1.00 97.33           C  
ATOM   2603  CB  ALA A 160     -59.745  -8.532  53.256  1.00 97.33           C  
ATOM   2604  HB1 ALA A 160     -59.438  -8.006  52.352  1.00 97.33           H  
ATOM   2605  HB2 ALA A 160     -60.831  -8.622  53.264  1.00 97.33           H  
ATOM   2606  HB3 ALA A 160     -59.300  -9.527  53.254  1.00 97.33           H  
ATOM   2607  O   ALA A 160     -60.770  -8.002  56.372  1.00 97.33           O  
ATOM   2608  N   ARG A 161     -59.040  -9.434  56.276  1.00 97.80           N  
ATOM   2609  H   ARG A 161     -58.234  -9.729  55.743  1.00 97.80           H  
ATOM   2610  CA  ARG A 161     -59.348 -10.113  57.547  1.00 97.80           C  
ATOM   2611  HA  ARG A 161     -60.404 -10.383  57.560  1.00 97.80           H  
ATOM   2612  C   ARG A 161     -59.144  -9.201  58.753  1.00 97.80           C  
ATOM   2613  CB  ARG A 161     -58.495 -11.378  57.692  1.00 97.80           C  
ATOM   2614  HB2 ARG A 161     -58.568 -11.730  58.721  1.00 97.80           H  
ATOM   2615  HB3 ARG A 161     -57.452 -11.137  57.489  1.00 97.80           H  
ATOM   2616  O   ARG A 161     -59.988  -9.208  59.642  1.00 97.80           O  
ATOM   2617  CG  ARG A 161     -58.960 -12.500  56.754  1.00 97.80           C  
ATOM   2618  HG2 ARG A 161     -59.955 -12.833  57.048  1.00 97.80           H  
ATOM   2619  HG3 ARG A 161     -59.017 -12.129  55.730  1.00 97.80           H  
ATOM   2620  CD  ARG A 161     -57.986 -13.682  56.790  1.00 97.80           C  
ATOM   2621  HD2 ARG A 161     -58.297 -14.404  56.035  1.00 97.80           H  
ATOM   2622  HD3 ARG A 161     -56.992 -13.319  56.530  1.00 97.80           H  
ATOM   2623  NE  ARG A 161     -57.967 -14.333  58.117  1.00 97.80           N  
ATOM   2624  HE  ARG A 161     -58.647 -14.003  58.787  1.00 97.80           H  
ATOM   2625  NH1 ARG A 161     -56.220 -15.761  57.722  1.00 97.80           N  
ATOM   2626 HH11 ARG A 161     -56.137 -15.375  56.793  1.00 97.80           H  
ATOM   2627 HH12 ARG A 161     -55.574 -16.471  58.037  1.00 97.80           H  
ATOM   2628  NH2 ARG A 161     -57.230 -15.772  59.717  1.00 97.80           N  
ATOM   2629 HH21 ARG A 161     -57.917 -15.408  60.361  1.00 97.80           H  
ATOM   2630 HH22 ARG A 161     -56.586 -16.487  60.023  1.00 97.80           H  
ATOM   2631  CZ  ARG A 161     -57.142 -15.283  58.512  1.00 97.80           C  
ATOM   2632  N   ILE A 162     -58.060  -8.427  58.781  1.00 97.28           N  
ATOM   2633  H   ILE A 162     -57.404  -8.493  58.015  1.00 97.28           H  
ATOM   2634  CA  ILE A 162     -57.792  -7.447  59.844  1.00 97.28           C  
ATOM   2635  HA  ILE A 162     -57.818  -7.952  60.809  1.00 97.28           H  
ATOM   2636  C   ILE A 162     -58.905  -6.396  59.872  1.00 97.28           C  
ATOM   2637  CB  ILE A 162     -56.389  -6.822  59.667  1.00 97.28           C  
ATOM   2638  HB  ILE A 162     -56.283  -6.491  58.634  1.00 97.28           H  
ATOM   2639  O   ILE A 162     -59.509  -6.198  60.919  1.00 97.28           O  
ATOM   2640  CG1 ILE A 162     -55.304  -7.882  59.972  1.00 97.28           C  
ATOM   2641 HG12 ILE A 162     -55.278  -8.074  61.045  1.00 97.28           H  
ATOM   2642 HG13 ILE A 162     -55.554  -8.821  59.478  1.00 97.28           H  
ATOM   2643  CG2 ILE A 162     -56.202  -5.599  60.585  1.00 97.28           C  
ATOM   2644 HG21 ILE A 162     -56.373  -5.869  61.627  1.00 97.28           H  
ATOM   2645 HG22 ILE A 162     -55.200  -5.183  60.487  1.00 97.28           H  
ATOM   2646 HG23 ILE A 162     -56.894  -4.800  60.321  1.00 97.28           H  
ATOM   2647  CD1 ILE A 162     -53.899  -7.480  59.503  1.00 97.28           C  
ATOM   2648 HD11 ILE A 162     -53.536  -6.619  60.065  1.00 97.28           H  
ATOM   2649 HD12 ILE A 162     -53.215  -8.313  59.665  1.00 97.28           H  
ATOM   2650 HD13 ILE A 162     -53.918  -7.241  58.440  1.00 97.28           H  
ATOM   2651  N   LEU A 163     -59.259  -5.822  58.717  1.00 96.11           N  
ATOM   2652  H   LEU A 163     -58.706  -6.010  57.894  1.00 96.11           H  
ATOM   2653  CA  LEU A 163     -60.322  -4.818  58.618  1.00 96.11           C  
ATOM   2654  HA  LEU A 163     -60.055  -3.980  59.262  1.00 96.11           H  
ATOM   2655  C   LEU A 163     -61.685  -5.358  59.085  1.00 96.11           C  
ATOM   2656  CB  LEU A 163     -60.392  -4.348  57.155  1.00 96.11           C  
ATOM   2657  HB2 LEU A 163     -60.717  -5.186  56.538  1.00 96.11           H  
ATOM   2658  HB3 LEU A 163     -59.394  -4.058  56.826  1.00 96.11           H  
ATOM   2659  O   LEU A 163     -62.452  -4.656  59.743  1.00 96.11           O  
ATOM   2660  CG  LEU A 163     -61.344  -3.159  56.931  1.00 96.11           C  
ATOM   2661  HG  LEU A 163     -62.318  -3.369  57.373  1.00 96.11           H  
ATOM   2662  CD1 LEU A 163     -60.787  -1.867  57.528  1.00 96.11           C  
ATOM   2663 HD11 LEU A 163     -61.463  -1.037  57.325  1.00 96.11           H  
ATOM   2664 HD12 LEU A 163     -60.686  -1.965  58.609  1.00 96.11           H  
ATOM   2665 HD13 LEU A 163     -59.805  -1.647  57.110  1.00 96.11           H  
ATOM   2666  CD2 LEU A 163     -61.556  -2.945  55.431  1.00 96.11           C  
ATOM   2667 HD21 LEU A 163     -62.237  -2.108  55.274  1.00 96.11           H  
ATOM   2668 HD22 LEU A 163     -61.987  -3.844  54.989  1.00 96.11           H  
ATOM   2669 HD23 LEU A 163     -60.602  -2.728  54.952  1.00 96.11           H  
ATOM   2670  N   TYR A 164     -61.997  -6.616  58.757  1.00 96.15           N  
ATOM   2671  H   TYR A 164     -61.358  -7.133  58.171  1.00 96.15           H  
ATOM   2672  CA  TYR A 164     -63.205  -7.279  59.252  1.00 96.15           C  
ATOM   2673  HA  TYR A 164     -64.071  -6.674  58.984  1.00 96.15           H  
ATOM   2674  C   TYR A 164     -63.196  -7.400  60.781  1.00 96.15           C  
ATOM   2675  CB  TYR A 164     -63.349  -8.654  58.589  1.00 96.15           C  
ATOM   2676  HB2 TYR A 164     -63.449  -8.518  57.512  1.00 96.15           H  
ATOM   2677  HB3 TYR A 164     -62.445  -9.237  58.762  1.00 96.15           H  
ATOM   2678  O   TYR A 164     -64.186  -7.054  61.423  1.00 96.15           O  
ATOM   2679  CG  TYR A 164     -64.541  -9.442  59.099  1.00 96.15           C  
ATOM   2680  CD1 TYR A 164     -64.377 -10.379  60.139  1.00 96.15           C  
ATOM   2681  HD1 TYR A 164     -63.401 -10.537  60.573  1.00 96.15           H  
ATOM   2682  CD2 TYR A 164     -65.822  -9.197  58.568  1.00 96.15           C  
ATOM   2683  HD2 TYR A 164     -65.947  -8.467  57.782  1.00 96.15           H  
ATOM   2684  CE1 TYR A 164     -65.492 -11.072  60.649  1.00 96.15           C  
ATOM   2685  HE1 TYR A 164     -65.368 -11.766  61.467  1.00 96.15           H  
ATOM   2686  CE2 TYR A 164     -66.937  -9.894  59.070  1.00 96.15           C  
ATOM   2687  HE2 TYR A 164     -67.927  -9.713  58.678  1.00 96.15           H  
ATOM   2688  OH  TYR A 164     -67.859 -11.486  60.599  1.00 96.15           O  
ATOM   2689  HH  TYR A 164     -67.639 -12.020  61.366  1.00 96.15           H  
ATOM   2690  CZ  TYR A 164     -66.775 -10.829  60.113  1.00 96.15           C  
ATOM   2691  N   ILE A 165     -62.076  -7.848  61.358  1.00 95.36           N  
ATOM   2692  H   ILE A 165     -61.284  -8.053  60.765  1.00 95.36           H  
ATOM   2693  CA  ILE A 165     -61.900  -7.978  62.808  1.00 95.36           C  
ATOM   2694  HA  ILE A 165     -62.689  -8.623  63.195  1.00 95.36           H  
ATOM   2695  C   ILE A 165     -62.070  -6.613  63.490  1.00 95.36           C  
ATOM   2696  CB  ILE A 165     -60.539  -8.648  63.117  1.00 95.36           C  
ATOM   2697  HB  ILE A 165     -59.754  -8.143  62.555  1.00 95.36           H  
ATOM   2698  O   ILE A 165     -62.885  -6.493  64.404  1.00 95.36           O  
ATOM   2699  CG1 ILE A 165     -60.572 -10.140  62.710  1.00 95.36           C  
ATOM   2700 HG12 ILE A 165     -61.018 -10.242  61.721  1.00 95.36           H  
ATOM   2701 HG13 ILE A 165     -61.203 -10.693  63.406  1.00 95.36           H  
ATOM   2702  CG2 ILE A 165     -60.205  -8.545  64.608  1.00 95.36           C  
ATOM   2703 HG21 ILE A 165     -60.048  -7.504  64.890  1.00 95.36           H  
ATOM   2704 HG22 ILE A 165     -61.042  -8.962  65.168  1.00 95.36           H  
ATOM   2705 HG23 ILE A 165     -59.289  -9.084  64.850  1.00 95.36           H  
ATOM   2706  CD1 ILE A 165     -59.184 -10.796  62.661  1.00 95.36           C  
ATOM   2707 HD11 ILE A 165     -58.752 -10.867  63.659  1.00 95.36           H  
ATOM   2708 HD12 ILE A 165     -58.523 -10.217  62.016  1.00 95.36           H  
ATOM   2709 HD13 ILE A 165     -59.280 -11.803  62.254  1.00 95.36           H  
ATOM   2710  N   GLU A 166     -61.379  -5.577  63.013  1.00 94.25           N  
ATOM   2711  H   GLU A 166     -60.730  -5.733  62.255  1.00 94.25           H  
ATOM   2712  CA  GLU A 166     -61.490  -4.209  63.539  1.00 94.25           C  
ATOM   2713  HA  GLU A 166     -61.156  -4.184  64.576  1.00 94.25           H  
ATOM   2714  C   GLU A 166     -62.939  -3.714  63.522  1.00 94.25           C  
ATOM   2715  CB  GLU A 166     -60.606  -3.261  62.714  1.00 94.25           C  
ATOM   2716  HB2 GLU A 166     -60.857  -2.231  62.969  1.00 94.25           H  
ATOM   2717  HB3 GLU A 166     -60.820  -3.417  61.657  1.00 94.25           H  
ATOM   2718  O   GLU A 166     -63.443  -3.253  64.544  1.00 94.25           O  
ATOM   2719  CG  GLU A 166     -59.110  -3.475  62.987  1.00 94.25           C  
ATOM   2720  HG2 GLU A 166     -58.917  -3.243  64.035  1.00 94.25           H  
ATOM   2721  HG3 GLU A 166     -58.856  -4.524  62.833  1.00 94.25           H  
ATOM   2722  CD  GLU A 166     -58.205  -2.611  62.094  1.00 94.25           C  
ATOM   2723  OE1 GLU A 166     -57.029  -2.431  62.482  1.00 94.25           O  
ATOM   2724  OE2 GLU A 166     -58.665  -2.175  61.012  1.00 94.25           O  
ATOM   2725  N   LYS A 167     -63.653  -3.901  62.402  1.00 93.82           N  
ATOM   2726  H   LYS A 167     -63.177  -4.281  61.597  1.00 93.82           H  
ATOM   2727  CA  LYS A 167     -65.066  -3.519  62.289  1.00 93.82           C  
ATOM   2728  HA  LYS A 167     -65.143  -2.461  62.538  1.00 93.82           H  
ATOM   2729  C   LYS A 167     -65.951  -4.258  63.293  1.00 93.82           C  
ATOM   2730  CB  LYS A 167     -65.534  -3.734  60.845  1.00 93.82           C  
ATOM   2731  HB2 LYS A 167     -64.852  -3.208  60.176  1.00 93.82           H  
ATOM   2732  HB3 LYS A 167     -65.506  -4.797  60.603  1.00 93.82           H  
ATOM   2733  O   LYS A 167     -66.818  -3.631  63.895  1.00 93.82           O  
ATOM   2734  CG  LYS A 167     -66.954  -3.193  60.636  1.00 93.82           C  
ATOM   2735  HG2 LYS A 167     -67.657  -3.754  61.251  1.00 93.82           H  
ATOM   2736  HG3 LYS A 167     -66.984  -2.144  60.933  1.00 93.82           H  
ATOM   2737  CD  LYS A 167     -67.375  -3.314  59.171  1.00 93.82           C  
ATOM   2738  HD2 LYS A 167     -67.367  -4.365  58.880  1.00 93.82           H  
ATOM   2739  HD3 LYS A 167     -66.673  -2.757  58.550  1.00 93.82           H  
ATOM   2740  CE  LYS A 167     -68.784  -2.734  59.023  1.00 93.82           C  
ATOM   2741  HE2 LYS A 167     -68.770  -1.704  59.380  1.00 93.82           H  
ATOM   2742  HE3 LYS A 167     -69.459  -3.295  59.669  1.00 93.82           H  
ATOM   2743  NZ  LYS A 167     -69.247  -2.786  57.616  1.00 93.82           N  
ATOM   2744  HZ1 LYS A 167     -68.623  -2.249  57.030  1.00 93.82           H  
ATOM   2745  HZ2 LYS A 167     -69.269  -3.742  57.293  1.00 93.82           H  
ATOM   2746  HZ3 LYS A 167     -70.174  -2.392  57.548  1.00 93.82           H  
ATOM   2747  N   THR A 168     -65.745  -5.565  63.481  1.00 92.45           N  
ATOM   2748  H   THR A 168     -65.030  -6.027  62.936  1.00 92.45           H  
ATOM   2749  CA  THR A 168     -66.518  -6.334  64.470  1.00 92.45           C  
ATOM   2750  HA  THR A 168     -67.576  -6.160  64.277  1.00 92.45           H  
ATOM   2751  C   THR A 168     -66.272  -5.835  65.891  1.00 92.45           C  
ATOM   2752  CB  THR A 168     -66.291  -7.852  64.384  1.00 92.45           C  
ATOM   2753  HB  THR A 168     -66.808  -8.319  65.222  1.00 92.45           H  
ATOM   2754  O   THR A 168     -67.238  -5.612  66.615  1.00 92.45           O  
ATOM   2755  CG2 THR A 168     -66.872  -8.439  63.098  1.00 92.45           C  
ATOM   2756 HG21 THR A 168     -66.380  -8.014  62.223  1.00 92.45           H  
ATOM   2757 HG22 THR A 168     -66.727  -9.520  63.099  1.00 92.45           H  
ATOM   2758 HG23 THR A 168     -67.939  -8.224  63.049  1.00 92.45           H  
ATOM   2759  OG1 THR A 168     -64.937  -8.246  64.430  1.00 92.45           O  
ATOM   2760  HG1 THR A 168     -64.365  -7.476  64.458  1.00 92.45           H  
ATOM   2761  N   PHE A 169     -65.017  -5.557  66.263  1.00 87.77           N  
ATOM   2762  H   PHE A 169     -64.261  -5.693  65.608  1.00 87.77           H  
ATOM   2763  CA  PHE A 169     -64.688  -5.032  67.589  1.00 87.77           C  
ATOM   2764  HA  PHE A 169     -65.156  -5.673  68.336  1.00 87.77           H  
ATOM   2765  C   PHE A 169     -65.260  -3.631  67.826  1.00 87.77           C  
ATOM   2766  CB  PHE A 169     -63.170  -5.069  67.814  1.00 87.77           C  
ATOM   2767  HB2 PHE A 169     -62.653  -4.767  66.903  1.00 87.77           H  
ATOM   2768  HB3 PHE A 169     -62.915  -4.342  68.584  1.00 87.77           H  
ATOM   2769  O   PHE A 169     -65.828  -3.410  68.892  1.00 87.77           O  
ATOM   2770  CG  PHE A 169     -62.662  -6.421  68.284  1.00 87.77           C  
ATOM   2771  CD1 PHE A 169     -62.928  -6.840  69.600  1.00 87.77           C  
ATOM   2772  HD1 PHE A 169     -63.498  -6.205  70.261  1.00 87.77           H  
ATOM   2773  CD2 PHE A 169     -61.917  -7.255  67.433  1.00 87.77           C  
ATOM   2774  HD2 PHE A 169     -61.672  -6.917  66.437  1.00 87.77           H  
ATOM   2775  CE1 PHE A 169     -62.468  -8.088  70.056  1.00 87.77           C  
ATOM   2776  HE1 PHE A 169     -62.688  -8.403  71.065  1.00 87.77           H  
ATOM   2777  CE2 PHE A 169     -61.458  -8.506  67.890  1.00 87.77           C  
ATOM   2778  HE2 PHE A 169     -60.861  -9.146  67.257  1.00 87.77           H  
ATOM   2779  CZ  PHE A 169     -61.739  -8.925  69.198  1.00 87.77           C  
ATOM   2780  HZ  PHE A 169     -61.387  -9.884  69.549  1.00 87.77           H  
ATOM   2781  N   SER A 170     -65.199  -2.721  66.844  1.00 85.28           N  
ATOM   2782  H   SER A 170     -64.669  -2.927  66.009  1.00 85.28           H  
ATOM   2783  CA  SER A 170     -65.815  -1.389  66.965  1.00 85.28           C  
ATOM   2784  HA  SER A 170     -65.378  -0.879  67.823  1.00 85.28           H  
ATOM   2785  C   SER A 170     -67.326  -1.466  67.210  1.00 85.28           C  
ATOM   2786  CB  SER A 170     -65.554  -0.543  65.715  1.00 85.28           C  
ATOM   2787  HB2 SER A 170     -65.946  -1.055  64.836  1.00 85.28           H  
ATOM   2788  HB3 SER A 170     -66.064   0.415  65.820  1.00 85.28           H  
ATOM   2789  O   SER A 170     -67.842  -0.749  68.063  1.00 85.28           O  
ATOM   2790  OG  SER A 170     -64.169  -0.311  65.544  1.00 85.28           O  
ATOM   2791  HG  SER A 170     -63.822   0.048  66.364  1.00 85.28           H  
ATOM   2792  N   THR A 171     -68.037  -2.371  66.526  1.00 80.26           N  
ATOM   2793  H   THR A 171     -67.575  -2.925  65.819  1.00 80.26           H  
ATOM   2794  CA  THR A 171     -69.488  -2.534  66.727  1.00 80.26           C  
ATOM   2795  HA  THR A 171     -69.944  -1.544  66.727  1.00 80.26           H  
ATOM   2796  C   THR A 171     -69.854  -3.160  68.071  1.00 80.26           C  
ATOM   2797  CB  THR A 171     -70.144  -3.345  65.603  1.00 80.26           C  
ATOM   2798  HB  THR A 171     -71.185  -3.528  65.870  1.00 80.26           H  
ATOM   2799  O   THR A 171     -70.877  -2.794  68.640  1.00 80.26           O  
ATOM   2800  CG2 THR A 171     -70.125  -2.584  64.278  1.00 80.26           C  
ATOM   2801 HG21 THR A 171     -70.618  -3.182  63.511  1.00 80.26           H  
ATOM   2802 HG22 THR A 171     -69.100  -2.374  63.974  1.00 80.26           H  
ATOM   2803 HG23 THR A 171     -70.660  -1.641  64.397  1.00 80.26           H  
ATOM   2804  OG1 THR A 171     -69.516  -4.590  65.362  1.00 80.26           O  
ATOM   2805  HG1 THR A 171     -68.880  -4.777  66.057  1.00 80.26           H  
ATOM   2806  N   THR A 172     -69.040  -4.078  68.605  1.00 73.87           N  
ATOM   2807  H   THR A 172     -68.207  -4.367  68.111  1.00 73.87           H  
ATOM   2808  CA  THR A 172     -69.290  -4.667  69.932  1.00 73.87           C  
ATOM   2809  HA  THR A 172     -70.335  -4.972  69.991  1.00 73.87           H  
ATOM   2810  C   THR A 172     -69.071  -3.631  71.033  1.00 73.87           C  
ATOM   2811  CB  THR A 172     -68.410  -5.903  70.180  1.00 73.87           C  
ATOM   2812  HB  THR A 172     -67.387  -5.592  70.390  1.00 73.87           H  
ATOM   2813  O   THR A 172     -69.892  -3.518  71.935  1.00 73.87           O  
ATOM   2814  CG2 THR A 172     -68.932  -6.765  71.325  1.00 73.87           C  
ATOM   2815 HG21 THR A 172     -69.961  -7.072  71.136  1.00 73.87           H  
ATOM   2816 HG22 THR A 172     -68.909  -6.197  72.256  1.00 73.87           H  
ATOM   2817 HG23 THR A 172     -68.301  -7.646  71.443  1.00 73.87           H  
ATOM   2818  OG1 THR A 172     -68.406  -6.742  69.048  1.00 73.87           O  
ATOM   2819  HG1 THR A 172     -69.326  -6.939  68.857  1.00 73.87           H  
ATOM   2820  N   THR A 173     -68.035  -2.792  70.915  1.00 73.12           N  
ATOM   2821  H   THR A 173     -67.376  -2.907  70.158  1.00 73.12           H  
ATOM   2822  CA  THR A 173     -67.795  -1.706  71.880  1.00 73.12           C  
ATOM   2823  HA  THR A 173     -67.837  -2.128  72.884  1.00 73.12           H  
ATOM   2824  C   THR A 173     -68.856  -0.603  71.856  1.00 73.12           C  
ATOM   2825  CB  THR A 173     -66.407  -1.076  71.694  1.00 73.12           C  
ATOM   2826  HB  THR A 173     -66.353  -0.157  72.278  1.00 73.12           H  
ATOM   2827  O   THR A 173     -69.051   0.040  72.878  1.00 73.12           O  
ATOM   2828  CG2 THR A 173     -65.301  -2.015  72.175  1.00 73.12           C  
ATOM   2829 HG21 THR A 173     -65.452  -2.248  73.229  1.00 73.12           H  
ATOM   2830 HG22 THR A 173     -65.316  -2.937  71.594  1.00 73.12           H  
ATOM   2831 HG23 THR A 173     -64.334  -1.527  72.049  1.00 73.12           H  
ATOM   2832  OG1 THR A 173     -66.121  -0.779  70.343  1.00 73.12           O  
ATOM   2833  HG1 THR A 173     -66.919  -0.467  69.909  1.00 73.12           H  
ATOM   2834  N   GLU A 174     -69.548  -0.381  70.732  1.00 70.22           N  
ATOM   2835  H   GLU A 174     -69.321  -0.906  69.900  1.00 70.22           H  
ATOM   2836  CA  GLU A 174     -70.689   0.551  70.660  1.00 70.22           C  
ATOM   2837  HA  GLU A 174     -70.488   1.422  71.283  1.00 70.22           H  
ATOM   2838  C   GLU A 174     -72.004  -0.050  71.190  1.00 70.22           C  
ATOM   2839  CB  GLU A 174     -70.898   1.033  69.210  1.00 70.22           C  
ATOM   2840  HB2 GLU A 174     -71.890   1.479  69.131  1.00 70.22           H  
ATOM   2841  HB3 GLU A 174     -70.860   0.172  68.542  1.00 70.22           H  
ATOM   2842  O   GLU A 174     -72.905   0.704  71.536  1.00 70.22           O  
ATOM   2843  CG  GLU A 174     -69.878   2.090  68.755  1.00 70.22           C  
ATOM   2844  HG2 GLU A 174     -69.942   2.945  69.428  1.00 70.22           H  
ATOM   2845  HG3 GLU A 174     -68.874   1.674  68.842  1.00 70.22           H  
ATOM   2846  CD  GLU A 174     -70.101   2.573  67.305  1.00 70.22           C  
ATOM   2847  OE1 GLU A 174     -69.336   3.468  66.872  1.00 70.22           O  
ATOM   2848  OE2 GLU A 174     -71.004   2.049  66.609  1.00 70.22           O  
ATOM   2849  N   GLN A 175     -72.143  -1.382  71.247  1.00 64.30           N  
ATOM   2850  H   GLN A 175     -71.371  -1.960  70.950  1.00 64.30           H  
ATOM   2851  CA  GLN A 175     -73.323  -2.045  71.829  1.00 64.30           C  
ATOM   2852  HA  GLN A 175     -74.199  -1.413  71.678  1.00 64.30           H  
ATOM   2853  C   GLN A 175     -73.217  -2.246  73.346  1.00 64.30           C  
ATOM   2854  CB  GLN A 175     -73.568  -3.396  71.138  1.00 64.30           C  
ATOM   2855  HB2 GLN A 175     -72.632  -3.949  71.063  1.00 64.30           H  
ATOM   2856  HB3 GLN A 175     -74.262  -3.980  71.741  1.00 64.30           H  
ATOM   2857  O   GLN A 175     -74.246  -2.299  74.017  1.00 64.30           O  
ATOM   2858  CG  GLN A 175     -74.188  -3.213  69.747  1.00 64.30           C  
ATOM   2859  HG2 GLN A 175     -75.092  -2.613  69.849  1.00 64.30           H  
ATOM   2860  HG3 GLN A 175     -73.493  -2.672  69.104  1.00 64.30           H  
ATOM   2861  CD  GLN A 175     -74.553  -4.531  69.069  1.00 64.30           C  
ATOM   2862  NE2 GLN A 175     -75.470  -4.502  68.125  1.00 64.30           N  
ATOM   2863 HE21 GLN A 175     -75.906  -3.624  67.885  1.00 64.30           H  
ATOM   2864 HE22 GLN A 175     -75.690  -5.396  67.710  1.00 64.30           H  
ATOM   2865  OE1 GLN A 175     -74.048  -5.610  69.332  1.00 64.30           O  
ATOM   2866  N   ASP A 176     -71.994  -2.361  73.870  1.00 63.76           N  
ATOM   2867  H   ASP A 176     -71.207  -2.416  73.240  1.00 63.76           H  
ATOM   2868  CA  ASP A 176     -71.728  -2.523  75.305  1.00 63.76           C  
ATOM   2869  HA  ASP A 176     -72.572  -3.038  75.764  1.00 63.76           H  
ATOM   2870  C   ASP A 176     -71.583  -1.180  76.058  1.00 63.76           C  
ATOM   2871  CB  ASP A 176     -70.479  -3.408  75.494  1.00 63.76           C  
ATOM   2872  HB2 ASP A 176     -70.176  -3.368  76.540  1.00 63.76           H  
ATOM   2873  HB3 ASP A 176     -69.661  -2.996  74.903  1.00 63.76           H  
ATOM   2874  O   ASP A 176     -71.432  -1.184  77.283  1.00 63.76           O  
ATOM   2875  CG  ASP A 176     -70.668  -4.893  75.139  1.00 63.76           C  
ATOM   2876  OD1 ASP A 176     -71.820  -5.385  75.131  1.00 63.76           O  
ATOM   2877  OD2 ASP A 176     -69.627  -5.566  74.943  1.00 63.76           O  
ATOM   2878  N   ALA A 177     -71.613  -0.044  75.347  1.00 56.70           N  
ATOM   2879  H   ALA A 177     -71.858  -0.114  74.370  1.00 56.70           H  
ATOM   2880  CA  ALA A 177     -71.571   1.314  75.905  1.00 56.70           C  
ATOM   2881  HA  ALA A 177     -71.212   1.271  76.933  1.00 56.70           H  
ATOM   2882  C   ALA A 177     -72.971   1.945  75.969  1.00 56.70           C  
ATOM   2883  CB  ALA A 177     -70.591   2.157  75.076  1.00 56.70           C  
ATOM   2884  HB1 ALA A 177     -70.535   3.161  75.496  1.00 56.70           H  
ATOM   2885  HB2 ALA A 177     -69.605   1.694  75.088  1.00 56.70           H  
ATOM   2886  HB3 ALA A 177     -70.951   2.218  74.049  1.00 56.70           H  
ATOM   2887  O   ALA A 177     -73.261   2.604  76.995  1.00 56.70           O  
ATOM   2888  OXT ALA A 177     -73.706   1.805  74.969  1.00 56.70           O  
TER    2889      ALA A 177                                                       
END   
