# Supplementary material for: Novel Adomaviruses Associated with Blotchy Bass Syndrome in Black Basses (Micropterus spp.)
Source: bioRxiv. 2025 Jun 5:2025.06.01.657292. Preprint. [Version 2] doi: 10.1101/2025.06.01.657292 (PMC12478380; doi:10.1101/2025.06.01.657292)
Supplement: Supplement 15 [file media-15.zip › Bass PDB/Mna1_Col.pdb]

REMARK ID 670252 MODEL 1 MnA1_Col
PFRMAT TS
TARGET MnA1_Col
AUTHOR BAKER-ROBETTA
METHOD    ROSETTA provides both ab initio and
METHOD    comparative models of protein domains.
METHOD    Comparative models are built from structures
METHOD    detected and aligned by HHSEARCH, SPARKS, and
METHOD    Raptor. Loop regions are assembled from fragments and 
METHOD    optimized to fit the aligned template structures.
METHOD    De novo models are built using the Rosetta de
METHOD    novo protocol.  The procedure is fully automated.
MODEL     1
PARENT N/A
REMARK PARENT    N/A
REMARK PARSRC    RoseTTAFold
REMARK SCORE     0.00
ATOM      1  N   MET A   1       2.031   1.327   0.111  1.00 13.77           N  
ATOM      2  CA  MET A   1       2.798   0.859   1.257  1.00 13.77           C  
ATOM      3  C   MET A   1       3.346   2.031   2.039  1.00 13.77           C  
ATOM      4  O   MET A   1       3.083   2.165   3.233  1.00 13.77           O  
ATOM      5  CB  MET A   1       3.913  -0.116   0.872  1.00 13.77           C  
ATOM      6  CG  MET A   1       3.477  -1.456   0.366  1.00 13.77           C  
ATOM      7  SD  MET A   1       4.899  -2.505  -0.020  1.00 13.77           S  
ATOM      8  CE  MET A   1       5.518  -2.775   1.652  1.00 13.77           C  
ATOM      9 1H   MET A   1       1.362   0.604  -0.119  1.00 13.77           H  
ATOM     10 2H   MET A   1       1.459   2.103   0.449  1.00 13.77           H  
ATOM     11 3H   MET A   1       2.581   1.594  -0.682  1.00 13.77           H  
ATOM     12  HA  MET A   1       2.129   0.322   1.927  1.00 13.77           H  
ATOM     13 1HB  MET A   1       4.601   0.345   0.171  1.00 13.77           H  
ATOM     14 2HB  MET A   1       4.463  -0.365   1.753  1.00 13.77           H  
ATOM     15 1HG  MET A   1       2.867  -1.950   1.123  1.00 13.77           H  
ATOM     16 2HG  MET A   1       2.876  -1.328  -0.535  1.00 13.77           H  
ATOM     17 1HE  MET A   1       6.395  -3.400   1.621  1.00 13.77           H  
ATOM     18 2HE  MET A   1       5.781  -1.817   2.098  1.00 13.77           H  
ATOM     19 3HE  MET A   1       4.752  -3.259   2.255  1.00 13.77           H  
ATOM     20  N   GLY A   2       4.119   2.900   1.377  1.00 13.57           N  
ATOM     21  CA  GLY A   2       4.702   4.021   2.096  1.00 13.57           C  
ATOM     22  C   GLY A   2       3.616   4.946   2.608  1.00 13.57           C  
ATOM     23  O   GLY A   2       2.562   5.074   1.980  1.00 13.57           O  
ATOM     24  H   GLY A   2       4.333   2.777   0.402  1.00 13.57           H  
ATOM     25 1HA  GLY A   2       5.295   3.649   2.930  1.00 13.57           H  
ATOM     26 2HA  GLY A   2       5.379   4.568   1.439  1.00 13.57           H  
ATOM     27  N   THR A   3       3.890   5.620   3.722  1.00 13.25           N  
ATOM     28  CA  THR A   3       2.925   6.531   4.317  1.00 13.25           C  
ATOM     29  C   THR A   3       3.536   7.920   4.528  1.00 13.25           C  
ATOM     30  O   THR A   3       4.722   8.122   4.270  1.00 13.25           O  
ATOM     31  CB  THR A   3       2.392   5.957   5.648  1.00 13.25           C  
ATOM     32  OG1 THR A   3       3.443   5.923   6.621  1.00 13.25           O  
ATOM     33  CG2 THR A   3       1.886   4.552   5.457  1.00 13.25           C  
ATOM     34  H   THR A   3       4.778   5.467   4.175  1.00 13.25           H  
ATOM     35  HA  THR A   3       2.083   6.638   3.634  1.00 13.25           H  
ATOM     36  HB  THR A   3       1.576   6.572   6.005  1.00 13.25           H  
ATOM     37  HG1 THR A   3       3.969   5.127   6.493  1.00 13.25           H  
ATOM     38 1HG2 THR A   3       1.512   4.168   6.405  1.00 13.25           H  
ATOM     39 2HG2 THR A   3       1.083   4.543   4.720  1.00 13.25           H  
ATOM     40 3HG2 THR A   3       2.694   3.910   5.113  1.00 13.25           H  
ATOM     41  N   GLU A   4       2.711   8.871   4.978  1.00 12.75           N  
ATOM     42  CA  GLU A   4       3.140  10.250   5.229  1.00 12.75           C  
ATOM     43  C   GLU A   4       3.678  10.624   6.647  1.00 12.75           C  
ATOM     44  O   GLU A   4       4.615  11.431   6.729  1.00 12.75           O  
ATOM     45  CB  GLU A   4       1.984  11.198   4.884  1.00 12.75           C  
ATOM     46  CG  GLU A   4       1.594  11.196   3.410  1.00 12.75           C  
ATOM     47  CD  GLU A   4       0.439  12.129   3.094  1.00 12.75           C  
ATOM     48  OE1 GLU A   4      -0.120  12.687   4.009  1.00 12.75           O  
ATOM     49  OE2 GLU A   4       0.122  12.278   1.936  1.00 12.75           O  
ATOM     50  H   GLU A   4       1.749   8.621   5.150  1.00 12.75           H  
ATOM     51  HA  GLU A   4       3.948  10.458   4.526  1.00 12.75           H  
ATOM     52 1HB  GLU A   4       1.100  10.938   5.459  1.00 12.75           H  
ATOM     53 2HB  GLU A   4       2.261  12.217   5.152  1.00 12.75           H  
ATOM     54 1HG  GLU A   4       2.460  11.493   2.818  1.00 12.75           H  
ATOM     55 2HG  GLU A   4       1.323  10.181   3.121  1.00 12.75           H  
ATOM     56  N   PRO A   5       3.137  10.086   7.776  1.00 12.01           N  
ATOM     57  CA  PRO A   5       3.507  10.426   9.142  1.00 12.01           C  
ATOM     58  C   PRO A   5       4.802   9.716   9.516  1.00 12.01           C  
ATOM     59  O   PRO A   5       5.335   8.952   8.724  1.00 12.01           O  
ATOM     60  CB  PRO A   5       2.309   9.910   9.946  1.00 12.01           C  
ATOM     61  CG  PRO A   5       1.839   8.728   9.183  1.00 12.01           C  
ATOM     62  CD  PRO A   5       2.072   9.070   7.725  1.00 12.01           C  
ATOM     63  HA  PRO A   5       3.614  11.507   9.239  1.00 12.01           H  
ATOM     64 1HB  PRO A   5       2.606   9.664  10.971  1.00 12.01           H  
ATOM     65 2HB  PRO A   5       1.546  10.703  10.014  1.00 12.01           H  
ATOM     66 1HG  PRO A   5       2.407   7.845   9.490  1.00 12.01           H  
ATOM     67 2HG  PRO A   5       0.786   8.517   9.411  1.00 12.01           H  
ATOM     68 1HD  PRO A   5       2.464   8.165   7.327  1.00 12.01           H  
ATOM     69 2HD  PRO A   5       1.155   9.424   7.240  1.00 12.01           H  
ATOM     70  N   ALA A   6       5.249   9.901  10.764  1.00 10.98           N  
ATOM     71  CA  ALA A   6       6.498   9.324  11.304  1.00 10.98           C  
ATOM     72  C   ALA A   6       6.599   7.801  11.169  1.00 10.98           C  
ATOM     73  O   ALA A   6       7.695   7.235  11.240  1.00 10.98           O  
ATOM     74  CB  ALA A   6       6.628   9.684  12.774  1.00 10.98           C  
ATOM     75  H   ALA A   6       4.731  10.525  11.364  1.00 10.98           H  
ATOM     76  HA  ALA A   6       7.330   9.763  10.753  1.00 10.98           H  
ATOM     77 1HB  ALA A   6       7.570   9.294  13.162  1.00 10.98           H  
ATOM     78 2HB  ALA A   6       6.609  10.767  12.890  1.00 10.98           H  
ATOM     79 3HB  ALA A   6       5.802   9.244  13.327  1.00 10.98           H  
ATOM     80  N   ARG A   7       5.472   7.133  10.944  1.00  9.66           N  
ATOM     81  CA  ARG A   7       5.409   5.689  10.780  1.00  9.66           C  
ATOM     82  C   ARG A   7       6.268   5.238   9.590  1.00  9.66           C  
ATOM     83  O   ARG A   7       6.671   4.086   9.519  1.00  9.66           O  
ATOM     84  CB  ARG A   7       3.973   5.250  10.529  1.00  9.66           C  
ATOM     85  CG  ARG A   7       3.031   5.400  11.718  1.00  9.66           C  
ATOM     86  CD  ARG A   7       1.642   5.007  11.357  1.00  9.66           C  
ATOM     87  NE  ARG A   7       0.715   5.133  12.475  1.00  9.66           N  
ATOM     88  CZ  ARG A   7      -0.627   5.048  12.365  1.00  9.66           C  
ATOM     89  NH1 ARG A   7      -1.180   4.860  11.186  1.00  9.66           N  
ATOM     90  NH2 ARG A   7      -1.390   5.154  13.440  1.00  9.66           N  
ATOM     91  H   ARG A   7       4.617   7.664  10.878  1.00  9.66           H  
ATOM     92  HA  ARG A   7       5.781   5.214  11.689  1.00  9.66           H  
ATOM     93 1HB  ARG A   7       3.565   5.818   9.695  1.00  9.66           H  
ATOM     94 2HB  ARG A   7       3.962   4.198  10.233  1.00  9.66           H  
ATOM     95 1HG  ARG A   7       3.366   4.761  12.536  1.00  9.66           H  
ATOM     96 2HG  ARG A   7       3.023   6.442  12.043  1.00  9.66           H  
ATOM     97 1HD  ARG A   7       1.280   5.624  10.535  1.00  9.66           H  
ATOM     98 2HD  ARG A   7       1.653   3.974  11.051  1.00  9.66           H  
ATOM     99  HE  ARG A   7       1.105   5.272  13.396  1.00  9.66           H  
ATOM    100 1HH1 ARG A   7      -0.597   4.784  10.358  1.00  9.66           H  
ATOM    101 2HH1 ARG A   7      -2.182   4.792  11.101  1.00  9.66           H  
ATOM    102 1HH2 ARG A   7      -0.969   5.298  14.347  1.00  9.66           H  
ATOM    103 2HH2 ARG A   7      -2.394   5.090  13.355  1.00  9.66           H  
ATOM    104  N   LYS A   8       6.541   6.166   8.658  1.00  8.21           N  
ATOM    105  CA  LYS A   8       7.341   5.941   7.448  1.00  8.21           C  
ATOM    106  C   LYS A   8       8.850   5.787   7.701  1.00  8.21           C  
ATOM    107  O   LYS A   8       9.607   5.516   6.764  1.00  8.21           O  
ATOM    108  CB  LYS A   8       7.132   7.103   6.490  1.00  8.21           C  
ATOM    109  CG  LYS A   8       7.788   8.391   6.948  1.00  8.21           C  
ATOM    110  CD  LYS A   8       7.346   9.538   6.093  1.00  8.21           C  
ATOM    111  CE  LYS A   8       7.864  10.857   6.607  1.00  8.21           C  
ATOM    112  NZ  LYS A   8       7.232  11.981   5.895  1.00  8.21           N  
ATOM    113  H   LYS A   8       6.162   7.106   8.791  1.00  8.21           H  
ATOM    114  HA  LYS A   8       6.991   5.021   6.980  1.00  8.21           H  
ATOM    115 1HB  LYS A   8       7.512   6.847   5.505  1.00  8.21           H  
ATOM    116 2HB  LYS A   8       6.061   7.302   6.392  1.00  8.21           H  
ATOM    117 1HG  LYS A   8       7.566   8.581   7.989  1.00  8.21           H  
ATOM    118 2HG  LYS A   8       8.865   8.287   6.851  1.00  8.21           H  
ATOM    119 1HD  LYS A   8       7.693   9.388   5.072  1.00  8.21           H  
ATOM    120 2HD  LYS A   8       6.261   9.560   6.082  1.00  8.21           H  
ATOM    121 1HE  LYS A   8       7.643  10.940   7.671  1.00  8.21           H  
ATOM    122 2HE  LYS A   8       8.941  10.904   6.459  1.00  8.21           H  
ATOM    123 1HZ  LYS A   8       7.573  12.858   6.251  1.00  8.21           H  
ATOM    124 2HZ  LYS A   8       7.416  11.916   4.909  1.00  8.21           H  
ATOM    125 3HZ  LYS A   8       6.212  11.898   6.074  1.00  8.21           H  
ATOM    126  N   ARG A   9       9.309   6.028   8.936  1.00  6.89           N  
ATOM    127  CA  ARG A   9      10.735   5.925   9.241  1.00  6.89           C  
ATOM    128  C   ARG A   9      11.299   4.630   8.674  1.00  6.89           C  
ATOM    129  O   ARG A   9      10.790   3.549   8.940  1.00  6.89           O  
ATOM    130  CB  ARG A   9      10.956   5.944  10.744  1.00  6.89           C  
ATOM    131  CG  ARG A   9      12.412   5.896  11.193  1.00  6.89           C  
ATOM    132  CD  ARG A   9      12.530   6.026  12.672  1.00  6.89           C  
ATOM    133  NE  ARG A   9      13.913   5.928  13.123  1.00  6.89           N  
ATOM    134  CZ  ARG A   9      14.320   6.107  14.397  1.00  6.89           C  
ATOM    135  NH1 ARG A   9      13.447   6.399  15.338  1.00  6.89           N  
ATOM    136  NH2 ARG A   9      15.600   5.988  14.703  1.00  6.89           N  
ATOM    137  H   ARG A   9       8.657   6.278   9.680  1.00  6.89           H  
ATOM    138  HA  ARG A   9      11.254   6.769   8.788  1.00  6.89           H  
ATOM    139 1HB  ARG A   9      10.504   6.844  11.162  1.00  6.89           H  
ATOM    140 2HB  ARG A   9      10.444   5.089  11.191  1.00  6.89           H  
ATOM    141 1HG  ARG A   9      12.854   4.942  10.893  1.00  6.89           H  
ATOM    142 2HG  ARG A   9      12.964   6.713  10.729  1.00  6.89           H  
ATOM    143 1HD  ARG A   9      12.135   6.992  12.985  1.00  6.89           H  
ATOM    144 2HD  ARG A   9      11.961   5.231  13.146  1.00  6.89           H  
ATOM    145  HE  ARG A   9      14.618   5.707  12.432  1.00  6.89           H  
ATOM    146 1HH1 ARG A   9      12.468   6.494  15.107  1.00  6.89           H  
ATOM    147 2HH1 ARG A   9      13.757   6.534  16.290  1.00  6.89           H  
ATOM    148 1HH2 ARG A   9      16.273   5.763  13.983  1.00  6.89           H  
ATOM    149 2HH2 ARG A   9      15.906   6.121  15.656  1.00  6.89           H  
ATOM    150  N   MET A  10      12.407   4.719   7.951  1.00  5.87           N  
ATOM    151  CA  MET A  10      12.936   3.538   7.270  1.00  5.87           C  
ATOM    152  C   MET A  10      13.655   2.506   8.136  1.00  5.87           C  
ATOM    153  O   MET A  10      14.872   2.337   8.053  1.00  5.87           O  
ATOM    154  CB  MET A  10      13.852   4.024   6.151  1.00  5.87           C  
ATOM    155  CG  MET A  10      13.104   4.829   5.106  1.00  5.87           C  
ATOM    156  SD  MET A  10      11.913   3.821   4.217  1.00  5.87           S  
ATOM    157  CE  MET A  10      13.026   2.948   3.118  1.00  5.87           C  
ATOM    158  H   MET A  10      12.834   5.620   7.796  1.00  5.87           H  
ATOM    159  HA  MET A  10      12.089   3.031   6.811  1.00  5.87           H  
ATOM    160 1HB  MET A  10      14.646   4.645   6.562  1.00  5.87           H  
ATOM    161 2HB  MET A  10      14.316   3.173   5.660  1.00  5.87           H  
ATOM    162 1HG  MET A  10      12.562   5.641   5.597  1.00  5.87           H  
ATOM    163 2HG  MET A  10      13.800   5.262   4.389  1.00  5.87           H  
ATOM    164 1HE  MET A  10      12.471   2.257   2.499  1.00  5.87           H  
ATOM    165 2HE  MET A  10      13.534   3.665   2.477  1.00  5.87           H  
ATOM    166 3HE  MET A  10      13.753   2.419   3.688  1.00  5.87           H  
ATOM    167  N   LYS A  11      12.875   1.786   8.937  1.00  5.15           N  
ATOM    168  CA  LYS A  11      13.394   0.716   9.778  1.00  5.15           C  
ATOM    169  C   LYS A  11      13.507  -0.574   8.964  1.00  5.15           C  
ATOM    170  O   LYS A  11      12.655  -0.865   8.124  1.00  5.15           O  
ATOM    171  CB  LYS A  11      12.495   0.453  10.991  1.00  5.15           C  
ATOM    172  CG  LYS A  11      12.402   1.577  12.008  1.00  5.15           C  
ATOM    173  CD  LYS A  11      11.628   1.104  13.248  1.00  5.15           C  
ATOM    174  CE  LYS A  11      11.530   2.202  14.305  1.00  5.15           C  
ATOM    175  NZ  LYS A  11      10.965   1.713  15.616  1.00  5.15           N  
ATOM    176  H   LYS A  11      11.885   2.032   8.960  1.00  5.15           H  
ATOM    177  HA  LYS A  11      14.392   0.990  10.127  1.00  5.15           H  
ATOM    178 1HB  LYS A  11      11.472   0.258  10.638  1.00  5.15           H  
ATOM    179 2HB  LYS A  11      12.833  -0.446  11.512  1.00  5.15           H  
ATOM    180 1HG  LYS A  11      13.401   1.895  12.300  1.00  5.15           H  
ATOM    181 2HG  LYS A  11      11.877   2.426  11.558  1.00  5.15           H  
ATOM    182 1HD  LYS A  11      10.619   0.827  12.945  1.00  5.15           H  
ATOM    183 2HD  LYS A  11      12.099   0.226  13.656  1.00  5.15           H  
ATOM    184 1HE  LYS A  11      12.516   2.629  14.480  1.00  5.15           H  
ATOM    185 2HE  LYS A  11      10.874   2.978  13.912  1.00  5.15           H  
ATOM    186 1HZ  LYS A  11      10.908   2.479  16.261  1.00  5.15           H  
ATOM    187 2HZ  LYS A  11      10.043   1.323  15.481  1.00  5.15           H  
ATOM    188 3HZ  LYS A  11      11.592   1.005  16.037  1.00  5.15           H  
ATOM    189  N   LEU A  12      14.529  -1.365   9.230  1.00  4.73           N  
ATOM    190  CA  LEU A  12      14.673  -2.654   8.568  1.00  4.73           C  
ATOM    191  C   LEU A  12      14.180  -3.733   9.534  1.00  4.73           C  
ATOM    192  O   LEU A  12      14.509  -3.685  10.718  1.00  4.73           O  
ATOM    193  CB  LEU A  12      16.122  -2.865   8.131  1.00  4.73           C  
ATOM    194  CG  LEU A  12      16.377  -4.131   7.391  1.00  4.73           C  
ATOM    195  CD1 LEU A  12      15.661  -4.083   6.016  1.00  4.73           C  
ATOM    196  CD2 LEU A  12      17.843  -4.338   7.226  1.00  4.73           C  
ATOM    197  H   LEU A  12      15.214  -1.081   9.916  1.00  4.73           H  
ATOM    198  HA  LEU A  12      14.045  -2.674   7.682  1.00  4.73           H  
ATOM    199 1HB  LEU A  12      16.425  -2.034   7.495  1.00  4.73           H  
ATOM    200 2HB  LEU A  12      16.753  -2.873   9.014  1.00  4.73           H  
ATOM    201  HG  LEU A  12      15.980  -4.927   7.956  1.00  4.73           H  
ATOM    202 1HD1 LEU A  12      15.822  -5.005   5.485  1.00  4.73           H  
ATOM    203 2HD1 LEU A  12      14.590  -3.938   6.156  1.00  4.73           H  
ATOM    204 3HD1 LEU A  12      16.061  -3.267   5.435  1.00  4.73           H  
ATOM    205 1HD2 LEU A  12      18.000  -5.263   6.715  1.00  4.73           H  
ATOM    206 2HD2 LEU A  12      18.274  -3.520   6.650  1.00  4.73           H  
ATOM    207 3HD2 LEU A  12      18.306  -4.377   8.210  1.00  4.73           H  
ATOM    208  N   SER A  13      13.331  -4.643   9.048  1.00  4.53           N  
ATOM    209  CA  SER A  13      12.689  -5.657   9.890  1.00  4.53           C  
ATOM    210  C   SER A  13      12.354  -6.960   9.180  1.00  4.53           C  
ATOM    211  O   SER A  13      12.028  -6.969   8.000  1.00  4.53           O  
ATOM    212  CB  SER A  13      11.395  -5.107  10.438  1.00  4.53           C  
ATOM    213  OG  SER A  13      10.696  -6.090  11.150  1.00  4.53           O  
ATOM    214  H   SER A  13      13.111  -4.622   8.060  1.00  4.53           H  
ATOM    215  HA  SER A  13      13.366  -5.886  10.717  1.00  4.53           H  
ATOM    216 1HB  SER A  13      11.616  -4.263  11.100  1.00  4.53           H  
ATOM    217 2HB  SER A  13      10.778  -4.733   9.613  1.00  4.53           H  
ATOM    218  HG  SER A  13      11.166  -6.189  11.984  1.00  4.53           H  
ATOM    219  N   CYS A  14      12.370  -8.057   9.941  1.00  4.52           N  
ATOM    220  CA  CYS A  14      12.027  -9.392   9.448  1.00  4.52           C  
ATOM    221  C   CYS A  14      10.533  -9.578   9.232  1.00  4.52           C  
ATOM    222  O   CYS A  14      10.113 -10.621   8.740  1.00  4.52           O  
ATOM    223  CB  CYS A  14      12.411 -10.474  10.460  1.00  4.52           C  
ATOM    224  SG  CYS A  14      14.154 -10.667  10.805  1.00  4.52           S  
ATOM    225  H   CYS A  14      12.643  -7.967  10.906  1.00  4.52           H  
ATOM    226  HA  CYS A  14      12.546  -9.554   8.502  1.00  4.52           H  
ATOM    227 1HB  CYS A  14      11.902 -10.272  11.402  1.00  4.52           H  
ATOM    228 2HB  CYS A  14      12.041 -11.435  10.097  1.00  4.52           H  
ATOM    229  HG  CYS A  14      14.533 -10.703   9.528  1.00  4.52           H  
ATOM    230  N   ASP A  15       9.726  -8.613   9.659  1.00  4.63           N  
ATOM    231  CA  ASP A  15       8.285  -8.752   9.515  1.00  4.63           C  
ATOM    232  C   ASP A  15       7.826  -8.762   8.038  1.00  4.63           C  
ATOM    233  O   ASP A  15       7.317  -9.788   7.580  1.00  4.63           O  
ATOM    234  CB  ASP A  15       7.550  -7.741  10.401  1.00  4.63           C  
ATOM    235  CG  ASP A  15       7.597  -8.136  11.888  1.00  4.63           C  
ATOM    236  OD1 ASP A  15       7.941  -9.260  12.182  1.00  4.63           O  
ATOM    237  OD2 ASP A  15       7.291  -7.304  12.710  1.00  4.63           O  
ATOM    238  H   ASP A  15      10.115  -7.771  10.083  1.00  4.63           H  
ATOM    239  HA  ASP A  15       8.016  -9.725   9.924  1.00  4.63           H  
ATOM    240 1HB  ASP A  15       8.024  -6.770  10.351  1.00  4.63           H  
ATOM    241 2HB  ASP A  15       6.519  -7.634  10.080  1.00  4.63           H  
ATOM    242  N   PRO A  16       7.999  -7.698   7.225  1.00  4.74           N  
ATOM    243  CA  PRO A  16       7.605  -7.679   5.825  1.00  4.74           C  
ATOM    244  C   PRO A  16       8.616  -8.434   4.966  1.00  4.74           C  
ATOM    245  O   PRO A  16       9.354  -7.837   4.177  1.00  4.74           O  
ATOM    246  CB  PRO A  16       7.596  -6.193   5.504  1.00  4.74           C  
ATOM    247  CG  PRO A  16       8.682  -5.621   6.388  1.00  4.74           C  
ATOM    248  CD  PRO A  16       8.575  -6.414   7.687  1.00  4.74           C  
ATOM    249  HA  PRO A  16       6.602  -8.119   5.723  1.00  4.74           H  
ATOM    250 1HB  PRO A  16       7.767  -6.058   4.445  1.00  4.74           H  
ATOM    251 2HB  PRO A  16       6.611  -5.764   5.719  1.00  4.74           H  
ATOM    252 1HG  PRO A  16       9.668  -5.744   5.909  1.00  4.74           H  
ATOM    253 2HG  PRO A  16       8.539  -4.532   6.524  1.00  4.74           H  
ATOM    254 1HD  PRO A  16       9.560  -6.537   8.116  1.00  4.74           H  
ATOM    255 2HD  PRO A  16       7.884  -5.880   8.342  1.00  4.74           H  
ATOM    256  N   LEU A  17       8.670  -9.748   5.152  1.00  4.75           N  
ATOM    257  CA  LEU A  17       9.667 -10.582   4.482  1.00  4.75           C  
ATOM    258  C   LEU A  17       9.060 -11.475   3.408  1.00  4.75           C  
ATOM    259  O   LEU A  17       8.262 -12.386   3.670  1.00  4.75           O  
ATOM    260  CB  LEU A  17      10.407 -11.422   5.526  1.00  4.75           C  
ATOM    261  CG  LEU A  17      11.704 -12.116   5.090  1.00  4.75           C  
ATOM    262  CD1 LEU A  17      12.497 -12.459   6.349  1.00  4.75           C  
ATOM    263  CD2 LEU A  17      11.430 -13.361   4.290  1.00  4.75           C  
ATOM    264  H   LEU A  17       8.024 -10.159   5.828  1.00  4.75           H  
ATOM    265  HA  LEU A  17      10.389  -9.933   4.000  1.00  4.75           H  
ATOM    266 1HB  LEU A  17      10.675 -10.757   6.339  1.00  4.75           H  
ATOM    267 2HB  LEU A  17       9.729 -12.177   5.921  1.00  4.75           H  
ATOM    268  HG  LEU A  17      12.266 -11.444   4.483  1.00  4.75           H  
ATOM    269 1HD1 LEU A  17      13.439 -12.934   6.073  1.00  4.75           H  
ATOM    270 2HD1 LEU A  17      12.695 -11.545   6.911  1.00  4.75           H  
ATOM    271 3HD1 LEU A  17      11.916 -13.140   6.968  1.00  4.75           H  
ATOM    272 1HD2 LEU A  17      12.375 -13.822   4.000  1.00  4.75           H  
ATOM    273 2HD2 LEU A  17      10.858 -14.050   4.896  1.00  4.75           H  
ATOM    274 3HD2 LEU A  17      10.878 -13.105   3.415  1.00  4.75           H  
ATOM    275  N   ASN A  18       9.420 -11.205   2.161  1.00  4.62           N  
ATOM    276  CA  ASN A  18       8.845 -11.978   1.092  1.00  4.62           C  
ATOM    277  C   ASN A  18       9.601 -13.284   0.965  1.00  4.62           C  
ATOM    278  O   ASN A  18      10.644 -13.388   0.295  1.00  4.62           O  
ATOM    279  CB  ASN A  18       8.824 -11.223  -0.213  1.00  4.62           C  
ATOM    280  CG  ASN A  18       8.062 -11.996  -1.294  1.00  4.62           C  
ATOM    281  OD1 ASN A  18       7.897 -13.232  -1.225  1.00  4.62           O  
ATOM    282  ND2 ASN A  18       7.591 -11.286  -2.298  1.00  4.62           N  
ATOM    283  H   ASN A  18      10.108 -10.481   1.961  1.00  4.62           H  
ATOM    284  HA  ASN A  18       7.815 -12.224   1.353  1.00  4.62           H  
ATOM    285 1HB  ASN A  18       8.354 -10.248  -0.067  1.00  4.62           H  
ATOM    286 2HB  ASN A  18       9.848 -11.047  -0.551  1.00  4.62           H  
ATOM    287 1HD2 ASN A  18       7.085 -11.739  -3.034  1.00  4.62           H  
ATOM    288 2HD2 ASN A  18       7.743 -10.299  -2.332  1.00  4.62           H  
ATOM    289  N   ARG A  19       9.035 -14.292   1.608  1.00  4.40           N  
ATOM    290  CA  ARG A  19       9.595 -15.632   1.712  1.00  4.40           C  
ATOM    291  C   ARG A  19       9.730 -16.343   0.367  1.00  4.40           C  
ATOM    292  O   ARG A  19      10.454 -17.330   0.261  1.00  4.40           O  
ATOM    293  CB  ARG A  19       8.752 -16.479   2.652  1.00  4.40           C  
ATOM    294  CG  ARG A  19       8.846 -16.076   4.124  1.00  4.40           C  
ATOM    295  CD  ARG A  19       7.971 -16.904   4.999  1.00  4.40           C  
ATOM    296  NE  ARG A  19       8.087 -16.521   6.405  1.00  4.40           N  
ATOM    297  CZ  ARG A  19       7.340 -17.033   7.406  1.00  4.40           C  
ATOM    298  NH1 ARG A  19       6.430 -17.945   7.146  1.00  4.40           N  
ATOM    299  NH2 ARG A  19       7.521 -16.619   8.649  1.00  4.40           N  
ATOM    300  H   ARG A  19       8.203 -14.051   2.147  1.00  4.40           H  
ATOM    301  HA  ARG A  19      10.591 -15.545   2.148  1.00  4.40           H  
ATOM    302 1HB  ARG A  19       7.707 -16.414   2.354  1.00  4.40           H  
ATOM    303 2HB  ARG A  19       9.053 -17.523   2.568  1.00  4.40           H  
ATOM    304 1HG  ARG A  19       9.872 -16.204   4.464  1.00  4.40           H  
ATOM    305 2HG  ARG A  19       8.554 -15.027   4.233  1.00  4.40           H  
ATOM    306 1HD  ARG A  19       6.932 -16.775   4.696  1.00  4.40           H  
ATOM    307 2HD  ARG A  19       8.249 -17.953   4.906  1.00  4.40           H  
ATOM    308  HE  ARG A  19       8.776 -15.818   6.643  1.00  4.40           H  
ATOM    309 1HH1 ARG A  19       6.290 -18.262   6.197  1.00  4.40           H  
ATOM    310 2HH1 ARG A  19       5.871 -18.328   7.894  1.00  4.40           H  
ATOM    311 1HH2 ARG A  19       8.221 -15.919   8.853  1.00  4.40           H  
ATOM    312 2HH2 ARG A  19       6.962 -17.003   9.396  1.00  4.40           H  
ATOM    313  N   GLU A  20       9.015 -15.873  -0.660  1.00  4.15           N  
ATOM    314  CA  GLU A  20       9.093 -16.517  -1.967  1.00  4.15           C  
ATOM    315  C   GLU A  20      10.301 -16.022  -2.766  1.00  4.15           C  
ATOM    316  O   GLU A  20      10.672 -16.625  -3.776  1.00  4.15           O  
ATOM    317  CB  GLU A  20       7.814 -16.279  -2.777  1.00  4.15           C  
ATOM    318  CG  GLU A  20       6.557 -16.914  -2.178  1.00  4.15           C  
ATOM    319  CD  GLU A  20       5.304 -16.668  -2.999  1.00  4.15           C  
ATOM    320  OE1 GLU A  20       5.390 -16.011  -4.012  1.00  4.15           O  
ATOM    321  OE2 GLU A  20       4.262 -17.142  -2.608  1.00  4.15           O  
ATOM    322  H   GLU A  20       8.452 -15.028  -0.560  1.00  4.15           H  
ATOM    323  HA  GLU A  20       9.207 -17.590  -1.816  1.00  4.15           H  
ATOM    324 1HB  GLU A  20       7.643 -15.210  -2.885  1.00  4.15           H  
ATOM    325 2HB  GLU A  20       7.943 -16.688  -3.779  1.00  4.15           H  
ATOM    326 1HG  GLU A  20       6.715 -17.988  -2.089  1.00  4.15           H  
ATOM    327 2HG  GLU A  20       6.412 -16.513  -1.175  1.00  4.15           H  
ATOM    328  N   THR A  21      10.890 -14.901  -2.333  1.00  3.92           N  
ATOM    329  CA  THR A  21      12.026 -14.309  -3.031  1.00  3.92           C  
ATOM    330  C   THR A  21      13.230 -14.128  -2.105  1.00  3.92           C  
ATOM    331  O   THR A  21      14.334 -13.852  -2.570  1.00  3.92           O  
ATOM    332  CB  THR A  21      11.660 -12.953  -3.660  1.00  3.92           C  
ATOM    333  OG1 THR A  21      11.306 -12.038  -2.638  1.00  3.92           O  
ATOM    334  CG2 THR A  21      10.480 -13.102  -4.602  1.00  3.92           C  
ATOM    335  H   THR A  21      10.556 -14.449  -1.487  1.00  3.92           H  
ATOM    336  HA  THR A  21      12.326 -14.982  -3.833  1.00  3.92           H  
ATOM    337  HB  THR A  21      12.521 -12.568  -4.204  1.00  3.92           H  
ATOM    338  HG1 THR A  21      11.871 -12.200  -1.873  1.00  3.92           H  
ATOM    339 1HG2 THR A  21      10.236 -12.133  -5.035  1.00  3.92           H  
ATOM    340 2HG2 THR A  21      10.737 -13.803  -5.396  1.00  3.92           H  
ATOM    341 3HG2 THR A  21       9.617 -13.477  -4.051  1.00  3.92           H  
ATOM    342  N   ASN A  22      13.015 -14.309  -0.795  1.00  3.73           N  
ATOM    343  CA  ASN A  22      14.022 -14.070   0.245  1.00  3.73           C  
ATOM    344  C   ASN A  22      14.505 -12.629   0.269  1.00  3.73           C  
ATOM    345  O   ASN A  22      15.716 -12.361   0.294  1.00  3.73           O  
ATOM    346  CB  ASN A  22      15.210 -15.003   0.119  1.00  3.73           C  
ATOM    347  CG  ASN A  22      14.843 -16.445   0.308  1.00  3.73           C  
ATOM    348  OD1 ASN A  22      14.138 -16.812   1.258  1.00  3.73           O  
ATOM    349  ND2 ASN A  22      15.316 -17.280  -0.582  1.00  3.73           N  
ATOM    350  H   ASN A  22      12.078 -14.540  -0.487  1.00  3.73           H  
ATOM    351  HA  ASN A  22      13.548 -14.256   1.211  1.00  3.73           H  
ATOM    352 1HB  ASN A  22      15.693 -14.887  -0.843  1.00  3.73           H  
ATOM    353 2HB  ASN A  22      15.948 -14.736   0.875  1.00  3.73           H  
ATOM    354 1HD2 ASN A  22      15.107 -18.256  -0.514  1.00  3.73           H  
ATOM    355 2HD2 ASN A  22      15.886 -16.940  -1.332  1.00  3.73           H  
ATOM    356  N   VAL A  23      13.539 -11.712   0.233  1.00  3.64           N  
ATOM    357  CA  VAL A  23      13.798 -10.273   0.267  1.00  3.64           C  
ATOM    358  C   VAL A  23      12.952  -9.526   1.326  1.00  3.64           C  
ATOM    359  O   VAL A  23      11.747  -9.770   1.444  1.00  3.64           O  
ATOM    360  CB  VAL A  23      13.537  -9.693  -1.133  1.00  3.64           C  
ATOM    361  CG1 VAL A  23      13.758  -8.265  -1.116  1.00  3.64           C  
ATOM    362  CG2 VAL A  23      14.453 -10.354  -2.164  1.00  3.64           C  
ATOM    363  H   VAL A  23      12.578 -12.055   0.203  1.00  3.64           H  
ATOM    364  HA  VAL A  23      14.846 -10.119   0.514  1.00  3.64           H  
ATOM    365  HB  VAL A  23      12.497  -9.864  -1.405  1.00  3.64           H  
ATOM    366 1HG1 VAL A  23      13.552  -7.852  -2.106  1.00  3.64           H  
ATOM    367 2HG1 VAL A  23      13.082  -7.832  -0.391  1.00  3.64           H  
ATOM    368 3HG1 VAL A  23      14.784  -8.048  -0.841  1.00  3.64           H  
ATOM    369 1HG2 VAL A  23      14.253  -9.933  -3.148  1.00  3.64           H  
ATOM    370 2HG2 VAL A  23      15.491 -10.177  -1.900  1.00  3.64           H  
ATOM    371 3HG2 VAL A  23      14.273 -11.409  -2.197  1.00  3.64           H  
ATOM    372  N   TRP A  24      13.570  -8.636   2.123  1.00  3.68           N  
ATOM    373  CA  TRP A  24      12.792  -7.877   3.117  1.00  3.68           C  
ATOM    374  C   TRP A  24      12.381  -6.534   2.507  1.00  3.68           C  
ATOM    375  O   TRP A  24      13.159  -5.909   1.776  1.00  3.68           O  
ATOM    376  CB  TRP A  24      13.612  -7.487   4.369  1.00  3.68           C  
ATOM    377  CG  TRP A  24      14.232  -8.597   5.213  1.00  3.68           C  
ATOM    378  CD1 TRP A  24      14.406  -9.860   4.881  1.00  3.68           C  
ATOM    379  CD2 TRP A  24      14.826  -8.465   6.536  1.00  3.68           C  
ATOM    380  NE1 TRP A  24      15.070 -10.535   5.901  1.00  3.68           N  
ATOM    381  CE2 TRP A  24      15.335  -9.706   6.882  1.00  3.68           C  
ATOM    382  CE3 TRP A  24      14.986  -7.417   7.404  1.00  3.68           C  
ATOM    383  CZ2 TRP A  24      16.011  -9.924   8.061  1.00  3.68           C  
ATOM    384  CZ3 TRP A  24      15.665  -7.623   8.610  1.00  3.68           C  
ATOM    385  CH2 TRP A  24      16.168  -8.839   8.919  1.00  3.68           C  
ATOM    386  H   TRP A  24      14.564  -8.438   2.004  1.00  3.68           H  
ATOM    387  HA  TRP A  24      11.903  -8.429   3.400  1.00  3.68           H  
ATOM    388 1HB  TRP A  24      14.414  -6.821   4.051  1.00  3.68           H  
ATOM    389 2HB  TRP A  24      12.967  -6.901   5.033  1.00  3.68           H  
ATOM    390  HD1 TRP A  24      14.098 -10.300   3.940  1.00  3.68           H  
ATOM    391  HE1 TRP A  24      15.338 -11.506   5.894  1.00  3.68           H  
ATOM    392  HE3 TRP A  24      14.583  -6.448   7.142  1.00  3.68           H  
ATOM    393  HZ2 TRP A  24      16.425 -10.903   8.320  1.00  3.68           H  
ATOM    394  HZ3 TRP A  24      15.788  -6.785   9.294  1.00  3.68           H  
ATOM    395  HH2 TRP A  24      16.700  -8.970   9.859  1.00  3.68           H  
ATOM    396  N   PHE A  25      11.235  -6.005   2.895  1.00  3.83           N  
ATOM    397  CA  PHE A  25      10.953  -4.623   2.520  1.00  3.83           C  
ATOM    398  C   PHE A  25      11.531  -3.761   3.611  1.00  3.83           C  
ATOM    399  O   PHE A  25      11.569  -4.189   4.768  1.00  3.83           O  
ATOM    400  CB  PHE A  25       9.470  -4.331   2.373  1.00  3.83           C  
ATOM    401  CG  PHE A  25       8.805  -4.918   1.176  1.00  3.83           C  
ATOM    402  CD1 PHE A  25       8.308  -6.206   1.179  1.00  3.83           C  
ATOM    403  CD2 PHE A  25       8.650  -4.148   0.037  1.00  3.83           C  
ATOM    404  CE1 PHE A  25       7.674  -6.713   0.063  1.00  3.83           C  
ATOM    405  CE2 PHE A  25       8.021  -4.641  -1.076  1.00  3.83           C  
ATOM    406  CZ  PHE A  25       7.531  -5.929  -1.067  1.00  3.83           C  
ATOM    407  H   PHE A  25      10.571  -6.547   3.456  1.00  3.83           H  
ATOM    408  HA  PHE A  25      11.452  -4.377   1.592  1.00  3.83           H  
ATOM    409 1HB  PHE A  25       8.956  -4.666   3.245  1.00  3.83           H  
ATOM    410 2HB  PHE A  25       9.331  -3.242   2.333  1.00  3.83           H  
ATOM    411  HD1 PHE A  25       8.419  -6.817   2.072  1.00  3.83           H  
ATOM    412  HD2 PHE A  25       9.043  -3.127   0.041  1.00  3.83           H  
ATOM    413  HE1 PHE A  25       7.287  -7.728   0.075  1.00  3.83           H  
ATOM    414  HE2 PHE A  25       7.914  -4.011  -1.965  1.00  3.83           H  
ATOM    415  HZ  PHE A  25       7.030  -6.327  -1.949  1.00  3.83           H  
ATOM    416  N   ILE A  26      11.999  -2.566   3.294  1.00  4.07           N  
ATOM    417  CA  ILE A  26      12.448  -1.721   4.384  1.00  4.07           C  
ATOM    418  C   ILE A  26      11.210  -1.032   4.898  1.00  4.07           C  
ATOM    419  O   ILE A  26      10.531  -0.342   4.130  1.00  4.07           O  
ATOM    420  CB  ILE A  26      13.429  -0.640   3.972  1.00  4.07           C  
ATOM    421  CG1 ILE A  26      14.623  -1.199   3.327  1.00  4.07           C  
ATOM    422  CG2 ILE A  26      13.869   0.100   5.259  1.00  4.07           C  
ATOM    423  CD1 ILE A  26      15.456  -0.123   2.696  1.00  4.07           C  
ATOM    424  H   ILE A  26      12.009  -2.241   2.324  1.00  4.07           H  
ATOM    425  HA  ILE A  26      12.876  -2.327   5.183  1.00  4.07           H  
ATOM    426  HB  ILE A  26      12.957   0.038   3.272  1.00  4.07           H  
ATOM    427 1HG1 ILE A  26      15.216  -1.725   4.050  1.00  4.07           H  
ATOM    428 2HG1 ILE A  26      14.308  -1.901   2.547  1.00  4.07           H  
ATOM    429 1HG2 ILE A  26      14.580   0.874   5.026  1.00  4.07           H  
ATOM    430 2HG2 ILE A  26      13.004   0.542   5.749  1.00  4.07           H  
ATOM    431 3HG2 ILE A  26      14.339  -0.611   5.939  1.00  4.07           H  
ATOM    432 1HD1 ILE A  26      16.326  -0.552   2.211  1.00  4.07           H  
ATOM    433 2HD1 ILE A  26      14.852   0.402   1.959  1.00  4.07           H  
ATOM    434 3HD1 ILE A  26      15.780   0.578   3.465  1.00  4.07           H  
ATOM    435  N   ASP A  27      10.900  -1.236   6.159  1.00  4.30           N  
ATOM    436  CA  ASP A  27       9.715  -0.686   6.771  1.00  4.30           C  
ATOM    437  C   ASP A  27       8.487  -0.959   5.893  1.00  4.30           C  
ATOM    438  O   ASP A  27       8.319  -2.061   5.374  1.00  4.30           O  
ATOM    439  CB  ASP A  27       9.914   0.802   6.975  1.00  4.30           C  
ATOM    440  CG  ASP A  27       9.015   1.325   7.973  1.00  4.30           C  
ATOM    441  OD1 ASP A  27       9.192   1.010   9.129  1.00  4.30           O  
ATOM    442  OD2 ASP A  27       8.064   1.941   7.564  1.00  4.30           O  
ATOM    443  H   ASP A  27      11.545  -1.761   6.745  1.00  4.30           H  
ATOM    444  HA  ASP A  27       9.570  -1.165   7.741  1.00  4.30           H  
ATOM    445 1HB  ASP A  27      10.923   0.970   7.301  1.00  4.30           H  
ATOM    446 2HB  ASP A  27       9.788   1.346   6.034  1.00  4.30           H  
ATOM    447  N   CYS A  28       7.661   0.078   5.678  1.00  4.48           N  
ATOM    448  CA  CYS A  28       6.501   0.003   4.817  1.00  4.48           C  
ATOM    449  C   CYS A  28       6.797   0.609   3.459  1.00  4.48           C  
ATOM    450  O   CYS A  28       5.905   1.079   2.782  1.00  4.48           O  
ATOM    451  CB  CYS A  28       5.308   0.719   5.467  1.00  4.48           C  
ATOM    452  SG  CYS A  28       5.568   2.497   5.775  1.00  4.48           S  
ATOM    453  H   CYS A  28       7.814   0.960   6.157  1.00  4.48           H  
ATOM    454  HA  CYS A  28       6.241  -1.041   4.662  1.00  4.48           H  
ATOM    455 1HB  CYS A  28       4.428   0.608   4.835  1.00  4.48           H  
ATOM    456 2HB  CYS A  28       5.083   0.252   6.421  1.00  4.48           H  
ATOM    457  HG  CYS A  28       6.621   2.339   6.638  1.00  4.48           H  
ATOM    458  N   ASP A  29       8.050   0.679   3.075  1.00  4.53           N  
ATOM    459  CA  ASP A  29       8.377   1.175   1.752  1.00  4.53           C  
ATOM    460  C   ASP A  29       8.285   0.042   0.746  1.00  4.53           C  
ATOM    461  O   ASP A  29       8.175  -1.125   1.110  1.00  4.53           O  
ATOM    462  CB  ASP A  29       9.783   1.773   1.705  1.00  4.53           C  
ATOM    463  CG  ASP A  29      10.024   2.760   0.522  1.00  4.53           C  
ATOM    464  OD1 ASP A  29       9.142   2.908  -0.289  1.00  4.53           O  
ATOM    465  OD2 ASP A  29      11.115   3.249   0.381  1.00  4.53           O  
ATOM    466  H   ASP A  29       8.801   0.318   3.667  1.00  4.53           H  
ATOM    467  HA  ASP A  29       7.656   1.950   1.474  1.00  4.53           H  
ATOM    468 1HB  ASP A  29       9.961   2.291   2.637  1.00  4.53           H  
ATOM    469 2HB  ASP A  29      10.515   0.955   1.649  1.00  4.53           H  
ATOM    470  N   ILE A  30       8.399   0.404  -0.523  1.00  4.44           N  
ATOM    471  CA  ILE A  30       8.449  -0.546  -1.615  1.00  4.44           C  
ATOM    472  C   ILE A  30       9.913  -0.828  -1.963  1.00  4.44           C  
ATOM    473  O   ILE A  30      10.214  -1.690  -2.790  1.00  4.44           O  
ATOM    474  CB  ILE A  30       7.687  -0.015  -2.833  1.00  4.44           C  
ATOM    475  CG1 ILE A  30       8.376   1.236  -3.383  1.00  4.44           C  
ATOM    476  CG2 ILE A  30       6.258   0.295  -2.436  1.00  4.44           C  
ATOM    477  CD1 ILE A  30       7.812   1.706  -4.705  1.00  4.44           C  
ATOM    478  H   ILE A  30       8.463   1.402  -0.715  1.00  4.44           H  
ATOM    479  HA  ILE A  30       7.979  -1.469  -1.294  1.00  4.44           H  
ATOM    480  HB  ILE A  30       7.687  -0.767  -3.619  1.00  4.44           H  
ATOM    481 1HG1 ILE A  30       8.281   2.044  -2.650  1.00  4.44           H  
ATOM    482 2HG1 ILE A  30       9.435   1.025  -3.521  1.00  4.44           H  
ATOM    483 1HG2 ILE A  30       5.711   0.666  -3.303  1.00  4.44           H  
ATOM    484 2HG2 ILE A  30       5.784  -0.604  -2.071  1.00  4.44           H  
ATOM    485 3HG2 ILE A  30       6.259   1.053  -1.653  1.00  4.44           H  
ATOM    486 1HD1 ILE A  30       8.352   2.594  -5.032  1.00  4.44           H  
ATOM    487 2HD1 ILE A  30       7.924   0.917  -5.449  1.00  4.44           H  
ATOM    488 3HD1 ILE A  30       6.757   1.946  -4.584  1.00  4.44           H  
ATOM    489  N   THR A  31      10.818  -0.096  -1.305  1.00  4.19           N  
ATOM    490  CA  THR A  31      12.258  -0.289  -1.427  1.00  4.19           C  
ATOM    491  C   THR A  31      12.613  -1.550  -0.663  1.00  4.19           C  
ATOM    492  O   THR A  31      12.187  -1.704   0.486  1.00  4.19           O  
ATOM    493  CB  THR A  31      13.065   0.889  -0.832  1.00  4.19           C  
ATOM    494  OG1 THR A  31      12.741   2.111  -1.512  1.00  4.19           O  
ATOM    495  CG2 THR A  31      14.551   0.625  -0.961  1.00  4.19           C  
ATOM    496  H   THR A  31      10.477   0.618  -0.675  1.00  4.19           H  
ATOM    497  HA  THR A  31      12.524  -0.424  -2.473  1.00  4.19           H  
ATOM    498  HB  THR A  31      12.819   1.000   0.224  1.00  4.19           H  
ATOM    499  HG1 THR A  31      12.064   2.602  -0.979  1.00  4.19           H  
ATOM    500 1HG2 THR A  31      15.103   1.458  -0.532  1.00  4.19           H  
ATOM    501 2HG2 THR A  31      14.814  -0.292  -0.433  1.00  4.19           H  
ATOM    502 3HG2 THR A  31      14.809   0.521  -2.013  1.00  4.19           H  
ATOM    503  N   THR A  32      13.387  -2.439  -1.286  1.00  3.81           N  
ATOM    504  CA  THR A  32      13.720  -3.689  -0.615  1.00  3.81           C  
ATOM    505  C   THR A  32      15.210  -3.954  -0.469  1.00  3.81           C  
ATOM    506  O   THR A  32      16.033  -3.395  -1.200  1.00  3.81           O  
ATOM    507  CB  THR A  32      13.143  -4.869  -1.387  1.00  3.81           C  
ATOM    508  OG1 THR A  32      13.764  -4.962  -2.679  1.00  3.81           O  
ATOM    509  CG2 THR A  32      11.663  -4.758  -1.555  1.00  3.81           C  
ATOM    510  H   THR A  32      13.714  -2.257  -2.224  1.00  3.81           H  
ATOM    511  HA  THR A  32      13.292  -3.677   0.387  1.00  3.81           H  
ATOM    512  HB  THR A  32      13.356  -5.725  -0.838  1.00  3.81           H  
ATOM    513  HG1 THR A  32      14.687  -5.214  -2.569  1.00  3.81           H  
ATOM    514 1HG2 THR A  32      11.289  -5.634  -2.082  1.00  3.81           H  
ATOM    515 2HG2 THR A  32      11.222  -4.706  -0.593  1.00  3.81           H  
ATOM    516 3HG2 THR A  32      11.418  -3.867  -2.119  1.00  3.81           H  
ATOM    517  N   VAL A  33      15.518  -4.857   0.468  1.00  3.40           N  
ATOM    518  CA  VAL A  33      16.869  -5.329   0.744  1.00  3.40           C  
ATOM    519  C   VAL A  33      16.874  -6.868   0.825  1.00  3.40           C  
ATOM    520  O   VAL A  33      16.049  -7.463   1.516  1.00  3.40           O  
ATOM    521  CB  VAL A  33      17.379  -4.733   2.075  1.00  3.40           C  
ATOM    522  CG1 VAL A  33      18.801  -5.208   2.350  1.00  3.40           C  
ATOM    523  CG2 VAL A  33      17.331  -3.245   2.047  1.00  3.40           C  
ATOM    524  H   VAL A  33      14.750  -5.249   1.008  1.00  3.40           H  
ATOM    525  HA  VAL A  33      17.526  -5.015  -0.063  1.00  3.40           H  
ATOM    526  HB  VAL A  33      16.741  -5.082   2.871  1.00  3.40           H  
ATOM    527 1HG1 VAL A  33      19.147  -4.809   3.306  1.00  3.40           H  
ATOM    528 2HG1 VAL A  33      18.831  -6.284   2.381  1.00  3.40           H  
ATOM    529 3HG1 VAL A  33      19.454  -4.859   1.553  1.00  3.40           H  
ATOM    530 1HG2 VAL A  33      17.677  -2.854   3.005  1.00  3.40           H  
ATOM    531 2HG2 VAL A  33      17.969  -2.870   1.245  1.00  3.40           H  
ATOM    532 3HG2 VAL A  33      16.320  -2.931   1.875  1.00  3.40           H  
ATOM    533  N   ASN A  34      17.801  -7.523   0.138  1.00  3.03           N  
ATOM    534  CA  ASN A  34      17.887  -8.992   0.170  1.00  3.03           C  
ATOM    535  C   ASN A  34      18.120  -9.520   1.580  1.00  3.03           C  
ATOM    536  O   ASN A  34      18.859  -8.899   2.357  1.00  3.03           O  
ATOM    537  CB  ASN A  34      18.992  -9.507  -0.731  1.00  3.03           C  
ATOM    538  CG  ASN A  34      18.945 -11.040  -0.926  1.00  3.03           C  
ATOM    539  OD1 ASN A  34      19.449 -11.857  -0.118  1.00  3.03           O  
ATOM    540  ND2 ASN A  34      18.347 -11.439  -2.023  1.00  3.03           N  
ATOM    541  H   ASN A  34      18.464  -6.999  -0.419  1.00  3.03           H  
ATOM    542  HA  ASN A  34      16.938  -9.404  -0.174  1.00  3.03           H  
ATOM    543 1HB  ASN A  34      18.911  -9.026  -1.708  1.00  3.03           H  
ATOM    544 2HB  ASN A  34      19.960  -9.232  -0.309  1.00  3.03           H  
ATOM    545 1HD2 ASN A  34      18.273 -12.416  -2.226  1.00  3.03           H  
ATOM    546 2HD2 ASN A  34      17.971 -10.768  -2.660  1.00  3.03           H  
ATOM    547  N   VAL A  35      17.563 -10.692   1.901  1.00  2.76           N  
ATOM    548  CA  VAL A  35      17.795 -11.314   3.204  1.00  2.76           C  
ATOM    549  C   VAL A  35      19.264 -11.385   3.612  1.00  2.76           C  
ATOM    550  O   VAL A  35      19.579 -11.156   4.773  1.00  2.76           O  
ATOM    551  CB  VAL A  35      17.253 -12.760   3.265  1.00  2.76           C  
ATOM    552  CG1 VAL A  35      17.785 -13.462   4.497  1.00  2.76           C  
ATOM    553  CG2 VAL A  35      15.756 -12.796   3.416  1.00  2.76           C  
ATOM    554  H   VAL A  35      16.953 -11.177   1.231  1.00  2.76           H  
ATOM    555  HA  VAL A  35      17.259 -10.720   3.945  1.00  2.76           H  
ATOM    556  HB  VAL A  35      17.562 -13.280   2.354  1.00  2.76           H  
ATOM    557 1HG1 VAL A  35      17.400 -14.481   4.530  1.00  2.76           H  
ATOM    558 2HG1 VAL A  35      18.872 -13.487   4.465  1.00  2.76           H  
ATOM    559 3HG1 VAL A  35      17.460 -12.922   5.385  1.00  2.76           H  
ATOM    560 1HG2 VAL A  35      15.415 -13.829   3.445  1.00  2.76           H  
ATOM    561 2HG2 VAL A  35      15.500 -12.352   4.292  1.00  2.76           H  
ATOM    562 3HG2 VAL A  35      15.288 -12.285   2.643  1.00  2.76           H  
ATOM    563  N   SER A  36      20.178 -11.734   2.698  1.00  2.61           N  
ATOM    564  CA  SER A  36      21.560 -11.876   3.152  1.00  2.61           C  
ATOM    565  C   SER A  36      22.116 -10.567   3.723  1.00  2.61           C  
ATOM    566  O   SER A  36      22.706 -10.553   4.811  1.00  2.61           O  
ATOM    567  CB  SER A  36      22.431 -12.342   2.005  1.00  2.61           C  
ATOM    568  OG  SER A  36      22.072 -13.635   1.591  1.00  2.61           O  
ATOM    569  H   SER A  36      19.915 -11.876   1.725  1.00  2.61           H  
ATOM    570  HA  SER A  36      21.584 -12.630   3.941  1.00  2.61           H  
ATOM    571 1HB  SER A  36      22.330 -11.649   1.170  1.00  2.61           H  
ATOM    572 2HB  SER A  36      23.474 -12.332   2.317  1.00  2.61           H  
ATOM    573  HG  SER A  36      21.188 -13.556   1.217  1.00  2.61           H  
ATOM    574  N   THR A  37      21.868  -9.459   3.026  1.00  2.57           N  
ATOM    575  CA  THR A  37      22.296  -8.139   3.473  1.00  2.57           C  
ATOM    576  C   THR A  37      21.586  -7.777   4.750  1.00  2.57           C  
ATOM    577  O   THR A  37      22.155  -7.177   5.662  1.00  2.57           O  
ATOM    578  CB  THR A  37      22.047  -7.060   2.421  1.00  2.57           C  
ATOM    579  OG1 THR A  37      22.823  -7.332   1.244  1.00  2.57           O  
ATOM    580  CG2 THR A  37      22.378  -5.688   2.980  1.00  2.57           C  
ATOM    581  H   THR A  37      21.351  -9.537   2.159  1.00  2.57           H  
ATOM    582  HA  THR A  37      23.371  -8.176   3.686  1.00  2.57           H  
ATOM    583  HB  THR A  37      20.997  -7.090   2.143  1.00  2.57           H  
ATOM    584  HG1 THR A  37      23.758  -7.298   1.470  1.00  2.57           H  
ATOM    585 1HG2 THR A  37      22.175  -4.929   2.227  1.00  2.57           H  
ATOM    586 2HG2 THR A  37      21.759  -5.504   3.854  1.00  2.57           H  
ATOM    587 3HG2 THR A  37      23.430  -5.649   3.264  1.00  2.57           H  
ATOM    588  N   CYS A  38      20.304  -8.096   4.794  1.00  2.63           N  
ATOM    589  CA  CYS A  38      19.516  -7.742   5.942  1.00  2.63           C  
ATOM    590  C   CYS A  38      20.008  -8.421   7.200  1.00  2.63           C  
ATOM    591  O   CYS A  38      20.007  -7.811   8.268  1.00  2.63           O  
ATOM    592  CB  CYS A  38      18.112  -8.176   5.745  1.00  2.63           C  
ATOM    593  SG  CYS A  38      17.284  -7.302   4.529  1.00  2.63           S  
ATOM    594  H   CYS A  38      19.868  -8.574   4.007  1.00  2.63           H  
ATOM    595  HA  CYS A  38      19.558  -6.670   6.068  1.00  2.63           H  
ATOM    596 1HB  CYS A  38      18.062  -9.227   5.519  1.00  2.63           H  
ATOM    597 2HB  CYS A  38      17.621  -8.012   6.652  1.00  2.63           H  
ATOM    598  HG  CYS A  38      17.931  -7.858   3.481  1.00  2.63           H  
ATOM    599  N   LEU A  39      20.435  -9.672   7.092  1.00  2.80           N  
ATOM    600  CA  LEU A  39      20.961 -10.365   8.251  1.00  2.80           C  
ATOM    601  C   LEU A  39      22.265  -9.701   8.689  1.00  2.80           C  
ATOM    602  O   LEU A  39      22.526  -9.548   9.888  1.00  2.80           O  
ATOM    603  CB  LEU A  39      21.139 -11.844   7.934  1.00  2.80           C  
ATOM    604  CG  LEU A  39      19.809 -12.597   7.737  1.00  2.80           C  
ATOM    605  CD1 LEU A  39      20.096 -14.017   7.279  1.00  2.80           C  
ATOM    606  CD2 LEU A  39      19.003 -12.560   9.035  1.00  2.80           C  
ATOM    607  H   LEU A  39      20.374 -10.156   6.194  1.00  2.80           H  
ATOM    608  HA  LEU A  39      20.241 -10.278   9.060  1.00  2.80           H  
ATOM    609 1HB  LEU A  39      21.710 -11.928   7.008  1.00  2.80           H  
ATOM    610 2HB  LEU A  39      21.696 -12.320   8.739  1.00  2.80           H  
ATOM    611  HG  LEU A  39      19.234 -12.109   6.965  1.00  2.80           H  
ATOM    612 1HD1 LEU A  39      19.156 -14.545   7.122  1.00  2.80           H  
ATOM    613 2HD1 LEU A  39      20.657 -13.986   6.344  1.00  2.80           H  
ATOM    614 3HD1 LEU A  39      20.679 -14.535   8.037  1.00  2.80           H  
ATOM    615 1HD2 LEU A  39      18.056 -13.082   8.886  1.00  2.80           H  
ATOM    616 2HD2 LEU A  39      19.568 -13.051   9.829  1.00  2.80           H  
ATOM    617 3HD2 LEU A  39      18.808 -11.524   9.313  1.00  2.80           H  
ATOM    618  N   GLU A  40      23.080  -9.249   7.727  1.00  3.09           N  
ATOM    619  CA  GLU A  40      24.282  -8.543   8.140  1.00  3.09           C  
ATOM    620  C   GLU A  40      23.880  -7.263   8.875  1.00  3.09           C  
ATOM    621  O   GLU A  40      24.458  -6.923   9.904  1.00  3.09           O  
ATOM    622  CB  GLU A  40      25.190  -8.194   6.951  1.00  3.09           C  
ATOM    623  CG  GLU A  40      25.889  -9.379   6.289  1.00  3.09           C  
ATOM    624  CD  GLU A  40      26.825  -8.955   5.161  1.00  3.09           C  
ATOM    625  OE1 GLU A  40      26.864  -7.780   4.851  1.00  3.09           O  
ATOM    626  OE2 GLU A  40      27.508  -9.800   4.627  1.00  3.09           O  
ATOM    627  H   GLU A  40      22.875  -9.417   6.741  1.00  3.09           H  
ATOM    628  HA  GLU A  40      24.843  -9.174   8.830  1.00  3.09           H  
ATOM    629 1HB  GLU A  40      24.601  -7.696   6.186  1.00  3.09           H  
ATOM    630 2HB  GLU A  40      25.956  -7.491   7.277  1.00  3.09           H  
ATOM    631 1HG  GLU A  40      26.460  -9.923   7.041  1.00  3.09           H  
ATOM    632 2HG  GLU A  40      25.127 -10.051   5.892  1.00  3.09           H  
ATOM    633  N   CYS A  41      22.833  -6.587   8.395  1.00  3.48           N  
ATOM    634  CA  CYS A  41      22.384  -5.351   9.026  1.00  3.48           C  
ATOM    635  C   CYS A  41      21.872  -5.639  10.438  1.00  3.48           C  
ATOM    636  O   CYS A  41      22.250  -4.966  11.397  1.00  3.48           O  
ATOM    637  CB  CYS A  41      21.247  -4.731   8.223  1.00  3.48           C  
ATOM    638  SG  CYS A  41      21.726  -4.140   6.588  1.00  3.48           S  
ATOM    639  H   CYS A  41      22.390  -6.910   7.536  1.00  3.48           H  
ATOM    640  HA  CYS A  41      23.219  -4.652   9.079  1.00  3.48           H  
ATOM    641 1HB  CYS A  41      20.461  -5.449   8.098  1.00  3.48           H  
ATOM    642 2HB  CYS A  41      20.829  -3.890   8.778  1.00  3.48           H  
ATOM    643  HG  CYS A  41      22.013  -5.376   6.094  1.00  3.48           H  
ATOM    644  N   LYS A  42      21.123  -6.731  10.584  1.00  3.93           N  
ATOM    645  CA  LYS A  42      20.575  -7.174  11.864  1.00  3.93           C  
ATOM    646  C   LYS A  42      21.680  -7.339  12.903  1.00  3.93           C  
ATOM    647  O   LYS A  42      21.500  -7.011  14.077  1.00  3.93           O  
ATOM    648  CB  LYS A  42      19.810  -8.486  11.667  1.00  3.93           C  
ATOM    649  CG  LYS A  42      19.110  -9.048  12.884  1.00  3.93           C  
ATOM    650  CD  LYS A  42      18.338 -10.321  12.510  1.00  3.93           C  
ATOM    651  CE  LYS A  42      17.650 -10.939  13.717  1.00  3.93           C  
ATOM    652  NZ  LYS A  42      16.912 -12.183  13.362  1.00  3.93           N  
ATOM    653  H   LYS A  42      20.874  -7.255   9.751  1.00  3.93           H  
ATOM    654  HA  LYS A  42      19.887  -6.419  12.232  1.00  3.93           H  
ATOM    655 1HB  LYS A  42      19.072  -8.360  10.873  1.00  3.93           H  
ATOM    656 2HB  LYS A  42      20.506  -9.248  11.337  1.00  3.93           H  
ATOM    657 1HG  LYS A  42      19.859  -9.291  13.644  1.00  3.93           H  
ATOM    658 2HG  LYS A  42      18.422  -8.309  13.292  1.00  3.93           H  
ATOM    659 1HD  LYS A  42      17.588 -10.085  11.756  1.00  3.93           H  
ATOM    660 2HD  LYS A  42      19.034 -11.046  12.085  1.00  3.93           H  
ATOM    661 1HE  LYS A  42      18.399 -11.177  14.472  1.00  3.93           H  
ATOM    662 2HE  LYS A  42      16.946 -10.219  14.131  1.00  3.93           H  
ATOM    663 1HZ  LYS A  42      16.469 -12.559  14.188  1.00  3.93           H  
ATOM    664 2HZ  LYS A  42      16.205 -11.968  12.669  1.00  3.93           H  
ATOM    665 3HZ  LYS A  42      17.555 -12.864  12.987  1.00  3.93           H  
ATOM    666  N   ASN A  43      22.843  -7.818  12.460  1.00  4.36           N  
ATOM    667  CA  ASN A  43      23.974  -8.039  13.346  1.00  4.36           C  
ATOM    668  C   ASN A  43      24.919  -6.825  13.482  1.00  4.36           C  
ATOM    669  O   ASN A  43      25.956  -6.923  14.142  1.00  4.36           O  
ATOM    670  CB  ASN A  43      24.736  -9.256  12.869  1.00  4.36           C  
ATOM    671  CG  ASN A  43      23.976 -10.533  13.113  1.00  4.36           C  
ATOM    672  OD1 ASN A  43      23.314 -10.686  14.148  1.00  4.36           O  
ATOM    673  ND2 ASN A  43      24.055 -11.454  12.187  1.00  4.36           N  
ATOM    674  H   ASN A  43      22.923  -8.088  11.477  1.00  4.36           H  
ATOM    675  HA  ASN A  43      23.582  -8.248  14.341  1.00  4.36           H  
ATOM    676 1HB  ASN A  43      24.921  -9.158  11.792  1.00  4.36           H  
ATOM    677 2HB  ASN A  43      25.702  -9.309  13.367  1.00  4.36           H  
ATOM    678 1HD2 ASN A  43      23.571 -12.321  12.302  1.00  4.36           H  
ATOM    679 2HD2 ASN A  43      24.599 -11.289  11.365  1.00  4.36           H  
ATOM    680  N   LYS A  44      24.564  -5.689  12.871  1.00  4.73           N  
ATOM    681  CA  LYS A  44      25.361  -4.463  12.950  1.00  4.73           C  
ATOM    682  C   LYS A  44      24.621  -3.291  13.598  1.00  4.73           C  
ATOM    683  O   LYS A  44      25.227  -2.511  14.336  1.00  4.73           O  
ATOM    684  CB  LYS A  44      25.841  -4.027  11.564  1.00  4.73           C  
ATOM    685  CG  LYS A  44      26.851  -4.960  10.893  1.00  4.73           C  
ATOM    686  CD  LYS A  44      27.247  -4.424   9.519  1.00  4.73           C  
ATOM    687  CE  LYS A  44      28.240  -5.337   8.815  1.00  4.73           C  
ATOM    688  NZ  LYS A  44      28.607  -4.815   7.462  1.00  4.73           N  
ATOM    689  H   LYS A  44      23.702  -5.660  12.338  1.00  4.73           H  
ATOM    690  HA  LYS A  44      26.237  -4.669  13.562  1.00  4.73           H  
ATOM    691 1HB  LYS A  44      24.975  -3.952  10.902  1.00  4.73           H  
ATOM    692 2HB  LYS A  44      26.285  -3.036  11.631  1.00  4.73           H  
ATOM    693 1HG  LYS A  44      27.740  -5.023  11.517  1.00  4.73           H  
ATOM    694 2HG  LYS A  44      26.443  -5.952  10.796  1.00  4.73           H  
ATOM    695 1HD  LYS A  44      26.351  -4.334   8.899  1.00  4.73           H  
ATOM    696 2HD  LYS A  44      27.692  -3.437   9.631  1.00  4.73           H  
ATOM    697 1HE  LYS A  44      29.141  -5.419   9.420  1.00  4.73           H  
ATOM    698 2HE  LYS A  44      27.796  -6.328   8.703  1.00  4.73           H  
ATOM    699 1HZ  LYS A  44      29.263  -5.446   7.022  1.00  4.73           H  
ATOM    700 2HZ  LYS A  44      27.774  -4.749   6.891  1.00  4.73           H  
ATOM    701 3HZ  LYS A  44      29.026  -3.902   7.553  1.00  4.73           H  
ATOM    702  N   VAL A  45      23.325  -3.148  13.317  1.00  5.01           N  
ATOM    703  CA  VAL A  45      22.581  -1.996  13.823  1.00  5.01           C  
ATOM    704  C   VAL A  45      21.334  -2.401  14.586  1.00  5.01           C  
ATOM    705  O   VAL A  45      20.820  -3.512  14.453  1.00  5.01           O  
ATOM    706  CB  VAL A  45      22.152  -1.055  12.679  1.00  5.01           C  
ATOM    707  CG1 VAL A  45      23.380  -0.560  11.930  1.00  5.01           C  
ATOM    708  CG2 VAL A  45      21.174  -1.757  11.769  1.00  5.01           C  
ATOM    709  H   VAL A  45      22.867  -3.822  12.710  1.00  5.01           H  
ATOM    710  HA  VAL A  45      23.227  -1.439  14.499  1.00  5.01           H  
ATOM    711  HB  VAL A  45      21.667  -0.182  13.110  1.00  5.01           H  
ATOM    712 1HG1 VAL A  45      23.073   0.130  11.146  1.00  5.01           H  
ATOM    713 2HG1 VAL A  45      24.046  -0.049  12.627  1.00  5.01           H  
ATOM    714 3HG1 VAL A  45      23.901  -1.402  11.483  1.00  5.01           H  
ATOM    715 1HG2 VAL A  45      20.855  -1.078  10.979  1.00  5.01           H  
ATOM    716 2HG2 VAL A  45      21.643  -2.625  11.329  1.00  5.01           H  
ATOM    717 3HG2 VAL A  45      20.315  -2.059  12.358  1.00  5.01           H  
ATOM    718  N   GLY A  46      20.796  -1.459  15.349  1.00  5.24           N  
ATOM    719  CA  GLY A  46      19.597  -1.688  16.148  1.00  5.24           C  
ATOM    720  C   GLY A  46      18.321  -1.782  15.320  1.00  5.24           C  
ATOM    721  O   GLY A  46      17.470  -0.898  15.368  1.00  5.24           O  
ATOM    722  H   GLY A  46      21.250  -0.558  15.402  1.00  5.24           H  
ATOM    723 1HA  GLY A  46      19.721  -2.608  16.720  1.00  5.24           H  
ATOM    724 2HA  GLY A  46      19.493  -0.882  16.873  1.00  5.24           H  
ATOM    725  N   CYS A  47      18.200  -2.846  14.542  1.00  5.44           N  
ATOM    726  CA  CYS A  47      16.999  -3.056  13.750  1.00  5.44           C  
ATOM    727  C   CYS A  47      15.816  -3.276  14.687  1.00  5.44           C  
ATOM    728  O   CYS A  47      15.931  -4.001  15.682  1.00  5.44           O  
ATOM    729  CB  CYS A  47      17.148  -4.260  12.812  1.00  5.44           C  
ATOM    730  SG  CYS A  47      18.388  -4.057  11.492  1.00  5.44           S  
ATOM    731  H   CYS A  47      18.975  -3.508  14.522  1.00  5.44           H  
ATOM    732  HA  CYS A  47      16.809  -2.163  13.151  1.00  5.44           H  
ATOM    733 1HB  CYS A  47      17.428  -5.135  13.394  1.00  5.44           H  
ATOM    734 2HB  CYS A  47      16.189  -4.474  12.348  1.00  5.44           H  
ATOM    735  HG  CYS A  47      19.433  -3.929  12.316  1.00  5.44           H  
ATOM    736  N   GLU A  48      14.691  -2.650  14.363  1.00  5.69           N  
ATOM    737  CA  GLU A  48      13.461  -2.748  15.139  1.00  5.69           C  
ATOM    738  C   GLU A  48      12.255  -2.984  14.234  1.00  5.69           C  
ATOM    739  O   GLU A  48      12.262  -2.533  13.092  1.00  5.69           O  
ATOM    740  CB  GLU A  48      13.216  -1.464  15.951  1.00  5.69           C  
ATOM    741  CG  GLU A  48      14.165  -1.188  17.092  1.00  5.69           C  
ATOM    742  CD  GLU A  48      13.753   0.045  17.878  1.00  5.69           C  
ATOM    743  OE1 GLU A  48      12.854   0.750  17.437  1.00  5.69           O  
ATOM    744  OE2 GLU A  48      14.310   0.274  18.925  1.00  5.69           O  
ATOM    745  H   GLU A  48      14.698  -2.081  13.529  1.00  5.69           H  
ATOM    746  HA  GLU A  48      13.585  -3.580  15.825  1.00  5.69           H  
ATOM    747 1HB  GLU A  48      13.333  -0.621  15.289  1.00  5.69           H  
ATOM    748 2HB  GLU A  48      12.196  -1.433  16.328  1.00  5.69           H  
ATOM    749 1HG  GLU A  48      14.182  -2.051  17.756  1.00  5.69           H  
ATOM    750 2HG  GLU A  48      15.170  -1.044  16.699  1.00  5.69           H  
ATOM    751  N   PRO A  49      11.208  -3.666  14.721  1.00  6.08           N  
ATOM    752  CA  PRO A  49       9.963  -3.904  14.023  1.00  6.08           C  
ATOM    753  C   PRO A  49       9.121  -2.646  13.892  1.00  6.08           C  
ATOM    754  O   PRO A  49       9.219  -1.716  14.696  1.00  6.08           O  
ATOM    755  CB  PRO A  49       9.270  -4.943  14.907  1.00  6.08           C  
ATOM    756  CG  PRO A  49       9.827  -4.695  16.297  1.00  6.08           C  
ATOM    757  CD  PRO A  49      11.263  -4.270  16.075  1.00  6.08           C  
ATOM    758  HA  PRO A  49      10.176  -4.319  13.032  1.00  6.08           H  
ATOM    759 1HB  PRO A  49       8.181  -4.803  14.849  1.00  6.08           H  
ATOM    760 2HB  PRO A  49       9.473  -5.957  14.526  1.00  6.08           H  
ATOM    761 1HG  PRO A  49       9.238  -3.918  16.804  1.00  6.08           H  
ATOM    762 2HG  PRO A  49       9.742  -5.608  16.907  1.00  6.08           H  
ATOM    763 1HD  PRO A  49      11.527  -3.542  16.847  1.00  6.08           H  
ATOM    764 2HD  PRO A  49      11.925  -5.149  16.087  1.00  6.08           H  
ATOM    765  N   ASN A  50       8.267  -2.660  12.891  1.00  6.69           N  
ATOM    766  CA  ASN A  50       7.282  -1.627  12.634  1.00  6.69           C  
ATOM    767  C   ASN A  50       6.048  -2.311  12.077  1.00  6.69           C  
ATOM    768  O   ASN A  50       6.123  -2.838  10.974  1.00  6.69           O  
ATOM    769  CB  ASN A  50       7.748  -0.596  11.637  1.00  6.69           C  
ATOM    770  CG  ASN A  50       6.732   0.569  11.470  1.00  6.69           C  
ATOM    771  OD1 ASN A  50       5.570   0.521  11.928  1.00  6.69           O  
ATOM    772  ND2 ASN A  50       7.184   1.591  10.816  1.00  6.69           N  
ATOM    773  H   ASN A  50       8.284  -3.459  12.270  1.00  6.69           H  
ATOM    774  HA  ASN A  50       7.073  -1.131  13.570  1.00  6.69           H  
ATOM    775 1HB  ASN A  50       8.704  -0.188  11.947  1.00  6.69           H  
ATOM    776 2HB  ASN A  50       7.900  -1.065  10.660  1.00  6.69           H  
ATOM    777 1HD2 ASN A  50       6.634   2.415  10.613  1.00  6.69           H  
ATOM    778 2HD2 ASN A  50       8.113   1.548  10.432  1.00  6.69           H  
ATOM    779  N   PRO A  51       4.924  -2.391  12.795  1.00  7.53           N  
ATOM    780  CA  PRO A  51       3.732  -3.077  12.351  1.00  7.53           C  
ATOM    781  C   PRO A  51       3.080  -2.447  11.118  1.00  7.53           C  
ATOM    782  O   PRO A  51       2.311  -3.131  10.450  1.00  7.53           O  
ATOM    783  CB  PRO A  51       2.815  -2.995  13.577  1.00  7.53           C  
ATOM    784  CG  PRO A  51       3.298  -1.790  14.350  1.00  7.53           C  
ATOM    785  CD  PRO A  51       4.798  -1.752  14.127  1.00  7.53           C  
ATOM    786  HA  PRO A  51       3.992  -4.126  12.144  1.00  7.53           H  
ATOM    787 1HB  PRO A  51       1.769  -2.900  13.249  1.00  7.53           H  
ATOM    788 2HB  PRO A  51       2.883  -3.926  14.156  1.00  7.53           H  
ATOM    789 1HG  PRO A  51       2.794  -0.880  13.980  1.00  7.53           H  
ATOM    790 2HG  PRO A  51       3.027  -1.891  15.411  1.00  7.53           H  
ATOM    791 1HD  PRO A  51       5.085  -0.697  14.115  1.00  7.53           H  
ATOM    792 2HD  PRO A  51       5.331  -2.332  14.893  1.00  7.53           H  
ATOM    793  N   GLU A  52       3.404  -1.171  10.788  1.00  8.59           N  
ATOM    794  CA  GLU A  52       2.781  -0.438   9.663  1.00  8.59           C  
ATOM    795  C   GLU A  52       2.574  -1.152   8.306  1.00  8.59           C  
ATOM    796  O   GLU A  52       1.553  -0.898   7.651  1.00  8.59           O  
ATOM    797  CB  GLU A  52       3.465   0.894   9.385  1.00  8.59           C  
ATOM    798  CG  GLU A  52       2.783   1.626   8.240  1.00  8.59           C  
ATOM    799  CD  GLU A  52       1.348   1.991   8.564  1.00  8.59           C  
ATOM    800  OE1 GLU A  52       1.041   2.140   9.719  1.00  8.59           O  
ATOM    801  OE2 GLU A  52       0.544   2.052   7.662  1.00  8.59           O  
ATOM    802  H   GLU A  52       4.093  -0.666  11.345  1.00  8.59           H  
ATOM    803  HA  GLU A  52       1.790  -0.164  10.009  1.00  8.59           H  
ATOM    804 1HB  GLU A  52       3.426   1.522  10.274  1.00  8.59           H  
ATOM    805 2HB  GLU A  52       4.511   0.750   9.126  1.00  8.59           H  
ATOM    806 1HG  GLU A  52       3.340   2.542   8.026  1.00  8.59           H  
ATOM    807 2HG  GLU A  52       2.805   1.001   7.350  1.00  8.59           H  
ATOM    808  N   PRO A  53       3.488  -1.995   7.791  1.00  9.81           N  
ATOM    809  CA  PRO A  53       3.293  -2.693   6.541  1.00  9.81           C  
ATOM    810  C   PRO A  53       2.036  -3.574   6.606  1.00  9.81           C  
ATOM    811  O   PRO A  53       1.534  -3.989   5.568  1.00  9.81           O  
ATOM    812  CB  PRO A  53       4.558  -3.551   6.447  1.00  9.81           C  
ATOM    813  CG  PRO A  53       5.572  -2.811   7.276  1.00  9.81           C  
ATOM    814  CD  PRO A  53       4.786  -2.246   8.403  1.00  9.81           C  
ATOM    815  HA  PRO A  53       3.232  -1.969   5.720  1.00  9.81           H  
ATOM    816 1HB  PRO A  53       4.357  -4.562   6.832  1.00  9.81           H  
ATOM    817 2HB  PRO A  53       4.860  -3.658   5.393  1.00  9.81           H  
ATOM    818 1HG  PRO A  53       6.359  -3.493   7.615  1.00  9.81           H  
ATOM    819 2HG  PRO A  53       6.054  -2.054   6.705  1.00  9.81           H  
ATOM    820 1HD  PRO A  53       4.685  -3.044   9.119  1.00  9.81           H  
ATOM    821 2HD  PRO A  53       5.266  -1.355   8.810  1.00  9.81           H  
ATOM    822  N   ALA A  54       1.568  -3.935   7.809  1.00 11.11           N  
ATOM    823  CA  ALA A  54       0.361  -4.736   7.949  1.00 11.11           C  
ATOM    824  C   ALA A  54      -0.950  -3.919   7.717  1.00 11.11           C  
ATOM    825  O   ALA A  54      -1.711  -4.285   6.826  1.00 11.11           O  
ATOM    826  CB  ALA A  54       0.364  -5.464   9.289  1.00 11.11           C  
ATOM    827  H   ALA A  54       2.012  -3.601   8.664  1.00 11.11           H  
ATOM    828  HA  ALA A  54       0.384  -5.502   7.163  1.00 11.11           H  
ATOM    829 1HB  ALA A  54      -0.510  -6.104   9.348  1.00 11.11           H  
ATOM    830 2HB  ALA A  54       1.264  -6.072   9.351  1.00 11.11           H  
ATOM    831 3HB  ALA A  54       0.362  -4.798  10.124  1.00 11.11           H  
ATOM    832  N   PRO A  55      -1.276  -2.818   8.471  1.00 12.49           N  
ATOM    833  CA  PRO A  55      -2.493  -2.057   8.285  1.00 12.49           C  
ATOM    834  C   PRO A  55      -2.613  -1.330   6.951  1.00 12.49           C  
ATOM    835  O   PRO A  55      -3.740  -1.049   6.556  1.00 12.49           O  
ATOM    836  CB  PRO A  55      -2.451  -1.051   9.445  1.00 12.49           C  
ATOM    837  CG  PRO A  55      -1.034  -0.977   9.832  1.00 12.49           C  
ATOM    838  CD  PRO A  55      -0.507  -2.360   9.609  1.00 12.49           C  
ATOM    839  HA  PRO A  55      -3.341  -2.719   8.429  1.00 12.49           H  
ATOM    840 1HB  PRO A  55      -2.843  -0.081   9.112  1.00 12.49           H  
ATOM    841 2HB  PRO A  55      -3.104  -1.401  10.261  1.00 12.49           H  
ATOM    842 1HG  PRO A  55      -0.523  -0.224   9.206  1.00 12.49           H  
ATOM    843 2HG  PRO A  55      -0.929  -0.646  10.871  1.00 12.49           H  
ATOM    844 1HD  PRO A  55       0.474  -2.288   9.383  1.00 12.49           H  
ATOM    845 2HD  PRO A  55      -0.702  -2.952  10.500  1.00 12.49           H  
ATOM    846  N   GLU A  56      -1.539  -1.041   6.207  1.00 13.94           N  
ATOM    847  CA  GLU A  56      -1.883  -0.431   4.913  1.00 13.94           C  
ATOM    848  C   GLU A  56      -2.636  -1.420   3.991  1.00 13.94           C  
ATOM    849  O   GLU A  56      -3.678  -1.038   3.460  1.00 13.94           O  
ATOM    850  CB  GLU A  56      -0.752   0.197   4.085  1.00 13.94           C  
ATOM    851  CG  GLU A  56      -1.397   0.770   2.767  1.00 13.94           C  
ATOM    852  CD  GLU A  56      -0.495   1.147   1.671  1.00 13.94           C  
ATOM    853  OE1 GLU A  56      -0.102   0.259   0.938  1.00 13.94           O  
ATOM    854  OE2 GLU A  56      -0.116   2.277   1.523  1.00 13.94           O  
ATOM    855  H   GLU A  56      -0.574  -1.187   6.525  1.00 13.94           H  
ATOM    856  HA  GLU A  56      -2.565   0.392   5.120  1.00 13.94           H  
ATOM    857 1HB  GLU A  56      -0.342   1.045   4.633  1.00 13.94           H  
ATOM    858 2HB  GLU A  56       0.065  -0.443   3.877  1.00 13.94           H  
ATOM    859 1HG  GLU A  56      -2.089   0.021   2.384  1.00 13.94           H  
ATOM    860 2HG  GLU A  56      -1.987   1.642   3.044  1.00 13.94           H  
ATOM    861  N   PRO A  57      -2.103  -2.633   3.661  1.00 15.46           N  
ATOM    862  CA  PRO A  57      -2.774  -3.667   2.897  1.00 15.46           C  
ATOM    863  C   PRO A  57      -3.864  -4.415   3.654  1.00 15.46           C  
ATOM    864  O   PRO A  57      -4.674  -5.085   3.037  1.00 15.46           O  
ATOM    865  CB  PRO A  57      -1.637  -4.612   2.521  1.00 15.46           C  
ATOM    866  CG  PRO A  57      -0.648  -4.444   3.604  1.00 15.46           C  
ATOM    867  CD  PRO A  57      -0.716  -2.991   3.968  1.00 15.46           C  
ATOM    868  HA  PRO A  57      -3.193  -3.212   1.987  1.00 15.46           H  
ATOM    869 1HB  PRO A  57      -2.015  -5.639   2.442  1.00 15.46           H  
ATOM    870 2HB  PRO A  57      -1.243  -4.342   1.529  1.00 15.46           H  
ATOM    871 1HG  PRO A  57      -0.887  -5.096   4.462  1.00 15.46           H  
ATOM    872 2HG  PRO A  57       0.358  -4.731   3.263  1.00 15.46           H  
ATOM    873 1HD  PRO A  57      -0.488  -2.894   4.999  1.00 15.46           H  
ATOM    874 2HD  PRO A  57      -0.014  -2.476   3.318  1.00 15.46           H  
ATOM    875  N   ALA A  58      -3.922  -4.329   4.991  1.00 17.05           N  
ATOM    876  CA  ALA A  58      -4.992  -5.054   5.672  1.00 17.05           C  
ATOM    877  C   ALA A  58      -6.375  -4.724   5.049  1.00 17.05           C  
ATOM    878  O   ALA A  58      -7.126  -5.666   4.757  1.00 17.05           O  
ATOM    879  CB  ALA A  58      -4.971  -4.784   7.169  1.00 17.05           C  
ATOM    880  H   ALA A  58      -3.221  -3.834   5.542  1.00 17.05           H  
ATOM    881  HA  ALA A  58      -4.817  -6.120   5.527  1.00 17.05           H  
ATOM    882 1HB  ALA A  58      -5.746  -5.367   7.655  1.00 17.05           H  
ATOM    883 2HB  ALA A  58      -4.003  -5.079   7.565  1.00 17.05           H  
ATOM    884 3HB  ALA A  58      -5.126  -3.751   7.388  1.00 17.05           H  
ATOM    885  N   PRO A  59      -6.753  -3.443   4.755  1.00 18.66           N  
ATOM    886  CA  PRO A  59      -7.973  -3.085   4.071  1.00 18.66           C  
ATOM    887  C   PRO A  59      -7.898  -3.287   2.559  1.00 18.66           C  
ATOM    888  O   PRO A  59      -8.225  -2.397   1.774  1.00 18.66           O  
ATOM    889  CB  PRO A  59      -8.160  -1.623   4.456  1.00 18.66           C  
ATOM    890  CG  PRO A  59      -6.788  -1.121   4.605  1.00 18.66           C  
ATOM    891  CD  PRO A  59      -6.047  -2.261   5.249  1.00 18.66           C  
ATOM    892  HA  PRO A  59      -8.781  -3.677   4.495  1.00 18.66           H  
ATOM    893 1HB  PRO A  59      -8.720  -1.096   3.667  1.00 18.66           H  
ATOM    894 2HB  PRO A  59      -8.751  -1.547   5.377  1.00 18.66           H  
ATOM    895 1HG  PRO A  59      -6.360  -0.869   3.620  1.00 18.66           H  
ATOM    896 2HG  PRO A  59      -6.756  -0.207   5.214  1.00 18.66           H  
ATOM    897 1HD  PRO A  59      -5.087  -2.202   4.914  1.00 18.66           H  
ATOM    898 2HD  PRO A  59      -6.119  -2.163   6.324  1.00 18.66           H  
ATOM    899  N   GLU A  60      -7.534  -4.502   2.186  1.00 20.16           N  
ATOM    900  CA  GLU A  60      -7.577  -5.030   0.838  1.00 20.16           C  
ATOM    901  C   GLU A  60      -8.373  -6.340   0.975  1.00 20.16           C  
ATOM    902  O   GLU A  60      -9.541  -6.335   0.595  1.00 20.16           O  
ATOM    903  CB  GLU A  60      -6.199  -5.114   0.135  1.00 20.16           C  
ATOM    904  CG  GLU A  60      -5.599  -3.765  -0.235  1.00 20.16           C  
ATOM    905  CD  GLU A  60      -4.247  -3.883  -0.904  1.00 20.16           C  
ATOM    906  OE1 GLU A  60      -3.723  -4.970  -0.964  1.00 20.16           O  
ATOM    907  OE2 GLU A  60      -3.751  -2.887  -1.377  1.00 20.16           O  
ATOM    908  H   GLU A  60      -7.252  -5.127   2.931  1.00 20.16           H  
ATOM    909  HA  GLU A  60      -8.173  -4.360   0.222  1.00 20.16           H  
ATOM    910 1HB  GLU A  60      -5.446  -5.534   0.757  1.00 20.16           H  
ATOM    911 2HB  GLU A  60      -6.274  -5.720  -0.765  1.00 20.16           H  
ATOM    912 1HG  GLU A  60      -6.280  -3.239  -0.898  1.00 20.16           H  
ATOM    913 2HG  GLU A  60      -5.492  -3.171   0.677  1.00 20.16           H  
ATOM    914  N   PRO A  61      -7.856  -7.450   1.559  1.00 21.47           N  
ATOM    915  CA  PRO A  61      -8.625  -8.642   1.816  1.00 21.47           C  
ATOM    916  C   PRO A  61      -9.759  -8.386   2.807  1.00 21.47           C  
ATOM    917  O   PRO A  61     -10.733  -9.119   2.829  1.00 21.47           O  
ATOM    918  CB  PRO A  61      -7.593  -9.610   2.392  1.00 21.47           C  
ATOM    919  CG  PRO A  61      -6.509  -8.731   2.926  1.00 21.47           C  
ATOM    920  CD  PRO A  61      -6.475  -7.558   1.994  1.00 21.47           C  
ATOM    921  HA  PRO A  61      -9.011  -9.033   0.861  1.00 21.47           H  
ATOM    922 1HB  PRO A  61      -8.062 -10.222   3.177  1.00 21.47           H  
ATOM    923 2HB  PRO A  61      -7.249 -10.300   1.610  1.00 21.47           H  
ATOM    924 1HG  PRO A  61      -6.739  -8.428   3.960  1.00 21.47           H  
ATOM    925 2HG  PRO A  61      -5.553  -9.274   2.956  1.00 21.47           H  
ATOM    926 1HD  PRO A  61      -6.182  -6.725   2.563  1.00 21.47           H  
ATOM    927 2HD  PRO A  61      -5.809  -7.762   1.146  1.00 21.47           H  
ATOM    928  N   ALA A  62      -9.646  -7.353   3.666  1.00 22.56           N  
ATOM    929  CA  ALA A  62     -10.767  -7.104   4.575  1.00 22.56           C  
ATOM    930  C   ALA A  62     -12.034  -6.648   3.794  1.00 22.56           C  
ATOM    931  O   ALA A  62     -13.105  -7.205   4.055  1.00 22.56           O  
ATOM    932  CB  ALA A  62     -10.363  -6.134   5.685  1.00 22.56           C  
ATOM    933  H   ALA A  62      -8.820  -6.763   3.722  1.00 22.56           H  
ATOM    934  HA  ALA A  62     -11.017  -8.045   5.063  1.00 22.56           H  
ATOM    935 1HB  ALA A  62     -11.203  -6.018   6.371  1.00 22.56           H  
ATOM    936 2HB  ALA A  62      -9.509  -6.553   6.221  1.00 22.56           H  
ATOM    937 3HB  ALA A  62     -10.085  -5.199   5.344  1.00 22.56           H  
ATOM    938  N   PRO A  63     -12.015  -5.593   2.926  1.00 23.38           N  
ATOM    939  CA  PRO A  63     -13.069  -5.195   2.012  1.00 23.38           C  
ATOM    940  C   PRO A  63     -13.235  -6.073   0.778  1.00 23.38           C  
ATOM    941  O   PRO A  63     -14.255  -5.985   0.116  1.00 23.38           O  
ATOM    942  CB  PRO A  63     -12.686  -3.772   1.630  1.00 23.38           C  
ATOM    943  CG  PRO A  63     -11.233  -3.750   1.746  1.00 23.38           C  
ATOM    944  CD  PRO A  63     -10.945  -4.620   2.939  1.00 23.38           C  
ATOM    945  HA  PRO A  63     -14.021  -5.178   2.586  1.00 23.38           H  
ATOM    946 1HB  PRO A  63     -13.024  -3.562   0.606  1.00 23.38           H  
ATOM    947 2HB  PRO A  63     -13.182  -3.050   2.289  1.00 23.38           H  
ATOM    948 1HG  PRO A  63     -10.771  -4.111   0.821  1.00 23.38           H  
ATOM    949 2HG  PRO A  63     -10.877  -2.714   1.891  1.00 23.38           H  
ATOM    950 1HD  PRO A  63     -10.009  -5.061   2.835  1.00 23.38           H  
ATOM    951 2HD  PRO A  63     -11.026  -3.976   3.817  1.00 23.38           H  
ATOM    952  N   GLU A  64     -12.252  -6.922   0.438  1.00 23.88           N  
ATOM    953  CA  GLU A  64     -12.419  -7.764  -0.752  1.00 23.88           C  
ATOM    954  C   GLU A  64     -13.752  -8.531  -0.763  1.00 23.88           C  
ATOM    955  O   GLU A  64     -14.290  -8.720  -1.848  1.00 23.88           O  
ATOM    956  CB  GLU A  64     -11.217  -8.687  -1.007  1.00 23.88           C  
ATOM    957  CG  GLU A  64     -11.354  -9.568  -2.238  1.00 23.88           C  
ATOM    958  CD  GLU A  64     -10.135 -10.424  -2.498  1.00 23.88           C  
ATOM    959  OE1 GLU A  64      -9.196 -10.351  -1.743  1.00 23.88           O  
ATOM    960  OE2 GLU A  64     -10.150 -11.153  -3.461  1.00 23.88           O  
ATOM    961  H   GLU A  64     -11.375  -6.960   0.946  1.00 23.88           H  
ATOM    962  HA  GLU A  64     -12.438  -7.097  -1.607  1.00 23.88           H  
ATOM    963 1HB  GLU A  64     -10.337  -8.065  -1.164  1.00 23.88           H  
ATOM    964 2HB  GLU A  64     -10.996  -9.309  -0.177  1.00 23.88           H  
ATOM    965 1HG  GLU A  64     -12.219 -10.218  -2.097  1.00 23.88           H  
ATOM    966 2HG  GLU A  64     -11.547  -8.938  -3.104  1.00 23.88           H  
ATOM    967  N   PRO A  65     -14.230  -9.137   0.354  1.00 24.09           N  
ATOM    968  CA  PRO A  65     -15.546  -9.718   0.533  1.00 24.09           C  
ATOM    969  C   PRO A  65     -16.724  -8.752   0.366  1.00 24.09           C  
ATOM    970  O   PRO A  65     -17.841  -9.188   0.258  1.00 24.09           O  
ATOM    971  CB  PRO A  65     -15.512 -10.227   1.968  1.00 24.09           C  
ATOM    972  CG  PRO A  65     -14.077 -10.453   2.258  1.00 24.09           C  
ATOM    973  CD  PRO A  65     -13.364  -9.389   1.509  1.00 24.09           C  
ATOM    974  HA  PRO A  65     -15.653 -10.562  -0.177  1.00 24.09           H  
ATOM    975 1HB  PRO A  65     -15.960  -9.477   2.633  1.00 24.09           H  
ATOM    976 2HB  PRO A  65     -16.121 -11.142   2.051  1.00 24.09           H  
ATOM    977 1HG  PRO A  65     -13.898 -10.379   3.343  1.00 24.09           H  
ATOM    978 2HG  PRO A  65     -13.776 -11.463   1.951  1.00 24.09           H  
ATOM    979 1HD  PRO A  65     -13.287  -8.542   2.139  1.00 24.09           H  
ATOM    980 2HD  PRO A  65     -12.423  -9.792   1.239  1.00 24.09           H  
ATOM    981  N   ALA A  66     -16.520  -7.429   0.457  1.00 24.12           N  
ATOM    982  CA  ALA A  66     -17.656  -6.510   0.338  1.00 24.12           C  
ATOM    983  C   ALA A  66     -18.420  -6.750  -0.979  1.00 24.12           C  
ATOM    984  O   ALA A  66     -19.660  -6.845  -0.930  1.00 24.12           O  
ATOM    985  CB  ALA A  66     -17.194  -5.063   0.489  1.00 24.12           C  
ATOM    986  H   ALA A  66     -15.599  -7.042   0.555  1.00 24.12           H  
ATOM    987  HA  ALA A  66     -18.344  -6.717   1.152  1.00 24.12           H  
ATOM    988 1HB  ALA A  66     -18.057  -4.400   0.447  1.00 24.12           H  
ATOM    989 2HB  ALA A  66     -16.704  -4.955   1.458  1.00 24.12           H  
ATOM    990 3HB  ALA A  66     -16.496  -4.776  -0.267  1.00 24.12           H  
ATOM    991  N   PRO A  67     -17.778  -6.904  -2.158  1.00 24.04           N  
ATOM    992  CA  PRO A  67     -18.416  -7.311  -3.382  1.00 24.04           C  
ATOM    993  C   PRO A  67     -18.706  -8.816  -3.444  1.00 24.04           C  
ATOM    994  O   PRO A  67     -18.345  -9.503  -4.404  1.00 24.04           O  
ATOM    995  CB  PRO A  67     -17.436  -6.830  -4.454  1.00 24.04           C  
ATOM    996  CG  PRO A  67     -16.115  -6.915  -3.801  1.00 24.04           C  
ATOM    997  CD  PRO A  67     -16.385  -6.442  -2.390  1.00 24.04           C  
ATOM    998  HA  PRO A  67     -19.347  -6.737  -3.467  1.00 24.04           H  
ATOM    999 1HB  PRO A  67     -17.512  -7.476  -5.340  1.00 24.04           H  
ATOM   1000 2HB  PRO A  67     -17.692  -5.811  -4.774  1.00 24.04           H  
ATOM   1001 1HG  PRO A  67     -15.732  -7.947  -3.828  1.00 24.04           H  
ATOM   1002 2HG  PRO A  67     -15.379  -6.284  -4.318  1.00 24.04           H  
ATOM   1003 1HD  PRO A  67     -15.683  -6.850  -1.762  1.00 24.04           H  
ATOM   1004 2HD  PRO A  67     -16.341  -5.356  -2.381  1.00 24.04           H  
ATOM   1005  N   GLU A  68     -19.430  -9.273  -2.434  1.00 23.95           N  
ATOM   1006  CA  GLU A  68     -20.032 -10.591  -2.300  1.00 23.95           C  
ATOM   1007  C   GLU A  68     -21.480 -10.294  -1.874  1.00 23.95           C  
ATOM   1008  O   GLU A  68     -22.356 -10.333  -2.728  1.00 23.95           O  
ATOM   1009  CB  GLU A  68     -19.232 -11.587  -1.418  1.00 23.95           C  
ATOM   1010  CG  GLU A  68     -17.915 -12.048  -2.036  1.00 23.95           C  
ATOM   1011  CD  GLU A  68     -17.140 -13.027  -1.168  1.00 23.95           C  
ATOM   1012  OE1 GLU A  68     -17.521 -13.238  -0.040  1.00 23.95           O  
ATOM   1013  OE2 GLU A  68     -16.170 -13.575  -1.649  1.00 23.95           O  
ATOM   1014  H   GLU A  68     -19.621  -8.598  -1.701  1.00 23.95           H  
ATOM   1015  HA  GLU A  68     -20.084 -11.056  -3.282  1.00 23.95           H  
ATOM   1016 1HB  GLU A  68     -18.938 -11.175  -0.494  1.00 23.95           H  
ATOM   1017 2HB  GLU A  68     -19.846 -12.468  -1.209  1.00 23.95           H  
ATOM   1018 1HG  GLU A  68     -18.117 -12.504  -3.004  1.00 23.95           H  
ATOM   1019 2HG  GLU A  68     -17.297 -11.165  -2.203  1.00 23.95           H  
ATOM   1020  N   PRO A  69     -21.792  -9.836  -0.635  1.00 23.86           N  
ATOM   1021  CA  PRO A  69     -23.124  -9.478  -0.249  1.00 23.86           C  
ATOM   1022  C   PRO A  69     -23.630  -8.329  -1.102  1.00 23.86           C  
ATOM   1023  O   PRO A  69     -24.826  -8.117  -1.152  1.00 23.86           O  
ATOM   1024  CB  PRO A  69     -22.983  -9.089   1.219  1.00 23.86           C  
ATOM   1025  CG  PRO A  69     -21.551  -8.732   1.366  1.00 23.86           C  
ATOM   1026  CD  PRO A  69     -20.835  -9.645   0.420  1.00 23.86           C  
ATOM   1027  HA  PRO A  69     -23.780 -10.357  -0.364  1.00 23.86           H  
ATOM   1028 1HB  PRO A  69     -23.652  -8.242   1.438  1.00 23.86           H  
ATOM   1029 2HB  PRO A  69     -23.299  -9.921   1.867  1.00 23.86           H  
ATOM   1030 1HG  PRO A  69     -21.388  -7.673   1.111  1.00 23.86           H  
ATOM   1031 2HG  PRO A  69     -21.217  -8.863   2.406  1.00 23.86           H  
ATOM   1032 1HD  PRO A  69     -20.038  -9.114   0.070  1.00 23.86           H  
ATOM   1033 2HD  PRO A  69     -20.564 -10.586   0.918  1.00 23.86           H  
ATOM   1034  N   ALA A  70     -22.766  -7.521  -1.727  1.00 23.78           N  
ATOM   1035  CA  ALA A  70     -23.359  -6.527  -2.614  1.00 23.78           C  
ATOM   1036  C   ALA A  70     -23.890  -7.233  -3.930  1.00 23.78           C  
ATOM   1037  O   ALA A  70     -25.105  -7.299  -4.097  1.00 23.78           O  
ATOM   1038  CB  ALA A  70     -22.387  -5.360  -2.833  1.00 23.78           C  
ATOM   1039  H   ALA A  70     -21.755  -7.584  -1.622  1.00 23.78           H  
ATOM   1040  HA  ALA A  70     -24.237  -6.106  -2.121  1.00 23.78           H  
ATOM   1041 1HB  ALA A  70     -22.871  -4.610  -3.459  1.00 23.78           H  
ATOM   1042 2HB  ALA A  70     -22.156  -4.930  -1.859  1.00 23.78           H  
ATOM   1043 3HB  ALA A  70     -21.469  -5.616  -3.270  1.00 23.78           H  
ATOM   1044  N   PRO A  71     -23.048  -7.809  -4.850  1.00 23.73           N  
ATOM   1045  CA  PRO A  71     -23.422  -8.485  -6.093  1.00 23.73           C  
ATOM   1046  C   PRO A  71     -24.166  -9.803  -5.982  1.00 23.73           C  
ATOM   1047  O   PRO A  71     -24.737 -10.245  -6.969  1.00 23.73           O  
ATOM   1048  CB  PRO A  71     -22.083  -8.727  -6.773  1.00 23.73           C  
ATOM   1049  CG  PRO A  71     -21.129  -8.745  -5.689  1.00 23.73           C  
ATOM   1050  CD  PRO A  71     -21.639  -7.733  -4.714  1.00 23.73           C  
ATOM   1051  HA  PRO A  71     -24.000  -7.785  -6.702  1.00 23.73           H  
ATOM   1052 1HB  PRO A  71     -22.111  -9.682  -7.318  1.00 23.73           H  
ATOM   1053 2HB  PRO A  71     -21.888  -7.939  -7.513  1.00 23.73           H  
ATOM   1054 1HG  PRO A  71     -21.063  -9.756  -5.260  1.00 23.73           H  
ATOM   1055 2HG  PRO A  71     -20.128  -8.492  -6.072  1.00 23.73           H  
ATOM   1056 1HD  PRO A  71     -21.338  -7.987  -3.740  1.00 23.73           H  
ATOM   1057 2HD  PRO A  71     -21.272  -6.767  -5.057  1.00 23.73           H  
ATOM   1058  N   GLU A  72     -24.144 -10.468  -4.836  1.00 23.69           N  
ATOM   1059  CA  GLU A  72     -24.895 -11.712  -4.746  1.00 23.69           C  
ATOM   1060  C   GLU A  72     -26.404 -11.398  -4.741  1.00 23.69           C  
ATOM   1061  O   GLU A  72     -27.102 -11.895  -5.615  1.00 23.69           O  
ATOM   1062  CB  GLU A  72     -24.414 -12.615  -3.587  1.00 23.69           C  
ATOM   1063  CG  GLU A  72     -23.062 -13.266  -3.838  1.00 23.69           C  
ATOM   1064  CD  GLU A  72     -22.536 -14.047  -2.658  1.00 23.69           C  
ATOM   1065  OE1 GLU A  72     -23.147 -14.013  -1.614  1.00 23.69           O  
ATOM   1066  OE2 GLU A  72     -21.521 -14.687  -2.807  1.00 23.69           O  
ATOM   1067  H   GLU A  72     -23.613 -10.150  -4.032  1.00 23.69           H  
ATOM   1068  HA  GLU A  72     -24.697 -12.285  -5.653  1.00 23.69           H  
ATOM   1069 1HB  GLU A  72     -24.259 -12.057  -2.678  1.00 23.69           H  
ATOM   1070 2HB  GLU A  72     -25.151 -13.397  -3.390  1.00 23.69           H  
ATOM   1071 1HG  GLU A  72     -23.151 -13.936  -4.689  1.00 23.69           H  
ATOM   1072 2HG  GLU A  72     -22.343 -12.489  -4.101  1.00 23.69           H  
ATOM   1073  N   PRO A  73     -26.965 -10.646  -3.759  1.00 23.65           N  
ATOM   1074  CA  PRO A  73     -28.330 -10.157  -3.774  1.00 23.65           C  
ATOM   1075  C   PRO A  73     -28.562  -8.937  -4.696  1.00 23.65           C  
ATOM   1076  O   PRO A  73     -29.709  -8.609  -4.965  1.00 23.65           O  
ATOM   1077  CB  PRO A  73     -28.557  -9.766  -2.315  1.00 23.65           C  
ATOM   1078  CG  PRO A  73     -27.235  -9.424  -1.829  1.00 23.65           C  
ATOM   1079  CD  PRO A  73     -26.284 -10.368  -2.527  1.00 23.65           C  
ATOM   1080  HA  PRO A  73     -28.993 -10.976  -4.046  1.00 23.65           H  
ATOM   1081 1HB  PRO A  73     -29.264  -8.930  -2.262  1.00 23.65           H  
ATOM   1082 2HB  PRO A  73     -29.025 -10.611  -1.778  1.00 23.65           H  
ATOM   1083 1HG  PRO A  73     -27.030  -8.370  -2.088  1.00 23.65           H  
ATOM   1084 2HG  PRO A  73     -27.178  -9.495  -0.735  1.00 23.65           H  
ATOM   1085 1HD  PRO A  73     -25.348  -9.879  -2.706  1.00 23.65           H  
ATOM   1086 2HD  PRO A  73     -26.186 -11.260  -1.911  1.00 23.65           H  
ATOM   1087  N   ALA A  74     -27.529  -8.243  -5.211  1.00 23.63           N  
ATOM   1088  CA  ALA A  74     -27.865  -7.124  -6.101  1.00 23.63           C  
ATOM   1089  C   ALA A  74     -28.815  -7.587  -7.217  1.00 23.63           C  
ATOM   1090  O   ALA A  74     -29.800  -6.902  -7.463  1.00 23.63           O  
ATOM   1091  CB  ALA A  74     -26.647  -6.442  -6.697  1.00 23.63           C  
ATOM   1092  H   ALA A  74     -26.553  -8.420  -4.974  1.00 23.63           H  
ATOM   1093  HA  ALA A  74     -28.401  -6.380  -5.507  1.00 23.63           H  
ATOM   1094 1HB  ALA A  74     -26.971  -5.609  -7.318  1.00 23.63           H  
ATOM   1095 2HB  ALA A  74     -26.016  -6.063  -5.908  1.00 23.63           H  
ATOM   1096 3HB  ALA A  74     -26.078  -7.107  -7.296  1.00 23.63           H  
ATOM   1097  N   PRO A  75     -28.612  -8.742  -7.912  1.00 23.60           N  
ATOM   1098  CA  PRO A  75     -29.541  -9.283  -8.867  1.00 23.60           C  
ATOM   1099  C   PRO A  75     -30.683 -10.017  -8.167  1.00 23.60           C  
ATOM   1100  O   PRO A  75     -30.901 -11.207  -8.374  1.00 23.60           O  
ATOM   1101  CB  PRO A  75     -28.674 -10.211  -9.704  1.00 23.60           C  
ATOM   1102  CG  PRO A  75     -27.655 -10.687  -8.755  1.00 23.60           C  
ATOM   1103  CD  PRO A  75     -27.358  -9.494  -7.889  1.00 23.60           C  
ATOM   1104  HA  PRO A  75     -29.930  -8.461  -9.483  1.00 23.60           H  
ATOM   1105 1HB  PRO A  75     -29.287 -11.023 -10.119  1.00 23.60           H  
ATOM   1106 2HB  PRO A  75     -28.252  -9.658 -10.555  1.00 23.60           H  
ATOM   1107 1HG  PRO A  75     -28.043 -11.527  -8.156  1.00 23.60           H  
ATOM   1108 2HG  PRO A  75     -26.758 -11.054  -9.281  1.00 23.60           H  
ATOM   1109 1HD  PRO A  75     -27.126  -9.883  -6.953  1.00 23.60           H  
ATOM   1110 2HD  PRO A  75     -26.539  -8.938  -8.338  1.00 23.60           H  
ATOM   1111  N   GLU A  76     -31.396  -9.266  -7.347  1.00 23.58           N  
ATOM   1112  CA  GLU A  76     -32.631  -9.658  -6.696  1.00 23.58           C  
ATOM   1113  C   GLU A  76     -33.566  -8.516  -7.025  1.00 23.58           C  
ATOM   1114  O   GLU A  76     -34.361  -8.702  -7.921  1.00 23.58           O  
ATOM   1115  CB  GLU A  76     -32.524 -10.068  -5.213  1.00 23.58           C  
ATOM   1116  CG  GLU A  76     -31.837 -11.405  -4.990  1.00 23.58           C  
ATOM   1117  CD  GLU A  76     -31.766 -11.785  -3.524  1.00 23.58           C  
ATOM   1118  OE1 GLU A  76     -32.169 -10.994  -2.703  1.00 23.58           O  
ATOM   1119  OE2 GLU A  76     -31.319 -12.869  -3.229  1.00 23.58           O  
ATOM   1120  H   GLU A  76     -31.078  -8.309  -7.236  1.00 23.58           H  
ATOM   1121  HA  GLU A  76     -33.032 -10.538  -7.198  1.00 23.58           H  
ATOM   1122 1HB  GLU A  76     -31.945  -9.386  -4.646  1.00 23.58           H  
ATOM   1123 2HB  GLU A  76     -33.518 -10.111  -4.773  1.00 23.58           H  
ATOM   1124 1HG  GLU A  76     -32.382 -12.176  -5.531  1.00 23.58           H  
ATOM   1125 2HG  GLU A  76     -30.834 -11.354  -5.406  1.00 23.58           H  
ATOM   1126  N   PRO A  77     -33.430  -7.260  -6.510  1.00 23.55           N  
ATOM   1127  CA  PRO A  77     -34.270  -6.128  -6.891  1.00 23.55           C  
ATOM   1128  C   PRO A  77     -33.885  -5.535  -8.264  1.00 23.55           C  
ATOM   1129  O   PRO A  77     -33.736  -4.325  -8.418  1.00 23.55           O  
ATOM   1130  CB  PRO A  77     -34.002  -5.140  -5.752  1.00 23.55           C  
ATOM   1131  CG  PRO A  77     -32.582  -5.414  -5.360  1.00 23.55           C  
ATOM   1132  CD  PRO A  77     -32.464  -6.927  -5.448  1.00 23.55           C  
ATOM   1133  HA  PRO A  77     -35.319  -6.420  -6.871  1.00 23.55           H  
ATOM   1134 1HB  PRO A  77     -34.168  -4.112  -6.097  1.00 23.55           H  
ATOM   1135 2HB  PRO A  77     -34.720  -5.323  -4.932  1.00 23.55           H  
ATOM   1136 1HG  PRO A  77     -31.889  -4.908  -6.051  1.00 23.55           H  
ATOM   1137 2HG  PRO A  77     -32.372  -5.025  -4.350  1.00 23.55           H  
ATOM   1138 1HD  PRO A  77     -31.461  -7.191  -5.703  1.00 23.55           H  
ATOM   1139 2HD  PRO A  77     -32.782  -7.350  -4.489  1.00 23.55           H  
ATOM   1140  N   GLU A  78     -33.773  -6.435  -9.233  1.00 23.53           N  
ATOM   1141  CA  GLU A  78     -33.514  -6.272 -10.653  1.00 23.53           C  
ATOM   1142  C   GLU A  78     -34.341  -7.427 -11.290  1.00 23.53           C  
ATOM   1143  O   GLU A  78     -35.402  -7.156 -11.841  1.00 23.53           O  
ATOM   1144  CB  GLU A  78     -31.999  -6.193 -10.995  1.00 23.53           C  
ATOM   1145  CG  GLU A  78     -31.277  -4.929 -10.566  1.00 23.53           C  
ATOM   1146  CD  GLU A  78     -29.802  -4.966 -10.935  1.00 23.53           C  
ATOM   1147  OE1 GLU A  78     -29.358  -5.997 -11.391  1.00 23.53           O  
ATOM   1148  OE2 GLU A  78     -29.129  -3.971 -10.773  1.00 23.53           O  
ATOM   1149  H   GLU A  78     -33.950  -7.380  -8.948  1.00 23.53           H  
ATOM   1150  HA  GLU A  78     -33.957  -5.333 -10.988  1.00 23.53           H  
ATOM   1151 1HB  GLU A  78     -31.427  -6.898 -10.440  1.00 23.53           H  
ATOM   1152 2HB  GLU A  78     -31.830  -6.355 -12.062  1.00 23.53           H  
ATOM   1153 1HG  GLU A  78     -31.749  -4.059 -11.016  1.00 23.53           H  
ATOM   1154 2HG  GLU A  78     -31.358  -4.836  -9.484  1.00 23.53           H  
ATOM   1155  N   PRO A  79     -33.956  -8.727 -11.174  1.00 23.50           N  
ATOM   1156  CA  PRO A  79     -34.791  -9.882 -11.455  1.00 23.50           C  
ATOM   1157  C   PRO A  79     -35.726 -10.180 -10.265  1.00 23.50           C  
ATOM   1158  O   PRO A  79     -35.662 -11.241  -9.646  1.00 23.50           O  
ATOM   1159  CB  PRO A  79     -33.777 -10.993 -11.677  1.00 23.50           C  
ATOM   1160  CG  PRO A  79     -32.677 -10.630 -10.796  1.00 23.50           C  
ATOM   1161  CD  PRO A  79     -32.610  -9.111 -10.844  1.00 23.50           C  
ATOM   1162  HA  PRO A  79     -35.366  -9.698 -12.370  1.00 23.50           H  
ATOM   1163 1HB  PRO A  79     -34.232 -11.964 -11.429  1.00 23.50           H  
ATOM   1164 2HB  PRO A  79     -33.494 -11.032 -12.742  1.00 23.50           H  
ATOM   1165 1HG  PRO A  79     -32.910 -11.001  -9.790  1.00 23.50           H  
ATOM   1166 2HG  PRO A  79     -31.739 -11.116 -11.106  1.00 23.50           H  
ATOM   1167 1HD  PRO A  79     -32.376  -8.741  -9.865  1.00 23.50           H  
ATOM   1168 2HD  PRO A  79     -31.889  -8.811 -11.621  1.00 23.50           H  
ATOM   1169  N   GLU A  80     -36.608  -9.223 -10.010  1.00 23.46           N  
ATOM   1170  CA  GLU A  80     -37.655  -9.227  -8.968  1.00 23.46           C  
ATOM   1171  C   GLU A  80     -38.749  -8.334  -9.518  1.00 23.46           C  
ATOM   1172  O   GLU A  80     -39.849  -8.825  -9.762  1.00 23.46           O  
ATOM   1173  CB  GLU A  80     -37.182  -8.838  -7.563  1.00 23.46           C  
ATOM   1174  CG  GLU A  80     -38.246  -8.791  -6.513  1.00 23.46           C  
ATOM   1175  CD  GLU A  80     -37.693  -8.377  -5.168  1.00 23.46           C  
ATOM   1176  OE1 GLU A  80     -36.511  -8.147  -5.079  1.00 23.46           O  
ATOM   1177  OE2 GLU A  80     -38.453  -8.284  -4.234  1.00 23.46           O  
ATOM   1178  H   GLU A  80     -36.537  -8.413 -10.624  1.00 23.46           H  
ATOM   1179  HA  GLU A  80     -38.058 -10.225  -8.865  1.00 23.46           H  
ATOM   1180 1HB  GLU A  80     -36.503  -9.612  -7.221  1.00 23.46           H  
ATOM   1181 2HB  GLU A  80     -36.652  -7.956  -7.537  1.00 23.46           H  
ATOM   1182 1HG  GLU A  80     -39.024  -8.091  -6.818  1.00 23.46           H  
ATOM   1183 2HG  GLU A  80     -38.688  -9.777  -6.428  1.00 23.46           H  
ATOM   1184  N   PRO A  81     -38.482  -7.067  -9.908  1.00 23.38           N  
ATOM   1185  CA  PRO A  81     -39.367  -6.267 -10.736  1.00 23.38           C  
ATOM   1186  C   PRO A  81     -39.237  -6.723 -12.202  1.00 23.38           C  
ATOM   1187  O   PRO A  81     -38.903  -5.952 -13.102  1.00 23.38           O  
ATOM   1188  CB  PRO A  81     -38.865  -4.845 -10.484  1.00 23.38           C  
ATOM   1189  CG  PRO A  81     -37.407  -5.017 -10.211  1.00 23.38           C  
ATOM   1190  CD  PRO A  81     -37.345  -6.291  -9.384  1.00 23.38           C  
ATOM   1191  HA  PRO A  81     -40.393  -6.387 -10.372  1.00 23.38           H  
ATOM   1192 1HB  PRO A  81     -39.058  -4.224 -11.371  1.00 23.38           H  
ATOM   1193 2HB  PRO A  81     -39.416  -4.388  -9.648  1.00 23.38           H  
ATOM   1194 1HG  PRO A  81     -36.848  -5.106 -11.153  1.00 23.38           H  
ATOM   1195 2HG  PRO A  81     -36.996  -4.143  -9.675  1.00 23.38           H  
ATOM   1196 1HD  PRO A  81     -36.407  -6.767  -9.524  1.00 23.38           H  
ATOM   1197 2HD  PRO A  81     -37.519  -6.033  -8.328  1.00 23.38           H  
ATOM   1198  N   GLU A  82     -39.532  -8.009 -12.373  1.00 23.25           N  
ATOM   1199  CA  GLU A  82     -39.544  -8.830 -13.564  1.00 23.25           C  
ATOM   1200  C   GLU A  82     -40.324 -10.137 -13.195  1.00 23.25           C  
ATOM   1201  O   GLU A  82     -41.502 -10.189 -13.524  1.00 23.25           O  
ATOM   1202  CB  GLU A  82     -38.122  -9.020 -14.145  1.00 23.25           C  
ATOM   1203  CG  GLU A  82     -38.038  -9.927 -15.377  1.00 23.25           C  
ATOM   1204  CD  GLU A  82     -36.621 -10.154 -15.837  1.00 23.25           C  
ATOM   1205  OE1 GLU A  82     -35.721  -9.670 -15.196  1.00 23.25           O  
ATOM   1206  OE2 GLU A  82     -36.441 -10.821 -16.827  1.00 23.25           O  
ATOM   1207  H   GLU A  82     -39.808  -8.481 -11.528  1.00 23.25           H  
ATOM   1208  HA  GLU A  82     -40.119  -8.316 -14.334  1.00 23.25           H  
ATOM   1209 1HB  GLU A  82     -37.812  -8.049 -14.522  1.00 23.25           H  
ATOM   1210 2HB  GLU A  82     -37.377  -9.250 -13.425  1.00 23.25           H  
ATOM   1211 1HG  GLU A  82     -38.501 -10.889 -15.162  1.00 23.25           H  
ATOM   1212 2HG  GLU A  82     -38.602  -9.464 -16.185  1.00 23.25           H  
ATOM   1213  N   PRO A  83     -39.775 -11.174 -12.489  1.00 23.11           N  
ATOM   1214  CA  PRO A  83     -40.502 -12.369 -12.077  1.00 23.11           C  
ATOM   1215  C   PRO A  83     -41.645 -12.130 -11.083  1.00 23.11           C  
ATOM   1216  O   PRO A  83     -42.595 -12.911 -11.069  1.00 23.11           O  
ATOM   1217  CB  PRO A  83     -39.406 -13.232 -11.447  1.00 23.11           C  
ATOM   1218  CG  PRO A  83     -38.370 -12.289 -11.055  1.00 23.11           C  
ATOM   1219  CD  PRO A  83     -38.414 -11.200 -12.096  1.00 23.11           C  
ATOM   1220  HA  PRO A  83     -40.857 -12.888 -12.966  1.00 23.11           H  
ATOM   1221 1HB  PRO A  83     -39.818 -13.779 -10.586  1.00 23.11           H  
ATOM   1222 2HB  PRO A  83     -39.057 -13.980 -12.170  1.00 23.11           H  
ATOM   1223 1HG  PRO A  83     -38.591 -11.944 -10.054  1.00 23.11           H  
ATOM   1224 2HG  PRO A  83     -37.386 -12.789 -11.007  1.00 23.11           H  
ATOM   1225 1HD  PRO A  83     -38.175 -10.279 -11.662  1.00 23.11           H  
ATOM   1226 2HD  PRO A  83     -37.751 -11.482 -12.928  1.00 23.11           H  
ATOM   1227  N   GLU A  84     -41.623 -11.032 -10.303  1.00 22.96           N  
ATOM   1228  CA  GLU A  84     -42.755 -10.807  -9.405  1.00 22.96           C  
ATOM   1229  C   GLU A  84     -43.917 -10.165 -10.190  1.00 22.96           C  
ATOM   1230  O   GLU A  84     -45.066 -10.492  -9.895  1.00 22.96           O  
ATOM   1231  CB  GLU A  84     -42.352 -10.053  -8.125  1.00 22.96           C  
ATOM   1232  CG  GLU A  84     -41.428 -10.841  -7.199  1.00 22.96           C  
ATOM   1233  CD  GLU A  84     -42.029 -12.105  -6.626  1.00 22.96           C  
ATOM   1234  OE1 GLU A  84     -43.110 -12.044  -6.092  1.00 22.96           O  
ATOM   1235  OE2 GLU A  84     -41.387 -13.129  -6.707  1.00 22.96           O  
ATOM   1236  H   GLU A  84     -40.842 -10.387 -10.276  1.00 22.96           H  
ATOM   1237  HA  GLU A  84     -43.107 -11.779  -9.063  1.00 22.96           H  
ATOM   1238 1HB  GLU A  84     -41.795  -9.176  -8.329  1.00 22.96           H  
ATOM   1239 2HB  GLU A  84     -43.238  -9.757  -7.573  1.00 22.96           H  
ATOM   1240 1HG  GLU A  84     -40.528 -11.105  -7.758  1.00 22.96           H  
ATOM   1241 2HG  GLU A  84     -41.130 -10.189  -6.380  1.00 22.96           H  
ATOM   1242  N   PRO A  85     -43.710  -9.128 -11.041  1.00 22.83           N  
ATOM   1243  CA  PRO A  85     -44.623  -8.668 -12.066  1.00 22.83           C  
ATOM   1244  C   PRO A  85     -44.936  -9.721 -13.122  1.00 22.83           C  
ATOM   1245  O   PRO A  85     -45.961  -9.655 -13.759  1.00 22.83           O  
ATOM   1246  CB  PRO A  85     -43.922  -7.477 -12.687  1.00 22.83           C  
ATOM   1247  CG  PRO A  85     -43.008  -7.002 -11.638  1.00 22.83           C  
ATOM   1248  CD  PRO A  85     -42.591  -8.239 -10.880  1.00 22.83           C  
ATOM   1249  HA  PRO A  85     -45.564  -8.344 -11.572  1.00 22.83           H  
ATOM   1250 1HB  PRO A  85     -43.390  -7.805 -13.598  1.00 22.83           H  
ATOM   1251 2HB  PRO A  85     -44.665  -6.723 -12.997  1.00 22.83           H  
ATOM   1252 1HG  PRO A  85     -42.166  -6.472 -12.103  1.00 22.83           H  
ATOM   1253 2HG  PRO A  85     -43.525  -6.271 -10.997  1.00 22.83           H  
ATOM   1254 1HD  PRO A  85     -41.743  -8.658 -11.304  1.00 22.83           H  
ATOM   1255 2HD  PRO A  85     -42.459  -7.932  -9.860  1.00 22.83           H  
ATOM   1256  N   ALA A  86     -44.062 -10.733 -13.315  1.00 22.73           N  
ATOM   1257  CA  ALA A  86     -44.333 -11.731 -14.354  1.00 22.73           C  
ATOM   1258  C   ALA A  86     -45.766 -12.221 -14.274  1.00 22.73           C  
ATOM   1259  O   ALA A  86     -46.407 -12.264 -15.312  1.00 22.73           O  
ATOM   1260  CB  ALA A  86     -43.360 -12.884 -14.314  1.00 22.73           C  
ATOM   1261  H   ALA A  86     -43.180 -10.777 -12.820  1.00 22.73           H  
ATOM   1262  HA  ALA A  86     -44.213 -11.245 -15.320  1.00 22.73           H  
ATOM   1263 1HB  ALA A  86     -43.574 -13.574 -15.127  1.00 22.73           H  
ATOM   1264 2HB  ALA A  86     -42.373 -12.484 -14.446  1.00 22.73           H  
ATOM   1265 3HB  ALA A  86     -43.414 -13.418 -13.383  1.00 22.73           H  
ATOM   1266  N   PRO A  87     -46.374 -12.536 -13.108  1.00 22.67           N  
ATOM   1267  CA  PRO A  87     -47.778 -12.829 -13.031  1.00 22.67           C  
ATOM   1268  C   PRO A  87     -48.677 -11.572 -13.141  1.00 22.67           C  
ATOM   1269  O   PRO A  87     -49.533 -11.315 -12.295  1.00 22.67           O  
ATOM   1270  CB  PRO A  87     -47.890 -13.549 -11.686  1.00 22.67           C  
ATOM   1271  CG  PRO A  87     -46.792 -12.968 -10.873  1.00 22.67           C  
ATOM   1272  CD  PRO A  87     -45.655 -12.856 -11.867  1.00 22.67           C  
ATOM   1273  HA  PRO A  87     -47.996 -13.537 -13.827  1.00 22.67           H  
ATOM   1274 1HB  PRO A  87     -48.883 -13.374 -11.252  1.00 22.67           H  
ATOM   1275 2HB  PRO A  87     -47.789 -14.633 -11.840  1.00 22.67           H  
ATOM   1276 1HG  PRO A  87     -47.085 -11.982 -10.482  1.00 22.67           H  
ATOM   1277 2HG  PRO A  87     -46.548 -13.602 -10.009  1.00 22.67           H  
ATOM   1278 1HD  PRO A  87     -45.001 -12.141 -11.561  1.00 22.67           H  
ATOM   1279 2HD  PRO A  87     -45.151 -13.824 -11.959  1.00 22.67           H  
ATOM   1280  N   GLU A  88     -48.493 -10.873 -14.264  1.00 22.64           N  
ATOM   1281  CA  GLU A  88     -49.256  -9.764 -14.813  1.00 22.64           C  
ATOM   1282  C   GLU A  88     -49.282 -10.119 -16.321  1.00 22.64           C  
ATOM   1283  O   GLU A  88     -50.241 -10.755 -16.728  1.00 22.64           O  
ATOM   1284  CB  GLU A  88     -48.739  -8.359 -14.411  1.00 22.64           C  
ATOM   1285  CG  GLU A  88     -48.949  -7.988 -12.936  1.00 22.64           C  
ATOM   1286  CD  GLU A  88     -48.392  -6.618 -12.585  1.00 22.64           C  
ATOM   1287  OE1 GLU A  88     -47.771  -6.014 -13.429  1.00 22.64           O  
ATOM   1288  OE2 GLU A  88     -48.595  -6.179 -11.473  1.00 22.64           O  
ATOM   1289  H   GLU A  88     -47.734 -11.199 -14.842  1.00 22.64           H  
ATOM   1290  HA  GLU A  88     -50.282  -9.818 -14.452  1.00 22.64           H  
ATOM   1291 1HB  GLU A  88     -47.696  -8.269 -14.518  1.00 22.64           H  
ATOM   1292 2HB  GLU A  88     -49.206  -7.593 -15.031  1.00 22.64           H  
ATOM   1293 1HG  GLU A  88     -50.011  -8.014 -12.707  1.00 22.64           H  
ATOM   1294 2HG  GLU A  88     -48.452  -8.737 -12.318  1.00 22.64           H  
ATOM   1295  N   PRO A  89     -48.229  -9.931 -17.174  1.00 22.56           N  
ATOM   1296  CA  PRO A  89     -48.221 -10.354 -18.579  1.00 22.56           C  
ATOM   1297  C   PRO A  89     -47.954 -11.857 -18.763  1.00 22.56           C  
ATOM   1298  O   PRO A  89     -47.111 -12.261 -19.566  1.00 22.56           O  
ATOM   1299  CB  PRO A  89     -47.084  -9.528 -19.159  1.00 22.56           C  
ATOM   1300  CG  PRO A  89     -46.109  -9.428 -18.025  1.00 22.56           C  
ATOM   1301  CD  PRO A  89     -46.984  -9.256 -16.793  1.00 22.56           C  
ATOM   1302  HA  PRO A  89     -49.175 -10.066 -19.046  1.00 22.56           H  
ATOM   1303 1HB  PRO A  89     -46.666 -10.035 -20.042  1.00 22.56           H  
ATOM   1304 2HB  PRO A  89     -47.461  -8.551 -19.498  1.00 22.56           H  
ATOM   1305 1HG  PRO A  89     -45.501 -10.348 -17.966  1.00 22.56           H  
ATOM   1306 2HG  PRO A  89     -45.411  -8.591 -18.182  1.00 22.56           H  
ATOM   1307 1HD  PRO A  89     -46.520  -9.748 -15.975  1.00 22.56           H  
ATOM   1308 2HD  PRO A  89     -47.140  -8.188 -16.628  1.00 22.56           H  
ATOM   1309  N   GLU A  90     -48.703 -12.650 -18.020  1.00 22.36           N  
ATOM   1310  CA  GLU A  90     -48.779 -14.105 -17.992  1.00 22.36           C  
ATOM   1311  C   GLU A  90     -50.277 -14.344 -17.757  1.00 22.36           C  
ATOM   1312  O   GLU A  90     -50.973 -14.693 -18.708  1.00 22.36           O  
ATOM   1313  CB  GLU A  90     -47.782 -14.805 -17.014  1.00 22.36           C  
ATOM   1314  CG  GLU A  90     -46.312 -14.765 -17.426  1.00 22.36           C  
ATOM   1315  CD  GLU A  90     -45.404 -15.480 -16.431  1.00 22.36           C  
ATOM   1316  OE1 GLU A  90     -45.889 -15.896 -15.403  1.00 22.36           O  
ATOM   1317  OE2 GLU A  90     -44.230 -15.609 -16.704  1.00 22.36           O  
ATOM   1318  H   GLU A  90     -49.361 -12.156 -17.432  1.00 22.36           H  
ATOM   1319  HA  GLU A  90     -48.539 -14.496 -18.980  1.00 22.36           H  
ATOM   1320 1HB  GLU A  90     -47.733 -14.330 -16.071  1.00 22.36           H  
ATOM   1321 2HB  GLU A  90     -48.075 -15.847 -16.864  1.00 22.36           H  
ATOM   1322 1HG  GLU A  90     -46.199 -15.214 -18.408  1.00 22.36           H  
ATOM   1323 2HG  GLU A  90     -46.001 -13.724 -17.495  1.00 22.36           H  
ATOM   1324  N   PRO A  91     -50.866 -13.982 -16.585  1.00 22.01           N  
ATOM   1325  CA  PRO A  91     -52.287 -13.938 -16.347  1.00 22.01           C  
ATOM   1326  C   PRO A  91     -52.937 -12.683 -16.975  1.00 22.01           C  
ATOM   1327  O   PRO A  91     -53.668 -11.936 -16.325  1.00 22.01           O  
ATOM   1328  CB  PRO A  91     -52.381 -13.942 -14.833  1.00 22.01           C  
ATOM   1329  CG  PRO A  91     -51.189 -13.238 -14.424  1.00 22.01           C  
ATOM   1330  CD  PRO A  91     -50.125 -13.720 -15.402  1.00 22.01           C  
ATOM   1331  HA  PRO A  91     -52.707 -14.862 -16.731  1.00 22.01           H  
ATOM   1332 1HB  PRO A  91     -53.306 -13.443 -14.509  1.00 22.01           H  
ATOM   1333 2HB  PRO A  91     -52.420 -14.974 -14.460  1.00 22.01           H  
ATOM   1334 1HG  PRO A  91     -51.352 -12.150 -14.491  1.00 22.01           H  
ATOM   1335 2HG  PRO A  91     -50.946 -13.462 -13.372  1.00 22.01           H  
ATOM   1336 1HD  PRO A  91     -49.404 -12.952 -15.561  1.00 22.01           H  
ATOM   1337 2HD  PRO A  91     -49.696 -14.653 -15.013  1.00 22.01           H  
ATOM   1338  N   GLU A  92     -52.670 -12.540 -18.266  1.00 21.56           N  
ATOM   1339  CA  GLU A  92     -53.202 -11.613 -19.248  1.00 21.56           C  
ATOM   1340  C   GLU A  92     -53.356 -12.469 -20.514  1.00 21.56           C  
ATOM   1341  O   GLU A  92     -54.452 -12.934 -20.761  1.00 21.56           O  
ATOM   1342  CB  GLU A  92     -52.399 -10.294 -19.410  1.00 21.56           C  
ATOM   1343  CG  GLU A  92     -52.555  -9.279 -18.280  1.00 21.56           C  
ATOM   1344  CD  GLU A  92     -51.629  -8.077 -18.437  1.00 21.56           C  
ATOM   1345  OE1 GLU A  92     -50.832  -8.078 -19.351  1.00 21.56           O  
ATOM   1346  OE2 GLU A  92     -51.722  -7.166 -17.643  1.00 21.56           O  
ATOM   1347  H   GLU A  92     -52.043 -13.237 -18.632  1.00 21.56           H  
ATOM   1348  HA  GLU A  92     -54.207 -11.316 -18.946  1.00 21.56           H  
ATOM   1349 1HB  GLU A  92     -51.358 -10.475 -19.390  1.00 21.56           H  
ATOM   1350 2HB  GLU A  92     -52.649  -9.813 -20.362  1.00 21.56           H  
ATOM   1351 1HG  GLU A  92     -53.580  -8.918 -18.295  1.00 21.56           H  
ATOM   1352 2HG  GLU A  92     -52.390  -9.758 -17.324  1.00 21.56           H  
ATOM   1353  N   PRO A  93     -52.286 -12.872 -21.246  1.00 21.07           N  
ATOM   1354  CA  PRO A  93     -52.396 -13.720 -22.421  1.00 21.07           C  
ATOM   1355  C   PRO A  93     -52.998 -15.092 -22.092  1.00 21.07           C  
ATOM   1356  O   PRO A  93     -53.497 -15.765 -22.990  1.00 21.07           O  
ATOM   1357  CB  PRO A  93     -50.943 -13.832 -22.898  1.00 21.07           C  
ATOM   1358  CG  PRO A  93     -50.111 -13.509 -21.697  1.00 21.07           C  
ATOM   1359  CD  PRO A  93     -50.907 -12.469 -20.956  1.00 21.07           C  
ATOM   1360  HA  PRO A  93     -53.017 -13.203 -23.168  1.00 21.07           H  
ATOM   1361 1HB  PRO A  93     -50.757 -14.846 -23.278  1.00 21.07           H  
ATOM   1362 2HB  PRO A  93     -50.770 -13.139 -23.735  1.00 21.07           H  
ATOM   1363 1HG  PRO A  93     -49.957 -14.424 -21.104  1.00 21.07           H  
ATOM   1364 2HG  PRO A  93     -49.114 -13.151 -22.000  1.00 21.07           H  
ATOM   1365 1HD  PRO A  93     -50.671 -12.520 -19.920  1.00 21.07           H  
ATOM   1366 2HD  PRO A  93     -50.695 -11.480 -21.383  1.00 21.07           H  
ATOM   1367  N   GLU A  94     -52.938 -15.519 -20.826  1.00 20.61           N  
ATOM   1368  CA  GLU A  94     -53.582 -16.765 -20.433  1.00 20.61           C  
ATOM   1369  C   GLU A  94     -55.115 -16.488 -20.256  1.00 20.61           C  
ATOM   1370  O   GLU A  94     -55.896 -16.939 -21.098  1.00 20.61           O  
ATOM   1371  CB  GLU A  94     -52.857 -17.398 -19.224  1.00 20.61           C  
ATOM   1372  CG  GLU A  94     -51.476 -17.944 -19.561  1.00 20.61           C  
ATOM   1373  CD  GLU A  94     -50.720 -18.460 -18.351  1.00 20.61           C  
ATOM   1374  OE1 GLU A  94     -51.207 -18.314 -17.253  1.00 20.61           O  
ATOM   1375  OE2 GLU A  94     -49.651 -18.998 -18.532  1.00 20.61           O  
ATOM   1376  H   GLU A  94     -52.433 -14.996 -20.116  1.00 20.61           H  
ATOM   1377  HA  GLU A  94     -53.479 -17.476 -21.250  1.00 20.61           H  
ATOM   1378 1HB  GLU A  94     -52.629 -16.675 -18.468  1.00 20.61           H  
ATOM   1379 2HB  GLU A  94     -53.466 -18.195 -18.784  1.00 20.61           H  
ATOM   1380 1HG  GLU A  94     -51.578 -18.747 -20.289  1.00 20.61           H  
ATOM   1381 2HG  GLU A  94     -50.896 -17.141 -20.021  1.00 20.61           H  
ATOM   1382  N   PRO A  95     -55.592 -15.682 -19.262  1.00 20.23           N  
ATOM   1383  CA  PRO A  95     -56.969 -15.291 -19.055  1.00 20.23           C  
ATOM   1384  C   PRO A  95     -57.454 -14.194 -19.999  1.00 20.23           C  
ATOM   1385  O   PRO A  95     -58.003 -13.175 -19.579  1.00 20.23           O  
ATOM   1386  CB  PRO A  95     -56.983 -14.807 -17.616  1.00 20.23           C  
ATOM   1387  CG  PRO A  95     -55.678 -14.267 -17.453  1.00 20.23           C  
ATOM   1388  CD  PRO A  95     -54.780 -15.229 -18.231  1.00 20.23           C  
ATOM   1389  HA  PRO A  95     -57.573 -16.186 -19.136  1.00 20.23           H  
ATOM   1390 1HB  PRO A  95     -57.780 -14.063 -17.475  1.00 20.23           H  
ATOM   1391 2HB  PRO A  95     -57.196 -15.646 -16.938  1.00 20.23           H  
ATOM   1392 1HG  PRO A  95     -55.651 -13.242 -17.867  1.00 20.23           H  
ATOM   1393 2HG  PRO A  95     -55.424 -14.193 -16.387  1.00 20.23           H  
ATOM   1394 1HD  PRO A  95     -53.941 -14.734 -18.626  1.00 20.23           H  
ATOM   1395 2HD  PRO A  95     -54.534 -16.057 -17.558  1.00 20.23           H  
ATOM   1396  N   GLU A  96     -57.302 -14.485 -21.268  1.00 19.97           N  
ATOM   1397  CA  GLU A  96     -57.860 -13.783 -22.405  1.00 19.97           C  
ATOM   1398  C   GLU A  96     -58.503 -14.904 -23.212  1.00 19.97           C  
ATOM   1399  O   GLU A  96     -59.708 -15.045 -23.086  1.00 19.97           O  
ATOM   1400  CB  GLU A  96     -56.897 -12.820 -23.137  1.00 19.97           C  
ATOM   1401  CG  GLU A  96     -56.640 -11.508 -22.389  1.00 19.97           C  
ATOM   1402  CD  GLU A  96     -55.617 -10.620 -23.062  1.00 19.97           C  
ATOM   1403  OE1 GLU A  96     -55.050 -11.031 -24.048  1.00 19.97           O  
ATOM   1404  OE2 GLU A  96     -55.410  -9.525 -22.589  1.00 19.97           O  
ATOM   1405  H   GLU A  96     -56.792 -15.339 -21.453  1.00 19.97           H  
ATOM   1406  HA  GLU A  96     -58.672 -13.146 -22.056  1.00 19.97           H  
ATOM   1407 1HB  GLU A  96     -55.904 -13.239 -23.226  1.00 19.97           H  
ATOM   1408 2HB  GLU A  96     -57.272 -12.593 -24.138  1.00 19.97           H  
ATOM   1409 1HG  GLU A  96     -57.580 -10.963 -22.345  1.00 19.97           H  
ATOM   1410 2HG  GLU A  96     -56.355 -11.706 -21.373  1.00 19.97           H  
ATOM   1411  N   PRO A  97     -57.775 -15.789 -23.925  1.00 19.83           N  
ATOM   1412  CA  PRO A  97     -58.335 -16.919 -24.647  1.00 19.83           C  
ATOM   1413  C   PRO A  97     -59.046 -17.902 -23.721  1.00 19.83           C  
ATOM   1414  O   PRO A  97     -59.932 -18.632 -24.155  1.00 19.83           O  
ATOM   1415  CB  PRO A  97     -57.109 -17.543 -25.312  1.00 19.83           C  
ATOM   1416  CG  PRO A  97     -55.948 -17.063 -24.501  1.00 19.83           C  
ATOM   1417  CD  PRO A  97     -56.338 -15.682 -24.060  1.00 19.83           C  
ATOM   1418  HA  PRO A  97     -59.023 -16.546 -25.413  1.00 19.83           H  
ATOM   1419 1HB  PRO A  97     -57.204 -18.636 -25.300  1.00 19.83           H  
ATOM   1420 2HB  PRO A  97     -57.060 -17.234 -26.369  1.00 19.83           H  
ATOM   1421 1HG  PRO A  97     -55.769 -17.735 -23.644  1.00 19.83           H  
ATOM   1422 2HG  PRO A  97     -55.032 -17.063 -25.105  1.00 19.83           H  
ATOM   1423 1HD  PRO A  97     -55.856 -15.482 -23.126  1.00 19.83           H  
ATOM   1424 2HD  PRO A  97     -56.065 -14.955 -24.835  1.00 19.83           H  
ATOM   1425  N   GLU A  98     -58.699 -17.919 -22.429  1.00 19.81           N  
ATOM   1426  CA  GLU A  98     -59.414 -18.798 -21.513  1.00 19.81           C  
ATOM   1427  C   GLU A  98     -60.864 -18.288 -21.265  1.00 19.81           C  
ATOM   1428  O   GLU A  98     -61.791 -19.078 -21.404  1.00 19.81           O  
ATOM   1429  CB  GLU A  98     -58.606 -19.065 -20.235  1.00 19.81           C  
ATOM   1430  CG  GLU A  98     -57.380 -19.940 -20.458  1.00 19.81           C  
ATOM   1431  CD  GLU A  98     -56.548 -20.125 -19.211  1.00 19.81           C  
ATOM   1432  OE1 GLU A  98     -56.859 -19.517 -18.212  1.00 19.81           O  
ATOM   1433  OE2 GLU A  98     -55.604 -20.879 -19.259  1.00 19.81           O  
ATOM   1434  H   GLU A  98     -57.918 -17.361 -22.075  1.00 19.81           H  
ATOM   1435  HA  GLU A  98     -59.510 -19.765 -22.001  1.00 19.81           H  
ATOM   1436 1HB  GLU A  98     -58.205 -18.173 -19.831  1.00 19.81           H  
ATOM   1437 2HB  GLU A  98     -59.239 -19.531 -19.482  1.00 19.81           H  
ATOM   1438 1HG  GLU A  98     -57.696 -20.915 -20.821  1.00 19.81           H  
ATOM   1439 2HG  GLU A  98     -56.760 -19.478 -21.231  1.00 19.81           H  
ATOM   1440  N   PRO A  99     -61.092 -17.036 -20.775  1.00 19.86           N  
ATOM   1441  CA  PRO A  99     -62.382 -16.371 -20.681  1.00 19.86           C  
ATOM   1442  C   PRO A  99     -62.961 -15.914 -22.033  1.00 19.86           C  
ATOM   1443  O   PRO A  99     -64.134 -15.596 -22.087  1.00 19.86           O  
ATOM   1444  CB  PRO A  99     -62.091 -15.187 -19.753  1.00 19.86           C  
ATOM   1445  CG  PRO A  99     -60.683 -14.939 -19.907  1.00 19.86           C  
ATOM   1446  CD  PRO A  99     -60.072 -16.305 -20.116  1.00 19.86           C  
ATOM   1447  HA  PRO A  99     -63.084 -17.049 -20.192  1.00 19.86           H  
ATOM   1448 1HB  PRO A  99     -62.718 -14.327 -20.030  1.00 19.86           H  
ATOM   1449 2HB  PRO A  99     -62.377 -15.459 -18.721  1.00 19.86           H  
ATOM   1450 1HG  PRO A  99     -60.516 -14.261 -20.753  1.00 19.86           H  
ATOM   1451 2HG  PRO A  99     -60.292 -14.429 -19.011  1.00 19.86           H  
ATOM   1452 1HD  PRO A  99     -59.233 -16.207 -20.727  1.00 19.86           H  
ATOM   1453 2HD  PRO A  99     -59.852 -16.750 -19.140  1.00 19.86           H  
ATOM   1454  N   GLU A 100     -62.204 -15.888 -23.151  1.00 19.94           N  
ATOM   1455  CA  GLU A 100     -62.867 -15.536 -24.415  1.00 19.94           C  
ATOM   1456  C   GLU A 100     -64.165 -16.321 -24.568  1.00 19.94           C  
ATOM   1457  O   GLU A 100     -65.188 -15.716 -24.841  1.00 19.94           O  
ATOM   1458  CB  GLU A 100     -61.995 -15.644 -25.680  1.00 19.94           C  
ATOM   1459  CG  GLU A 100     -61.071 -14.429 -25.959  1.00 19.94           C  
ATOM   1460  CD  GLU A 100     -60.148 -14.608 -27.150  1.00 19.94           C  
ATOM   1461  OE1 GLU A 100     -60.023 -15.710 -27.633  1.00 19.94           O  
ATOM   1462  OE2 GLU A 100     -59.574 -13.634 -27.580  1.00 19.94           O  
ATOM   1463  H   GLU A 100     -61.208 -16.081 -23.141  1.00 19.94           H  
ATOM   1464  HA  GLU A 100     -63.151 -14.482 -24.349  1.00 19.94           H  
ATOM   1465 1HB  GLU A 100     -61.355 -16.513 -25.593  1.00 19.94           H  
ATOM   1466 2HB  GLU A 100     -62.634 -15.791 -26.556  1.00 19.94           H  
ATOM   1467 1HG  GLU A 100     -61.712 -13.575 -26.161  1.00 19.94           H  
ATOM   1468 2HG  GLU A 100     -60.498 -14.184 -25.104  1.00 19.94           H  
ATOM   1469  N   PRO A 101     -64.219 -17.658 -24.359  1.00 20.04           N  
ATOM   1470  CA  PRO A 101     -65.458 -18.391 -24.343  1.00 20.04           C  
ATOM   1471  C   PRO A 101     -66.269 -18.191 -23.042  1.00 20.04           C  
ATOM   1472  O   PRO A 101     -66.637 -19.148 -22.359  1.00 20.04           O  
ATOM   1473  CB  PRO A 101     -64.987 -19.833 -24.561  1.00 20.04           C  
ATOM   1474  CG  PRO A 101     -63.637 -19.876 -23.947  1.00 20.04           C  
ATOM   1475  CD  PRO A 101     -63.029 -18.526 -24.315  1.00 20.04           C  
ATOM   1476  HA  PRO A 101     -66.041 -18.071 -25.209  1.00 20.04           H  
ATOM   1477 1HB  PRO A 101     -65.693 -20.532 -24.091  1.00 20.04           H  
ATOM   1478 2HB  PRO A 101     -64.978 -20.061 -25.637  1.00 20.04           H  
ATOM   1479 1HG  PRO A 101     -63.716 -20.011 -22.855  1.00 20.04           H  
ATOM   1480 2HG  PRO A 101     -63.056 -20.726 -24.336  1.00 20.04           H  
ATOM   1481 1HD  PRO A 101     -62.345 -18.282 -23.571  1.00 20.04           H  
ATOM   1482 2HD  PRO A 101     -62.551 -18.577 -25.298  1.00 20.04           H  
ATOM   1483  N   GLU A 102     -66.591 -16.925 -22.773  1.00 20.14           N  
ATOM   1484  CA  GLU A 102     -67.506 -16.422 -21.753  1.00 20.14           C  
ATOM   1485  C   GLU A 102     -68.385 -15.444 -22.544  1.00 20.14           C  
ATOM   1486  O   GLU A 102     -69.470 -15.853 -22.943  1.00 20.14           O  
ATOM   1487  CB  GLU A 102     -66.847 -15.895 -20.457  1.00 20.14           C  
ATOM   1488  CG  GLU A 102     -66.223 -16.972 -19.583  1.00 20.14           C  
ATOM   1489  CD  GLU A 102     -65.551 -16.421 -18.339  1.00 20.14           C  
ATOM   1490  OE1 GLU A 102     -65.547 -15.225 -18.162  1.00 20.14           O  
ATOM   1491  OE2 GLU A 102     -65.033 -17.203 -17.574  1.00 20.14           O  
ATOM   1492  H   GLU A 102     -66.180 -16.238 -23.399  1.00 20.14           H  
ATOM   1493  HA  GLU A 102     -68.158 -17.238 -21.428  1.00 20.14           H  
ATOM   1494 1HB  GLU A 102     -66.029 -15.251 -20.654  1.00 20.14           H  
ATOM   1495 2HB  GLU A 102     -67.576 -15.338 -19.866  1.00 20.14           H  
ATOM   1496 1HG  GLU A 102     -67.013 -17.655 -19.278  1.00 20.14           H  
ATOM   1497 2HG  GLU A 102     -65.502 -17.535 -20.171  1.00 20.14           H  
ATOM   1498  N   PRO A 103     -67.940 -14.226 -22.986  1.00 20.23           N  
ATOM   1499  CA  PRO A 103     -68.718 -13.326 -23.831  1.00 20.23           C  
ATOM   1500  C   PRO A 103     -68.700 -13.763 -25.305  1.00 20.23           C  
ATOM   1501  O   PRO A 103     -68.494 -12.956 -26.211  1.00 20.23           O  
ATOM   1502  CB  PRO A 103     -67.989 -11.999 -23.649  1.00 20.23           C  
ATOM   1503  CG  PRO A 103     -66.564 -12.406 -23.469  1.00 20.23           C  
ATOM   1504  CD  PRO A 103     -66.638 -13.663 -22.625  1.00 20.23           C  
ATOM   1505  HA  PRO A 103     -69.746 -13.266 -23.448  1.00 20.23           H  
ATOM   1506 1HB  PRO A 103     -68.142 -11.362 -24.535  1.00 20.23           H  
ATOM   1507 2HB  PRO A 103     -68.398 -11.456 -22.784  1.00 20.23           H  
ATOM   1508 1HG  PRO A 103     -66.103 -12.602 -24.454  1.00 20.23           H  
ATOM   1509 2HG  PRO A 103     -65.980 -11.602 -22.998  1.00 20.23           H  
ATOM   1510 1HD  PRO A 103     -65.848 -14.305 -22.909  1.00 20.23           H  
ATOM   1511 2HD  PRO A 103     -66.609 -13.370 -21.573  1.00 20.23           H  
ATOM   1512  N   GLU A 104     -68.960 -15.045 -25.495  1.00 20.27           N  
ATOM   1513  CA  GLU A 104     -69.153 -15.762 -26.732  1.00 20.27           C  
ATOM   1514  C   GLU A 104     -70.326 -16.704 -26.422  1.00 20.27           C  
ATOM   1515  O   GLU A 104     -71.418 -16.359 -26.831  1.00 20.27           O  
ATOM   1516  CB  GLU A 104     -67.878 -16.404 -27.328  1.00 20.27           C  
ATOM   1517  CG  GLU A 104     -66.873 -15.414 -27.908  1.00 20.27           C  
ATOM   1518  CD  GLU A 104     -65.655 -16.091 -28.500  1.00 20.27           C  
ATOM   1519  OE1 GLU A 104     -65.544 -17.290 -28.379  1.00 20.27           O  
ATOM   1520  OE2 GLU A 104     -64.848 -15.409 -29.091  1.00 20.27           O  
ATOM   1521  H   GLU A 104     -69.112 -15.573 -24.657  1.00 20.27           H  
ATOM   1522  HA  GLU A 104     -69.498 -15.063 -27.490  1.00 20.27           H  
ATOM   1523 1HB  GLU A 104     -67.301 -16.889 -26.591  1.00 20.27           H  
ATOM   1524 2HB  GLU A 104     -68.147 -17.130 -28.098  1.00 20.27           H  
ATOM   1525 1HG  GLU A 104     -67.358 -14.815 -28.675  1.00 20.27           H  
ATOM   1526 2HG  GLU A 104     -66.549 -14.744 -27.113  1.00 20.27           H  
ATOM   1527  N   PRO A 105     -70.202 -17.808 -25.632  1.00 20.28           N  
ATOM   1528  CA  PRO A 105     -71.297 -18.696 -25.263  1.00 20.28           C  
ATOM   1529  C   PRO A 105     -72.384 -17.997 -24.450  1.00 20.28           C  
ATOM   1530  O   PRO A 105     -73.520 -18.457 -24.431  1.00 20.28           O  
ATOM   1531  CB  PRO A 105     -70.605 -19.783 -24.444  1.00 20.28           C  
ATOM   1532  CG  PRO A 105     -69.355 -19.169 -23.986  1.00 20.28           C  
ATOM   1533  CD  PRO A 105     -68.941 -18.249 -25.115  1.00 20.28           C  
ATOM   1534  HA  PRO A 105     -71.708 -19.139 -26.165  1.00 20.28           H  
ATOM   1535 1HB  PRO A 105     -71.258 -20.095 -23.619  1.00 20.28           H  
ATOM   1536 2HB  PRO A 105     -70.443 -20.669 -25.081  1.00 20.28           H  
ATOM   1537 1HG  PRO A 105     -69.527 -18.630 -23.041  1.00 20.28           H  
ATOM   1538 2HG  PRO A 105     -68.614 -19.953 -23.776  1.00 20.28           H  
ATOM   1539 1HD  PRO A 105     -68.379 -17.440 -24.715  1.00 20.28           H  
ATOM   1540 2HD  PRO A 105     -68.389 -18.823 -25.875  1.00 20.28           H  
ATOM   1541  N   GLU A 106     -72.064 -16.878 -23.799  1.00 20.26           N  
ATOM   1542  CA  GLU A 106     -73.096 -16.139 -23.090  1.00 20.26           C  
ATOM   1543  C   GLU A 106     -74.037 -15.464 -24.124  1.00 20.26           C  
ATOM   1544  O   GLU A 106     -75.249 -15.627 -23.994  1.00 20.26           O  
ATOM   1545  CB  GLU A 106     -72.504 -15.183 -22.033  1.00 20.26           C  
ATOM   1546  CG  GLU A 106     -71.930 -15.917 -20.818  1.00 20.26           C  
ATOM   1547  CD  GLU A 106     -71.243 -15.005 -19.825  1.00 20.26           C  
ATOM   1548  OE1 GLU A 106     -71.121 -13.833 -20.097  1.00 20.26           O  
ATOM   1549  OE2 GLU A 106     -70.845 -15.489 -18.789  1.00 20.26           O  
ATOM   1550  H   GLU A 106     -71.108 -16.541 -23.752  1.00 20.26           H  
ATOM   1551  HA  GLU A 106     -73.695 -16.853 -22.532  1.00 20.26           H  
ATOM   1552 1HB  GLU A 106     -71.677 -14.621 -22.415  1.00 20.26           H  
ATOM   1553 2HB  GLU A 106     -73.273 -14.484 -21.696  1.00 20.26           H  
ATOM   1554 1HG  GLU A 106     -72.736 -16.440 -20.311  1.00 20.26           H  
ATOM   1555 2HG  GLU A 106     -71.215 -16.663 -21.170  1.00 20.26           H  
ATOM   1556  N   PRO A 107     -73.553 -14.609 -25.066  1.00 20.24           N  
ATOM   1557  CA  PRO A 107     -74.298 -14.097 -26.218  1.00 20.24           C  
ATOM   1558  C   PRO A 107     -74.578 -15.117 -27.354  1.00 20.24           C  
ATOM   1559  O   PRO A 107     -75.414 -14.848 -28.203  1.00 20.24           O  
ATOM   1560  CB  PRO A 107     -73.424 -12.930 -26.697  1.00 20.24           C  
ATOM   1561  CG  PRO A 107     -72.057 -13.252 -26.232  1.00 20.24           C  
ATOM   1562  CD  PRO A 107     -72.255 -13.958 -24.905  1.00 20.24           C  
ATOM   1563  HA  PRO A 107     -75.252 -13.698 -25.850  1.00 20.24           H  
ATOM   1564 1HB  PRO A 107     -73.495 -12.840 -27.788  1.00 20.24           H  
ATOM   1565 2HB  PRO A 107     -73.810 -11.988 -26.278  1.00 20.24           H  
ATOM   1566 1HG  PRO A 107     -71.555 -13.872 -26.980  1.00 20.24           H  
ATOM   1567 2HG  PRO A 107     -71.461 -12.334 -26.135  1.00 20.24           H  
ATOM   1568 1HD  PRO A 107     -71.473 -14.653 -24.759  1.00 20.24           H  
ATOM   1569 2HD  PRO A 107     -72.303 -13.209 -24.108  1.00 20.24           H  
ATOM   1570  N   GLU A 108     -73.926 -16.292 -27.409  1.00 20.26           N  
ATOM   1571  CA  GLU A 108     -74.300 -17.245 -28.467  1.00 20.26           C  
ATOM   1572  C   GLU A 108     -75.802 -17.501 -28.488  1.00 20.26           C  
ATOM   1573  O   GLU A 108     -76.379 -17.474 -29.567  1.00 20.26           O  
ATOM   1574  CB  GLU A 108     -73.544 -18.588 -28.450  1.00 20.26           C  
ATOM   1575  CG  GLU A 108     -72.118 -18.573 -29.086  1.00 20.26           C  
ATOM   1576  CD  GLU A 108     -71.339 -19.882 -28.943  1.00 20.26           C  
ATOM   1577  OE1 GLU A 108     -71.741 -20.722 -28.169  1.00 20.26           O  
ATOM   1578  OE2 GLU A 108     -70.346 -20.030 -29.619  1.00 20.26           O  
ATOM   1579  H   GLU A 108     -73.181 -16.520 -26.760  1.00 20.26           H  
ATOM   1580  HA  GLU A 108     -74.046 -16.784 -29.420  1.00 20.26           H  
ATOM   1581 1HB  GLU A 108     -73.460 -18.933 -27.439  1.00 20.26           H  
ATOM   1582 2HB  GLU A 108     -74.130 -19.334 -28.993  1.00 20.26           H  
ATOM   1583 1HG  GLU A 108     -72.239 -18.377 -30.148  1.00 20.26           H  
ATOM   1584 2HG  GLU A 108     -71.542 -17.777 -28.696  1.00 20.26           H  
ATOM   1585  N   PRO A 109     -76.511 -17.722 -27.353  1.00 20.34           N  
ATOM   1586  CA  PRO A 109     -77.942 -17.853 -27.327  1.00 20.34           C  
ATOM   1587  C   PRO A 109     -78.660 -16.502 -27.452  1.00 20.34           C  
ATOM   1588  O   PRO A 109     -79.472 -16.120 -26.611  1.00 20.34           O  
ATOM   1589  CB  PRO A 109     -78.194 -18.561 -25.994  1.00 20.34           C  
ATOM   1590  CG  PRO A 109     -77.097 -18.100 -25.133  1.00 20.34           C  
ATOM   1591  CD  PRO A 109     -75.900 -18.034 -26.065  1.00 20.34           C  
ATOM   1592  HA  PRO A 109     -78.219 -18.519 -28.143  1.00 20.34           H  
ATOM   1593 1HB  PRO A 109     -79.184 -18.286 -25.604  1.00 20.34           H  
ATOM   1594 2HB  PRO A 109     -78.198 -19.650 -26.146  1.00 20.34           H  
ATOM   1595 1HG  PRO A 109     -77.334 -17.114 -24.696  1.00 20.34           H  
ATOM   1596 2HG  PRO A 109     -76.939 -18.796 -24.294  1.00 20.34           H  
ATOM   1597 1HD  PRO A 109     -75.301 -17.283 -25.693  1.00 20.34           H  
ATOM   1598 2HD  PRO A 109     -75.381 -18.997 -26.104  1.00 20.34           H  
ATOM   1599  N   GLU A 110     -78.365 -15.839 -28.561  1.00 20.46           N  
ATOM   1600  CA  GLU A 110     -78.992 -14.639 -29.080  1.00 20.46           C  
ATOM   1601  C   GLU A 110     -79.215 -15.033 -30.551  1.00 20.46           C  
ATOM   1602  O   GLU A 110     -80.313 -15.470 -30.857  1.00 20.46           O  
ATOM   1603  CB  GLU A 110     -78.222 -13.331 -28.781  1.00 20.46           C  
ATOM   1604  CG  GLU A 110     -78.237 -12.910 -27.312  1.00 20.46           C  
ATOM   1605  CD  GLU A 110     -77.441 -11.644 -27.047  1.00 20.46           C  
ATOM   1606  OE1 GLU A 110     -76.847 -11.129 -27.966  1.00 20.46           O  
ATOM   1607  OE2 GLU A 110     -77.427 -11.197 -25.922  1.00 20.46           O  
ATOM   1608  H   GLU A 110     -77.655 -16.266 -29.142  1.00 20.46           H  
ATOM   1609  HA  GLU A 110     -79.975 -14.519 -28.628  1.00 20.46           H  
ATOM   1610 1HB  GLU A 110     -77.189 -13.420 -28.972  1.00 20.46           H  
ATOM   1611 2HB  GLU A 110     -78.611 -12.517 -29.388  1.00 20.46           H  
ATOM   1612 1HG  GLU A 110     -79.268 -12.753 -27.004  1.00 20.46           H  
ATOM   1613 2HG  GLU A 110     -77.826 -13.722 -26.712  1.00 20.46           H  
ATOM   1614  N   PRO A 111     -78.220 -15.085 -31.476  1.00 20.59           N  
ATOM   1615  CA  PRO A 111     -78.406 -15.555 -32.849  1.00 20.59           C  
ATOM   1616  C   PRO A 111     -78.453 -17.087 -32.957  1.00 20.59           C  
ATOM   1617  O   PRO A 111     -77.765 -17.683 -33.792  1.00 20.59           O  
ATOM   1618  CB  PRO A 111     -77.183 -14.987 -33.552  1.00 20.59           C  
ATOM   1619  CG  PRO A 111     -76.114 -15.033 -32.492  1.00 20.59           C  
ATOM   1620  CD  PRO A 111     -76.842 -14.638 -31.216  1.00 20.59           C  
ATOM   1621  HA  PRO A 111     -79.330 -15.103 -33.258  1.00 20.59           H  
ATOM   1622 1HB  PRO A 111     -76.936 -15.604 -34.430  1.00 20.59           H  
ATOM   1623 2HB  PRO A 111     -77.389 -13.970 -33.916  1.00 20.59           H  
ATOM   1624 1HG  PRO A 111     -75.685 -16.048 -32.427  1.00 20.59           H  
ATOM   1625 2HG  PRO A 111     -75.287 -14.350 -32.740  1.00 20.59           H  
ATOM   1626 1HD  PRO A 111     -76.403 -15.147 -30.374  1.00 20.59           H  
ATOM   1627 2HD  PRO A 111     -76.796 -13.550 -31.127  1.00 20.59           H  
ATOM   1628  N   GLU A 112     -79.279 -17.690 -32.120  1.00 20.69           N  
ATOM   1629  CA  GLU A 112     -79.615 -19.104 -32.011  1.00 20.69           C  
ATOM   1630  C   GLU A 112     -81.110 -19.085 -31.667  1.00 20.69           C  
ATOM   1631  O   GLU A 112     -81.918 -19.368 -32.549  1.00 20.69           O  
ATOM   1632  CB  GLU A 112     -78.690 -19.931 -31.076  1.00 20.69           C  
ATOM   1633  CG  GLU A 112     -77.285 -20.171 -31.587  1.00 20.69           C  
ATOM   1634  CD  GLU A 112     -76.457 -21.017 -30.639  1.00 20.69           C  
ATOM   1635  OE1 GLU A 112     -76.930 -21.307 -29.561  1.00 20.69           O  
ATOM   1636  OE2 GLU A 112     -75.364 -21.388 -31.001  1.00 20.69           O  
ATOM   1637  H   GLU A 112     -79.787 -17.056 -31.516  1.00 20.69           H  
ATOM   1638  HA  GLU A 112     -79.515 -19.566 -32.994  1.00 20.69           H  
ATOM   1639 1HB  GLU A 112     -78.485 -19.424 -30.174  1.00 20.69           H  
ATOM   1640 2HB  GLU A 112     -79.151 -20.893 -30.844  1.00 20.69           H  
ATOM   1641 1HG  GLU A 112     -77.332 -20.655 -32.559  1.00 20.69           H  
ATOM   1642 2HG  GLU A 112     -76.795 -19.207 -31.713  1.00 20.69           H  
ATOM   1643  N   PRO A 113     -81.549 -18.586 -30.481  1.00 20.75           N  
ATOM   1644  CA  PRO A 113     -82.930 -18.306 -30.163  1.00 20.75           C  
ATOM   1645  C   PRO A 113     -83.409 -16.990 -30.814  1.00 20.75           C  
ATOM   1646  O   PRO A 113     -83.957 -16.104 -30.160  1.00 20.75           O  
ATOM   1647  CB  PRO A 113     -82.922 -18.226 -28.647  1.00 20.75           C  
ATOM   1648  CG  PRO A 113     -81.601 -17.701 -28.345  1.00 20.75           C  
ATOM   1649  CD  PRO A 113     -80.691 -18.388 -29.359  1.00 20.75           C  
ATOM   1650  HA  PRO A 113     -83.518 -19.164 -30.477  1.00 20.75           H  
ATOM   1651 1HB  PRO A 113     -83.731 -17.567 -28.303  1.00 20.75           H  
ATOM   1652 2HB  PRO A 113     -83.103 -19.219 -28.214  1.00 20.75           H  
ATOM   1653 1HG  PRO A 113     -81.593 -16.601 -28.455  1.00 20.75           H  
ATOM   1654 2HG  PRO A 113     -81.327 -17.920 -27.300  1.00 20.75           H  
ATOM   1655 1HD  PRO A 113     -79.881 -17.748 -29.611  1.00 20.75           H  
ATOM   1656 2HD  PRO A 113     -80.373 -19.354 -28.941  1.00 20.75           H  
ATOM   1657  N   GLU A 114     -83.210 -16.950 -32.125  1.00 20.77           N  
ATOM   1658  CA  GLU A 114     -83.639 -15.983 -33.119  1.00 20.77           C  
ATOM   1659  C   GLU A 114     -84.002 -16.838 -34.347  1.00 20.77           C  
ATOM   1660  O   GLU A 114     -85.176 -17.090 -34.543  1.00 20.77           O  
ATOM   1661  CB  GLU A 114     -82.637 -14.825 -33.371  1.00 20.77           C  
ATOM   1662  CG  GLU A 114     -82.556 -13.767 -32.274  1.00 20.77           C  
ATOM   1663  CD  GLU A 114     -81.453 -12.749 -32.532  1.00 20.77           C  
ATOM   1664  OE1 GLU A 114     -80.726 -12.920 -33.487  1.00 20.77           O  
ATOM   1665  OE2 GLU A 114     -81.341 -11.807 -31.777  1.00 20.77           O  
ATOM   1666  H   GLU A 114     -82.740 -17.759 -32.491  1.00 20.77           H  
ATOM   1667  HA  GLU A 114     -84.562 -15.514 -32.779  1.00 20.77           H  
ATOM   1668 1HB  GLU A 114     -81.633 -15.173 -33.392  1.00 20.77           H  
ATOM   1669 2HB  GLU A 114     -82.856 -14.335 -34.325  1.00 20.77           H  
ATOM   1670 1HG  GLU A 114     -83.506 -13.240 -32.241  1.00 20.77           H  
ATOM   1671 2HG  GLU A 114     -82.408 -14.240 -31.311  1.00 20.77           H  
ATOM   1672  N   PRO A 115     -83.052 -17.455 -35.096  1.00 20.74           N  
ATOM   1673  CA  PRO A 115     -83.348 -18.336 -36.213  1.00 20.74           C  
ATOM   1674  C   PRO A 115     -84.134 -19.581 -35.788  1.00 20.74           C  
ATOM   1675  O   PRO A 115     -84.744 -20.229 -36.630  1.00 20.74           O  
ATOM   1676  CB  PRO A 115     -81.960 -18.689 -36.755  1.00 20.74           C  
ATOM   1677  CG  PRO A 115     -81.030 -18.455 -35.613  1.00 20.74           C  
ATOM   1678  CD  PRO A 115     -81.612 -17.270 -34.889  1.00 20.74           C  
ATOM   1679  HA  PRO A 115     -83.926 -17.763 -36.959  1.00 20.74           H  
ATOM   1680 1HB  PRO A 115     -81.951 -19.733 -37.101  1.00 20.74           H  
ATOM   1681 2HB  PRO A 115     -81.727 -18.059 -37.624  1.00 20.74           H  
ATOM   1682 1HG  PRO A 115     -80.994 -19.360 -34.986  1.00 20.74           H  
ATOM   1683 2HG  PRO A 115     -80.002 -18.277 -35.972  1.00 20.74           H  
ATOM   1684 1HD  PRO A 115     -81.334 -17.316 -33.864  1.00 20.74           H  
ATOM   1685 2HD  PRO A 115     -81.268 -16.346 -35.370  1.00 20.74           H  
ATOM   1686  N   GLU A 116     -84.097 -19.941 -34.501  1.00 20.67           N  
ATOM   1687  CA  GLU A 116     -84.907 -21.052 -34.018  1.00 20.67           C  
ATOM   1688  C   GLU A 116     -86.366 -20.542 -33.767  1.00 20.67           C  
ATOM   1689  O   GLU A 116     -87.259 -20.916 -34.529  1.00 20.67           O  
ATOM   1690  CB  GLU A 116     -84.228 -21.750 -32.824  1.00 20.67           C  
ATOM   1691  CG  GLU A 116     -82.976 -22.522 -33.210  1.00 20.67           C  
ATOM   1692  CD  GLU A 116     -82.238 -23.103 -32.025  1.00 20.67           C  
ATOM   1693  OE1 GLU A 116     -82.613 -22.827 -30.910  1.00 20.67           O  
ATOM   1694  OE2 GLU A 116     -81.292 -23.822 -32.242  1.00 20.67           O  
ATOM   1695  H   GLU A 116     -83.498 -19.460 -33.836  1.00 20.67           H  
ATOM   1696  HA  GLU A 116     -84.966 -21.801 -34.809  1.00 20.67           H  
ATOM   1697 1HB  GLU A 116     -83.858 -21.049 -32.105  1.00 20.67           H  
ATOM   1698 2HB  GLU A 116     -84.931 -22.426 -32.327  1.00 20.67           H  
ATOM   1699 1HG  GLU A 116     -83.250 -23.327 -33.892  1.00 20.67           H  
ATOM   1700 2HG  GLU A 116     -82.309 -21.839 -33.742  1.00 20.67           H  
ATOM   1701  N   PRO A 117     -86.658 -19.620 -32.805  1.00 20.56           N  
ATOM   1702  CA  PRO A 117     -87.958 -19.035 -32.548  1.00 20.56           C  
ATOM   1703  C   PRO A 117     -88.359 -17.940 -33.540  1.00 20.56           C  
ATOM   1704  O   PRO A 117     -88.748 -16.835 -33.164  1.00 20.56           O  
ATOM   1705  CB  PRO A 117     -87.809 -18.473 -31.146  1.00 20.56           C  
ATOM   1706  CG  PRO A 117     -86.429 -18.100 -31.099  1.00 20.56           C  
ATOM   1707  CD  PRO A 117     -85.722 -19.221 -31.860  1.00 20.56           C  
ATOM   1708  HA  PRO A 117     -88.679 -19.842 -32.532  1.00 20.56           H  
ATOM   1709 1HB  PRO A 117     -88.498 -17.629 -30.997  1.00 20.56           H  
ATOM   1710 2HB  PRO A 117     -88.074 -19.245 -30.406  1.00 20.56           H  
ATOM   1711 1HG  PRO A 117     -86.295 -17.118 -31.585  1.00 20.56           H  
ATOM   1712 2HG  PRO A 117     -86.094 -17.999 -30.059  1.00 20.56           H  
ATOM   1713 1HD  PRO A 117     -84.853 -18.876 -32.333  1.00 20.56           H  
ATOM   1714 2HD  PRO A 117     -85.548 -20.035 -31.151  1.00 20.56           H  
ATOM   1715  N   GLU A 118     -88.318 -18.327 -34.796  1.00 20.44           N  
ATOM   1716  CA  GLU A 118     -88.827 -17.635 -35.966  1.00 20.44           C  
ATOM   1717  C   GLU A 118     -89.603 -18.731 -36.702  1.00 20.44           C  
ATOM   1718  O   GLU A 118     -90.823 -18.697 -36.625  1.00 20.44           O  
ATOM   1719  CB  GLU A 118     -87.779 -16.821 -36.772  1.00 20.44           C  
ATOM   1720  CG  GLU A 118     -87.351 -15.508 -36.096  1.00 20.44           C  
ATOM   1721  CD  GLU A 118     -86.259 -14.760 -36.841  1.00 20.44           C  
ATOM   1722  OE1 GLU A 118     -85.769 -15.270 -37.823  1.00 20.44           O  
ATOM   1723  OE2 GLU A 118     -85.926 -13.670 -36.427  1.00 20.44           O  
ATOM   1724  H   GLU A 118     -87.940 -19.253 -34.939  1.00 20.44           H  
ATOM   1725  HA  GLU A 118     -89.561 -16.897 -35.643  1.00 20.44           H  
ATOM   1726 1HB  GLU A 118     -86.846 -17.353 -36.875  1.00 20.44           H  
ATOM   1727 2HB  GLU A 118     -88.163 -16.593 -37.771  1.00 20.44           H  
ATOM   1728 1HG  GLU A 118     -88.224 -14.862 -36.041  1.00 20.44           H  
ATOM   1729 2HG  GLU A 118     -87.044 -15.700 -35.081  1.00 20.44           H  
ATOM   1730  N   PRO A 119     -88.979 -19.759 -37.329  1.00 20.30           N  
ATOM   1731  CA  PRO A 119     -89.656 -20.895 -37.943  1.00 20.30           C  
ATOM   1732  C   PRO A 119     -90.443 -21.728 -36.922  1.00 20.30           C  
ATOM   1733  O   PRO A 119     -91.390 -22.427 -37.280  1.00 20.30           O  
ATOM   1734  CB  PRO A 119     -88.499 -21.696 -38.548  1.00 20.30           C  
ATOM   1735  CG  PRO A 119     -87.301 -21.267 -37.795  1.00 20.30           C  
ATOM   1736  CD  PRO A 119     -87.541 -19.807 -37.491  1.00 20.30           C  
ATOM   1737  HA  PRO A 119     -90.307 -20.532 -38.748  1.00 20.30           H  
ATOM   1738 1HB  PRO A 119     -88.702 -22.767 -38.434  1.00 20.30           H  
ATOM   1739 2HB  PRO A 119     -88.426 -21.492 -39.624  1.00 20.30           H  
ATOM   1740 1HG  PRO A 119     -87.192 -21.869 -36.878  1.00 20.30           H  
ATOM   1741 2HG  PRO A 119     -86.394 -21.428 -38.388  1.00 20.30           H  
ATOM   1742 1HD  PRO A 119     -87.018 -19.557 -36.593  1.00 20.30           H  
ATOM   1743 2HD  PRO A 119     -87.217 -19.194 -38.341  1.00 20.30           H  
ATOM   1744  N   GLU A 120     -90.085 -21.658 -35.634  1.00 20.17           N  
ATOM   1745  CA  GLU A 120     -90.858 -22.392 -34.629  1.00 20.17           C  
ATOM   1746  C   GLU A 120     -92.235 -21.730 -34.369  1.00 20.17           C  
ATOM   1747  O   GLU A 120     -93.241 -22.434 -34.410  1.00 20.17           O  
ATOM   1748  CB  GLU A 120     -90.051 -22.652 -33.351  1.00 20.17           C  
ATOM   1749  CG  GLU A 120     -88.944 -23.673 -33.532  1.00 20.17           C  
ATOM   1750  CD  GLU A 120     -88.101 -23.871 -32.295  1.00 20.17           C  
ATOM   1751  OE1 GLU A 120     -88.300 -23.162 -31.334  1.00 20.17           O  
ATOM   1752  OE2 GLU A 120     -87.263 -24.742 -32.311  1.00 20.17           O  
ATOM   1753  H   GLU A 120     -89.254 -21.142 -35.338  1.00 20.17           H  
ATOM   1754  HA  GLU A 120     -91.067 -23.379 -35.041  1.00 20.17           H  
ATOM   1755 1HB  GLU A 120     -89.548 -21.781 -33.020  1.00 20.17           H  
ATOM   1756 2HB  GLU A 120     -90.712 -22.986 -32.554  1.00 20.17           H  
ATOM   1757 1HG  GLU A 120     -89.388 -24.625 -33.812  1.00 20.17           H  
ATOM   1758 2HG  GLU A 120     -88.301 -23.345 -34.351  1.00 20.17           H  
ATOM   1759  N   PRO A 121     -92.332 -20.438 -33.962  1.00 20.06           N  
ATOM   1760  CA  PRO A 121     -93.551 -19.664 -33.886  1.00 20.06           C  
ATOM   1761  C   PRO A 121     -94.114 -19.305 -35.263  1.00 20.06           C  
ATOM   1762  O   PRO A 121     -95.265 -18.941 -35.355  1.00 20.06           O  
ATOM   1763  CB  PRO A 121     -93.130 -18.425 -33.098  1.00 20.06           C  
ATOM   1764  CG  PRO A 121     -91.700 -18.316 -33.330  1.00 20.06           C  
ATOM   1765  CD  PRO A 121     -91.217 -19.739 -33.422  1.00 20.06           C  
ATOM   1766  HA  PRO A 121     -94.297 -20.235 -33.314  1.00 20.06           H  
ATOM   1767 1HB  PRO A 121     -93.692 -17.550 -33.458  1.00 20.06           H  
ATOM   1768 2HB  PRO A 121     -93.397 -18.551 -32.038  1.00 20.06           H  
ATOM   1769 1HG  PRO A 121     -91.512 -17.744 -34.252  1.00 20.06           H  
ATOM   1770 2HG  PRO A 121     -91.227 -17.756 -32.510  1.00 20.06           H  
ATOM   1771 1HD  PRO A 121     -90.403 -19.769 -34.072  1.00 20.06           H  
ATOM   1772 2HD  PRO A 121     -90.990 -20.104 -32.416  1.00 20.06           H  
ATOM   1773  N   GLU A 122     -93.340 -19.425 -36.360  1.00 20.00           N  
ATOM   1774  CA  GLU A 122     -93.895 -19.124 -37.686  1.00 20.00           C  
ATOM   1775  C   GLU A 122     -95.289 -19.722 -37.835  1.00 20.00           C  
ATOM   1776  O   GLU A 122     -96.186 -19.020 -38.292  1.00 20.00           O  
ATOM   1777  CB  GLU A 122     -92.977 -19.540 -38.834  1.00 20.00           C  
ATOM   1778  CG  GLU A 122     -93.512 -19.216 -40.208  1.00 20.00           C  
ATOM   1779  CD  GLU A 122     -92.543 -19.578 -41.320  1.00 20.00           C  
ATOM   1780  OE1 GLU A 122     -91.513 -20.144 -41.038  1.00 20.00           O  
ATOM   1781  OE2 GLU A 122     -92.832 -19.265 -42.452  1.00 20.00           O  
ATOM   1782  H   GLU A 122     -92.357 -19.668 -36.302  1.00 20.00           H  
ATOM   1783  HA  GLU A 122     -93.999 -18.045 -37.761  1.00 20.00           H  
ATOM   1784 1HB  GLU A 122     -92.053 -18.992 -38.752  1.00 20.00           H  
ATOM   1785 2HB  GLU A 122     -92.731 -20.583 -38.788  1.00 20.00           H  
ATOM   1786 1HG  GLU A 122     -94.444 -19.766 -40.356  1.00 20.00           H  
ATOM   1787 2HG  GLU A 122     -93.739 -18.152 -40.255  1.00 20.00           H  
ATOM   1788  N   PRO A 123     -95.559 -20.995 -37.462  1.00 19.99           N  
ATOM   1789  CA  PRO A 123     -96.890 -21.534 -37.403  1.00 19.99           C  
ATOM   1790  C   PRO A 123     -97.683 -21.009 -36.181  1.00 19.99           C  
ATOM   1791  O   PRO A 123     -98.154 -21.769 -35.336  1.00 19.99           O  
ATOM   1792  CB  PRO A 123     -96.637 -23.045 -37.390  1.00 19.99           C  
ATOM   1793  CG  PRO A 123     -95.317 -23.191 -36.738  1.00 19.99           C  
ATOM   1794  CD  PRO A 123     -94.519 -22.033 -37.309  1.00 19.99           C  
ATOM   1795  HA  PRO A 123     -97.399 -21.266 -38.331  1.00 19.99           H  
ATOM   1796 1HB  PRO A 123     -97.444 -23.558 -36.849  1.00 19.99           H  
ATOM   1797 2HB  PRO A 123     -96.651 -23.425 -38.425  1.00 19.99           H  
ATOM   1798 1HG  PRO A 123     -95.419 -23.116 -35.643  1.00 19.99           H  
ATOM   1799 2HG  PRO A 123     -94.865 -24.171 -36.956  1.00 19.99           H  
ATOM   1800 1HD  PRO A 123     -93.754 -21.803 -36.648  1.00 19.99           H  
ATOM   1801 2HD  PRO A 123     -94.124 -22.313 -38.289  1.00 19.99           H  
ATOM   1802  N   GLU A 124     -97.858 -19.683 -36.182  1.00 20.04           N  
ATOM   1803  CA  GLU A 124     -98.680 -18.836 -35.311  1.00 20.04           C  
ATOM   1804  C   GLU A 124     -99.266 -17.833 -36.326  1.00 20.04           C  
ATOM   1805  O   GLU A 124    -100.410 -18.029 -36.731  1.00 20.04           O  
ATOM   1806  CB  GLU A 124     -97.965 -18.246 -34.061  1.00 20.04           C  
ATOM   1807  CG  GLU A 124     -97.607 -19.275 -32.985  1.00 20.04           C  
ATOM   1808  CD  GLU A 124     -96.854 -18.681 -31.802  1.00 20.04           C  
ATOM   1809  OE1 GLU A 124     -96.539 -17.512 -31.835  1.00 20.04           O  
ATOM   1810  OE2 GLU A 124     -96.593 -19.407 -30.868  1.00 20.04           O  
ATOM   1811  H   GLU A 124     -97.372 -19.206 -36.932  1.00 20.04           H  
ATOM   1812  HA  GLU A 124     -99.511 -19.418 -34.913  1.00 20.04           H  
ATOM   1813 1HB  GLU A 124     -97.040 -17.797 -34.283  1.00 20.04           H  
ATOM   1814 2HB  GLU A 124     -98.596 -17.480 -33.608  1.00 20.04           H  
ATOM   1815 1HG  GLU A 124     -98.528 -19.734 -32.625  1.00 20.04           H  
ATOM   1816 2HG  GLU A 124     -96.998 -20.055 -33.437  1.00 20.04           H  
ATOM   1817  N   PRO A 125     -98.505 -16.882 -36.949  1.00 20.10           N  
ATOM   1818  CA  PRO A 125     -98.969 -16.035 -38.045  1.00 20.10           C  
ATOM   1819  C   PRO A 125     -98.995 -16.811 -39.372  1.00 20.10           C  
ATOM   1820  O   PRO A 125     -98.339 -16.453 -40.351  1.00 20.10           O  
ATOM   1821  CB  PRO A 125     -97.936 -14.915 -38.069  1.00 20.10           C  
ATOM   1822  CG  PRO A 125     -96.681 -15.577 -37.615  1.00 20.10           C  
ATOM   1823  CD  PRO A 125     -97.139 -16.534 -36.527  1.00 20.10           C  
ATOM   1824  HA  PRO A 125     -99.965 -15.645 -37.799  1.00 20.10           H  
ATOM   1825 1HB  PRO A 125     -97.857 -14.512 -39.091  1.00 20.10           H  
ATOM   1826 2HB  PRO A 125     -98.256 -14.092 -37.420  1.00 20.10           H  
ATOM   1827 1HG  PRO A 125     -96.208 -16.114 -38.457  1.00 20.10           H  
ATOM   1828 2HG  PRO A 125     -95.954 -14.833 -37.261  1.00 20.10           H  
ATOM   1829 1HD  PRO A 125     -96.499 -17.372 -36.520  1.00 20.10           H  
ATOM   1830 2HD  PRO A 125     -97.149 -16.002 -35.571  1.00 20.10           H  
ATOM   1831  N   GLU A 126     -99.798 -17.858 -39.343  1.00 20.15           N  
ATOM   1832  CA  GLU A 126    -100.123 -18.823 -40.365  1.00 20.15           C  
ATOM   1833  C   GLU A 126    -101.431 -19.490 -39.870  1.00 20.15           C  
ATOM   1834  O   GLU A 126    -102.467 -19.052 -40.337  1.00 20.15           O  
ATOM   1835  CB  GLU A 126     -98.945 -19.756 -40.707  1.00 20.15           C  
ATOM   1836  CG  GLU A 126     -99.256 -20.847 -41.725  1.00 20.15           C  
ATOM   1837  CD  GLU A 126     -98.096 -21.774 -41.936  1.00 20.15           C  
ATOM   1838  OE1 GLU A 126     -97.074 -21.558 -41.334  1.00 20.15           O  
ATOM   1839  OE2 GLU A 126     -98.232 -22.707 -42.689  1.00 20.15           O  
ATOM   1840  H   GLU A 126    -100.265 -17.998 -38.467  1.00 20.15           H  
ATOM   1841  HA  GLU A 126    -100.356 -18.291 -41.285  1.00 20.15           H  
ATOM   1842 1HB  GLU A 126     -98.192 -19.145 -41.210  1.00 20.15           H  
ATOM   1843 2HB  GLU A 126     -98.436 -20.136 -39.871  1.00 20.15           H  
ATOM   1844 1HG  GLU A 126    -100.121 -21.424 -41.397  1.00 20.15           H  
ATOM   1845 2HG  GLU A 126     -99.510 -20.376 -42.675  1.00 20.15           H  
ATOM   1846  N   PRO A 127    -101.477 -20.431 -38.886  1.00 20.16           N  
ATOM   1847  CA  PRO A 127    -102.695 -21.026 -38.344  1.00 20.16           C  
ATOM   1848  C   PRO A 127    -103.620 -20.021 -37.645  1.00 20.16           C  
ATOM   1849  O   PRO A 127    -104.811 -20.270 -37.512  1.00 20.16           O  
ATOM   1850  CB  PRO A 127    -102.171 -22.061 -37.353  1.00 20.16           C  
ATOM   1851  CG  PRO A 127    -100.832 -21.595 -37.011  1.00 20.16           C  
ATOM   1852  CD  PRO A 127    -100.302 -20.952 -38.275  1.00 20.16           C  
ATOM   1853  HA  PRO A 127    -103.220 -21.549 -39.156  1.00 20.16           H  
ATOM   1854 1HB  PRO A 127    -102.838 -22.103 -36.479  1.00 20.16           H  
ATOM   1855 2HB  PRO A 127    -102.178 -23.057 -37.813  1.00 20.16           H  
ATOM   1856 1HG  PRO A 127    -100.889 -20.893 -36.171  1.00 20.16           H  
ATOM   1857 2HG  PRO A 127    -100.220 -22.446 -36.675  1.00 20.16           H  
ATOM   1858 1HD  PRO A 127     -99.646 -20.158 -38.018  1.00 20.16           H  
ATOM   1859 2HD  PRO A 127     -99.832 -21.718 -38.910  1.00 20.16           H  
ATOM   1860  N   GLU A 128    -103.089 -18.879 -37.196  1.00 20.15           N  
ATOM   1861  CA  GLU A 128    -103.942 -17.857 -36.588  1.00 20.15           C  
ATOM   1862  C   GLU A 128    -104.759 -17.129 -37.678  1.00 20.15           C  
ATOM   1863  O   GLU A 128    -105.972 -17.022 -37.518  1.00 20.15           O  
ATOM   1864  CB  GLU A 128    -103.165 -16.912 -35.648  1.00 20.15           C  
ATOM   1865  CG  GLU A 128    -102.717 -17.592 -34.376  1.00 20.15           C  
ATOM   1866  CD  GLU A 128    -101.864 -16.733 -33.487  1.00 20.15           C  
ATOM   1867  OE1 GLU A 128    -101.527 -15.638 -33.875  1.00 20.15           O  
ATOM   1868  OE2 GLU A 128    -101.550 -17.177 -32.409  1.00 20.15           O  
ATOM   1869  H   GLU A 128    -102.091 -18.703 -37.237  1.00 20.15           H  
ATOM   1870  HA  GLU A 128    -104.661 -18.371 -35.951  1.00 20.15           H  
ATOM   1871 1HB  GLU A 128    -102.268 -16.527 -36.095  1.00 20.15           H  
ATOM   1872 2HB  GLU A 128    -103.798 -16.066 -35.381  1.00 20.15           H  
ATOM   1873 1HG  GLU A 128    -103.601 -17.900 -33.824  1.00 20.15           H  
ATOM   1874 2HG  GLU A 128    -102.159 -18.491 -34.652  1.00 20.15           H  
ATOM   1875  N   PRO A 129    -104.147 -16.494 -38.712  1.00 20.13           N  
ATOM   1876  CA  PRO A 129    -104.835 -15.962 -39.879  1.00 20.13           C  
ATOM   1877  C   PRO A 129    -105.390 -17.037 -40.839  1.00 20.13           C  
ATOM   1878  O   PRO A 129    -106.259 -16.731 -41.640  1.00 20.13           O  
ATOM   1879  CB  PRO A 129    -103.750 -15.105 -40.545  1.00 20.13           C  
ATOM   1880  CG  PRO A 129    -102.461 -15.689 -40.079  1.00 20.13           C  
ATOM   1881  CD  PRO A 129    -102.732 -16.142 -38.673  1.00 20.13           C  
ATOM   1882  HA  PRO A 129    -105.657 -15.321 -39.535  1.00 20.13           H  
ATOM   1883 1HB  PRO A 129    -103.861 -15.141 -41.635  1.00 20.13           H  
ATOM   1884 2HB  PRO A 129    -103.873 -14.057 -40.241  1.00 20.13           H  
ATOM   1885 1HG  PRO A 129    -102.172 -16.518 -40.739  1.00 20.13           H  
ATOM   1886 2HG  PRO A 129    -101.658 -14.944 -40.137  1.00 20.13           H  
ATOM   1887 1HD  PRO A 129    -102.113 -16.965 -38.450  1.00 20.13           H  
ATOM   1888 2HD  PRO A 129    -102.569 -15.298 -37.990  1.00 20.13           H  
ATOM   1889  N   GLU A 130    -104.922 -18.295 -40.763  1.00 20.11           N  
ATOM   1890  CA  GLU A 130    -105.450 -19.356 -41.633  1.00 20.11           C  
ATOM   1891  C   GLU A 130    -106.973 -19.399 -41.635  1.00 20.11           C  
ATOM   1892  O   GLU A 130    -107.559 -19.499 -42.712  1.00 20.11           O  
ATOM   1893  CB  GLU A 130    -104.878 -20.739 -41.314  1.00 20.11           C  
ATOM   1894  CG  GLU A 130    -105.396 -21.857 -42.191  1.00 20.11           C  
ATOM   1895  CD  GLU A 130    -104.750 -23.197 -41.880  1.00 20.11           C  
ATOM   1896  OE1 GLU A 130    -103.917 -23.254 -41.007  1.00 20.11           O  
ATOM   1897  OE2 GLU A 130    -105.091 -24.157 -42.526  1.00 20.11           O  
ATOM   1898  H   GLU A 130    -104.166 -18.537 -40.135  1.00 20.11           H  
ATOM   1899  HA  GLU A 130    -105.135 -19.129 -42.649  1.00 20.11           H  
ATOM   1900 1HB  GLU A 130    -103.809 -20.728 -41.459  1.00 20.11           H  
ATOM   1901 2HB  GLU A 130    -105.060 -21.004 -40.302  1.00 20.11           H  
ATOM   1902 1HG  GLU A 130    -106.472 -21.942 -42.041  1.00 20.11           H  
ATOM   1903 2HG  GLU A 130    -105.219 -21.604 -43.234  1.00 20.11           H  
ATOM   1904  N   PRO A 131    -107.690 -19.354 -40.486  1.00 20.12           N  
ATOM   1905  CA  PRO A 131    -109.121 -19.274 -40.441  1.00 20.12           C  
ATOM   1906  C   PRO A 131    -109.615 -17.864 -40.768  1.00 20.12           C  
ATOM   1907  O   PRO A 131    -110.273 -17.196 -39.973  1.00 20.12           O  
ATOM   1908  CB  PRO A 131    -109.445 -19.725 -39.021  1.00 20.12           C  
ATOM   1909  CG  PRO A 131    -108.267 -19.307 -38.238  1.00 20.12           C  
ATOM   1910  CD  PRO A 131    -107.107 -19.569 -39.163  1.00 20.12           C  
ATOM   1911  HA  PRO A 131    -109.510 -19.998 -41.160  1.00 20.12           H  
ATOM   1912 1HB  PRO A 131    -110.371 -19.245 -38.675  1.00 20.12           H  
ATOM   1913 2HB  PRO A 131    -109.613 -20.810 -39.004  1.00 20.12           H  
ATOM   1914 1HG  PRO A 131    -108.335 -18.244 -37.951  1.00 20.12           H  
ATOM   1915 2HG  PRO A 131    -108.186 -19.890 -37.307  1.00 20.12           H  
ATOM   1916 1HD  PRO A 131    -106.367 -18.897 -38.912  1.00 20.12           H  
ATOM   1917 2HD  PRO A 131    -106.791 -20.602 -39.038  1.00 20.12           H  
ATOM   1918  N   ASP A 132    -109.314 -17.472 -41.990  1.00 20.15           N  
ATOM   1919  CA  ASP A 132    -109.732 -16.264 -42.668  1.00 20.15           C  
ATOM   1920  C   ASP A 132    -109.984 -16.769 -44.094  1.00 20.15           C  
ATOM   1921  O   ASP A 132    -111.142 -17.040 -44.401  1.00 20.15           O  
ATOM   1922  CB  ASP A 132    -108.807 -15.044 -42.462  1.00 20.15           C  
ATOM   1923  CG  ASP A 132    -109.305 -13.782 -43.202  1.00 20.15           C  
ATOM   1924  OD1 ASP A 132    -110.314 -13.866 -43.862  1.00 20.15           O  
ATOM   1925  OD2 ASP A 132    -108.672 -12.753 -43.096  1.00 20.15           O  
ATOM   1926  H   ASP A 132    -108.741 -18.120 -42.521  1.00 20.15           H  
ATOM   1927  HA  ASP A 132    -110.698 -15.953 -42.268  1.00 20.15           H  
ATOM   1928 1HB  ASP A 132    -108.819 -14.809 -41.401  1.00 20.15           H  
ATOM   1929 2HB  ASP A 132    -107.791 -15.221 -42.679  1.00 20.15           H  
ATOM   1930  N   PRO A 133    -108.984 -17.102 -44.957  1.00 20.23           N  
ATOM   1931  CA  PRO A 133    -109.203 -17.715 -46.266  1.00 20.23           C  
ATOM   1932  C   PRO A 133    -109.526 -19.217 -46.152  1.00 20.23           C  
ATOM   1933  O   PRO A 133    -108.880 -20.070 -46.757  1.00 20.23           O  
ATOM   1934  CB  PRO A 133    -107.866 -17.482 -46.961  1.00 20.23           C  
ATOM   1935  CG  PRO A 133    -106.865 -17.529 -45.838  1.00 20.23           C  
ATOM   1936  CD  PRO A 133    -107.566 -16.834 -44.686  1.00 20.23           C  
ATOM   1937  HA  PRO A 133    -110.009 -17.179 -46.784  1.00 20.23           H  
ATOM   1938 1HB  PRO A 133    -107.698 -18.265 -47.714  1.00 20.23           H  
ATOM   1939 2HB  PRO A 133    -107.876 -16.520 -47.489  1.00 20.23           H  
ATOM   1940 1HG  PRO A 133    -106.607 -18.572 -45.588  1.00 20.23           H  
ATOM   1941 2HG  PRO A 133    -105.929 -17.027 -46.127  1.00 20.23           H  
ATOM   1942 1HD  PRO A 133    -107.248 -17.268 -43.753  1.00 20.23           H  
ATOM   1943 2HD  PRO A 133    -107.349 -15.761 -44.761  1.00 20.23           H  
ATOM   1944  N   ASP A 134    -110.547 -19.485 -45.358  1.00 20.31           N  
ATOM   1945  CA  ASP A 134    -111.176 -20.751 -45.060  1.00 20.31           C  
ATOM   1946  C   ASP A 134    -112.634 -20.400 -44.627  1.00 20.31           C  
ATOM   1947  O   ASP A 134    -113.519 -20.519 -45.468  1.00 20.31           O  
ATOM   1948  CB  ASP A 134    -110.319 -21.655 -44.127  1.00 20.31           C  
ATOM   1949  CG  ASP A 134    -110.972 -23.024 -43.850  1.00 20.31           C  
ATOM   1950  OD1 ASP A 134    -112.033 -23.265 -44.377  1.00 20.31           O  
ATOM   1951  OD2 ASP A 134    -110.417 -23.797 -43.102  1.00 20.31           O  
ATOM   1952  H   ASP A 134    -110.970 -18.680 -44.938  1.00 20.31           H  
ATOM   1953  HA  ASP A 134    -111.255 -21.315 -45.989  1.00 20.31           H  
ATOM   1954 1HB  ASP A 134    -109.404 -21.882 -44.677  1.00 20.31           H  
ATOM   1955 2HB  ASP A 134    -109.958 -21.194 -43.237  1.00 20.31           H  
ATOM   1956  N   PRO A 135    -112.935 -19.933 -43.379  1.00 20.38           N  
ATOM   1957  CA  PRO A 135    -114.250 -19.515 -42.923  1.00 20.38           C  
ATOM   1958  C   PRO A 135    -114.762 -18.268 -43.631  1.00 20.38           C  
ATOM   1959  O   PRO A 135    -115.945 -17.973 -43.534  1.00 20.38           O  
ATOM   1960  CB  PRO A 135    -114.047 -19.242 -41.442  1.00 20.38           C  
ATOM   1961  CG  PRO A 135    -112.634 -18.939 -41.332  1.00 20.38           C  
ATOM   1962  CD  PRO A 135    -111.960 -19.821 -42.362  1.00 20.38           C  
ATOM   1963  HA  PRO A 135    -114.943 -20.353 -43.049  1.00 20.38           H  
ATOM   1964 1HB  PRO A 135    -114.687 -18.402 -41.134  1.00 20.38           H  
ATOM   1965 2HB  PRO A 135    -114.352 -20.117 -40.851  1.00 20.38           H  
ATOM   1966 1HG  PRO A 135    -112.468 -17.867 -41.527  1.00 20.38           H  
ATOM   1967 2HG  PRO A 135    -112.294 -19.130 -40.305  1.00 20.38           H  
ATOM   1968 1HD  PRO A 135    -111.088 -19.324 -42.745  1.00 20.38           H  
ATOM   1969 2HD  PRO A 135    -111.756 -20.805 -41.907  1.00 20.38           H  
ATOM   1970  N   TYR A 136    -113.898 -17.482 -44.281  1.00 20.44           N  
ATOM   1971  CA  TYR A 136    -114.403 -16.348 -45.050  1.00 20.44           C  
ATOM   1972  C   TYR A 136    -115.059 -16.868 -46.354  1.00 20.44           C  
ATOM   1973  O   TYR A 136    -116.217 -16.524 -46.599  1.00 20.44           O  
ATOM   1974  CB  TYR A 136    -113.367 -15.231 -45.289  1.00 20.44           C  
ATOM   1975  CG  TYR A 136    -113.946 -14.086 -46.086  1.00 20.44           C  
ATOM   1976  CD1 TYR A 136    -114.763 -13.151 -45.463  1.00 20.44           C  
ATOM   1977  CD2 TYR A 136    -113.689 -13.977 -47.447  1.00 20.44           C  
ATOM   1978  CE1 TYR A 136    -115.311 -12.108 -46.194  1.00 20.44           C  
ATOM   1979  CE2 TYR A 136    -114.240 -12.938 -48.176  1.00 20.44           C  
ATOM   1980  CZ  TYR A 136    -115.047 -12.009 -47.558  1.00 20.44           C  
ATOM   1981  OH  TYR A 136    -115.592 -10.980 -48.286  1.00 20.44           O  
ATOM   1982  H   TYR A 136    -112.901 -17.646 -44.267  1.00 20.44           H  
ATOM   1983  HA  TYR A 136    -115.200 -15.878 -44.478  1.00 20.44           H  
ATOM   1984 1HB  TYR A 136    -113.041 -14.835 -44.321  1.00 20.44           H  
ATOM   1985 2HB  TYR A 136    -112.484 -15.569 -45.778  1.00 20.44           H  
ATOM   1986  HD1 TYR A 136    -114.971 -13.235 -44.398  1.00 20.44           H  
ATOM   1987  HD2 TYR A 136    -113.054 -14.707 -47.946  1.00 20.44           H  
ATOM   1988  HE1 TYR A 136    -115.950 -11.377 -45.706  1.00 20.44           H  
ATOM   1989  HE2 TYR A 136    -114.039 -12.858 -49.249  1.00 20.44           H  
ATOM   1990  HH  TYR A 136    -116.082 -10.404 -47.700  1.00 20.44           H  
ATOM   1991  N   PRO A 137    -114.352 -17.590 -47.283  1.00 20.49           N  
ATOM   1992  CA  PRO A 137    -114.954 -18.216 -48.449  1.00 20.49           C  
ATOM   1993  C   PRO A 137    -115.871 -19.421 -48.189  1.00 20.49           C  
ATOM   1994  O   PRO A 137    -116.749 -19.672 -48.997  1.00 20.49           O  
ATOM   1995  CB  PRO A 137    -113.736 -18.666 -49.260  1.00 20.49           C  
ATOM   1996  CG  PRO A 137    -112.631 -18.810 -48.256  1.00 20.49           C  
ATOM   1997  CD  PRO A 137    -112.890 -17.732 -47.245  1.00 20.49           C  
ATOM   1998  HA  PRO A 137    -115.506 -17.445 -49.004  1.00 20.49           H  
ATOM   1999 1HB  PRO A 137    -113.975 -19.621 -49.763  1.00 20.49           H  
ATOM   2000 2HB  PRO A 137    -113.517 -17.939 -50.048  1.00 20.49           H  
ATOM   2001 1HG  PRO A 137    -112.648 -19.823 -47.822  1.00 20.49           H  
ATOM   2002 2HG  PRO A 137    -111.657 -18.697 -48.751  1.00 20.49           H  
ATOM   2003 1HD  PRO A 137    -112.540 -18.044 -46.304  1.00 20.49           H  
ATOM   2004 2HD  PRO A 137    -112.393 -16.828 -47.594  1.00 20.49           H  
ATOM   2005  N   PHE A 138    -115.755 -20.121 -47.040  1.00 20.55           N  
ATOM   2006  CA  PHE A 138    -116.667 -21.245 -46.744  1.00 20.55           C  
ATOM   2007  C   PHE A 138    -118.148 -20.844 -46.864  1.00 20.55           C  
ATOM   2008  O   PHE A 138    -118.923 -21.612 -47.449  1.00 20.55           O  
ATOM   2009  CB  PHE A 138    -116.330 -21.954 -45.424  1.00 20.55           C  
ATOM   2010  CG  PHE A 138    -117.328 -22.986 -45.021  1.00 20.55           C  
ATOM   2011  CD1 PHE A 138    -117.357 -24.220 -45.640  1.00 20.55           C  
ATOM   2012  CD2 PHE A 138    -118.234 -22.726 -44.003  1.00 20.55           C  
ATOM   2013  CE1 PHE A 138    -118.276 -25.176 -45.255  1.00 20.55           C  
ATOM   2014  CE2 PHE A 138    -119.151 -23.677 -43.612  1.00 20.55           C  
ATOM   2015  CZ  PHE A 138    -119.174 -24.907 -44.241  1.00 20.55           C  
ATOM   2016  H   PHE A 138    -114.998 -19.945 -46.387  1.00 20.55           H  
ATOM   2017  HA  PHE A 138    -116.492 -22.003 -47.499  1.00 20.55           H  
ATOM   2018 1HB  PHE A 138    -115.370 -22.467 -45.545  1.00 20.55           H  
ATOM   2019 2HB  PHE A 138    -116.185 -21.284 -44.629  1.00 20.55           H  
ATOM   2020  HD1 PHE A 138    -116.644 -24.431 -46.431  1.00 20.55           H  
ATOM   2021  HD2 PHE A 138    -118.214 -21.758 -43.504  1.00 20.55           H  
ATOM   2022  HE1 PHE A 138    -118.293 -26.141 -45.752  1.00 20.55           H  
ATOM   2023  HE2 PHE A 138    -119.860 -23.456 -42.810  1.00 20.55           H  
ATOM   2024  HZ  PHE A 138    -119.899 -25.660 -43.939  1.00 20.55           H  
ATOM   2025  N   PRO A 139    -118.599 -19.730 -46.265  1.00 20.64           N  
ATOM   2026  CA  PRO A 139    -119.882 -19.106 -46.421  1.00 20.64           C  
ATOM   2027  C   PRO A 139    -120.320 -18.999 -47.858  1.00 20.64           C  
ATOM   2028  O   PRO A 139    -121.504 -18.954 -48.108  1.00 20.64           O  
ATOM   2029  CB  PRO A 139    -119.706 -17.773 -45.730  1.00 20.64           C  
ATOM   2030  CG  PRO A 139    -118.730 -18.055 -44.698  1.00 20.64           C  
ATOM   2031  CD  PRO A 139    -117.804 -19.037 -45.292  1.00 20.64           C  
ATOM   2032  HA  PRO A 139    -120.630 -19.683 -45.848  1.00 20.64           H  
ATOM   2033 1HB  PRO A 139    -119.340 -17.028 -46.455  1.00 20.64           H  
ATOM   2034 2HB  PRO A 139    -120.657 -17.402 -45.329  1.00 20.64           H  
ATOM   2035 1HG  PRO A 139    -118.218 -17.129 -44.388  1.00 20.64           H  
ATOM   2036 2HG  PRO A 139    -119.231 -18.454 -43.797  1.00 20.64           H  
ATOM   2037 1HD  PRO A 139    -117.036 -18.495 -45.713  1.00 20.64           H  
ATOM   2038 2HD  PRO A 139    -117.492 -19.662 -44.490  1.00 20.64           H  
ATOM   2039  N   THR A 140    -119.427 -18.880 -48.842  1.00 20.74           N  
ATOM   2040  CA  THR A 140    -119.990 -18.798 -50.180  1.00 20.74           C  
ATOM   2041  C   THR A 140    -120.867 -20.059 -50.423  1.00 20.74           C  
ATOM   2042  O   THR A 140    -122.093 -19.909 -50.446  1.00 20.74           O  
ATOM   2043  CB  THR A 140    -118.921 -18.499 -51.270  1.00 20.74           C  
ATOM   2044  OG1 THR A 140    -118.344 -17.212 -51.012  1.00 20.74           O  
ATOM   2045  CG2 THR A 140    -119.571 -18.503 -52.666  1.00 20.74           C  
ATOM   2046  H   THR A 140    -118.421 -18.924 -48.710  1.00 20.74           H  
ATOM   2047  HA  THR A 140    -120.670 -17.944 -50.205  1.00 20.74           H  
ATOM   2048  HB  THR A 140    -118.120 -19.208 -51.237  1.00 20.74           H  
ATOM   2049  HG1 THR A 140    -117.990 -17.196 -50.115  1.00 20.74           H  
ATOM   2050 1HG2 THR A 140    -118.823 -18.266 -53.418  1.00 20.74           H  
ATOM   2051 2HG2 THR A 140    -119.999 -19.486 -52.876  1.00 20.74           H  
ATOM   2052 3HG2 THR A 140    -120.369 -17.756 -52.699  1.00 20.74           H  
ATOM   2053  N   PRO A 141    -120.352 -21.306 -50.578  1.00 20.86           N  
ATOM   2054  CA  PRO A 141    -121.177 -22.489 -50.755  1.00 20.86           C  
ATOM   2055  C   PRO A 141    -122.043 -22.839 -49.547  1.00 20.86           C  
ATOM   2056  O   PRO A 141    -123.091 -23.468 -49.703  1.00 20.86           O  
ATOM   2057  CB  PRO A 141    -120.142 -23.593 -51.002  1.00 20.86           C  
ATOM   2058  CG  PRO A 141    -118.867 -23.078 -50.397  1.00 20.86           C  
ATOM   2059  CD  PRO A 141    -118.914 -21.589 -50.608  1.00 20.86           C  
ATOM   2060  HA  PRO A 141    -121.795 -22.374 -51.647  1.00 20.86           H  
ATOM   2061 1HB  PRO A 141    -120.484 -24.529 -50.531  1.00 20.86           H  
ATOM   2062 2HB  PRO A 141    -120.057 -23.789 -52.078  1.00 20.86           H  
ATOM   2063 1HG  PRO A 141    -118.822 -23.357 -49.336  1.00 20.86           H  
ATOM   2064 2HG  PRO A 141    -117.995 -23.550 -50.886  1.00 20.86           H  
ATOM   2065 1HD  PRO A 141    -118.396 -21.115 -49.809  1.00 20.86           H  
ATOM   2066 2HD  PRO A 141    -118.488 -21.357 -51.588  1.00 20.86           H  
ATOM   2067  N   ALA A 142    -121.655 -22.400 -48.343  1.00 20.97           N  
ATOM   2068  CA  ALA A 142    -122.455 -22.756 -47.180  1.00 20.97           C  
ATOM   2069  C   ALA A 142    -123.677 -21.863 -47.028  1.00 20.97           C  
ATOM   2070  O   ALA A 142    -124.754 -22.348 -46.667  1.00 20.97           O  
ATOM   2071  CB  ALA A 142    -121.610 -22.697 -45.934  1.00 20.97           C  
ATOM   2072  H   ALA A 142    -120.782 -21.893 -48.196  1.00 20.97           H  
ATOM   2073  HA  ALA A 142    -122.799 -23.780 -47.313  1.00 20.97           H  
ATOM   2074 1HB  ALA A 142    -122.215 -23.009 -45.085  1.00 20.97           H  
ATOM   2075 2HB  ALA A 142    -120.768 -23.367 -46.056  1.00 20.97           H  
ATOM   2076 3HB  ALA A 142    -121.256 -21.714 -45.773  1.00 20.97           H  
ATOM   2077  N   ASP A 143    -123.528 -20.568 -47.306  1.00 21.05           N  
ATOM   2078  CA  ASP A 143    -124.631 -19.643 -47.208  1.00 21.05           C  
ATOM   2079  C   ASP A 143    -125.253 -19.432 -48.581  1.00 21.05           C  
ATOM   2080  O   ASP A 143    -126.275 -18.766 -48.683  1.00 21.05           O  
ATOM   2081  CB  ASP A 143    -124.224 -18.304 -46.585  1.00 21.05           C  
ATOM   2082  CG  ASP A 143    -123.745 -18.439 -45.123  1.00 21.05           C  
ATOM   2083  OD1 ASP A 143    -124.123 -19.381 -44.469  1.00 21.05           O  
ATOM   2084  OD2 ASP A 143    -123.010 -17.590 -44.681  1.00 21.05           O  
ATOM   2085  H   ASP A 143    -122.641 -20.195 -47.605  1.00 21.05           H  
ATOM   2086  HA  ASP A 143    -125.397 -20.078 -46.567  1.00 21.05           H  
ATOM   2087 1HB  ASP A 143    -123.442 -17.840 -47.173  1.00 21.05           H  
ATOM   2088 2HB  ASP A 143    -125.080 -17.630 -46.599  1.00 21.05           H  
ATOM   2089  N   THR A 144    -124.696 -20.070 -49.639  1.00 21.07           N  
ATOM   2090  CA  THR A 144    -125.296 -20.013 -50.975  1.00 21.07           C  
ATOM   2091  C   THR A 144    -126.801 -20.060 -50.997  1.00 21.07           C  
ATOM   2092  O   THR A 144    -127.384 -19.253 -51.726  1.00 21.07           O  
ATOM   2093  CB  THR A 144    -124.760 -21.072 -51.979  1.00 21.07           C  
ATOM   2094  OG1 THR A 144    -123.435 -20.775 -52.313  1.00 21.07           O  
ATOM   2095  CG2 THR A 144    -125.594 -21.113 -53.205  1.00 21.07           C  
ATOM   2096  H   THR A 144    -123.812 -20.559 -49.536  1.00 21.07           H  
ATOM   2097  HA  THR A 144    -125.011 -19.053 -51.401  1.00 21.07           H  
ATOM   2098  HB  THR A 144    -124.766 -22.047 -51.530  1.00 21.07           H  
ATOM   2099  HG1 THR A 144    -123.005 -20.417 -51.539  1.00 21.07           H  
ATOM   2100 1HG2 THR A 144    -125.193 -21.861 -53.889  1.00 21.07           H  
ATOM   2101 2HG2 THR A 144    -126.625 -21.364 -52.955  1.00 21.07           H  
ATOM   2102 3HG2 THR A 144    -125.558 -20.156 -53.658  1.00 21.07           H  
ATOM   2103  N   PRO A 145    -127.512 -20.943 -50.218  1.00 21.03           N  
ATOM   2104  CA  PRO A 145    -128.963 -21.078 -50.225  1.00 21.03           C  
ATOM   2105  C   PRO A 145    -129.705 -19.890 -49.557  1.00 21.03           C  
ATOM   2106  O   PRO A 145    -130.544 -20.069 -48.677  1.00 21.03           O  
ATOM   2107  CB  PRO A 145    -129.183 -22.367 -49.413  1.00 21.03           C  
ATOM   2108  CG  PRO A 145    -127.850 -23.085 -49.411  1.00 21.03           C  
ATOM   2109  CD  PRO A 145    -126.845 -22.004 -49.393  1.00 21.03           C  
ATOM   2110  HA  PRO A 145    -129.283 -21.231 -51.243  1.00 21.03           H  
ATOM   2111 1HB  PRO A 145    -129.522 -22.110 -48.396  1.00 21.03           H  
ATOM   2112 2HB  PRO A 145    -129.984 -22.961 -49.870  1.00 21.03           H  
ATOM   2113 1HG  PRO A 145    -127.761 -23.743 -48.536  1.00 21.03           H  
ATOM   2114 2HG  PRO A 145    -127.757 -23.728 -50.303  1.00 21.03           H  
ATOM   2115 1HD  PRO A 145    -126.741 -21.672 -48.356  1.00 21.03           H  
ATOM   2116 2HD  PRO A 145    -125.919 -22.382 -49.786  1.00 21.03           H  
ATOM   2117  N   GLU A 146    -129.393 -18.700 -50.059  1.00 20.98           N  
ATOM   2118  CA  GLU A 146    -129.944 -17.397 -49.743  1.00 20.98           C  
ATOM   2119  C   GLU A 146    -129.577 -16.408 -50.898  1.00 20.98           C  
ATOM   2120  O   GLU A 146    -130.421 -16.238 -51.776  1.00 20.98           O  
ATOM   2121  CB  GLU A 146    -129.591 -16.929 -48.314  1.00 20.98           C  
ATOM   2122  CG  GLU A 146    -130.137 -15.523 -47.967  1.00 20.98           C  
ATOM   2123  CD  GLU A 146    -129.826 -15.064 -46.559  1.00 20.98           C  
ATOM   2124  OE1 GLU A 146    -129.234 -15.808 -45.814  1.00 20.98           O  
ATOM   2125  OE2 GLU A 146    -130.182 -13.956 -46.235  1.00 20.98           O  
ATOM   2126  H   GLU A 146    -128.692 -18.709 -50.771  1.00 20.98           H  
ATOM   2127  HA  GLU A 146    -131.033 -17.485 -49.745  1.00 20.98           H  
ATOM   2128 1HB  GLU A 146    -130.111 -17.588 -47.623  1.00 20.98           H  
ATOM   2129 2HB  GLU A 146    -128.555 -17.045 -48.059  1.00 20.98           H  
ATOM   2130 1HG  GLU A 146    -129.734 -14.794 -48.668  1.00 20.98           H  
ATOM   2131 2HG  GLU A 146    -131.216 -15.542 -48.098  1.00 20.98           H  
ATOM   2132  N   PRO A 147    -128.360 -15.802 -51.008  1.00 20.87           N  
ATOM   2133  CA  PRO A 147    -128.002 -14.821 -52.032  1.00 20.87           C  
ATOM   2134  C   PRO A 147    -127.998 -15.319 -53.480  1.00 20.87           C  
ATOM   2135  O   PRO A 147    -128.169 -14.513 -54.393  1.00 20.87           O  
ATOM   2136  CB  PRO A 147    -126.579 -14.421 -51.639  1.00 20.87           C  
ATOM   2137  CG  PRO A 147    -126.059 -15.585 -50.852  1.00 20.87           C  
ATOM   2138  CD  PRO A 147    -127.253 -16.119 -50.121  1.00 20.87           C  
ATOM   2139  HA  PRO A 147    -128.681 -13.958 -51.932  1.00 20.87           H  
ATOM   2140 1HB  PRO A 147    -125.989 -14.240 -52.550  1.00 20.87           H  
ATOM   2141 2HB  PRO A 147    -126.595 -13.480 -51.069  1.00 20.87           H  
ATOM   2142 1HG  PRO A 147    -125.618 -16.333 -51.530  1.00 20.87           H  
ATOM   2143 2HG  PRO A 147    -125.254 -15.258 -50.174  1.00 20.87           H  
ATOM   2144 1HD  PRO A 147    -127.171 -17.165 -50.022  1.00 20.87           H  
ATOM   2145 2HD  PRO A 147    -127.329 -15.593 -49.164  1.00 20.87           H  
ATOM   2146  N   GLU A 148    -127.849 -16.627 -53.715  1.00 20.66           N  
ATOM   2147  CA  GLU A 148    -127.885 -17.092 -55.100  1.00 20.66           C  
ATOM   2148  C   GLU A 148    -129.299 -17.537 -55.500  1.00 20.66           C  
ATOM   2149  O   GLU A 148    -129.756 -17.156 -56.581  1.00 20.66           O  
ATOM   2150  CB  GLU A 148    -126.865 -18.184 -55.367  1.00 20.66           C  
ATOM   2151  CG  GLU A 148    -125.398 -17.747 -55.188  1.00 20.66           C  
ATOM   2152  CD  GLU A 148    -124.939 -16.711 -56.201  1.00 20.66           C  
ATOM   2153  OE1 GLU A 148    -125.137 -16.927 -57.372  1.00 20.66           O  
ATOM   2154  OE2 GLU A 148    -124.364 -15.725 -55.800  1.00 20.66           O  
ATOM   2155  H   GLU A 148    -127.679 -17.301 -52.969  1.00 20.66           H  
ATOM   2156  HA  GLU A 148    -127.616 -16.255 -55.746  1.00 20.66           H  
ATOM   2157 1HB  GLU A 148    -127.055 -19.011 -54.728  1.00 20.66           H  
ATOM   2158 2HB  GLU A 148    -126.972 -18.538 -56.392  1.00 20.66           H  
ATOM   2159 1HG  GLU A 148    -125.277 -17.339 -54.183  1.00 20.66           H  
ATOM   2160 2HG  GLU A 148    -124.758 -18.621 -55.270  1.00 20.66           H  
ATOM   2161  N   PRO A 149    -130.049 -18.348 -54.717  1.00 20.37           N  
ATOM   2162  CA  PRO A 149    -131.387 -18.652 -55.056  1.00 20.37           C  
ATOM   2163  C   PRO A 149    -132.189 -17.376 -54.982  1.00 20.37           C  
ATOM   2164  O   PRO A 149    -133.193 -17.285 -55.651  1.00 20.37           O  
ATOM   2165  CB  PRO A 149    -131.802 -19.715 -54.043  1.00 20.37           C  
ATOM   2166  CG  PRO A 149    -130.935 -19.512 -52.926  1.00 20.37           C  
ATOM   2167  CD  PRO A 149    -129.611 -19.034 -53.522  1.00 20.37           C  
ATOM   2168  HA  PRO A 149    -131.395 -19.069 -56.067  1.00 20.37           H  
ATOM   2169 1HB  PRO A 149    -132.866 -19.586 -53.781  1.00 20.37           H  
ATOM   2170 2HB  PRO A 149    -131.694 -20.714 -54.485  1.00 20.37           H  
ATOM   2171 1HG  PRO A 149    -131.381 -18.773 -52.238  1.00 20.37           H  
ATOM   2172 2HG  PRO A 149    -130.883 -20.447 -52.394  1.00 20.37           H  
ATOM   2173 1HD  PRO A 149    -129.237 -18.381 -52.812  1.00 20.37           H  
ATOM   2174 2HD  PRO A 149    -128.939 -19.875 -53.749  1.00 20.37           H  
ATOM   2175  N   GLU A 150    -131.741 -16.340 -54.240  1.00 20.06           N  
ATOM   2176  CA  GLU A 150    -132.492 -15.090 -54.233  1.00 20.06           C  
ATOM   2177  C   GLU A 150    -132.946 -14.736 -55.664  1.00 20.06           C  
ATOM   2178  O   GLU A 150    -134.133 -14.913 -55.931  1.00 20.06           O  
ATOM   2179  CB  GLU A 150    -131.742 -13.963 -53.486  1.00 20.06           C  
ATOM   2180  CG  GLU A 150    -132.446 -12.613 -53.471  1.00 20.06           C  
ATOM   2181  CD  GLU A 150    -131.701 -11.595 -52.633  1.00 20.06           C  
ATOM   2182  OE1 GLU A 150    -130.690 -11.940 -52.075  1.00 20.06           O  
ATOM   2183  OE2 GLU A 150    -132.154 -10.478 -52.543  1.00 20.06           O  
ATOM   2184  H   GLU A 150    -130.924 -16.408 -53.635  1.00 20.06           H  
ATOM   2185  HA  GLU A 150    -133.394 -15.255 -53.643  1.00 20.06           H  
ATOM   2186 1HB  GLU A 150    -131.704 -14.237 -52.439  1.00 20.06           H  
ATOM   2187 2HB  GLU A 150    -130.716 -13.856 -53.778  1.00 20.06           H  
ATOM   2188 1HG  GLU A 150    -132.533 -12.240 -54.495  1.00 20.06           H  
ATOM   2189 2HG  GLU A 150    -133.453 -12.744 -53.078  1.00 20.06           H  
ATOM   2190  N   PRO A 151    -132.084 -14.352 -56.634  1.00 19.79           N  
ATOM   2191  CA  PRO A 151    -132.480 -14.074 -58.005  1.00 19.79           C  
ATOM   2192  C   PRO A 151    -133.088 -15.277 -58.730  1.00 19.79           C  
ATOM   2193  O   PRO A 151    -133.871 -15.096 -59.664  1.00 19.79           O  
ATOM   2194  CB  PRO A 151    -131.166 -13.631 -58.655  1.00 19.79           C  
ATOM   2195  CG  PRO A 151    -130.087 -14.195 -57.776  1.00 19.79           C  
ATOM   2196  CD  PRO A 151    -130.665 -14.135 -56.385  1.00 19.79           C  
ATOM   2197  HA  PRO A 151    -133.190 -13.236 -58.005  1.00 19.79           H  
ATOM   2198 1HB  PRO A 151    -131.117 -14.018 -59.684  1.00 19.79           H  
ATOM   2199 2HB  PRO A 151    -131.141 -12.534 -58.721  1.00 19.79           H  
ATOM   2200 1HG  PRO A 151    -129.844 -15.219 -58.094  1.00 19.79           H  
ATOM   2201 2HG  PRO A 151    -129.162 -13.610 -57.870  1.00 19.79           H  
ATOM   2202 1HD  PRO A 151    -130.234 -14.905 -55.784  1.00 19.79           H  
ATOM   2203 2HD  PRO A 151    -130.497 -13.139 -55.957  1.00 19.79           H  
ATOM   2204  N   GLU A 152    -132.786 -16.515 -58.307  1.00 19.62           N  
ATOM   2205  CA  GLU A 152    -133.426 -17.647 -58.976  1.00 19.62           C  
ATOM   2206  C   GLU A 152    -134.784 -17.986 -58.326  1.00 19.62           C  
ATOM   2207  O   GLU A 152    -135.550 -18.780 -58.867  1.00 19.62           O  
ATOM   2208  CB  GLU A 152    -132.532 -18.892 -59.006  1.00 19.62           C  
ATOM   2209  CG  GLU A 152    -131.238 -18.748 -59.824  1.00 19.62           C  
ATOM   2210  CD  GLU A 152    -130.396 -20.022 -59.848  1.00 19.62           C  
ATOM   2211  OE1 GLU A 152    -130.788 -20.988 -59.233  1.00 19.62           O  
ATOM   2212  OE2 GLU A 152    -129.371 -20.023 -60.496  1.00 19.62           O  
ATOM   2213  H   GLU A 152    -132.104 -16.685 -57.560  1.00 19.62           H  
ATOM   2214  HA  GLU A 152    -133.621 -17.367 -60.013  1.00 19.62           H  
ATOM   2215 1HB  GLU A 152    -132.277 -19.175 -58.011  1.00 19.62           H  
ATOM   2216 2HB  GLU A 152    -133.093 -19.720 -59.435  1.00 19.62           H  
ATOM   2217 1HG  GLU A 152    -131.494 -18.476 -60.848  1.00 19.62           H  
ATOM   2218 2HG  GLU A 152    -130.646 -17.935 -59.398  1.00 19.62           H  
ATOM   2219  N   SER A 153    -135.075 -17.365 -57.172  1.00 19.61           N  
ATOM   2220  CA  SER A 153    -136.324 -17.527 -56.440  1.00 19.61           C  
ATOM   2221  C   SER A 153    -137.127 -16.245 -56.545  1.00 19.61           C  
ATOM   2222  O   SER A 153    -138.306 -16.233 -56.245  1.00 19.61           O  
ATOM   2223  CB  SER A 153    -136.108 -17.899 -54.986  1.00 19.61           C  
ATOM   2224  OG  SER A 153    -135.425 -16.893 -54.309  1.00 19.61           O  
ATOM   2225  H   SER A 153    -134.392 -16.728 -56.763  1.00 19.61           H  
ATOM   2226  HA  SER A 153    -136.899 -18.327 -56.907  1.00 19.61           H  
ATOM   2227 1HB  SER A 153    -137.073 -18.079 -54.509  1.00 19.61           H  
ATOM   2228 2HB  SER A 153    -135.535 -18.825 -54.933  1.00 19.61           H  
ATOM   2229  HG  SER A 153    -134.636 -16.697 -54.879  1.00 19.61           H  
ATOM   2230  N   GLU A 154    -136.517 -15.152 -57.033  1.00 19.78           N  
ATOM   2231  CA  GLU A 154    -137.298 -13.950 -57.290  1.00 19.78           C  
ATOM   2232  C   GLU A 154    -138.512 -14.375 -58.132  1.00 19.78           C  
ATOM   2233  O   GLU A 154    -139.640 -13.988 -57.798  1.00 19.78           O  
ATOM   2234  CB  GLU A 154    -136.487 -12.803 -57.927  1.00 19.78           C  
ATOM   2235  CG  GLU A 154    -135.614 -12.002 -56.942  1.00 19.78           C  
ATOM   2236  CD  GLU A 154    -134.776 -10.916 -57.607  1.00 19.78           C  
ATOM   2237  OE1 GLU A 154    -134.617 -10.953 -58.803  1.00 19.78           O  
ATOM   2238  OE2 GLU A 154    -134.314 -10.044 -56.910  1.00 19.78           O  
ATOM   2239  H   GLU A 154    -135.516 -15.161 -57.188  1.00 19.78           H  
ATOM   2240  HA  GLU A 154    -137.672 -13.575 -56.338  1.00 19.78           H  
ATOM   2241 1HB  GLU A 154    -135.807 -13.204 -58.673  1.00 19.78           H  
ATOM   2242 2HB  GLU A 154    -137.161 -12.106 -58.429  1.00 19.78           H  
ATOM   2243 1HG  GLU A 154    -136.264 -11.533 -56.208  1.00 19.78           H  
ATOM   2244 2HG  GLU A 154    -134.963 -12.671 -56.411  1.00 19.78           H  
ATOM   2245  N   PRO A 155    -138.363 -15.240 -59.176  1.00 20.12           N  
ATOM   2246  CA  PRO A 155    -139.474 -15.827 -59.874  1.00 20.12           C  
ATOM   2247  C   PRO A 155    -140.164 -16.963 -59.079  1.00 20.12           C  
ATOM   2248  O   PRO A 155    -140.313 -18.087 -59.558  1.00 20.12           O  
ATOM   2249  CB  PRO A 155    -138.842 -16.294 -61.191  1.00 20.12           C  
ATOM   2250  CG  PRO A 155    -137.434 -16.603 -60.850  1.00 20.12           C  
ATOM   2251  CD  PRO A 155    -137.052 -15.508 -59.868  1.00 20.12           C  
ATOM   2252  HA  PRO A 155    -140.181 -15.028 -60.089  1.00 20.12           H  
ATOM   2253 1HB  PRO A 155    -139.380 -17.177 -61.569  1.00 20.12           H  
ATOM   2254 2HB  PRO A 155    -138.947 -15.508 -61.956  1.00 20.12           H  
ATOM   2255 1HG  PRO A 155    -137.356 -17.609 -60.404  1.00 20.12           H  
ATOM   2256 2HG  PRO A 155    -136.802 -16.602 -61.750  1.00 20.12           H  
ATOM   2257 1HD  PRO A 155    -136.289 -15.925 -59.289  1.00 20.12           H  
ATOM   2258 2HD  PRO A 155    -136.707 -14.617 -60.397  1.00 20.12           H  
ATOM   2259  N   GLU A 156    -140.648 -16.586 -57.891  1.00 20.55           N  
ATOM   2260  CA  GLU A 156    -141.544 -17.321 -56.992  1.00 20.55           C  
ATOM   2261  C   GLU A 156    -142.600 -16.273 -56.577  1.00 20.55           C  
ATOM   2262  O   GLU A 156    -143.710 -16.347 -57.092  1.00 20.55           O  
ATOM   2263  CB  GLU A 156    -140.866 -18.087 -55.830  1.00 20.55           C  
ATOM   2264  CG  GLU A 156    -140.041 -19.299 -56.260  1.00 20.55           C  
ATOM   2265  CD  GLU A 156    -139.412 -20.035 -55.088  1.00 20.55           C  
ATOM   2266  OE1 GLU A 156    -139.571 -19.593 -53.975  1.00 20.55           O  
ATOM   2267  OE2 GLU A 156    -138.771 -21.037 -55.314  1.00 20.55           O  
ATOM   2268  H   GLU A 156    -140.398 -15.645 -57.613  1.00 20.55           H  
ATOM   2269  HA  GLU A 156    -142.065 -18.088 -57.563  1.00 20.55           H  
ATOM   2270 1HB  GLU A 156    -140.171 -17.488 -55.297  1.00 20.55           H  
ATOM   2271 2HB  GLU A 156    -141.623 -18.424 -55.122  1.00 20.55           H  
ATOM   2272 1HG  GLU A 156    -140.676 -19.989 -56.809  1.00 20.55           H  
ATOM   2273 2HG  GLU A 156    -139.255 -18.962 -56.934  1.00 20.55           H  
ATOM   2274  N   PRO A 157    -142.302 -15.213 -55.772  1.00 20.96           N  
ATOM   2275  CA  PRO A 157    -143.237 -14.160 -55.434  1.00 20.96           C  
ATOM   2276  C   PRO A 157    -143.666 -13.395 -56.678  1.00 20.96           C  
ATOM   2277  O   PRO A 157    -144.671 -12.697 -56.637  1.00 20.96           O  
ATOM   2278  CB  PRO A 157    -142.456 -13.283 -54.454  1.00 20.96           C  
ATOM   2279  CG  PRO A 157    -141.030 -13.580 -54.736  1.00 20.96           C  
ATOM   2280  CD  PRO A 157    -141.016 -15.040 -55.105  1.00 20.96           C  
ATOM   2281  HA  PRO A 157    -144.114 -14.610 -54.941  1.00 20.96           H  
ATOM   2282 1HB  PRO A 157    -142.706 -12.225 -54.627  1.00 20.96           H  
ATOM   2283 2HB  PRO A 157    -142.751 -13.517 -53.419  1.00 20.96           H  
ATOM   2284 1HG  PRO A 157    -140.663 -12.944 -55.559  1.00 20.96           H  
ATOM   2285 2HG  PRO A 157    -140.408 -13.355 -53.856  1.00 20.96           H  
ATOM   2286 1HD  PRO A 157    -140.223 -15.185 -55.749  1.00 20.96           H  
ATOM   2287 2HD  PRO A 157    -140.953 -15.660 -54.199  1.00 20.96           H  
ATOM   2288  N   GLU A 158    -142.901 -13.472 -57.775  1.00 21.24           N  
ATOM   2289  CA  GLU A 158    -143.366 -12.842 -59.006  1.00 21.24           C  
ATOM   2290  C   GLU A 158    -144.471 -13.710 -59.689  1.00 21.24           C  
ATOM   2291  O   GLU A 158    -145.585 -13.222 -59.803  1.00 21.24           O  
ATOM   2292  CB  GLU A 158    -142.211 -12.467 -59.949  1.00 21.24           C  
ATOM   2293  CG  GLU A 158    -141.365 -11.315 -59.455  1.00 21.24           C  
ATOM   2294  CD  GLU A 158    -140.218 -10.995 -60.381  1.00 21.24           C  
ATOM   2295  OE1 GLU A 158    -140.026 -11.713 -61.337  1.00 21.24           O  
ATOM   2296  OE2 GLU A 158    -139.543 -10.022 -60.140  1.00 21.24           O  
ATOM   2297  H   GLU A 158    -142.002 -13.954 -57.771  1.00 21.24           H  
ATOM   2298  HA  GLU A 158    -143.836 -11.896 -58.737  1.00 21.24           H  
ATOM   2299 1HB  GLU A 158    -141.511 -13.262 -60.058  1.00 21.24           H  
ATOM   2300 2HB  GLU A 158    -142.601 -12.215 -60.936  1.00 21.24           H  
ATOM   2301 1HG  GLU A 158    -141.994 -10.434 -59.354  1.00 21.24           H  
ATOM   2302 2HG  GLU A 158    -140.973 -11.568 -58.466  1.00 21.24           H  
ATOM   2303  N   PRO A 159    -144.224 -14.976 -60.151  1.00 21.39           N  
ATOM   2304  CA  PRO A 159    -145.200 -15.893 -60.722  1.00 21.39           C  
ATOM   2305  C   PRO A 159    -146.316 -16.330 -59.798  1.00 21.39           C  
ATOM   2306  O   PRO A 159    -147.356 -16.738 -60.290  1.00 21.39           O  
ATOM   2307  CB  PRO A 159    -144.356 -17.088 -61.160  1.00 21.39           C  
ATOM   2308  CG  PRO A 159    -143.160 -16.993 -60.382  1.00 21.39           C  
ATOM   2309  CD  PRO A 159    -142.917 -15.503 -60.222  1.00 21.39           C  
ATOM   2310  HA  PRO A 159    -145.625 -15.432 -61.603  1.00 21.39           H  
ATOM   2311 1HB  PRO A 159    -144.909 -18.019 -60.971  1.00 21.39           H  
ATOM   2312 2HB  PRO A 159    -144.176 -17.033 -62.240  1.00 21.39           H  
ATOM   2313 1HG  PRO A 159    -143.308 -17.511 -59.431  1.00 21.39           H  
ATOM   2314 2HG  PRO A 159    -142.350 -17.507 -60.907  1.00 21.39           H  
ATOM   2315 1HD  PRO A 159    -142.394 -15.326 -59.341  1.00 21.39           H  
ATOM   2316 2HD  PRO A 159    -142.404 -15.117 -61.116  1.00 21.39           H  
ATOM   2317  N   GLU A 160    -146.150 -16.268 -58.475  1.00 21.44           N  
ATOM   2318  CA  GLU A 160    -147.288 -16.615 -57.635  1.00 21.44           C  
ATOM   2319  C   GLU A 160    -148.479 -15.717 -58.047  1.00 21.44           C  
ATOM   2320  O   GLU A 160    -149.476 -16.234 -58.540  1.00 21.44           O  
ATOM   2321  CB  GLU A 160    -146.938 -16.592 -56.131  1.00 21.44           C  
ATOM   2322  CG  GLU A 160    -146.138 -17.803 -55.646  1.00 21.44           C  
ATOM   2323  CD  GLU A 160    -145.653 -17.662 -54.218  1.00 21.44           C  
ATOM   2324  OE1 GLU A 160    -145.837 -16.611 -53.643  1.00 21.44           O  
ATOM   2325  OE2 GLU A 160    -145.094 -18.605 -53.705  1.00 21.44           O  
ATOM   2326  H   GLU A 160    -145.263 -16.010 -58.045  1.00 21.44           H  
ATOM   2327  HA  GLU A 160    -147.572 -17.641 -57.855  1.00 21.44           H  
ATOM   2328 1HB  GLU A 160    -146.270 -15.775 -55.907  1.00 21.44           H  
ATOM   2329 2HB  GLU A 160    -147.839 -16.488 -55.524  1.00 21.44           H  
ATOM   2330 1HG  GLU A 160    -146.789 -18.672 -55.694  1.00 21.44           H  
ATOM   2331 2HG  GLU A 160    -145.300 -17.988 -56.305  1.00 21.44           H  
ATOM   2332  N   PRO A 161    -148.402 -14.372 -57.948  1.00 21.43           N  
ATOM   2333  CA  PRO A 161    -149.385 -13.439 -58.446  1.00 21.43           C  
ATOM   2334  C   PRO A 161    -149.265 -13.186 -59.956  1.00 21.43           C  
ATOM   2335  O   PRO A 161    -149.096 -12.050 -60.393  1.00 21.43           O  
ATOM   2336  CB  PRO A 161    -149.078 -12.182 -57.637  1.00 21.43           C  
ATOM   2337  CG  PRO A 161    -147.625 -12.252 -57.417  1.00 21.43           C  
ATOM   2338  CD  PRO A 161    -147.352 -13.721 -57.199  1.00 21.43           C  
ATOM   2339  HA  PRO A 161    -150.384 -13.819 -58.195  1.00 21.43           H  
ATOM   2340 1HB  PRO A 161    -149.388 -11.290 -58.199  1.00 21.43           H  
ATOM   2341 2HB  PRO A 161    -149.655 -12.192 -56.701  1.00 21.43           H  
ATOM   2342 1HG  PRO A 161    -147.082 -11.859 -58.289  1.00 21.43           H  
ATOM   2343 2HG  PRO A 161    -147.328 -11.641 -56.556  1.00 21.43           H  
ATOM   2344 1HD  PRO A 161    -146.395 -13.958 -57.585  1.00 21.43           H  
ATOM   2345 2HD  PRO A 161    -147.441 -13.916 -56.134  1.00 21.43           H  
ATOM   2346  N   GLU A 162    -149.384 -14.253 -60.737  1.00 21.41           N  
ATOM   2347  CA  GLU A 162    -149.474 -14.193 -62.204  1.00 21.41           C  
ATOM   2348  C   GLU A 162    -150.731 -14.940 -62.609  1.00 21.41           C  
ATOM   2349  O   GLU A 162    -151.674 -14.273 -63.017  1.00 21.41           O  
ATOM   2350  CB  GLU A 162    -148.208 -14.568 -62.987  1.00 21.41           C  
ATOM   2351  CG  GLU A 162    -147.111 -13.501 -62.914  1.00 21.41           C  
ATOM   2352  CD  GLU A 162    -145.828 -13.855 -63.666  1.00 21.41           C  
ATOM   2353  OE1 GLU A 162    -145.740 -14.946 -64.186  1.00 21.41           O  
ATOM   2354  OE2 GLU A 162    -144.935 -13.039 -63.696  1.00 21.41           O  
ATOM   2355  H   GLU A 162    -149.479 -15.146 -60.254  1.00 21.41           H  
ATOM   2356  HA  GLU A 162    -149.641 -13.156 -62.484  1.00 21.41           H  
ATOM   2357 1HB  GLU A 162    -147.769 -15.466 -62.610  1.00 21.41           H  
ATOM   2358 2HB  GLU A 162    -148.460 -14.730 -64.040  1.00 21.41           H  
ATOM   2359 1HG  GLU A 162    -147.512 -12.583 -63.336  1.00 21.41           H  
ATOM   2360 2HG  GLU A 162    -146.889 -13.309 -61.877  1.00 21.41           H  
ATOM   2361  N   PRO A 163    -150.908 -16.268 -62.383  1.00 21.42           N  
ATOM   2362  CA  PRO A 163    -152.152 -16.976 -62.649  1.00 21.42           C  
ATOM   2363  C   PRO A 163    -153.163 -16.706 -61.517  1.00 21.42           C  
ATOM   2364  O   PRO A 163    -153.754 -17.616 -60.940  1.00 21.42           O  
ATOM   2365  CB  PRO A 163    -151.690 -18.428 -62.698  1.00 21.42           C  
ATOM   2366  CG  PRO A 163    -150.579 -18.477 -61.703  1.00 21.42           C  
ATOM   2367  CD  PRO A 163    -149.859 -17.148 -61.861  1.00 21.42           C  
ATOM   2368  HA  PRO A 163    -152.542 -16.658 -63.623  1.00 21.42           H  
ATOM   2369 1HB  PRO A 163    -152.527 -19.101 -62.442  1.00 21.42           H  
ATOM   2370 2HB  PRO A 163    -151.364 -18.693 -63.713  1.00 21.42           H  
ATOM   2371 1HG  PRO A 163    -150.986 -18.609 -60.689  1.00 21.42           H  
ATOM   2372 2HG  PRO A 163    -149.924 -19.338 -61.897  1.00 21.42           H  
ATOM   2373 1HD  PRO A 163    -149.561 -16.844 -60.895  1.00 21.42           H  
ATOM   2374 2HD  PRO A 163    -149.024 -17.262 -62.554  1.00 21.42           H  
ATOM   2375  N   GLU A 164    -153.324 -15.415 -61.253  1.00 21.48           N  
ATOM   2376  CA  GLU A 164    -154.193 -14.714 -60.352  1.00 21.48           C  
ATOM   2377  C   GLU A 164    -154.544 -13.429 -61.154  1.00 21.48           C  
ATOM   2378  O   GLU A 164    -155.517 -13.500 -61.886  1.00 21.48           O  
ATOM   2379  CB  GLU A 164    -153.596 -14.534 -58.928  1.00 21.48           C  
ATOM   2380  CG  GLU A 164    -153.507 -15.798 -58.079  1.00 21.48           C  
ATOM   2381  CD  GLU A 164    -152.886 -15.539 -56.709  1.00 21.48           C  
ATOM   2382  OE1 GLU A 164    -152.460 -14.427 -56.475  1.00 21.48           O  
ATOM   2383  OE2 GLU A 164    -152.849 -16.444 -55.904  1.00 21.48           O  
ATOM   2384  H   GLU A 164    -152.778 -14.812 -61.827  1.00 21.48           H  
ATOM   2385  HA  GLU A 164    -155.114 -15.281 -60.229  1.00 21.48           H  
ATOM   2386 1HB  GLU A 164    -152.567 -14.270 -58.961  1.00 21.48           H  
ATOM   2387 2HB  GLU A 164    -154.150 -13.772 -58.372  1.00 21.48           H  
ATOM   2388 1HG  GLU A 164    -154.503 -16.207 -57.944  1.00 21.48           H  
ATOM   2389 2HG  GLU A 164    -152.905 -16.536 -58.604  1.00 21.48           H  
ATOM   2390  N   PRO A 165    -153.753 -12.315 -61.183  1.00 21.58           N  
ATOM   2391  CA  PRO A 165    -154.063 -11.094 -61.918  1.00 21.58           C  
ATOM   2392  C   PRO A 165    -154.145 -11.268 -63.436  1.00 21.58           C  
ATOM   2393  O   PRO A 165    -154.794 -10.471 -64.108  1.00 21.58           O  
ATOM   2394  CB  PRO A 165    -152.910 -10.170 -61.556  1.00 21.58           C  
ATOM   2395  CG  PRO A 165    -151.818 -11.069 -61.164  1.00 21.58           C  
ATOM   2396  CD  PRO A 165    -152.491 -12.237 -60.496  1.00 21.58           C  
ATOM   2397  HA  PRO A 165    -154.990 -10.676 -61.523  1.00 21.58           H  
ATOM   2398 1HB  PRO A 165    -152.660  -9.543 -62.422  1.00 21.58           H  
ATOM   2399 2HB  PRO A 165    -153.226  -9.492 -60.747  1.00 21.58           H  
ATOM   2400 1HG  PRO A 165    -151.246 -11.368 -62.054  1.00 21.58           H  
ATOM   2401 2HG  PRO A 165    -151.121 -10.540 -60.499  1.00 21.58           H  
ATOM   2402 1HD  PRO A 165    -151.911 -13.117 -60.684  1.00 21.58           H  
ATOM   2403 2HD  PRO A 165    -152.621 -12.014 -59.425  1.00 21.58           H  
ATOM   2404  N   GLU A 166    -153.518 -12.308 -63.997  1.00 21.69           N  
ATOM   2405  CA  GLU A 166    -153.657 -12.527 -65.432  1.00 21.69           C  
ATOM   2406  C   GLU A 166    -155.074 -13.042 -65.741  1.00 21.69           C  
ATOM   2407  O   GLU A 166    -155.709 -12.490 -66.637  1.00 21.69           O  
ATOM   2408  CB  GLU A 166    -152.541 -13.400 -66.035  1.00 21.69           C  
ATOM   2409  CG  GLU A 166    -151.198 -12.710 -66.118  1.00 21.69           C  
ATOM   2410  CD  GLU A 166    -150.122 -13.583 -66.710  1.00 21.69           C  
ATOM   2411  OE1 GLU A 166    -150.381 -14.737 -66.967  1.00 21.69           O  
ATOM   2412  OE2 GLU A 166    -149.043 -13.085 -66.927  1.00 21.69           O  
ATOM   2413  H   GLU A 166    -152.931 -12.940 -63.458  1.00 21.69           H  
ATOM   2414  HA  GLU A 166    -153.561 -11.563 -65.925  1.00 21.69           H  
ATOM   2415 1HB  GLU A 166    -152.355 -14.275 -65.446  1.00 21.69           H  
ATOM   2416 2HB  GLU A 166    -152.827 -13.718 -67.039  1.00 21.69           H  
ATOM   2417 1HG  GLU A 166    -151.299 -11.812 -66.724  1.00 21.69           H  
ATOM   2418 2HG  GLU A 166    -150.900 -12.410 -65.109  1.00 21.69           H  
ATOM   2419  N   PRO A 167    -155.555 -14.166 -65.155  1.00 21.79           N  
ATOM   2420  CA  PRO A 167    -156.931 -14.617 -65.210  1.00 21.79           C  
ATOM   2421  C   PRO A 167    -157.925 -13.742 -64.428  1.00 21.79           C  
ATOM   2422  O   PRO A 167    -159.101 -13.815 -64.706  1.00 21.79           O  
ATOM   2423  CB  PRO A 167    -156.859 -16.048 -64.692  1.00 21.79           C  
ATOM   2424  CG  PRO A 167    -155.657 -16.082 -63.835  1.00 21.79           C  
ATOM   2425  CD  PRO A 167    -154.682 -15.145 -64.513  1.00 21.79           C  
ATOM   2426  HA  PRO A 167    -157.229 -14.638 -66.273  1.00 21.79           H  
ATOM   2427 1HB  PRO A 167    -157.781 -16.288 -64.139  1.00 21.79           H  
ATOM   2428 2HB  PRO A 167    -156.813 -16.750 -65.537  1.00 21.79           H  
ATOM   2429 1HG  PRO A 167    -155.914 -15.779 -62.816  1.00 21.79           H  
ATOM   2430 2HG  PRO A 167    -155.277 -17.113 -63.775  1.00 21.79           H  
ATOM   2431 1HD  PRO A 167    -154.063 -14.712 -63.774  1.00 21.79           H  
ATOM   2432 2HD  PRO A 167    -154.112 -15.698 -65.266  1.00 21.79           H  
ATOM   2433  N   GLU A 168    -157.508 -12.881 -63.480  1.00 21.86           N  
ATOM   2434  CA  GLU A 168    -158.515 -12.034 -62.803  1.00 21.86           C  
ATOM   2435  C   GLU A 168    -159.464 -11.366 -63.780  1.00 21.86           C  
ATOM   2436  O   GLU A 168    -160.659 -11.394 -63.534  1.00 21.86           O  
ATOM   2437  CB  GLU A 168    -157.960 -11.009 -61.808  1.00 21.86           C  
ATOM   2438  CG  GLU A 168    -157.643 -11.578 -60.391  1.00 21.86           C  
ATOM   2439  CD  GLU A 168    -156.974 -10.606 -59.422  1.00 21.86           C  
ATOM   2440  OE1 GLU A 168    -156.524  -9.567 -59.847  1.00 21.86           O  
ATOM   2441  OE2 GLU A 168    -156.931 -10.910 -58.252  1.00 21.86           O  
ATOM   2442  H   GLU A 168    -156.535 -12.827 -63.193  1.00 21.86           H  
ATOM   2443  HA  GLU A 168    -159.125 -12.707 -62.198  1.00 21.86           H  
ATOM   2444 1HB  GLU A 168    -157.062 -10.581 -62.214  1.00 21.86           H  
ATOM   2445 2HB  GLU A 168    -158.677 -10.192 -61.687  1.00 21.86           H  
ATOM   2446 1HG  GLU A 168    -158.593 -11.872 -59.951  1.00 21.86           H  
ATOM   2447 2HG  GLU A 168    -157.064 -12.462 -60.459  1.00 21.86           H  
ATOM   2448  N   PRO A 169    -159.032 -10.758 -64.903  1.00 21.92           N  
ATOM   2449  CA  PRO A 169    -159.928 -10.246 -65.911  1.00 21.92           C  
ATOM   2450  C   PRO A 169    -160.552 -11.365 -66.762  1.00 21.92           C  
ATOM   2451  O   PRO A 169    -160.462 -11.365 -67.996  1.00 21.92           O  
ATOM   2452  CB  PRO A 169    -159.028  -9.282 -66.688  1.00 21.92           C  
ATOM   2453  CG  PRO A 169    -157.674  -9.873 -66.563  1.00 21.92           C  
ATOM   2454  CD  PRO A 169    -157.636 -10.378 -65.134  1.00 21.92           C  
ATOM   2455  HA  PRO A 169    -160.711  -9.671 -65.404  1.00 21.92           H  
ATOM   2456 1HB  PRO A 169    -159.368  -9.209 -67.730  1.00 21.92           H  
ATOM   2457 2HB  PRO A 169    -159.099  -8.273 -66.253  1.00 21.92           H  
ATOM   2458 1HG  PRO A 169    -157.532 -10.689 -67.292  1.00 21.92           H  
ATOM   2459 2HG  PRO A 169    -156.898  -9.116 -66.766  1.00 21.92           H  
ATOM   2460 1HD  PRO A 169    -156.971 -11.168 -65.110  1.00 21.92           H  
ATOM   2461 2HD  PRO A 169    -157.338  -9.581 -64.443  1.00 21.92           H  
ATOM   2462  N   GLU A 170    -161.232 -12.272 -66.066  1.00 21.96           N  
ATOM   2463  CA  GLU A 170    -162.075 -13.369 -66.515  1.00 21.96           C  
ATOM   2464  C   GLU A 170    -163.248 -13.262 -65.522  1.00 21.96           C  
ATOM   2465  O   GLU A 170    -164.253 -12.688 -65.900  1.00 21.96           O  
ATOM   2466  CB  GLU A 170    -161.369 -14.741 -66.642  1.00 21.96           C  
ATOM   2467  CG  GLU A 170    -160.323 -14.833 -67.756  1.00 21.96           C  
ATOM   2468  CD  GLU A 170    -159.626 -16.190 -67.807  1.00 21.96           C  
ATOM   2469  OE1 GLU A 170    -159.896 -17.014 -66.963  1.00 21.96           O  
ATOM   2470  OE2 GLU A 170    -158.822 -16.392 -68.690  1.00 21.96           O  
ATOM   2471  H   GLU A 170    -161.190 -12.140 -65.061  1.00 21.96           H  
ATOM   2472  HA  GLU A 170    -162.468 -13.141 -67.508  1.00 21.96           H  
ATOM   2473 1HB  GLU A 170    -160.825 -15.004 -65.787  1.00 21.96           H  
ATOM   2474 2HB  GLU A 170    -162.116 -15.519 -66.805  1.00 21.96           H  
ATOM   2475 1HG  GLU A 170    -160.805 -14.639 -68.710  1.00 21.96           H  
ATOM   2476 2HG  GLU A 170    -159.573 -14.058 -67.591  1.00 21.96           H  
ATOM   2477  N   PRO A 171    -163.148 -13.595 -64.197  1.00 22.00           N  
ATOM   2478  CA  PRO A 171    -164.204 -13.363 -63.218  1.00 22.00           C  
ATOM   2479  C   PRO A 171    -164.278 -11.892 -62.756  1.00 22.00           C  
ATOM   2480  O   PRO A 171    -164.317 -11.599 -61.562  1.00 22.00           O  
ATOM   2481  CB  PRO A 171    -163.789 -14.289 -62.075  1.00 22.00           C  
ATOM   2482  CG  PRO A 171    -162.307 -14.287 -62.136  1.00 22.00           C  
ATOM   2483  CD  PRO A 171    -162.007 -14.296 -63.618  1.00 22.00           C  
ATOM   2484  HA  PRO A 171    -165.159 -13.694 -63.631  1.00 22.00           H  
ATOM   2485 1HB  PRO A 171    -164.181 -13.907 -61.120  1.00 22.00           H  
ATOM   2486 2HB  PRO A 171    -164.229 -15.288 -62.229  1.00 22.00           H  
ATOM   2487 1HG  PRO A 171    -161.904 -13.382 -61.646  1.00 22.00           H  
ATOM   2488 2HG  PRO A 171    -161.886 -15.156 -61.603  1.00 22.00           H  
ATOM   2489 1HD  PRO A 171    -161.129 -13.770 -63.773  1.00 22.00           H  
ATOM   2490 2HD  PRO A 171    -161.961 -15.334 -63.960  1.00 22.00           H  
ATOM   2491  N   GLU A 172    -164.335 -11.008 -63.744  1.00 22.07           N  
ATOM   2492  CA  GLU A 172    -164.527  -9.563 -63.712  1.00 22.07           C  
ATOM   2493  C   GLU A 172    -165.389  -9.327 -64.972  1.00 22.07           C  
ATOM   2494  O   GLU A 172    -166.596  -9.142 -64.828  1.00 22.07           O  
ATOM   2495  CB  GLU A 172    -163.230  -8.726 -63.568  1.00 22.07           C  
ATOM   2496  CG  GLU A 172    -162.557  -8.787 -62.212  1.00 22.07           C  
ATOM   2497  CD  GLU A 172    -161.304  -7.937 -62.156  1.00 22.07           C  
ATOM   2498  OE1 GLU A 172    -160.902  -7.438 -63.184  1.00 22.07           O  
ATOM   2499  OE2 GLU A 172    -160.766  -7.767 -61.085  1.00 22.07           O  
ATOM   2500  H   GLU A 172    -164.304 -11.421 -64.662  1.00 22.07           H  
ATOM   2501  HA  GLU A 172    -165.134  -9.301 -62.845  1.00 22.07           H  
ATOM   2502 1HB  GLU A 172    -162.458  -9.088 -64.182  1.00 22.07           H  
ATOM   2503 2HB  GLU A 172    -163.421  -7.683 -63.824  1.00 22.07           H  
ATOM   2504 1HG  GLU A 172    -163.254  -8.464 -61.442  1.00 22.07           H  
ATOM   2505 2HG  GLU A 172    -162.285  -9.821 -62.009  1.00 22.07           H  
ATOM   2506  N   PRO A 173    -164.886  -9.514 -66.220  1.00 22.14           N  
ATOM   2507  CA  PRO A 173    -165.682  -9.555 -67.435  1.00 22.14           C  
ATOM   2508  C   PRO A 173    -166.402 -10.915 -67.615  1.00 22.14           C  
ATOM   2509  O   PRO A 173    -166.324 -11.554 -68.664  1.00 22.14           O  
ATOM   2510  CB  PRO A 173    -164.637  -9.318 -68.519  1.00 22.14           C  
ATOM   2511  CG  PRO A 173    -163.418  -9.933 -67.969  1.00 22.14           C  
ATOM   2512  CD  PRO A 173    -163.468  -9.591 -66.486  1.00 22.14           C  
ATOM   2513  HA  PRO A 173    -166.393  -8.722 -67.412  1.00 22.14           H  
ATOM   2514 1HB  PRO A 173    -164.960  -9.792 -69.455  1.00 22.14           H  
ATOM   2515 2HB  PRO A 173    -164.532  -8.243 -68.718  1.00 22.14           H  
ATOM   2516 1HG  PRO A 173    -163.438 -11.019 -68.143  1.00 22.14           H  
ATOM   2517 2HG  PRO A 173    -162.513  -9.547 -68.470  1.00 22.14           H  
ATOM   2518 1HD  PRO A 173    -163.021 -10.370 -65.917  1.00 22.14           H  
ATOM   2519 2HD  PRO A 173    -162.987  -8.615 -66.333  1.00 22.14           H  
ATOM   2520  N   GLU A 174    -167.127 -11.282 -66.561  1.00 22.23           N  
ATOM   2521  CA  GLU A 174    -168.056 -12.399 -66.387  1.00 22.23           C  
ATOM   2522  C   GLU A 174    -169.187 -11.864 -65.496  1.00 22.23           C  
ATOM   2523  O   GLU A 174    -170.301 -11.773 -65.972  1.00 22.23           O  
ATOM   2524  CB  GLU A 174    -167.420 -13.718 -65.884  1.00 22.23           C  
ATOM   2525  CG  GLU A 174    -166.583 -14.498 -66.889  1.00 22.23           C  
ATOM   2526  CD  GLU A 174    -165.900 -15.695 -66.247  1.00 22.23           C  
ATOM   2527  OE1 GLU A 174    -166.018 -15.846 -65.049  1.00 22.23           O  
ATOM   2528  OE2 GLU A 174    -165.268 -16.453 -66.948  1.00 22.23           O  
ATOM   2529  H   GLU A 174    -167.068 -10.640 -65.786  1.00 22.23           H  
ATOM   2530  HA  GLU A 174    -168.497 -12.636 -67.354  1.00 22.23           H  
ATOM   2531 1HB  GLU A 174    -166.723 -13.531 -65.125  1.00 22.23           H  
ATOM   2532 2HB  GLU A 174    -168.195 -14.375 -65.478  1.00 22.23           H  
ATOM   2533 1HG  GLU A 174    -167.242 -14.859 -67.673  1.00 22.23           H  
ATOM   2534 2HG  GLU A 174    -165.848 -13.850 -67.351  1.00 22.23           H  
ATOM   2535  N   PRO A 175    -168.955 -11.463 -64.214  1.00 22.31           N  
ATOM   2536  CA  PRO A 175    -169.927 -10.821 -63.345  1.00 22.31           C  
ATOM   2537  C   PRO A 175    -170.348  -9.453 -63.868  1.00 22.31           C  
ATOM   2538  O   PRO A 175    -171.329  -8.904 -63.388  1.00 22.31           O  
ATOM   2539  CB  PRO A 175    -169.212 -10.744 -61.996  1.00 22.31           C  
ATOM   2540  CG  PRO A 175    -167.782 -10.815 -62.324  1.00 22.31           C  
ATOM   2541  CD  PRO A 175    -167.713 -11.755 -63.512  1.00 22.31           C  
ATOM   2542  HA  PRO A 175    -170.808 -11.481 -63.269  1.00 22.31           H  
ATOM   2543 1HB  PRO A 175    -169.480  -9.806 -61.490  1.00 22.31           H  
ATOM   2544 2HB  PRO A 175    -169.537 -11.568 -61.351  1.00 22.31           H  
ATOM   2545 1HG  PRO A 175    -167.427  -9.802 -62.551  1.00 22.31           H  
ATOM   2546 2HG  PRO A 175    -167.199 -11.172 -61.457  1.00 22.31           H  
ATOM   2547 1HD  PRO A 175    -166.864 -11.539 -64.079  1.00 22.31           H  
ATOM   2548 2HD  PRO A 175    -167.715 -12.795 -63.155  1.00 22.31           H  
ATOM   2549  N   GLU A 176    -169.584  -8.866 -64.795  1.00 22.37           N  
ATOM   2550  CA  GLU A 176    -170.020  -7.638 -65.451  1.00 22.37           C  
ATOM   2551  C   GLU A 176    -170.981  -8.071 -66.619  1.00 22.37           C  
ATOM   2552  O   GLU A 176    -172.189  -7.834 -66.522  1.00 22.37           O  
ATOM   2553  CB  GLU A 176    -168.818  -6.740 -65.833  1.00 22.37           C  
ATOM   2554  CG  GLU A 176    -168.117  -6.098 -64.644  1.00 22.37           C  
ATOM   2555  CD  GLU A 176    -166.894  -5.294 -65.044  1.00 22.37           C  
ATOM   2556  OE1 GLU A 176    -166.551  -5.297 -66.205  1.00 22.37           O  
ATOM   2557  OE2 GLU A 176    -166.302  -4.682 -64.184  1.00 22.37           O  
ATOM   2558  H   GLU A 176    -168.693  -9.269 -65.061  1.00 22.37           H  
ATOM   2559  HA  GLU A 176    -170.616  -7.058 -64.743  1.00 22.37           H  
ATOM   2560 1HB  GLU A 176    -168.016  -7.305 -66.261  1.00 22.37           H  
ATOM   2561 2HB  GLU A 176    -169.124  -5.965 -66.537  1.00 22.37           H  
ATOM   2562 1HG  GLU A 176    -168.815  -5.446 -64.121  1.00 22.37           H  
ATOM   2563 2HG  GLU A 176    -167.810  -6.889 -63.956  1.00 22.37           H  
ATOM   2564  N   PRO A 177    -170.524  -8.754 -67.705  1.00 22.45           N  
ATOM   2565  CA  PRO A 177    -171.337  -9.321 -68.770  1.00 22.45           C  
ATOM   2566  C   PRO A 177    -172.024 -10.635 -68.373  1.00 22.45           C  
ATOM   2567  O   PRO A 177    -171.876 -11.669 -69.025  1.00 22.45           O  
ATOM   2568  CB  PRO A 177    -170.323  -9.525 -69.891  1.00 22.45           C  
ATOM   2569  CG  PRO A 177    -169.084  -9.796 -69.184  1.00 22.45           C  
ATOM   2570  CD  PRO A 177    -169.133  -8.874 -67.980  1.00 22.45           C  
ATOM   2571  HA  PRO A 177    -172.079  -8.577 -69.072  1.00 22.45           H  
ATOM   2572 1HB  PRO A 177    -170.633 -10.365 -70.529  1.00 22.45           H  
ATOM   2573 2HB  PRO A 177    -170.272  -8.633 -70.530  1.00 22.45           H  
ATOM   2574 1HG  PRO A 177    -169.051 -10.856 -68.901  1.00 22.45           H  
ATOM   2575 2HG  PRO A 177    -168.209  -9.608 -69.831  1.00 22.45           H  
ATOM   2576 1HD  PRO A 177    -168.642  -9.302 -67.156  1.00 22.45           H  
ATOM   2577 2HD  PRO A 177    -168.715  -7.909 -68.287  1.00 22.45           H  
ATOM   2578  N   GLU A 178    -172.837 -10.516 -67.338  1.00 22.51           N  
ATOM   2579  CA  GLU A 178    -173.738 -11.523 -66.784  1.00 22.51           C  
ATOM   2580  C   GLU A 178    -174.993 -10.748 -66.369  1.00 22.51           C  
ATOM   2581  O   GLU A 178    -176.026 -10.938 -67.001  1.00 22.51           O  
ATOM   2582  CB  GLU A 178    -173.133 -12.420 -65.684  1.00 22.51           C  
ATOM   2583  CG  GLU A 178    -174.118 -13.410 -65.085  1.00 22.51           C  
ATOM   2584  CD  GLU A 178    -173.513 -14.295 -64.022  1.00 22.51           C  
ATOM   2585  OE1 GLU A 178    -172.348 -14.154 -63.735  1.00 22.51           O  
ATOM   2586  OE2 GLU A 178    -174.225 -15.114 -63.496  1.00 22.51           O  
ATOM   2587  H   GLU A 178    -172.827  -9.602 -66.899  1.00 22.51           H  
ATOM   2588  HA  GLU A 178    -174.026 -12.206 -67.579  1.00 22.51           H  
ATOM   2589 1HB  GLU A 178    -172.391 -13.054 -66.164  1.00 22.51           H  
ATOM   2590 2HB  GLU A 178    -172.602 -11.903 -64.923  1.00 22.51           H  
ATOM   2591 1HG  GLU A 178    -174.951 -12.859 -64.651  1.00 22.51           H  
ATOM   2592 2HG  GLU A 178    -174.510 -14.033 -65.886  1.00 22.51           H  
ATOM   2593  N   PRO A 179    -174.953  -9.819 -65.391  1.00 22.57           N  
ATOM   2594  CA  PRO A 179    -176.027  -8.913 -65.088  1.00 22.57           C  
ATOM   2595  C   PRO A 179    -176.264  -7.952 -66.241  1.00 22.57           C  
ATOM   2596  O   PRO A 179    -177.273  -7.276 -66.239  1.00 22.57           O  
ATOM   2597  CB  PRO A 179    -175.564  -8.204 -63.827  1.00 22.57           C  
ATOM   2598  CG  PRO A 179    -174.117  -8.334 -63.851  1.00 22.57           C  
ATOM   2599  CD  PRO A 179    -173.861  -9.692 -64.477  1.00 22.57           C  
ATOM   2600  HA  PRO A 179    -176.935  -9.495 -64.881  1.00 22.57           H  
ATOM   2601 1HB  PRO A 179    -175.894  -7.153 -63.843  1.00 22.57           H  
ATOM   2602 2HB  PRO A 179    -176.020  -8.670 -62.943  1.00 22.57           H  
ATOM   2603 1HG  PRO A 179    -173.666  -7.510 -64.428  1.00 22.57           H  
ATOM   2604 2HG  PRO A 179    -173.709  -8.256 -62.832  1.00 22.57           H  
ATOM   2605 1HD  PRO A 179    -172.929  -9.656 -64.978  1.00 22.57           H  
ATOM   2606 2HD  PRO A 179    -173.893 -10.473 -63.703  1.00 22.57           H  
ATOM   2607  N   ALA A 180    -175.319  -7.776 -67.176  1.00 22.62           N  
ATOM   2608  CA  ALA A 180    -175.673  -6.978 -68.350  1.00 22.62           C  
ATOM   2609  C   ALA A 180    -176.624  -7.814 -69.303  1.00 22.62           C  
ATOM   2610  O   ALA A 180    -177.759  -7.396 -69.531  1.00 22.62           O  
ATOM   2611  CB  ALA A 180    -174.429  -6.419 -69.042  1.00 22.62           C  
ATOM   2612  H   ALA A 180    -174.399  -8.203 -67.105  1.00 22.62           H  
ATOM   2613  HA  ALA A 180    -176.252  -6.116 -68.010  1.00 22.62           H  
ATOM   2614 1HB  ALA A 180    -174.740  -5.794 -69.875  1.00 22.62           H  
ATOM   2615 2HB  ALA A 180    -173.872  -5.812 -68.325  1.00 22.62           H  
ATOM   2616 3HB  ALA A 180    -173.772  -7.157 -69.407  1.00 22.62           H  
ATOM   2617  N   PRO A 181    -176.223  -8.983 -69.892  1.00 22.66           N  
ATOM   2618  CA  PRO A 181    -177.079  -9.832 -70.712  1.00 22.66           C  
ATOM   2619  C   PRO A 181    -178.273 -10.472 -69.996  1.00 22.66           C  
ATOM   2620  O   PRO A 181    -179.274 -10.770 -70.642  1.00 22.66           O  
ATOM   2621  CB  PRO A 181    -176.108 -10.912 -71.202  1.00 22.66           C  
ATOM   2622  CG  PRO A 181    -175.001 -10.888 -70.244  1.00 22.66           C  
ATOM   2623  CD  PRO A 181    -174.873  -9.449 -69.851  1.00 22.66           C  
ATOM   2624  HA  PRO A 181    -177.407  -9.257 -71.576  1.00 22.66           H  
ATOM   2625 1HB  PRO A 181    -176.613 -11.889 -71.224  1.00 22.66           H  
ATOM   2626 2HB  PRO A 181    -175.789 -10.695 -72.231  1.00 22.66           H  
ATOM   2627 1HG  PRO A 181    -175.245 -11.546 -69.408  1.00 22.66           H  
ATOM   2628 2HG  PRO A 181    -174.081 -11.285 -70.703  1.00 22.66           H  
ATOM   2629 1HD  PRO A 181    -174.481  -9.368 -68.899  1.00 22.66           H  
ATOM   2630 2HD  PRO A 181    -174.264  -8.944 -70.610  1.00 22.66           H  
ATOM   2631  N   ALA A 182    -178.221 -10.650 -68.678  1.00 22.68           N  
ATOM   2632  CA  ALA A 182    -179.359 -11.232 -67.969  1.00 22.68           C  
ATOM   2633  C   ALA A 182    -180.653 -10.381 -68.122  1.00 22.68           C  
ATOM   2634  O   ALA A 182    -181.696 -10.953 -68.396  1.00 22.68           O  
ATOM   2635  CB  ALA A 182    -178.996 -11.509 -66.509  1.00 22.68           C  
ATOM   2636  H   ALA A 182    -177.380 -10.438 -68.144  1.00 22.68           H  
ATOM   2637  HA  ALA A 182    -179.575 -12.200 -68.433  1.00 22.68           H  
ATOM   2638 1HB  ALA A 182    -179.835 -11.992 -66.019  1.00 22.68           H  
ATOM   2639 2HB  ALA A 182    -178.138 -12.171 -66.482  1.00 22.68           H  
ATOM   2640 3HB  ALA A 182    -178.743 -10.636 -65.966  1.00 22.68           H  
ATOM   2641  N   PRO A 183    -180.646  -9.039 -67.876  1.00 22.67           N  
ATOM   2642  CA  PRO A 183    -181.721  -8.116 -68.166  1.00 22.67           C  
ATOM   2643  C   PRO A 183    -181.774  -7.715 -69.633  1.00 22.67           C  
ATOM   2644  O   PRO A 183    -182.754  -7.116 -70.042  1.00 22.67           O  
ATOM   2645  CB  PRO A 183    -181.382  -6.915 -67.291  1.00 22.67           C  
ATOM   2646  CG  PRO A 183    -179.967  -6.958 -67.181  1.00 22.67           C  
ATOM   2647  CD  PRO A 183    -179.629  -8.424 -67.115  1.00 22.67           C  
ATOM   2648  HA  PRO A 183    -182.665  -8.559 -67.858  1.00 22.67           H  
ATOM   2649 1HB  PRO A 183    -181.744  -5.989 -67.757  1.00 22.67           H  
ATOM   2650 2HB  PRO A 183    -181.889  -7.009 -66.324  1.00 22.67           H  
ATOM   2651 1HG  PRO A 183    -179.504  -6.463 -68.049  1.00 22.67           H  
ATOM   2652 2HG  PRO A 183    -179.631  -6.411 -66.291  1.00 22.67           H  
ATOM   2653 1HD  PRO A 183    -178.691  -8.566 -67.540  1.00 22.67           H  
ATOM   2654 2HD  PRO A 183    -179.682  -8.717 -66.070  1.00 22.67           H  
ATOM   2655  N   ALA A 184    -180.774  -8.036 -70.463  1.00 22.64           N  
ATOM   2656  CA  ALA A 184    -180.896  -7.659 -71.874  1.00 22.64           C  
ATOM   2657  C   ALA A 184    -182.268  -8.079 -72.430  1.00 22.64           C  
ATOM   2658  O   ALA A 184    -182.847  -7.302 -73.184  1.00 22.64           O  
ATOM   2659  CB  ALA A 184    -179.782  -8.216 -72.721  1.00 22.64           C  
ATOM   2660  H   ALA A 184    -179.914  -8.472 -70.130  1.00 22.64           H  
ATOM   2661  HA  ALA A 184    -180.840  -6.570 -71.935  1.00 22.64           H  
ATOM   2662 1HB  ALA A 184    -179.907  -7.878 -73.747  1.00 22.64           H  
ATOM   2663 2HB  ALA A 184    -178.847  -7.838 -72.329  1.00 22.64           H  
ATOM   2664 3HB  ALA A 184    -179.770  -9.296 -72.703  1.00 22.64           H  
ATOM   2665  N   PRO A 185    -182.853  -9.266 -72.138  1.00 22.61           N  
ATOM   2666  CA  PRO A 185    -184.215  -9.574 -72.499  1.00 22.61           C  
ATOM   2667  C   PRO A 185    -185.212  -8.905 -71.539  1.00 22.61           C  
ATOM   2668  O   PRO A 185    -186.035  -9.558 -70.900  1.00 22.61           O  
ATOM   2669  CB  PRO A 185    -184.237 -11.104 -72.448  1.00 22.61           C  
ATOM   2670  CG  PRO A 185    -183.226 -11.452 -71.409  1.00 22.61           C  
ATOM   2671  CD  PRO A 185    -182.117 -10.443 -71.620  1.00 22.61           C  
ATOM   2672  HA  PRO A 185    -184.394  -9.231 -73.521  1.00 22.61           H  
ATOM   2673 1HB  PRO A 185    -185.247 -11.450 -72.183  1.00 22.61           H  
ATOM   2674 2HB  PRO A 185    -184.009 -11.517 -73.439  1.00 22.61           H  
ATOM   2675 1HG  PRO A 185    -183.661 -11.377 -70.397  1.00 22.61           H  
ATOM   2676 2HG  PRO A 185    -182.879 -12.489 -71.532  1.00 22.61           H  
ATOM   2677 1HD  PRO A 185    -181.676 -10.294 -70.698  1.00 22.61           H  
ATOM   2678 2HD  PRO A 185    -181.403 -10.817 -72.355  1.00 22.61           H  
ATOM   2679  N   VAL A 186    -185.123  -7.577 -71.510  1.00 22.58           N  
ATOM   2680  CA  VAL A 186    -185.987  -6.618 -70.830  1.00 22.58           C  
ATOM   2681  C   VAL A 186    -186.165  -5.518 -71.875  1.00 22.58           C  
ATOM   2682  O   VAL A 186    -187.243  -5.449 -72.442  1.00 22.58           O  
ATOM   2683  CB  VAL A 186    -185.525  -6.170 -69.421  1.00 22.58           C  
ATOM   2684  CG1 VAL A 186    -186.468  -5.118 -68.912  1.00 22.58           C  
ATOM   2685  CG2 VAL A 186    -185.542  -7.383 -68.493  1.00 22.58           C  
ATOM   2686  H   VAL A 186    -184.375  -7.196 -72.079  1.00 22.58           H  
ATOM   2687  HA  VAL A 186    -186.959  -7.077 -70.662  1.00 22.58           H  
ATOM   2688  HB  VAL A 186    -184.549  -5.764 -69.430  1.00 22.58           H  
ATOM   2689 1HG1 VAL A 186    -186.170  -4.805 -67.913  1.00 22.58           H  
ATOM   2690 2HG1 VAL A 186    -186.439  -4.257 -69.580  1.00 22.58           H  
ATOM   2691 3HG1 VAL A 186    -187.481  -5.517 -68.882  1.00 22.58           H  
ATOM   2692 1HG2 VAL A 186    -185.236  -7.081 -67.494  1.00 22.58           H  
ATOM   2693 2HG2 VAL A 186    -186.554  -7.795 -68.459  1.00 22.58           H  
ATOM   2694 3HG2 VAL A 186    -184.859  -8.140 -68.860  1.00 22.58           H  
ATOM   2695  N   PRO A 187    -185.153  -4.725 -72.316  1.00 22.59           N  
ATOM   2696  CA  PRO A 187    -185.313  -3.782 -73.416  1.00 22.59           C  
ATOM   2697  C   PRO A 187    -185.281  -4.484 -74.783  1.00 22.59           C  
ATOM   2698  O   PRO A 187    -184.546  -4.090 -75.691  1.00 22.59           O  
ATOM   2699  CB  PRO A 187    -184.123  -2.851 -73.225  1.00 22.59           C  
ATOM   2700  CG  PRO A 187    -183.060  -3.742 -72.648  1.00 22.59           C  
ATOM   2701  CD  PRO A 187    -183.830  -4.638 -71.683  1.00 22.59           C  
ATOM   2702  HA  PRO A 187    -186.253  -3.232 -73.277  1.00 22.59           H  
ATOM   2703 1HB  PRO A 187    -183.837  -2.415 -74.193  1.00 22.59           H  
ATOM   2704 2HB  PRO A 187    -184.407  -2.017 -72.565  1.00 22.59           H  
ATOM   2705 1HG  PRO A 187    -182.570  -4.326 -73.447  1.00 22.59           H  
ATOM   2706 2HG  PRO A 187    -182.275  -3.148 -72.156  1.00 22.59           H  
ATOM   2707 1HD  PRO A 187    -183.348  -5.561 -71.625  1.00 22.59           H  
ATOM   2708 2HD  PRO A 187    -183.892  -4.127 -70.720  1.00 22.59           H  
ATOM   2709  N   VAL A 188    -186.120  -5.504 -74.900  1.00 22.63           N  
ATOM   2710  CA  VAL A 188    -186.420  -6.350 -76.039  1.00 22.63           C  
ATOM   2711  C   VAL A 188    -187.920  -6.652 -75.826  1.00 22.63           C  
ATOM   2712  O   VAL A 188    -188.743  -6.060 -76.531  1.00 22.63           O  
ATOM   2713  CB  VAL A 188    -185.454  -7.578 -76.208  1.00 22.63           C  
ATOM   2714  CG1 VAL A 188    -185.956  -8.446 -77.349  1.00 22.63           C  
ATOM   2715  CG2 VAL A 188    -184.050  -7.096 -76.503  1.00 22.63           C  
ATOM   2716  H   VAL A 188    -186.672  -5.677 -74.075  1.00 22.63           H  
ATOM   2717  HA  VAL A 188    -186.322  -5.767 -76.952  1.00 22.63           H  
ATOM   2718  HB  VAL A 188    -185.387  -8.162 -75.339  1.00 22.63           H  
ATOM   2719 1HG1 VAL A 188    -185.285  -9.291 -77.481  1.00 22.63           H  
ATOM   2720 2HG1 VAL A 188    -186.962  -8.814 -77.123  1.00 22.63           H  
ATOM   2721 3HG1 VAL A 188    -185.990  -7.860 -78.267  1.00 22.63           H  
ATOM   2722 1HG2 VAL A 188    -183.399  -7.955 -76.632  1.00 22.63           H  
ATOM   2723 2HG2 VAL A 188    -184.052  -6.497 -77.418  1.00 22.63           H  
ATOM   2724 3HG2 VAL A 188    -183.673  -6.497 -75.680  1.00 22.63           H  
ATOM   2725  N   PRO A 189    -188.356  -7.366 -74.753  1.00 22.69           N  
ATOM   2726  CA  PRO A 189    -189.736  -7.447 -74.339  1.00 22.69           C  
ATOM   2727  C   PRO A 189    -190.179  -6.182 -73.565  1.00 22.69           C  
ATOM   2728  O   PRO A 189    -190.708  -6.254 -72.458  1.00 22.69           O  
ATOM   2729  CB  PRO A 189    -189.765  -8.698 -73.472  1.00 22.69           C  
ATOM   2730  CG  PRO A 189    -188.434  -8.729 -72.868  1.00 22.69           C  
ATOM   2731  CD  PRO A 189    -187.508  -8.255 -73.986  1.00 22.69           C  
ATOM   2732  HA  PRO A 189    -190.345  -7.604 -75.232  1.00 22.69           H  
ATOM   2733 1HB  PRO A 189    -190.570  -8.614 -72.726  1.00 22.69           H  
ATOM   2734 2HB  PRO A 189    -189.988  -9.583 -74.088  1.00 22.69           H  
ATOM   2735 1HG  PRO A 189    -188.426  -8.066 -72.000  1.00 22.69           H  
ATOM   2736 2HG  PRO A 189    -188.188  -9.742 -72.505  1.00 22.69           H  
ATOM   2737 1HD  PRO A 189    -186.677  -7.737 -73.585  1.00 22.69           H  
ATOM   2738 2HD  PRO A 189    -187.224  -9.138 -74.574  1.00 22.69           H  
ATOM   2739  N   GLU A 190    -189.980  -5.052 -74.232  1.00 22.77           N  
ATOM   2740  CA  GLU A 190    -190.414  -3.689 -73.928  1.00 22.77           C  
ATOM   2741  C   GLU A 190    -190.793  -3.097 -75.296  1.00 22.77           C  
ATOM   2742  O   GLU A 190    -191.978  -3.035 -75.598  1.00 22.77           O  
ATOM   2743  CB  GLU A 190    -189.426  -2.838 -73.088  1.00 22.77           C  
ATOM   2744  CG  GLU A 190    -189.327  -3.199 -71.601  1.00 22.77           C  
ATOM   2745  CD  GLU A 190    -188.279  -2.373 -70.877  1.00 22.77           C  
ATOM   2746  OE1 GLU A 190    -187.528  -1.685 -71.536  1.00 22.77           O  
ATOM   2747  OE2 GLU A 190    -188.243  -2.417 -69.665  1.00 22.77           O  
ATOM   2748  H   GLU A 190    -189.515  -5.180 -75.119  1.00 22.77           H  
ATOM   2749  HA  GLU A 190    -191.328  -3.729 -73.338  1.00 22.77           H  
ATOM   2750 1HB  GLU A 190    -188.432  -2.956 -73.422  1.00 22.77           H  
ATOM   2751 2HB  GLU A 190    -189.690  -1.777 -73.172  1.00 22.77           H  
ATOM   2752 1HG  GLU A 190    -190.293  -3.018 -71.137  1.00 22.77           H  
ATOM   2753 2HG  GLU A 190    -189.106  -4.251 -71.486  1.00 22.77           H  
ATOM   2754  N   PRO A 191    -189.857  -2.860 -76.249  1.00 22.89           N  
ATOM   2755  CA  PRO A 191    -190.178  -2.384 -77.582  1.00 22.89           C  
ATOM   2756  C   PRO A 191    -191.072  -3.385 -78.325  1.00 22.89           C  
ATOM   2757  O   PRO A 191    -191.725  -3.010 -79.291  1.00 22.89           O  
ATOM   2758  CB  PRO A 191    -188.795  -2.199 -78.227  1.00 22.89           C  
ATOM   2759  CG  PRO A 191    -187.874  -3.058 -77.423  1.00 22.89           C  
ATOM   2760  CD  PRO A 191    -188.416  -2.974 -76.015  1.00 22.89           C  
ATOM   2761  HA  PRO A 191    -190.696  -1.417 -77.495  1.00 22.89           H  
ATOM   2762 1HB  PRO A 191    -188.830  -2.492 -79.283  1.00 22.89           H  
ATOM   2763 2HB  PRO A 191    -188.511  -1.137 -78.197  1.00 22.89           H  
ATOM   2764 1HG  PRO A 191    -187.880  -4.079 -77.833  1.00 22.89           H  
ATOM   2765 2HG  PRO A 191    -186.836  -2.692 -77.495  1.00 22.89           H  
ATOM   2766 1HD  PRO A 191    -188.145  -3.847 -75.487  1.00 22.89           H  
ATOM   2767 2HD  PRO A 191    -188.034  -2.068 -75.529  1.00 22.89           H  
ATOM   2768  N   GLU A 192    -191.105  -4.648 -77.889  1.00 23.02           N  
ATOM   2769  CA  GLU A 192    -192.029  -5.614 -78.473  1.00 23.02           C  
ATOM   2770  C   GLU A 192    -193.464  -5.441 -77.826  1.00 23.02           C  
ATOM   2771  O   GLU A 192    -194.346  -4.903 -78.493  1.00 23.02           O  
ATOM   2772  CB  GLU A 192    -191.432  -7.043 -78.405  1.00 23.02           C  
ATOM   2773  CG  GLU A 192    -190.244  -7.265 -79.340  1.00 23.02           C  
ATOM   2774  CD  GLU A 192    -189.589  -8.627 -79.171  1.00 23.02           C  
ATOM   2775  OE1 GLU A 192    -189.983  -9.355 -78.289  1.00 23.02           O  
ATOM   2776  OE2 GLU A 192    -188.690  -8.929 -79.923  1.00 23.02           O  
ATOM   2777  H   GLU A 192    -190.474  -4.964 -77.160  1.00 23.02           H  
ATOM   2778  HA  GLU A 192    -192.130  -5.387 -79.539  1.00 23.02           H  
ATOM   2779 1HB  GLU A 192    -191.001  -7.247 -77.446  1.00 23.02           H  
ATOM   2780 2HB  GLU A 192    -192.204  -7.787 -78.609  1.00 23.02           H  
ATOM   2781 1HG  GLU A 192    -190.574  -7.156 -80.372  1.00 23.02           H  
ATOM   2782 2HG  GLU A 192    -189.501  -6.491 -79.141  1.00 23.02           H  
ATOM   2783  N   PRO A 193    -193.732  -5.795 -76.537  1.00 23.15           N  
ATOM   2784  CA  PRO A 193    -195.007  -5.672 -75.838  1.00 23.15           C  
ATOM   2785  C   PRO A 193    -195.522  -4.255 -75.631  1.00 23.15           C  
ATOM   2786  O   PRO A 193    -196.667  -4.101 -75.250  1.00 23.15           O  
ATOM   2787  CB  PRO A 193    -194.755  -6.345 -74.500  1.00 23.15           C  
ATOM   2788  CG  PRO A 193    -193.331  -6.252 -74.322  1.00 23.15           C  
ATOM   2789  CD  PRO A 193    -192.757  -6.401 -75.720  1.00 23.15           C  
ATOM   2790  HA  PRO A 193    -195.749  -6.259 -76.387  1.00 23.15           H  
ATOM   2791 1HB  PRO A 193    -195.310  -5.817 -73.707  1.00 23.15           H  
ATOM   2792 2HB  PRO A 193    -195.124  -7.378 -74.517  1.00 23.15           H  
ATOM   2793 1HG  PRO A 193    -193.080  -5.288 -73.861  1.00 23.15           H  
ATOM   2794 2HG  PRO A 193    -192.990  -7.038 -73.627  1.00 23.15           H  
ATOM   2795 1HD  PRO A 193    -191.853  -5.877 -75.799  1.00 23.15           H  
ATOM   2796 2HD  PRO A 193    -192.671  -7.467 -75.952  1.00 23.15           H  
ATOM   2797  N   GLU A 194    -194.711  -3.221 -75.795  1.00 23.26           N  
ATOM   2798  CA  GLU A 194    -195.284  -1.881 -75.691  1.00 23.26           C  
ATOM   2799  C   GLU A 194    -196.223  -1.627 -76.897  1.00 23.26           C  
ATOM   2800  O   GLU A 194    -197.386  -1.301 -76.664  1.00 23.26           O  
ATOM   2801  CB  GLU A 194    -194.214  -0.786 -75.485  1.00 23.26           C  
ATOM   2802  CG  GLU A 194    -193.601  -0.772 -74.088  1.00 23.26           C  
ATOM   2803  CD  GLU A 194    -192.454   0.202 -73.929  1.00 23.26           C  
ATOM   2804  OE1 GLU A 194    -192.067   0.814 -74.898  1.00 23.26           O  
ATOM   2805  OE2 GLU A 194    -191.965   0.329 -72.829  1.00 23.26           O  
ATOM   2806  H   GLU A 194    -193.726  -3.323 -76.005  1.00 23.26           H  
ATOM   2807  HA  GLU A 194    -195.901  -1.852 -74.796  1.00 23.26           H  
ATOM   2808 1HB  GLU A 194    -193.372  -0.928 -76.141  1.00 23.26           H  
ATOM   2809 2HB  GLU A 194    -194.642   0.199 -75.687  1.00 23.26           H  
ATOM   2810 1HG  GLU A 194    -194.381  -0.495 -73.384  1.00 23.26           H  
ATOM   2811 2HG  GLU A 194    -193.268  -1.776 -73.832  1.00 23.26           H  
ATOM   2812  N   PRO A 195    -195.780  -1.660 -78.178  1.00 23.36           N  
ATOM   2813  CA  PRO A 195    -196.634  -1.585 -79.356  1.00 23.36           C  
ATOM   2814  C   PRO A 195    -197.518  -2.809 -79.652  1.00 23.36           C  
ATOM   2815  O   PRO A 195    -198.515  -2.683 -80.353  1.00 23.36           O  
ATOM   2816  CB  PRO A 195    -195.643  -1.320 -80.477  1.00 23.36           C  
ATOM   2817  CG  PRO A 195    -194.370  -1.919 -79.999  1.00 23.36           C  
ATOM   2818  CD  PRO A 195    -194.355  -1.687 -78.509  1.00 23.36           C  
ATOM   2819  HA  PRO A 195    -197.277  -0.690 -79.232  1.00 23.36           H  
ATOM   2820 1HB  PRO A 195    -196.004  -1.783 -81.409  1.00 23.36           H  
ATOM   2821 2HB  PRO A 195    -195.559  -0.244 -80.666  1.00 23.36           H  
ATOM   2822 1HG  PRO A 195    -194.322  -2.991 -80.249  1.00 23.36           H  
ATOM   2823 2HG  PRO A 195    -193.510  -1.445 -80.497  1.00 23.36           H  
ATOM   2824 1HD  PRO A 195    -193.831  -2.493 -78.034  1.00 23.36           H  
ATOM   2825 2HD  PRO A 195    -193.887  -0.718 -78.312  1.00 23.36           H  
ATOM   2826  N   VAL A 196    -197.202  -4.005 -79.124  1.00 23.43           N  
ATOM   2827  CA  VAL A 196    -198.122  -5.113 -79.428  1.00 23.43           C  
ATOM   2828  C   VAL A 196    -199.581  -4.879 -78.998  1.00 23.43           C  
ATOM   2829  O   VAL A 196    -200.470  -5.129 -79.805  1.00 23.43           O  
ATOM   2830  CB  VAL A 196    -197.644  -6.472 -78.901  1.00 23.43           C  
ATOM   2831  CG1 VAL A 196    -198.776  -7.484 -79.009  1.00 23.43           C  
ATOM   2832  CG2 VAL A 196    -196.496  -6.964 -79.763  1.00 23.43           C  
ATOM   2833  H   VAL A 196    -196.343  -4.169 -78.588  1.00 23.43           H  
ATOM   2834  HA  VAL A 196    -198.128  -5.220 -80.512  1.00 23.43           H  
ATOM   2835  HB  VAL A 196    -197.333  -6.394 -77.883  1.00 23.43           H  
ATOM   2836 1HG1 VAL A 196    -198.431  -8.453 -78.654  1.00 23.43           H  
ATOM   2837 2HG1 VAL A 196    -199.617  -7.157 -78.402  1.00 23.43           H  
ATOM   2838 3HG1 VAL A 196    -199.088  -7.567 -80.049  1.00 23.43           H  
ATOM   2839 1HG2 VAL A 196    -196.162  -7.934 -79.412  1.00 23.43           H  
ATOM   2840 2HG2 VAL A 196    -196.841  -7.056 -80.793  1.00 23.43           H  
ATOM   2841 3HG2 VAL A 196    -195.688  -6.278 -79.735  1.00 23.43           H  
ATOM   2842  N   PRO A 197    -199.913  -4.429 -77.773  1.00 23.44           N  
ATOM   2843  CA  PRO A 197    -201.258  -4.120 -77.348  1.00 23.44           C  
ATOM   2844  C   PRO A 197    -201.697  -2.754 -77.854  1.00 23.44           C  
ATOM   2845  O   PRO A 197    -202.064  -1.869 -77.080  1.00 23.44           O  
ATOM   2846  CB  PRO A 197    -201.139  -4.169 -75.832  1.00 23.44           C  
ATOM   2847  CG  PRO A 197    -199.768  -3.714 -75.586  1.00 23.44           C  
ATOM   2848  CD  PRO A 197    -198.965  -4.295 -76.725  1.00 23.44           C  
ATOM   2849  HA  PRO A 197    -201.928  -4.903 -77.718  1.00 23.44           H  
ATOM   2850 1HB  PRO A 197    -201.894  -3.515 -75.373  1.00 23.44           H  
ATOM   2851 2HB  PRO A 197    -201.332  -5.188 -75.475  1.00 23.44           H  
ATOM   2852 1HG  PRO A 197    -199.718  -2.613 -75.580  1.00 23.44           H  
ATOM   2853 2HG  PRO A 197    -199.402  -4.054 -74.606  1.00 23.44           H  
ATOM   2854 1HD  PRO A 197    -198.239  -3.569 -76.949  1.00 23.44           H  
ATOM   2855 2HD  PRO A 197    -198.550  -5.255 -76.426  1.00 23.44           H  
ATOM   2856  N   VAL A 198    -201.667  -2.627 -79.171  1.00 23.42           N  
ATOM   2857  CA  VAL A 198    -202.129  -1.475 -79.916  1.00 23.42           C  
ATOM   2858  C   VAL A 198    -203.186  -2.026 -80.868  1.00 23.42           C  
ATOM   2859  O   VAL A 198    -204.367  -1.785 -80.619  1.00 23.42           O  
ATOM   2860  CB  VAL A 198    -200.977  -0.634 -80.523  1.00 23.42           C  
ATOM   2861  CG1 VAL A 198    -201.553   0.493 -81.356  1.00 23.42           C  
ATOM   2862  CG2 VAL A 198    -200.158  -0.049 -79.367  1.00 23.42           C  
ATOM   2863  H   VAL A 198    -201.326  -3.434 -79.683  1.00 23.42           H  
ATOM   2864  HA  VAL A 198    -202.633  -0.799 -79.228  1.00 23.42           H  
ATOM   2865  HB  VAL A 198    -200.331  -1.221 -81.127  1.00 23.42           H  
ATOM   2866 1HG1 VAL A 198    -200.744   1.100 -81.755  1.00 23.42           H  
ATOM   2867 2HG1 VAL A 198    -202.136   0.076 -82.183  1.00 23.42           H  
ATOM   2868 3HG1 VAL A 198    -202.201   1.116 -80.741  1.00 23.42           H  
ATOM   2869 1HG2 VAL A 198    -199.351   0.560 -79.764  1.00 23.42           H  
ATOM   2870 2HG2 VAL A 198    -200.808   0.569 -78.743  1.00 23.42           H  
ATOM   2871 3HG2 VAL A 198    -199.738  -0.853 -78.760  1.00 23.42           H  
ATOM   2872  N   PRO A 199    -202.891  -2.924 -81.839  1.00 23.39           N  
ATOM   2873  CA  PRO A 199    -203.906  -3.610 -82.619  1.00 23.39           C  
ATOM   2874  C   PRO A 199    -204.520  -4.770 -81.822  1.00 23.39           C  
ATOM   2875  O   PRO A 199    -204.596  -5.903 -82.296  1.00 23.39           O  
ATOM   2876  CB  PRO A 199    -203.122  -4.103 -83.828  1.00 23.39           C  
ATOM   2877  CG  PRO A 199    -201.745  -4.370 -83.276  1.00 23.39           C  
ATOM   2878  CD  PRO A 199    -201.514  -3.224 -82.294  1.00 23.39           C  
ATOM   2879  HA  PRO A 199    -204.673  -2.888 -82.927  1.00 23.39           H  
ATOM   2880 1HB  PRO A 199    -203.602  -5.005 -84.236  1.00 23.39           H  
ATOM   2881 2HB  PRO A 199    -203.141  -3.341 -84.620  1.00 23.39           H  
ATOM   2882 1HG  PRO A 199    -201.718  -5.351 -82.771  1.00 23.39           H  
ATOM   2883 2HG  PRO A 199    -200.998  -4.402 -84.081  1.00 23.39           H  
ATOM   2884 1HD  PRO A 199    -200.849  -3.542 -81.510  1.00 23.39           H  
ATOM   2885 2HD  PRO A 199    -201.110  -2.379 -82.861  1.00 23.39           H  
ATOM   2886  N   VAL A 200    -204.975  -4.438 -80.619  1.00 23.37           N  
ATOM   2887  CA  VAL A 200    -205.673  -5.269 -79.654  1.00 23.37           C  
ATOM   2888  C   VAL A 200    -206.763  -4.345 -79.047  1.00 23.37           C  
ATOM   2889  O   VAL A 200    -207.929  -4.527 -79.387  1.00 23.37           O  
ATOM   2890  CB  VAL A 200    -204.713  -5.964 -78.629  1.00 23.37           C  
ATOM   2891  CG1 VAL A 200    -205.535  -6.740 -77.626  1.00 23.37           C  
ATOM   2892  CG2 VAL A 200    -203.744  -6.879 -79.362  1.00 23.37           C  
ATOM   2893  H   VAL A 200    -204.850  -3.472 -80.375  1.00 23.37           H  
ATOM   2894  HA  VAL A 200    -206.179  -6.073 -80.187  1.00 23.37           H  
ATOM   2895  HB  VAL A 200    -204.135  -5.275 -78.104  1.00 23.37           H  
ATOM   2896 1HG1 VAL A 200    -204.875  -7.228 -76.914  1.00 23.37           H  
ATOM   2897 2HG1 VAL A 200    -206.205  -6.058 -77.091  1.00 23.37           H  
ATOM   2898 3HG1 VAL A 200    -206.129  -7.494 -78.142  1.00 23.37           H  
ATOM   2899 1HG2 VAL A 200    -203.090  -7.363 -78.642  1.00 23.37           H  
ATOM   2900 2HG2 VAL A 200    -204.304  -7.640 -79.912  1.00 23.37           H  
ATOM   2901 3HG2 VAL A 200    -203.132  -6.308 -80.057  1.00 23.37           H  
ATOM   2902  N   PRO A 201    -206.447  -3.263 -78.278  1.00 23.38           N  
ATOM   2903  CA  PRO A 201    -207.401  -2.289 -77.791  1.00 23.38           C  
ATOM   2904  C   PRO A 201    -208.036  -1.517 -78.935  1.00 23.38           C  
ATOM   2905  O   PRO A 201    -209.013  -0.822 -78.721  1.00 23.38           O  
ATOM   2906  CB  PRO A 201    -206.571  -1.380 -76.893  1.00 23.38           C  
ATOM   2907  CG  PRO A 201    -205.196  -1.543 -77.377  1.00 23.38           C  
ATOM   2908  CD  PRO A 201    -205.106  -2.986 -77.778  1.00 23.38           C  
ATOM   2909  HA  PRO A 201    -208.176  -2.817 -77.211  1.00 23.38           H  
ATOM   2910 1HB  PRO A 201    -206.930  -0.344 -76.981  1.00 23.38           H  
ATOM   2911 2HB  PRO A 201    -206.695  -1.677 -75.843  1.00 23.38           H  
ATOM   2912 1HG  PRO A 201    -205.012  -0.861 -78.221  1.00 23.38           H  
ATOM   2913 2HG  PRO A 201    -204.478  -1.273 -76.587  1.00 23.38           H  
ATOM   2914 1HD  PRO A 201    -204.357  -3.095 -78.516  1.00 23.38           H  
ATOM   2915 2HD  PRO A 201    -204.897  -3.577 -76.870  1.00 23.38           H  
ATOM   2916  N   GLU A 202    -207.445  -1.558 -80.130  1.00 23.44           N  
ATOM   2917  CA  GLU A 202    -208.080  -0.941 -81.286  1.00 23.44           C  
ATOM   2918  C   GLU A 202    -209.245  -1.852 -81.815  1.00 23.44           C  
ATOM   2919  O   GLU A 202    -210.403  -1.444 -81.711  1.00 23.44           O  
ATOM   2920  CB  GLU A 202    -207.028  -0.562 -82.351  1.00 23.44           C  
ATOM   2921  CG  GLU A 202    -206.138   0.619 -81.968  1.00 23.44           C  
ATOM   2922  CD  GLU A 202    -205.028   0.856 -82.965  1.00 23.44           C  
ATOM   2923  OE1 GLU A 202    -204.883   0.061 -83.867  1.00 23.44           O  
ATOM   2924  OE2 GLU A 202    -204.327   1.834 -82.826  1.00 23.44           O  
ATOM   2925  H   GLU A 202    -206.551  -2.021 -80.262  1.00 23.44           H  
ATOM   2926  HA  GLU A 202    -208.532  -0.003 -80.960  1.00 23.44           H  
ATOM   2927 1HB  GLU A 202    -206.317  -1.347 -82.497  1.00 23.44           H  
ATOM   2928 2HB  GLU A 202    -207.513  -0.355 -83.305  1.00 23.44           H  
ATOM   2929 1HG  GLU A 202    -206.749   1.517 -81.901  1.00 23.44           H  
ATOM   2930 2HG  GLU A 202    -205.704   0.430 -80.984  1.00 23.44           H  
ATOM   2931  N   PRO A 203    -209.007  -3.085 -82.356  1.00 23.52           N  
ATOM   2932  CA  PRO A 203    -210.021  -4.018 -82.837  1.00 23.52           C  
ATOM   2933  C   PRO A 203    -211.009  -4.503 -81.775  1.00 23.52           C  
ATOM   2934  O   PRO A 203    -212.108  -4.926 -82.117  1.00 23.52           O  
ATOM   2935  CB  PRO A 203    -209.190  -5.182 -83.388  1.00 23.52           C  
ATOM   2936  CG  PRO A 203    -207.886  -5.068 -82.723  1.00 23.52           C  
ATOM   2937  CD  PRO A 203    -207.669  -3.585 -82.567  1.00 23.52           C  
ATOM   2938  HA  PRO A 203    -210.554  -3.541 -83.667  1.00 23.52           H  
ATOM   2939 1HB  PRO A 203    -209.688  -6.133 -83.151  1.00 23.52           H  
ATOM   2940 2HB  PRO A 203    -209.123  -5.116 -84.481  1.00 23.52           H  
ATOM   2941 1HG  PRO A 203    -207.920  -5.591 -81.762  1.00 23.52           H  
ATOM   2942 2HG  PRO A 203    -207.106  -5.556 -83.325  1.00 23.52           H  
ATOM   2943 1HD  PRO A 203    -207.060  -3.417 -81.742  1.00 23.52           H  
ATOM   2944 2HD  PRO A 203    -207.247  -3.184 -83.495  1.00 23.52           H  
ATOM   2945  N   GLU A 204    -210.655  -4.449 -80.493  1.00 23.62           N  
ATOM   2946  CA  GLU A 204    -211.614  -4.871 -79.469  1.00 23.62           C  
ATOM   2947  C   GLU A 204    -212.880  -3.968 -79.418  1.00 23.62           C  
ATOM   2948  O   GLU A 204    -213.979  -4.498 -79.543  1.00 23.62           O  
ATOM   2949  CB  GLU A 204    -210.924  -5.046 -78.101  1.00 23.62           C  
ATOM   2950  CG  GLU A 204    -210.069  -6.315 -77.973  1.00 23.62           C  
ATOM   2951  CD  GLU A 204    -209.254  -6.355 -76.694  1.00 23.62           C  
ATOM   2952  OE1 GLU A 204    -209.245  -5.377 -75.980  1.00 23.62           O  
ATOM   2953  OE2 GLU A 204    -208.643  -7.368 -76.431  1.00 23.62           O  
ATOM   2954  H   GLU A 204    -209.723  -4.163 -80.200  1.00 23.62           H  
ATOM   2955  HA  GLU A 204    -211.961  -5.866 -79.748  1.00 23.62           H  
ATOM   2956 1HB  GLU A 204    -210.211  -4.252 -77.930  1.00 23.62           H  
ATOM   2957 2HB  GLU A 204    -211.659  -5.025 -77.295  1.00 23.62           H  
ATOM   2958 1HG  GLU A 204    -210.735  -7.172 -77.977  1.00 23.62           H  
ATOM   2959 2HG  GLU A 204    -209.413  -6.411 -78.831  1.00 23.62           H  
ATOM   2960  N   PRO A 205    -212.793  -2.639 -79.144  1.00 23.71           N  
ATOM   2961  CA  PRO A 205    -213.889  -1.684 -79.229  1.00 23.71           C  
ATOM   2962  C   PRO A 205    -214.280  -1.323 -80.666  1.00 23.71           C  
ATOM   2963  O   PRO A 205    -215.384  -0.842 -80.879  1.00 23.71           O  
ATOM   2964  CB  PRO A 205    -213.322  -0.458 -78.513  1.00 23.71           C  
ATOM   2965  CG  PRO A 205    -211.873  -0.584 -78.685  1.00 23.71           C  
ATOM   2966  CD  PRO A 205    -211.595  -2.068 -78.633  1.00 23.71           C  
ATOM   2967  HA  PRO A 205    -214.751  -2.075 -78.682  1.00 23.71           H  
ATOM   2968 1HB  PRO A 205    -213.727   0.460 -78.963  1.00 23.71           H  
ATOM   2969 2HB  PRO A 205    -213.635  -0.462 -77.459  1.00 23.71           H  
ATOM   2970 1HG  PRO A 205    -211.555  -0.149 -79.653  1.00 23.71           H  
ATOM   2971 2HG  PRO A 205    -211.340  -0.028 -77.907  1.00 23.71           H  
ATOM   2972 1HD  PRO A 205    -210.776  -2.286 -79.269  1.00 23.71           H  
ATOM   2973 2HD  PRO A 205    -211.420  -2.362 -77.594  1.00 23.71           H  
ATOM   2974  N   LEU A 206    -213.444  -1.613 -81.670  1.00 23.78           N  
ATOM   2975  CA  LEU A 206    -213.796  -1.253 -83.052  1.00 23.78           C  
ATOM   2976  C   LEU A 206    -215.224  -1.578 -83.516  1.00 23.78           C  
ATOM   2977  O   LEU A 206    -215.781  -0.748 -84.237  1.00 23.78           O  
ATOM   2978  CB  LEU A 206    -212.815  -1.832 -84.054  1.00 23.78           C  
ATOM   2979  CG  LEU A 206    -213.143  -1.566 -85.505  1.00 23.78           C  
ATOM   2980  CD1 LEU A 206    -213.142  -0.075 -85.762  1.00 23.78           C  
ATOM   2981  CD2 LEU A 206    -212.125  -2.277 -86.364  1.00 23.78           C  
ATOM   2982  H   LEU A 206    -212.509  -1.988 -81.505  1.00 23.78           H  
ATOM   2983  HA  LEU A 206    -213.687  -0.174 -83.120  1.00 23.78           H  
ATOM   2984 1HB  LEU A 206    -211.839  -1.398 -83.859  1.00 23.78           H  
ATOM   2985 2HB  LEU A 206    -212.731  -2.889 -83.932  1.00 23.78           H  
ATOM   2986  HG  LEU A 206    -214.136  -1.951 -85.730  1.00 23.78           H  
ATOM   2987 1HD1 LEU A 206    -213.383   0.114 -86.810  1.00 23.78           H  
ATOM   2988 2HD1 LEU A 206    -213.882   0.401 -85.129  1.00 23.78           H  
ATOM   2989 3HD1 LEU A 206    -212.155   0.333 -85.539  1.00 23.78           H  
ATOM   2990 1HD2 LEU A 206    -212.351  -2.106 -87.417  1.00 23.78           H  
ATOM   2991 2HD2 LEU A 206    -211.129  -1.897 -86.138  1.00 23.78           H  
ATOM   2992 3HD2 LEU A 206    -212.160  -3.347 -86.151  1.00 23.78           H  
ATOM   2993  N   PRO A 207    -215.831  -2.751 -83.203  1.00 23.79           N  
ATOM   2994  CA  PRO A 207    -217.190  -3.100 -83.567  1.00 23.79           C  
ATOM   2995  C   PRO A 207    -218.173  -2.008 -83.145  1.00 23.79           C  
ATOM   2996  O   PRO A 207    -219.222  -1.877 -83.764  1.00 23.79           O  
ATOM   2997  CB  PRO A 207    -217.415  -4.398 -82.794  1.00 23.79           C  
ATOM   2998  CG  PRO A 207    -216.051  -5.011 -82.718  1.00 23.79           C  
ATOM   2999  CD  PRO A 207    -215.140  -3.850 -82.510  1.00 23.79           C  
ATOM   3000  HA  PRO A 207    -217.241  -3.299 -84.632  1.00 23.79           H  
ATOM   3001 1HB  PRO A 207    -217.844  -4.178 -81.807  1.00 23.79           H  
ATOM   3002 2HB  PRO A 207    -218.140  -5.027 -83.334  1.00 23.79           H  
ATOM   3003 1HG  PRO A 207    -216.001  -5.723 -81.877  1.00 23.79           H  
ATOM   3004 2HG  PRO A 207    -215.819  -5.574 -83.631  1.00 23.79           H  
ATOM   3005 1HD  PRO A 207    -215.112  -3.683 -81.460  1.00 23.79           H  
ATOM   3006 2HD  PRO A 207    -214.185  -4.074 -82.925  1.00 23.79           H  
ATOM   3007  N   GLU A 208    -217.860  -1.230 -82.106  1.00 23.74           N  
ATOM   3008  CA  GLU A 208    -218.764  -0.181 -81.679  1.00 23.74           C  
ATOM   3009  C   GLU A 208    -218.925   0.841 -82.823  1.00 23.74           C  
ATOM   3010  O   GLU A 208    -219.939   0.767 -83.520  1.00 23.74           O  
ATOM   3011  CB  GLU A 208    -218.342   0.412 -80.311  1.00 23.74           C  
ATOM   3012  CG  GLU A 208    -218.557  -0.532 -79.135  1.00 23.74           C  
ATOM   3013  CD  GLU A 208    -218.078   0.037 -77.806  1.00 23.74           C  
ATOM   3014  OE1 GLU A 208    -217.488   1.093 -77.805  1.00 23.74           O  
ATOM   3015  OE2 GLU A 208    -218.311  -0.592 -76.797  1.00 23.74           O  
ATOM   3016  H   GLU A 208    -216.973  -1.330 -81.617  1.00 23.74           H  
ATOM   3017  HA  GLU A 208    -219.743  -0.629 -81.518  1.00 23.74           H  
ATOM   3018 1HB  GLU A 208    -217.290   0.611 -80.261  1.00 23.74           H  
ATOM   3019 2HB  GLU A 208    -218.879   1.344 -80.123  1.00 23.74           H  
ATOM   3020 1HG  GLU A 208    -219.618  -0.761 -79.059  1.00 23.74           H  
ATOM   3021 2HG  GLU A 208    -218.023  -1.461 -79.342  1.00 23.74           H  
ATOM   3022  N   PRO A 209    -217.981   1.764 -83.126  1.00 23.63           N  
ATOM   3023  CA  PRO A 209    -218.143   2.728 -84.193  1.00 23.63           C  
ATOM   3024  C   PRO A 209    -218.320   2.046 -85.542  1.00 23.63           C  
ATOM   3025  O   PRO A 209    -218.909   2.617 -86.455  1.00 23.63           O  
ATOM   3026  CB  PRO A 209    -216.841   3.532 -84.136  1.00 23.63           C  
ATOM   3027  CG  PRO A 209    -215.857   2.623 -83.448  1.00 23.63           C  
ATOM   3028  CD  PRO A 209    -216.681   1.845 -82.457  1.00 23.63           C  
ATOM   3029  HA  PRO A 209    -219.011   3.370 -83.963  1.00 23.63           H  
ATOM   3030 1HB  PRO A 209    -216.528   3.797 -85.159  1.00 23.63           H  
ATOM   3031 2HB  PRO A 209    -217.003   4.476 -83.596  1.00 23.63           H  
ATOM   3032 1HG  PRO A 209    -215.379   1.970 -84.188  1.00 23.63           H  
ATOM   3033 2HG  PRO A 209    -215.056   3.209 -82.974  1.00 23.63           H  
ATOM   3034 1HD  PRO A 209    -216.239   0.877 -82.326  1.00 23.63           H  
ATOM   3035 2HD  PRO A 209    -216.750   2.410 -81.519  1.00 23.63           H  
ATOM   3036  N   ALA A 210    -217.816   0.813 -85.688  1.00 23.47           N  
ATOM   3037  CA  ALA A 210    -218.001   0.096 -86.936  1.00 23.47           C  
ATOM   3038  C   ALA A 210    -219.478  -0.211 -87.182  1.00 23.47           C  
ATOM   3039  O   ALA A 210    -219.926  -0.241 -88.331  1.00 23.47           O  
ATOM   3040  CB  ALA A 210    -217.211  -1.192 -86.936  1.00 23.47           C  
ATOM   3041  H   ALA A 210    -217.287   0.344 -84.953  1.00 23.47           H  
ATOM   3042  HA  ALA A 210    -217.645   0.733 -87.744  1.00 23.47           H  
ATOM   3043 1HB  ALA A 210    -217.346  -1.702 -87.886  1.00 23.47           H  
ATOM   3044 2HB  ALA A 210    -216.155  -0.971 -86.781  1.00 23.47           H  
ATOM   3045 3HB  ALA A 210    -217.574  -1.805 -86.149  1.00 23.47           H  
ATOM   3046  N   LYS A 211    -220.227  -0.479 -86.101  1.00 23.27           N  
ATOM   3047  CA  LYS A 211    -221.628  -0.849 -86.193  1.00 23.27           C  
ATOM   3048  C   LYS A 211    -222.575   0.269 -85.779  1.00 23.27           C  
ATOM   3049  O   LYS A 211    -223.779   0.163 -86.006  1.00 23.27           O  
ATOM   3050  CB  LYS A 211    -221.890  -2.111 -85.379  1.00 23.27           C  
ATOM   3051  CG  LYS A 211    -221.058  -3.305 -85.852  1.00 23.27           C  
ATOM   3052  CD  LYS A 211    -221.440  -3.708 -87.274  1.00 23.27           C  
ATOM   3053  CE  LYS A 211    -220.621  -4.885 -87.769  1.00 23.27           C  
ATOM   3054  NZ  LYS A 211    -221.013  -5.299 -89.154  1.00 23.27           N  
ATOM   3055  H   LYS A 211    -219.823  -0.439 -85.161  1.00 23.27           H  
ATOM   3056  HA  LYS A 211    -221.847  -1.083 -87.237  1.00 23.27           H  
ATOM   3057 1HB  LYS A 211    -221.672  -1.921 -84.326  1.00 23.27           H  
ATOM   3058 2HB  LYS A 211    -222.942  -2.378 -85.460  1.00 23.27           H  
ATOM   3059 1HG  LYS A 211    -220.002  -3.039 -85.839  1.00 23.27           H  
ATOM   3060 2HG  LYS A 211    -221.213  -4.141 -85.179  1.00 23.27           H  
ATOM   3061 1HD  LYS A 211    -222.498  -3.980 -87.305  1.00 23.27           H  
ATOM   3062 2HD  LYS A 211    -221.289  -2.865 -87.950  1.00 23.27           H  
ATOM   3063 1HE  LYS A 211    -219.572  -4.593 -87.774  1.00 23.27           H  
ATOM   3064 2HE  LYS A 211    -220.747  -5.732 -87.095  1.00 23.27           H  
ATOM   3065 1HZ  LYS A 211    -220.436  -6.068 -89.453  1.00 23.27           H  
ATOM   3066 2HZ  LYS A 211    -221.987  -5.595 -89.166  1.00 23.27           H  
ATOM   3067 3HZ  LYS A 211    -220.889  -4.516 -89.790  1.00 23.27           H  
ATOM   3068  N   GLU A 212    -222.062   1.392 -85.269  1.00 23.07           N  
ATOM   3069  CA  GLU A 212    -222.991   2.459 -84.903  1.00 23.07           C  
ATOM   3070  C   GLU A 212    -223.838   2.924 -86.108  1.00 23.07           C  
ATOM   3071  O   GLU A 212    -225.023   3.176 -85.923  1.00 23.07           O  
ATOM   3072  CB  GLU A 212    -222.300   3.693 -84.266  1.00 23.07           C  
ATOM   3073  CG  GLU A 212    -221.765   3.560 -82.821  1.00 23.07           C  
ATOM   3074  CD  GLU A 212    -222.834   3.436 -81.771  1.00 23.07           C  
ATOM   3075  OE1 GLU A 212    -223.720   4.253 -81.739  1.00 23.07           O  
ATOM   3076  OE2 GLU A 212    -222.754   2.522 -80.976  1.00 23.07           O  
ATOM   3077  H   GLU A 212    -221.064   1.451 -85.059  1.00 23.07           H  
ATOM   3078  HA  GLU A 212    -223.676   2.054 -84.158  1.00 23.07           H  
ATOM   3079 1HB  GLU A 212    -221.446   3.983 -84.858  1.00 23.07           H  
ATOM   3080 2HB  GLU A 212    -222.994   4.528 -84.281  1.00 23.07           H  
ATOM   3081 1HG  GLU A 212    -221.144   2.696 -82.759  1.00 23.07           H  
ATOM   3082 2HG  GLU A 212    -221.145   4.429 -82.600  1.00 23.07           H  
ATOM   3083  N   PRO A 213    -223.311   3.017 -87.362  1.00 22.92           N  
ATOM   3084  CA  PRO A 213    -224.072   3.387 -88.548  1.00 22.92           C  
ATOM   3085  C   PRO A 213    -225.236   2.432 -88.848  1.00 22.92           C  
ATOM   3086  O   PRO A 213    -226.130   2.785 -89.622  1.00 22.92           O  
ATOM   3087  CB  PRO A 213    -223.015   3.323 -89.659  1.00 22.92           C  
ATOM   3088  CG  PRO A 213    -221.704   3.557 -88.957  1.00 22.92           C  
ATOM   3089  CD  PRO A 213    -221.854   2.866 -87.643  1.00 22.92           C  
ATOM   3090  HA  PRO A 213    -224.443   4.408 -88.426  1.00 22.92           H  
ATOM   3091 1HB  PRO A 213    -223.061   2.341 -90.157  1.00 22.92           H  
ATOM   3092 2HB  PRO A 213    -223.236   4.083 -90.422  1.00 22.92           H  
ATOM   3093 1HG  PRO A 213    -220.875   3.133 -89.551  1.00 22.92           H  
ATOM   3094 2HG  PRO A 213    -221.506   4.630 -88.853  1.00 22.92           H  
ATOM   3095 1HD  PRO A 213    -221.575   1.824 -87.801  1.00 22.92           H  
ATOM   3096 2HD  PRO A 213    -221.227   3.365 -86.920  1.00 22.92           H  
ATOM   3097  N   GLU A 214    -225.215   1.214 -88.292  1.00 22.83           N  
ATOM   3098  CA  GLU A 214    -226.282   0.257 -88.538  1.00 22.83           C  
ATOM   3099  C   GLU A 214    -227.406   0.383 -87.500  1.00 22.83           C  
ATOM   3100  O   GLU A 214    -228.431  -0.301 -87.598  1.00 22.83           O  
ATOM   3101  CB  GLU A 214    -225.738  -1.181 -88.521  1.00 22.83           C  
ATOM   3102  CG  GLU A 214    -224.720  -1.515 -89.621  1.00 22.83           C  
ATOM   3103  CD  GLU A 214    -224.251  -2.965 -89.567  1.00 22.83           C  
ATOM   3104  OE1 GLU A 214    -224.700  -3.682 -88.705  1.00 22.83           O  
ATOM   3105  OE2 GLU A 214    -223.436  -3.351 -90.378  1.00 22.83           O  
ATOM   3106  H   GLU A 214    -224.488   0.937 -87.638  1.00 22.83           H  
ATOM   3107  HA  GLU A 214    -226.706   0.456 -89.519  1.00 22.83           H  
ATOM   3108 1HB  GLU A 214    -225.254  -1.368 -87.560  1.00 22.83           H  
ATOM   3109 2HB  GLU A 214    -226.566  -1.880 -88.610  1.00 22.83           H  
ATOM   3110 1HG  GLU A 214    -225.168  -1.319 -90.595  1.00 22.83           H  
ATOM   3111 2HG  GLU A 214    -223.857  -0.854 -89.506  1.00 22.83           H  
ATOM   3112  N   LYS A 215    -227.209   1.226 -86.487  1.00 22.83           N  
ATOM   3113  CA  LYS A 215    -228.198   1.377 -85.433  1.00 22.83           C  
ATOM   3114  C   LYS A 215    -229.324   2.316 -85.862  1.00 22.83           C  
ATOM   3115  O   LYS A 215    -229.114   3.193 -86.697  1.00 22.83           O  
ATOM   3116  CB  LYS A 215    -227.529   1.850 -84.139  1.00 22.83           C  
ATOM   3117  CG  LYS A 215    -226.619   0.799 -83.534  1.00 22.83           C  
ATOM   3118  CD  LYS A 215    -226.038   1.237 -82.205  1.00 22.83           C  
ATOM   3119  CE  LYS A 215    -225.169   0.139 -81.606  1.00 22.83           C  
ATOM   3120  NZ  LYS A 215    -224.582   0.545 -80.302  1.00 22.83           N  
ATOM   3121  H   LYS A 215    -226.360   1.791 -86.441  1.00 22.83           H  
ATOM   3122  HA  LYS A 215    -228.608   0.388 -85.248  1.00 22.83           H  
ATOM   3123 1HB  LYS A 215    -226.917   2.726 -84.352  1.00 22.83           H  
ATOM   3124 2HB  LYS A 215    -228.267   2.153 -83.403  1.00 22.83           H  
ATOM   3125 1HG  LYS A 215    -227.180  -0.124 -83.398  1.00 22.83           H  
ATOM   3126 2HG  LYS A 215    -225.798   0.607 -84.229  1.00 22.83           H  
ATOM   3127 1HD  LYS A 215    -225.429   2.133 -82.349  1.00 22.83           H  
ATOM   3128 2HD  LYS A 215    -226.842   1.476 -81.511  1.00 22.83           H  
ATOM   3129 1HE  LYS A 215    -225.776  -0.752 -81.460  1.00 22.83           H  
ATOM   3130 2HE  LYS A 215    -224.357  -0.094 -82.301  1.00 22.83           H  
ATOM   3131 1HZ  LYS A 215    -224.012  -0.197 -79.938  1.00 22.83           H  
ATOM   3132 2HZ  LYS A 215    -223.996   1.372 -80.461  1.00 22.83           H  
ATOM   3133 3HZ  LYS A 215    -225.309   0.765 -79.646  1.00 22.83           H  
ATOM   3134  N   PRO A 216    -230.545   2.142 -85.332  1.00 22.89           N  
ATOM   3135  CA  PRO A 216    -231.678   3.008 -85.576  1.00 22.89           C  
ATOM   3136  C   PRO A 216    -231.482   4.361 -84.917  1.00 22.89           C  
ATOM   3137  O   PRO A 216    -230.782   4.481 -83.912  1.00 22.89           O  
ATOM   3138  CB  PRO A 216    -232.844   2.235 -84.946  1.00 22.89           C  
ATOM   3139  CG  PRO A 216    -232.207   1.360 -83.886  1.00 22.89           C  
ATOM   3140  CD  PRO A 216    -230.842   0.990 -84.444  1.00 22.89           C  
ATOM   3141  HA  PRO A 216    -231.818   3.121 -86.658  1.00 22.89           H  
ATOM   3142 1HB  PRO A 216    -233.566   2.951 -84.523  1.00 22.89           H  
ATOM   3143 2HB  PRO A 216    -233.378   1.664 -85.720  1.00 22.89           H  
ATOM   3144 1HG  PRO A 216    -232.139   1.911 -82.934  1.00 22.89           H  
ATOM   3145 2HG  PRO A 216    -232.839   0.479 -83.695  1.00 22.89           H  
ATOM   3146 1HD  PRO A 216    -230.145   0.918 -83.610  1.00 22.89           H  
ATOM   3147 2HD  PRO A 216    -230.897   0.054 -85.024  1.00 22.89           H  
ATOM   3148  N   MET A 217    -232.137   5.368 -85.479  1.00 22.99           N  
ATOM   3149  CA  MET A 217    -232.125   6.720 -84.942  1.00 22.99           C  
ATOM   3150  C   MET A 217    -233.546   7.216 -84.756  1.00 22.99           C  
ATOM   3151  O   MET A 217    -234.441   6.848 -85.516  1.00 22.99           O  
ATOM   3152  CB  MET A 217    -231.363   7.644 -85.879  1.00 22.99           C  
ATOM   3153  CG  MET A 217    -229.881   7.361 -86.021  1.00 22.99           C  
ATOM   3154  SD  MET A 217    -229.104   8.473 -87.198  1.00 22.99           S  
ATOM   3155  CE  MET A 217    -229.334  10.047 -86.388  1.00 22.99           C  
ATOM   3156  H   MET A 217    -232.677   5.188 -86.312  1.00 22.99           H  
ATOM   3157  HA  MET A 217    -231.640   6.710 -83.966  1.00 22.99           H  
ATOM   3158 1HB  MET A 217    -231.777   7.551 -86.852  1.00 22.99           H  
ATOM   3159 2HB  MET A 217    -231.490   8.680 -85.565  1.00 22.99           H  
ATOM   3160 1HG  MET A 217    -229.389   7.472 -85.054  1.00 22.99           H  
ATOM   3161 2HG  MET A 217    -229.728   6.334 -86.363  1.00 22.99           H  
ATOM   3162 1HE  MET A 217    -228.904  10.838 -87.004  1.00 22.99           H  
ATOM   3163 2HE  MET A 217    -230.401  10.232 -86.253  1.00 22.99           H  
ATOM   3164 3HE  MET A 217    -228.840  10.034 -85.417  1.00 22.99           H  
ATOM   3165  N   CYS A 218    -233.752   8.069 -83.758  1.00 23.09           N  
ATOM   3166  CA  CYS A 218    -235.074   8.633 -83.507  1.00 23.09           C  
ATOM   3167  C   CYS A 218    -235.496   9.664 -84.546  1.00 23.09           C  
ATOM   3168  O   CYS A 218    -236.685   9.879 -84.766  1.00 23.09           O  
ATOM   3169  CB  CYS A 218    -235.105   9.283 -82.128  1.00 23.09           C  
ATOM   3170  SG  CYS A 218    -234.993   8.101 -80.770  1.00 23.09           S  
ATOM   3171  H   CYS A 218    -232.982   8.320 -83.154  1.00 23.09           H  
ATOM   3172  HA  CYS A 218    -235.798   7.818 -83.519  1.00 23.09           H  
ATOM   3173 1HB  CYS A 218    -234.272   9.979 -82.036  1.00 23.09           H  
ATOM   3174 2HB  CYS A 218    -236.025   9.858 -82.013  1.00 23.09           H  
ATOM   3175  HG  CYS A 218    -235.057   9.000 -79.793  1.00 23.09           H  
ATOM   3176  N   PHE A 219    -234.518  10.333 -85.153  1.00 23.14           N  
ATOM   3177  CA  PHE A 219    -234.808  11.365 -86.138  1.00 23.14           C  
ATOM   3178  C   PHE A 219    -235.957  12.297 -85.714  1.00 23.14           C  
ATOM   3179  O   PHE A 219    -236.922  12.459 -86.464  1.00 23.14           O  
ATOM   3180  CB  PHE A 219    -235.140  10.725 -87.476  1.00 23.14           C  
ATOM   3181  CG  PHE A 219    -234.014  10.008 -88.152  1.00 23.14           C  
ATOM   3182  CD1 PHE A 219    -234.112   8.675 -88.490  1.00 23.14           C  
ATOM   3183  CD2 PHE A 219    -232.853  10.692 -88.480  1.00 23.14           C  
ATOM   3184  CE1 PHE A 219    -233.079   8.041 -89.157  1.00 23.14           C  
ATOM   3185  CE2 PHE A 219    -231.824  10.066 -89.136  1.00 23.14           C  
ATOM   3186  CZ  PHE A 219    -231.935   8.740 -89.480  1.00 23.14           C  
ATOM   3187  H   PHE A 219    -233.564  10.098 -84.935  1.00 23.14           H  
ATOM   3188  HA  PHE A 219    -233.905  11.959 -86.286  1.00 23.14           H  
ATOM   3189 1HB  PHE A 219    -235.952  10.013 -87.342  1.00 23.14           H  
ATOM   3190 2HB  PHE A 219    -235.491  11.456 -88.125  1.00 23.14           H  
ATOM   3191  HD1 PHE A 219    -235.016   8.126 -88.236  1.00 23.14           H  
ATOM   3192  HD2 PHE A 219    -232.762  11.749 -88.219  1.00 23.14           H  
ATOM   3193  HE1 PHE A 219    -233.165   6.993 -89.425  1.00 23.14           H  
ATOM   3194  HE2 PHE A 219    -230.918  10.622 -89.389  1.00 23.14           H  
ATOM   3195  HZ  PHE A 219    -231.116   8.244 -90.001  1.00 23.14           H  
ATOM   3196  N   PRO A 220    -235.848  13.008 -84.576  1.00 23.15           N  
ATOM   3197  CA  PRO A 220    -236.899  13.824 -83.984  1.00 23.15           C  
ATOM   3198  C   PRO A 220    -237.343  14.992 -84.856  1.00 23.15           C  
ATOM   3199  O   PRO A 220    -238.449  15.507 -84.692  1.00 23.15           O  
ATOM   3200  CB  PRO A 220    -236.241  14.331 -82.694  1.00 23.15           C  
ATOM   3201  CG  PRO A 220    -234.751  14.278 -82.972  1.00 23.15           C  
ATOM   3202  CD  PRO A 220    -234.561  13.070 -83.855  1.00 23.15           C  
ATOM   3203  HA  PRO A 220    -237.757  13.172 -83.750  1.00 23.15           H  
ATOM   3204 1HB  PRO A 220    -236.591  15.357 -82.481  1.00 23.15           H  
ATOM   3205 2HB  PRO A 220    -236.542  13.704 -81.845  1.00 23.15           H  
ATOM   3206 1HG  PRO A 220    -234.434  15.219 -83.460  1.00 23.15           H  
ATOM   3207 2HG  PRO A 220    -234.190  14.209 -82.027  1.00 23.15           H  
ATOM   3208 1HD  PRO A 220    -233.723  13.258 -84.530  1.00 23.15           H  
ATOM   3209 2HD  PRO A 220    -234.417  12.185 -83.232  1.00 23.15           H  
ATOM   3210  N   ASP A 221    -236.483  15.402 -85.788  1.00 23.11           N  
ATOM   3211  CA  ASP A 221    -236.771  16.528 -86.664  1.00 23.11           C  
ATOM   3212  C   ASP A 221    -237.221  16.125 -88.070  1.00 23.11           C  
ATOM   3213  O   ASP A 221    -237.303  16.984 -88.951  1.00 23.11           O  
ATOM   3214  CB  ASP A 221    -235.524  17.406 -86.788  1.00 23.11           C  
ATOM   3215  CG  ASP A 221    -235.114  18.062 -85.471  1.00 23.11           C  
ATOM   3216  OD1 ASP A 221    -235.964  18.581 -84.788  1.00 23.11           O  
ATOM   3217  OD2 ASP A 221    -233.948  18.021 -85.156  1.00 23.11           O  
ATOM   3218  H   ASP A 221    -235.599  14.932 -85.888  1.00 23.11           H  
ATOM   3219  HA  ASP A 221    -237.571  17.114 -86.212  1.00 23.11           H  
ATOM   3220 1HB  ASP A 221    -234.694  16.802 -87.154  1.00 23.11           H  
ATOM   3221 2HB  ASP A 221    -235.708  18.188 -87.525  1.00 23.11           H  
ATOM   3222  N   LEU A 222    -237.462  14.831 -88.301  1.00 23.05           N  
ATOM   3223  CA  LEU A 222    -237.874  14.369 -89.628  1.00 23.05           C  
ATOM   3224  C   LEU A 222    -239.340  13.942 -89.639  1.00 23.05           C  
ATOM   3225  O   LEU A 222    -240.238  14.776 -89.769  1.00 23.05           O  
ATOM   3226  OXT LEU A 222    -239.602  12.747 -89.779  1.00 23.05           O  
ATOM   3227  CB  LEU A 222    -237.007  13.189 -90.085  1.00 23.05           C  
ATOM   3228  CG  LEU A 222    -235.569  13.508 -90.632  1.00 23.05           C  
ATOM   3229  CD1 LEU A 222    -234.663  14.067 -89.518  1.00 23.05           C  
ATOM   3230  CD2 LEU A 222    -234.976  12.224 -91.214  1.00 23.05           C  
ATOM   3231  H   LEU A 222    -237.367  14.143 -87.548  1.00 23.05           H  
ATOM   3232  HA  LEU A 222    -237.751  15.184 -90.337  1.00 23.05           H  
ATOM   3233 1HB  LEU A 222    -236.924  12.513 -89.262  1.00 23.05           H  
ATOM   3234 2HB  LEU A 222    -237.539  12.671 -90.880  1.00 23.05           H  
ATOM   3235  HG  LEU A 222    -235.637  14.262 -91.416  1.00 23.05           H  
ATOM   3236 1HD1 LEU A 222    -233.681  14.275 -89.931  1.00 23.05           H  
ATOM   3237 2HD1 LEU A 222    -235.075  14.976 -89.138  1.00 23.05           H  
ATOM   3238 3HD1 LEU A 222    -234.566  13.361 -88.718  1.00 23.05           H  
ATOM   3239 1HD2 LEU A 222    -233.982  12.428 -91.613  1.00 23.05           H  
ATOM   3240 2HD2 LEU A 222    -234.904  11.469 -90.447  1.00 23.05           H  
ATOM   3241 3HD2 LEU A 222    -235.619  11.860 -92.015  1.00 23.05           H  
TER    3242
ENDMDL

REMARK ID 670252 MODEL 2 MnA1_Col
PFRMAT TS
TARGET MnA1_Col
AUTHOR BAKER-ROBETTA
METHOD    ROSETTA provides both ab initio and
METHOD    comparative models of protein domains.
METHOD    Comparative models are built from structures
METHOD    detected and aligned by HHSEARCH, SPARKS, and
METHOD    Raptor. Loop regions are assembled from fragments and 
METHOD    optimized to fit the aligned template structures.
METHOD    De novo models are built using the Rosetta de
METHOD    novo protocol.  The procedure is fully automated.
MODEL     2
PARENT N/A
REMARK PARENT    N/A
REMARK PARSRC    RoseTTAFold
REMARK SCORE     0.00
ATOM      1  N   MET A   1      -2.423   0.239  -1.711  1.00 12.81           N  
ATOM      2  CA  MET A   1      -0.988   0.483  -1.794  1.00 12.81           C  
ATOM      3  C   MET A   1      -0.651   1.962  -1.730  1.00 12.81           C  
ATOM      4  O   MET A   1      -1.469   2.830  -2.055  1.00 12.81           O  
ATOM      5  CB  MET A   1      -0.416  -0.110  -3.080  1.00 12.81           C  
ATOM      6  CG  MET A   1      -0.490  -1.623  -3.173  1.00 12.81           C  
ATOM      7  SD  MET A   1       0.201  -2.250  -4.717  1.00 12.81           S  
ATOM      8  CE  MET A   1      -1.111  -1.840  -5.866  1.00 12.81           C  
ATOM      9 1H   MET A   1      -2.648  -0.617  -2.196  1.00 12.81           H  
ATOM     10 2H   MET A   1      -2.694   0.158  -0.741  1.00 12.81           H  
ATOM     11 3H   MET A   1      -2.918   1.010  -2.136  1.00 12.81           H  
ATOM     12  HA  MET A   1      -0.511  -0.001  -0.942  1.00 12.81           H  
ATOM     13 1HB  MET A   1      -0.948   0.303  -3.936  1.00 12.81           H  
ATOM     14 2HB  MET A   1       0.630   0.181  -3.180  1.00 12.81           H  
ATOM     15 1HG  MET A   1       0.058  -2.066  -2.340  1.00 12.81           H  
ATOM     16 2HG  MET A   1      -1.530  -1.939  -3.104  1.00 12.81           H  
ATOM     17 1HE  MET A   1      -0.826  -2.158  -6.874  1.00 12.81           H  
ATOM     18 2HE  MET A   1      -2.026  -2.353  -5.570  1.00 12.81           H  
ATOM     19 3HE  MET A   1      -1.286  -0.769  -5.856  1.00 12.81           H  
ATOM     20  N   GLY A   2       0.593   2.258  -1.367  1.00 12.30           N  
ATOM     21  CA  GLY A   2       1.071   3.635  -1.239  1.00 12.30           C  
ATOM     22  C   GLY A   2       1.309   4.285  -2.596  1.00 12.30           C  
ATOM     23  O   GLY A   2       2.452   4.519  -2.992  1.00 12.30           O  
ATOM     24  H   GLY A   2       1.235   1.510  -1.136  1.00 12.30           H  
ATOM     25 1HA  GLY A   2       0.347   4.224  -0.676  1.00 12.30           H  
ATOM     26 2HA  GLY A   2       1.997   3.646  -0.664  1.00 12.30           H  
ATOM     27  N   THR A   3       0.216   4.563  -3.302  1.00 11.68           N  
ATOM     28  CA  THR A   3       0.284   5.139  -4.635  1.00 11.68           C  
ATOM     29  C   THR A   3       1.019   6.457  -4.623  1.00 11.68           C  
ATOM     30  O   THR A   3       1.812   6.722  -5.509  1.00 11.68           O  
ATOM     31  CB  THR A   3      -1.107   5.409  -5.226  1.00 11.68           C  
ATOM     32  OG1 THR A   3      -1.856   4.195  -5.317  1.00 11.68           O  
ATOM     33  CG2 THR A   3      -0.930   6.000  -6.621  1.00 11.68           C  
ATOM     34  H   THR A   3      -0.679   4.311  -2.890  1.00 11.68           H  
ATOM     35  HA  THR A   3       0.834   4.461  -5.283  1.00 11.68           H  
ATOM     36  HB  THR A   3      -1.646   6.115  -4.595  1.00 11.68           H  
ATOM     37  HG1 THR A   3      -1.899   3.782  -4.443  1.00 11.68           H  
ATOM     38 1HG2 THR A   3      -1.905   6.207  -7.058  1.00 11.68           H  
ATOM     39 2HG2 THR A   3      -0.364   6.920  -6.552  1.00 11.68           H  
ATOM     40 3HG2 THR A   3      -0.391   5.296  -7.250  1.00 11.68           H  
ATOM     41  N   GLU A   4       0.703   7.318  -3.658  1.00 10.98           N  
ATOM     42  CA  GLU A   4       1.336   8.629  -3.503  1.00 10.98           C  
ATOM     43  C   GLU A   4       1.843   9.231  -4.826  1.00 10.98           C  
ATOM     44  O   GLU A   4       3.040   9.532  -4.932  1.00 10.98           O  
ATOM     45  CB  GLU A   4       2.498   8.537  -2.511  1.00 10.98           C  
ATOM     46  CG  GLU A   4       2.083   8.071  -1.110  1.00 10.98           C  
ATOM     47  CD  GLU A   4       3.192   8.191  -0.078  1.00 10.98           C  
ATOM     48  OE1 GLU A   4       4.296   8.514  -0.450  1.00 10.98           O  
ATOM     49  OE2 GLU A   4       2.928   7.954   1.079  1.00 10.98           O  
ATOM     50  H   GLU A   4       0.016   7.025  -2.978  1.00 10.98           H  
ATOM     51  HA  GLU A   4       0.607   9.299  -3.059  1.00 10.98           H  
ATOM     52 1HB  GLU A   4       3.243   7.836  -2.893  1.00 10.98           H  
ATOM     53 2HB  GLU A   4       2.978   9.511  -2.420  1.00 10.98           H  
ATOM     54 1HG  GLU A   4       1.227   8.657  -0.780  1.00 10.98           H  
ATOM     55 2HG  GLU A   4       1.771   7.028  -1.174  1.00 10.98           H  
ATOM     56  N   PRO A   5       0.935   9.510  -5.792  1.00 10.23           N  
ATOM     57  CA  PRO A   5       1.196   9.736  -7.214  1.00 10.23           C  
ATOM     58  C   PRO A   5       2.032  10.980  -7.450  1.00 10.23           C  
ATOM     59  O   PRO A   5       2.631  11.158  -8.508  1.00 10.23           O  
ATOM     60  CB  PRO A   5      -0.210   9.895  -7.790  1.00 10.23           C  
ATOM     61  CG  PRO A   5      -1.054  10.381  -6.625  1.00 10.23           C  
ATOM     62  CD  PRO A   5      -0.473   9.716  -5.403  1.00 10.23           C  
ATOM     63  HA  PRO A   5       1.685   8.849  -7.640  1.00 10.23           H  
ATOM     64 1HB  PRO A   5      -0.188  10.604  -8.630  1.00 10.23           H  
ATOM     65 2HB  PRO A   5      -0.553   8.932  -8.194  1.00 10.23           H  
ATOM     66 1HG  PRO A   5      -1.011  11.480  -6.569  1.00 10.23           H  
ATOM     67 2HG  PRO A   5      -2.111  10.117  -6.789  1.00 10.23           H  
ATOM     68 1HD  PRO A   5      -0.549  10.415  -4.561  1.00 10.23           H  
ATOM     69 2HD  PRO A   5      -0.982   8.771  -5.203  1.00 10.23           H  
ATOM     70  N   ALA A   6       2.054  11.857  -6.449  1.00  9.44           N  
ATOM     71  CA  ALA A   6       2.818  13.092  -6.466  1.00  9.44           C  
ATOM     72  C   ALA A   6       4.304  12.802  -6.610  1.00  9.44           C  
ATOM     73  O   ALA A   6       5.053  13.598  -7.184  1.00  9.44           O  
ATOM     74  CB  ALA A   6       2.567  13.866  -5.189  1.00  9.44           C  
ATOM     75  H   ALA A   6       1.522  11.651  -5.620  1.00  9.44           H  
ATOM     76  HA  ALA A   6       2.499  13.682  -7.325  1.00  9.44           H  
ATOM     77 1HB  ALA A   6       3.131  14.797  -5.214  1.00  9.44           H  
ATOM     78 2HB  ALA A   6       1.504  14.084  -5.100  1.00  9.44           H  
ATOM     79 3HB  ALA A   6       2.890  13.268  -4.338  1.00  9.44           H  
ATOM     80  N   ARG A   7       4.728  11.669  -6.041  1.00  8.61           N  
ATOM     81  CA  ARG A   7       6.119  11.255  -6.063  1.00  8.61           C  
ATOM     82  C   ARG A   7       6.235  10.095  -7.040  1.00  8.61           C  
ATOM     83  O   ARG A   7       7.166  10.013  -7.848  1.00  8.61           O  
ATOM     84  CB  ARG A   7       6.574  10.799  -4.687  1.00  8.61           C  
ATOM     85  CG  ARG A   7       6.558  11.875  -3.599  1.00  8.61           C  
ATOM     86  CD  ARG A   7       7.044  11.322  -2.300  1.00  8.61           C  
ATOM     87  NE  ARG A   7       8.483  11.093  -2.319  1.00  8.61           N  
ATOM     88  CZ  ARG A   7       9.402  11.978  -1.905  1.00  8.61           C  
ATOM     89  NH1 ARG A   7       9.044  13.136  -1.386  1.00  8.61           N  
ATOM     90  NH2 ARG A   7      10.666  11.653  -2.027  1.00  8.61           N  
ATOM     91  H   ARG A   7       4.048  11.050  -5.604  1.00  8.61           H  
ATOM     92  HA  ARG A   7       6.743  12.081  -6.403  1.00  8.61           H  
ATOM     93 1HB  ARG A   7       5.927   9.985  -4.347  1.00  8.61           H  
ATOM     94 2HB  ARG A   7       7.592  10.404  -4.748  1.00  8.61           H  
ATOM     95 1HG  ARG A   7       7.211  12.696  -3.892  1.00  8.61           H  
ATOM     96 2HG  ARG A   7       5.539  12.244  -3.464  1.00  8.61           H  
ATOM     97 1HD  ARG A   7       6.820  12.022  -1.498  1.00  8.61           H  
ATOM     98 2HD  ARG A   7       6.546  10.368  -2.099  1.00  8.61           H  
ATOM     99  HE  ARG A   7       8.856  10.232  -2.744  1.00  8.61           H  
ATOM    100 1HH1 ARG A   7       8.065  13.367  -1.299  1.00  8.61           H  
ATOM    101 2HH1 ARG A   7       9.748  13.788  -1.079  1.00  8.61           H  
ATOM    102 1HH2 ARG A   7      10.881  10.740  -2.459  1.00  8.61           H  
ATOM    103 2HH2 ARG A   7      11.394  12.279  -1.736  1.00  8.61           H  
ATOM    104  N   LYS A   8       5.227   9.217  -7.027  1.00  7.75           N  
ATOM    105  CA  LYS A   8       5.216   8.030  -7.881  1.00  7.75           C  
ATOM    106  C   LYS A   8       4.712   8.372  -9.268  1.00  7.75           C  
ATOM    107  O   LYS A   8       3.661   7.905  -9.715  1.00  7.75           O  
ATOM    108  CB  LYS A   8       4.335   6.962  -7.268  1.00  7.75           C  
ATOM    109  CG  LYS A   8       4.805   6.442  -5.940  1.00  7.75           C  
ATOM    110  CD  LYS A   8       6.059   5.662  -6.100  1.00  7.75           C  
ATOM    111  CE  LYS A   8       6.517   5.109  -4.780  1.00  7.75           C  
ATOM    112  NZ  LYS A   8       5.583   4.086  -4.228  1.00  7.75           N  
ATOM    113  H   LYS A   8       4.458   9.352  -6.371  1.00  7.75           H  
ATOM    114  HA  LYS A   8       6.233   7.651  -7.974  1.00  7.75           H  
ATOM    115 1HB  LYS A   8       3.364   7.381  -7.132  1.00  7.75           H  
ATOM    116 2HB  LYS A   8       4.228   6.133  -7.930  1.00  7.75           H  
ATOM    117 1HG  LYS A   8       4.959   7.272  -5.245  1.00  7.75           H  
ATOM    118 2HG  LYS A   8       4.057   5.775  -5.514  1.00  7.75           H  
ATOM    119 1HD  LYS A   8       5.881   4.826  -6.785  1.00  7.75           H  
ATOM    120 2HD  LYS A   8       6.845   6.292  -6.517  1.00  7.75           H  
ATOM    121 1HE  LYS A   8       7.468   4.645  -4.938  1.00  7.75           H  
ATOM    122 2HE  LYS A   8       6.622   5.922  -4.064  1.00  7.75           H  
ATOM    123 1HZ  LYS A   8       5.945   3.714  -3.357  1.00  7.75           H  
ATOM    124 2HZ  LYS A   8       4.656   4.479  -4.065  1.00  7.75           H  
ATOM    125 3HZ  LYS A   8       5.529   3.328  -4.914  1.00  7.75           H  
ATOM    126  N   ARG A   9       5.503   9.183  -9.948  1.00  6.97           N  
ATOM    127  CA  ARG A   9       5.163   9.709 -11.252  1.00  6.97           C  
ATOM    128  C   ARG A   9       5.332   8.599 -12.281  1.00  6.97           C  
ATOM    129  O   ARG A   9       6.335   7.881 -12.294  1.00  6.97           O  
ATOM    130  CB  ARG A   9       6.044  10.917 -11.522  1.00  6.97           C  
ATOM    131  CG  ARG A   9       5.787  12.063 -10.502  1.00  6.97           C  
ATOM    132  CD  ARG A   9       6.660  13.252 -10.687  1.00  6.97           C  
ATOM    133  NE  ARG A   9       6.499  14.201  -9.576  1.00  6.97           N  
ATOM    134  CZ  ARG A   9       7.114  15.393  -9.472  1.00  6.97           C  
ATOM    135  NH1 ARG A   9       7.921  15.818 -10.422  1.00  6.97           N  
ATOM    136  NH2 ARG A   9       6.900  16.129  -8.398  1.00  6.97           N  
ATOM    137  H   ARG A   9       6.357   9.484  -9.481  1.00  6.97           H  
ATOM    138  HA  ARG A   9       4.120  10.030 -11.242  1.00  6.97           H  
ATOM    139 1HB  ARG A   9       7.090  10.630 -11.454  1.00  6.97           H  
ATOM    140 2HB  ARG A   9       5.862  11.298 -12.526  1.00  6.97           H  
ATOM    141 1HG  ARG A   9       4.748  12.390 -10.584  1.00  6.97           H  
ATOM    142 2HG  ARG A   9       5.951  11.692  -9.493  1.00  6.97           H  
ATOM    143 1HD  ARG A   9       7.702  12.940 -10.721  1.00  6.97           H  
ATOM    144 2HD  ARG A   9       6.399  13.762 -11.611  1.00  6.97           H  
ATOM    145  HE  ARG A   9       5.894  13.919  -8.783  1.00  6.97           H  
ATOM    146 1HH1 ARG A   9       8.079  15.248 -11.238  1.00  6.97           H  
ATOM    147 2HH1 ARG A   9       8.380  16.713 -10.333  1.00  6.97           H  
ATOM    148 1HH2 ARG A   9       6.275  15.779  -7.671  1.00  6.97           H  
ATOM    149 2HH2 ARG A   9       7.350  17.023  -8.295  1.00  6.97           H  
ATOM    150  N   MET A  10       4.356   8.434 -13.161  1.00  6.31           N  
ATOM    151  CA  MET A  10       4.416   7.285 -14.060  1.00  6.31           C  
ATOM    152  C   MET A  10       5.270   7.422 -15.307  1.00  6.31           C  
ATOM    153  O   MET A  10       4.763   7.575 -16.417  1.00  6.31           O  
ATOM    154  CB  MET A  10       3.005   6.848 -14.424  1.00  6.31           C  
ATOM    155  CG  MET A  10       2.961   5.605 -15.249  1.00  6.31           C  
ATOM    156  SD  MET A  10       1.310   5.019 -15.557  1.00  6.31           S  
ATOM    157  CE  MET A  10       0.955   4.343 -13.925  1.00  6.31           C  
ATOM    158  H   MET A  10       3.559   9.057 -13.167  1.00  6.31           H  
ATOM    159  HA  MET A  10       4.861   6.465 -13.499  1.00  6.31           H  
ATOM    160 1HB  MET A  10       2.430   6.673 -13.515  1.00  6.31           H  
ATOM    161 2HB  MET A  10       2.508   7.643 -14.982  1.00  6.31           H  
ATOM    162 1HG  MET A  10       3.466   5.761 -16.200  1.00  6.31           H  
ATOM    163 2HG  MET A  10       3.482   4.852 -14.704  1.00  6.31           H  
ATOM    164 1HE  MET A  10      -0.050   3.923 -13.913  1.00  6.31           H  
ATOM    165 2HE  MET A  10       1.678   3.556 -13.688  1.00  6.31           H  
ATOM    166 3HE  MET A  10       1.026   5.135 -13.178  1.00  6.31           H  
ATOM    167  N   LYS A  11       6.576   7.321 -15.118  1.00  5.81           N  
ATOM    168  CA  LYS A  11       7.488   7.323 -16.255  1.00  5.81           C  
ATOM    169  C   LYS A  11       7.822   5.872 -16.639  1.00  5.81           C  
ATOM    170  O   LYS A  11       8.216   5.029 -15.816  1.00  5.81           O  
ATOM    171  CB  LYS A  11       8.752   8.160 -16.003  1.00  5.81           C  
ATOM    172  CG  LYS A  11       8.500   9.694 -15.875  1.00  5.81           C  
ATOM    173  CD  LYS A  11       9.830  10.509 -15.734  1.00  5.81           C  
ATOM    174  CE  LYS A  11       9.561  12.028 -15.610  1.00  5.81           C  
ATOM    175  NZ  LYS A  11      10.828  12.859 -15.415  1.00  5.81           N  
ATOM    176  H   LYS A  11       6.903   7.259 -14.155  1.00  5.81           H  
ATOM    177  HA  LYS A  11       6.977   7.772 -17.108  1.00  5.81           H  
ATOM    178 1HB  LYS A  11       9.240   7.824 -15.087  1.00  5.81           H  
ATOM    179 2HB  LYS A  11       9.459   8.006 -16.821  1.00  5.81           H  
ATOM    180 1HG  LYS A  11       7.957  10.041 -16.755  1.00  5.81           H  
ATOM    181 2HG  LYS A  11       7.885   9.875 -14.994  1.00  5.81           H  
ATOM    182 1HD  LYS A  11      10.389  10.161 -14.865  1.00  5.81           H  
ATOM    183 2HD  LYS A  11      10.443  10.346 -16.616  1.00  5.81           H  
ATOM    184 1HE  LYS A  11       9.055  12.369 -16.513  1.00  5.81           H  
ATOM    185 2HE  LYS A  11       8.905  12.191 -14.756  1.00  5.81           H  
ATOM    186 1HZ  LYS A  11      10.576  13.829 -15.333  1.00  5.81           H  
ATOM    187 2HZ  LYS A  11      11.296  12.568 -14.577  1.00  5.81           H  
ATOM    188 3HZ  LYS A  11      11.506  12.780 -16.195  1.00  5.81           H  
ATOM    189  N   LEU A  12       7.646   5.568 -17.915  1.00  5.45           N  
ATOM    190  CA  LEU A  12       7.837   4.219 -18.448  1.00  5.45           C  
ATOM    191  C   LEU A  12       9.283   3.860 -18.715  1.00  5.45           C  
ATOM    192  O   LEU A  12       9.654   3.595 -19.852  1.00  5.45           O  
ATOM    193  CB  LEU A  12       7.080   4.092 -19.765  1.00  5.45           C  
ATOM    194  CG  LEU A  12       5.597   3.868 -19.667  1.00  5.45           C  
ATOM    195  CD1 LEU A  12       4.951   4.974 -18.829  1.00  5.45           C  
ATOM    196  CD2 LEU A  12       5.035   3.851 -21.098  1.00  5.45           C  
ATOM    197  H   LEU A  12       7.333   6.300 -18.536  1.00  5.45           H  
ATOM    198  HA  LEU A  12       7.439   3.515 -17.727  1.00  5.45           H  
ATOM    199 1HB  LEU A  12       7.240   4.984 -20.346  1.00  5.45           H  
ATOM    200 2HB  LEU A  12       7.497   3.249 -20.316  1.00  5.45           H  
ATOM    201  HG  LEU A  12       5.398   2.927 -19.177  1.00  5.45           H  
ATOM    202 1HD1 LEU A  12       3.875   4.807 -18.766  1.00  5.45           H  
ATOM    203 2HD1 LEU A  12       5.367   4.964 -17.824  1.00  5.45           H  
ATOM    204 3HD1 LEU A  12       5.137   5.946 -19.283  1.00  5.45           H  
ATOM    205 1HD2 LEU A  12       3.960   3.679 -21.066  1.00  5.45           H  
ATOM    206 2HD2 LEU A  12       5.237   4.807 -21.582  1.00  5.45           H  
ATOM    207 3HD2 LEU A  12       5.513   3.055 -21.666  1.00  5.45           H  
ATOM    208  N   SER A  13      10.100   3.859 -17.684  1.00  5.24           N  
ATOM    209  CA  SER A  13      11.506   3.541 -17.876  1.00  5.24           C  
ATOM    210  C   SER A  13      11.685   2.122 -18.375  1.00  5.24           C  
ATOM    211  O   SER A  13      11.031   1.199 -17.899  1.00  5.24           O  
ATOM    212  CB  SER A  13      12.296   3.690 -16.607  1.00  5.24           C  
ATOM    213  OG  SER A  13      13.655   3.338 -16.833  1.00  5.24           O  
ATOM    214  H   SER A  13       9.717   4.105 -16.770  1.00  5.24           H  
ATOM    215  HA  SER A  13      11.915   4.221 -18.625  1.00  5.24           H  
ATOM    216 1HB  SER A  13      12.219   4.705 -16.245  1.00  5.24           H  
ATOM    217 2HB  SER A  13      11.869   3.040 -15.843  1.00  5.24           H  
ATOM    218  HG  SER A  13      14.042   4.065 -17.337  1.00  5.24           H  
ATOM    219  N   CYS A  14      12.638   1.952 -19.275  1.00  5.16           N  
ATOM    220  CA  CYS A  14      13.011   0.662 -19.834  1.00  5.16           C  
ATOM    221  C   CYS A  14      14.149   0.012 -19.074  1.00  5.16           C  
ATOM    222  O   CYS A  14      14.545  -1.115 -19.367  1.00  5.16           O  
ATOM    223  CB  CYS A  14      13.417   0.841 -21.288  1.00  5.16           C  
ATOM    224  SG  CYS A  14      14.867   1.895 -21.495  1.00  5.16           S  
ATOM    225  H   CYS A  14      13.132   2.766 -19.600  1.00  5.16           H  
ATOM    226  HA  CYS A  14      12.154  -0.003 -19.778  1.00  5.16           H  
ATOM    227 1HB  CYS A  14      13.637  -0.132 -21.724  1.00  5.16           H  
ATOM    228 2HB  CYS A  14      12.605   1.278 -21.842  1.00  5.16           H  
ATOM    229  HG  CYS A  14      15.584   1.418 -20.443  1.00  5.16           H  
ATOM    230  N   ASP A  15      14.702   0.740 -18.112  1.00  5.19           N  
ATOM    231  CA  ASP A  15      15.844   0.229 -17.385  1.00  5.19           C  
ATOM    232  C   ASP A  15      15.492  -0.831 -16.316  1.00  5.19           C  
ATOM    233  O   ASP A  15      16.158  -1.864 -16.262  1.00  5.19           O  
ATOM    234  CB  ASP A  15      16.622   1.387 -16.768  1.00  5.19           C  
ATOM    235  CG  ASP A  15      17.208   2.276 -17.840  1.00  5.19           C  
ATOM    236  OD1 ASP A  15      17.195   1.878 -18.987  1.00  5.19           O  
ATOM    237  OD2 ASP A  15      17.672   3.337 -17.509  1.00  5.19           O  
ATOM    238  H   ASP A  15      14.313   1.649 -17.864  1.00  5.19           H  
ATOM    239  HA  ASP A  15      16.504  -0.250 -18.108  1.00  5.19           H  
ATOM    240 1HB  ASP A  15      15.998   1.990 -16.131  1.00  5.19           H  
ATOM    241 2HB  ASP A  15      17.434   0.992 -16.157  1.00  5.19           H  
ATOM    242  N   PRO A  16      14.434  -0.671 -15.481  1.00  5.25           N  
ATOM    243  CA  PRO A  16      14.066  -1.599 -14.432  1.00  5.25           C  
ATOM    244  C   PRO A  16      13.304  -2.766 -15.030  1.00  5.25           C  
ATOM    245  O   PRO A  16      12.104  -2.942 -14.803  1.00  5.25           O  
ATOM    246  CB  PRO A  16      13.194  -0.735 -13.534  1.00  5.25           C  
ATOM    247  CG  PRO A  16      12.531   0.202 -14.473  1.00  5.25           C  
ATOM    248  CD  PRO A  16      13.531   0.486 -15.538  1.00  5.25           C  
ATOM    249  HA  PRO A  16      14.970  -1.942 -13.909  1.00  5.25           H  
ATOM    250 1HB  PRO A  16      12.488  -1.353 -12.988  1.00  5.25           H  
ATOM    251 2HB  PRO A  16      13.814  -0.222 -12.787  1.00  5.25           H  
ATOM    252 1HG  PRO A  16      11.626  -0.259 -14.892  1.00  5.25           H  
ATOM    253 2HG  PRO A  16      12.197   1.109 -13.942  1.00  5.25           H  
ATOM    254 1HD  PRO A  16      12.939   0.493 -16.433  1.00  5.25           H  
ATOM    255 2HD  PRO A  16      14.036   1.416 -15.324  1.00  5.25           H  
ATOM    256  N   LEU A  17      14.001  -3.540 -15.849  1.00  5.29           N  
ATOM    257  CA  LEU A  17      13.409  -4.655 -16.562  1.00  5.29           C  
ATOM    258  C   LEU A  17      13.899  -5.958 -15.964  1.00  5.29           C  
ATOM    259  O   LEU A  17      15.080  -6.323 -16.079  1.00  5.29           O  
ATOM    260  CB  LEU A  17      13.771  -4.587 -18.053  1.00  5.29           C  
ATOM    261  CG  LEU A  17      12.923  -5.440 -19.041  1.00  5.29           C  
ATOM    262  CD1 LEU A  17      13.219  -4.955 -20.458  1.00  5.29           C  
ATOM    263  CD2 LEU A  17      13.221  -6.918 -18.902  1.00  5.29           C  
ATOM    264  H   LEU A  17      14.987  -3.311 -15.988  1.00  5.29           H  
ATOM    265  HA  LEU A  17      12.331  -4.612 -16.455  1.00  5.29           H  
ATOM    266 1HB  LEU A  17      13.702  -3.544 -18.375  1.00  5.29           H  
ATOM    267 2HB  LEU A  17      14.807  -4.903 -18.162  1.00  5.29           H  
ATOM    268  HG  LEU A  17      11.884  -5.287 -18.835  1.00  5.29           H  
ATOM    269 1HD1 LEU A  17      12.623  -5.515 -21.175  1.00  5.29           H  
ATOM    270 2HD1 LEU A  17      12.982  -3.893 -20.537  1.00  5.29           H  
ATOM    271 3HD1 LEU A  17      14.274  -5.105 -20.674  1.00  5.29           H  
ATOM    272 1HD2 LEU A  17      12.611  -7.475 -19.610  1.00  5.29           H  
ATOM    273 2HD2 LEU A  17      14.267  -7.097 -19.107  1.00  5.29           H  
ATOM    274 3HD2 LEU A  17      12.984  -7.233 -17.905  1.00  5.29           H  
ATOM    275  N   ASN A  18      13.029  -6.670 -15.279  1.00  5.25           N  
ATOM    276  CA  ASN A  18      13.508  -7.884 -14.673  1.00  5.25           C  
ATOM    277  C   ASN A  18      13.547  -8.933 -15.752  1.00  5.25           C  
ATOM    278  O   ASN A  18      12.527  -9.551 -16.093  1.00  5.25           O  
ATOM    279  CB  ASN A  18      12.689  -8.318 -13.490  1.00  5.25           C  
ATOM    280  CG  ASN A  18      13.292  -9.546 -12.805  1.00  5.25           C  
ATOM    281  OD1 ASN A  18      14.002 -10.360 -13.430  1.00  5.25           O  
ATOM    282  ND2 ASN A  18      13.026  -9.691 -11.525  1.00  5.25           N  
ATOM    283  H   ASN A  18      12.053  -6.375 -15.211  1.00  5.25           H  
ATOM    284  HA  ASN A  18      14.533  -7.730 -14.328  1.00  5.25           H  
ATOM    285 1HB  ASN A  18      12.630  -7.505 -12.766  1.00  5.25           H  
ATOM    286 2HB  ASN A  18      11.679  -8.555 -13.812  1.00  5.25           H  
ATOM    287 1HD2 ASN A  18      13.398 -10.476 -11.025  1.00  5.25           H  
ATOM    288 2HD2 ASN A  18      12.461  -9.022 -11.043  1.00  5.25           H  
ATOM    289  N   ARG A  19      14.749  -9.122 -16.276  1.00  5.12           N  
ATOM    290  CA  ARG A  19      15.059  -9.992 -17.406  1.00  5.12           C  
ATOM    291  C   ARG A  19      14.728 -11.458 -17.159  1.00  5.12           C  
ATOM    292  O   ARG A  19      14.640 -12.236 -18.106  1.00  5.12           O  
ATOM    293  CB  ARG A  19      16.527  -9.863 -17.765  1.00  5.12           C  
ATOM    294  CG  ARG A  19      16.916  -8.527 -18.383  1.00  5.12           C  
ATOM    295  CD  ARG A  19      18.373  -8.441 -18.642  1.00  5.12           C  
ATOM    296  NE  ARG A  19      18.748  -7.172 -19.248  1.00  5.12           N  
ATOM    297  CZ  ARG A  19      20.019  -6.791 -19.489  1.00  5.12           C  
ATOM    298  NH1 ARG A  19      21.010  -7.592 -19.170  1.00  5.12           N  
ATOM    299  NH2 ARG A  19      20.269  -5.618 -20.046  1.00  5.12           N  
ATOM    300  H   ARG A  19      15.476  -8.508 -15.912  1.00  5.12           H  
ATOM    301  HA  ARG A  19      14.472  -9.653 -18.261  1.00  5.12           H  
ATOM    302 1HB  ARG A  19      17.132 -10.005 -16.871  1.00  5.12           H  
ATOM    303 2HB  ARG A  19      16.799 -10.649 -18.472  1.00  5.12           H  
ATOM    304 1HG  ARG A  19      16.395  -8.399 -19.331  1.00  5.12           H  
ATOM    305 2HG  ARG A  19      16.635  -7.718 -17.704  1.00  5.12           H  
ATOM    306 1HD  ARG A  19      18.910  -8.537 -17.698  1.00  5.12           H  
ATOM    307 2HD  ARG A  19      18.676  -9.244 -19.314  1.00  5.12           H  
ATOM    308  HE  ARG A  19      18.004  -6.533 -19.502  1.00  5.12           H  
ATOM    309 1HH1 ARG A  19      20.816  -8.488 -18.745  1.00  5.12           H  
ATOM    310 2HH1 ARG A  19      21.963  -7.312 -19.347  1.00  5.12           H  
ATOM    311 1HH2 ARG A  19      19.507  -5.001 -20.293  1.00  5.12           H  
ATOM    312 2HH2 ARG A  19      21.222  -5.338 -20.224  1.00  5.12           H  
ATOM    313  N   GLU A  20      14.575 -11.859 -15.896  1.00  4.93           N  
ATOM    314  CA  GLU A  20      14.257 -13.251 -15.603  1.00  4.93           C  
ATOM    315  C   GLU A  20      12.748 -13.507 -15.708  1.00  4.93           C  
ATOM    316  O   GLU A  20      12.305 -14.656 -15.694  1.00  4.93           O  
ATOM    317  CB  GLU A  20      14.748 -13.647 -14.207  1.00  4.93           C  
ATOM    318  CG  GLU A  20      16.267 -13.621 -14.044  1.00  4.93           C  
ATOM    319  CD  GLU A  20      16.739 -14.024 -12.656  1.00  4.93           C  
ATOM    320  OE1 GLU A  20      15.915 -14.318 -11.821  1.00  4.93           O  
ATOM    321  OE2 GLU A  20      17.930 -14.036 -12.441  1.00  4.93           O  
ATOM    322  H   GLU A  20      14.627 -11.188 -15.127  1.00  4.93           H  
ATOM    323  HA  GLU A  20      14.757 -13.882 -16.336  1.00  4.93           H  
ATOM    324 1HB  GLU A  20      14.311 -12.982 -13.463  1.00  4.93           H  
ATOM    325 2HB  GLU A  20      14.409 -14.656 -13.979  1.00  4.93           H  
ATOM    326 1HG  GLU A  20      16.707 -14.296 -14.776  1.00  4.93           H  
ATOM    327 2HG  GLU A  20      16.619 -12.613 -14.263  1.00  4.93           H  
ATOM    328  N   THR A  21      11.961 -12.423 -15.776  1.00  4.70           N  
ATOM    329  CA  THR A  21      10.507 -12.513 -15.835  1.00  4.70           C  
ATOM    330  C   THR A  21       9.950 -11.727 -17.022  1.00  4.70           C  
ATOM    331  O   THR A  21       8.778 -11.869 -17.372  1.00  4.70           O  
ATOM    332  CB  THR A  21       9.865 -11.978 -14.543  1.00  4.70           C  
ATOM    333  OG1 THR A  21      10.132 -10.584 -14.420  1.00  4.70           O  
ATOM    334  CG2 THR A  21      10.459 -12.682 -13.340  1.00  4.70           C  
ATOM    335  H   THR A  21      12.378 -11.499 -15.797  1.00  4.70           H  
ATOM    336  HA  THR A  21      10.225 -13.557 -15.960  1.00  4.70           H  
ATOM    337  HB  THR A  21       8.790 -12.142 -14.571  1.00  4.70           H  
ATOM    338  HG1 THR A  21      11.046 -10.408 -14.694  1.00  4.70           H  
ATOM    339 1HG2 THR A  21      10.002 -12.293 -12.432  1.00  4.70           H  
ATOM    340 2HG2 THR A  21      10.269 -13.752 -13.417  1.00  4.70           H  
ATOM    341 3HG2 THR A  21      11.534 -12.505 -13.303  1.00  4.70           H  
ATOM    342  N   ASN A  22      10.804 -10.903 -17.643  1.00  4.47           N  
ATOM    343  CA  ASN A  22      10.425  -9.978 -18.715  1.00  4.47           C  
ATOM    344  C   ASN A  22       9.357  -8.982 -18.278  1.00  4.47           C  
ATOM    345  O   ASN A  22       8.356  -8.781 -18.970  1.00  4.47           O  
ATOM    346  CB  ASN A  22       9.989 -10.718 -19.966  1.00  4.47           C  
ATOM    347  CG  ASN A  22      11.110 -11.499 -20.574  1.00  4.47           C  
ATOM    348  OD1 ASN A  22      12.224 -10.985 -20.738  1.00  4.47           O  
ATOM    349  ND2 ASN A  22      10.844 -12.734 -20.917  1.00  4.47           N  
ATOM    350  H   ASN A  22      11.753 -10.852 -17.296  1.00  4.47           H  
ATOM    351  HA  ASN A  22      11.310  -9.395 -18.970  1.00  4.47           H  
ATOM    352 1HB  ASN A  22       9.168 -11.396 -19.747  1.00  4.47           H  
ATOM    353 2HB  ASN A  22       9.624 -10.008 -20.701  1.00  4.47           H  
ATOM    354 1HD2 ASN A  22      11.560 -13.304 -21.323  1.00  4.47           H  
ATOM    355 2HD2 ASN A  22       9.929 -13.109 -20.769  1.00  4.47           H  
ATOM    356  N   VAL A  23       9.572  -8.378 -17.112  1.00  4.31           N  
ATOM    357  CA  VAL A  23       8.641  -7.376 -16.585  1.00  4.31           C  
ATOM    358  C   VAL A  23       9.270  -6.012 -16.296  1.00  4.31           C  
ATOM    359  O   VAL A  23      10.330  -5.909 -15.673  1.00  4.31           O  
ATOM    360  CB  VAL A  23       7.979  -7.897 -15.297  1.00  4.31           C  
ATOM    361  CG1 VAL A  23       7.060  -6.840 -14.712  1.00  4.31           C  
ATOM    362  CG2 VAL A  23       7.197  -9.160 -15.610  1.00  4.31           C  
ATOM    363  H   VAL A  23      10.417  -8.635 -16.599  1.00  4.31           H  
ATOM    364  HA  VAL A  23       7.854  -7.224 -17.325  1.00  4.31           H  
ATOM    365  HB  VAL A  23       8.747  -8.122 -14.560  1.00  4.31           H  
ATOM    366 1HG1 VAL A  23       6.606  -7.230 -13.802  1.00  4.31           H  
ATOM    367 2HG1 VAL A  23       7.626  -5.946 -14.470  1.00  4.31           H  
ATOM    368 3HG1 VAL A  23       6.282  -6.594 -15.435  1.00  4.31           H  
ATOM    369 1HG2 VAL A  23       6.735  -9.536 -14.700  1.00  4.31           H  
ATOM    370 2HG2 VAL A  23       6.427  -8.937 -16.348  1.00  4.31           H  
ATOM    371 3HG2 VAL A  23       7.864  -9.914 -16.005  1.00  4.31           H  
ATOM    372  N   TRP A  24       8.619  -4.950 -16.780  1.00  4.25           N  
ATOM    373  CA  TRP A  24       9.056  -3.592 -16.485  1.00  4.25           C  
ATOM    374  C   TRP A  24       8.459  -3.146 -15.167  1.00  4.25           C  
ATOM    375  O   TRP A  24       7.245  -3.274 -14.938  1.00  4.25           O  
ATOM    376  CB  TRP A  24       8.588  -2.580 -17.542  1.00  4.25           C  
ATOM    377  CG  TRP A  24       9.233  -2.696 -18.861  1.00  4.25           C  
ATOM    378  CD1 TRP A  24       9.699  -3.811 -19.421  1.00  4.25           C  
ATOM    379  CD2 TRP A  24       9.484  -1.638 -19.816  1.00  4.25           C  
ATOM    380  NE1 TRP A  24      10.237  -3.532 -20.652  1.00  4.25           N  
ATOM    381  CE2 TRP A  24      10.104  -2.225 -20.910  1.00  4.25           C  
ATOM    382  CE3 TRP A  24       9.234  -0.261 -19.831  1.00  4.25           C  
ATOM    383  CZ2 TRP A  24      10.477  -1.505 -22.012  1.00  4.25           C  
ATOM    384  CZ3 TRP A  24       9.606   0.463 -20.956  1.00  4.25           C  
ATOM    385  CH2 TRP A  24      10.207  -0.149 -22.009  1.00  4.25           C  
ATOM    386  H   TRP A  24       7.766  -5.080 -17.313  1.00  4.25           H  
ATOM    387  HA  TRP A  24      10.142  -3.566 -16.407  1.00  4.25           H  
ATOM    388 1HB  TRP A  24       7.510  -2.685 -17.689  1.00  4.25           H  
ATOM    389 2HB  TRP A  24       8.764  -1.570 -17.168  1.00  4.25           H  
ATOM    390  HD1 TRP A  24       9.658  -4.795 -18.965  1.00  4.25           H  
ATOM    391  HE1 TRP A  24      10.660  -4.203 -21.275  1.00  4.25           H  
ATOM    392  HE3 TRP A  24       8.754   0.233 -18.984  1.00  4.25           H  
ATOM    393  HZ2 TRP A  24      10.965  -1.969 -22.866  1.00  4.25           H  
ATOM    394  HZ3 TRP A  24       9.408   1.524 -20.974  1.00  4.25           H  
ATOM    395  HH2 TRP A  24      10.492   0.440 -22.867  1.00  4.25           H  
ATOM    396  N   PHE A  25       9.277  -2.519 -14.345  1.00  4.33           N  
ATOM    397  CA  PHE A  25       8.786  -1.941 -13.116  1.00  4.33           C  
ATOM    398  C   PHE A  25       8.798  -0.437 -13.268  1.00  4.33           C  
ATOM    399  O   PHE A  25       9.818   0.230 -13.145  1.00  4.33           O  
ATOM    400  CB  PHE A  25       9.595  -2.460 -11.945  1.00  4.33           C  
ATOM    401  CG  PHE A  25       9.364  -3.936 -11.772  1.00  4.33           C  
ATOM    402  CD1 PHE A  25      10.062  -4.851 -12.541  1.00  4.33           C  
ATOM    403  CD2 PHE A  25       8.447  -4.414 -10.856  1.00  4.33           C  
ATOM    404  CE1 PHE A  25       9.833  -6.196 -12.408  1.00  4.33           C  
ATOM    405  CE2 PHE A  25       8.225  -5.772 -10.718  1.00  4.33           C  
ATOM    406  CZ  PHE A  25       8.918  -6.662 -11.502  1.00  4.33           C  
ATOM    407  H   PHE A  25      10.275  -2.475 -14.563  1.00  4.33           H  
ATOM    408  HA  PHE A  25       7.753  -2.250 -12.961  1.00  4.33           H  
ATOM    409 1HB  PHE A  25      10.647  -2.292 -12.118  1.00  4.33           H  
ATOM    410 2HB  PHE A  25       9.307  -1.946 -11.032  1.00  4.33           H  
ATOM    411  HD1 PHE A  25      10.793  -4.494 -13.278  1.00  4.33           H  
ATOM    412  HD2 PHE A  25       7.893  -3.706 -10.242  1.00  4.33           H  
ATOM    413  HE1 PHE A  25      10.372  -6.887 -13.032  1.00  4.33           H  
ATOM    414  HE2 PHE A  25       7.499  -6.138  -9.998  1.00  4.33           H  
ATOM    415  HZ  PHE A  25       8.744  -7.734 -11.408  1.00  4.33           H  
ATOM    416  N   ILE A  26       7.627   0.055 -13.582  1.00  4.52           N  
ATOM    417  CA  ILE A  26       7.310   1.423 -13.937  1.00  4.52           C  
ATOM    418  C   ILE A  26       7.626   2.316 -12.747  1.00  4.52           C  
ATOM    419  O   ILE A  26       7.454   1.886 -11.608  1.00  4.52           O  
ATOM    420  CB  ILE A  26       5.834   1.493 -14.359  1.00  4.52           C  
ATOM    421  CG1 ILE A  26       5.594   0.499 -15.548  1.00  4.52           C  
ATOM    422  CG2 ILE A  26       5.448   2.898 -14.787  1.00  4.52           C  
ATOM    423  CD1 ILE A  26       6.401   0.771 -16.809  1.00  4.52           C  
ATOM    424  H   ILE A  26       6.857  -0.604 -13.606  1.00  4.52           H  
ATOM    425  HA  ILE A  26       7.934   1.731 -14.776  1.00  4.52           H  
ATOM    426  HB  ILE A  26       5.199   1.175 -13.522  1.00  4.52           H  
ATOM    427 1HG1 ILE A  26       5.837  -0.513 -15.200  1.00  4.52           H  
ATOM    428 2HG1 ILE A  26       4.540   0.526 -15.805  1.00  4.52           H  
ATOM    429 1HG2 ILE A  26       4.404   2.875 -15.081  1.00  4.52           H  
ATOM    430 2HG2 ILE A  26       5.579   3.588 -13.979  1.00  4.52           H  
ATOM    431 3HG2 ILE A  26       6.062   3.212 -15.631  1.00  4.52           H  
ATOM    432 1HD1 ILE A  26       6.165   0.021 -17.561  1.00  4.52           H  
ATOM    433 2HD1 ILE A  26       6.145   1.749 -17.185  1.00  4.52           H  
ATOM    434 3HD1 ILE A  26       7.469   0.733 -16.585  1.00  4.52           H  
ATOM    435  N   ASP A  27       8.164   3.530 -12.969  1.00  4.74           N  
ATOM    436  CA  ASP A  27       8.495   4.396 -11.827  1.00  4.74           C  
ATOM    437  C   ASP A  27       7.312   4.486 -10.849  1.00  4.74           C  
ATOM    438  O   ASP A  27       7.505   4.509  -9.630  1.00  4.74           O  
ATOM    439  CB  ASP A  27       8.959   5.770 -12.306  1.00  4.74           C  
ATOM    440  CG  ASP A  27      10.407   5.751 -12.849  1.00  4.74           C  
ATOM    441  OD1 ASP A  27      11.111   4.814 -12.591  1.00  4.74           O  
ATOM    442  OD2 ASP A  27      10.793   6.679 -13.519  1.00  4.74           O  
ATOM    443  H   ASP A  27       8.301   3.881 -13.918  1.00  4.74           H  
ATOM    444  HA  ASP A  27       9.329   3.943 -11.292  1.00  4.74           H  
ATOM    445 1HB  ASP A  27       8.299   6.109 -13.102  1.00  4.74           H  
ATOM    446 2HB  ASP A  27       8.886   6.494 -11.493  1.00  4.74           H  
ATOM    447  N   CYS A  28       6.078   4.465 -11.350  1.00  4.90           N  
ATOM    448  CA  CYS A  28       4.937   4.420 -10.453  1.00  4.90           C  
ATOM    449  C   CYS A  28       4.816   2.942 -10.076  1.00  4.90           C  
ATOM    450  O   CYS A  28       3.953   2.215 -10.595  1.00  4.90           O  
ATOM    451  CB  CYS A  28       3.654   4.880 -11.128  1.00  4.90           C  
ATOM    452  SG  CYS A  28       2.221   4.913 -10.038  1.00  4.90           S  
ATOM    453  H   CYS A  28       5.946   4.458 -12.345  1.00  4.90           H  
ATOM    454  HA  CYS A  28       5.142   5.016  -9.571  1.00  4.90           H  
ATOM    455 1HB  CYS A  28       3.791   5.883 -11.510  1.00  4.90           H  
ATOM    456 2HB  CYS A  28       3.432   4.224 -11.967  1.00  4.90           H  
ATOM    457  HG  CYS A  28       2.516   6.122  -9.504  1.00  4.90           H  
ATOM    458  N   ASP A  29       5.681   2.530  -9.141  1.00  4.91           N  
ATOM    459  CA  ASP A  29       5.996   1.130  -8.820  1.00  4.91           C  
ATOM    460  C   ASP A  29       4.919   0.270  -8.185  1.00  4.91           C  
ATOM    461  O   ASP A  29       5.203  -0.831  -7.713  1.00  4.91           O  
ATOM    462  CB  ASP A  29       7.239   1.057  -7.923  1.00  4.91           C  
ATOM    463  CG  ASP A  29       7.060   1.680  -6.518  1.00  4.91           C  
ATOM    464  OD1 ASP A  29       5.988   2.179  -6.221  1.00  4.91           O  
ATOM    465  OD2 ASP A  29       7.997   1.640  -5.754  1.00  4.91           O  
ATOM    466  H   ASP A  29       6.289   3.258  -8.771  1.00  4.91           H  
ATOM    467  HA  ASP A  29       6.262   0.649  -9.763  1.00  4.91           H  
ATOM    468 1HB  ASP A  29       7.541   0.018  -7.811  1.00  4.91           H  
ATOM    469 2HB  ASP A  29       8.059   1.580  -8.428  1.00  4.91           H  
ATOM    470  N   ILE A  30       3.680   0.730  -8.203  1.00  4.73           N  
ATOM    471  CA  ILE A  30       2.601  -0.118  -7.753  1.00  4.73           C  
ATOM    472  C   ILE A  30       2.023  -0.811  -8.988  1.00  4.73           C  
ATOM    473  O   ILE A  30       1.168  -1.693  -8.879  1.00  4.73           O  
ATOM    474  CB  ILE A  30       1.516   0.659  -6.994  1.00  4.73           C  
ATOM    475  CG1 ILE A  30       0.825   1.609  -7.887  1.00  4.73           C  
ATOM    476  CG2 ILE A  30       2.112   1.395  -5.789  1.00  4.73           C  
ATOM    477  CD1 ILE A  30      -0.368   2.202  -7.250  1.00  4.73           C  
ATOM    478  H   ILE A  30       3.501   1.653  -8.577  1.00  4.73           H  
ATOM    479  HA  ILE A  30       2.994  -0.882  -7.083  1.00  4.73           H  
ATOM    480  HB  ILE A  30       0.786  -0.029  -6.649  1.00  4.73           H  
ATOM    481 1HG1 ILE A  30       1.515   2.402  -8.175  1.00  4.73           H  
ATOM    482 2HG1 ILE A  30       0.501   1.089  -8.767  1.00  4.73           H  
ATOM    483 1HG2 ILE A  30       1.321   1.920  -5.251  1.00  4.73           H  
ATOM    484 2HG2 ILE A  30       2.585   0.672  -5.126  1.00  4.73           H  
ATOM    485 3HG2 ILE A  30       2.858   2.115  -6.133  1.00  4.73           H  
ATOM    486 1HD1 ILE A  30      -0.852   2.892  -7.938  1.00  4.73           H  
ATOM    487 2HD1 ILE A  30      -1.066   1.414  -6.978  1.00  4.73           H  
ATOM    488 3HD1 ILE A  30      -0.065   2.724  -6.366  1.00  4.73           H  
ATOM    489  N   THR A  31       2.539  -0.433 -10.171  1.00  4.43           N  
ATOM    490  CA  THR A  31       2.124  -1.055 -11.420  1.00  4.43           C  
ATOM    491  C   THR A  31       3.298  -1.755 -12.118  1.00  4.43           C  
ATOM    492  O   THR A  31       4.442  -1.292 -12.062  1.00  4.43           O  
ATOM    493  CB  THR A  31       1.577   0.010 -12.400  1.00  4.43           C  
ATOM    494  OG1 THR A  31       2.624   0.941 -12.732  1.00  4.43           O  
ATOM    495  CG2 THR A  31       0.437   0.786 -11.783  1.00  4.43           C  
ATOM    496  H   THR A  31       3.216   0.332 -10.199  1.00  4.43           H  
ATOM    497  HA  THR A  31       1.351  -1.798 -11.213  1.00  4.43           H  
ATOM    498  HB  THR A  31       1.233  -0.486 -13.307  1.00  4.43           H  
ATOM    499  HG1 THR A  31       3.019   1.315 -11.903  1.00  4.43           H  
ATOM    500 1HG2 THR A  31       0.073   1.523 -12.495  1.00  4.43           H  
ATOM    501 2HG2 THR A  31      -0.370   0.105 -11.514  1.00  4.43           H  
ATOM    502 3HG2 THR A  31       0.799   1.293 -10.908  1.00  4.43           H  
ATOM    503  N   THR A  32       2.991  -2.831 -12.844  1.00  4.13           N  
ATOM    504  CA  THR A  32       3.995  -3.512 -13.655  1.00  4.13           C  
ATOM    505  C   THR A  32       3.454  -3.719 -15.059  1.00  4.13           C  
ATOM    506  O   THR A  32       2.241  -3.874 -15.232  1.00  4.13           O  
ATOM    507  CB  THR A  32       4.369  -4.877 -13.055  1.00  4.13           C  
ATOM    508  OG1 THR A  32       3.215  -5.728 -13.039  1.00  4.13           O  
ATOM    509  CG2 THR A  32       4.903  -4.732 -11.648  1.00  4.13           C  
ATOM    510  H   THR A  32       2.041  -3.173 -12.841  1.00  4.13           H  
ATOM    511  HA  THR A  32       4.891  -2.895 -13.723  1.00  4.13           H  
ATOM    512  HB  THR A  32       5.121  -5.313 -13.667  1.00  4.13           H  
ATOM    513  HG1 THR A  32       2.887  -5.832 -13.935  1.00  4.13           H  
ATOM    514 1HG2 THR A  32       5.177  -5.712 -11.262  1.00  4.13           H  
ATOM    515 2HG2 THR A  32       5.775  -4.088 -11.670  1.00  4.13           H  
ATOM    516 3HG2 THR A  32       4.145  -4.291 -11.003  1.00  4.13           H  
ATOM    517  N   VAL A  33       4.353  -3.731 -16.044  1.00  3.90           N  
ATOM    518  CA  VAL A  33       3.960  -3.904 -17.445  1.00  3.90           C  
ATOM    519  C   VAL A  33       4.907  -4.868 -18.185  1.00  3.90           C  
ATOM    520  O   VAL A  33       6.094  -4.923 -17.877  1.00  3.90           O  
ATOM    521  CB  VAL A  33       3.884  -2.541 -18.180  1.00  3.90           C  
ATOM    522  CG1 VAL A  33       3.355  -2.773 -19.604  1.00  3.90           C  
ATOM    523  CG2 VAL A  33       2.989  -1.551 -17.427  1.00  3.90           C  
ATOM    524  H   VAL A  33       5.339  -3.600 -15.803  1.00  3.90           H  
ATOM    525  HA  VAL A  33       2.959  -4.338 -17.469  1.00  3.90           H  
ATOM    526  HB  VAL A  33       4.887  -2.121 -18.265  1.00  3.90           H  
ATOM    527 1HG1 VAL A  33       3.281  -1.865 -20.152  1.00  3.90           H  
ATOM    528 2HG1 VAL A  33       4.001  -3.428 -20.125  1.00  3.90           H  
ATOM    529 3HG1 VAL A  33       2.364  -3.213 -19.550  1.00  3.90           H  
ATOM    530 1HG2 VAL A  33       2.958  -0.605 -17.968  1.00  3.90           H  
ATOM    531 2HG2 VAL A  33       1.980  -1.958 -17.351  1.00  3.90           H  
ATOM    532 3HG2 VAL A  33       3.379  -1.374 -16.438  1.00  3.90           H  
ATOM    533  N   ASN A  34       4.383  -5.687 -19.094  1.00  3.80           N  
ATOM    534  CA  ASN A  34       5.236  -6.560 -19.913  1.00  3.80           C  
ATOM    535  C   ASN A  34       6.258  -5.738 -20.728  1.00  3.80           C  
ATOM    536  O   ASN A  34       6.317  -4.500 -20.646  1.00  3.80           O  
ATOM    537  CB  ASN A  34       4.370  -7.393 -20.864  1.00  3.80           C  
ATOM    538  CG  ASN A  34       5.093  -8.581 -21.560  1.00  3.80           C  
ATOM    539  OD1 ASN A  34       5.711  -8.470 -22.655  1.00  3.80           O  
ATOM    540  ND2 ASN A  34       5.011  -9.727 -20.929  1.00  3.80           N  
ATOM    541  H   ASN A  34       3.391  -5.652 -19.279  1.00  3.80           H  
ATOM    542  HA  ASN A  34       5.800  -7.225 -19.254  1.00  3.80           H  
ATOM    543 1HB  ASN A  34       3.525  -7.795 -20.307  1.00  3.80           H  
ATOM    544 2HB  ASN A  34       3.963  -6.738 -21.636  1.00  3.80           H  
ATOM    545 1HD2 ASN A  34       5.447 -10.544 -21.310  1.00  3.80           H  
ATOM    546 2HD2 ASN A  34       4.513  -9.789 -20.063  1.00  3.80           H  
ATOM    547  N   VAL A  35       7.049  -6.440 -21.544  1.00  3.86           N  
ATOM    548  CA  VAL A  35       8.036  -5.807 -22.392  1.00  3.86           C  
ATOM    549  C   VAL A  35       7.506  -5.341 -23.739  1.00  3.86           C  
ATOM    550  O   VAL A  35       7.895  -4.270 -24.188  1.00  3.86           O  
ATOM    551  CB  VAL A  35       9.219  -6.738 -22.670  1.00  3.86           C  
ATOM    552  CG1 VAL A  35      10.177  -6.050 -23.661  1.00  3.86           C  
ATOM    553  CG2 VAL A  35       9.905  -7.088 -21.387  1.00  3.86           C  
ATOM    554  H   VAL A  35       6.974  -7.448 -21.573  1.00  3.86           H  
ATOM    555  HA  VAL A  35       8.402  -4.935 -21.866  1.00  3.86           H  
ATOM    556  HB  VAL A  35       8.849  -7.649 -23.142  1.00  3.86           H  
ATOM    557 1HG1 VAL A  35      11.012  -6.715 -23.883  1.00  3.86           H  
ATOM    558 2HG1 VAL A  35       9.641  -5.821 -24.585  1.00  3.86           H  
ATOM    559 3HG1 VAL A  35      10.554  -5.125 -23.228  1.00  3.86           H  
ATOM    560 1HG2 VAL A  35      10.732  -7.766 -21.580  1.00  3.86           H  
ATOM    561 2HG2 VAL A  35      10.273  -6.210 -20.909  1.00  3.86           H  
ATOM    562 3HG2 VAL A  35       9.191  -7.558 -20.763  1.00  3.86           H  
ATOM    563  N   SER A  36       6.667  -6.143 -24.422  1.00  4.12           N  
ATOM    564  CA  SER A  36       6.250  -5.741 -25.788  1.00  4.12           C  
ATOM    565  C   SER A  36       5.657  -4.334 -25.739  1.00  4.12           C  
ATOM    566  O   SER A  36       6.054  -3.432 -26.484  1.00  4.12           O  
ATOM    567  CB  SER A  36       5.242  -6.722 -26.338  1.00  4.12           C  
ATOM    568  OG  SER A  36       5.830  -7.982 -26.541  1.00  4.12           O  
ATOM    569  H   SER A  36       6.332  -7.002 -23.981  1.00  4.12           H  
ATOM    570  HA  SER A  36       7.127  -5.723 -26.434  1.00  4.12           H  
ATOM    571 1HB  SER A  36       4.411  -6.816 -25.639  1.00  4.12           H  
ATOM    572 2HB  SER A  36       4.843  -6.346 -27.277  1.00  4.12           H  
ATOM    573  HG  SER A  36       5.124  -8.556 -26.849  1.00  4.12           H  
ATOM    574  N   THR A  37       4.764  -4.170 -24.794  1.00  4.52           N  
ATOM    575  CA  THR A  37       4.237  -2.908 -24.350  1.00  4.52           C  
ATOM    576  C   THR A  37       4.644  -3.115 -22.928  1.00  4.52           C  
ATOM    577  O   THR A  37       4.319  -4.184 -22.419  1.00  4.52           O  
ATOM    578  CB  THR A  37       2.713  -2.792 -24.478  1.00  4.52           C  
ATOM    579  OG1 THR A  37       2.329  -2.946 -25.851  1.00  4.52           O  
ATOM    580  CG2 THR A  37       2.274  -1.444 -23.980  1.00  4.52           C  
ATOM    581  H   THR A  37       4.479  -4.992 -24.288  1.00  4.52           H  
ATOM    582  HA  THR A  37       4.748  -2.061 -24.801  1.00  4.52           H  
ATOM    583  HB  THR A  37       2.236  -3.570 -23.886  1.00  4.52           H  
ATOM    584  HG1 THR A  37       2.756  -2.268 -26.385  1.00  4.52           H  
ATOM    585 1HG2 THR A  37       1.193  -1.347 -24.070  1.00  4.52           H  
ATOM    586 2HG2 THR A  37       2.563  -1.323 -22.936  1.00  4.52           H  
ATOM    587 3HG2 THR A  37       2.759  -0.695 -24.580  1.00  4.52           H  
ATOM    588  N   CYS A  38       5.399  -2.218 -22.283  1.00  4.97           N  
ATOM    589  CA  CYS A  38       5.756  -0.844 -22.671  1.00  4.97           C  
ATOM    590  C   CYS A  38       6.862  -0.528 -23.696  1.00  4.97           C  
ATOM    591  O   CYS A  38       7.056   0.659 -23.954  1.00  4.97           O  
ATOM    592  CB  CYS A  38       6.180  -0.082 -21.427  1.00  4.97           C  
ATOM    593  SG  CYS A  38       4.903   0.312 -20.292  1.00  4.97           S  
ATOM    594  H   CYS A  38       5.749  -2.562 -21.393  1.00  4.97           H  
ATOM    595  HA  CYS A  38       4.846  -0.381 -23.039  1.00  4.97           H  
ATOM    596 1HB  CYS A  38       6.873  -0.697 -20.901  1.00  4.97           H  
ATOM    597 2HB  CYS A  38       6.686   0.842 -21.710  1.00  4.97           H  
ATOM    598  HG  CYS A  38       4.689  -0.945 -19.888  1.00  4.97           H  
ATOM    599  N   LEU A  39       7.589  -1.481 -24.276  1.00  5.41           N  
ATOM    600  CA  LEU A  39       8.652  -1.068 -25.203  1.00  5.41           C  
ATOM    601  C   LEU A  39       8.136  -0.257 -26.388  1.00  5.41           C  
ATOM    602  O   LEU A  39       8.708   0.788 -26.722  1.00  5.41           O  
ATOM    603  CB  LEU A  39       9.445  -2.260 -25.715  1.00  5.41           C  
ATOM    604  CG  LEU A  39      10.562  -1.909 -26.674  1.00  5.41           C  
ATOM    605  CD1 LEU A  39      11.548  -0.973 -25.959  1.00  5.41           C  
ATOM    606  CD2 LEU A  39      11.245  -3.191 -27.120  1.00  5.41           C  
ATOM    607  H   LEU A  39       7.462  -2.476 -24.092  1.00  5.41           H  
ATOM    608  HA  LEU A  39       9.341  -0.434 -24.660  1.00  5.41           H  
ATOM    609 1HB  LEU A  39       9.865  -2.794 -24.873  1.00  5.41           H  
ATOM    610 2HB  LEU A  39       8.756  -2.931 -26.238  1.00  5.41           H  
ATOM    611  HG  LEU A  39      10.156  -1.388 -27.542  1.00  5.41           H  
ATOM    612 1HD1 LEU A  39      12.358  -0.711 -26.641  1.00  5.41           H  
ATOM    613 2HD1 LEU A  39      11.031  -0.066 -25.650  1.00  5.41           H  
ATOM    614 3HD1 LEU A  39      11.957  -1.473 -25.086  1.00  5.41           H  
ATOM    615 1HD2 LEU A  39      12.056  -2.952 -27.809  1.00  5.41           H  
ATOM    616 2HD2 LEU A  39      11.647  -3.710 -26.249  1.00  5.41           H  
ATOM    617 3HD2 LEU A  39      10.517  -3.830 -27.620  1.00  5.41           H  
ATOM    618  N   GLU A  40       7.051  -0.699 -27.031  1.00  5.82           N  
ATOM    619  CA  GLU A  40       6.546   0.092 -28.148  1.00  5.82           C  
ATOM    620  C   GLU A  40       6.218   1.513 -27.707  1.00  5.82           C  
ATOM    621  O   GLU A  40       6.421   2.466 -28.458  1.00  5.82           O  
ATOM    622  CB  GLU A  40       5.305  -0.523 -28.794  1.00  5.82           C  
ATOM    623  CG  GLU A  40       4.821   0.306 -29.998  1.00  5.82           C  
ATOM    624  CD  GLU A  40       3.675  -0.279 -30.786  1.00  5.82           C  
ATOM    625  OE1 GLU A  40       3.211  -1.345 -30.465  1.00  5.82           O  
ATOM    626  OE2 GLU A  40       3.254   0.380 -31.722  1.00  5.82           O  
ATOM    627  H   GLU A  40       6.608  -1.578 -26.760  1.00  5.82           H  
ATOM    628  HA  GLU A  40       7.329   0.149 -28.905  1.00  5.82           H  
ATOM    629 1HB  GLU A  40       5.527  -1.535 -29.134  1.00  5.82           H  
ATOM    630 2HB  GLU A  40       4.499  -0.586 -28.061  1.00  5.82           H  
ATOM    631 1HG  GLU A  40       4.513   1.285 -29.625  1.00  5.82           H  
ATOM    632 2HG  GLU A  40       5.664   0.461 -30.667  1.00  5.82           H  
ATOM    633  N   CYS A  41       5.675   1.650 -26.496  1.00  6.18           N  
ATOM    634  CA  CYS A  41       5.315   2.955 -25.982  1.00  6.18           C  
ATOM    635  C   CYS A  41       6.555   3.779 -25.710  1.00  6.18           C  
ATOM    636  O   CYS A  41       6.608   4.945 -26.079  1.00  6.18           O  
ATOM    637  CB  CYS A  41       4.536   2.839 -24.682  1.00  6.18           C  
ATOM    638  SG  CYS A  41       2.916   2.133 -24.858  1.00  6.18           S  
ATOM    639  H   CYS A  41       5.547   0.833 -25.923  1.00  6.18           H  
ATOM    640  HA  CYS A  41       4.705   3.467 -26.726  1.00  6.18           H  
ATOM    641 1HB  CYS A  41       5.095   2.228 -23.977  1.00  6.18           H  
ATOM    642 2HB  CYS A  41       4.428   3.827 -24.238  1.00  6.18           H  
ATOM    643  HG  CYS A  41       2.548   2.311 -23.594  1.00  6.18           H  
ATOM    644  N   LYS A  42       7.593   3.147 -25.160  1.00  6.47           N  
ATOM    645  CA  LYS A  42       8.829   3.833 -24.807  1.00  6.47           C  
ATOM    646  C   LYS A  42       9.464   4.494 -26.002  1.00  6.47           C  
ATOM    647  O   LYS A  42       9.908   5.639 -25.942  1.00  6.47           O  
ATOM    648  CB  LYS A  42       9.829   2.873 -24.200  1.00  6.47           C  
ATOM    649  CG  LYS A  42      11.161   3.507 -23.848  1.00  6.47           C  
ATOM    650  CD  LYS A  42      10.981   4.615 -22.830  1.00  6.47           C  
ATOM    651  CE  LYS A  42      12.294   5.003 -22.156  1.00  6.47           C  
ATOM    652  NZ  LYS A  42      13.302   5.565 -23.126  1.00  6.47           N  
ATOM    653  H   LYS A  42       7.497   2.163 -24.922  1.00  6.47           H  
ATOM    654  HA  LYS A  42       8.601   4.588 -24.059  1.00  6.47           H  
ATOM    655 1HB  LYS A  42       9.398   2.441 -23.305  1.00  6.47           H  
ATOM    656 2HB  LYS A  42      10.019   2.063 -24.900  1.00  6.47           H  
ATOM    657 1HG  LYS A  42      11.823   2.753 -23.450  1.00  6.47           H  
ATOM    658 2HG  LYS A  42      11.610   3.916 -24.754  1.00  6.47           H  
ATOM    659 1HD  LYS A  42      10.574   5.498 -23.331  1.00  6.47           H  
ATOM    660 2HD  LYS A  42      10.270   4.296 -22.080  1.00  6.47           H  
ATOM    661 1HE  LYS A  42      12.081   5.743 -21.393  1.00  6.47           H  
ATOM    662 2HE  LYS A  42      12.713   4.125 -21.676  1.00  6.47           H  
ATOM    663 1HZ  LYS A  42      14.143   5.812 -22.627  1.00  6.47           H  
ATOM    664 2HZ  LYS A  42      13.515   4.875 -23.832  1.00  6.47           H  
ATOM    665 3HZ  LYS A  42      12.920   6.395 -23.574  1.00  6.47           H  
ATOM    666  N   ASN A  43       9.425   3.805 -27.120  1.00  6.65           N  
ATOM    667  CA  ASN A  43      10.038   4.303 -28.330  1.00  6.65           C  
ATOM    668  C   ASN A  43       9.278   5.488 -28.952  1.00  6.65           C  
ATOM    669  O   ASN A  43       9.764   6.109 -29.900  1.00  6.65           O  
ATOM    670  CB  ASN A  43      10.182   3.152 -29.301  1.00  6.65           C  
ATOM    671  CG  ASN A  43      11.284   2.179 -28.881  1.00  6.65           C  
ATOM    672  OD1 ASN A  43      12.191   2.529 -28.111  1.00  6.65           O  
ATOM    673  ND2 ASN A  43      11.227   0.975 -29.392  1.00  6.65           N  
ATOM    674  H   ASN A  43       9.015   2.867 -27.105  1.00  6.65           H  
ATOM    675  HA  ASN A  43      11.036   4.662 -28.078  1.00  6.65           H  
ATOM    676 1HB  ASN A  43       9.229   2.610 -29.349  1.00  6.65           H  
ATOM    677 2HB  ASN A  43      10.395   3.535 -30.297  1.00  6.65           H  
ATOM    678 1HD2 ASN A  43      11.939   0.304 -29.182  1.00  6.65           H  
ATOM    679 2HD2 ASN A  43      10.480   0.731 -30.008  1.00  6.65           H  
ATOM    680  N   LYS A  44       8.079   5.786 -28.438  1.00  6.68           N  
ATOM    681  CA  LYS A  44       7.248   6.873 -28.926  1.00  6.68           C  
ATOM    682  C   LYS A  44       7.066   8.009 -27.900  1.00  6.68           C  
ATOM    683  O   LYS A  44       6.268   8.923 -28.129  1.00  6.68           O  
ATOM    684  CB  LYS A  44       5.888   6.310 -29.324  1.00  6.68           C  
ATOM    685  CG  LYS A  44       5.956   5.287 -30.457  1.00  6.68           C  
ATOM    686  CD  LYS A  44       4.580   4.800 -30.863  1.00  6.68           C  
ATOM    687  CE  LYS A  44       4.675   3.727 -31.935  1.00  6.68           C  
ATOM    688  NZ  LYS A  44       3.331   3.248 -32.367  1.00  6.68           N  
ATOM    689  H   LYS A  44       7.718   5.257 -27.648  1.00  6.68           H  
ATOM    690  HA  LYS A  44       7.726   7.300 -29.806  1.00  6.68           H  
ATOM    691 1HB  LYS A  44       5.445   5.810 -28.455  1.00  6.68           H  
ATOM    692 2HB  LYS A  44       5.224   7.118 -29.618  1.00  6.68           H  
ATOM    693 1HG  LYS A  44       6.452   5.733 -31.319  1.00  6.68           H  
ATOM    694 2HG  LYS A  44       6.543   4.427 -30.130  1.00  6.68           H  
ATOM    695 1HD  LYS A  44       4.081   4.376 -29.989  1.00  6.68           H  
ATOM    696 2HD  LYS A  44       3.987   5.634 -31.236  1.00  6.68           H  
ATOM    697 1HE  LYS A  44       5.211   4.116 -32.798  1.00  6.68           H  
ATOM    698 2HE  LYS A  44       5.232   2.885 -31.526  1.00  6.68           H  
ATOM    699 1HZ  LYS A  44       3.440   2.515 -33.064  1.00  6.68           H  
ATOM    700 2HZ  LYS A  44       2.830   2.879 -31.562  1.00  6.68           H  
ATOM    701 3HZ  LYS A  44       2.809   4.012 -32.759  1.00  6.68           H  
ATOM    702  N   VAL A  45       7.779   7.950 -26.768  1.00  6.59           N  
ATOM    703  CA  VAL A  45       7.620   8.950 -25.701  1.00  6.59           C  
ATOM    704  C   VAL A  45       8.927   9.580 -25.251  1.00  6.59           C  
ATOM    705  O   VAL A  45      10.014   9.127 -25.597  1.00  6.59           O  
ATOM    706  CB  VAL A  45       6.940   8.340 -24.459  1.00  6.59           C  
ATOM    707  CG1 VAL A  45       5.552   7.835 -24.782  1.00  6.59           C  
ATOM    708  CG2 VAL A  45       7.775   7.224 -24.003  1.00  6.59           C  
ATOM    709  H   VAL A  45       8.442   7.184 -26.625  1.00  6.59           H  
ATOM    710  HA  VAL A  45       6.976   9.743 -26.079  1.00  6.59           H  
ATOM    711  HB  VAL A  45       6.853   9.089 -23.677  1.00  6.59           H  
ATOM    712 1HG1 VAL A  45       5.111   7.399 -23.888  1.00  6.59           H  
ATOM    713 2HG1 VAL A  45       4.937   8.665 -25.125  1.00  6.59           H  
ATOM    714 3HG1 VAL A  45       5.603   7.083 -25.557  1.00  6.59           H  
ATOM    715 1HG2 VAL A  45       7.335   6.750 -23.138  1.00  6.59           H  
ATOM    716 2HG2 VAL A  45       7.822   6.540 -24.807  1.00  6.59           H  
ATOM    717 3HG2 VAL A  45       8.768   7.563 -23.771  1.00  6.59           H  
ATOM    718  N   GLY A  46       8.799  10.632 -24.446  1.00  6.47           N  
ATOM    719  CA  GLY A  46       9.927  11.352 -23.856  1.00  6.47           C  
ATOM    720  C   GLY A  46      10.349  10.793 -22.489  1.00  6.47           C  
ATOM    721  O   GLY A  46      11.046  11.463 -21.730  1.00  6.47           O  
ATOM    722  H   GLY A  46       7.867  10.952 -24.227  1.00  6.47           H  
ATOM    723 1HA  GLY A  46      10.776  11.314 -24.540  1.00  6.47           H  
ATOM    724 2HA  GLY A  46       9.659  12.402 -23.747  1.00  6.47           H  
ATOM    725  N   CYS A  47       9.875   9.596 -22.150  1.00  6.39           N  
ATOM    726  CA  CYS A  47      10.162   8.993 -20.852  1.00  6.39           C  
ATOM    727  C   CYS A  47      11.640   8.707 -20.631  1.00  6.39           C  
ATOM    728  O   CYS A  47      12.367   8.265 -21.528  1.00  6.39           O  
ATOM    729  CB  CYS A  47       9.374   7.695 -20.639  1.00  6.39           C  
ATOM    730  SG  CYS A  47       7.583   7.926 -20.497  1.00  6.39           S  
ATOM    731  H   CYS A  47       9.315   9.095 -22.820  1.00  6.39           H  
ATOM    732  HA  CYS A  47       9.845   9.698 -20.080  1.00  6.39           H  
ATOM    733 1HB  CYS A  47       9.558   7.026 -21.471  1.00  6.39           H  
ATOM    734 2HB  CYS A  47       9.731   7.195 -19.733  1.00  6.39           H  
ATOM    735  HG  CYS A  47       7.248   6.672 -20.760  1.00  6.39           H  
ATOM    736  N   GLU A  48      12.041   8.948 -19.400  1.00  6.35           N  
ATOM    737  CA  GLU A  48      13.370   8.772 -18.849  1.00  6.35           C  
ATOM    738  C   GLU A  48      13.145   8.253 -17.444  1.00  6.35           C  
ATOM    739  O   GLU A  48      12.056   8.465 -16.920  1.00  6.35           O  
ATOM    740  CB  GLU A  48      14.048  10.137 -18.787  1.00  6.35           C  
ATOM    741  CG  GLU A  48      13.268  11.072 -17.869  1.00  6.35           C  
ATOM    742  CD  GLU A  48      13.772  12.480 -17.771  1.00  6.35           C  
ATOM    743  OE1 GLU A  48      14.780  12.807 -18.356  1.00  6.35           O  
ATOM    744  OE2 GLU A  48      13.099  13.253 -17.103  1.00  6.35           O  
ATOM    745  H   GLU A  48      11.339   9.319 -18.777  1.00  6.35           H  
ATOM    746  HA  GLU A  48      13.933   8.060 -19.452  1.00  6.35           H  
ATOM    747 1HB  GLU A  48      15.063  10.058 -18.411  1.00  6.35           H  
ATOM    748 2HB  GLU A  48      14.088  10.578 -19.782  1.00  6.35           H  
ATOM    749 1HG  GLU A  48      12.239  11.102 -18.227  1.00  6.35           H  
ATOM    750 2HG  GLU A  48      13.257  10.630 -16.869  1.00  6.35           H  
ATOM    751  N   PRO A  49      14.083   7.561 -16.804  1.00  6.45           N  
ATOM    752  CA  PRO A  49      13.934   7.150 -15.428  1.00  6.45           C  
ATOM    753  C   PRO A  49      13.926   8.313 -14.454  1.00  6.45           C  
ATOM    754  O   PRO A  49      14.738   9.239 -14.552  1.00  6.45           O  
ATOM    755  CB  PRO A  49      15.151   6.241 -15.222  1.00  6.45           C  
ATOM    756  CG  PRO A  49      16.172   6.694 -16.276  1.00  6.45           C  
ATOM    757  CD  PRO A  49      15.339   7.154 -17.463  1.00  6.45           C  
ATOM    758  HA  PRO A  49      12.991   6.586 -15.321  1.00  6.45           H  
ATOM    759 1HB  PRO A  49      15.520   6.377 -14.191  1.00  6.45           H  
ATOM    760 2HB  PRO A  49      14.862   5.189 -15.311  1.00  6.45           H  
ATOM    761 1HG  PRO A  49      16.816   7.488 -15.870  1.00  6.45           H  
ATOM    762 2HG  PRO A  49      16.842   5.844 -16.536  1.00  6.45           H  
ATOM    763 1HD  PRO A  49      15.839   7.995 -17.946  1.00  6.45           H  
ATOM    764 2HD  PRO A  49      15.162   6.322 -18.161  1.00  6.45           H  
ATOM    765  N   ASN A  50      13.062   8.205 -13.470  1.00  6.77           N  
ATOM    766  CA  ASN A  50      12.944   9.111 -12.342  1.00  6.77           C  
ATOM    767  C   ASN A  50      13.961   8.635 -11.315  1.00  6.77           C  
ATOM    768  O   ASN A  50      14.080   7.434 -11.145  1.00  6.77           O  
ATOM    769  CB  ASN A  50      11.530   9.107 -11.761  1.00  6.77           C  
ATOM    770  CG  ASN A  50      11.276  10.196 -10.721  1.00  6.77           C  
ATOM    771  OD1 ASN A  50      12.106  10.495  -9.862  1.00  6.77           O  
ATOM    772  ND2 ASN A  50      10.120  10.800 -10.785  1.00  6.77           N  
ATOM    773  H   ASN A  50      12.390   7.429 -13.510  1.00  6.77           H  
ATOM    774  HA  ASN A  50      13.183  10.113 -12.691  1.00  6.77           H  
ATOM    775 1HB  ASN A  50      10.804   9.205 -12.569  1.00  6.77           H  
ATOM    776 2HB  ASN A  50      11.346   8.140 -11.287  1.00  6.77           H  
ATOM    777 1HD2 ASN A  50       9.902  11.515 -10.117  1.00  6.77           H  
ATOM    778 2HD2 ASN A  50       9.455  10.539 -11.482  1.00  6.77           H  
ATOM    779  N   PRO A  51      14.840   9.470 -10.743  1.00  7.35           N  
ATOM    780  CA  PRO A  51      15.784   9.062  -9.709  1.00  7.35           C  
ATOM    781  C   PRO A  51      15.090   8.573  -8.412  1.00  7.35           C  
ATOM    782  O   PRO A  51      15.708   7.851  -7.625  1.00  7.35           O  
ATOM    783  CB  PRO A  51      16.590  10.349  -9.474  1.00  7.35           C  
ATOM    784  CG  PRO A  51      15.692  11.473  -9.955  1.00  7.35           C  
ATOM    785  CD  PRO A  51      14.936  10.891 -11.132  1.00  7.35           C  
ATOM    786  HA  PRO A  51      16.430   8.277 -10.114  1.00  7.35           H  
ATOM    787 1HB  PRO A  51      16.849  10.432  -8.410  1.00  7.35           H  
ATOM    788 2HB  PRO A  51      17.540  10.293 -10.030  1.00  7.35           H  
ATOM    789 1HG  PRO A  51      15.017  11.788  -9.142  1.00  7.35           H  
ATOM    790 2HG  PRO A  51      16.294  12.353 -10.227  1.00  7.35           H  
ATOM    791 1HD  PRO A  51      13.974  11.393 -11.175  1.00  7.35           H  
ATOM    792 2HD  PRO A  51      15.504  10.998 -12.070  1.00  7.35           H  
ATOM    793  N   GLU A  52      13.798   8.922  -8.224  1.00  8.16           N  
ATOM    794  CA  GLU A  52      12.968   8.563  -7.053  1.00  8.16           C  
ATOM    795  C   GLU A  52      13.022   7.101  -6.542  1.00  8.16           C  
ATOM    796  O   GLU A  52      12.992   6.911  -5.326  1.00  8.16           O  
ATOM    797  CB  GLU A  52      11.500   8.956  -7.283  1.00  8.16           C  
ATOM    798  CG  GLU A  52      10.568   8.716  -6.108  1.00  8.16           C  
ATOM    799  CD  GLU A  52      10.910   9.606  -4.939  1.00  8.16           C  
ATOM    800  OE1 GLU A  52      11.680  10.520  -5.131  1.00  8.16           O  
ATOM    801  OE2 GLU A  52      10.373   9.414  -3.863  1.00  8.16           O  
ATOM    802  H   GLU A  52      13.349   9.506  -8.925  1.00  8.16           H  
ATOM    803  HA  GLU A  52      13.313   9.189  -6.233  1.00  8.16           H  
ATOM    804 1HB  GLU A  52      11.450  10.024  -7.482  1.00  8.16           H  
ATOM    805 2HB  GLU A  52      11.087   8.453  -8.145  1.00  8.16           H  
ATOM    806 1HG  GLU A  52       9.535   8.906  -6.416  1.00  8.16           H  
ATOM    807 2HG  GLU A  52      10.644   7.671  -5.804  1.00  8.16           H  
ATOM    808  N   PRO A  53      13.075   6.045  -7.395  1.00  9.15           N  
ATOM    809  CA  PRO A  53      13.154   4.660  -6.993  1.00  9.15           C  
ATOM    810  C   PRO A  53      14.398   4.399  -6.157  1.00  9.15           C  
ATOM    811  O   PRO A  53      14.518   3.314  -5.611  1.00  9.15           O  
ATOM    812  CB  PRO A  53      13.210   3.917  -8.332  1.00  9.15           C  
ATOM    813  CG  PRO A  53      12.533   4.852  -9.283  1.00  9.15           C  
ATOM    814  CD  PRO A  53      12.986   6.187  -8.826  1.00  9.15           C  
ATOM    815  HA  PRO A  53      12.256   4.390  -6.437  1.00  9.15           H  
ATOM    816 1HB  PRO A  53      14.255   3.717  -8.606  1.00  9.15           H  
ATOM    817 2HB  PRO A  53      12.707   2.944  -8.239  1.00  9.15           H  
ATOM    818 1HG  PRO A  53      12.849   4.658 -10.323  1.00  9.15           H  
ATOM    819 2HG  PRO A  53      11.435   4.733  -9.262  1.00  9.15           H  
ATOM    820 1HD  PRO A  53      13.990   6.285  -9.194  1.00  9.15           H  
ATOM    821 2HD  PRO A  53      12.310   6.955  -9.173  1.00  9.15           H  
ATOM    822  N   ALA A  54      15.405   5.279  -6.169  1.00 10.26           N  
ATOM    823  CA  ALA A  54      16.536   5.042  -5.287  1.00 10.26           C  
ATOM    824  C   ALA A  54      16.140   5.412  -3.806  1.00 10.26           C  
ATOM    825  O   ALA A  54      16.092   4.508  -2.969  1.00 10.26           O  
ATOM    826  CB  ALA A  54      17.787   5.743  -5.815  1.00 10.26           C  
ATOM    827  H   ALA A  54      15.361   6.150  -6.703  1.00 10.26           H  
ATOM    828  HA  ALA A  54      16.750   3.971  -5.291  1.00 10.26           H  
ATOM    829 1HB  ALA A  54      18.625   5.510  -5.164  1.00 10.26           H  
ATOM    830 2HB  ALA A  54      17.989   5.362  -6.814  1.00 10.26           H  
ATOM    831 3HB  ALA A  54      17.688   6.795  -5.888  1.00 10.26           H  
ATOM    832  N   PRO A  55      15.799   6.692  -3.437  1.00 11.46           N  
ATOM    833  CA  PRO A  55      15.385   7.101  -2.100  1.00 11.46           C  
ATOM    834  C   PRO A  55      14.075   6.497  -1.610  1.00 11.46           C  
ATOM    835  O   PRO A  55      13.853   6.433  -0.405  1.00 11.46           O  
ATOM    836  CB  PRO A  55      15.266   8.623  -2.220  1.00 11.46           C  
ATOM    837  CG  PRO A  55      15.069   8.879  -3.666  1.00 11.46           C  
ATOM    838  CD  PRO A  55      15.895   7.839  -4.350  1.00 11.46           C  
ATOM    839  HA  PRO A  55      16.196   6.864  -1.398  1.00 11.46           H  
ATOM    840 1HB  PRO A  55      14.414   8.977  -1.617  1.00 11.46           H  
ATOM    841 2HB  PRO A  55      16.166   9.103  -1.817  1.00 11.46           H  
ATOM    842 1HG  PRO A  55      14.000   8.798  -3.907  1.00 11.46           H  
ATOM    843 2HG  PRO A  55      15.373   9.903  -3.927  1.00 11.46           H  
ATOM    844 1HD  PRO A  55      15.479   7.652  -5.289  1.00 11.46           H  
ATOM    845 2HD  PRO A  55      16.924   8.206  -4.405  1.00 11.46           H  
ATOM    846  N   GLU A  56      13.209   6.035  -2.512  1.00 12.77           N  
ATOM    847  CA  GLU A  56      11.954   5.429  -2.071  1.00 12.77           C  
ATOM    848  C   GLU A  56      12.144   4.117  -1.271  1.00 12.77           C  
ATOM    849  O   GLU A  56      11.637   4.038  -0.153  1.00 12.77           O  
ATOM    850  CB  GLU A  56      10.992   5.261  -3.247  1.00 12.77           C  
ATOM    851  CG  GLU A  56       9.731   4.478  -2.932  1.00 12.77           C  
ATOM    852  CD  GLU A  56       8.749   5.204  -2.039  1.00 12.77           C  
ATOM    853  OE1 GLU A  56       8.855   6.392  -1.894  1.00 12.77           O  
ATOM    854  OE2 GLU A  56       7.848   4.557  -1.542  1.00 12.77           O  
ATOM    855  H   GLU A  56      13.370   6.150  -3.514  1.00 12.77           H  
ATOM    856  HA  GLU A  56      11.478   6.138  -1.397  1.00 12.77           H  
ATOM    857 1HB  GLU A  56      10.639   6.258  -3.522  1.00 12.77           H  
ATOM    858 2HB  GLU A  56      11.472   4.885  -4.134  1.00 12.77           H  
ATOM    859 1HG  GLU A  56       9.269   4.210  -3.859  1.00 12.77           H  
ATOM    860 2HG  GLU A  56      10.017   3.552  -2.441  1.00 12.77           H  
ATOM    861  N   PRO A  57      12.761   3.040  -1.812  1.00 14.18           N  
ATOM    862  CA  PRO A  57      13.105   1.837  -1.095  1.00 14.18           C  
ATOM    863  C   PRO A  57      14.298   2.039  -0.175  1.00 14.18           C  
ATOM    864  O   PRO A  57      14.509   1.236   0.711  1.00 14.18           O  
ATOM    865  CB  PRO A  57      13.432   0.847  -2.207  1.00 14.18           C  
ATOM    866  CG  PRO A  57      13.915   1.702  -3.295  1.00 14.18           C  
ATOM    867  CD  PRO A  57      13.078   2.962  -3.199  1.00 14.18           C  
ATOM    868  HA  PRO A  57      12.230   1.493  -0.524  1.00 14.18           H  
ATOM    869 1HB  PRO A  57      14.174   0.115  -1.851  1.00 14.18           H  
ATOM    870 2HB  PRO A  57      12.527   0.275  -2.469  1.00 14.18           H  
ATOM    871 1HG  PRO A  57      14.994   1.918  -3.171  1.00 14.18           H  
ATOM    872 2HG  PRO A  57      13.810   1.196  -4.264  1.00 14.18           H  
ATOM    873 1HD  PRO A  57      13.669   3.792  -3.488  1.00 14.18           H  
ATOM    874 2HD  PRO A  57      12.185   2.823  -3.813  1.00 14.18           H  
ATOM    875  N   ALA A  58      15.079   3.124  -0.327  1.00 15.67           N  
ATOM    876  CA  ALA A  58      16.231   3.287   0.561  1.00 15.67           C  
ATOM    877  C   ALA A  58      15.854   3.041   2.040  1.00 15.67           C  
ATOM    878  O   ALA A  58      16.593   2.306   2.702  1.00 15.67           O  
ATOM    879  CB  ALA A  58      16.873   4.651   0.368  1.00 15.67           C  
ATOM    880  H   ALA A  58      14.953   3.792  -1.085  1.00 15.67           H  
ATOM    881  HA  ALA A  58      16.970   2.533   0.289  1.00 15.67           H  
ATOM    882 1HB  ALA A  58      17.753   4.735   1.001  1.00 15.67           H  
ATOM    883 2HB  ALA A  58      17.169   4.752  -0.672  1.00 15.67           H  
ATOM    884 3HB  ALA A  58      16.193   5.445   0.608  1.00 15.67           H  
ATOM    885  N   PRO A  59      14.721   3.554   2.602  1.00 17.18           N  
ATOM    886  CA  PRO A  59      14.261   3.217   3.930  1.00 17.18           C  
ATOM    887  C   PRO A  59      13.547   1.859   4.019  1.00 17.18           C  
ATOM    888  O   PRO A  59      12.592   1.704   4.779  1.00 17.18           O  
ATOM    889  CB  PRO A  59      13.321   4.379   4.257  1.00 17.18           C  
ATOM    890  CG  PRO A  59      12.773   4.781   2.943  1.00 17.18           C  
ATOM    891  CD  PRO A  59      13.954   4.659   2.010  1.00 17.18           C  
ATOM    892  HA  PRO A  59      15.102   3.245   4.609  1.00 17.18           H  
ATOM    893 1HB  PRO A  59      12.540   4.044   4.956  1.00 17.18           H  
ATOM    894 2HB  PRO A  59      13.879   5.182   4.759  1.00 17.18           H  
ATOM    895 1HG  PRO A  59      11.947   4.110   2.647  1.00 17.18           H  
ATOM    896 2HG  PRO A  59      12.361   5.799   2.977  1.00 17.18           H  
ATOM    897 1HD  PRO A  59      13.587   4.457   1.070  1.00 17.18           H  
ATOM    898 2HD  PRO A  59      14.519   5.590   2.039  1.00 17.18           H  
ATOM    899  N   GLU A  60      14.124   0.860   3.350  1.00 18.67           N  
ATOM    900  CA  GLU A  60      13.788  -0.547   3.496  1.00 18.67           C  
ATOM    901  C   GLU A  60      15.066  -1.249   4.015  1.00 18.67           C  
ATOM    902  O   GLU A  60      14.993  -1.828   5.094  1.00 18.67           O  
ATOM    903  CB  GLU A  60      13.145  -1.164   2.234  1.00 18.67           C  
ATOM    904  CG  GLU A  60      11.750  -0.629   1.934  1.00 18.67           C  
ATOM    905  CD  GLU A  60      11.135  -1.223   0.689  1.00 18.67           C  
ATOM    906  OE1 GLU A  60      11.806  -1.961   0.008  1.00 18.67           O  
ATOM    907  OE2 GLU A  60       9.987  -0.945   0.428  1.00 18.67           O  
ATOM    908  H   GLU A  60      14.837   1.097   2.672  1.00 18.67           H  
ATOM    909  HA  GLU A  60      13.035  -0.639   4.276  1.00 18.67           H  
ATOM    910 1HB  GLU A  60      13.696  -0.956   1.348  1.00 18.67           H  
ATOM    911 2HB  GLU A  60      13.079  -2.242   2.342  1.00 18.67           H  
ATOM    912 1HG  GLU A  60      11.102  -0.837   2.783  1.00 18.67           H  
ATOM    913 2HG  GLU A  60      11.815   0.454   1.819  1.00 18.67           H  
ATOM    914  N   PRO A  61      16.219  -1.327   3.299  1.00 20.10           N  
ATOM    915  CA  PRO A  61      17.480  -1.776   3.858  1.00 20.10           C  
ATOM    916  C   PRO A  61      18.150  -0.766   4.807  1.00 20.10           C  
ATOM    917  O   PRO A  61      18.981  -1.143   5.617  1.00 20.10           O  
ATOM    918  CB  PRO A  61      18.328  -2.038   2.625  1.00 20.10           C  
ATOM    919  CG  PRO A  61      17.778  -1.098   1.599  1.00 20.10           C  
ATOM    920  CD  PRO A  61      16.301  -1.043   1.876  1.00 20.10           C  
ATOM    921  HA  PRO A  61      17.295  -2.726   4.392  1.00 20.10           H  
ATOM    922 1HB  PRO A  61      19.387  -1.840   2.863  1.00 20.10           H  
ATOM    923 2HB  PRO A  61      18.261  -3.097   2.340  1.00 20.10           H  
ATOM    924 1HG  PRO A  61      18.245  -0.110   1.699  1.00 20.10           H  
ATOM    925 2HG  PRO A  61      18.011  -1.462   0.585  1.00 20.10           H  
ATOM    926 1HD  PRO A  61      16.014  -0.072   1.686  1.00 20.10           H  
ATOM    927 2HD  PRO A  61      15.767  -1.792   1.282  1.00 20.10           H  
ATOM    928  N   ALA A  62      17.830   0.544   4.719  1.00 21.39           N  
ATOM    929  CA  ALA A  62      18.440   1.468   5.680  1.00 21.39           C  
ATOM    930  C   ALA A  62      18.056   1.039   7.118  1.00 21.39           C  
ATOM    931  O   ALA A  62      18.926   0.986   7.999  1.00 21.39           O  
ATOM    932  CB  ALA A  62      18.097   2.917   5.373  1.00 21.39           C  
ATOM    933  H   ALA A  62      17.194   0.920   4.017  1.00 21.39           H  
ATOM    934  HA  ALA A  62      19.521   1.371   5.590  1.00 21.39           H  
ATOM    935 1HB  ALA A  62      18.604   3.569   6.078  1.00 21.39           H  
ATOM    936 2HB  ALA A  62      18.434   3.152   4.362  1.00 21.39           H  
ATOM    937 3HB  ALA A  62      17.075   3.099   5.429  1.00 21.39           H  
ATOM    938  N   PRO A  63      16.770   0.710   7.413  1.00 22.46           N  
ATOM    939  CA  PRO A  63      16.342   0.143   8.652  1.00 22.46           C  
ATOM    940  C   PRO A  63      16.649  -1.351   8.740  1.00 22.46           C  
ATOM    941  O   PRO A  63      15.766  -2.191   8.922  1.00 22.46           O  
ATOM    942  CB  PRO A  63      14.852   0.484   8.698  1.00 22.46           C  
ATOM    943  CG  PRO A  63      14.448   0.521   7.308  1.00 22.46           C  
ATOM    944  CD  PRO A  63      15.625   1.141   6.601  1.00 22.46           C  
ATOM    945  HA  PRO A  63      16.857   0.686   9.448  1.00 22.46           H  
ATOM    946 1HB  PRO A  63      14.308  -0.277   9.274  1.00 22.46           H  
ATOM    947 2HB  PRO A  63      14.699   1.445   9.215  1.00 22.46           H  
ATOM    948 1HG  PRO A  63      14.213  -0.490   6.968  1.00 22.46           H  
ATOM    949 2HG  PRO A  63      13.529   1.116   7.187  1.00 22.46           H  
ATOM    950 1HD  PRO A  63      15.619   0.795   5.632  1.00 22.46           H  
ATOM    951 2HD  PRO A  63      15.503   2.218   6.667  1.00 22.46           H  
ATOM    952  N   GLU A  64      17.935  -1.632   8.661  1.00 23.22           N  
ATOM    953  CA  GLU A  64      18.582  -2.906   8.915  1.00 23.22           C  
ATOM    954  C   GLU A  64      19.717  -2.531   9.880  1.00 23.22           C  
ATOM    955  O   GLU A  64      19.562  -2.738  11.074  1.00 23.22           O  
ATOM    956  CB  GLU A  64      18.965  -3.722   7.654  1.00 23.22           C  
ATOM    957  CG  GLU A  64      17.784  -4.308   6.893  1.00 23.22           C  
ATOM    958  CD  GLU A  64      18.191  -5.064   5.633  1.00 23.22           C  
ATOM    959  OE1 GLU A  64      19.354  -5.074   5.307  1.00 23.22           O  
ATOM    960  OE2 GLU A  64      17.326  -5.625   4.996  1.00 23.22           O  
ATOM    961  H   GLU A  64      18.531  -0.837   8.450  1.00 23.22           H  
ATOM    962  HA  GLU A  64      17.895  -3.546   9.475  1.00 23.22           H  
ATOM    963 1HB  GLU A  64      19.463  -3.139   6.922  1.00 23.22           H  
ATOM    964 2HB  GLU A  64      19.627  -4.541   7.934  1.00 23.22           H  
ATOM    965 1HG  GLU A  64      17.255  -4.992   7.554  1.00 23.22           H  
ATOM    966 2HG  GLU A  64      17.098  -3.503   6.630  1.00 23.22           H  
ATOM    967  N   PRO A  65      20.794  -1.824   9.473  1.00 23.71           N  
ATOM    968  CA  PRO A  65      21.816  -1.380  10.383  1.00 23.71           C  
ATOM    969  C   PRO A  65      21.255  -0.473  11.467  1.00 23.71           C  
ATOM    970  O   PRO A  65      21.897  -0.298  12.484  1.00 23.71           O  
ATOM    971  CB  PRO A  65      22.820  -0.670   9.478  1.00 23.71           C  
ATOM    972  CG  PRO A  65      22.045  -0.321   8.245  1.00 23.71           C  
ATOM    973  CD  PRO A  65      21.056  -1.448   8.091  1.00 23.71           C  
ATOM    974  HA  PRO A  65      22.282  -2.272  10.844  1.00 23.71           H  
ATOM    975 1HB  PRO A  65      23.208   0.222   9.994  1.00 23.71           H  
ATOM    976 2HB  PRO A  65      23.686  -1.320   9.279  1.00 23.71           H  
ATOM    977 1HG  PRO A  65      21.559   0.659   8.363  1.00 23.71           H  
ATOM    978 2HG  PRO A  65      22.725  -0.239   7.382  1.00 23.71           H  
ATOM    979 1HD  PRO A  65      20.210  -1.066   7.602  1.00 23.71           H  
ATOM    980 2HD  PRO A  65      21.511  -2.283   7.544  1.00 23.71           H  
ATOM    981  N   ALA A  66      20.112   0.197  11.254  1.00 24.00           N  
ATOM    982  CA  ALA A  66      19.584   0.955  12.391  1.00 24.00           C  
ATOM    983  C   ALA A  66      18.897  -0.016  13.461  1.00 24.00           C  
ATOM    984  O   ALA A  66      19.407  -0.124  14.578  1.00 24.00           O  
ATOM    985  CB  ALA A  66      18.711   2.112  11.887  1.00 24.00           C  
ATOM    986  H   ALA A  66      19.619   0.170  10.358  1.00 24.00           H  
ATOM    987  HA  ALA A  66      20.424   1.419  12.905  1.00 24.00           H  
ATOM    988 1HB  ALA A  66      18.380   2.699  12.747  1.00 24.00           H  
ATOM    989 2HB  ALA A  66      19.323   2.732  11.236  1.00 24.00           H  
ATOM    990 3HB  ALA A  66      17.877   1.834  11.329  1.00 24.00           H  
ATOM    991  N   PRO A  67      17.774  -0.747  13.148  1.00 24.16           N  
ATOM    992  CA  PRO A  67      17.044  -1.682  13.999  1.00 24.16           C  
ATOM    993  C   PRO A  67      17.701  -3.021  14.265  1.00 24.16           C  
ATOM    994  O   PRO A  67      17.140  -3.796  15.018  1.00 24.16           O  
ATOM    995  CB  PRO A  67      15.753  -1.913  13.247  1.00 24.16           C  
ATOM    996  CG  PRO A  67      16.104  -1.677  11.886  1.00 24.16           C  
ATOM    997  CD  PRO A  67      17.093  -0.553  11.931  1.00 24.16           C  
ATOM    998  HA  PRO A  67      16.821  -1.188  14.948  1.00 24.16           H  
ATOM    999 1HB  PRO A  67      15.401  -2.942  13.419  1.00 24.16           H  
ATOM   1000 2HB  PRO A  67      14.971  -1.238  13.618  1.00 24.16           H  
ATOM   1001 1HG  PRO A  67      16.520  -2.594  11.446  1.00 24.16           H  
ATOM   1002 2HG  PRO A  67      15.196  -1.430  11.317  1.00 24.16           H  
ATOM   1003 1HD  PRO A  67      17.753  -0.622  11.127  1.00 24.16           H  
ATOM   1004 2HD  PRO A  67      16.496   0.360  11.957  1.00 24.16           H  
ATOM   1005  N   GLU A  68      18.785  -3.377  13.605  1.00 24.23           N  
ATOM   1006  CA  GLU A  68      19.445  -4.613  14.015  1.00 24.23           C  
ATOM   1007  C   GLU A  68      20.230  -4.335  15.321  1.00 24.23           C  
ATOM   1008  O   GLU A  68      19.873  -4.883  16.362  1.00 24.23           O  
ATOM   1009  CB  GLU A  68      20.276  -5.258  12.888  1.00 24.23           C  
ATOM   1010  CG  GLU A  68      19.430  -5.883  11.795  1.00 24.23           C  
ATOM   1011  CD  GLU A  68      20.231  -6.436  10.646  1.00 24.23           C  
ATOM   1012  OE1 GLU A  68      21.428  -6.261  10.629  1.00 24.23           O  
ATOM   1013  OE2 GLU A  68      19.640  -7.040   9.783  1.00 24.23           O  
ATOM   1014  H   GLU A  68      19.184  -2.810  12.867  1.00 24.23           H  
ATOM   1015  HA  GLU A  68      18.675  -5.343  14.260  1.00 24.23           H  
ATOM   1016 1HB  GLU A  68      20.883  -4.536  12.376  1.00 24.23           H  
ATOM   1017 2HB  GLU A  68      20.934  -6.024  13.310  1.00 24.23           H  
ATOM   1018 1HG  GLU A  68      18.841  -6.688  12.229  1.00 24.23           H  
ATOM   1019 2HG  GLU A  68      18.735  -5.133  11.421  1.00 24.23           H  
ATOM   1020  N   PRO A  69      21.266  -3.466  15.349  1.00 24.22           N  
ATOM   1021  CA  PRO A  69      21.972  -3.129  16.559  1.00 24.22           C  
ATOM   1022  C   PRO A  69      21.115  -2.380  17.570  1.00 24.22           C  
ATOM   1023  O   PRO A  69      21.454  -2.368  18.734  1.00 24.22           O  
ATOM   1024  CB  PRO A  69      23.127  -2.270  16.061  1.00 24.22           C  
ATOM   1025  CG  PRO A  69      22.667  -1.748  14.773  1.00 24.22           C  
ATOM   1026  CD  PRO A  69      21.816  -2.838  14.172  1.00 24.22           C  
ATOM   1027  HA  PRO A  69      22.364  -4.051  16.999  1.00 24.22           H  
ATOM   1028 1HB  PRO A  69      23.332  -1.466  16.786  1.00 24.22           H  
ATOM   1029 2HB  PRO A  69      24.038  -2.877  15.986  1.00 24.22           H  
ATOM   1030 1HG  PRO A  69      22.082  -0.819  14.934  1.00 24.22           H  
ATOM   1031 2HG  PRO A  69      23.518  -1.469  14.133  1.00 24.22           H  
ATOM   1032 1HD  PRO A  69      21.069  -2.386  13.552  1.00 24.22           H  
ATOM   1033 2HD  PRO A  69      22.463  -3.532  13.623  1.00 24.22           H  
ATOM   1034  N   ALA A  70      20.008  -1.749  17.219  1.00 24.17           N  
ATOM   1035  CA  ALA A  70      19.283  -1.180  18.350  1.00 24.17           C  
ATOM   1036  C   ALA A  70      18.876  -2.326  19.361  1.00 24.17           C  
ATOM   1037  O   ALA A  70      19.375  -2.314  20.482  1.00 24.17           O  
ATOM   1038  CB  ALA A  70      18.117  -0.314  17.862  1.00 24.17           C  
ATOM   1039  H   ALA A  70      19.687  -1.621  16.255  1.00 24.17           H  
ATOM   1040  HA  ALA A  70      19.962  -0.517  18.894  1.00 24.17           H  
ATOM   1041 1HB  ALA A  70      17.623   0.137  18.722  1.00 24.17           H  
ATOM   1042 2HB  ALA A  70      18.522   0.474  17.222  1.00 24.17           H  
ATOM   1043 3HB  ALA A  70      17.397  -0.830  17.292  1.00 24.17           H  
ATOM   1044  N   PRO A  71      18.064  -3.364  19.006  1.00 24.08           N  
ATOM   1045  CA  PRO A  71      17.668  -4.486  19.839  1.00 24.08           C  
ATOM   1046  C   PRO A  71      18.752  -5.499  20.146  1.00 24.08           C  
ATOM   1047  O   PRO A  71      18.528  -6.344  20.999  1.00 24.08           O  
ATOM   1048  CB  PRO A  71      16.560  -5.154  19.044  1.00 24.08           C  
ATOM   1049  CG  PRO A  71      16.858  -4.810  17.689  1.00 24.08           C  
ATOM   1050  CD  PRO A  71      17.421  -3.406  17.762  1.00 24.08           C  
ATOM   1051  HA  PRO A  71      17.248  -4.096  20.771  1.00 24.08           H  
ATOM   1052 1HB  PRO A  71      16.576  -6.244  19.215  1.00 24.08           H  
ATOM   1053 2HB  PRO A  71      15.580  -4.789  19.373  1.00 24.08           H  
ATOM   1054 1HG  PRO A  71      17.572  -5.532  17.258  1.00 24.08           H  
ATOM   1055 2HG  PRO A  71      15.953  -4.863  17.068  1.00 24.08           H  
ATOM   1056 1HD  PRO A  71      18.104  -3.272  16.999  1.00 24.08           H  
ATOM   1057 2HD  PRO A  71      16.578  -2.734  17.720  1.00 24.08           H  
ATOM   1058  N   GLU A  72      19.893  -5.500  19.455  1.00 23.96           N  
ATOM   1059  CA  GLU A  72      20.886  -6.484  19.876  1.00 23.96           C  
ATOM   1060  C   GLU A  72      21.497  -6.061  21.250  1.00 23.96           C  
ATOM   1061  O   GLU A  72      21.344  -6.811  22.200  1.00 23.96           O  
ATOM   1062  CB  GLU A  72      21.905  -6.832  18.772  1.00 23.96           C  
ATOM   1063  CG  GLU A  72      21.327  -7.654  17.650  1.00 23.96           C  
ATOM   1064  CD  GLU A  72      22.319  -7.911  16.547  1.00 23.96           C  
ATOM   1065  OE1 GLU A  72      23.409  -7.391  16.617  1.00 23.96           O  
ATOM   1066  OE2 GLU A  72      21.988  -8.633  15.634  1.00 23.96           O  
ATOM   1067  H   GLU A  72      20.060  -4.873  18.664  1.00 23.96           H  
ATOM   1068  HA  GLU A  72      20.359  -7.423  20.056  1.00 23.96           H  
ATOM   1069 1HB  GLU A  72      22.278  -5.976  18.260  1.00 23.96           H  
ATOM   1070 2HB  GLU A  72      22.750  -7.374  19.196  1.00 23.96           H  
ATOM   1071 1HG  GLU A  72      20.992  -8.606  18.052  1.00 23.96           H  
ATOM   1072 2HG  GLU A  72      20.463  -7.139  17.245  1.00 23.96           H  
ATOM   1073  N   PRO A  73      22.259  -4.940  21.375  1.00 23.81           N  
ATOM   1074  CA  PRO A  73      22.651  -4.348  22.651  1.00 23.81           C  
ATOM   1075  C   PRO A  73      21.546  -3.628  23.474  1.00 23.81           C  
ATOM   1076  O   PRO A  73      21.763  -3.408  24.668  1.00 23.81           O  
ATOM   1077  CB  PRO A  73      23.722  -3.332  22.223  1.00 23.81           C  
ATOM   1078  CG  PRO A  73      23.452  -3.071  20.812  1.00 23.81           C  
ATOM   1079  CD  PRO A  73      22.954  -4.394  20.271  1.00 23.81           C  
ATOM   1080  HA  PRO A  73      23.100  -5.122  23.236  1.00 23.81           H  
ATOM   1081 1HB  PRO A  73      23.645  -2.432  22.845  1.00 23.81           H  
ATOM   1082 2HB  PRO A  73      24.722  -3.764  22.415  1.00 23.81           H  
ATOM   1083 1HG  PRO A  73      22.704  -2.270  20.755  1.00 23.81           H  
ATOM   1084 2HG  PRO A  73      24.349  -2.701  20.294  1.00 23.81           H  
ATOM   1085 1HD  PRO A  73      22.311  -4.258  19.485  1.00 23.81           H  
ATOM   1086 2HD  PRO A  73      23.809  -5.026  20.003  1.00 23.81           H  
ATOM   1087  N   ALA A  74      20.370  -3.259  22.938  1.00 23.67           N  
ATOM   1088  CA  ALA A  74      19.412  -2.631  23.857  1.00 23.67           C  
ATOM   1089  C   ALA A  74      19.142  -3.535  25.078  1.00 23.67           C  
ATOM   1090  O   ALA A  74      19.259  -3.044  26.198  1.00 23.67           O  
ATOM   1091  CB  ALA A  74      18.096  -2.245  23.185  1.00 23.67           C  
ATOM   1092  H   ALA A  74      20.137  -3.346  21.946  1.00 23.67           H  
ATOM   1093  HA  ALA A  74      19.867  -1.715  24.233  1.00 23.67           H  
ATOM   1094 1HB  ALA A  74      17.449  -1.759  23.917  1.00 23.67           H  
ATOM   1095 2HB  ALA A  74      18.292  -1.547  22.380  1.00 23.67           H  
ATOM   1096 3HB  ALA A  74      17.589  -3.080  22.792  1.00 23.67           H  
ATOM   1097  N   PRO A  75      18.874  -4.867  24.956  1.00 23.57           N  
ATOM   1098  CA  PRO A  75      18.682  -5.770  26.057  1.00 23.57           C  
ATOM   1099  C   PRO A  75      20.011  -6.219  26.641  1.00 23.57           C  
ATOM   1100  O   PRO A  75      20.296  -7.412  26.713  1.00 23.57           O  
ATOM   1101  CB  PRO A  75      17.933  -6.933  25.425  1.00 23.57           C  
ATOM   1102  CG  PRO A  75      18.475  -6.971  24.062  1.00 23.57           C  
ATOM   1103  CD  PRO A  75      18.658  -5.525  23.684  1.00 23.57           C  
ATOM   1104  HA  PRO A  75      18.064  -5.270  26.818  1.00 23.57           H  
ATOM   1105 1HB  PRO A  75      18.104  -7.852  26.001  1.00 23.57           H  
ATOM   1106 2HB  PRO A  75      16.852  -6.725  25.451  1.00 23.57           H  
ATOM   1107 1HG  PRO A  75      19.447  -7.501  24.056  1.00 23.57           H  
ATOM   1108 2HG  PRO A  75      17.818  -7.511  23.369  1.00 23.57           H  
ATOM   1109 1HD  PRO A  75      19.502  -5.520  23.074  1.00 23.57           H  
ATOM   1110 2HD  PRO A  75      17.762  -5.189  23.189  1.00 23.57           H  
ATOM   1111  N   GLU A  76      20.806  -5.251  27.055  1.00 23.52           N  
ATOM   1112  CA  GLU A  76      22.041  -5.476  27.773  1.00 23.52           C  
ATOM   1113  C   GLU A  76      21.787  -4.872  29.131  1.00 23.52           C  
ATOM   1114  O   GLU A  76      21.472  -5.639  30.023  1.00 23.52           O  
ATOM   1115  CB  GLU A  76      23.319  -5.069  27.016  1.00 23.52           C  
ATOM   1116  CG  GLU A  76      23.679  -6.040  25.886  1.00 23.52           C  
ATOM   1117  CD  GLU A  76      24.931  -5.647  25.107  1.00 23.52           C  
ATOM   1118  OE1 GLU A  76      25.490  -4.611  25.377  1.00 23.52           O  
ATOM   1119  OE2 GLU A  76      25.306  -6.390  24.223  1.00 23.52           O  
ATOM   1120  H   GLU A  76      20.477  -4.298  26.908  1.00 23.52           H  
ATOM   1121  HA  GLU A  76      22.158  -6.544  27.934  1.00 23.52           H  
ATOM   1122 1HB  GLU A  76      23.201  -4.122  26.528  1.00 23.52           H  
ATOM   1123 2HB  GLU A  76      24.158  -4.994  27.701  1.00 23.52           H  
ATOM   1124 1HG  GLU A  76      23.857  -7.016  26.333  1.00 23.52           H  
ATOM   1125 2HG  GLU A  76      22.825  -6.143  25.217  1.00 23.52           H  
ATOM   1126  N   PRO A  77      21.704  -3.552  29.362  1.00 23.52           N  
ATOM   1127  CA  PRO A  77      21.372  -2.997  30.671  1.00 23.52           C  
ATOM   1128  C   PRO A  77      19.858  -3.102  30.986  1.00 23.52           C  
ATOM   1129  O   PRO A  77      19.207  -2.112  31.317  1.00 23.52           O  
ATOM   1130  CB  PRO A  77      21.836  -1.552  30.520  1.00 23.52           C  
ATOM   1131  CG  PRO A  77      21.604  -1.248  29.053  1.00 23.52           C  
ATOM   1132  CD  PRO A  77      21.983  -2.539  28.333  1.00 23.52           C  
ATOM   1133  HA  PRO A  77      21.970  -3.502  31.436  1.00 23.52           H  
ATOM   1134 1HB  PRO A  77      21.256  -0.899  31.185  1.00 23.52           H  
ATOM   1135 2HB  PRO A  77      22.894  -1.462  30.818  1.00 23.52           H  
ATOM   1136 1HG  PRO A  77      20.553  -0.973  28.874  1.00 23.52           H  
ATOM   1137 2HG  PRO A  77      22.216  -0.392  28.720  1.00 23.52           H  
ATOM   1138 1HD  PRO A  77      21.369  -2.662  27.440  1.00 23.52           H  
ATOM   1139 2HD  PRO A  77      23.053  -2.507  28.098  1.00 23.52           H  
ATOM   1140  N   GLU A  78      19.353  -4.333  30.893  1.00 23.55           N  
ATOM   1141  CA  GLU A  78      17.998  -4.807  31.138  1.00 23.55           C  
ATOM   1142  C   GLU A  78      18.153  -6.226  31.772  1.00 23.55           C  
ATOM   1143  O   GLU A  78      17.791  -6.379  32.936  1.00 23.55           O  
ATOM   1144  CB  GLU A  78      17.096  -4.716  29.879  1.00 23.55           C  
ATOM   1145  CG  GLU A  78      16.724  -3.319  29.415  1.00 23.55           C  
ATOM   1146  CD  GLU A  78      15.870  -3.345  28.149  1.00 23.55           C  
ATOM   1147  OE1 GLU A  78      15.657  -4.420  27.627  1.00 23.55           O  
ATOM   1148  OE2 GLU A  78      15.442  -2.303  27.709  1.00 23.55           O  
ATOM   1149  H   GLU A  78      20.012  -5.036  30.631  1.00 23.55           H  
ATOM   1150  HA  GLU A  78      17.535  -4.166  31.889  1.00 23.55           H  
ATOM   1151 1HB  GLU A  78      17.592  -5.048  29.015  1.00 23.55           H  
ATOM   1152 2HB  GLU A  78      16.184  -5.303  30.008  1.00 23.55           H  
ATOM   1153 1HG  GLU A  78      16.191  -2.795  30.205  1.00 23.55           H  
ATOM   1154 2HG  GLU A  78      17.637  -2.773  29.196  1.00 23.55           H  
ATOM   1155  N   PRO A  79      18.623  -7.293  31.052  1.00 23.62           N  
ATOM   1156  CA  PRO A  79      19.119  -8.553  31.613  1.00 23.62           C  
ATOM   1157  C   PRO A  79      20.527  -8.501  32.244  1.00 23.62           C  
ATOM   1158  O   PRO A  79      20.869  -9.372  33.029  1.00 23.62           O  
ATOM   1159  CB  PRO A  79      19.122  -9.476  30.406  1.00 23.62           C  
ATOM   1160  CG  PRO A  79      19.323  -8.570  29.254  1.00 23.62           C  
ATOM   1161  CD  PRO A  79      18.594  -7.313  29.601  1.00 23.62           C  
ATOM   1162  HA  PRO A  79      18.394  -8.913  32.361  1.00 23.62           H  
ATOM   1163 1HB  PRO A  79      19.936 -10.206  30.509  1.00 23.62           H  
ATOM   1164 2HB  PRO A  79      18.181 -10.049  30.368  1.00 23.62           H  
ATOM   1165 1HG  PRO A  79      20.395  -8.389  29.101  1.00 23.62           H  
ATOM   1166 2HG  PRO A  79      18.944  -9.035  28.331  1.00 23.62           H  
ATOM   1167 1HD  PRO A  79      19.165  -6.493  29.210  1.00 23.62           H  
ATOM   1168 2HD  PRO A  79      17.558  -7.362  29.213  1.00 23.62           H  
ATOM   1169  N   GLU A  80      21.369  -7.498  31.944  1.00 23.67           N  
ATOM   1170  CA  GLU A  80      22.677  -7.448  32.616  1.00 23.67           C  
ATOM   1171  C   GLU A  80      22.515  -7.231  34.109  1.00 23.67           C  
ATOM   1172  O   GLU A  80      23.317  -7.765  34.869  1.00 23.67           O  
ATOM   1173  CB  GLU A  80      23.705  -6.487  32.001  1.00 23.67           C  
ATOM   1174  CG  GLU A  80      24.302  -6.984  30.706  1.00 23.67           C  
ATOM   1175  CD  GLU A  80      25.337  -6.060  30.156  1.00 23.67           C  
ATOM   1176  OE1 GLU A  80      25.372  -4.920  30.555  1.00 23.67           O  
ATOM   1177  OE2 GLU A  80      26.120  -6.503  29.354  1.00 23.67           O  
ATOM   1178  H   GLU A  80      21.140  -6.800  31.264  1.00 23.67           H  
ATOM   1179  HA  GLU A  80      23.135  -8.426  32.491  1.00 23.67           H  
ATOM   1180 1HB  GLU A  80      23.266  -5.529  31.792  1.00 23.67           H  
ATOM   1181 2HB  GLU A  80      24.517  -6.323  32.710  1.00 23.67           H  
ATOM   1182 1HG  GLU A  80      24.760  -7.949  30.895  1.00 23.67           H  
ATOM   1183 2HG  GLU A  80      23.514  -7.132  29.979  1.00 23.67           H  
ATOM   1184  N   PRO A  81      21.504  -6.480  34.599  1.00 23.68           N  
ATOM   1185  CA  PRO A  81      21.129  -6.374  35.997  1.00 23.68           C  
ATOM   1186  C   PRO A  81      20.578  -7.690  36.603  1.00 23.68           C  
ATOM   1187  O   PRO A  81      19.582  -7.695  37.329  1.00 23.68           O  
ATOM   1188  CB  PRO A  81      20.088  -5.263  35.985  1.00 23.68           C  
ATOM   1189  CG  PRO A  81      20.401  -4.467  34.755  1.00 23.68           C  
ATOM   1190  CD  PRO A  81      20.905  -5.450  33.781  1.00 23.68           C  
ATOM   1191  HA  PRO A  81      22.009  -6.022  36.544  1.00 23.68           H  
ATOM   1192 1HB  PRO A  81      19.077  -5.710  35.941  1.00 23.68           H  
ATOM   1193 2HB  PRO A  81      20.144  -4.681  36.909  1.00 23.68           H  
ATOM   1194 1HG  PRO A  81      19.494  -3.961  34.385  1.00 23.68           H  
ATOM   1195 2HG  PRO A  81      21.137  -3.676  34.979  1.00 23.68           H  
ATOM   1196 1HD  PRO A  81      20.105  -5.803  33.287  1.00 23.68           H  
ATOM   1197 2HD  PRO A  81      21.629  -4.976  33.145  1.00 23.68           H  
ATOM   1198  N   GLU A  82      21.285  -8.772  36.311  1.00 23.61           N  
ATOM   1199  CA  GLU A  82      21.172 -10.127  36.784  1.00 23.61           C  
ATOM   1200  C   GLU A  82      22.649 -10.474  37.114  1.00 23.61           C  
ATOM   1201  O   GLU A  82      22.985 -10.366  38.284  1.00 23.61           O  
ATOM   1202  CB  GLU A  82      20.396 -11.087  35.838  1.00 23.61           C  
ATOM   1203  CG  GLU A  82      18.895 -10.841  35.773  1.00 23.61           C  
ATOM   1204  CD  GLU A  82      18.163 -11.843  34.895  1.00 23.61           C  
ATOM   1205  OE1 GLU A  82      18.811 -12.654  34.274  1.00 23.61           O  
ATOM   1206  OE2 GLU A  82      16.953 -11.804  34.865  1.00 23.61           O  
ATOM   1207  H   GLU A  82      22.062  -8.619  35.709  1.00 23.61           H  
ATOM   1208  HA  GLU A  82      20.623 -10.129  37.724  1.00 23.61           H  
ATOM   1209 1HB  GLU A  82      20.666 -10.963  34.826  1.00 23.61           H  
ATOM   1210 2HB  GLU A  82      20.578 -12.121  36.106  1.00 23.61           H  
ATOM   1211 1HG  GLU A  82      18.482 -10.879  36.779  1.00 23.61           H  
ATOM   1212 2HG  GLU A  82      18.727  -9.839  35.376  1.00 23.61           H  
ATOM   1213  N   PRO A  83      23.582 -10.773  36.155  1.00 23.47           N  
ATOM   1214  CA  PRO A  83      24.999 -11.030  36.424  1.00 23.47           C  
ATOM   1215  C   PRO A  83      25.758  -9.836  37.026  1.00 23.47           C  
ATOM   1216  O   PRO A  83      26.763 -10.023  37.715  1.00 23.47           O  
ATOM   1217  CB  PRO A  83      25.554 -11.364  35.032  1.00 23.47           C  
ATOM   1218  CG  PRO A  83      24.586 -10.766  34.072  1.00 23.47           C  
ATOM   1219  CD  PRO A  83      23.250 -10.898  34.741  1.00 23.47           C  
ATOM   1220  HA  PRO A  83      25.092 -11.909  37.062  1.00 23.47           H  
ATOM   1221 1HB  PRO A  83      26.562 -10.938  34.930  1.00 23.47           H  
ATOM   1222 2HB  PRO A  83      25.652 -12.451  34.924  1.00 23.47           H  
ATOM   1223 1HG  PRO A  83      24.851  -9.715  33.887  1.00 23.47           H  
ATOM   1224 2HG  PRO A  83      24.631 -11.280  33.104  1.00 23.47           H  
ATOM   1225 1HD  PRO A  83      22.641 -10.097  34.410  1.00 23.47           H  
ATOM   1226 2HD  PRO A  83      22.811 -11.880  34.525  1.00 23.47           H  
ATOM   1227  N   GLU A  84      25.276  -8.607  36.815  1.00 23.32           N  
ATOM   1228  CA  GLU A  84      25.932  -7.434  37.404  1.00 23.32           C  
ATOM   1229  C   GLU A  84      25.693  -7.356  38.932  1.00 23.32           C  
ATOM   1230  O   GLU A  84      26.658  -7.215  39.677  1.00 23.32           O  
ATOM   1231  CB  GLU A  84      25.578  -6.131  36.668  1.00 23.32           C  
ATOM   1232  CG  GLU A  84      26.210  -4.891  37.290  1.00 23.32           C  
ATOM   1233  CD  GLU A  84      25.899  -3.606  36.558  1.00 23.32           C  
ATOM   1234  OE1 GLU A  84      25.196  -3.647  35.582  1.00 23.32           O  
ATOM   1235  OE2 GLU A  84      26.372  -2.580  36.984  1.00 23.32           O  
ATOM   1236  H   GLU A  84      24.470  -8.460  36.210  1.00 23.32           H  
ATOM   1237  HA  GLU A  84      27.007  -7.561  37.266  1.00 23.32           H  
ATOM   1238 1HB  GLU A  84      25.987  -6.201  35.662  1.00 23.32           H  
ATOM   1239 2HB  GLU A  84      24.524  -5.988  36.524  1.00 23.32           H  
ATOM   1240 1HG  GLU A  84      25.851  -4.801  38.315  1.00 23.32           H  
ATOM   1241 2HG  GLU A  84      27.288  -5.031  37.325  1.00 23.32           H  
ATOM   1242  N   PRO A  85      24.432  -7.316  39.433  1.00 23.18           N  
ATOM   1243  CA  PRO A  85      24.073  -7.430  40.824  1.00 23.18           C  
ATOM   1244  C   PRO A  85      24.209  -8.853  41.335  1.00 23.18           C  
ATOM   1245  O   PRO A  85      24.190  -9.044  42.534  1.00 23.18           O  
ATOM   1246  CB  PRO A  85      22.621  -6.963  40.855  1.00 23.18           C  
ATOM   1247  CG  PRO A  85      22.130  -7.261  39.525  1.00 23.18           C  
ATOM   1248  CD  PRO A  85      23.307  -7.011  38.619  1.00 23.18           C  
ATOM   1249  HA  PRO A  85      24.701  -6.755  41.418  1.00 23.18           H  
ATOM   1250 1HB  PRO A  85      22.075  -7.504  41.647  1.00 23.18           H  
ATOM   1251 2HB  PRO A  85      22.580  -5.899  41.112  1.00 23.18           H  
ATOM   1252 1HG  PRO A  85      21.770  -8.306  39.473  1.00 23.18           H  
ATOM   1253 2HG  PRO A  85      21.270  -6.623  39.286  1.00 23.18           H  
ATOM   1254 1HD  PRO A  85      23.229  -7.646  37.782  1.00 23.18           H  
ATOM   1255 2HD  PRO A  85      23.316  -5.947  38.364  1.00 23.18           H  
ATOM   1256  N   ALA A  86      24.385  -9.869  40.467  1.00 23.09           N  
ATOM   1257  CA  ALA A  86      24.493 -11.234  40.975  1.00 23.09           C  
ATOM   1258  C   ALA A  86      25.426 -11.281  42.171  1.00 23.09           C  
ATOM   1259  O   ALA A  86      25.028 -11.861  43.169  1.00 23.09           O  
ATOM   1260  CB  ALA A  86      24.932 -12.221  39.912  1.00 23.09           C  
ATOM   1261  H   ALA A  86      24.372  -9.735  39.462  1.00 23.09           H  
ATOM   1262  HA  ALA A  86      23.507 -11.543  41.322  1.00 23.09           H  
ATOM   1263 1HB  ALA A  86      24.971 -13.221  40.337  1.00 23.09           H  
ATOM   1264 2HB  ALA A  86      24.222 -12.215  39.113  1.00 23.09           H  
ATOM   1265 3HB  ALA A  86      25.896 -11.973  39.519  1.00 23.09           H  
ATOM   1266  N   PRO A  87      26.621 -10.638  42.209  1.00 23.05           N  
ATOM   1267  CA  PRO A  87      27.422 -10.577  43.407  1.00 23.05           C  
ATOM   1268  C   PRO A  87      26.887  -9.572  44.455  1.00 23.05           C  
ATOM   1269  O   PRO A  87      27.605  -8.685  44.917  1.00 23.05           O  
ATOM   1270  CB  PRO A  87      28.801 -10.210  42.866  1.00 23.05           C  
ATOM   1271  CG  PRO A  87      28.517  -9.406  41.635  1.00 23.05           C  
ATOM   1272  CD  PRO A  87      27.331 -10.119  41.011  1.00 23.05           C  
ATOM   1273  HA  PRO A  87      27.458 -11.589  43.818  1.00 23.05           H  
ATOM   1274 1HB  PRO A  87      29.349  -9.635  43.625  1.00 23.05           H  
ATOM   1275 2HB  PRO A  87      29.380 -11.125  42.672  1.00 23.05           H  
ATOM   1276 1HG  PRO A  87      28.267  -8.365  41.896  1.00 23.05           H  
ATOM   1277 2HG  PRO A  87      29.393  -9.371  40.970  1.00 23.05           H  
ATOM   1278 1HD  PRO A  87      26.796  -9.425  40.455  1.00 23.05           H  
ATOM   1279 2HD  PRO A  87      27.691 -10.936  40.383  1.00 23.05           H  
ATOM   1280  N   GLU A  88      25.632  -9.800  44.846  1.00 23.07           N  
ATOM   1281  CA  GLU A  88      24.870  -9.195  45.930  1.00 23.07           C  
ATOM   1282  C   GLU A  88      24.091 -10.401  46.506  1.00 23.07           C  
ATOM   1283  O   GLU A  88      24.586 -10.991  47.452  1.00 23.07           O  
ATOM   1284  CB  GLU A  88      24.056  -7.944  45.532  1.00 23.07           C  
ATOM   1285  CG  GLU A  88      24.882  -6.698  45.224  1.00 23.07           C  
ATOM   1286  CD  GLU A  88      24.021  -5.516  44.824  1.00 23.07           C  
ATOM   1287  OE1 GLU A  88      22.835  -5.692  44.683  1.00 23.07           O  
ATOM   1288  OE2 GLU A  88      24.551  -4.437  44.668  1.00 23.07           O  
ATOM   1289  H   GLU A  88      25.165 -10.541  44.345  1.00 23.07           H  
ATOM   1290  HA  GLU A  88      25.559  -8.865  46.706  1.00 23.07           H  
ATOM   1291 1HB  GLU A  88      23.528  -8.084  44.624  1.00 23.07           H  
ATOM   1292 2HB  GLU A  88      23.333  -7.702  46.311  1.00 23.07           H  
ATOM   1293 1HG  GLU A  88      25.477  -6.434  46.098  1.00 23.07           H  
ATOM   1294 2HG  GLU A  88      25.569  -6.926  44.406  1.00 23.07           H  
ATOM   1295  N   PRO A  89      22.989 -10.953  45.910  1.00 23.11           N  
ATOM   1296  CA  PRO A  89      22.312 -12.154  46.399  1.00 23.11           C  
ATOM   1297  C   PRO A  89      23.039 -13.452  46.000  1.00 23.11           C  
ATOM   1298  O   PRO A  89      22.436 -14.392  45.486  1.00 23.11           O  
ATOM   1299  CB  PRO A  89      20.952 -12.053  45.715  1.00 23.11           C  
ATOM   1300  CG  PRO A  89      21.269 -11.403  44.401  1.00 23.11           C  
ATOM   1301  CD  PRO A  89      22.340 -10.385  44.735  1.00 23.11           C  
ATOM   1302  HA  PRO A  89      22.191 -12.088  47.481  1.00 23.11           H  
ATOM   1303 1HB  PRO A  89      20.511 -13.054  45.611  1.00 23.11           H  
ATOM   1304 2HB  PRO A  89      20.265 -11.460  46.343  1.00 23.11           H  
ATOM   1305 1HG  PRO A  89      21.637 -12.156  43.682  1.00 23.11           H  
ATOM   1306 2HG  PRO A  89      20.370 -10.949  43.958  1.00 23.11           H  
ATOM   1307 1HD  PRO A  89      23.012 -10.349  43.929  1.00 23.11           H  
ATOM   1308 2HD  PRO A  89      21.852  -9.433  44.956  1.00 23.11           H  
ATOM   1309  N   GLU A  90      24.329 -13.464  46.283  1.00 23.12           N  
ATOM   1310  CA  GLU A  90      25.314 -14.527  46.140  1.00 23.12           C  
ATOM   1311  C   GLU A  90      26.200 -14.302  47.371  1.00 23.12           C  
ATOM   1312  O   GLU A  90      26.047 -15.049  48.334  1.00 23.12           O  
ATOM   1313  CB  GLU A  90      26.022 -14.606  44.753  1.00 23.12           C  
ATOM   1314  CG  GLU A  90      25.151 -15.093  43.593  1.00 23.12           C  
ATOM   1315  CD  GLU A  90      25.907 -15.162  42.272  1.00 23.12           C  
ATOM   1316  OE1 GLU A  90      27.041 -14.743  42.233  1.00 23.12           O  
ATOM   1317  OE2 GLU A  90      25.347 -15.636  41.306  1.00 23.12           O  
ATOM   1318  H   GLU A  90      24.656 -12.619  46.725  1.00 23.12           H  
ATOM   1319  HA  GLU A  90      24.820 -15.488  46.269  1.00 23.12           H  
ATOM   1320 1HB  GLU A  90      26.330 -13.660  44.400  1.00 23.12           H  
ATOM   1321 2HB  GLU A  90      26.902 -15.249  44.821  1.00 23.12           H  
ATOM   1322 1HG  GLU A  90      24.747 -16.076  43.832  1.00 23.12           H  
ATOM   1323 2HG  GLU A  90      24.312 -14.407  43.476  1.00 23.12           H  
ATOM   1324  N   PRO A  91      26.981 -13.195  47.492  1.00 23.08           N  
ATOM   1325  CA  PRO A  91      27.657 -12.776  48.701  1.00 23.08           C  
ATOM   1326  C   PRO A  91      26.685 -12.105  49.695  1.00 23.08           C  
ATOM   1327  O   PRO A  91      26.924 -11.009  50.204  1.00 23.08           O  
ATOM   1328  CB  PRO A  91      28.713 -11.811  48.187  1.00 23.08           C  
ATOM   1329  CG  PRO A  91      28.077 -11.212  47.031  1.00 23.08           C  
ATOM   1330  CD  PRO A  91      27.321 -12.376  46.384  1.00 23.08           C  
ATOM   1331  HA  PRO A  91      28.146 -13.646  49.128  1.00 23.08           H  
ATOM   1332 1HB  PRO A  91      28.975 -11.078  48.969  1.00 23.08           H  
ATOM   1333 2HB  PRO A  91      29.634 -12.358  47.936  1.00 23.08           H  
ATOM   1334 1HG  PRO A  91      27.400 -10.409  47.361  1.00 23.08           H  
ATOM   1335 2HG  PRO A  91      28.824 -10.746  46.367  1.00 23.08           H  
ATOM   1336 1HD  PRO A  91      26.448 -12.021  45.893  1.00 23.08           H  
ATOM   1337 2HD  PRO A  91      28.012 -12.915  45.719  1.00 23.08           H  
ATOM   1338  N   GLU A  92      25.623 -12.848  49.966  1.00 22.95           N  
ATOM   1339  CA  GLU A  92      24.577 -12.691  50.953  1.00 22.95           C  
ATOM   1340  C   GLU A  92      24.404 -14.117  51.474  1.00 22.95           C  
ATOM   1341  O   GLU A  92      25.002 -14.400  52.497  1.00 22.95           O  
ATOM   1342  CB  GLU A  92      23.300 -11.961  50.475  1.00 22.95           C  
ATOM   1343  CG  GLU A  92      23.423 -10.449  50.324  1.00 22.95           C  
ATOM   1344  CD  GLU A  92      22.170  -9.812  49.743  1.00 22.95           C  
ATOM   1345  OE1 GLU A  92      21.263 -10.534  49.389  1.00 22.95           O  
ATOM   1346  OE2 GLU A  92      22.125  -8.604  49.656  1.00 22.95           O  
ATOM   1347  H   GLU A  92      25.587 -13.705  49.441  1.00 22.95           H  
ATOM   1348  HA  GLU A  92      24.957 -12.096  51.780  1.00 22.95           H  
ATOM   1349 1HB  GLU A  92      23.048 -12.256  49.495  1.00 22.95           H  
ATOM   1350 2HB  GLU A  92      22.460 -12.196  51.130  1.00 22.95           H  
ATOM   1351 1HG  GLU A  92      23.588 -10.030  51.312  1.00 22.95           H  
ATOM   1352 2HG  GLU A  92      24.283 -10.199  49.720  1.00 22.95           H  
ATOM   1353  N   PRO A  93      23.766 -15.084  50.768  1.00 22.78           N  
ATOM   1354  CA  PRO A  93      23.632 -16.460  51.219  1.00 22.78           C  
ATOM   1355  C   PRO A  93      24.985 -17.160  51.377  1.00 22.78           C  
ATOM   1356  O   PRO A  93      25.080 -18.145  52.100  1.00 22.78           O  
ATOM   1357  CB  PRO A  93      22.793 -17.103  50.111  1.00 22.78           C  
ATOM   1358  CG  PRO A  93      22.993 -16.229  48.915  1.00 22.78           C  
ATOM   1359  CD  PRO A  93      23.114 -14.840  49.480  1.00 22.78           C  
ATOM   1360  HA  PRO A  93      23.076 -16.472  52.165  1.00 22.78           H  
ATOM   1361 1HB  PRO A  93      23.128 -18.137  49.942  1.00 22.78           H  
ATOM   1362 2HB  PRO A  93      21.738 -17.158  50.427  1.00 22.78           H  
ATOM   1363 1HG  PRO A  93      23.900 -16.548  48.376  1.00 22.78           H  
ATOM   1364 2HG  PRO A  93      22.154 -16.332  48.206  1.00 22.78           H  
ATOM   1365 1HD  PRO A  93      23.715 -14.255  48.822  1.00 22.78           H  
ATOM   1366 2HD  PRO A  93      22.112 -14.414  49.627  1.00 22.78           H  
ATOM   1367  N   GLU A  94      26.039 -16.664  50.717  1.00 22.62           N  
ATOM   1368  CA  GLU A  94      27.366 -17.241  50.900  1.00 22.62           C  
ATOM   1369  C   GLU A  94      27.985 -16.831  52.268  1.00 22.62           C  
ATOM   1370  O   GLU A  94      28.426 -17.723  52.983  1.00 22.62           O  
ATOM   1371  CB  GLU A  94      28.290 -16.970  49.701  1.00 22.62           C  
ATOM   1372  CG  GLU A  94      27.917 -17.746  48.446  1.00 22.62           C  
ATOM   1373  CD  GLU A  94      28.763 -17.378  47.247  1.00 22.62           C  
ATOM   1374  OE1 GLU A  94      29.566 -16.479  47.356  1.00 22.62           O  
ATOM   1375  OE2 GLU A  94      28.607 -18.003  46.223  1.00 22.62           O  
ATOM   1376  H   GLU A  94      25.935 -15.899  50.057  1.00 22.62           H  
ATOM   1377  HA  GLU A  94      27.245 -18.323  50.928  1.00 22.62           H  
ATOM   1378 1HB  GLU A  94      28.258 -15.947  49.394  1.00 22.62           H  
ATOM   1379 2HB  GLU A  94      29.317 -17.215  49.964  1.00 22.62           H  
ATOM   1380 1HG  GLU A  94      28.037 -18.808  48.646  1.00 22.62           H  
ATOM   1381 2HG  GLU A  94      26.864 -17.564  48.215  1.00 22.62           H  
ATOM   1382  N   PRO A  95      28.192 -15.522  52.602  1.00 22.52           N  
ATOM   1383  CA  PRO A  95      28.598 -15.002  53.906  1.00 22.52           C  
ATOM   1384  C   PRO A  95      27.540 -15.090  55.006  1.00 22.52           C  
ATOM   1385  O   PRO A  95      27.892 -15.006  56.173  1.00 22.52           O  
ATOM   1386  CB  PRO A  95      28.956 -13.552  53.600  1.00 22.52           C  
ATOM   1387  CG  PRO A  95      28.193 -13.232  52.411  1.00 22.52           C  
ATOM   1388  CD  PRO A  95      28.169 -14.513  51.619  1.00 22.52           C  
ATOM   1389  HA  PRO A  95      29.499 -15.544  54.216  1.00 22.52           H  
ATOM   1390 1HB  PRO A  95      28.695 -12.917  54.462  1.00 22.52           H  
ATOM   1391 2HB  PRO A  95      30.045 -13.462  53.465  1.00 22.52           H  
ATOM   1392 1HG  PRO A  95      27.188 -12.892  52.695  1.00 22.52           H  
ATOM   1393 2HG  PRO A  95      28.668 -12.402  51.868  1.00 22.52           H  
ATOM   1394 1HD  PRO A  95      27.289 -14.551  51.060  1.00 22.52           H  
ATOM   1395 2HD  PRO A  95      29.080 -14.569  51.008  1.00 22.52           H  
ATOM   1396  N   GLU A  96      26.251 -15.248  54.704  1.00 22.46           N  
ATOM   1397  CA  GLU A  96      25.274 -15.435  55.774  1.00 22.46           C  
ATOM   1398  C   GLU A  96      25.778 -16.512  56.723  1.00 22.46           C  
ATOM   1399  O   GLU A  96      25.864 -16.271  57.912  1.00 22.46           O  
ATOM   1400  CB  GLU A  96      23.833 -15.637  55.290  1.00 22.46           C  
ATOM   1401  CG  GLU A  96      23.091 -14.322  54.925  1.00 22.46           C  
ATOM   1402  CD  GLU A  96      21.728 -14.512  54.289  1.00 22.46           C  
ATOM   1403  OE1 GLU A  96      21.379 -15.625  53.971  1.00 22.46           O  
ATOM   1404  OE2 GLU A  96      21.038 -13.531  54.124  1.00 22.46           O  
ATOM   1405  H   GLU A  96      25.926 -15.261  53.739  1.00 22.46           H  
ATOM   1406  HA  GLU A  96      25.257 -14.503  56.357  1.00 22.46           H  
ATOM   1407 1HB  GLU A  96      23.843 -16.234  54.389  1.00 22.46           H  
ATOM   1408 2HB  GLU A  96      23.250 -16.175  56.044  1.00 22.46           H  
ATOM   1409 1HG  GLU A  96      22.940 -13.780  55.856  1.00 22.46           H  
ATOM   1410 2HG  GLU A  96      23.702 -13.691  54.310  1.00 22.46           H  
ATOM   1411  N   PRO A  97      26.164 -17.715  56.248  1.00 22.42           N  
ATOM   1412  CA  PRO A  97      26.781 -18.727  57.067  1.00 22.42           C  
ATOM   1413  C   PRO A  97      28.253 -18.427  57.376  1.00 22.42           C  
ATOM   1414  O   PRO A  97      29.147 -19.225  57.086  1.00 22.42           O  
ATOM   1415  CB  PRO A  97      26.559 -19.995  56.240  1.00 22.42           C  
ATOM   1416  CG  PRO A  97      26.571 -19.526  54.856  1.00 22.42           C  
ATOM   1417  CD  PRO A  97      25.846 -18.196  54.915  1.00 22.42           C  
ATOM   1418  HA  PRO A  97      26.199 -18.797  57.993  1.00 22.42           H  
ATOM   1419 1HB  PRO A  97      27.348 -20.731  56.455  1.00 22.42           H  
ATOM   1420 2HB  PRO A  97      25.600 -20.456  56.520  1.00 22.42           H  
ATOM   1421 1HG  PRO A  97      27.604 -19.428  54.510  1.00 22.42           H  
ATOM   1422 2HG  PRO A  97      26.077 -20.243  54.186  1.00 22.42           H  
ATOM   1423 1HD  PRO A  97      26.232 -17.610  54.153  1.00 22.42           H  
ATOM   1424 2HD  PRO A  97      24.767 -18.347  54.813  1.00 22.42           H  
ATOM   1425  N   GLU A  98      28.466 -17.280  58.014  1.00 22.38           N  
ATOM   1426  CA  GLU A  98      29.711 -16.839  58.628  1.00 22.38           C  
ATOM   1427  C   GLU A  98      29.260 -16.416  60.031  1.00 22.38           C  
ATOM   1428  O   GLU A  98      29.419 -17.220  60.941  1.00 22.38           O  
ATOM   1429  CB  GLU A  98      30.546 -15.826  57.812  1.00 22.38           C  
ATOM   1430  CG  GLU A  98      31.203 -16.403  56.572  1.00 22.38           C  
ATOM   1431  CD  GLU A  98      31.993 -15.366  55.796  1.00 22.38           C  
ATOM   1432  OE1 GLU A  98      31.961 -14.219  56.172  1.00 22.38           O  
ATOM   1433  OE2 GLU A  98      32.634 -15.724  54.835  1.00 22.38           O  
ATOM   1434  H   GLU A  98      27.644 -16.694  58.139  1.00 22.38           H  
ATOM   1435  HA  GLU A  98      30.364 -17.701  58.755  1.00 22.38           H  
ATOM   1436 1HB  GLU A  98      29.962 -15.027  57.427  1.00 22.38           H  
ATOM   1437 2HB  GLU A  98      31.326 -15.402  58.445  1.00 22.38           H  
ATOM   1438 1HG  GLU A  98      31.872 -17.209  56.870  1.00 22.38           H  
ATOM   1439 2HG  GLU A  98      30.433 -16.831  55.934  1.00 22.38           H  
ATOM   1440  N   PRO A  99      28.520 -15.295  60.265  1.00 22.28           N  
ATOM   1441  CA  PRO A  99      27.986 -14.940  61.571  1.00 22.28           C  
ATOM   1442  C   PRO A  99      26.713 -15.747  61.909  1.00 22.28           C  
ATOM   1443  O   PRO A  99      25.704 -15.190  62.344  1.00 22.28           O  
ATOM   1444  CB  PRO A  99      27.681 -13.453  61.401  1.00 22.28           C  
ATOM   1445  CG  PRO A  99      27.292 -13.332  59.963  1.00 22.28           C  
ATOM   1446  CD  PRO A  99      28.228 -14.284  59.242  1.00 22.28           C  
ATOM   1447  HA  PRO A  99      28.765 -15.087  62.329  1.00 22.28           H  
ATOM   1448 1HB  PRO A  99      26.871 -13.157  62.082  1.00 22.28           H  
ATOM   1449 2HB  PRO A  99      28.564 -12.850  61.667  1.00 22.28           H  
ATOM   1450 1HG  PRO A  99      26.235 -13.623  59.833  1.00 22.28           H  
ATOM   1451 2HG  PRO A  99      27.383 -12.294  59.610  1.00 22.28           H  
ATOM   1452 1HD  PRO A  99      27.706 -14.706  58.426  1.00 22.28           H  
ATOM   1453 2HD  PRO A  99      29.124 -13.729  58.950  1.00 22.28           H  
ATOM   1454  N   GLU A 100      26.826 -17.061  61.732  1.00 22.11           N  
ATOM   1455  CA  GLU A 100      25.894 -18.130  62.061  1.00 22.11           C  
ATOM   1456  C   GLU A 100      26.791 -19.291  62.576  1.00 22.11           C  
ATOM   1457  O   GLU A 100      26.823 -19.491  63.781  1.00 22.11           O  
ATOM   1458  CB  GLU A 100      24.903 -18.479  60.922  1.00 22.11           C  
ATOM   1459  CG  GLU A 100      23.854 -17.427  60.614  1.00 22.11           C  
ATOM   1460  CD  GLU A 100      22.962 -17.843  59.465  1.00 22.11           C  
ATOM   1461  OE1 GLU A 100      23.233 -18.867  58.874  1.00 22.11           O  
ATOM   1462  OE2 GLU A 100      22.006 -17.153  59.191  1.00 22.11           O  
ATOM   1463  H   GLU A 100      27.715 -17.353  61.370  1.00 22.11           H  
ATOM   1464  HA  GLU A 100      25.270 -17.808  62.892  1.00 22.11           H  
ATOM   1465 1HB  GLU A 100      25.379 -18.582  59.996  1.00 22.11           H  
ATOM   1466 2HB  GLU A 100      24.394 -19.414  61.154  1.00 22.11           H  
ATOM   1467 1HG  GLU A 100      23.250 -17.245  61.502  1.00 22.11           H  
ATOM   1468 2HG  GLU A 100      24.356 -16.495  60.349  1.00 22.11           H  
ATOM   1469  N   PRO A 101      27.635 -19.975  61.747  1.00 21.88           N  
ATOM   1470  CA  PRO A 101      28.598 -20.991  62.140  1.00 21.88           C  
ATOM   1471  C   PRO A 101      29.728 -20.419  62.975  1.00 21.88           C  
ATOM   1472  O   PRO A 101      30.561 -21.174  63.452  1.00 21.88           O  
ATOM   1473  CB  PRO A 101      29.096 -21.564  60.825  1.00 21.88           C  
ATOM   1474  CG  PRO A 101      28.886 -20.500  59.875  1.00 21.88           C  
ATOM   1475  CD  PRO A 101      27.598 -19.825  60.325  1.00 21.88           C  
ATOM   1476  HA  PRO A 101      28.067 -21.768  62.710  1.00 21.88           H  
ATOM   1477 1HB  PRO A 101      30.156 -21.850  60.921  1.00 21.88           H  
ATOM   1478 2HB  PRO A 101      28.537 -22.477  60.580  1.00 21.88           H  
ATOM   1479 1HG  PRO A 101      29.748 -19.816  59.877  1.00 21.88           H  
ATOM   1480 2HG  PRO A 101      28.819 -20.929  58.865  1.00 21.88           H  
ATOM   1481 1HD  PRO A 101      27.614 -18.812  60.039  1.00 21.88           H  
ATOM   1482 2HD  PRO A 101      26.748 -20.380  59.904  1.00 21.88           H  
ATOM   1483  N   GLU A 102      29.818 -19.100  63.099  1.00 21.62           N  
ATOM   1484  CA  GLU A 102      30.727 -18.518  64.065  1.00 21.62           C  
ATOM   1485  C   GLU A 102      29.984 -18.526  65.446  1.00 21.62           C  
ATOM   1486  O   GLU A 102      30.336 -19.354  66.281  1.00 21.62           O  
ATOM   1487  CB  GLU A 102      31.288 -17.152  63.605  1.00 21.62           C  
ATOM   1488  CG  GLU A 102      32.287 -17.254  62.453  1.00 21.62           C  
ATOM   1489  CD  GLU A 102      32.740 -15.903  61.942  1.00 21.62           C  
ATOM   1490  OE1 GLU A 102      32.187 -14.910  62.357  1.00 21.62           O  
ATOM   1491  OE2 GLU A 102      33.648 -15.867  61.144  1.00 21.62           O  
ATOM   1492  H   GLU A 102      29.232 -18.484  62.555  1.00 21.62           H  
ATOM   1493  HA  GLU A 102      31.590 -19.175  64.165  1.00 21.62           H  
ATOM   1494 1HB  GLU A 102      30.526 -16.510  63.211  1.00 21.62           H  
ATOM   1495 2HB  GLU A 102      31.767 -16.644  64.445  1.00 21.62           H  
ATOM   1496 1HG  GLU A 102      33.158 -17.810  62.792  1.00 21.62           H  
ATOM   1497 2HG  GLU A 102      31.832 -17.812  61.632  1.00 21.62           H  
ATOM   1498  N   PRO A 103      28.901 -17.737  65.696  1.00 21.34           N  
ATOM   1499  CA  PRO A 103      28.140 -17.691  66.942  1.00 21.34           C  
ATOM   1500  C   PRO A 103      27.432 -18.993  67.333  1.00 21.34           C  
ATOM   1501  O   PRO A 103      26.997 -19.116  68.468  1.00 21.34           O  
ATOM   1502  CB  PRO A 103      27.139 -16.566  66.706  1.00 21.34           C  
ATOM   1503  CG  PRO A 103      27.030 -16.463  65.254  1.00 21.34           C  
ATOM   1504  CD  PRO A 103      28.422 -16.769  64.747  1.00 21.34           C  
ATOM   1505  HA  PRO A 103      28.820 -17.379  67.740  1.00 21.34           H  
ATOM   1506 1HB  PRO A 103      26.185 -16.804  67.196  1.00 21.34           H  
ATOM   1507 2HB  PRO A 103      27.521 -15.645  67.170  1.00 21.34           H  
ATOM   1508 1HG  PRO A 103      26.281 -17.180  64.908  1.00 21.34           H  
ATOM   1509 2HG  PRO A 103      26.672 -15.462  64.960  1.00 21.34           H  
ATOM   1510 1HD  PRO A 103      28.371 -17.170  63.787  1.00 21.34           H  
ATOM   1511 2HD  PRO A 103      29.028 -15.858  64.800  1.00 21.34           H  
ATOM   1512  N   GLU A 104      27.251 -19.944  66.416  1.00 21.09           N  
ATOM   1513  CA  GLU A 104      26.676 -21.230  66.805  1.00 21.09           C  
ATOM   1514  C   GLU A 104      27.678 -22.049  67.661  1.00 21.09           C  
ATOM   1515  O   GLU A 104      27.283 -22.488  68.738  1.00 21.09           O  
ATOM   1516  CB  GLU A 104      26.116 -22.013  65.602  1.00 21.09           C  
ATOM   1517  CG  GLU A 104      24.802 -21.469  65.058  1.00 21.09           C  
ATOM   1518  CD  GLU A 104      24.393 -22.140  63.776  1.00 21.09           C  
ATOM   1519  OE1 GLU A 104      25.173 -22.902  63.250  1.00 21.09           O  
ATOM   1520  OE2 GLU A 104      23.295 -21.904  63.327  1.00 21.09           O  
ATOM   1521  H   GLU A 104      27.504 -19.797  65.447  1.00 21.09           H  
ATOM   1522  HA  GLU A 104      25.816 -21.029  67.437  1.00 21.09           H  
ATOM   1523 1HB  GLU A 104      26.781 -21.960  64.759  1.00 21.09           H  
ATOM   1524 2HB  GLU A 104      25.976 -23.064  65.862  1.00 21.09           H  
ATOM   1525 1HG  GLU A 104      24.020 -21.638  65.795  1.00 21.09           H  
ATOM   1526 2HG  GLU A 104      24.877 -20.401  64.904  1.00 21.09           H  
ATOM   1527  N   PRO A 105      28.905 -22.414  67.199  1.00 20.88           N  
ATOM   1528  CA  PRO A 105      29.989 -22.994  67.989  1.00 20.88           C  
ATOM   1529  C   PRO A 105      30.722 -22.029  68.938  1.00 20.88           C  
ATOM   1530  O   PRO A 105      31.402 -22.482  69.845  1.00 20.88           O  
ATOM   1531  CB  PRO A 105      30.928 -23.549  66.939  1.00 20.88           C  
ATOM   1532  CG  PRO A 105      30.706 -22.699  65.785  1.00 20.88           C  
ATOM   1533  CD  PRO A 105      29.215 -22.362  65.806  1.00 20.88           C  
ATOM   1534  HA  PRO A 105      29.566 -23.832  68.575  1.00 20.88           H  
ATOM   1535 1HB  PRO A 105      31.967 -23.494  67.311  1.00 20.88           H  
ATOM   1536 2HB  PRO A 105      30.714 -24.609  66.761  1.00 20.88           H  
ATOM   1537 1HG  PRO A 105      31.338 -21.794  65.840  1.00 20.88           H  
ATOM   1538 2HG  PRO A 105      31.005 -23.228  64.863  1.00 20.88           H  
ATOM   1539 1HD  PRO A 105      29.073 -21.382  65.425  1.00 20.88           H  
ATOM   1540 2HD  PRO A 105      28.669 -23.123  65.238  1.00 20.88           H  
ATOM   1541  N   GLU A 106      30.609 -20.693  68.776  1.00 20.68           N  
ATOM   1542  CA  GLU A 106      31.268 -19.856  69.788  1.00 20.68           C  
ATOM   1543  C   GLU A 106      30.820 -20.250  71.199  1.00 20.68           C  
ATOM   1544  O   GLU A 106      31.668 -20.362  72.077  1.00 20.68           O  
ATOM   1545  CB  GLU A 106      31.107 -18.345  69.574  1.00 20.68           C  
ATOM   1546  CG  GLU A 106      32.013 -17.742  68.485  1.00 20.68           C  
ATOM   1547  CD  GLU A 106      31.712 -16.290  68.180  1.00 20.68           C  
ATOM   1548  OE1 GLU A 106      30.717 -15.791  68.649  1.00 20.68           O  
ATOM   1549  OE2 GLU A 106      32.486 -15.683  67.479  1.00 20.68           O  
ATOM   1550  H   GLU A 106      30.127 -20.265  67.987  1.00 20.68           H  
ATOM   1551  HA  GLU A 106      32.337 -20.053  69.734  1.00 20.68           H  
ATOM   1552 1HB  GLU A 106      30.099 -18.124  69.316  1.00 20.68           H  
ATOM   1553 2HB  GLU A 106      31.324 -17.818  70.507  1.00 20.68           H  
ATOM   1554 1HG  GLU A 106      33.040 -17.799  68.838  1.00 20.68           H  
ATOM   1555 2HG  GLU A 106      31.966 -18.316  67.593  1.00 20.68           H  
ATOM   1556  N   PRO A 107      29.525 -20.508  71.493  1.00 20.46           N  
ATOM   1557  CA  PRO A 107      29.077 -21.011  72.756  1.00 20.46           C  
ATOM   1558  C   PRO A 107      29.351 -22.515  72.904  1.00 20.46           C  
ATOM   1559  O   PRO A 107      28.448 -23.327  73.109  1.00 20.46           O  
ATOM   1560  CB  PRO A 107      27.594 -20.638  72.764  1.00 20.46           C  
ATOM   1561  CG  PRO A 107      27.218 -20.675  71.370  1.00 20.46           C  
ATOM   1562  CD  PRO A 107      28.426 -20.112  70.652  1.00 20.46           C  
ATOM   1563  HA  PRO A 107      29.597 -20.444  73.528  1.00 20.46           H  
ATOM   1564 1HB  PRO A 107      27.026 -21.345  73.386  1.00 20.46           H  
ATOM   1565 2HB  PRO A 107      27.469 -19.640  73.212  1.00 20.46           H  
ATOM   1566 1HG  PRO A 107      27.011 -21.710  71.072  1.00 20.46           H  
ATOM   1567 2HG  PRO A 107      26.301 -20.095  71.172  1.00 20.46           H  
ATOM   1568 1HD  PRO A 107      28.420 -20.566  69.741  1.00 20.46           H  
ATOM   1569 2HD  PRO A 107      28.358 -19.023  70.585  1.00 20.46           H  
ATOM   1570  N   GLU A 108      30.636 -22.832  72.837  1.00 20.23           N  
ATOM   1571  CA  GLU A 108      31.264 -24.108  73.130  1.00 20.23           C  
ATOM   1572  C   GLU A 108      32.366 -23.661  74.088  1.00 20.23           C  
ATOM   1573  O   GLU A 108      32.128 -23.702  75.290  1.00 20.23           O  
ATOM   1574  CB  GLU A 108      31.655 -24.960  71.897  1.00 20.23           C  
ATOM   1575  CG  GLU A 108      30.482 -25.563  71.146  1.00 20.23           C  
ATOM   1576  CD  GLU A 108      30.903 -26.353  69.916  1.00 20.23           C  
ATOM   1577  OE1 GLU A 108      32.071 -26.370  69.603  1.00 20.23           O  
ATOM   1578  OE2 GLU A 108      30.046 -26.941  69.293  1.00 20.23           O  
ATOM   1579  H   GLU A 108      31.258 -22.060  72.613  1.00 20.23           H  
ATOM   1580  HA  GLU A 108      30.575 -24.728  73.707  1.00 20.23           H  
ATOM   1581 1HB  GLU A 108      32.131 -24.392  71.141  1.00 20.23           H  
ATOM   1582 2HB  GLU A 108      32.334 -25.759  72.196  1.00 20.23           H  
ATOM   1583 1HG  GLU A 108      29.942 -26.225  71.823  1.00 20.23           H  
ATOM   1584 2HG  GLU A 108      29.807 -24.762  70.848  1.00 20.23           H  
ATOM   1585  N   PRO A 109      33.476 -22.990  73.667  1.00 19.98           N  
ATOM   1586  CA  PRO A 109      34.486 -22.456  74.571  1.00 19.98           C  
ATOM   1587  C   PRO A 109      34.047 -21.143  75.266  1.00 19.98           C  
ATOM   1588  O   PRO A 109      34.804 -20.177  75.337  1.00 19.98           O  
ATOM   1589  CB  PRO A 109      35.665 -22.213  73.623  1.00 19.98           C  
ATOM   1590  CG  PRO A 109      35.011 -21.860  72.316  1.00 19.98           C  
ATOM   1591  CD  PRO A 109      33.820 -22.797  72.245  1.00 19.98           C  
ATOM   1592  HA  PRO A 109      34.747 -23.223  75.303  1.00 19.98           H  
ATOM   1593 1HB  PRO A 109      36.302 -21.404  74.014  1.00 19.98           H  
ATOM   1594 2HB  PRO A 109      36.291 -23.116  73.563  1.00 19.98           H  
ATOM   1595 1HG  PRO A 109      34.698 -20.803  72.319  1.00 19.98           H  
ATOM   1596 2HG  PRO A 109      35.710 -21.988  71.473  1.00 19.98           H  
ATOM   1597 1HD  PRO A 109      33.029 -22.339  71.679  1.00 19.98           H  
ATOM   1598 2HD  PRO A 109      34.160 -23.744  71.805  1.00 19.98           H  
ATOM   1599  N   GLU A 110      32.834 -21.184  75.815  1.00 19.73           N  
ATOM   1600  CA  GLU A 110      32.170 -20.210  76.665  1.00 19.73           C  
ATOM   1601  C   GLU A 110      31.389 -21.058  77.709  1.00 19.73           C  
ATOM   1602  O   GLU A 110      31.914 -21.220  78.798  1.00 19.73           O  
ATOM   1603  CB  GLU A 110      31.356 -19.140  75.897  1.00 19.73           C  
ATOM   1604  CG  GLU A 110      32.168 -18.118  75.113  1.00 19.73           C  
ATOM   1605  CD  GLU A 110      31.282 -17.104  74.411  1.00 19.73           C  
ATOM   1606  OE1 GLU A 110      30.083 -17.267  74.448  1.00 19.73           O  
ATOM   1607  OE2 GLU A 110      31.804 -16.162  73.858  1.00 19.73           O  
ATOM   1608  H   GLU A 110      32.338 -22.040  75.671  1.00 19.73           H  
ATOM   1609  HA  GLU A 110      32.928 -19.658  77.215  1.00 19.73           H  
ATOM   1610 1HB  GLU A 110      30.780 -19.564  75.129  1.00 19.73           H  
ATOM   1611 2HB  GLU A 110      30.689 -18.612  76.579  1.00 19.73           H  
ATOM   1612 1HG  GLU A 110      32.859 -17.603  75.780  1.00 19.73           H  
ATOM   1613 2HG  GLU A 110      32.756 -18.646  74.361  1.00 19.73           H  
ATOM   1614  N   PRO A 111      30.242 -21.728  77.404  1.00 19.53           N  
ATOM   1615  CA  PRO A 111      29.486 -22.586  78.305  1.00 19.53           C  
ATOM   1616  C   PRO A 111      30.248 -23.834  78.717  1.00 19.53           C  
ATOM   1617  O   PRO A 111      29.820 -24.522  79.634  1.00 19.53           O  
ATOM   1618  CB  PRO A 111      28.254 -22.955  77.507  1.00 19.53           C  
ATOM   1619  CG  PRO A 111      28.675 -22.814  76.117  1.00 19.53           C  
ATOM   1620  CD  PRO A 111      29.625 -21.635  76.121  1.00 19.53           C  
ATOM   1621  HA  PRO A 111      29.197 -22.000  79.192  1.00 19.53           H  
ATOM   1622 1HB  PRO A 111      27.941 -23.982  77.758  1.00 19.53           H  
ATOM   1623 2HB  PRO A 111      27.420 -22.290  77.775  1.00 19.53           H  
ATOM   1624 1HG  PRO A 111      29.164 -23.744  75.778  1.00 19.53           H  
ATOM   1625 2HG  PRO A 111      27.793 -22.669  75.477  1.00 19.53           H  
ATOM   1626 1HD  PRO A 111      30.344 -21.764  75.350  1.00 19.53           H  
ATOM   1627 2HD  PRO A 111      29.038 -20.705  76.031  1.00 19.53           H  
ATOM   1628  N   GLU A 112      31.325 -24.191  78.009  1.00 19.41           N  
ATOM   1629  CA  GLU A 112      32.157 -25.296  78.457  1.00 19.41           C  
ATOM   1630  C   GLU A 112      33.074 -24.790  79.606  1.00 19.41           C  
ATOM   1631  O   GLU A 112      33.021 -25.367  80.685  1.00 19.41           O  
ATOM   1632  CB  GLU A 112      32.916 -25.988  77.308  1.00 19.41           C  
ATOM   1633  CG  GLU A 112      32.031 -26.798  76.373  1.00 19.41           C  
ATOM   1634  CD  GLU A 112      32.787 -27.377  75.207  1.00 19.41           C  
ATOM   1635  OE1 GLU A 112      33.950 -27.074  75.061  1.00 19.41           O  
ATOM   1636  OE2 GLU A 112      32.201 -28.126  74.462  1.00 19.41           O  
ATOM   1637  H   GLU A 112      31.598 -23.697  77.168  1.00 19.41           H  
ATOM   1638  HA  GLU A 112      31.507 -26.056  78.886  1.00 19.41           H  
ATOM   1639 1HB  GLU A 112      33.397 -25.280  76.664  1.00 19.41           H  
ATOM   1640 2HB  GLU A 112      33.687 -26.641  77.712  1.00 19.41           H  
ATOM   1641 1HG  GLU A 112      31.563 -27.603  76.932  1.00 19.41           H  
ATOM   1642 2HG  GLU A 112      31.237 -26.145  75.996  1.00 19.41           H  
ATOM   1643  N   PRO A 113      33.969 -23.772  79.426  1.00 19.41           N  
ATOM   1644  CA  PRO A 113      34.755 -23.158  80.491  1.00 19.41           C  
ATOM   1645  C   PRO A 113      33.974 -22.371  81.558  1.00 19.41           C  
ATOM   1646  O   PRO A 113      34.482 -22.186  82.653  1.00 19.41           O  
ATOM   1647  CB  PRO A 113      35.724 -22.253  79.731  1.00 19.41           C  
ATOM   1648  CG  PRO A 113      35.079 -22.007  78.424  1.00 19.41           C  
ATOM   1649  CD  PRO A 113      34.341 -23.290  78.112  1.00 19.41           C  
ATOM   1650  HA  PRO A 113      35.325 -23.950  80.973  1.00 19.41           H  
ATOM   1651 1HB  PRO A 113      35.883 -21.324  80.304  1.00 19.41           H  
ATOM   1652 2HB  PRO A 113      36.704 -22.747  79.656  1.00 19.41           H  
ATOM   1653 1HG  PRO A 113      34.425 -21.139  78.499  1.00 19.41           H  
ATOM   1654 2HG  PRO A 113      35.844 -21.762  77.671  1.00 19.41           H  
ATOM   1655 1HD  PRO A 113      33.505 -23.072  77.520  1.00 19.41           H  
ATOM   1656 2HD  PRO A 113      35.030 -23.997  77.631  1.00 19.41           H  
ATOM   1657  N   GLU A 114      32.750 -21.904  81.285  1.00 19.52           N  
ATOM   1658  CA  GLU A 114      32.006 -21.225  82.352  1.00 19.52           C  
ATOM   1659  C   GLU A 114      31.819 -22.157  83.555  1.00 19.52           C  
ATOM   1660  O   GLU A 114      32.166 -21.771  84.661  1.00 19.52           O  
ATOM   1661  CB  GLU A 114      30.678 -20.618  81.864  1.00 19.52           C  
ATOM   1662  CG  GLU A 114      30.816 -19.326  81.063  1.00 19.52           C  
ATOM   1663  CD  GLU A 114      29.519 -18.892  80.417  1.00 19.52           C  
ATOM   1664  OE1 GLU A 114      28.580 -19.656  80.436  1.00 19.52           O  
ATOM   1665  OE2 GLU A 114      29.469 -17.796  79.910  1.00 19.52           O  
ATOM   1666  H   GLU A 114      32.341 -21.986  80.365  1.00 19.52           H  
ATOM   1667  HA  GLU A 114      32.610 -20.387  82.691  1.00 19.52           H  
ATOM   1668 1HB  GLU A 114      30.182 -21.291  81.192  1.00 19.52           H  
ATOM   1669 2HB  GLU A 114      30.015 -20.437  82.715  1.00 19.52           H  
ATOM   1670 1HG  GLU A 114      31.139 -18.538  81.738  1.00 19.52           H  
ATOM   1671 2HG  GLU A 114      31.580 -19.432  80.316  1.00 19.52           H  
ATOM   1672  N   PRO A 115      31.309 -23.397  83.406  1.00 19.72           N  
ATOM   1673  CA  PRO A 115      31.233 -24.396  84.441  1.00 19.72           C  
ATOM   1674  C   PRO A 115      32.571 -25.109  84.644  1.00 19.72           C  
ATOM   1675  O   PRO A 115      32.667 -26.332  84.545  1.00 19.72           O  
ATOM   1676  CB  PRO A 115      30.137 -25.322  83.927  1.00 19.72           C  
ATOM   1677  CG  PRO A 115      30.272 -25.252  82.487  1.00 19.72           C  
ATOM   1678  CD  PRO A 115      30.629 -23.806  82.214  1.00 19.72           C  
ATOM   1679  HA  PRO A 115      30.907 -23.911  85.371  1.00 19.72           H  
ATOM   1680 1HB  PRO A 115      30.275 -26.334  84.328  1.00 19.72           H  
ATOM   1681 2HB  PRO A 115      29.157 -24.963  84.281  1.00 19.72           H
[truncated: 915,873 more chars]
