# Supplementary material for: Novel Adomaviruses Associated with Blotchy Bass Syndrome in Black Basses (Micropterus spp.)
Source: bioRxiv. 2025 Jun 5:2025.06.01.657292. Preprint. [Version 2] doi: 10.1101/2025.06.01.657292 (PMC12478380; doi:10.1101/2025.06.01.657292)
Supplement: Supplement 15 [file media-15.zip › Bass PDB/Mna1_Colalt.pdb]

REMARK ID 671346 MODEL 1 mnacolalt
PFRMAT TS
TARGET mnacolalt
AUTHOR BAKER-ROBETTA
METHOD    ROSETTA provides both ab initio and
METHOD    comparative models of protein domains.
METHOD    Comparative models are built from structures
METHOD    detected and aligned by HHSEARCH, SPARKS, and
METHOD    Raptor. Loop regions are assembled from fragments and 
METHOD    optimized to fit the aligned template structures.
METHOD    De novo models are built using the Rosetta de
METHOD    novo protocol.  The procedure is fully automated.
MODEL     1
PARENT N/A
REMARK PARENT    N/A
REMARK PARSRC    RoseTTAFold
REMARK SCORE     0.00
ATOM      1  N   ASP A   1      -1.336   1.459   0.242  1.00 13.93           N  
ATOM      2  CA  ASP A   1      -0.032   0.815   0.354  1.00 13.93           C  
ATOM      3  C   ASP A   1       0.979   1.735   1.040  1.00 13.93           C  
ATOM      4  O   ASP A   1       0.624   2.479   1.953  1.00 13.93           O  
ATOM      5  CB  ASP A   1       0.466   0.306  -1.014  1.00 13.93           C  
ATOM      6  CG  ASP A   1       0.816   1.374  -2.094  1.00 13.93           C  
ATOM      7  OD1 ASP A   1       0.984   2.543  -1.794  1.00 13.93           O  
ATOM      8  OD2 ASP A   1       0.933   0.979  -3.220  1.00 13.93           O  
ATOM      9 1H   ASP A   1      -1.877   1.005  -0.480  1.00 13.93           H  
ATOM     10 2H   ASP A   1      -1.822   1.382   1.123  1.00 13.93           H  
ATOM     11 3H   ASP A   1      -1.214   2.434   0.011  1.00 13.93           H  
ATOM     12  HA  ASP A   1      -0.146  -0.065   0.988  1.00 13.93           H  
ATOM     13 1HB  ASP A   1       1.332  -0.337  -0.866  1.00 13.93           H  
ATOM     14 2HB  ASP A   1      -0.314  -0.332  -1.439  1.00 13.93           H  
ATOM     15  N   VAL A   2       2.242   1.654   0.628  1.00 13.70           N  
ATOM     16  CA  VAL A   2       3.323   2.421   1.238  1.00 13.70           C  
ATOM     17  C   VAL A   2       3.967   3.456   0.306  1.00 13.70           C  
ATOM     18  O   VAL A   2       5.090   3.899   0.559  1.00 13.70           O  
ATOM     19  CB  VAL A   2       4.409   1.452   1.718  1.00 13.70           C  
ATOM     20  CG1 VAL A   2       3.859   0.552   2.814  1.00 13.70           C  
ATOM     21  CG2 VAL A   2       4.880   0.625   0.535  1.00 13.70           C  
ATOM     22  H   VAL A   2       2.479   1.048  -0.141  1.00 13.70           H  
ATOM     23  HA  VAL A   2       2.921   2.949   2.103  1.00 13.70           H  
ATOM     24  HB  VAL A   2       5.243   2.018   2.134  1.00 13.70           H  
ATOM     25 1HG1 VAL A   2       4.640  -0.129   3.152  1.00 13.70           H  
ATOM     26 2HG1 VAL A   2       3.524   1.166   3.651  1.00 13.70           H  
ATOM     27 3HG1 VAL A   2       3.021  -0.025   2.430  1.00 13.70           H  
ATOM     28 1HG2 VAL A   2       5.659  -0.065   0.857  1.00 13.70           H  
ATOM     29 2HG2 VAL A   2       4.041   0.063   0.127  1.00 13.70           H  
ATOM     30 3HG2 VAL A   2       5.278   1.289  -0.234  1.00 13.70           H  
ATOM     31  N   SER A   3       3.276   3.844  -0.766  1.00 13.35           N  
ATOM     32  CA  SER A   3       3.827   4.832  -1.689  1.00 13.35           C  
ATOM     33  C   SER A   3       4.151   6.155  -1.008  1.00 13.35           C  
ATOM     34  O   SER A   3       3.410   6.632  -0.145  1.00 13.35           O  
ATOM     35  CB  SER A   3       2.838   5.132  -2.801  1.00 13.35           C  
ATOM     36  OG  SER A   3       2.581   4.004  -3.577  1.00 13.35           O  
ATOM     37  H   SER A   3       2.358   3.433  -0.966  1.00 13.35           H  
ATOM     38  HA  SER A   3       4.744   4.427  -2.118  1.00 13.35           H  
ATOM     39 1HB  SER A   3       1.907   5.495  -2.370  1.00 13.35           H  
ATOM     40 2HB  SER A   3       3.239   5.927  -3.429  1.00 13.35           H  
ATOM     41  HG  SER A   3       1.978   3.434  -3.027  1.00 13.35           H  
ATOM     42  N   LEU A   4       5.247   6.767  -1.441  1.00 12.87           N  
ATOM     43  CA  LEU A   4       5.656   8.070  -0.940  1.00 12.87           C  
ATOM     44  C   LEU A   4       5.139   9.170  -1.850  1.00 12.87           C  
ATOM     45  O   LEU A   4       5.354   9.126  -3.060  1.00 12.87           O  
ATOM     46  CB  LEU A   4       7.179   8.170  -0.831  1.00 12.87           C  
ATOM     47  CG  LEU A   4       7.683   9.530  -0.374  1.00 12.87           C  
ATOM     48  CD1 LEU A   4       7.217   9.781   1.050  1.00 12.87           C  
ATOM     49  CD2 LEU A   4       9.198   9.589  -0.465  1.00 12.87           C  
ATOM     50  H   LEU A   4       5.814   6.310  -2.140  1.00 12.87           H  
ATOM     51  HA  LEU A   4       5.227   8.211   0.051  1.00 12.87           H  
ATOM     52 1HB  LEU A   4       7.530   7.422  -0.120  1.00 12.87           H  
ATOM     53 2HB  LEU A   4       7.617   7.956  -1.805  1.00 12.87           H  
ATOM     54  HG  LEU A   4       7.257  10.290  -1.014  1.00 12.87           H  
ATOM     55 1HD1 LEU A   4       7.555  10.754   1.380  1.00 12.87           H  
ATOM     56 2HD1 LEU A   4       6.134   9.744   1.092  1.00 12.87           H  
ATOM     57 3HD1 LEU A   4       7.630   9.014   1.704  1.00 12.87           H  
ATOM     58 1HD2 LEU A   4       9.542  10.571  -0.143  1.00 12.87           H  
ATOM     59 2HD2 LEU A   4       9.632   8.823   0.178  1.00 12.87           H  
ATOM     60 3HD2 LEU A   4       9.507   9.416  -1.495  1.00 12.87           H  
ATOM     61  N   ILE A   5       4.436  10.134  -1.266  1.00 12.33           N  
ATOM     62  CA  ILE A   5       3.869  11.235  -2.033  1.00 12.33           C  
ATOM     63  C   ILE A   5       4.659  12.537  -1.871  1.00 12.33           C  
ATOM     64  O   ILE A   5       5.087  13.120  -2.866  1.00 12.33           O  
ATOM     65  CB  ILE A   5       2.410  11.465  -1.615  1.00 12.33           C  
ATOM     66  CG1 ILE A   5       1.610  10.160  -1.813  1.00 12.33           C  
ATOM     67  CG2 ILE A   5       1.811  12.612  -2.407  1.00 12.33           C  
ATOM     68  CD1 ILE A   5       1.610   9.645  -3.238  1.00 12.33           C  
ATOM     69  H   ILE A   5       4.289  10.087  -0.270  1.00 12.33           H  
ATOM     70  HA  ILE A   5       3.883  10.962  -3.086  1.00 12.33           H  
ATOM     71  HB  ILE A   5       2.373  11.711  -0.557  1.00 12.33           H  
ATOM     72 1HG1 ILE A   5       2.033   9.387  -1.169  1.00 12.33           H  
ATOM     73 2HG1 ILE A   5       0.578  10.333  -1.512  1.00 12.33           H  
ATOM     74 1HG2 ILE A   5       0.782  12.771  -2.093  1.00 12.33           H  
ATOM     75 2HG2 ILE A   5       2.392  13.521  -2.225  1.00 12.33           H  
ATOM     76 3HG2 ILE A   5       1.836  12.373  -3.469  1.00 12.33           H  
ATOM     77 1HD1 ILE A   5       1.027   8.724  -3.291  1.00 12.33           H  
ATOM     78 2HD1 ILE A   5       1.168  10.393  -3.898  1.00 12.33           H  
ATOM     79 3HD1 ILE A   5       2.632   9.442  -3.557  1.00 12.33           H  
ATOM     80  N   LEU A   6       4.851  12.954  -0.611  1.00 11.83           N  
ATOM     81  CA  LEU A   6       5.523  14.197  -0.200  1.00 11.83           C  
ATOM     82  C   LEU A   6       4.741  15.477  -0.445  1.00 11.83           C  
ATOM     83  O   LEU A   6       4.269  15.754  -1.546  1.00 11.83           O  
ATOM     84  CB  LEU A   6       6.889  14.388  -0.874  1.00 11.83           C  
ATOM     85  CG  LEU A   6       7.946  13.403  -0.525  1.00 11.83           C  
ATOM     86  CD1 LEU A   6       9.172  13.678  -1.379  1.00 11.83           C  
ATOM     87  CD2 LEU A   6       8.236  13.522   0.956  1.00 11.83           C  
ATOM     88  H   LEU A   6       4.472  12.377   0.120  1.00 11.83           H  
ATOM     89  HA  LEU A   6       5.698  14.126   0.872  1.00 11.83           H  
ATOM     90 1HB  LEU A   6       6.790  14.418  -1.945  1.00 11.83           H  
ATOM     91 2HB  LEU A   6       7.264  15.371  -0.566  1.00 11.83           H  
ATOM     92  HG  LEU A   6       7.611  12.417  -0.745  1.00 11.83           H  
ATOM     93 1HD1 LEU A   6       9.957  12.963  -1.135  1.00 11.83           H  
ATOM     94 2HD1 LEU A   6       8.905  13.579  -2.433  1.00 11.83           H  
ATOM     95 3HD1 LEU A   6       9.524  14.683  -1.197  1.00 11.83           H  
ATOM     96 1HD2 LEU A   6       9.013  12.812   1.238  1.00 11.83           H  
ATOM     97 2HD2 LEU A   6       8.561  14.531   1.182  1.00 11.83           H  
ATOM     98 3HD2 LEU A   6       7.327  13.308   1.519  1.00 11.83           H  
ATOM     99  N   SER A   7       4.645  16.286   0.598  1.00 11.53           N  
ATOM    100  CA  SER A   7       4.075  17.612   0.463  1.00 11.53           C  
ATOM    101  C   SER A   7       4.968  18.457  -0.451  1.00 11.53           C  
ATOM    102  O   SER A   7       6.195  18.348  -0.364  1.00 11.53           O  
ATOM    103  CB  SER A   7       3.977  18.306   1.815  1.00 11.53           C  
ATOM    104  OG  SER A   7       3.590  19.665   1.661  1.00 11.53           O  
ATOM    105  H   SER A   7       5.007  15.988   1.491  1.00 11.53           H  
ATOM    106  HA  SER A   7       3.077  17.497   0.060  1.00 11.53           H  
ATOM    107 1HB  SER A   7       3.251  17.787   2.439  1.00 11.53           H  
ATOM    108 2HB  SER A   7       4.931  18.251   2.317  1.00 11.53           H  
ATOM    109  HG  SER A   7       2.678  19.636   1.338  1.00 11.53           H  
ATOM    110  N   PRO A   8       4.406  19.362  -1.274  1.00 11.61           N  
ATOM    111  CA  PRO A   8       5.121  20.346  -2.073  1.00 11.61           C  
ATOM    112  C   PRO A   8       6.017  21.238  -1.207  1.00 11.61           C  
ATOM    113  O   PRO A   8       6.929  21.881  -1.716  1.00 11.61           O  
ATOM    114  CB  PRO A   8       3.984  21.158  -2.706  1.00 11.61           C  
ATOM    115  CG  PRO A   8       2.822  20.198  -2.774  1.00 11.61           C  
ATOM    116  CD  PRO A   8       2.946  19.331  -1.544  1.00 11.61           C  
ATOM    117  HA  PRO A   8       5.706  19.831  -2.843  1.00 11.61           H  
ATOM    118 1HB  PRO A   8       3.772  22.045  -2.093  1.00 11.61           H  
ATOM    119 2HB  PRO A   8       4.294  21.522  -3.699  1.00 11.61           H  
ATOM    120 1HG  PRO A   8       1.875  20.757  -2.803  1.00 11.61           H  
ATOM    121 2HG  PRO A   8       2.872  19.612  -3.704  1.00 11.61           H  
ATOM    122 1HD  PRO A   8       2.371  19.749  -0.712  1.00 11.61           H  
ATOM    123 2HD  PRO A   8       2.617  18.320  -1.836  1.00 11.61           H  
ATOM    124  N   ARG A   9       5.761  21.293   0.108  1.00 12.11           N  
ATOM    125  CA  ARG A   9       6.579  22.101   1.005  1.00 12.11           C  
ATOM    126  C   ARG A   9       7.907  21.401   1.334  1.00 12.11           C  
ATOM    127  O   ARG A   9       8.833  22.020   1.858  1.00 12.11           O  
ATOM    128  CB  ARG A   9       5.837  22.333   2.307  1.00 12.11           C  
ATOM    129  CG  ARG A   9       4.568  23.142   2.183  1.00 12.11           C  
ATOM    130  CD  ARG A   9       3.835  23.203   3.479  1.00 12.11           C  
ATOM    131  NE  ARG A   9       3.335  21.886   3.900  1.00 12.11           N  
ATOM    132  CZ  ARG A   9       2.750  21.647   5.100  1.00 12.11           C  
ATOM    133  NH1 ARG A   9       2.602  22.631   5.965  1.00 12.11           N  
ATOM    134  NH2 ARG A   9       2.325  20.434   5.414  1.00 12.11           N  
ATOM    135  H   ARG A   9       4.992  20.764   0.525  1.00 12.11           H  
ATOM    136  HA  ARG A   9       6.784  23.056   0.526  1.00 12.11           H  
ATOM    137 1HB  ARG A   9       5.578  21.370   2.747  1.00 12.11           H  
ATOM    138 2HB  ARG A   9       6.493  22.847   3.007  1.00 12.11           H  
ATOM    139 1HG  ARG A   9       4.810  24.157   1.873  1.00 12.11           H  
ATOM    140 2HG  ARG A   9       3.915  22.678   1.438  1.00 12.11           H  
ATOM    141 1HD  ARG A   9       4.503  23.576   4.253  1.00 12.11           H  
ATOM    142 2HD  ARG A   9       2.984  23.876   3.381  1.00 12.11           H  
ATOM    143  HE  ARG A   9       3.437  21.102   3.242  1.00 12.11           H  
ATOM    144 1HH1 ARG A   9       2.925  23.559   5.734  1.00 12.11           H  
ATOM    145 2HH1 ARG A   9       2.167  22.455   6.859  1.00 12.11           H  
ATOM    146 1HH2 ARG A   9       2.433  19.669   4.762  1.00 12.11           H  
ATOM    147 2HH2 ARG A   9       1.893  20.269   6.310  1.00 12.11           H  
ATOM    148  N   LEU A  10       7.980  20.099   1.054  1.00 12.91           N  
ATOM    149  CA  LEU A  10       9.151  19.282   1.341  1.00 12.91           C  
ATOM    150  C   LEU A  10       9.915  18.981   0.059  1.00 12.91           C  
ATOM    151  O   LEU A  10      11.152  18.997   0.022  1.00 12.91           O  
ATOM    152  CB  LEU A  10       8.698  17.960   1.936  1.00 12.91           C  
ATOM    153  CG  LEU A  10       7.919  18.036   3.205  1.00 12.91           C  
ATOM    154  CD1 LEU A  10       7.460  16.632   3.560  1.00 12.91           C  
ATOM    155  CD2 LEU A  10       8.785  18.635   4.286  1.00 12.91           C  
ATOM    156  H   LEU A  10       7.191  19.644   0.610  1.00 12.91           H  
ATOM    157  HA  LEU A  10       9.800  19.812   2.037  1.00 12.91           H  
ATOM    158 1HB  LEU A  10       8.098  17.422   1.201  1.00 12.91           H  
ATOM    159 2HB  LEU A  10       9.569  17.385   2.155  1.00 12.91           H  
ATOM    160  HG  LEU A  10       7.044  18.662   3.063  1.00 12.91           H  
ATOM    161 1HD1 LEU A  10       6.880  16.661   4.481  1.00 12.91           H  
ATOM    162 2HD1 LEU A  10       6.844  16.239   2.754  1.00 12.91           H  
ATOM    163 3HD1 LEU A  10       8.329  15.989   3.696  1.00 12.91           H  
ATOM    164 1HD2 LEU A  10       8.220  18.689   5.216  1.00 12.91           H  
ATOM    165 2HD2 LEU A  10       9.667  18.011   4.432  1.00 12.91           H  
ATOM    166 3HD2 LEU A  10       9.094  19.640   3.989  1.00 12.91           H  
ATOM    167  N   SER A  11       9.146  18.735  -1.005  1.00 13.74           N  
ATOM    168  CA  SER A  11       9.664  18.320  -2.304  1.00 13.74           C  
ATOM    169  C   SER A  11      10.940  19.040  -2.812  1.00 13.74           C  
ATOM    170  O   SER A  11      11.884  18.346  -3.201  1.00 13.74           O  
ATOM    171  CB  SER A  11       8.548  18.350  -3.341  1.00 13.74           C  
ATOM    172  OG  SER A  11       9.018  17.956  -4.601  1.00 13.74           O  
ATOM    173  H   SER A  11       8.133  18.773  -0.884  1.00 13.74           H  
ATOM    174  HA  SER A  11       9.923  17.266  -2.201  1.00 13.74           H  
ATOM    175 1HB  SER A  11       7.756  17.665  -3.018  1.00 13.74           H  
ATOM    176 2HB  SER A  11       8.097  19.323  -3.411  1.00 13.74           H  
ATOM    177  HG  SER A  11       8.261  18.001  -5.191  1.00 13.74           H  
ATOM    178  N   PRO A  12      11.086  20.391  -2.758  1.00 14.28           N  
ATOM    179  CA  PRO A  12      12.231  21.138  -3.274  1.00 14.28           C  
ATOM    180  C   PRO A  12      13.588  20.720  -2.699  1.00 14.28           C  
ATOM    181  O   PRO A  12      14.623  21.118  -3.246  1.00 14.28           O  
ATOM    182  CB  PRO A  12      11.904  22.583  -2.874  1.00 14.28           C  
ATOM    183  CG  PRO A  12      10.409  22.616  -2.776  1.00 14.28           C  
ATOM    184  CD  PRO A  12      10.034  21.283  -2.211  1.00 14.28           C  
ATOM    185  HA  PRO A  12      12.241  21.041  -4.368  1.00 14.28           H  
ATOM    186 1HB  PRO A  12      12.397  22.825  -1.920  1.00 14.28           H  
ATOM    187 2HB  PRO A  12      12.304  23.277  -3.627  1.00 14.28           H  
ATOM    188 1HG  PRO A  12      10.085  23.444  -2.127  1.00 14.28           H  
ATOM    189 2HG  PRO A  12       9.961  22.793  -3.765  1.00 14.28           H  
ATOM    190 1HD  PRO A  12      10.088  21.361  -1.123  1.00 14.28           H  
ATOM    191 2HD  PRO A  12       9.055  21.033  -2.557  1.00 14.28           H  
ATOM    192  N   ARG A  13      13.612  19.997  -1.573  1.00 14.29           N  
ATOM    193  CA  ARG A  13      14.892  19.582  -1.008  1.00 14.29           C  
ATOM    194  C   ARG A  13      14.998  18.061  -0.905  1.00 14.29           C  
ATOM    195  O   ARG A  13      15.939  17.532  -0.305  1.00 14.29           O  
ATOM    196  CB  ARG A  13      15.105  20.232   0.344  1.00 14.29           C  
ATOM    197  CG  ARG A  13      15.237  21.753   0.265  1.00 14.29           C  
ATOM    198  CD  ARG A  13      16.490  22.151  -0.453  1.00 14.29           C  
ATOM    199  NE  ARG A  13      16.637  23.593  -0.549  1.00 14.29           N  
ATOM    200  CZ  ARG A  13      16.193  24.359  -1.576  1.00 14.29           C  
ATOM    201  NH1 ARG A  13      15.575  23.826  -2.619  1.00 14.29           N  
ATOM    202  NH2 ARG A  13      16.386  25.669  -1.538  1.00 14.29           N  
ATOM    203  H   ARG A  13      12.751  19.698  -1.109  1.00 14.29           H  
ATOM    204  HA  ARG A  13      15.689  19.924  -1.667  1.00 14.29           H  
ATOM    205 1HB  ARG A  13      14.261  20.000   0.992  1.00 14.29           H  
ATOM    206 2HB  ARG A  13      16.005  19.832   0.810  1.00 14.29           H  
ATOM    207 1HG  ARG A  13      14.383  22.172  -0.264  1.00 14.29           H  
ATOM    208 2HG  ARG A  13      15.275  22.165   1.273  1.00 14.29           H  
ATOM    209 1HD  ARG A  13      17.355  21.756   0.079  1.00 14.29           H  
ATOM    210 2HD  ARG A  13      16.473  21.745  -1.464  1.00 14.29           H  
ATOM    211  HE  ARG A  13      17.102  24.063   0.215  1.00 14.29           H  
ATOM    212 1HH1 ARG A  13      15.407  22.810  -2.689  1.00 14.29           H  
ATOM    213 2HH1 ARG A  13      15.261  24.419  -3.370  1.00 14.29           H  
ATOM    214 1HH2 ARG A  13      16.858  26.087  -0.749  1.00 14.29           H  
ATOM    215 2HH2 ARG A  13      16.063  26.249  -2.298  1.00 14.29           H  
ATOM    216  N   LEU A  14      14.014  17.370  -1.480  1.00 13.76           N  
ATOM    217  CA  LEU A  14      13.965  15.912  -1.501  1.00 13.76           C  
ATOM    218  C   LEU A  14      14.129  15.388  -2.930  1.00 13.76           C  
ATOM    219  O   LEU A  14      14.750  14.348  -3.162  1.00 13.76           O  
ATOM    220  CB  LEU A  14      12.659  15.445  -0.868  1.00 13.76           C  
ATOM    221  CG  LEU A  14      12.512  15.858   0.597  1.00 13.76           C  
ATOM    222  CD1 LEU A  14      11.202  15.441   1.101  1.00 13.76           C  
ATOM    223  CD2 LEU A  14      13.612  15.227   1.402  1.00 13.76           C  
ATOM    224  H   LEU A  14      13.277  17.876  -1.961  1.00 13.76           H  
ATOM    225  HA  LEU A  14      14.789  15.530  -0.904  1.00 13.76           H  
ATOM    226 1HB  LEU A  14      11.830  15.877  -1.425  1.00 13.76           H  
ATOM    227 2HB  LEU A  14      12.598  14.360  -0.931  1.00 13.76           H  
ATOM    228  HG  LEU A  14      12.578  16.943   0.682  1.00 13.76           H  
ATOM    229 1HD1 LEU A  14      11.107  15.734   2.144  1.00 13.76           H  
ATOM    230 2HD1 LEU A  14      10.427  15.918   0.512  1.00 13.76           H  
ATOM    231 3HD1 LEU A  14      11.117  14.361   1.021  1.00 13.76           H  
ATOM    232 1HD2 LEU A  14      13.511  15.525   2.446  1.00 13.76           H  
ATOM    233 2HD2 LEU A  14      13.543  14.142   1.324  1.00 13.76           H  
ATOM    234 3HD2 LEU A  14      14.577  15.559   1.022  1.00 13.76           H  
ATOM    235  N   SER A  15      13.564  16.122  -3.883  1.00 12.86           N  
ATOM    236  CA  SER A  15      13.630  15.779  -5.295  1.00 12.86           C  
ATOM    237  C   SER A  15      15.093  15.798  -5.755  1.00 12.86           C  
ATOM    238  O   SER A  15      15.861  16.630  -5.270  1.00 12.86           O  
ATOM    239  CB  SER A  15      12.832  16.787  -6.110  1.00 12.86           C  
ATOM    240  OG  SER A  15      12.973  16.553  -7.494  1.00 12.86           O  
ATOM    241  H   SER A  15      13.042  16.953  -3.618  1.00 12.86           H  
ATOM    242  HA  SER A  15      13.185  14.800  -5.419  1.00 12.86           H  
ATOM    243 1HB  SER A  15      11.779  16.726  -5.829  1.00 12.86           H  
ATOM    244 2HB  SER A  15      13.171  17.798  -5.870  1.00 12.86           H  
ATOM    245  HG  SER A  15      13.927  16.650  -7.685  1.00 12.86           H  
ATOM    246  N   PRO A  16      15.533  14.905  -6.659  1.00 11.94           N  
ATOM    247  CA  PRO A  16      16.866  14.922  -7.221  1.00 11.94           C  
ATOM    248  C   PRO A  16      17.120  16.309  -7.779  1.00 11.94           C  
ATOM    249  O   PRO A  16      16.225  16.927  -8.374  1.00 11.94           O  
ATOM    250  CB  PRO A  16      16.778  13.857  -8.322  1.00 11.94           C  
ATOM    251  CG  PRO A  16      15.722  12.895  -7.820  1.00 11.94           C  
ATOM    252  CD  PRO A  16      14.695  13.773  -7.116  1.00 11.94           C  
ATOM    253  HA  PRO A  16      17.601  14.657  -6.444  1.00 11.94           H  
ATOM    254 1HB  PRO A  16      16.504  14.323  -9.273  1.00 11.94           H  
ATOM    255 2HB  PRO A  16      17.758  13.384  -8.469  1.00 11.94           H  
ATOM    256 1HG  PRO A  16      15.294  12.331  -8.664  1.00 11.94           H  
ATOM    257 2HG  PRO A  16      16.179  12.156  -7.144  1.00 11.94           H  
ATOM    258 1HD  PRO A  16      13.907  14.107  -7.805  1.00 11.94           H  
ATOM    259 2HD  PRO A  16      14.304  13.196  -6.265  1.00 11.94           H  
ATOM    260  N   ARG A  17      18.327  16.827  -7.607  1.00 11.25           N  
ATOM    261  CA  ARG A  17      18.527  18.173  -8.095  1.00 11.25           C  
ATOM    262  C   ARG A  17      18.776  18.171  -9.591  1.00 11.25           C  
ATOM    263  O   ARG A  17      19.892  17.974 -10.072  1.00 11.25           O  
ATOM    264  CB  ARG A  17      19.655  18.874  -7.363  1.00 11.25           C  
ATOM    265  CG  ARG A  17      19.829  20.327  -7.774  1.00 11.25           C  
ATOM    266  CD  ARG A  17      20.837  21.036  -6.957  1.00 11.25           C  
ATOM    267  NE  ARG A  17      20.952  22.434  -7.348  1.00 11.25           N  
ATOM    268  CZ  ARG A  17      21.732  23.339  -6.713  1.00 11.25           C  
ATOM    269  NH1 ARG A  17      22.443  22.969  -5.668  1.00 11.25           N  
ATOM    270  NH2 ARG A  17      21.788  24.595  -7.129  1.00 11.25           N  
ATOM    271  H   ARG A  17      19.062  16.321  -7.133  1.00 11.25           H  
ATOM    272  HA  ARG A  17      17.620  18.744  -7.903  1.00 11.25           H  
ATOM    273 1HB  ARG A  17      19.472  18.844  -6.287  1.00 11.25           H  
ATOM    274 2HB  ARG A  17      20.597  18.359  -7.553  1.00 11.25           H  
ATOM    275 1HG  ARG A  17      20.147  20.368  -8.812  1.00 11.25           H  
ATOM    276 2HG  ARG A  17      18.878  20.851  -7.671  1.00 11.25           H  
ATOM    277 1HD  ARG A  17      20.552  20.997  -5.906  1.00 11.25           H  
ATOM    278 2HD  ARG A  17      21.811  20.564  -7.088  1.00 11.25           H  
ATOM    279  HE  ARG A  17      20.410  22.736  -8.165  1.00 11.25           H  
ATOM    280 1HH1 ARG A  17      22.405  22.012  -5.343  1.00 11.25           H  
ATOM    281 2HH1 ARG A  17      23.026  23.640  -5.189  1.00 11.25           H  
ATOM    282 1HH2 ARG A  17      21.247  24.899  -7.926  1.00 11.25           H  
ATOM    283 2HH2 ARG A  17      22.374  25.257  -6.643  1.00 11.25           H  
ATOM    284  N   LEU A  18      17.700  18.435 -10.306  1.00 10.90           N  
ATOM    285  CA  LEU A  18      17.664  18.439 -11.761  1.00 10.90           C  
ATOM    286  C   LEU A  18      17.695  19.853 -12.339  1.00 10.90           C  
ATOM    287  O   LEU A  18      17.365  20.062 -13.501  1.00 10.90           O  
ATOM    288  CB  LEU A  18      16.428  17.682 -12.232  1.00 10.90           C  
ATOM    289  CG  LEU A  18      16.400  16.223 -11.776  1.00 10.90           C  
ATOM    290  CD1 LEU A  18      15.126  15.560 -12.230  1.00 10.90           C  
ATOM    291  CD2 LEU A  18      17.633  15.509 -12.313  1.00 10.90           C  
ATOM    292  H   LEU A  18      16.836  18.526  -9.774  1.00 10.90           H  
ATOM    293  HA  LEU A  18      18.542  17.907 -12.124  1.00 10.90           H  
ATOM    294 1HB  LEU A  18      15.540  18.177 -11.838  1.00 10.90           H  
ATOM    295 2HB  LEU A  18      16.392  17.705 -13.320  1.00 10.90           H  
ATOM    296  HG  LEU A  18      16.415  16.187 -10.700  1.00 10.90           H  
ATOM    297 1HD1 LEU A  18      15.111  14.527 -11.883  1.00 10.90           H  
ATOM    298 2HD1 LEU A  18      14.273  16.095 -11.812  1.00 10.90           H  
ATOM    299 3HD1 LEU A  18      15.072  15.580 -13.318  1.00 10.90           H  
ATOM    300 1HD2 LEU A  18      17.629  14.473 -11.975  1.00 10.90           H  
ATOM    301 2HD2 LEU A  18      17.627  15.536 -13.404  1.00 10.90           H  
ATOM    302 3HD2 LEU A  18      18.530  16.006 -11.942  1.00 10.90           H  
ATOM    303  N   SER A  19      18.090  20.815 -11.500  1.00 10.83           N  
ATOM    304  CA  SER A  19      18.204  22.230 -11.876  1.00 10.83           C  
ATOM    305  C   SER A  19      19.353  22.623 -12.863  1.00 10.83           C  
ATOM    306  O   SER A  19      19.268  23.709 -13.435  1.00 10.83           O  
ATOM    307  CB  SER A  19      18.366  23.094 -10.624  1.00 10.83           C  
ATOM    308  OG  SER A  19      19.648  22.939 -10.061  1.00 10.83           O  
ATOM    309  H   SER A  19      18.323  20.540 -10.559  1.00 10.83           H  
ATOM    310  HA  SER A  19      17.262  22.507 -12.354  1.00 10.83           H  
ATOM    311 1HB  SER A  19      18.206  24.140 -10.882  1.00 10.83           H  
ATOM    312 2HB  SER A  19      17.608  22.817  -9.891  1.00 10.83           H  
ATOM    313  HG  SER A  19      20.264  23.205 -10.761  1.00 10.83           H  
ATOM    314  N   PRO A  20      20.462  21.838 -13.040  1.00 10.88           N  
ATOM    315  CA  PRO A  20      21.542  22.085 -13.988  1.00 10.88           C  
ATOM    316  C   PRO A  20      21.095  21.937 -15.432  1.00 10.88           C  
ATOM    317  O   PRO A  20      19.904  21.876 -15.740  1.00 10.88           O  
ATOM    318  CB  PRO A  20      22.577  20.998 -13.640  1.00 10.88           C  
ATOM    319  CG  PRO A  20      22.277  20.603 -12.236  1.00 10.88           C  
ATOM    320  CD  PRO A  20      20.799  20.705 -12.118  1.00 10.88           C  
ATOM    321  HA  PRO A  20      21.954  23.088 -13.813  1.00 10.88           H  
ATOM    322 1HB  PRO A  20      22.483  20.156 -14.338  1.00 10.88           H  
ATOM    323 2HB  PRO A  20      23.596  21.395 -13.762  1.00 10.88           H  
ATOM    324 1HG  PRO A  20      22.643  19.579 -12.048  1.00 10.88           H  
ATOM    325 2HG  PRO A  20      22.805  21.260 -11.528  1.00 10.88           H  
ATOM    326 1HD  PRO A  20      20.386  19.763 -12.469  1.00 10.88           H  
ATOM    327 2HD  PRO A  20      20.584  20.910 -11.080  1.00 10.88           H  
ATOM    328  N   HIS A  21      22.080  21.763 -16.317  1.00 10.92           N  
ATOM    329  CA  HIS A  21      21.904  21.561 -17.767  1.00 10.92           C  
ATOM    330  C   HIS A  21      20.995  20.374 -18.120  1.00 10.92           C  
ATOM    331  O   HIS A  21      20.599  20.195 -19.268  1.00 10.92           O  
ATOM    332  CB  HIS A  21      23.268  21.288 -18.392  1.00 10.92           C  
ATOM    333  CG  HIS A  21      23.863  19.987 -17.894  1.00 10.92           C  
ATOM    334  ND1 HIS A  21      24.461  19.871 -16.652  1.00 10.92           N  
ATOM    335  CD2 HIS A  21      23.930  18.755 -18.457  1.00 10.92           C  
ATOM    336  CE1 HIS A  21      24.873  18.625 -16.479  1.00 10.92           C  
ATOM    337  NE2 HIS A  21      24.566  17.930 -17.557  1.00 10.92           N  
ATOM    338  H   HIS A  21      23.031  21.816 -15.980  1.00 10.92           H  
ATOM    339  HA  HIS A  21      21.474  22.458 -18.211  1.00 10.92           H  
ATOM    340 1HB  HIS A  21      23.174  21.233 -19.478  1.00 10.92           H  
ATOM    341 2HB  HIS A  21      23.954  22.100 -18.157  1.00 10.92           H  
ATOM    342  HD2 HIS A  21      23.548  18.473 -19.438  1.00 10.92           H  
ATOM    343  HE1 HIS A  21      25.379  18.239 -15.595  1.00 10.92           H  
ATOM    344  HE2 HIS A  21      24.758  16.950 -17.704  1.00 10.92           H  
ATOM    345  N   LEU A  22      20.700  19.565 -17.119  1.00 10.91           N  
ATOM    346  CA  LEU A  22      19.852  18.398 -17.173  1.00 10.91           C  
ATOM    347  C   LEU A  22      18.408  18.756 -17.537  1.00 10.91           C  
ATOM    348  O   LEU A  22      17.684  17.941 -18.112  1.00 10.91           O  
ATOM    349  CB  LEU A  22      19.859  17.762 -15.785  1.00 10.91           C  
ATOM    350  CG  LEU A  22      21.197  17.209 -15.333  1.00 10.91           C  
ATOM    351  CD1 LEU A  22      21.082  16.762 -13.884  1.00 10.91           C  
ATOM    352  CD2 LEU A  22      21.603  16.073 -16.239  1.00 10.91           C  
ATOM    353  H   LEU A  22      21.091  19.807 -16.223  1.00 10.91           H  
ATOM    354  HA  LEU A  22      20.251  17.710 -17.917  1.00 10.91           H  
ATOM    355 1HB  LEU A  22      19.547  18.519 -15.058  1.00 10.91           H  
ATOM    356 2HB  LEU A  22      19.132  16.952 -15.767  1.00 10.91           H  
ATOM    357  HG  LEU A  22      21.951  17.994 -15.385  1.00 10.91           H  
ATOM    358 1HD1 LEU A  22      22.043  16.377 -13.544  1.00 10.91           H  
ATOM    359 2HD1 LEU A  22      20.795  17.605 -13.264  1.00 10.91           H  
ATOM    360 3HD1 LEU A  22      20.331  15.980 -13.803  1.00 10.91           H  
ATOM    361 1HD2 LEU A  22      22.569  15.680 -15.920  1.00 10.91           H  
ATOM    362 2HD2 LEU A  22      20.855  15.281 -16.191  1.00 10.91           H  
ATOM    363 3HD2 LEU A  22      21.681  16.440 -17.263  1.00 10.91           H  
ATOM    364  N   SER A  23      17.973  19.962 -17.156  1.00 10.88           N  
ATOM    365  CA  SER A  23      16.598  20.379 -17.410  1.00 10.88           C  
ATOM    366  C   SER A  23      16.324  20.457 -18.925  1.00 10.88           C  
ATOM    367  O   SER A  23      17.140  21.014 -19.656  1.00 10.88           O  
ATOM    368  CB  SER A  23      16.357  21.743 -16.786  1.00 10.88           C  
ATOM    369  OG  SER A  23      15.064  22.226 -17.089  1.00 10.88           O  
ATOM    370  H   SER A  23      18.619  20.603 -16.686  1.00 10.88           H  
ATOM    371  HA  SER A  23      15.951  19.672 -16.916  1.00 10.88           H  
ATOM    372 1HB  SER A  23      16.483  21.673 -15.701  1.00 10.88           H  
ATOM    373 2HB  SER A  23      17.107  22.443 -17.153  1.00 10.88           H  
ATOM    374  HG  SER A  23      14.982  22.191 -18.061  1.00 10.88           H  
ATOM    375  N   PRO A  24      15.191  19.932 -19.432  1.00 10.85           N  
ATOM    376  CA  PRO A  24      14.784  20.018 -20.826  1.00 10.85           C  
ATOM    377  C   PRO A  24      14.689  21.460 -21.298  1.00 10.85           C  
ATOM    378  O   PRO A  24      14.233  22.333 -20.556  1.00 10.85           O  
ATOM    379  CB  PRO A  24      13.397  19.361 -20.813  1.00 10.85           C  
ATOM    380  CG  PRO A  24      13.436  18.412 -19.639  1.00 10.85           C  
ATOM    381  CD  PRO A  24      14.291  19.104 -18.596  1.00 10.85           C  
ATOM    382  HA  PRO A  24      15.492  19.448 -21.446  1.00 10.85           H  
ATOM    383 1HB  PRO A  24      12.622  20.135 -20.716  1.00 10.85           H  
ATOM    384 2HB  PRO A  24      13.217  18.852 -21.773  1.00 10.85           H  
ATOM    385 1HG  PRO A  24      12.412  18.212 -19.282  1.00 10.85           H  
ATOM    386 2HG  PRO A  24      13.857  17.446 -19.949  1.00 10.85           H  
ATOM    387 1HD  PRO A  24      13.689  19.727 -17.917  1.00 10.85           H  
ATOM    388 2HD  PRO A  24      14.850  18.309 -18.076  1.00 10.85           H  
ATOM    389  N   ARG A  25      15.087  21.700 -22.541  1.00 10.82           N  
ATOM    390  CA  ARG A  25      14.998  23.027 -23.133  1.00 10.82           C  
ATOM    391  C   ARG A  25      13.579  23.237 -23.683  1.00 10.82           C  
ATOM    392  O   ARG A  25      13.057  22.328 -24.329  1.00 10.82           O  
ATOM    393  CB  ARG A  25      16.007  23.167 -24.264  1.00 10.82           C  
ATOM    394  CG  ARG A  25      16.061  24.533 -24.927  1.00 10.82           C  
ATOM    395  CD  ARG A  25      17.126  24.599 -25.967  1.00 10.82           C  
ATOM    396  NE  ARG A  25      17.176  25.901 -26.615  1.00 10.82           N  
ATOM    397  CZ  ARG A  25      18.034  26.237 -27.601  1.00 10.82           C  
ATOM    398  NH1 ARG A  25      18.910  25.359 -28.041  1.00 10.82           N  
ATOM    399  NH2 ARG A  25      17.996  27.449 -28.126  1.00 10.82           N  
ATOM    400  H   ARG A  25      15.464  20.943 -23.093  1.00 10.82           H  
ATOM    401  HA  ARG A  25      15.252  23.752 -22.372  1.00 10.82           H  
ATOM    402 1HB  ARG A  25      17.004  22.939 -23.891  1.00 10.82           H  
ATOM    403 2HB  ARG A  25      15.776  22.439 -25.043  1.00 10.82           H  
ATOM    404 1HG  ARG A  25      15.103  24.744 -25.403  1.00 10.82           H  
ATOM    405 2HG  ARG A  25      16.267  25.295 -24.175  1.00 10.82           H  
ATOM    406 1HD  ARG A  25      18.096  24.408 -25.509  1.00 10.82           H  
ATOM    407 2HD  ARG A  25      16.929  23.846 -26.729  1.00 10.82           H  
ATOM    408  HE  ARG A  25      16.515  26.603 -26.306  1.00 10.82           H  
ATOM    409 1HH1 ARG A  25      18.941  24.432 -27.640  1.00 10.82           H  
ATOM    410 2HH1 ARG A  25      19.552  25.612 -28.778  1.00 10.82           H  
ATOM    411 1HH2 ARG A  25      17.324  28.125 -27.788  1.00 10.82           H  
ATOM    412 2HH2 ARG A  25      18.639  27.701 -28.862  1.00 10.82           H  
ATOM    413  N   PRO A  26      12.902  24.368 -23.412  1.00 10.76           N  
ATOM    414  CA  PRO A  26      11.603  24.703 -23.973  1.00 10.76           C  
ATOM    415  C   PRO A  26      11.663  24.702 -25.492  1.00 10.76           C  
ATOM    416  O   PRO A  26      12.645  25.167 -26.072  1.00 10.76           O  
ATOM    417  CB  PRO A  26      11.358  26.115 -23.430  1.00 10.76           C  
ATOM    418  CG  PRO A  26      12.160  26.173 -22.146  1.00 10.76           C  
ATOM    419  CD  PRO A  26      13.400  25.342 -22.418  1.00 10.76           C  
ATOM    420  HA  PRO A  26      10.850  23.992 -23.606  1.00 10.76           H  
ATOM    421 1HB  PRO A  26      11.676  26.861 -24.175  1.00 10.76           H  
ATOM    422 2HB  PRO A  26      10.280  26.270 -23.268  1.00 10.76           H  
ATOM    423 1HG  PRO A  26      12.396  27.218 -21.892  1.00 10.76           H  
ATOM    424 2HG  PRO A  26      11.565  25.773 -21.313  1.00 10.76           H  
ATOM    425 1HD  PRO A  26      14.209  25.957 -22.829  1.00 10.76           H  
ATOM    426 2HD  PRO A  26      13.670  24.846 -21.470  1.00 10.76           H  
ATOM    427  N   SER A  27      10.610  24.219 -26.138  1.00 10.63           N  
ATOM    428  CA  SER A  27      10.575  24.220 -27.593  1.00 10.63           C  
ATOM    429  C   SER A  27      10.474  25.668 -28.096  1.00 10.63           C  
ATOM    430  O   SER A  27       9.739  26.452 -27.493  1.00 10.63           O  
ATOM    431  CB  SER A  27       9.379  23.421 -28.079  1.00 10.63           C  
ATOM    432  OG  SER A  27       9.269  23.458 -29.479  1.00 10.63           O  
ATOM    433  H   SER A  27       9.830  23.840 -25.619  1.00 10.63           H  
ATOM    434  HA  SER A  27      11.473  23.730 -27.945  1.00 10.63           H  
ATOM    435 1HB  SER A  27       9.472  22.389 -27.747  1.00 10.63           H  
ATOM    436 2HB  SER A  27       8.472  23.827 -27.634  1.00 10.63           H  
ATOM    437  HG  SER A  27       9.238  24.403 -29.727  1.00 10.63           H  
ATOM    438  N   PRO A  28      11.215  26.074 -29.145  1.00 10.39           N  
ATOM    439  CA  PRO A  28      11.089  27.361 -29.805  1.00 10.39           C  
ATOM    440  C   PRO A  28       9.680  27.542 -30.346  1.00 10.39           C  
ATOM    441  O   PRO A  28       9.071  26.583 -30.824  1.00 10.39           O  
ATOM    442  CB  PRO A  28      12.111  27.263 -30.946  1.00 10.39           C  
ATOM    443  CG  PRO A  28      13.130  26.254 -30.461  1.00 10.39           C  
ATOM    444  CD  PRO A  28      12.337  25.250 -29.642  1.00 10.39           C  
ATOM    445  HA  PRO A  28      11.349  28.162 -29.097  1.00 10.39           H  
ATOM    446 1HB  PRO A  28      11.604  26.951 -31.872  1.00 10.39           H  
ATOM    447 2HB  PRO A  28      12.547  28.255 -31.143  1.00 10.39           H  
ATOM    448 1HG  PRO A  28      13.644  25.791 -31.318  1.00 10.39           H  
ATOM    449 2HG  PRO A  28      13.903  26.758 -29.864  1.00 10.39           H  
ATOM    450 1HD  PRO A  28      11.976  24.414 -30.260  1.00 10.39           H  
ATOM    451 2HD  PRO A  28      12.991  24.926 -28.813  1.00 10.39           H  
ATOM    452  N   ARG A  29       9.175  28.769 -30.307  1.00 10.02           N  
ATOM    453  CA  ARG A  29       7.859  29.056 -30.861  1.00 10.02           C  
ATOM    454  C   ARG A  29       7.993  29.323 -32.366  1.00 10.02           C  
ATOM    455  O   ARG A  29       8.880  30.082 -32.754  1.00 10.02           O  
ATOM    456  CB  ARG A  29       7.254  30.278 -30.188  1.00 10.02           C  
ATOM    457  CG  ARG A  29       5.853  30.639 -30.652  1.00 10.02           C  
ATOM    458  CD  ARG A  29       5.309  31.809 -29.911  1.00 10.02           C  
ATOM    459  NE  ARG A  29       3.975  32.169 -30.369  1.00 10.02           N  
ATOM    460  CZ  ARG A  29       3.256  33.212 -29.904  1.00 10.02           C  
ATOM    461  NH1 ARG A  29       3.751  33.989 -28.965  1.00 10.02           N  
ATOM    462  NH2 ARG A  29       2.051  33.452 -30.392  1.00 10.02           N  
ATOM    463  H   ARG A  29       9.711  29.517 -29.891  1.00 10.02           H  
ATOM    464  HA  ARG A  29       7.216  28.212 -30.650  1.00 10.02           H  
ATOM    465 1HB  ARG A  29       7.216  30.118 -29.112  1.00 10.02           H  
ATOM    466 2HB  ARG A  29       7.891  31.144 -30.369  1.00 10.02           H  
ATOM    467 1HG  ARG A  29       5.876  30.888 -31.712  1.00 10.02           H  
ATOM    468 2HG  ARG A  29       5.187  29.791 -30.495  1.00 10.02           H  
ATOM    469 1HD  ARG A  29       5.255  31.577 -28.848  1.00 10.02           H  
ATOM    470 2HD  ARG A  29       5.964  32.666 -30.064  1.00 10.02           H  
ATOM    471  HE  ARG A  29       3.560  31.596 -31.093  1.00 10.02           H  
ATOM    472 1HH1 ARG A  29       4.671  33.806 -28.591  1.00 10.02           H  
ATOM    473 2HH1 ARG A  29       3.211  34.769 -28.619  1.00 10.02           H  
ATOM    474 1HH2 ARG A  29       1.669  32.855 -31.112  1.00 10.02           H  
ATOM    475 2HH2 ARG A  29       1.512  34.231 -30.043  1.00 10.02           H  
ATOM    476  N   PRO A  30       7.193  28.692 -33.244  1.00  9.54           N  
ATOM    477  CA  PRO A  30       7.176  28.954 -34.672  1.00  9.54           C  
ATOM    478  C   PRO A  30       6.879  30.421 -34.941  1.00  9.54           C  
ATOM    479  O   PRO A  30       6.028  31.012 -34.275  1.00  9.54           O  
ATOM    480  CB  PRO A  30       6.033  28.059 -35.164  1.00  9.54           C  
ATOM    481  CG  PRO A  30       5.968  26.936 -34.150  1.00  9.54           C  
ATOM    482  CD  PRO A  30       6.310  27.583 -32.822  1.00  9.54           C  
ATOM    483  HA  PRO A  30       8.141  28.657 -35.111  1.00  9.54           H  
ATOM    484 1HB  PRO A  30       5.103  28.644 -35.222  1.00  9.54           H  
ATOM    485 2HB  PRO A  30       6.249  27.707 -36.183  1.00  9.54           H  
ATOM    486 1HG  PRO A  30       4.966  26.477 -34.153  1.00  9.54           H  
ATOM    487 2HG  PRO A  30       6.679  26.142 -34.421  1.00  9.54           H  
ATOM    488 1HD  PRO A  30       5.411  27.956 -32.316  1.00  9.54           H  
ATOM    489 2HD  PRO A  30       6.861  26.832 -32.230  1.00  9.54           H  
ATOM    490  N   SER A  31       7.548  31.001 -35.927  1.00  9.05           N  
ATOM    491  CA  SER A  31       7.290  32.389 -36.277  1.00  9.05           C  
ATOM    492  C   SER A  31       5.941  32.501 -37.000  1.00  9.05           C  
ATOM    493  O   SER A  31       5.625  31.617 -37.799  1.00  9.05           O  
ATOM    494  CB  SER A  31       8.396  32.907 -37.180  1.00  9.05           C  
ATOM    495  OG  SER A  31       8.147  34.225 -37.600  1.00  9.05           O  
ATOM    496  H   SER A  31       8.244  30.476 -36.438  1.00  9.05           H  
ATOM    497  HA  SER A  31       7.304  32.968 -35.361  1.00  9.05           H  
ATOM    498 1HB  SER A  31       9.346  32.864 -36.652  1.00  9.05           H  
ATOM    499 2HB  SER A  31       8.479  32.260 -38.053  1.00  9.05           H  
ATOM    500  HG  SER A  31       7.263  34.218 -38.030  1.00  9.05           H  
ATOM    501  N   PRO A  32       5.106  33.517 -36.719  1.00  8.59           N  
ATOM    502  CA  PRO A  32       3.917  33.848 -37.482  1.00  8.59           C  
ATOM    503  C   PRO A  32       4.338  34.136 -38.912  1.00  8.59           C  
ATOM    504  O   PRO A  32       5.422  34.684 -39.130  1.00  8.59           O  
ATOM    505  CB  PRO A  32       3.383  35.098 -36.775  1.00  8.59           C  
ATOM    506  CG  PRO A  32       3.923  34.993 -35.360  1.00  8.59           C  
ATOM    507  CD  PRO A  32       5.285  34.332 -35.502  1.00  8.59           C  
ATOM    508  HA  PRO A  32       3.202  33.010 -37.434  1.00  8.59           H  
ATOM    509 1HB  PRO A  32       3.732  36.001 -37.302  1.00  8.59           H  
ATOM    510 2HB  PRO A  32       2.284  35.111 -36.818  1.00  8.59           H  
ATOM    511 1HG  PRO A  32       3.980  35.991 -34.901  1.00  8.59           H  
ATOM    512 2HG  PRO A  32       3.235  34.398 -34.740  1.00  8.59           H  
ATOM    513 1HD  PRO A  32       6.087  35.075 -35.635  1.00  8.59           H  
ATOM    514 2HD  PRO A  32       5.436  33.689 -34.617  1.00  8.59           H  
ATOM    515  N   SER A  33       3.498  33.797 -39.877  1.00  8.20           N  
ATOM    516  CA  SER A  33       3.838  34.072 -41.265  1.00  8.20           C  
ATOM    517  C   SER A  33       3.403  35.453 -41.720  1.00  8.20           C  
ATOM    518  O   SER A  33       2.327  35.938 -41.379  1.00  8.20           O  
ATOM    519  CB  SER A  33       3.230  33.039 -42.192  1.00  8.20           C  
ATOM    520  OG  SER A  33       3.454  33.394 -43.544  1.00  8.20           O  
ATOM    521  H   SER A  33       2.624  33.344 -39.651  1.00  8.20           H  
ATOM    522  HA  SER A  33       4.924  34.013 -41.363  1.00  8.20           H  
ATOM    523 1HB  SER A  33       3.669  32.063 -41.990  1.00  8.20           H  
ATOM    524 2HB  SER A  33       2.171  32.960 -42.005  1.00  8.20           H  
ATOM    525  HG  SER A  33       2.818  32.890 -44.068  1.00  8.20           H  
ATOM    526  N   LEU A  34       4.202  36.044 -42.595  1.00  7.91           N  
ATOM    527  CA  LEU A  34       3.891  37.335 -43.199  1.00  7.91           C  
ATOM    528  C   LEU A  34       2.658  37.233 -44.093  1.00  7.91           C  
ATOM    529  O   LEU A  34       1.956  38.221 -44.339  1.00  7.91           O  
ATOM    530  CB  LEU A  34       5.087  37.830 -44.013  1.00  7.91           C  
ATOM    531  CG  LEU A  34       6.329  38.177 -43.192  1.00  7.91           C  
ATOM    532  CD1 LEU A  34       7.475  38.529 -44.131  1.00  7.91           C  
ATOM    533  CD2 LEU A  34       6.001  39.331 -42.260  1.00  7.91           C  
ATOM    534  H   LEU A  34       5.066  35.582 -42.838  1.00  7.91           H  
ATOM    535  HA  LEU A  34       3.685  38.048 -42.402  1.00  7.91           H  
ATOM    536 1HB  LEU A  34       5.365  37.057 -44.730  1.00  7.91           H  
ATOM    537 2HB  LEU A  34       4.788  38.719 -44.566  1.00  7.91           H  
ATOM    538  HG  LEU A  34       6.632  37.311 -42.600  1.00  7.91           H  
ATOM    539 1HD1 LEU A  34       8.364  38.770 -43.548  1.00  7.91           H  
ATOM    540 2HD1 LEU A  34       7.687  37.680 -44.781  1.00  7.91           H  
ATOM    541 3HD1 LEU A  34       7.197  39.390 -44.738  1.00  7.91           H  
ATOM    542 1HD2 LEU A  34       6.882  39.581 -41.665  1.00  7.91           H  
ATOM    543 2HD2 LEU A  34       5.701  40.200 -42.846  1.00  7.91           H  
ATOM    544 3HD2 LEU A  34       5.186  39.041 -41.595  1.00  7.91           H  
ATOM    545  N   SER A  35       2.370  36.012 -44.552  1.00  7.69           N  
ATOM    546  CA  SER A  35       1.247  35.742 -45.436  1.00  7.69           C  
ATOM    547  C   SER A  35      -0.085  35.883 -44.706  1.00  7.69           C  
ATOM    548  O   SER A  35      -1.134  35.888 -45.336  1.00  7.69           O  
ATOM    549  CB  SER A  35       1.371  34.362 -46.072  1.00  7.69           C  
ATOM    550  OG  SER A  35       1.273  33.336 -45.121  1.00  7.69           O  
ATOM    551  H   SER A  35       2.946  35.224 -44.263  1.00  7.69           H  
ATOM    552  HA  SER A  35       1.266  36.477 -46.242  1.00  7.69           H  
ATOM    553 1HB  SER A  35       0.589  34.239 -46.818  1.00  7.69           H  
ATOM    554 2HB  SER A  35       2.327  34.292 -46.588  1.00  7.69           H  
ATOM    555  HG  SER A  35       1.912  33.557 -44.455  1.00  7.69           H  
ATOM    556  N   LEU A  36      -0.057  36.026 -43.380  1.00  7.53           N  
ATOM    557  CA  LEU A  36      -1.278  36.177 -42.607  1.00  7.53           C  
ATOM    558  C   LEU A  36      -1.765  37.633 -42.544  1.00  7.53           C  
ATOM    559  O   LEU A  36      -2.848  37.885 -42.006  1.00  7.53           O  
ATOM    560  CB  LEU A  36      -1.014  35.687 -41.184  1.00  7.53           C  
ATOM    561  CG  LEU A  36      -0.638  34.214 -41.072  1.00  7.53           C  
ATOM    562  CD1 LEU A  36      -0.238  33.899 -39.636  1.00  7.53           C  
ATOM    563  CD2 LEU A  36      -1.810  33.359 -41.517  1.00  7.53           C  
ATOM    564  H   LEU A  36       0.829  36.028 -42.873  1.00  7.53           H  
ATOM    565  HA  LEU A  36      -2.055  35.569 -43.068  1.00  7.53           H  
ATOM    566 1HB  LEU A  36      -0.197  36.273 -40.762  1.00  7.53           H  
ATOM    567 2HB  LEU A  36      -1.908  35.856 -40.583  1.00  7.53           H  
ATOM    568  HG  LEU A  36       0.209  34.019 -41.712  1.00  7.53           H  
ATOM    569 1HD1 LEU A  36       0.044  32.850 -39.559  1.00  7.53           H  
ATOM    570 2HD1 LEU A  36       0.610  34.530 -39.357  1.00  7.53           H  
ATOM    571 3HD1 LEU A  36      -1.077  34.100 -38.972  1.00  7.53           H  
ATOM    572 1HD2 LEU A  36      -1.539  32.306 -41.450  1.00  7.53           H  
ATOM    573 2HD2 LEU A  36      -2.668  33.555 -40.874  1.00  7.53           H  
ATOM    574 3HD2 LEU A  36      -2.065  33.604 -42.550  1.00  7.53           H  
ATOM    575  N   SER A  37      -0.991  38.574 -43.129  1.00  7.44           N  
ATOM    576  CA  SER A  37      -1.305  40.009 -43.106  1.00  7.44           C  
ATOM    577  C   SER A  37      -2.770  40.296 -43.415  1.00  7.44           C  
ATOM    578  O   SER A  37      -3.348  39.752 -44.351  1.00  7.44           O  
ATOM    579  CB  SER A  37      -0.433  40.748 -44.103  1.00  7.44           C  
ATOM    580  OG  SER A  37       0.927  40.673 -43.749  1.00  7.44           O  
ATOM    581  H   SER A  37      -0.115  38.294 -43.575  1.00  7.44           H  
ATOM    582  HA  SER A  37      -1.091  40.388 -42.107  1.00  7.44           H  
ATOM    583 1HB  SER A  37      -0.577  40.322 -45.097  1.00  7.44           H  
ATOM    584 2HB  SER A  37      -0.743  41.791 -44.146  1.00  7.44           H  
ATOM    585  HG  SER A  37       1.218  39.758 -43.965  1.00  7.44           H  
ATOM    586  N   LEU A  38      -3.366  41.230 -42.679  1.00  7.47           N  
ATOM    587  CA  LEU A  38      -4.801  41.481 -42.812  1.00  7.47           C  
ATOM    588  C   LEU A  38      -5.211  42.371 -43.989  1.00  7.47           C  
ATOM    589  O   LEU A  38      -5.659  43.505 -43.810  1.00  7.47           O  
ATOM    590  CB  LEU A  38      -5.309  42.110 -41.518  1.00  7.47           C  
ATOM    591  CG  LEU A  38      -5.011  41.294 -40.254  1.00  7.47           C  
ATOM    592  CD1 LEU A  38      -5.608  42.002 -39.044  1.00  7.47           C  
ATOM    593  CD2 LEU A  38      -5.517  39.906 -40.415  1.00  7.47           C  
ATOM    594  H   LEU A  38      -2.840  41.708 -41.962  1.00  7.47           H  
ATOM    595  HA  LEU A  38      -5.295  40.515 -42.943  1.00  7.47           H  
ATOM    596 1HB  LEU A  38      -4.853  43.091 -41.403  1.00  7.47           H  
ATOM    597 2HB  LEU A  38      -6.384  42.235 -41.593  1.00  7.47           H  
ATOM    598  HG  LEU A  38      -3.931  41.249 -40.108  1.00  7.47           H  
ATOM    599 1HD1 LEU A  38      -5.376  41.438 -38.141  1.00  7.47           H  
ATOM    600 2HD1 LEU A  38      -5.187  43.004 -38.964  1.00  7.47           H  
ATOM    601 3HD1 LEU A  38      -6.690  42.071 -39.160  1.00  7.47           H  
ATOM    602 1HD2 LEU A  38      -5.282  39.328 -39.527  1.00  7.47           H  
ATOM    603 2HD2 LEU A  38      -6.562  39.930 -40.554  1.00  7.47           H  
ATOM    604 3HD2 LEU A  38      -5.046  39.439 -41.282  1.00  7.47           H  
ATOM    605  N   SER A  39      -5.031  41.833 -45.186  1.00  7.63           N  
ATOM    606  CA  SER A  39      -5.377  42.492 -46.444  1.00  7.63           C  
ATOM    607  C   SER A  39      -6.883  42.663 -46.586  1.00  7.63           C  
ATOM    608  O   SER A  39      -7.632  41.819 -46.095  1.00  7.63           O  
ATOM    609  CB  SER A  39      -4.908  41.680 -47.644  1.00  7.63           C  
ATOM    610  OG  SER A  39      -5.338  42.257 -48.875  1.00  7.63           O  
ATOM    611  H   SER A  39      -4.616  40.901 -45.193  1.00  7.63           H  
ATOM    612  HA  SER A  39      -4.878  43.454 -46.441  1.00  7.63           H  
ATOM    613 1HB  SER A  39      -3.821  41.596 -47.630  1.00  7.63           H  
ATOM    614 2HB  SER A  39      -5.307  40.681 -47.572  1.00  7.63           H  
ATOM    615  HG  SER A  39      -6.353  42.280 -48.866  1.00  7.63           H  
ATOM    616  N   PRO A  40      -7.356  43.748 -47.220  1.00  7.97           N  
ATOM    617  CA  PRO A  40      -8.733  43.959 -47.586  1.00  7.97           C  
ATOM    618  C   PRO A  40      -9.059  42.968 -48.685  1.00  7.97           C  
ATOM    619  O   PRO A  40      -8.142  42.387 -49.284  1.00  7.97           O  
ATOM    620  CB  PRO A  40      -8.766  45.419 -48.048  1.00  7.97           C  
ATOM    621  CG  PRO A  40      -7.361  45.707 -48.508  1.00  7.97           C  
ATOM    622  CD  PRO A  40      -6.469  44.891 -47.578  1.00  7.97           C  
ATOM    623  HA  PRO A  40      -9.374  43.796 -46.712  1.00  7.97           H  
ATOM    624 1HB  PRO A  40      -9.508  45.534 -48.855  1.00  7.97           H  
ATOM    625 2HB  PRO A  40      -9.090  46.064 -47.219  1.00  7.97           H  
ATOM    626 1HG  PRO A  40      -7.249  45.413 -49.564  1.00  7.97           H  
ATOM    627 2HG  PRO A  40      -7.159  46.788 -48.458  1.00  7.97           H  
ATOM    628 1HD  PRO A  40      -5.589  44.587 -48.151  1.00  7.97           H  
ATOM    629 2HD  PRO A  40      -6.206  45.467 -46.675  1.00  7.97           H  
ATOM    630  N   ARG A  41     -10.355  42.755 -48.902  1.00  8.49           N  
ATOM    631  CA  ARG A  41     -10.894  41.818 -49.882  1.00  8.49           C  
ATOM    632  C   ARG A  41     -10.411  42.074 -51.324  1.00  8.49           C  
ATOM    633  O   ARG A  41     -10.415  43.224 -51.765  1.00  8.49           O  
ATOM    634  CB  ARG A  41     -12.418  41.917 -49.852  1.00  8.49           C  
ATOM    635  CG  ARG A  41     -13.187  40.954 -50.740  1.00  8.49           C  
ATOM    636  CD  ARG A  41     -14.654  41.114 -50.562  1.00  8.49           C  
ATOM    637  NE  ARG A  41     -15.416  40.228 -51.426  1.00  8.49           N  
ATOM    638  CZ  ARG A  41     -16.762  40.133 -51.430  1.00  8.49           C  
ATOM    639  NH1 ARG A  41     -17.476  40.871 -50.608  1.00  8.49           N  
ATOM    640  NH2 ARG A  41     -17.363  39.297 -52.259  1.00  8.49           N  
ATOM    641  H   ARG A  41     -11.018  43.278 -48.344  1.00  8.49           H  
ATOM    642  HA  ARG A  41     -10.615  40.835 -49.535  1.00  8.49           H  
ATOM    643 1HB  ARG A  41     -12.763  41.752 -48.833  1.00  8.49           H  
ATOM    644 2HB  ARG A  41     -12.718  42.927 -50.135  1.00  8.49           H  
ATOM    645 1HG  ARG A  41     -12.936  41.132 -51.785  1.00  8.49           H  
ATOM    646 2HG  ARG A  41     -12.938  39.930 -50.472  1.00  8.49           H  
ATOM    647 1HD  ARG A  41     -14.919  40.893 -49.530  1.00  8.49           H  
ATOM    648 2HD  ARG A  41     -14.933  42.140 -50.797  1.00  8.49           H  
ATOM    649  HE  ARG A  41     -14.899  39.647 -52.075  1.00  8.49           H  
ATOM    650 1HH1 ARG A  41     -17.017  41.510 -49.974  1.00  8.49           H  
ATOM    651 2HH1 ARG A  41     -18.483  40.799 -50.610  1.00  8.49           H  
ATOM    652 1HH2 ARG A  41     -16.815  38.730 -52.892  1.00  8.49           H  
ATOM    653 2HH2 ARG A  41     -18.370  39.228 -52.262  1.00  8.49           H  
ATOM    654  N   PRO A  42      -9.964  41.026 -52.058  1.00  9.20           N  
ATOM    655  CA  PRO A  42      -9.505  41.034 -53.444  1.00  9.20           C  
ATOM    656  C   PRO A  42     -10.645  41.102 -54.451  1.00  9.20           C  
ATOM    657  O   PRO A  42     -11.808  40.894 -54.102  1.00  9.20           O  
ATOM    658  CB  PRO A  42      -8.778  39.696 -53.568  1.00  9.20           C  
ATOM    659  CG  PRO A  42      -9.510  38.787 -52.618  1.00  9.20           C  
ATOM    660  CD  PRO A  42      -9.863  39.666 -51.439  1.00  9.20           C  
ATOM    661  HA  PRO A  42      -8.811  41.876 -53.588  1.00  9.20           H  
ATOM    662 1HB  PRO A  42      -8.816  39.341 -54.611  1.00  9.20           H  
ATOM    663 2HB  PRO A  42      -7.723  39.836 -53.323  1.00  9.20           H  
ATOM    664 1HG  PRO A  42     -10.405  38.386 -53.115  1.00  9.20           H  
ATOM    665 2HG  PRO A  42      -8.900  37.923 -52.342  1.00  9.20           H  
ATOM    666 1HD  PRO A  42     -10.814  39.312 -51.050  1.00  9.20           H  
ATOM    667 2HD  PRO A  42      -9.050  39.637 -50.684  1.00  9.20           H  
ATOM    668  N   SER A  43     -10.289  41.332 -55.713  1.00 10.03           N  
ATOM    669  CA  SER A  43     -11.240  41.291 -56.821  1.00 10.03           C  
ATOM    670  C   SER A  43     -10.566  40.672 -58.049  1.00 10.03           C  
ATOM    671  O   SER A  43      -9.452  41.046 -58.417  1.00 10.03           O  
ATOM    672  CB  SER A  43     -11.746  42.681 -57.144  1.00 10.03           C  
ATOM    673  OG  SER A  43     -12.640  42.650 -58.226  1.00 10.03           O  
ATOM    674  H   SER A  43      -9.320  41.525 -55.921  1.00 10.03           H  
ATOM    675  HA  SER A  43     -12.085  40.663 -56.536  1.00 10.03           H  
ATOM    676 1HB  SER A  43     -12.240  43.103 -56.268  1.00 10.03           H  
ATOM    677 2HB  SER A  43     -10.904  43.327 -57.387  1.00 10.03           H  
ATOM    678  HG  SER A  43     -12.186  42.177 -58.936  1.00 10.03           H  
ATOM    679  N   LEU A  44     -11.235  39.697 -58.656  1.00 10.91           N  
ATOM    680  CA  LEU A  44     -10.703  38.973 -59.812  1.00 10.91           C  
ATOM    681  C   LEU A  44     -10.815  39.716 -61.133  1.00 10.91           C  
ATOM    682  O   LEU A  44     -11.884  40.211 -61.492  1.00 10.91           O  
ATOM    683  CB  LEU A  44     -11.411  37.620 -59.980  1.00 10.91           C  
ATOM    684  CG  LEU A  44     -10.903  36.749 -61.174  1.00 10.91           C  
ATOM    685  CD1 LEU A  44      -9.463  36.321 -60.906  1.00 10.91           C  
ATOM    686  CD2 LEU A  44     -11.809  35.541 -61.359  1.00 10.91           C  
ATOM    687  H   LEU A  44     -12.147  39.445 -58.299  1.00 10.91           H  
ATOM    688  HA  LEU A  44      -9.646  38.786 -59.625  1.00 10.91           H  
ATOM    689 1HB  LEU A  44     -11.280  37.042 -59.068  1.00 10.91           H  
ATOM    690 2HB  LEU A  44     -12.476  37.798 -60.126  1.00 10.91           H  
ATOM    691  HG  LEU A  44     -10.918  37.341 -62.087  1.00 10.91           H  
ATOM    692 1HD1 LEU A  44      -9.096  35.732 -61.732  1.00 10.91           H  
ATOM    693 2HD1 LEU A  44      -8.835  37.200 -60.790  1.00 10.91           H  
ATOM    694 3HD1 LEU A  44      -9.426  35.726 -59.994  1.00 10.91           H  
ATOM    695 1HD2 LEU A  44     -11.455  34.946 -62.198  1.00 10.91           H  
ATOM    696 2HD2 LEU A  44     -11.801  34.935 -60.455  1.00 10.91           H  
ATOM    697 3HD2 LEU A  44     -12.826  35.879 -61.562  1.00 10.91           H  
ATOM    698  N   SER A  45      -9.705  39.764 -61.863  1.00 11.74           N  
ATOM    699  CA  SER A  45      -9.673  40.336 -63.197  1.00 11.74           C  
ATOM    700  C   SER A  45      -8.811  39.441 -64.090  1.00 11.74           C  
ATOM    701  O   SER A  45      -7.581  39.439 -64.004  1.00 11.74           O  
ATOM    702  CB  SER A  45      -9.123  41.749 -63.152  1.00 11.74           C  
ATOM    703  OG  SER A  45      -9.054  42.305 -64.434  1.00 11.74           O  
ATOM    704  H   SER A  45      -8.861  39.364 -61.479  1.00 11.74           H  
ATOM    705  HA  SER A  45     -10.687  40.359 -63.600  1.00 11.74           H  
ATOM    706 1HB  SER A  45      -9.758  42.368 -62.514  1.00 11.74           H  
ATOM    707 2HB  SER A  45      -8.128  41.735 -62.708  1.00 11.74           H  
ATOM    708  HG  SER A  45      -9.966  42.366 -64.742  1.00 11.74           H  
ATOM    709  N   LEU A  46      -9.455  38.721 -65.000  1.00 12.41           N  
ATOM    710  CA  LEU A  46      -8.767  37.728 -65.828  1.00 12.41           C  
ATOM    711  C   LEU A  46      -8.053  38.323 -67.029  1.00 12.41           C  
ATOM    712  O   LEU A  46      -7.385  37.620 -67.781  1.00 12.41           O  
ATOM    713  CB  LEU A  46      -9.762  36.660 -66.279  1.00 12.41           C  
ATOM    714  CG  LEU A  46     -10.323  35.817 -65.148  1.00 12.41           C  
ATOM    715  CD1 LEU A  46     -11.379  34.876 -65.674  1.00 12.41           C  
ATOM    716  CD2 LEU A  46      -9.182  35.060 -64.526  1.00 12.41           C  
ATOM    717  H   LEU A  46     -10.462  38.807 -65.068  1.00 12.41           H  
ATOM    718  HA  LEU A  46      -8.017  37.240 -65.205  1.00 12.41           H  
ATOM    719 1HB  LEU A  46     -10.597  37.147 -66.785  1.00 12.41           H  
ATOM    720 2HB  LEU A  46      -9.269  35.993 -66.990  1.00 12.41           H  
ATOM    721  HG  LEU A  46     -10.789  36.458 -64.403  1.00 12.41           H  
ATOM    722 1HD1 LEU A  46     -11.770  34.276 -64.852  1.00 12.41           H  
ATOM    723 2HD1 LEU A  46     -12.191  35.452 -66.122  1.00 12.41           H  
ATOM    724 3HD1 LEU A  46     -10.943  34.220 -66.426  1.00 12.41           H  
ATOM    725 1HD2 LEU A  46      -9.556  34.445 -63.719  1.00 12.41           H  
ATOM    726 2HD2 LEU A  46      -8.728  34.439 -65.280  1.00 12.41           H  
ATOM    727 3HD2 LEU A  46      -8.443  35.765 -64.141  1.00 12.41           H  
ATOM    728  N   SER A  47      -8.198  39.627 -67.192  1.00 12.91           N  
ATOM    729  CA  SER A  47      -7.566  40.375 -68.262  1.00 12.91           C  
ATOM    730  C   SER A  47      -6.362  41.152 -67.726  1.00 12.91           C  
ATOM    731  O   SER A  47      -5.805  41.997 -68.423  1.00 12.91           O  
ATOM    732  CB  SER A  47      -8.565  41.320 -68.902  1.00 12.91           C  
ATOM    733  OG  SER A  47      -9.036  42.259 -67.976  1.00 12.91           O  
ATOM    734  H   SER A  47      -8.765  40.128 -66.528  1.00 12.91           H  
ATOM    735  HA  SER A  47      -7.212  39.675 -69.020  1.00 12.91           H  
ATOM    736 1HB  SER A  47      -8.087  41.832 -69.736  1.00 12.91           H  
ATOM    737 2HB  SER A  47      -9.402  40.749 -69.306  1.00 12.91           H  
ATOM    738  HG  SER A  47      -8.259  42.555 -67.484  1.00 12.91           H  
ATOM    739  N   LEU A  48      -5.966  40.864 -66.476  1.00 13.29           N  
ATOM    740  CA  LEU A  48      -4.862  41.572 -65.828  1.00 13.29           C  
ATOM    741  C   LEU A  48      -3.560  41.642 -66.632  1.00 13.29           C  
ATOM    742  O   LEU A  48      -3.015  42.731 -66.817  1.00 13.29           O  
ATOM    743  CB  LEU A  48      -4.541  40.880 -64.497  1.00 13.29           C  
ATOM    744  CG  LEU A  48      -3.373  41.455 -63.709  1.00 13.29           C  
ATOM    745  CD1 LEU A  48      -3.708  42.877 -63.290  1.00 13.29           C  
ATOM    746  CD2 LEU A  48      -3.096  40.560 -62.516  1.00 13.29           C  
ATOM    747  H   LEU A  48      -6.467  40.167 -65.925  1.00 13.29           H  
ATOM    748  HA  LEU A  48      -5.197  42.589 -65.626  1.00 13.29           H  
ATOM    749 1HB  LEU A  48      -5.428  40.937 -63.860  1.00 13.29           H  
ATOM    750 2HB  LEU A  48      -4.337  39.829 -64.690  1.00 13.29           H  
ATOM    751  HG  LEU A  48      -2.486  41.491 -64.343  1.00 13.29           H  
ATOM    752 1HD1 LEU A  48      -2.871  43.300 -62.734  1.00 13.29           H  
ATOM    753 2HD1 LEU A  48      -3.894  43.482 -64.179  1.00 13.29           H  
ATOM    754 3HD1 LEU A  48      -4.597  42.870 -62.661  1.00 13.29           H  
ATOM    755 1HD2 LEU A  48      -2.255  40.956 -61.947  1.00 13.29           H  
ATOM    756 2HD2 LEU A  48      -3.980  40.517 -61.878  1.00 13.29           H  
ATOM    757 3HD2 LEU A  48      -2.859  39.564 -62.872  1.00 13.29           H  
ATOM    758  N   SER A  49      -3.033  40.499 -67.084  1.00 13.56           N  
ATOM    759  CA  SER A  49      -1.782  40.572 -67.830  1.00 13.56           C  
ATOM    760  C   SER A  49      -2.010  40.646 -69.343  1.00 13.56           C  
ATOM    761  O   SER A  49      -2.716  39.796 -69.903  1.00 13.56           O  
ATOM    762  CB  SER A  49      -0.883  39.376 -67.557  1.00 13.56           C  
ATOM    763  OG  SER A  49       0.278  39.442 -68.387  1.00 13.56           O  
ATOM    764  H   SER A  49      -3.504  39.624 -66.915  1.00 13.56           H  
ATOM    765  HA  SER A  49      -1.271  41.457 -67.476  1.00 13.56           H  
ATOM    766 1HB  SER A  49      -0.589  39.360 -66.507  1.00 13.56           H  
ATOM    767 2HB  SER A  49      -1.430  38.457 -67.764  1.00 13.56           H  
ATOM    768  HG  SER A  49       0.675  38.560 -68.387  1.00 13.56           H  
ATOM    769  N   PRO A  50      -1.302  41.532 -70.069  1.00 13.74           N  
ATOM    770  CA  PRO A  50      -1.373  41.635 -71.504  1.00 13.74           C  
ATOM    771  C   PRO A  50      -0.844  40.357 -72.141  1.00 13.74           C  
ATOM    772  O   PRO A  50      -1.157  40.050 -73.289  1.00 13.74           O  
ATOM    773  CB  PRO A  50      -0.484  42.850 -71.810  1.00 13.74           C  
ATOM    774  CG  PRO A  50       0.457  42.948 -70.629  1.00 13.74           C  
ATOM    775  CD  PRO A  50      -0.349  42.476 -69.439  1.00 13.74           C  
ATOM    776  HA  PRO A  50      -2.413  41.825 -71.796  1.00 13.74           H  
ATOM    777 1HB  PRO A  50       0.044  42.693 -72.761  1.00 13.74           H  
ATOM    778 2HB  PRO A  50      -1.110  43.746 -71.935  1.00 13.74           H  
ATOM    779 1HG  PRO A  50       1.346  42.323 -70.808  1.00 13.74           H  
ATOM    780 2HG  PRO A  50       0.816  43.981 -70.512  1.00 13.74           H  
ATOM    781 1HD  PRO A  50       0.351  41.969 -68.766  1.00 13.74           H  
ATOM    782 2HD  PRO A  50      -0.889  43.306 -68.950  1.00 13.74           H  
ATOM    783  N   SER A  51      -0.061  39.568 -71.389  1.00 13.87           N  
ATOM    784  CA  SER A  51       0.460  38.345 -71.965  1.00 13.87           C  
ATOM    785  C   SER A  51      -0.645  37.309 -72.128  1.00 13.87           C  
ATOM    786  O   SER A  51      -0.555  36.440 -72.993  1.00 13.87           O  
ATOM    787  CB  SER A  51       1.587  37.791 -71.106  1.00 13.87           C  
ATOM    788  OG  SER A  51       1.121  37.352 -69.852  1.00 13.87           O  
ATOM    789  H   SER A  51       0.161  39.784 -70.419  1.00 13.87           H  
ATOM    790  HA  SER A  51       0.862  38.573 -72.952  1.00 13.87           H  
ATOM    791 1HB  SER A  51       2.065  36.960 -71.628  1.00 13.87           H  
ATOM    792 2HB  SER A  51       2.339  38.565 -70.960  1.00 13.87           H  
ATOM    793  HG  SER A  51       0.663  38.102 -69.487  1.00 13.87           H  
ATOM    794  N   GLN A  52      -1.737  37.431 -71.359  1.00 13.98           N  
ATOM    795  CA  GLN A  52      -2.811  36.467 -71.512  1.00 13.98           C  
ATOM    796  C   GLN A  52      -3.715  36.980 -72.605  1.00 13.98           C  
ATOM    797  O   GLN A  52      -4.242  36.198 -73.398  1.00 13.98           O  
ATOM    798  CB  GLN A  52      -3.569  36.223 -70.201  1.00 13.98           C  
ATOM    799  CG  GLN A  52      -2.707  35.542 -69.130  1.00 13.98           C  
ATOM    800  CD  GLN A  52      -3.430  35.289 -67.808  1.00 13.98           C  
ATOM    801  OE1 GLN A  52      -4.479  34.623 -67.731  1.00 13.98           O  
ATOM    802  NE2 GLN A  52      -2.854  35.826 -66.741  1.00 13.98           N  
ATOM    803  H   GLN A  52      -1.830  38.189 -70.689  1.00 13.98           H  
ATOM    804  HA  GLN A  52      -2.389  35.519 -71.826  1.00 13.98           H  
ATOM    805 1HB  GLN A  52      -3.921  37.179 -69.803  1.00 13.98           H  
ATOM    806 2HB  GLN A  52      -4.445  35.601 -70.391  1.00 13.98           H  
ATOM    807 1HG  GLN A  52      -2.381  34.577 -69.520  1.00 13.98           H  
ATOM    808 2HG  GLN A  52      -1.837  36.171 -68.930  1.00 13.98           H  
ATOM    809 1HE2 GLN A  52      -3.266  35.707 -65.839  1.00 13.98           H  
ATOM    810 2HE2 GLN A  52      -2.021  36.369 -66.842  1.00 13.98           H  
ATOM    811  N   SER A  53      -3.824  38.307 -72.708  1.00 14.04           N  
ATOM    812  CA  SER A  53      -4.655  38.873 -73.761  1.00 14.04           C  
ATOM    813  C   SER A  53      -4.071  38.486 -75.123  1.00 14.04           C  
ATOM    814  O   SER A  53      -4.795  38.081 -76.039  1.00 14.04           O  
ATOM    815  CB  SER A  53      -4.722  40.384 -73.629  1.00 14.04           C  
ATOM    816  OG  SER A  53      -5.383  40.762 -72.444  1.00 14.04           O  
ATOM    817  H   SER A  53      -3.366  38.905 -72.017  1.00 14.04           H  
ATOM    818  HA  SER A  53      -5.659  38.460 -73.678  1.00 14.04           H  
ATOM    819 1HB  SER A  53      -3.715  40.793 -73.638  1.00 14.04           H  
ATOM    820 2HB  SER A  53      -5.247  40.795 -74.489  1.00 14.04           H  
ATOM    821  HG  SER A  53      -4.844  40.422 -71.718  1.00 14.04           H  
ATOM    822  N   LEU A  54      -2.741  38.556 -75.242  1.00 14.03           N  
ATOM    823  CA  LEU A  54      -2.075  38.171 -76.480  1.00 14.03           C  
ATOM    824  C   LEU A  54      -2.129  36.660 -76.712  1.00 14.03           C  
ATOM    825  O   LEU A  54      -2.420  36.206 -77.827  1.00 14.03           O  
ATOM    826  CB  LEU A  54      -0.624  38.638 -76.439  1.00 14.03           C  
ATOM    827  CG  LEU A  54      -0.434  40.155 -76.492  1.00 14.03           C  
ATOM    828  CD1 LEU A  54       1.022  40.489 -76.237  1.00 14.03           C  
ATOM    829  CD2 LEU A  54      -0.890  40.665 -77.848  1.00 14.03           C  
ATOM    830  H   LEU A  54      -2.186  38.920 -74.466  1.00 14.03           H  
ATOM    831  HA  LEU A  54      -2.579  38.667 -77.306  1.00 14.03           H  
ATOM    832 1HB  LEU A  54      -0.177  38.283 -75.509  1.00 14.03           H  
ATOM    833 2HB  LEU A  54      -0.085  38.194 -77.274  1.00 14.03           H  
ATOM    834  HG  LEU A  54      -1.031  40.626 -75.713  1.00 14.03           H  
ATOM    835 1HD1 LEU A  54       1.157  41.570 -76.265  1.00 14.03           H  
ATOM    836 2HD1 LEU A  54       1.308  40.113 -75.254  1.00 14.03           H  
ATOM    837 3HD1 LEU A  54       1.643  40.025 -77.001  1.00 14.03           H  
ATOM    838 1HD2 LEU A  54      -0.764  41.747 -77.890  1.00 14.03           H  
ATOM    839 2HD2 LEU A  54      -0.294  40.199 -78.633  1.00 14.03           H  
ATOM    840 3HD2 LEU A  54      -1.942  40.417 -77.993  1.00 14.03           H  
ATOM    841  N   SER A  55      -1.940  35.870 -75.648  1.00 13.98           N  
ATOM    842  CA  SER A  55      -1.952  34.413 -75.747  1.00 13.98           C  
ATOM    843  C   SER A  55      -3.294  33.892 -76.261  1.00 13.98           C  
ATOM    844  O   SER A  55      -3.342  32.916 -77.019  1.00 13.98           O  
ATOM    845  CB  SER A  55      -1.688  33.789 -74.400  1.00 13.98           C  
ATOM    846  OG  SER A  55      -0.406  34.063 -73.910  1.00 13.98           O  
ATOM    847  H   SER A  55      -1.709  36.276 -74.741  1.00 13.98           H  
ATOM    848  HA  SER A  55      -1.172  34.106 -76.443  1.00 13.98           H  
ATOM    849 1HB  SER A  55      -2.435  34.132 -73.696  1.00 13.98           H  
ATOM    850 2HB  SER A  55      -1.795  32.735 -74.504  1.00 13.98           H  
ATOM    851  HG  SER A  55      -0.354  35.037 -73.823  1.00 13.98           H  
ATOM    852  N   GLN A  56      -4.376  34.563 -75.862  1.00 13.87           N  
ATOM    853  CA  GLN A  56      -5.737  34.224 -76.255  1.00 13.87           C  
ATOM    854  C   GLN A  56      -6.196  34.883 -77.561  1.00 13.87           C  
ATOM    855  O   GLN A  56      -7.371  34.760 -77.942  1.00 13.87           O  
ATOM    856  CB  GLN A  56      -6.720  34.589 -75.144  1.00 13.87           C  
ATOM    857  CG  GLN A  56      -6.594  33.759 -73.903  1.00 13.87           C  
ATOM    858  CD  GLN A  56      -7.645  34.099 -72.849  1.00 13.87           C  
ATOM    859  OE1 GLN A  56      -7.806  35.248 -72.429  1.00 13.87           O  
ATOM    860  NE2 GLN A  56      -8.385  33.078 -72.418  1.00 13.87           N  
ATOM    861  H   GLN A  56      -4.253  35.341 -75.209  1.00 13.87           H  
ATOM    862  HA  GLN A  56      -5.778  33.148 -76.398  1.00 13.87           H  
ATOM    863 1HB  GLN A  56      -6.533  35.628 -74.851  1.00 13.87           H  
ATOM    864 2HB  GLN A  56      -7.720  34.544 -75.503  1.00 13.87           H  
ATOM    865 1HG  GLN A  56      -6.719  32.720 -74.186  1.00 13.87           H  
ATOM    866 2HG  GLN A  56      -5.606  33.923 -73.473  1.00 13.87           H  
ATOM    867 1HE2 GLN A  56      -9.092  33.225 -71.728  1.00 13.87           H  
ATOM    868 2HE2 GLN A  56      -8.237  32.154 -72.778  1.00 13.87           H  
ATOM    869  N   SER A  57      -5.306  35.636 -78.217  1.00 13.73           N  
ATOM    870  CA  SER A  57      -5.665  36.300 -79.458  1.00 13.73           C  
ATOM    871  C   SER A  57      -4.881  35.768 -80.663  1.00 13.73           C  
ATOM    872  O   SER A  57      -5.456  35.546 -81.745  1.00 13.73           O  
ATOM    873  CB  SER A  57      -5.406  37.792 -79.333  1.00 13.73           C  
ATOM    874  OG  SER A  57      -6.209  38.379 -78.338  1.00 13.73           O  
ATOM    875  H   SER A  57      -4.355  35.736 -77.874  1.00 13.73           H  
ATOM    876  HA  SER A  57      -6.727  36.138 -79.643  1.00 13.73           H  
ATOM    877 1HB  SER A  57      -4.354  37.962 -79.098  1.00 13.73           H  
ATOM    878 2HB  SER A  57      -5.608  38.267 -80.290  1.00 13.73           H  
ATOM    879  HG  SER A  57      -5.761  38.186 -77.479  1.00 13.73           H  
ATOM    880  N   GLN A  58      -3.575  35.521 -80.478  1.00 13.57           N  
ATOM    881  CA  GLN A  58      -2.745  35.109 -81.608  1.00 13.57           C  
ATOM    882  C   GLN A  58      -3.339  33.887 -82.289  1.00 13.57           C  
ATOM    883  O   GLN A  58      -3.548  32.847 -81.665  1.00 13.57           O  
ATOM    884  CB  GLN A  58      -1.317  34.799 -81.150  1.00 13.57           C  
ATOM    885  CG  GLN A  58      -0.352  34.400 -82.282  1.00 13.57           C  
ATOM    886  CD  GLN A  58      -0.022  35.564 -83.228  1.00 13.57           C  
ATOM    887  OE1 GLN A  58       0.422  36.630 -82.784  1.00 13.57           O  
ATOM    888  NE2 GLN A  58      -0.228  35.364 -84.529  1.00 13.57           N  
ATOM    889  H   GLN A  58      -3.152  35.689 -79.565  1.00 13.57           H  
ATOM    890  HA  GLN A  58      -2.713  35.922 -82.333  1.00 13.57           H  
ATOM    891 1HB  GLN A  58      -0.905  35.671 -80.639  1.00 13.57           H  
ATOM    892 2HB  GLN A  58      -1.341  33.984 -80.424  1.00 13.57           H  
ATOM    893 1HG  GLN A  58       0.577  34.041 -81.843  1.00 13.57           H  
ATOM    894 2HG  GLN A  58      -0.815  33.609 -82.873  1.00 13.57           H  
ATOM    895 1HE2 GLN A  58      -0.026  36.090 -85.186  1.00 13.57           H  
ATOM    896 2HE2 GLN A  58      -0.587  34.483 -84.861  1.00 13.57           H  
ATOM    897  N   SER A  59      -3.587  34.031 -83.585  1.00 13.37           N  
ATOM    898  CA  SER A  59      -4.208  33.006 -84.406  1.00 13.37           C  
ATOM    899  C   SER A  59      -3.549  32.939 -85.780  1.00 13.37           C  
ATOM    900  O   SER A  59      -2.785  33.832 -86.150  1.00 13.37           O  
ATOM    901  CB  SER A  59      -5.688  33.309 -84.547  1.00 13.37           C  
ATOM    902  OG  SER A  59      -6.319  33.373 -83.284  1.00 13.37           O  
ATOM    903  H   SER A  59      -3.370  34.919 -84.012  1.00 13.37           H  
ATOM    904  HA  SER A  59      -4.088  32.039 -83.915  1.00 13.37           H  
ATOM    905 1HB  SER A  59      -5.820  34.254 -85.069  1.00 13.37           H  
ATOM    906 2HB  SER A  59      -6.160  32.536 -85.148  1.00 13.37           H  
ATOM    907  HG  SER A  59      -5.901  34.140 -82.790  1.00 13.37           H  
ATOM    908  N   GLN A  60      -3.861  31.894 -86.540  1.00 13.16           N  
ATOM    909  CA  GLN A  60      -3.387  31.747 -87.916  1.00 13.16           C  
ATOM    910  C   GLN A  60      -4.498  31.171 -88.773  1.00 13.16           C  
ATOM    911  O   GLN A  60      -5.088  30.148 -88.420  1.00 13.16           O  
ATOM    912  CB  GLN A  60      -2.173  30.815 -88.001  1.00 13.16           C  
ATOM    913  CG  GLN A  60      -1.603  30.681 -89.425  1.00 13.16           C  
ATOM    914  CD  GLN A  60      -0.422  29.735 -89.520  1.00 13.16           C  
ATOM    915  OE1 GLN A  60      -0.573  28.499 -89.460  1.00 13.16           O  
ATOM    916  NE2 GLN A  60       0.769  30.306 -89.674  1.00 13.16           N  
ATOM    917  H   GLN A  60      -4.479  31.187 -86.159  1.00 13.16           H  
ATOM    918  HA  GLN A  60      -3.126  32.728 -88.312  1.00 13.16           H  
ATOM    919 1HB  GLN A  60      -1.376  31.193 -87.356  1.00 13.16           H  
ATOM    920 2HB  GLN A  60      -2.446  29.824 -87.644  1.00 13.16           H  
ATOM    921 1HG  GLN A  60      -2.386  30.312 -90.083  1.00 13.16           H  
ATOM    922 2HG  GLN A  60      -1.271  31.665 -89.760  1.00 13.16           H  
ATOM    923 1HE2 GLN A  60       1.588  29.743 -89.745  1.00 13.16           H  
ATOM    924 2HE2 GLN A  60       0.844  31.304 -89.710  1.00 13.16           H  
ATOM    925  N   SER A  61      -4.772  31.808 -89.909  1.00 12.98           N  
ATOM    926  CA  SER A  61      -5.829  31.319 -90.777  1.00 12.98           C  
ATOM    927  C   SER A  61      -5.310  30.974 -92.171  1.00 12.98           C  
ATOM    928  O   SER A  61      -5.128  31.852 -93.021  1.00 12.98           O  
ATOM    929  CB  SER A  61      -6.914  32.379 -90.898  1.00 12.98           C  
ATOM    930  OG  SER A  61      -7.499  32.663 -89.646  1.00 12.98           O  
ATOM    931  H   SER A  61      -4.255  32.642 -90.159  1.00 12.98           H  
ATOM    932  HA  SER A  61      -6.256  30.416 -90.338  1.00 12.98           H  
ATOM    933 1HB  SER A  61      -6.492  33.288 -91.319  1.00 12.98           H  
ATOM    934 2HB  SER A  61      -7.679  32.025 -91.589  1.00 12.98           H  
ATOM    935  HG  SER A  61      -6.830  33.137 -89.137  1.00 12.98           H  
ATOM    936  N   GLN A  62      -5.144  29.688 -92.453  1.00 12.81           N  
ATOM    937  CA  GLN A  62      -4.598  29.277 -93.746  1.00 12.81           C  
ATOM    938  C   GLN A  62      -5.707  29.135 -94.777  1.00 12.81           C  
ATOM    939  O   GLN A  62      -6.055  28.033 -95.201  1.00 12.81           O  
ATOM    940  CB  GLN A  62      -3.816  27.971 -93.614  1.00 12.81           C  
ATOM    941  CG  GLN A  62      -2.566  28.066 -92.716  1.00 12.81           C  
ATOM    942  CD  GLN A  62      -1.822  26.732 -92.619  1.00 12.81           C  
ATOM    943  OE1 GLN A  62      -1.870  25.918 -93.552  1.00 12.81           O  
ATOM    944  NE2 GLN A  62      -1.132  26.502 -91.501  1.00 12.81           N  
ATOM    945  H   GLN A  62      -5.342  28.996 -91.745  1.00 12.81           H  
ATOM    946  HA  GLN A  62      -3.913  30.051 -94.098  1.00 12.81           H  
ATOM    947 1HB  GLN A  62      -4.465  27.199 -93.203  1.00 12.81           H  
ATOM    948 2HB  GLN A  62      -3.502  27.639 -94.605  1.00 12.81           H  
ATOM    949 1HG  GLN A  62      -1.886  28.811 -93.130  1.00 12.81           H  
ATOM    950 2HG  GLN A  62      -2.867  28.364 -91.707  1.00 12.81           H  
ATOM    951 1HE2 GLN A  62      -0.628  25.644 -91.396  1.00 12.81           H  
ATOM    952 2HE2 GLN A  62      -1.103  27.200 -90.749  1.00 12.81           H  
ATOM    953  N   SER A  63      -6.283  30.270 -95.138  1.00 12.64           N  
ATOM    954  CA  SER A  63      -7.413  30.317 -96.058  1.00 12.64           C  
ATOM    955  C   SER A  63      -7.053  29.794 -97.446  1.00 12.64           C  
ATOM    956  O   SER A  63      -5.975  30.089 -97.970  1.00 12.64           O  
ATOM    957  CB  SER A  63      -7.930  31.734 -96.167  1.00 12.64           C  
ATOM    958  OG  SER A  63      -8.971  31.814 -97.097  1.00 12.64           O  
ATOM    959  H   SER A  63      -5.918  31.123 -94.713  1.00 12.64           H  
ATOM    960  HA  SER A  63      -8.204  29.686 -95.657  1.00 12.64           H  
ATOM    961 1HB  SER A  63      -8.287  32.067 -95.187  1.00 12.64           H  
ATOM    962 2HB  SER A  63      -7.120  32.395 -96.463  1.00 12.64           H  
ATOM    963  HG  SER A  63      -8.629  31.409 -97.905  1.00 12.64           H  
ATOM    964  N   GLN A  64      -7.969  29.028 -98.037  1.00 12.50           N  
ATOM    965  CA  GLN A  64      -7.811  28.481 -99.383  1.00 12.50           C  
ATOM    966  C   GLN A  64      -9.096  28.661-100.179  1.00 12.50           C  
ATOM    967  O   GLN A  64     -10.181  28.689 -99.601  1.00 12.50           O  
ATOM    968  CB  GLN A  64      -7.448  26.988 -99.349  1.00 12.50           C  
ATOM    969  CG  GLN A  64      -6.117  26.666 -98.665  1.00 12.50           C  
ATOM    970  CD  GLN A  64      -5.767  25.187 -98.726  1.00 12.50           C  
ATOM    971  OE1 GLN A  64      -6.559  24.368 -99.204  1.00 12.50           O  
ATOM    972  NE2 GLN A  64      -4.577  24.836 -98.244  1.00 12.50           N  
ATOM    973  H   GLN A  64      -8.817  28.819 -97.525  1.00 12.50           H  
ATOM    974  HA  GLN A  64      -7.016  29.025 -99.892  1.00 12.50           H  
ATOM    975 1HB  GLN A  64      -8.231  26.436 -98.829  1.00 12.50           H  
ATOM    976 2HB  GLN A  64      -7.400  26.604-100.367  1.00 12.50           H  
ATOM    977 1HG  GLN A  64      -5.326  27.231 -99.156  1.00 12.50           H  
ATOM    978 2HG  GLN A  64      -6.177  26.952 -97.614  1.00 12.50           H  
ATOM    979 1HE2 GLN A  64      -4.292  23.877 -98.260  1.00 12.50           H  
ATOM    980 2HE2 GLN A  64      -3.967  25.534 -97.863  1.00 12.50           H  
ATOM    981  N   SER A  65      -8.980  28.751-101.502  1.00 12.41           N  
ATOM    982  CA  SER A  65     -10.159  28.836-102.359  1.00 12.41           C  
ATOM    983  C   SER A  65      -9.870  28.327-103.767  1.00 12.41           C  
ATOM    984  O   SER A  65      -8.819  28.617-104.339  1.00 12.41           O  
ATOM    985  CB  SER A  65     -10.642  30.273-102.436  1.00 12.41           C  
ATOM    986  OG  SER A  65     -11.769  30.380-103.257  1.00 12.41           O  
ATOM    987  H   SER A  65      -8.062  28.744-101.926  1.00 12.41           H  
ATOM    988  HA  SER A  65     -10.948  28.219-101.926  1.00 12.41           H  
ATOM    989 1HB  SER A  65     -10.883  30.637-101.432  1.00 12.41           H  
ATOM    990 2HB  SER A  65      -9.845  30.899-102.828  1.00 12.41           H  
ATOM    991  HG  SER A  65     -11.531  29.944-104.092  1.00 12.41           H  
ATOM    992  N   GLN A  66     -10.818  27.569-104.315  1.00 12.36           N  
ATOM    993  CA  GLN A  66     -10.742  27.047-105.681  1.00 12.36           C  
ATOM    994  C   GLN A  66     -11.781  27.700-106.576  1.00 12.36           C  
ATOM    995  O   GLN A  66     -12.814  28.161-106.091  1.00 12.36           O  
ATOM    996  CB  GLN A  66     -10.948  25.527-105.699  1.00 12.36           C  
ATOM    997  CG  GLN A  66      -9.910  24.715-104.931  1.00 12.36           C  
ATOM    998  CD  GLN A  66      -8.535  24.757-105.596  1.00 12.36           C  
ATOM    999  OE1 GLN A  66      -8.407  24.439-106.785  1.00 12.36           O  
ATOM   1000  NE2 GLN A  66      -7.508  25.135-104.843  1.00 12.36           N  
ATOM   1001  H   GLN A  66     -11.639  27.360-103.763  1.00 12.36           H  
ATOM   1002  HA  GLN A  66      -9.757  27.272-106.090  1.00 12.36           H  
ATOM   1003 1HB  GLN A  66     -11.928  25.293-105.283  1.00 12.36           H  
ATOM   1004 2HB  GLN A  66     -10.948  25.178-106.733  1.00 12.36           H  
ATOM   1005 1HG  GLN A  66      -9.814  25.120-103.925  1.00 12.36           H  
ATOM   1006 2HG  GLN A  66     -10.236  23.676-104.886  1.00 12.36           H  
ATOM   1007 1HE2 GLN A  66      -6.588  25.175-105.238  1.00 12.36           H  
ATOM   1008 2HE2 GLN A  66      -7.650  25.380-103.886  1.00 12.36           H  
ATOM   1009  N   SER A  67     -11.528  27.690-107.881  1.00 12.44           N  
ATOM   1010  CA  SER A  67     -12.485  28.190-108.864  1.00 12.44           C  
ATOM   1011  C   SER A  67     -12.179  27.578-110.224  1.00 12.44           C  
ATOM   1012  O   SER A  67     -11.012  27.415-110.585  1.00 12.44           O  
ATOM   1013  CB  SER A  67     -12.423  29.707-108.942  1.00 12.44           C  
ATOM   1014  OG  SER A  67     -13.342  30.217-109.883  1.00 12.44           O  
ATOM   1015  H   SER A  67     -10.649  27.310-108.206  1.00 12.44           H  
ATOM   1016  HA  SER A  67     -13.491  27.888-108.568  1.00 12.44           H  
ATOM   1017 1HB  SER A  67     -12.633  30.129-107.960  1.00 12.44           H  
ATOM   1018 2HB  SER A  67     -11.416  30.011-109.217  1.00 12.44           H  
ATOM   1019  HG  SER A  67     -13.143  29.757-110.713  1.00 12.44           H  
ATOM   1020  N   GLN A  68     -13.225  27.230-110.966  1.00 12.74           N  
ATOM   1021  CA  GLN A  68     -13.067  26.652-112.299  1.00 12.74           C  
ATOM   1022  C   GLN A  68     -14.006  27.324-113.291  1.00 12.74           C  
ATOM   1023  O   GLN A  68     -15.089  27.768-112.917  1.00 12.74           O  
ATOM   1024  CB  GLN A  68     -13.336  25.138-112.272  1.00 12.74           C  
ATOM   1025  CG  GLN A  68     -12.378  24.331-111.383  1.00 12.74           C  
ATOM   1026  CD  GLN A  68     -12.636  22.830-111.433  1.00 12.74           C  
ATOM   1027  OE1 GLN A  68     -13.615  22.369-112.028  1.00 12.74           O  
ATOM   1028  NE2 GLN A  68     -11.751  22.059-110.804  1.00 12.74           N  
ATOM   1029  H   GLN A  68     -14.156  27.379-110.600  1.00 12.74           H  
ATOM   1030  HA  GLN A  68     -12.044  26.819-112.636  1.00 12.74           H  
ATOM   1031 1HB  GLN A  68     -14.354  24.954-111.931  1.00 12.74           H  
ATOM   1032 2HB  GLN A  68     -13.255  24.741-113.282  1.00 12.74           H  
ATOM   1033 1HG  GLN A  68     -11.354  24.518-111.710  1.00 12.74           H  
ATOM   1034 2HG  GLN A  68     -12.499  24.650-110.350  1.00 12.74           H  
ATOM   1035 1HE2 GLN A  68     -11.865  21.065-110.802  1.00 12.74           H  
ATOM   1036 2HE2 GLN A  68     -10.969  22.475-110.334  1.00 12.74           H  
ATOM   1037  N   SER A  69     -13.603  27.369-114.558  1.00 13.40           N  
ATOM   1038  CA  SER A  69     -14.447  27.935-115.604  1.00 13.40           C  
ATOM   1039  C   SER A  69     -14.303  27.162-116.927  1.00 13.40           C  
ATOM   1040  O   SER A  69     -13.673  27.669-117.850  1.00 13.40           O  
ATOM   1041  CB  SER A  69     -14.064  29.394-115.807  1.00 13.40           C  
ATOM   1042  OG  SER A  69     -14.949  30.039-116.676  1.00 13.40           O  
ATOM   1043  H   SER A  69     -12.694  27.001-114.801  1.00 13.40           H  
ATOM   1044  HA  SER A  69     -15.483  27.907-115.273  1.00 13.40           H  
ATOM   1045 1HB  SER A  69     -14.069  29.908-114.840  1.00 13.40           H  
ATOM   1046 2HB  SER A  69     -13.051  29.456-116.204  1.00 13.40           H  
ATOM   1047  HG  SER A  69     -14.853  29.596-117.532  1.00 13.40           H  
ATOM   1048  N   PRO A  70     -14.832  25.918-117.028  1.00 14.35           N  
ATOM   1049  CA  PRO A  70     -14.746  25.030-118.191  1.00 14.35           C  
ATOM   1050  C   PRO A  70     -15.614  25.450-119.386  1.00 14.35           C  
ATOM   1051  O   PRO A  70     -15.434  24.951-120.499  1.00 14.35           O  
ATOM   1052  CB  PRO A  70     -15.236  23.697-117.616  1.00 14.35           C  
ATOM   1053  CG  PRO A  70     -16.167  24.081-116.484  1.00 14.35           C  
ATOM   1054  CD  PRO A  70     -15.573  25.331-115.884  1.00 14.35           C  
ATOM   1055  HA  PRO A  70     -13.692  24.953-118.499  1.00 14.35           H  
ATOM   1056 1HB  PRO A  70     -15.742  23.118-118.403  1.00 14.35           H  
ATOM   1057 2HB  PRO A  70     -14.379  23.097-117.278  1.00 14.35           H  
ATOM   1058 1HG  PRO A  70     -17.183  24.243-116.876  1.00 14.35           H  
ATOM   1059 2HG  PRO A  70     -16.236  23.257-115.756  1.00 14.35           H  
ATOM   1060 1HD  PRO A  70     -16.393  25.976-115.548  1.00 14.35           H  
ATOM   1061 2HD  PRO A  70     -14.898  25.054-115.072  1.00 14.35           H  
ATOM   1062  N   SER A  71     -16.585  26.325-119.141  1.00 15.36           N  
ATOM   1063  CA  SER A  71     -17.513  26.783-120.171  1.00 15.36           C  
ATOM   1064  C   SER A  71     -16.939  27.905-121.021  1.00 15.36           C  
ATOM   1065  O   SER A  71     -15.913  28.484-120.678  1.00 15.36           O  
ATOM   1066  CB  SER A  71     -18.827  27.198-119.527  1.00 15.36           C  
ATOM   1067  OG  SER A  71     -18.680  28.293-118.641  1.00 15.36           O  
ATOM   1068  H   SER A  71     -16.688  26.700-118.213  1.00 15.36           H  
ATOM   1069  HA  SER A  71     -17.720  25.941-120.832  1.00 15.36           H  
ATOM   1070 1HB  SER A  71     -19.537  27.461-120.307  1.00 15.36           H  
ATOM   1071 2HB  SER A  71     -19.243  26.350-118.986  1.00 15.36           H  
ATOM   1072  HG  SER A  71     -18.222  29.033-119.110  1.00 15.36           H  
ATOM   1073  N   ARG A  72     -17.602  28.219-122.142  1.00 16.07           N  
ATOM   1074  CA  ARG A  72     -17.165  29.355-122.953  1.00 16.07           C  
ATOM   1075  C   ARG A  72     -17.437  30.661-122.208  1.00 16.07           C  
ATOM   1076  O   ARG A  72     -16.649  31.606-122.265  1.00 16.07           O  
ATOM   1077  CB  ARG A  72     -17.864  29.371-124.303  1.00 16.07           C  
ATOM   1078  CG  ARG A  72     -17.435  28.258-125.255  1.00 16.07           C  
ATOM   1079  CD  ARG A  72     -18.181  28.306-126.547  1.00 16.07           C  
ATOM   1080  NE  ARG A  72     -17.758  27.249-127.458  1.00 16.07           N  
ATOM   1081  CZ  ARG A  72     -18.320  26.995-128.657  1.00 16.07           C  
ATOM   1082  NH1 ARG A  72     -19.326  27.728-129.084  1.00 16.07           N  
ATOM   1083  NH2 ARG A  72     -17.859  26.008-129.406  1.00 16.07           N  
ATOM   1084  H   ARG A  72     -18.414  27.686-122.413  1.00 16.07           H  
ATOM   1085  HA  ARG A  72     -16.090  29.269-123.122  1.00 16.07           H  
ATOM   1086 1HB  ARG A  72     -18.940  29.290-124.159  1.00 16.07           H  
ATOM   1087 2HB  ARG A  72     -17.672  30.324-124.797  1.00 16.07           H  
ATOM   1088 1HG  ARG A  72     -16.371  28.359-125.470  1.00 16.07           H  
ATOM   1089 2HG  ARG A  72     -17.620  27.290-124.788  1.00 16.07           H  
ATOM   1090 1HD  ARG A  72     -19.247  28.184-126.357  1.00 16.07           H  
ATOM   1091 2HD  ARG A  72     -18.006  29.265-127.033  1.00 16.07           H  
ATOM   1092  HE  ARG A  72     -16.986  26.662-127.168  1.00 16.07           H  
ATOM   1093 1HH1 ARG A  72     -19.679  28.482-128.512  1.00 16.07           H  
ATOM   1094 2HH1 ARG A  72     -19.745  27.536-129.982  1.00 16.07           H  
ATOM   1095 1HH2 ARG A  72     -17.085  25.445-129.079  1.00 16.07           H  
ATOM   1096 2HH2 ARG A  72     -18.278  25.817-130.304  1.00 16.07           H  
ATOM   1097  N   SER A  73     -18.570  30.706-121.509  1.00 16.21           N  
ATOM   1098  CA  SER A  73     -18.919  31.853-120.688  1.00 16.21           C  
ATOM   1099  C   SER A  73     -18.008  31.809-119.477  1.00 16.21           C  
ATOM   1100  O   SER A  73     -17.741  30.722-118.957  1.00 16.21           O  
ATOM   1101  CB  SER A  73     -20.372  31.798-120.259  1.00 16.21           C  
ATOM   1102  OG  SER A  73     -20.682  32.866-119.406  1.00 16.21           O  
ATOM   1103  H   SER A  73     -19.184  29.908-121.526  1.00 16.21           H  
ATOM   1104  HA  SER A  73     -18.732  32.772-121.243  1.00 16.21           H  
ATOM   1105 1HB  SER A  73     -21.014  31.829-121.137  1.00 16.21           H  
ATOM   1106 2HB  SER A  73     -20.560  30.855-119.747  1.00 16.21           H  
ATOM   1107  HG  SER A  73     -20.066  32.801-118.660  1.00 16.21           H  
ATOM   1108  N   ARG A  74     -17.529  32.956-119.008  1.00 15.74           N  
ATOM   1109  CA  ARG A  74     -16.678  32.923-117.824  1.00 15.74           C  
ATOM   1110  C   ARG A  74     -17.463  32.787-116.532  1.00 15.74           C  
ATOM   1111  O   ARG A  74     -18.443  33.503-116.315  1.00 15.74           O  
ATOM   1112  CB  ARG A  74     -15.797  34.155-117.716  1.00 15.74           C  
ATOM   1113  CG  ARG A  74     -14.870  34.116-116.500  1.00 15.74           C  
ATOM   1114  CD  ARG A  74     -13.932  35.247-116.427  1.00 15.74           C  
ATOM   1115  NE  ARG A  74     -13.109  35.146-115.231  1.00 15.74           N  
ATOM   1116  CZ  ARG A  74     -12.184  36.046-114.844  1.00 15.74           C  
ATOM   1117  NH1 ARG A  74     -11.964  37.123-115.566  1.00 15.74           N  
ATOM   1118  NH2 ARG A  74     -11.495  35.841-113.735  1.00 15.74           N  
ATOM   1119  H   ARG A  74     -17.754  33.831-119.462  1.00 15.74           H  
ATOM   1120  HA  ARG A  74     -16.019  32.056-117.912  1.00 15.74           H  
ATOM   1121 1HB  ARG A  74     -15.181  34.249-118.608  1.00 15.74           H  
ATOM   1122 2HB  ARG A  74     -16.417  35.047-117.640  1.00 15.74           H  
ATOM   1123 1HG  ARG A  74     -15.472  34.150-115.592  1.00 15.74           H  
ATOM   1124 2HG  ARG A  74     -14.297  33.186-116.509  1.00 15.74           H  
ATOM   1125 1HD  ARG A  74     -13.278  35.244-117.297  1.00 15.74           H  
ATOM   1126 2HD  ARG A  74     -14.486  36.184-116.385  1.00 15.74           H  
ATOM   1127  HE  ARG A  74     -13.248  34.328-114.643  1.00 15.74           H  
ATOM   1128 1HH1 ARG A  74     -12.491  37.280-116.414  1.00 15.74           H  
ATOM   1129 2HH1 ARG A  74     -11.270  37.795-115.271  1.00 15.74           H  
ATOM   1130 1HH2 ARG A  74     -11.666  35.010-113.183  1.00 15.74           H  
ATOM   1131 2HH2 ARG A  74     -10.800  36.512-113.442  1.00 15.74           H  
ATOM   1132  N   SER A  75     -17.007  31.882-115.672  1.00 14.83           N  
ATOM   1133  CA  SER A  75     -17.581  31.682-114.351  1.00 14.83           C  
ATOM   1134  C   SER A  75     -16.546  32.030-113.288  1.00 14.83           C  
ATOM   1135  O   SER A  75     -15.344  32.060-113.568  1.00 14.83           O  
ATOM   1136  CB  SER A  75     -18.050  30.250-114.173  1.00 14.83           C  
ATOM   1137  OG  SER A  75     -19.086  29.936-115.073  1.00 14.83           O  
ATOM   1138  H   SER A  75     -16.224  31.298-115.955  1.00 14.83           H  
ATOM   1139  HA  SER A  75     -18.435  32.350-114.230  1.00 14.83           H  
ATOM   1140 1HB  SER A  75     -17.209  29.571-114.329  1.00 14.83           H  
ATOM   1141 2HB  SER A  75     -18.395  30.108-113.151  1.00 14.83           H  
ATOM   1142  HG  SER A  75     -18.685  29.900-115.949  1.00 14.83           H  
ATOM   1143  N   ARG A  76     -17.007  32.316-112.077  1.00 13.77           N  
ATOM   1144  CA  ARG A  76     -16.101  32.586-110.966  1.00 13.77           C  
ATOM   1145  C   ARG A  76     -16.685  32.174-109.625  1.00 13.77           C  
ATOM   1146  O   ARG A  76     -17.828  32.516-109.308  1.00 13.77           O  
ATOM   1147  CB  ARG A  76     -15.754  34.068-110.900  1.00 13.77           C  
ATOM   1148  CG  ARG A  76     -14.763  34.440-109.800  1.00 13.77           C  
ATOM   1149  CD  ARG A  76     -14.411  35.883-109.820  1.00 13.77           C  
ATOM   1150  NE  ARG A  76     -13.520  36.227-108.720  1.00 13.77           N  
ATOM   1151  CZ  ARG A  76     -13.108  37.473-108.415  1.00 13.77           C  
ATOM   1152  NH1 ARG A  76     -13.507  38.498-109.137  1.00 13.77           N  
ATOM   1153  NH2 ARG A  76     -12.303  37.665-107.385  1.00 13.77           N  
ATOM   1154  H   ARG A  76     -18.004  32.310-111.912  1.00 13.77           H  
ATOM   1155  HA  ARG A  76     -15.183  32.018-111.124  1.00 13.77           H  
ATOM   1156 1HB  ARG A  76     -15.326  34.383-111.851  1.00 13.77           H  
ATOM   1157 2HB  ARG A  76     -16.662  34.648-110.737  1.00 13.77           H  
ATOM   1158 1HG  ARG A  76     -15.200  34.217-108.826  1.00 13.77           H  
ATOM   1159 2HG  ARG A  76     -13.849  33.855-109.923  1.00 13.77           H  
ATOM   1160 1HD  ARG A  76     -13.908  36.124-110.757  1.00 13.77           H  
ATOM   1161 2HD  ARG A  76     -15.316  36.481-109.727  1.00 13.77           H  
ATOM   1162  HE  ARG A  76     -13.192  35.468-108.133  1.00 13.77           H  
ATOM   1163 1HH1 ARG A  76     -14.124  38.353-109.924  1.00 13.77           H  
ATOM   1164 2HH1 ARG A  76     -13.197  39.431-108.905  1.00 13.77           H  
ATOM   1165 1HH2 ARG A  76     -11.998  36.876-106.828  1.00 13.77           H  
ATOM   1166 2HH2 ARG A  76     -11.994  38.597-107.152  1.00 13.77           H  
ATOM   1167  N   SER A  77     -15.884  31.484-108.820  1.00 12.86           N  
ATOM   1168  CA  SER A  77     -16.300  31.121-107.471  1.00 12.86           C  
ATOM   1169  C   SER A  77     -15.281  31.623-106.456  1.00 12.86           C  
ATOM   1170  O   SER A  77     -14.120  31.850-106.795  1.00 12.86           O  
ATOM   1171  CB  SER A  77     -16.460  29.620-107.348  1.00 12.86           C  
ATOM   1172  OG  SER A  77     -17.461  29.150-108.215  1.00 12.86           O  
ATOM   1173  H   SER A  77     -14.967  31.183-109.155  1.00 12.86           H  
ATOM   1174  HA  SER A  77     -17.257  31.596-107.255  1.00 12.86           H  
ATOM   1175 1HB  SER A  77     -15.512  29.132-107.574  1.00 12.86           H  
ATOM   1176 2HB  SER A  77     -16.717  29.371-106.321  1.00 12.86           H  
ATOM   1177  HG  SER A  77     -18.226  29.718-108.069  1.00 12.86           H  
ATOM   1178  N   GLN A  78     -15.712  31.816-105.215  1.00 12.28           N  
ATOM   1179  CA  GLN A  78     -14.775  32.188-104.161  1.00 12.28           C  
ATOM   1180  C   GLN A  78     -15.236  31.720-102.791  1.00 12.28           C  
ATOM   1181  O   GLN A  78     -16.401  31.894-102.423  1.00 12.28           O  
ATOM   1182  CB  GLN A  78     -14.549  33.706-104.129  1.00 12.28           C  
ATOM   1183  CG  GLN A  78     -13.520  34.152-103.082  1.00 12.28           C  
ATOM   1184  CD  GLN A  78     -13.212  35.633-103.131  1.00 12.28           C  
ATOM   1185  OE1 GLN A  78     -13.830  36.397-103.880  1.00 12.28           O  
ATOM   1186  NE2 GLN A  78     -12.239  36.055-102.329  1.00 12.28           N  
ATOM   1187  H   GLN A  78     -16.682  31.658-104.988  1.00 12.28           H  
ATOM   1188  HA  GLN A  78     -13.820  31.705-104.366  1.00 12.28           H  
ATOM   1189 1HB  GLN A  78     -14.206  34.046-105.107  1.00 12.28           H  
ATOM   1190 2HB  GLN A  78     -15.489  34.210-103.912  1.00 12.28           H  
ATOM   1191 1HG  GLN A  78     -13.912  33.932-102.088  1.00 12.28           H  
ATOM   1192 2HG  GLN A  78     -12.593  33.597-103.240  1.00 12.28           H  
ATOM   1193 1HE2 GLN A  78     -11.983  37.022-102.317  1.00 12.28           H  
ATOM   1194 2HE2 GLN A  78     -11.755  35.402-101.742  1.00 12.28           H  
ATOM   1195  N   SER A  79     -14.304  31.172-102.022  1.00 12.08           N  
ATOM   1196  CA  SER A  79     -14.574  30.770-100.651  1.00 12.08           C  
ATOM   1197  C   SER A  79     -13.749  31.618 -99.695  1.00 12.08           C  
ATOM   1198  O   SER A  79     -12.736  32.202-100.088  1.00 12.08           O  
ATOM   1199  CB  SER A  79     -14.264  29.302-100.454  1.00 12.08           C  
ATOM   1200  OG  SER A  79     -15.098  28.502-101.251  1.00 12.08           O  
ATOM   1201  H   SER A  79     -13.378  31.013-102.409  1.00 12.08           H  
ATOM   1202  HA  SER A  79     -15.629  30.939-100.433  1.00 12.08           H  
ATOM   1203 1HB  SER A  79     -13.218  29.113-100.705  1.00 12.08           H  
ATOM   1204 2HB  SER A  79     -14.397  29.043 -99.405  1.00 12.08           H  
ATOM   1205  HG  SER A  79     -15.997  28.793-101.067  1.00 12.08           H  
ATOM   1206  N   GLN A  80     -14.204  31.708 -98.450  1.00 12.15           N  
ATOM   1207  CA  GLN A  80     -13.499  32.452 -97.413  1.00 12.15           C  
ATOM   1208  C   GLN A  80     -13.371  31.589 -96.167  1.00 12.15           C  
ATOM   1209  O   GLN A  80     -14.190  30.696 -95.949  1.00 12.15           O  
ATOM   1210  CB  GLN A  80     -14.231  33.766 -97.102  1.00 12.15           C  
ATOM   1211  CG  GLN A  80     -14.325  34.724 -98.304  1.00 12.15           C  
ATOM   1212  CD  GLN A  80     -15.004  36.040 -97.981  1.00 12.15           C  
ATOM   1213  OE1 GLN A  80     -15.952  36.099 -97.192  1.00 12.15           O  
ATOM   1214  NE2 GLN A  80     -14.519  37.113 -98.597  1.00 12.15           N  
ATOM   1215  H   GLN A  80     -15.056  31.224 -98.206  1.00 12.15           H  
ATOM   1216  HA  GLN A  80     -12.492  32.684 -97.764  1.00 12.15           H  
ATOM   1217 1HB  GLN A  80     -15.242  33.548 -96.758  1.00 12.15           H  
ATOM   1218 2HB  GLN A  80     -13.715  34.285 -96.294  1.00 12.15           H  
ATOM   1219 1HG  GLN A  80     -13.316  34.934 -98.662  1.00 12.15           H  
ATOM   1220 2HG  GLN A  80     -14.901  34.244 -99.094  1.00 12.15           H  
ATOM   1221 1HE2 GLN A  80     -14.922  38.013 -98.429  1.00 12.15           H  
ATOM   1222 2HE2 GLN A  80     -13.747  37.021 -99.227  1.00 12.15           H  
ATOM   1223  N   SER A  81     -12.354  31.854 -95.352  1.00 12.31           N  
ATOM   1224  CA  SER A  81     -12.153  31.105 -94.116  1.00 12.31           C  
ATOM   1225  C   SER A  81     -11.357  31.894 -93.082  1.00 12.31           C  
ATOM   1226  O   SER A  81     -10.476  32.681 -93.428  1.00 12.31           O  
ATOM   1227  CB  SER A  81     -11.445  29.798 -94.412  1.00 12.31           C  
ATOM   1228  OG  SER A  81     -11.222  29.070 -93.239  1.00 12.31           O  
ATOM   1229  H   SER A  81     -11.704  32.591 -95.592  1.00 12.31           H  
ATOM   1230  HA  SER A  81     -13.132  30.882 -93.689  1.00 12.31           H  
ATOM   1231 1HB  SER A  81     -12.043  29.204 -95.104  1.00 12.31           H  
ATOM   1232 2HB  SER A  81     -10.497  30.007 -94.899  1.00 12.31           H  
ATOM   1233  HG  SER A  81     -10.751  29.668 -92.648  1.00 12.31           H  
ATOM   1234  N   GLN A  82     -11.686  31.665 -91.812  1.00 12.44           N  
ATOM   1235  CA  GLN A  82     -11.002  32.271 -90.668  1.00 12.44           C  
ATOM   1236  C   GLN A  82     -11.007  31.301 -89.491  1.00 12.44           C  
ATOM   1237  O   GLN A  82     -12.017  30.645 -89.232  1.00 12.44           O  
ATOM   1238  CB  GLN A  82     -11.660  33.596 -90.271  1.00 12.44           C  
ATOM   1239  CG  GLN A  82     -10.964  34.320 -89.128  1.00 12.44           C  
ATOM   1240  CD  GLN A  82     -11.573  35.678 -88.845  1.00 12.44           C  
ATOM   1241  OE1 GLN A  82     -12.593  36.058 -89.429  1.00 12.44           O  
ATOM   1242  NE2 GLN A  82     -10.949  36.423 -87.942  1.00 12.44           N  
ATOM   1243  H   GLN A  82     -12.442  31.018 -91.629  1.00 12.44           H  
ATOM   1244  HA  GLN A  82      -9.967  32.468 -90.939  1.00 12.44           H  
ATOM   1245 1HB  GLN A  82     -11.672  34.265 -91.132  1.00 12.44           H  
ATOM   1246 2HB  GLN A  82     -12.692  33.417 -89.977  1.00 12.44           H  
ATOM   1247 1HG  GLN A  82     -11.052  33.719 -88.223  1.00 12.44           H  
ATOM   1248 2HG  GLN A  82      -9.912  34.456 -89.384  1.00 12.44           H  
ATOM   1249 1HE2 GLN A  82     -11.301  37.331 -87.709  1.00 12.44           H  
ATOM   1250 2HE2 GLN A  82     -10.125  36.077 -87.490  1.00 12.44           H  
ATOM   1251  N   ASN A  83      -9.883  31.209 -88.782  1.00 12.56           N  
ATOM   1252  CA  ASN A  83      -9.767  30.293 -87.649  1.00 12.56           C  
ATOM   1253  C   ASN A  83      -9.196  30.946 -86.388  1.00 12.56           C  
ATOM   1254  O   ASN A  83      -7.987  31.128 -86.254  1.00 12.56           O  
ATOM   1255  CB  ASN A  83      -8.905  29.102 -88.048  1.00 12.56           C  
ATOM   1256  CG  ASN A  83      -8.817  28.023 -86.981  1.00 12.56           C  
ATOM   1257  OD1 ASN A  83      -9.525  28.059 -85.972  1.00 12.56           O  
ATOM   1258  ND2 ASN A  83      -7.957  27.056 -87.202  1.00 12.56           N  
ATOM   1259  H   ASN A  83      -9.081  31.768 -89.048  1.00 12.56           H  
ATOM   1260  HA  ASN A  83     -10.764  29.933 -87.395  1.00 12.56           H  
ATOM   1261 1HB  ASN A  83      -9.300  28.661 -88.963  1.00 12.56           H  
ATOM   1262 2HB  ASN A  83      -7.893  29.455 -88.268  1.00 12.56           H  
ATOM   1263 1HD2 ASN A  83      -7.854  26.316 -86.537  1.00 12.56           H  
ATOM   1264 2HD2 ASN A  83      -7.401  27.060 -88.032  1.00 12.56           H  
ATOM   1265  N   GLN A  84     -10.079  31.318 -85.467  1.00 12.70           N  
ATOM   1266  CA  GLN A  84      -9.661  31.940 -84.211  1.00 12.70           C  
ATOM   1267  C   GLN A  84      -9.282  30.852 -83.211  1.00 12.70           C  
ATOM   1268  O   GLN A  84     -10.062  29.925 -82.985  1.00 12.70           O  
ATOM   1269  CB  GLN A  84     -10.763  32.817 -83.604  1.00 12.70           C  
ATOM   1270  CG  GLN A  84     -10.362  33.469 -82.260  1.00 12.70           C  
ATOM   1271  CD  GLN A  84      -9.293  34.560 -82.408  1.00 12.70           C  
ATOM   1272  OE1 GLN A  84      -9.498  35.545 -83.135  1.00 12.70           O  
ATOM   1273  NE2 GLN A  84      -8.150  34.379 -81.750  1.00 12.70           N  
ATOM   1274  H   GLN A  84     -11.060  31.149 -85.637  1.00 12.70           H  
ATOM   1275  HA  GLN A  84      -8.779  32.556 -84.391  1.00 12.70           H  
ATOM   1276 1HB  GLN A  84     -11.026  33.610 -84.304  1.00 12.70           H  
ATOM   1277 2HB  GLN A  84     -11.654  32.215 -83.435  1.00 12.70           H  
ATOM   1278 1HG  GLN A  84     -11.247  33.924 -81.822  1.00 12.70           H  
ATOM   1279 2HG  GLN A  84      -9.971  32.703 -81.588  1.00 12.70           H  
ATOM   1280 1HE2 GLN A  84      -7.385  35.042 -81.833  1.00 12.70           H  
ATOM   1281 2HE2 GLN A  84      -7.977  33.534 -81.189  1.00 12.70           H  
ATOM   1282  N   SER A  85      -8.099  30.958 -82.617  1.00 12.88           N  
ATOM   1283  CA  SER A  85      -7.662  29.958 -81.645  1.00 12.88           C  
ATOM   1284  C   SER A  85      -7.181  30.635 -80.373  1.00 12.88           C  
ATOM   1285  O   SER A  85      -7.116  31.864 -80.306  1.00 12.88           O  
ATOM   1286  CB  SER A  85      -6.550  29.102 -82.220  1.00 12.88           C  
ATOM   1287  OG  SER A  85      -5.392  29.858 -82.427  1.00 12.88           O  
ATOM   1288  H   SER A  85      -7.490  31.746 -82.849  1.00 12.88           H  
ATOM   1289  HA  SER A  85      -8.506  29.317 -81.393  1.00 12.88           H  
ATOM   1290 1HB  SER A  85      -6.332  28.282 -81.538  1.00 12.88           H  
ATOM   1291 2HB  SER A  85      -6.880  28.668 -83.165  1.00 12.88           H  
ATOM   1292  HG  SER A  85      -5.184  30.261 -81.571  1.00 12.88           H  
ATOM   1293  N   GLN A  86      -6.922  29.845 -79.324  1.00 13.09           N  
ATOM   1294  CA  GLN A  86      -6.397  30.425 -78.087  1.00 13.09           C  
ATOM   1295  C   GLN A  86      -5.306  29.548 -77.493  1.00 13.09           C  
ATOM   1296  O   GLN A  86      -5.435  28.322 -77.476  1.00 13.09           O  
ATOM   1297  CB  GLN A  86      -7.520  30.620 -77.058  1.00 13.09           C  
ATOM   1298  CG  GLN A  86      -8.611  31.545 -77.542  1.00 13.09           C  
ATOM   1299  CD  GLN A  86      -9.609  31.954 -76.512  1.00 13.09           C  
ATOM   1300  OE1 GLN A  86     -10.231  31.156 -75.801  1.00 13.09           O  
ATOM   1301  NE2 GLN A  86      -9.771  33.265 -76.438  1.00 13.09           N  
ATOM   1302  H   GLN A  86      -7.039  28.844 -79.400  1.00 13.09           H  
ATOM   1303  HA  GLN A  86      -5.955  31.397 -78.315  1.00 13.09           H  
ATOM   1304 1HB  GLN A  86      -7.966  29.657 -76.814  1.00 13.09           H  
ATOM   1305 2HB  GLN A  86      -7.107  31.034 -76.142  1.00 13.09           H  
ATOM   1306 1HG  GLN A  86      -8.150  32.441 -77.935  1.00 13.09           H  
ATOM   1307 2HG  GLN A  86      -9.165  31.045 -78.335  1.00 13.09           H  
ATOM   1308 1HE2 GLN A  86     -10.420  33.663 -75.788  1.00 13.09           H  
ATOM   1309 2HE2 GLN A  86      -9.204  33.868 -77.057  1.00 13.09           H  
ATOM   1310  N   THR A  87      -4.260  30.183 -76.967  1.00 13.29           N  
ATOM   1311  CA  THR A  87      -3.140  29.487 -76.340  1.00 13.29           C  
ATOM   1312  C   THR A  87      -2.825  30.075 -74.964  1.00 13.29           C  
ATOM   1313  O   THR A  87      -1.657  30.293 -74.642  1.00 13.29           O  
ATOM   1314  CB  THR A  87      -1.874  29.569 -77.221  1.00 13.29           C  
ATOM   1315  OG1 THR A  87      -1.529  30.943 -77.453  1.00 13.29           O  
ATOM   1316  CG2 THR A  87      -2.117  28.891 -78.574  1.00 13.29           C  
ATOM   1317  H   THR A  87      -4.197  31.201 -77.025  1.00 13.29           H  
ATOM   1318  HA  THR A  87      -3.408  28.440 -76.206  1.00 13.29           H  
ATOM   1319  HB  THR A  87      -1.050  29.072 -76.715  1.00 13.29           H  
ATOM   1320  HG1 THR A  87      -2.341  31.497 -77.526  1.00 13.29           H  
ATOM   1321 1HG2 THR A  87      -1.212  28.956 -79.177  1.00 13.29           H  
ATOM   1322 2HG2 THR A  87      -2.375  27.843 -78.416  1.00 13.29           H  
ATOM   1323 3HG2 THR A  87      -2.931  29.389 -79.097  1.00 13.29           H  
ATOM   1324  N   GLN A  88      -3.858  30.371 -74.169  1.00 13.47           N  
ATOM   1325  CA  GLN A  88      -3.656  31.056 -72.883  1.00 13.47           C  
ATOM   1326  C   GLN A  88      -2.497  30.463 -72.099  1.00 13.47           C  
ATOM   1327  O   GLN A  88      -2.434  29.251 -71.871  1.00 13.47           O  
ATOM   1328  CB  GLN A  88      -4.924  31.019 -72.028  1.00 13.47           C  
ATOM   1329  CG  GLN A  88      -4.839  31.831 -70.721  1.00 13.47           C  
ATOM   1330  CD  GLN A  88      -6.194  31.936 -70.052  1.00 13.47           C  
ATOM   1331  OE1 GLN A  88      -7.108  31.172 -70.392  1.00 13.47           O  
ATOM   1332  NE2 GLN A  88      -6.363  32.892 -69.142  1.00 13.47           N  
ATOM   1333  H   GLN A  88      -4.789  30.137 -74.479  1.00 13.47           H  
ATOM   1334  HA  GLN A  88      -3.436  32.097 -73.077  1.00 13.47           H  
ATOM   1335 1HB  GLN A  88      -5.766  31.361 -72.597  1.00 13.47           H  
ATOM   1336 2HB  GLN A  88      -5.127  29.985 -71.745  1.00 13.47           H  
ATOM   1337 1HG  GLN A  88      -4.147  31.336 -70.030  1.00 13.47           H  
ATOM   1338 2HG  GLN A  88      -4.486  32.839 -70.945  1.00 13.47           H  
ATOM   1339 1HE2 GLN A  88      -7.261  33.024 -68.718  1.00 13.47           H  
ATOM   1340 2HE2 GLN A  88      -5.596  33.517 -68.871  1.00 13.47           H  
ATOM   1341  N   THR A  89      -1.591  31.340 -71.666  1.00 13.56           N  
ATOM   1342  CA  THR A  89      -0.415  30.924 -70.931  1.00 13.56           C  
ATOM   1343  C   THR A  89      -0.749  30.135 -69.663  1.00 13.56           C  
ATOM   1344  O   THR A  89      -1.438  30.603 -68.746  1.00 13.56           O  
ATOM   1345  CB  THR A  89       0.488  32.158 -70.649  1.00 13.56           C  
ATOM   1346  OG1 THR A  89       0.947  32.734 -71.894  1.00 13.56           O  
ATOM   1347  CG2 THR A  89       1.676  31.804 -69.802  1.00 13.56           C  
ATOM   1348  H   THR A  89      -1.704  32.316 -71.895  1.00 13.56           H  
ATOM   1349  HA  THR A  89       0.156  30.261 -71.584  1.00 13.56           H  
ATOM   1350  HB  THR A  89      -0.099  32.913 -70.123  1.00 13.56           H  
ATOM   1351  HG1 THR A  89       0.226  33.113 -72.435  1.00 13.56           H  
ATOM   1352 1HG2 THR A  89       2.272  32.695 -69.629  1.00 13.56           H  
ATOM   1353 2HG2 THR A  89       1.329  31.430 -68.885  1.00 13.56           H  
ATOM   1354 3HG2 THR A  89       2.286  31.055 -70.307  1.00 13.56           H  
ATOM   1355  N   ARG A  90      -0.121  28.956 -69.576  1.00 13.53           N  
ATOM   1356  CA  ARG A  90      -0.306  27.967 -68.508  1.00 13.53           C  
ATOM   1357  C   ARG A  90       0.579  28.191 -67.291  1.00 13.53           C  
ATOM   1358  O   ARG A  90       0.682  27.339 -66.413  1.00 13.53           O  
ATOM   1359  CB  ARG A  90      -0.083  26.568 -69.049  1.00 13.53           C  
ATOM   1360  CG  ARG A  90      -1.115  26.132 -70.088  1.00 13.53           C  
ATOM   1361  CD  ARG A  90      -0.881  24.741 -70.568  1.00 13.53           C  
ATOM   1362  NE  ARG A  90      -1.870  24.342 -71.561  1.00 13.53           N  
ATOM   1363  CZ  ARG A  90      -1.948  23.122 -72.129  1.00 13.53           C  
ATOM   1364  NH1 ARG A  90      -1.092  22.181 -71.797  1.00 13.53           N  
ATOM   1365  NH2 ARG A  90      -2.889  22.872 -73.023  1.00 13.53           N  
ATOM   1366  H   ARG A  90       0.463  28.692 -70.359  1.00 13.53           H  
ATOM   1367  HA  ARG A  90      -1.343  28.030 -68.179  1.00 13.53           H  
ATOM   1368 1HB  ARG A  90       0.902  26.512 -69.510  1.00 13.53           H  
ATOM   1369 2HB  ARG A  90      -0.105  25.851 -68.227  1.00 13.53           H  
ATOM   1370 1HG  ARG A  90      -2.111  26.177 -69.647  1.00 13.53           H  
ATOM   1371 2HG  ARG A  90      -1.074  26.807 -70.949  1.00 13.53           H  
ATOM   1372 1HD  ARG A  90       0.108  24.671 -71.024  1.00 13.53           H  
ATOM   1373 2HD  ARG A  90      -0.943  24.051 -69.728  1.00 13.53           H  
ATOM   1374  HE  ARG A  90      -2.548  25.039 -71.846  1.00 13.53           H  
ATOM   1375 1HH1 ARG A  90      -0.371  22.371 -71.114  1.00 13.53           H  
ATOM   1376 2HH1 ARG A  90      -1.153  21.268 -72.224  1.00 13.53           H  
ATOM   1377 1HH2 ARG A  90      -3.547  23.596 -73.279  1.00 13.53           H  
ATOM   1378 2HH2 ARG A  90      -2.952  21.960 -73.448  1.00 13.53           H  
ATOM   1379  N   THR A  91       1.223  29.333 -67.262  1.00 13.37           N  
ATOM   1380  CA  THR A  91       2.031  29.749 -66.135  1.00 13.37           C  
ATOM   1381  C   THR A  91       1.258  30.811 -65.377  1.00 13.37           C  
ATOM   1382  O   THR A  91       0.900  30.620 -64.217  1.00 13.37           O  
ATOM   1383  CB  THR A  91       3.392  30.322 -66.580  1.00 13.37           C  
ATOM   1384  OG1 THR A  91       4.139  29.314 -67.277  1.00 13.37           O  
ATOM   1385  CG2 THR A  91       4.176  30.828 -65.387  1.00 13.37           C  
ATOM   1386  H   THR A  91       1.103  29.946 -68.046  1.00 13.37           H  
ATOM   1387  HA  THR A  91       2.196  28.899 -65.473  1.00 13.37           H  
ATOM   1388  HB  THR A  91       3.228  31.158 -67.255  1.00 13.37           H  
ATOM   1389  HG1 THR A  91       4.248  28.547 -66.705  1.00 13.37           H  
ATOM   1390 1HG2 THR A  91       5.127  31.238 -65.724  1.00 13.37           H  
ATOM   1391 2HG2 THR A  91       3.605  31.607 -64.883  1.00 13.37           H  
ATOM   1392 3HG2 THR A  91       4.358  30.007 -64.695  1.00 13.37           H  
ATOM   1393  N   HIS A  92       0.927  31.902 -66.054  1.00 13.12           N  
ATOM   1394  CA  HIS A  92       0.279  33.002 -65.372  1.00 13.12           C  
ATOM   1395  C   HIS A  92      -1.175  32.742 -65.014  1.00 13.12           C  
ATOM   1396  O   HIS A  92      -1.619  33.168 -63.949  1.00 13.12           O  
ATOM   1397  CB  HIS A  92       0.422  34.271 -66.193  1.00 13.12           C  
ATOM   1398  CG  HIS A  92       1.830  34.762 -66.201  1.00 13.12           C  
ATOM   1399  ND1 HIS A  92       2.439  35.270 -65.074  1.00 13.12           N  
ATOM   1400  CD2 HIS A  92       2.755  34.814 -67.183  1.00 13.12           C  
ATOM   1401  CE1 HIS A  92       3.681  35.607 -65.362  1.00 13.12           C  
ATOM   1402  NE2 HIS A  92       3.898  35.345 -66.637  1.00 13.12           N  
ATOM   1403  H   HIS A  92       1.190  31.995 -67.021  1.00 13.12           H  
ATOM   1404  HA  HIS A  92       0.801  33.179 -64.437  1.00 13.12           H  
ATOM   1405 1HB  HIS A  92       0.105  34.081 -67.225  1.00 13.12           H  
ATOM   1406 2HB  HIS A  92      -0.219  35.047 -65.784  1.00 13.12           H  
ATOM   1407  HD2 HIS A  92       2.626  34.497 -68.213  1.00 13.12           H  
ATOM   1408  HE1 HIS A  92       4.402  36.036 -64.666  1.00 13.12           H  
ATOM   1409  HE2 HIS A  92       4.762  35.506 -67.137  1.00 13.12           H  
ATOM   1410  N   PHE A  93      -1.945  32.043 -65.853  1.00 12.81           N  
ATOM   1411  CA  PHE A  93      -3.313  31.828 -65.417  1.00 12.81           C  
ATOM   1412  C   PHE A  93      -3.320  31.050 -64.071  1.00 12.81           C  
ATOM   1413  O   PHE A  93      -3.884  31.559 -63.099  1.00 12.81           O  
ATOM   1414  CB  PHE A  93      -4.203  31.268 -66.542  1.00 12.81           C  
ATOM   1415  CG  PHE A  93      -5.596  30.883 -66.107  1.00 12.81           C  
ATOM   1416  CD1 PHE A  93      -6.564  31.856 -65.881  1.00 12.81           C  
ATOM   1417  CD2 PHE A  93      -5.953  29.550 -65.947  1.00 12.81           C  
ATOM   1418  CE1 PHE A  93      -7.851  31.493 -65.502  1.00 12.81           C  
ATOM   1419  CE2 PHE A  93      -7.233  29.196 -65.569  1.00 12.81           C  
ATOM   1420  CZ  PHE A  93      -8.184  30.171 -65.349  1.00 12.81           C  
ATOM   1421  H   PHE A  93      -1.620  31.665 -66.747  1.00 12.81           H  
ATOM   1422  HA  PHE A  93      -3.745  32.807 -65.208  1.00 12.81           H  
ATOM   1423 1HB  PHE A  93      -4.319  32.059 -67.272  1.00 12.81           H  
ATOM   1424 2HB  PHE A  93      -3.748  30.464 -67.087  1.00 12.81           H  
ATOM   1425  HD1 PHE A  93      -6.300  32.915 -66.010  1.00 12.81           H  
ATOM   1426  HD2 PHE A  93      -5.212  28.776 -66.125  1.00 12.81           H  
ATOM   1427  HE1 PHE A  93      -8.603  32.247 -65.325  1.00 12.81           H  
ATOM   1428  HE2 PHE A  93      -7.494  28.143 -65.448  1.00 12.81           H  
ATOM   1429  HZ  PHE A  93      -9.199  29.893 -65.049  1.00 12.81           H  
ATOM   1430  N   PRO A  94      -2.725  29.833 -63.952  1.00 12.48           N  
ATOM   1431  CA  PRO A  94      -2.580  29.101 -62.703  1.00 12.48           C  
ATOM   1432  C   PRO A  94      -1.980  29.919 -61.559  1.00 12.48           C  
ATOM   1433  O   PRO A  94      -2.361  29.716 -60.410  1.00 12.48           O  
ATOM   1434  CB  PRO A  94      -1.668  27.950 -63.100  1.00 12.48           C  
ATOM   1435  CG  PRO A  94      -2.008  27.709 -64.523  1.00 12.48           C  
ATOM   1436  CD  PRO A  94      -2.202  29.085 -65.109  1.00 12.48           C  
ATOM   1437  HA  PRO A  94      -3.561  28.707 -62.414  1.00 12.48           H  
ATOM   1438 1HB  PRO A  94      -0.611  28.247 -62.968  1.00 12.48           H  
ATOM   1439 2HB  PRO A  94      -1.845  27.080 -62.457  1.00 12.48           H  
ATOM   1440 1HG  PRO A  94      -1.221  27.131 -64.998  1.00 12.48           H  
ATOM   1441 2HG  PRO A  94      -2.919  27.103 -64.585  1.00 12.48           H  
ATOM   1442 1HD  PRO A  94      -1.256  29.487 -65.446  1.00 12.48           H  
ATOM   1443 2HD  PRO A  94      -2.910  28.976 -65.891  1.00 12.48           H  
ATOM   1444  N   LEU A  95      -1.052  30.850 -61.835  1.00 12.15           N  
ATOM   1445  CA  LEU A  95      -0.545  31.646 -60.717  1.00 12.15           C  
ATOM   1446  C   LEU A  95      -1.651  32.541 -60.156  1.00 12.15           C  
ATOM   1447  O   LEU A  95      -1.832  32.625 -58.941  1.00 12.15           O  
ATOM   1448  CB  LEU A  95       0.659  32.499 -61.144  1.00 12.15           C  
ATOM   1449  CG  LEU A  95       1.971  31.724 -61.418  1.00 12.15           C  
ATOM   1450  CD1 LEU A  95       2.994  32.666 -62.048  1.00 12.15           C  
ATOM   1451  CD2 LEU A  95       2.495  31.155 -60.114  1.00 12.15           C  
ATOM   1452  H   LEU A  95      -0.674  30.989 -62.772  1.00 12.15           H  
ATOM   1453  HA  LEU A  95      -0.218  30.970 -59.933  1.00 12.15           H  
ATOM   1454 1HB  LEU A  95       0.394  33.027 -62.055  1.00 12.15           H  
ATOM   1455 2HB  LEU A  95       0.859  33.236 -60.367  1.00 12.15           H  
ATOM   1456  HG  LEU A  95       1.785  30.912 -62.091  1.00 12.15           H  
ATOM   1457 1HD1 LEU A  95       3.916  32.122 -62.243  1.00 12.15           H  
ATOM   1458 2HD1 LEU A  95       2.603  33.055 -62.984  1.00 12.15           H  
ATOM   1459 3HD1 LEU A  95       3.196  33.492 -61.369  1.00 12.15           H  
ATOM   1460 1HD2 LEU A  95       3.416  30.606 -60.305  1.00 12.15           H  
ATOM   1461 2HD2 LEU A  95       2.695  31.969 -59.416  1.00 12.15           H  
ATOM   1462 3HD2 LEU A  95       1.752  30.482 -59.685  1.00 12.15           H  
ATOM   1463  N   LEU A  96      -2.467  33.133 -61.026  1.00 11.80           N  
ATOM   1464  CA  LEU A  96      -3.556  33.992 -60.553  1.00 11.80           C  
ATOM   1465  C   LEU A  96      -4.625  33.166 -59.841  1.00 11.80           C  
ATOM   1466  O   LEU A  96      -5.314  33.649 -58.941  1.00 11.80           O  
ATOM   1467  CB  LEU A  96      -4.192  34.767 -61.709  1.00 11.80           C  
ATOM   1468  CG  LEU A  96      -3.296  35.815 -62.368  1.00 11.80           C  
ATOM   1469  CD1 LEU A  96      -4.048  36.450 -63.540  1.00 11.80           C  
ATOM   1470  CD2 LEU A  96      -2.876  36.842 -61.336  1.00 11.80           C  
ATOM   1471  H   LEU A  96      -2.304  33.021 -62.032  1.00 11.80           H  
ATOM   1472  HA  LEU A  96      -3.145  34.705 -59.842  1.00 11.80           H  
ATOM   1473 1HB  LEU A  96      -4.476  34.051 -62.484  1.00 11.80           H  
ATOM   1474 2HB  LEU A  96      -5.089  35.264 -61.349  1.00 11.80           H  
ATOM   1475  HG  LEU A  96      -2.405  35.325 -62.767  1.00 11.80           H  
ATOM   1476 1HD1 LEU A  96      -3.410  37.187 -64.029  1.00 11.80           H  
ATOM   1477 2HD1 LEU A  96      -4.326  35.671 -64.248  1.00 11.80           H  
ATOM   1478 3HD1 LEU A  96      -4.948  36.942 -63.171  1.00 11.80           H  
ATOM   1479 1HD2 LEU A  96      -2.224  37.576 -61.800  1.00 11.80           H  
ATOM   1480 2HD2 LEU A  96      -3.759  37.339 -60.933  1.00 11.80           H  
ATOM   1481 3HD2 LEU A  96      -2.338  36.341 -60.530  1.00 11.80           H  
ATOM   1482  N   GLN A  97      -4.740  31.910 -60.261  1.00 11.44           N  
ATOM   1483  CA  GLN A  97      -5.685  30.930 -59.741  1.00 11.44           C  
ATOM   1484  C   GLN A  97      -5.052  30.008 -58.687  1.00 11.44           C  
ATOM   1485  O   GLN A  97      -5.646  28.984 -58.337  1.00 11.44           O  
ATOM   1486  CB  GLN A  97      -6.205  30.047 -60.876  1.00 11.44           C  
ATOM   1487  CG  GLN A  97      -6.942  30.753 -62.006  1.00 11.44           C  
ATOM   1488  CD  GLN A  97      -8.250  31.396 -61.617  1.00 11.44           C  
ATOM   1489  OE1 GLN A  97      -9.148  30.745 -61.074  1.00 11.44           O  
ATOM   1490  NE2 GLN A  97      -8.374  32.683 -61.896  1.00 11.44           N  
ATOM   1491  H   GLN A  97      -4.149  31.623 -61.042  1.00 11.44           H  
ATOM   1492  HA  GLN A  97      -6.514  31.462 -59.277  1.00 11.44           H  
ATOM   1493 1HB  GLN A  97      -5.369  29.528 -61.319  1.00 11.44           H  
ATOM   1494 2HB  GLN A  97      -6.872  29.295 -60.464  1.00 11.44           H  
ATOM   1495 1HG  GLN A  97      -6.293  31.528 -62.414  1.00 11.44           H  
ATOM   1496 2HG  GLN A  97      -7.140  30.009 -62.759  1.00 11.44           H  
ATOM   1497 1HE2 GLN A  97      -9.220  33.169 -61.664  1.00 11.44           H  
ATOM   1498 2HE2 GLN A  97      -7.612  33.164 -62.331  1.00 11.44           H  
ATOM   1499  N   THR A  98      -3.848  30.330 -58.211  1.00 11.07           N  
ATOM   1500  CA  THR A  98      -3.135  29.454 -57.289  1.00 11.07           C  
ATOM   1501  C   THR A  98      -3.891  29.067 -56.048  1.00 11.07           C  
ATOM   1502  O   THR A  98      -4.540  29.887 -55.392  1.00 11.07           O  
ATOM   1503  CB  THR A  98      -1.820  30.075 -56.798  1.00 11.07           C  
ATOM   1504  OG1 THR A  98      -1.124  29.122 -55.946  1.00 11.07           O  
ATOM   1505  CG2 THR A  98      -2.105  31.330 -55.993  1.00 11.07           C  
ATOM   1506  H   THR A  98      -3.380  31.184 -58.519  1.00 11.07           H  
ATOM   1507  HA  THR A  98      -2.894  28.540 -57.833  1.00 11.07           H  
ATOM   1508  HB  THR A  98      -1.196  30.316 -57.657  1.00 11.07           H  
ATOM   1509  HG1 THR A  98      -0.179  29.315 -55.995  1.00 11.07           H  
ATOM   1510 1HG2 THR A  98      -1.165  31.763 -55.650  1.00 11.07           H  
ATOM   1511 2HG2 THR A  98      -2.630  32.050 -56.620  1.00 11.07           H  
ATOM   1512 3HG2 THR A  98      -2.720  31.081 -55.145  1.00 11.07           H  
ATOM   1513  N   ARG A  99      -3.680  27.815 -55.650  1.00 10.70           N  
ATOM   1514  CA  ARG A  99      -4.263  27.225 -54.453  1.00 10.70           C  
ATOM   1515  C   ARG A  99      -3.821  27.964 -53.203  1.00 10.70           C  
ATOM   1516  O   ARG A  99      -4.538  27.979 -52.192  1.00 10.70           O  
ATOM   1517  CB  ARG A  99      -3.863  25.767 -54.314  1.00 10.70           C  
ATOM   1518  CG  ARG A  99      -4.477  24.817 -55.326  1.00 10.70           C  
ATOM   1519  CD  ARG A  99      -3.979  23.422 -55.127  1.00 10.70           C  
ATOM   1520  NE  ARG A  99      -4.555  22.488 -56.083  1.00 10.70           N  
ATOM   1521  CZ  ARG A  99      -4.188  21.195 -56.206  1.00 10.70           C  
ATOM   1522  NH1 ARG A  99      -3.251  20.699 -55.428  1.00 10.70           N  
ATOM   1523  NH2 ARG A  99      -4.772  20.426 -57.109  1.00 10.70           N  
ATOM   1524  H   ARG A  99      -3.101  27.236 -56.241  1.00 10.70           H  
ATOM   1525  HA  ARG A  99      -5.350  27.288 -54.533  1.00 10.70           H  
ATOM   1526 1HB  ARG A  99      -2.779  25.684 -54.401  1.00 10.70           H  
ATOM   1527 2HB  ARG A  99      -4.135  25.411 -53.322  1.00 10.70           H  
ATOM   1528 1HG  ARG A  99      -5.561  24.816 -55.211  1.00 10.70           H  
ATOM   1529 2HG  ARG A  99      -4.218  25.141 -56.335  1.00 10.70           H  
ATOM   1530 1HD  ARG A  99      -2.896  23.404 -55.244  1.00 10.70           H  
ATOM   1531 2HD  ARG A  99      -4.240  23.084 -54.125  1.00 10.70           H  
ATOM   1532  HE  ARG A  99      -5.279  22.833 -56.698  1.00 10.70           H  
ATOM   1533 1HH1 ARG A  99      -2.804  21.287 -54.738  1.00 10.70           H  
ATOM   1534 2HH1 ARG A  99      -2.977  19.732 -55.521  1.00 10.70           H  
ATOM   1535 1HH2 ARG A  99      -5.492  20.807 -57.708  1.00 10.70           H  
ATOM   1536 2HH2 ARG A  99      -4.498  19.459 -57.200  1.00 10.70           H  
ATOM   1537  N   GLN A 100      -2.669  28.652 -53.279  1.00 10.29           N  
ATOM   1538  CA  GLN A 100      -2.185  29.379 -52.115  1.00 10.29           C  
ATOM   1539  C   GLN A 100      -3.222  30.399 -51.697  1.00 10.29           C  
ATOM   1540  O   GLN A 100      -3.250  30.797 -50.534  1.00 10.29           O  
ATOM   1541  CB  GLN A 100      -0.865  30.110 -52.373  1.00 10.29           C  
ATOM   1542  CG  GLN A 100       0.336  29.239 -52.544  1.00 10.29           C  
ATOM   1543  CD  GLN A 100       1.594  30.065 -52.791  1.00 10.29           C  
ATOM   1544  OE1 GLN A 100       1.737  31.210 -52.315  1.00 10.29           O  
ATOM   1545  NE2 GLN A 100       2.532  29.487 -53.542  1.00 10.29           N  
ATOM   1546  H   GLN A 100      -2.132  28.666 -54.151  1.00 10.29           H  
ATOM   1547  HA  GLN A 100      -2.043  28.677 -51.294  1.00 10.29           H  
ATOM   1548 1HB  GLN A 100      -0.963  30.728 -53.260  1.00 10.29           H  
ATOM   1549 2HB  GLN A 100      -0.662  30.768 -51.538  1.00 10.29           H  
ATOM   1550 1HG  GLN A 100       0.481  28.652 -51.638  1.00 10.29           H  
ATOM   1551 2HG  GLN A 100       0.174  28.582 -53.399  1.00 10.29           H  
ATOM   1552 1HE2 GLN A 100       3.385  29.973 -53.741  1.00 10.29           H  
ATOM   1553 2HE2 GLN A 100       2.387  28.566 -53.904  1.00 10.29           H  
ATOM   1554  N   SER A 101      -4.028  30.874 -52.664  1.00  9.86           N  
ATOM   1555  CA  SER A 101      -5.123  31.800 -52.450  1.00  9.86           C  
ATOM   1556  C   SER A 101      -4.979  32.661 -51.194  1.00  9.86           C  
ATOM   1557  O   SER A 101      -5.898  32.762 -50.363  1.00  9.86           O  
ATOM   1558  CB  SER A 101      -6.385  30.957 -52.453  1.00  9.86           C  
ATOM   1559  OG  SER A 101      -6.363  29.994 -51.413  1.00  9.86           O  
ATOM   1560  H   SER A 101      -3.943  30.495 -53.605  1.00  9.86           H  
ATOM   1561  HA  SER A 101      -5.161  32.469 -53.310  1.00  9.86           H  
ATOM   1562 1HB  SER A 101      -7.251  31.606 -52.332  1.00  9.86           H  
ATOM   1563 2HB  SER A 101      -6.479  30.453 -53.416  1.00  9.86           H  
ATOM   1564  HG  SER A 101      -5.680  29.305 -51.670  1.00  9.86           H  
ATOM   1565  N   GLN A 102      -3.825  33.324 -51.087  1.00  9.42           N  
ATOM   1566  CA  GLN A 102      -3.505  34.080 -49.896  1.00  9.42           C  
ATOM   1567  C   GLN A 102      -4.451  35.231 -49.688  1.00  9.42           C  
ATOM   1568  O   GLN A 102      -4.867  35.490 -48.566  1.00  9.42           O  
ATOM   1569  CB  GLN A 102      -2.076  34.623 -49.961  1.00  9.42           C  
ATOM   1570  CG  GLN A 102      -0.982  33.568 -49.879  1.00  9.42           C  
ATOM   1571  CD  GLN A 102       0.404  34.191 -49.937  1.00  9.42           C  
ATOM   1572  OE1 GLN A 102       0.605  35.279 -49.376  1.00  9.42           O  
ATOM   1573  NE2 GLN A 102       1.364  33.544 -50.606  1.00  9.42           N  
ATOM   1574  H   GLN A 102      -3.138  33.220 -51.819  1.00  9.42           H  
ATOM   1575  HA  GLN A 102      -3.585  33.410 -49.039  1.00  9.42           H  
ATOM   1576 1HB  GLN A 102      -1.942  35.180 -50.887  1.00  9.42           H  
ATOM   1577 2HB  GLN A 102      -1.923  35.324 -49.137  1.00  9.42           H  
ATOM   1578 1HG  GLN A 102      -1.081  33.017 -48.945  1.00  9.42           H  
ATOM   1579 2HG  GLN A 102      -1.092  32.895 -50.723  1.00  9.42           H  
ATOM   1580 1HE2 GLN A 102       2.281  33.936 -50.664  1.00  9.42           H  
ATOM   1581 2HE2 GLN A 102       1.193  32.652 -51.082  1.00  9.42           H  
ATOM   1582  N   SER A 103      -4.852  35.893 -50.763  1.00  9.00           N  
ATOM   1583  CA  SER A 103      -5.710  37.054 -50.599  1.00  9.00           C  
ATOM   1584  C   SER A 103      -7.032  36.671 -49.944  1.00  9.00           C  
ATOM   1585  O   SER A 103      -7.571  37.417 -49.122  1.00  9.00           O  
ATOM   1586  CB  SER A 103      -5.964  37.714 -51.930  1.00  9.00           C  
ATOM   1587  OG  SER A 103      -4.786  38.245 -52.474  1.00  9.00           O  
ATOM   1588  H   SER A 103      -4.521  35.618 -51.676  1.00  9.00           H  
ATOM   1589  HA  SER A 103      -5.200  37.769 -49.950  1.00  9.00           H  
ATOM   1590 1HB  SER A 103      -6.410  36.999 -52.623  1.00  9.00           H  
ATOM   1591 2HB  SER A 103      -6.668  38.513 -51.773  1.00  9.00           H  
ATOM   1592  HG  SER A 103      -4.481  38.908 -51.847  1.00  9.00           H  
ATOM   1593  N   GLN A 104      -7.580  35.513 -50.310  1.00  8.59           N  
ATOM   1594  CA  GLN A 104      -8.844  35.097 -49.729  1.00  8.59           C  
ATOM   1595  C   GLN A 104      -8.660  34.776 -48.251  1.00  8.59           C  
ATOM   1596  O   GLN A 104      -9.479  35.166 -47.415  1.00  8.59           O  
ATOM   1597  CB  GLN A 104      -9.395  33.888 -50.465  1.00  8.59           C  
ATOM   1598  CG  GLN A 104      -9.819  34.179 -51.893  1.00  8.59           C  
ATOM   1599  CD  GLN A 104     -10.277  32.934 -52.633  1.00  8.59           C  
ATOM   1600  OE1 GLN A 104      -9.985  31.806 -52.228  1.00  8.59           O  
ATOM   1601  NE2 GLN A 104     -11.001  33.135 -53.729  1.00  8.59           N  
ATOM   1602  H   GLN A 104      -7.103  34.913 -50.972  1.00  8.59           H  
ATOM   1603  HA  GLN A 104      -9.554  35.922 -49.814  1.00  8.59           H  
ATOM   1604 1HB  GLN A 104      -8.634  33.102 -50.489  1.00  8.59           H  
ATOM   1605 2HB  GLN A 104     -10.254  33.494 -49.924  1.00  8.59           H  
ATOM   1606 1HG  GLN A 104     -10.642  34.894 -51.879  1.00  8.59           H  
ATOM   1607 2HG  GLN A 104      -8.969  34.601 -52.427  1.00  8.59           H  
ATOM   1608 1HE2 GLN A 104     -11.332  32.354 -54.261  1.00  8.59           H  
ATOM   1609 2HE2 GLN A 104     -11.217  34.066 -54.022  1.00  8.59           H  
ATOM   1610  N   SER A 105      -7.543  34.109 -47.920  1.00  8.21           N  
ATOM   1611  CA  SER A 105      -7.281  33.759 -46.527  1.00  8.21           C  
ATOM   1612  C   SER A 105      -7.102  35.015 -45.685  1.00  8.21           C  
ATOM   1613  O   SER A 105      -7.602  35.106 -44.563  1.00  8.21           O  
ATOM   1614  CB  SER A 105      -6.028  32.911 -46.423  1.00  8.21           C  
ATOM   1615  OG  SER A 105      -6.198  31.671 -47.050  1.00  8.21           O  
ATOM   1616  H   SER A 105      -6.892  33.810 -48.653  1.00  8.21           H  
ATOM   1617  HA  SER A 105      -8.132  33.197 -46.141  1.00  8.21           H  
ATOM   1618 1HB  SER A 105      -5.191  33.441 -46.878  1.00  8.21           H  
ATOM   1619 2HB  SER A 105      -5.787  32.761 -45.373  1.00  8.21           H  
ATOM   1620  HG  SER A 105      -6.250  31.861 -48.003  1.00  8.21           H  
ATOM   1621  N   GLN A 106      -6.399  35.995 -46.241  1.00  7.87           N  
ATOM   1622  CA  GLN A 106      -6.134  37.251 -45.564  1.00  7.87           C  
ATOM   1623  C   GLN A 106      -7.421  38.022 -45.324  1.00  7.87           C  
ATOM   1624  O   GLN A 106      -7.620  38.584 -44.247  1.00  7.87           O  
ATOM   1625  CB  GLN A 106      -5.168  38.066 -46.385  1.00  7.87           C  
ATOM   1626  CG  GLN A 106      -3.779  37.480 -46.433  1.00  7.87           C  
ATOM   1627  CD  GLN A 106      -2.880  38.179 -47.411  1.00  7.87           C  
ATOM   1628  OE1 GLN A 106      -3.304  38.983 -48.256  1.00  7.87           O  
ATOM   1629  NE2 GLN A 106      -1.612  37.851 -47.314  1.00  7.87           N  
ATOM   1630  H   GLN A 106      -6.004  35.851 -47.170  1.00  7.87           H  
ATOM   1631  HA  GLN A 106      -5.673  37.036 -44.597  1.00  7.87           H  
ATOM   1632 1HB  GLN A 106      -5.542  38.156 -47.404  1.00  7.87           H  
ATOM   1633 2HB  GLN A 106      -5.105  39.051 -45.966  1.00  7.87           H  
ATOM   1634 1HG  GLN A 106      -3.331  37.574 -45.446  1.00  7.87           H  
ATOM   1635 2HG  GLN A 106      -3.822  36.433 -46.681  1.00  7.87           H  
ATOM   1636 1HE2 GLN A 106      -0.930  38.248 -47.921  1.00  7.87           H  
ATOM   1637 2HE2 GLN A 106      -1.347  37.162 -46.613  1.00  7.87           H  
ATOM   1638  N   SER A 107      -8.325  38.002 -46.312  1.00  7.61           N  
ATOM   1639  CA  SER A 107      -9.613  38.663 -46.171  1.00  7.61           C  
ATOM   1640  C   SER A 107     -10.359  38.030 -45.001  1.00  7.61           C  
ATOM   1641  O   SER A 107     -10.926  38.724 -44.152  1.00  7.61           O  
ATOM   1642  CB  SER A 107     -10.409  38.538 -47.456  1.00  7.61           C  
ATOM   1643  OG  SER A 107     -11.666  39.166 -47.356  1.00  7.61           O  
ATOM   1644  H   SER A 107      -8.104  37.546 -47.197  1.00  7.61           H  
ATOM   1645  HA  SER A 107      -9.444  39.720 -45.956  1.00  7.61           H  
ATOM   1646 1HB  SER A 107      -9.835  38.977 -48.267  1.00  7.61           H  
ATOM   1647 2HB  SER A 107     -10.546  37.488 -47.694  1.00  7.61           H  
ATOM   1648  HG  SER A 107     -12.176  38.632 -46.743  1.00  7.61           H  
ATOM   1649  N   GLN A 108     -10.337  36.693 -44.939  1.00  7.45           N  
ATOM   1650  CA  GLN A 108     -11.008  36.005 -43.847  1.00  7.45           C  
ATOM   1651  C   GLN A 108     -10.349  36.344 -42.512  1.00  7.45           C  
ATOM   1652  O   GLN A 108     -11.058  36.595 -41.531  1.00  7.45           O  
ATOM   1653  CB  GLN A 108     -10.961  34.490 -44.071  1.00  7.45           C  
ATOM   1654  CG  GLN A 108     -11.819  34.011 -45.225  1.00  7.45           C  
ATOM   1655  CD  GLN A 108     -11.663  32.525 -45.495  1.00  7.45           C  
ATOM   1656  OE1 GLN A 108     -10.704  31.883 -45.052  1.00  7.45           O  
ATOM   1657  NE2 GLN A 108     -12.612  31.965 -46.236  1.00  7.45           N  
ATOM   1658  H   GLN A 108      -9.872  36.157 -45.673  1.00  7.45           H  
ATOM   1659  HA  GLN A 108     -12.043  36.325 -43.815  1.00  7.45           H  
ATOM   1660 1HB  GLN A 108      -9.938  34.183 -44.269  1.00  7.45           H  
ATOM   1661 2HB  GLN A 108     -11.284  33.979 -43.164  1.00  7.45           H  
ATOM   1662 1HG  GLN A 108     -12.863  34.208 -44.990  1.00  7.45           H  
ATOM   1663 2HG  GLN A 108     -11.531  34.555 -46.122  1.00  7.45           H  
ATOM   1664 1HE2 GLN A 108     -12.567  30.990 -46.453  1.00  7.45           H  
ATOM   1665 2HE2 GLN A 108     -13.368  32.521 -46.579  1.00  7.45           H  
ATOM   1666  N   ASN A 109      -9.016  36.434 -42.472  1.00  7.40           N  
ATOM   1667  CA  ASN A 109      -8.362  36.775 -41.216  1.00  7.40           C  
ATOM   1668  C   ASN A 109      -8.784  38.172 -40.780  1.00  7.40           C  
ATOM   1669  O   ASN A 109      -9.040  38.412 -39.596  1.00  7.40           O  
ATOM   1670  CB  ASN A 109      -6.841  36.756 -41.313  1.00  7.40           C  
ATOM   1671  CG  ASN A 109      -6.203  35.401 -41.439  1.00  7.40           C  
ATOM   1672  OD1 ASN A 109      -6.821  34.354 -41.206  1.00  7.40           O  
ATOM   1673  ND2 ASN A 109      -4.927  35.403 -41.768  1.00  7.40           N  
ATOM   1674  H   ASN A 109      -8.461  36.209 -43.298  1.00  7.40           H  
ATOM   1675  HA  ASN A 109      -8.685  36.071 -40.448  1.00  7.40           H  
ATOM   1676 1HB  ASN A 109      -6.528  37.366 -42.162  1.00  7.40           H  
ATOM   1677 2HB  ASN A 109      -6.438  37.219 -40.422  1.00  7.40           H  
ATOM   1678 1HD2 ASN A 109      -4.439  34.534 -41.854  1.00  7.40           H  
ATOM   1679 2HD2 ASN A 109      -4.416  36.284 -41.914  1.00  7.40           H  
ATOM   1680  N   GLN A 110      -8.883  39.103 -41.736  1.00  7.47           N  
ATOM   1681  CA  GLN A 110      -9.256  40.465 -41.390  1.00  7.47           C  
ATOM   1682  C   GLN A 110     -10.644  40.465 -40.783  1.00  7.47           C  
ATOM   1683  O   GLN A 110     -10.864  41.077 -39.735  1.00  7.47           O  
ATOM   1684  CB  GLN A 110      -9.191  41.403 -42.600  1.00  7.47           C  
ATOM   1685  CG  GLN A 110      -9.443  42.862 -42.217  1.00  7.47           C  
ATOM   1686  CD  GLN A 110      -9.346  43.853 -43.372  1.00  7.47           C  
ATOM   1687  OE1 GLN A 110     -10.066  43.765 -44.367  1.00  7.47           O  
ATOM   1688  NE2 GLN A 110      -8.445  44.816 -43.232  1.00  7.47           N  
ATOM   1689  H   GLN A 110      -8.660  38.866 -42.705  1.00  7.47           H  
ATOM   1690  HA  GLN A 110      -8.573  40.843 -40.635  1.00  7.47           H  
ATOM   1691 1HB  GLN A 110      -8.213  41.322 -43.087  1.00  7.47           H  
ATOM   1692 2HB  GLN A 110      -9.943  41.103 -43.335  1.00  7.47           H  
ATOM   1693 1HG  GLN A 110     -10.446  42.925 -41.804  1.00  7.47           H  
ATOM   1694 2HG  GLN A 110      -8.712  43.152 -41.464  1.00  7.47           H  
ATOM   1695 1HE2 GLN A 110      -8.320  45.499 -43.946  1.00  7.47           H  
ATOM   1696 2HE2 GLN A 110      -7.874  44.855 -42.412  1.00  7.47           H  
ATOM   1697  N   ASN A 111     -11.569  39.725 -41.400  1.00  7.65           N  
ATOM   1698  CA  ASN A 111     -12.933  39.668 -40.895  1.00  7.65           C  
ATOM   1699  C   ASN A 111     -12.968  39.091 -39.483  1.00  7.65           C  
ATOM   1700  O   ASN A 111     -13.701  39.580 -38.619  1.00  7.65           O  
ATOM   1701  CB  ASN A 111     -13.793  38.823 -41.814  1.00  7.65           C  
ATOM   1702  CG  ASN A 111     -14.109  39.485 -43.127  1.00  7.65           C  
ATOM   1703  OD1 ASN A 111     -14.024  40.706 -43.284  1.00  7.65           O  
ATOM   1704  ND2 ASN A 111     -14.481  38.681 -44.090  1.00  7.65           N  
ATOM   1705  H   ASN A 111     -11.327  39.228 -42.260  1.00  7.65           H  
ATOM   1706  HA  ASN A 111     -13.332  40.683 -40.854  1.00  7.65           H  
ATOM   1707 1HB  ASN A 111     -13.281  37.882 -42.013  1.00  7.65           H  
ATOM   1708 2HB  ASN A 111     -14.727  38.585 -41.307  1.00  7.65           H  
ATOM   1709 1HD2 ASN A 111     -14.705  39.051 -44.990  1.00  7.65           H  
ATOM   1710 2HD2 ASN A 111     -14.537  37.698 -43.923  1.00  7.65           H  
ATOM   1711  N   GLN A 112     -12.134  38.082 -39.219  1.00  7.95           N  
ATOM   1712  CA  GLN A 112     -12.097  37.476 -37.894  1.00  7.95           C  
ATOM   1713  C   GLN A 112     -11.615  38.485 -36.859  1.00  7.95           C  
ATOM   1714  O   GLN A 112     -12.198  38.601 -35.782  1.00  7.95           O  
ATOM   1715  CB  GLN A 112     -11.186  36.248 -37.900  1.00  7.95           C  
ATOM   1716  CG  GLN A 112     -11.739  35.072 -38.689  1.00  7.95           C  
ATOM   1717  CD  GLN A 112     -10.735  33.943 -38.834  1.00  7.95           C  
ATOM   1718  OE1 GLN A 112      -9.531  34.123 -38.623  1.00  7.95           O  
ATOM   1719  NE2 GLN A 112     -11.226  32.762 -39.203  1.00  7.95           N  
ATOM   1720  H   GLN A 112     -11.546  37.703 -39.965  1.00  7.95           H  
ATOM   1721  HA  GLN A 112     -13.106  37.169 -37.628  1.00  7.95           H  
ATOM   1722 1HB  GLN A 112     -10.224  36.516 -38.332  1.00  7.95           H  
ATOM   1723 2HB  GLN A 112     -11.004  35.924 -36.876  1.00  7.95           H  
ATOM   1724 1HG  GLN A 112     -12.610  34.683 -38.164  1.00  7.95           H  
ATOM   1725 2HG  GLN A 112     -12.030  35.405 -39.674  1.00  7.95           H  
ATOM   1726 1HE2 GLN A 112     -10.611  31.981 -39.319  1.00  7.95           H  
ATOM   1727 2HE2 GLN A 112     -12.207  32.657 -39.366  1.00  7.95           H  
ATOM   1728  N   ASN A 113     -10.614  39.286 -37.215  1.00  8.36           N  
ATOM   1729  CA  ASN A 113     -10.099  40.276 -36.279  1.00  8.36           C  
ATOM   1730  C   ASN A 113     -11.115  41.385 -36.043  1.00  8.36           C  
ATOM   1731  O   ASN A 113     -11.242  41.915 -34.928  1.00  8.36           O  
ATOM   1732  CB  ASN A 113      -8.786  40.828 -36.793  1.00  8.36           C  
ATOM   1733  CG  ASN A 113      -7.646  39.867 -36.615  1.00  8.36           C  
ATOM   1734  OD1 ASN A 113      -7.049  39.788 -35.534  1.00  8.36           O  
ATOM   1735  ND2 ASN A 113      -7.353  39.116 -37.629  1.00  8.36           N  
ATOM   1736  H   ASN A 113     -10.171  39.164 -38.128  1.00  8.36           H  
ATOM   1737  HA  ASN A 113      -9.919  39.781 -35.321  1.00  8.36           H  
ATOM   1738 1HB  ASN A 113      -8.888  41.056 -37.859  1.00  8.36           H  
ATOM   1739 2HB  ASN A 113      -8.554  41.759 -36.278  1.00  8.36           H  
ATOM   1740 1HD2 ASN A 113      -6.617  38.446 -37.564  1.00  8.36           H  
ATOM   1741 2HD2 ASN A 113      -7.903  39.184 -38.480  1.00  8.36           H  
ATOM   1742  N   GLN A 114     -11.884  41.728 -37.078  1.00  8.89           N  
ATOM   1743  CA  GLN A 114     -12.901  42.752 -36.907  1.00  8.89           C  
ATOM   1744  C   GLN A 114     -13.997  42.235 -35.980  1.00  8.89           C  
ATOM   1745  O   GLN A 114     -14.421  42.936 -35.058  1.00  8.89           O  
ATOM   1746  CB  GLN A 114     -13.491  43.141 -38.266  1.00  8.89           C  
ATOM   1747  CG  GLN A 114     -12.516  43.900 -39.167  1.00  8.89           C  
ATOM   1748  CD  GLN A 114     -13.054  44.121 -40.569  1.00  8.89           C  
ATOM   1749  OE1 GLN A 114     -14.009  43.466 -40.999  1.00  8.89           O  
ATOM   1750  NE2 GLN A 114     -12.440  45.052 -41.295  1.00  8.89           N  
ATOM   1751  H   GLN A 114     -11.732  41.297 -37.992  1.00  8.89           H  
ATOM   1752  HA  GLN A 114     -12.446  43.628 -36.452  1.00  8.89           H  
ATOM   1753 1HB  GLN A 114     -13.807  42.240 -38.793  1.00  8.89           H  
ATOM   1754 2HB  GLN A 114     -14.375  43.758 -38.114  1.00  8.89           H  
ATOM   1755 1HG  GLN A 114     -12.321  44.873 -38.723  1.00  8.89           H  
ATOM   1756 2HG  GLN A 114     -11.592  43.341 -39.238  1.00  8.89           H  
ATOM   1757 1HE2 GLN A 114     -12.748  45.239 -42.230  1.00  8.89           H  
ATOM   1758 2HE2 GLN A 114     -11.670  45.560 -40.910  1.00  8.89           H  
ATOM   1759  N   ASN A 115     -14.395  40.974 -36.161  1.00  9.51           N  
ATOM   1760  CA  ASN A 115     -15.447  40.390 -35.341  1.00  9.51           C  
ATOM   1761  C   ASN A 115     -15.005  40.253 -33.889  1.00  9.51           C  
ATOM   1762  O   ASN A 115     -15.779  40.518 -32.959  1.00  9.51           O  
ATOM   1763  CB  ASN A 115     -15.841  39.041 -35.900  1.00  9.51           C  
ATOM   1764  CG  ASN A 115     -16.610  39.146 -37.195  1.00  9.51           C  
ATOM   1765  OD1 ASN A 115     -17.195  40.184 -37.526  1.00  9.51           O  
ATOM   1766  ND2 ASN A 115     -16.615  38.072 -37.943  1.00  9.51           N  
ATOM   1767  H   ASN A 115     -14.001  40.426 -36.928  1.00  9.51           H  
ATOM   1768  HA  ASN A 115     -16.312  41.055 -35.364  1.00  9.51           H  
ATOM   1769 1HB  ASN A 115     -14.938  38.451 -36.076  1.00  9.51           H  
ATOM   1770 2HB  ASN A 115     -16.445  38.507 -35.169  1.00  9.51           H  
ATOM   1771 1HD2 ASN A 115     -17.101  38.075 -38.816  1.00  9.51           H  
ATOM   1772 2HD2 ASN A 115     -16.128  37.255 -37.643  1.00  9.51           H  
ATOM   1773  N   GLN A 116     -13.741  39.868 -33.683  1.00 10.22           N  
ATOM   1774  CA  GLN A 116     -13.217  39.725 -32.333  1.00 10.22           C  
ATOM   1775  C   GLN A 116     -13.138  41.080 -31.651  1.00 10.22           C  
ATOM   1776  O   GLN A 116     -13.523  41.219 -30.488  1.00 10.22           O  
ATOM   1777  CB  GLN A 116     -11.833  39.075 -32.371  1.00 10.22           C  
ATOM   1778  CG  GLN A 116     -11.845  37.602 -32.774  1.00 10.22           C  
ATOM   1779  CD  GLN A 116     -10.448  37.056 -33.012  1.00 10.22           C  
ATOM   1780  OE1 GLN A 116      -9.477  37.810 -33.137  1.00 10.22           O  
ATOM   1781  NE2 GLN A 116     -10.336  35.733 -33.081  1.00 10.22           N  
ATOM   1782  H   GLN A 116     -13.145  39.636 -34.479  1.00 10.22           H  
ATOM   1783  HA  GLN A 116     -13.889  39.090 -31.763  1.00 10.22           H  
ATOM   1784 1HB  GLN A 116     -11.208  39.610 -33.087  1.00 10.22           H  
ATOM   1785 2HB  GLN A 116     -11.362  39.164 -31.393  1.00 10.22           H  
ATOM   1786 1HG  GLN A 116     -12.291  37.031 -31.961  1.00 10.22           H  
ATOM   1787 2HG  GLN A 116     -12.434  37.471 -33.672  1.00 10.22           H  
ATOM   1788 1HE2 GLN A 116      -9.441  35.314 -33.239  1.00 10.22           H  
ATOM   1789 2HE2 GLN A 116     -11.146  35.157 -32.978  1.00 10.22           H  
ATOM   1790  N   SER A 117     -12.715  42.108 -32.388  1.00 11.04           N  
ATOM   1791  CA  SER A 117     -12.606  43.435 -31.808  1.00 11.04           C  
ATOM   1792  C   SER A 117     -13.983  43.931 -31.387  1.00 11.04           C  
ATOM   1793  O   SER A 117     -14.160  44.459 -30.286  1.00 11.04           O  
ATOM   1794  CB  SER A 117     -12.014  44.388 -32.827  1.00 11.04           C  
ATOM   1795  OG  SER A 117     -10.700  44.017 -33.163  1.00 11.04           O  
ATOM   1796  H   SER A 117     -12.407  41.967 -33.353  1.00 11.04           H  
ATOM   1797  HA  SER A 117     -11.963  43.384 -30.928  1.00 11.04           H  
ATOM   1798 1HB  SER A 117     -12.632  44.390 -33.725  1.00 11.04           H  
ATOM   1799 2HB  SER A 117     -12.019  45.397 -32.421  1.00 11.04           H  
ATOM   1800  HG  SER A 117     -10.788  43.185 -33.689  1.00 11.04           H  
ATOM   1801  N   GLN A 118     -14.981  43.706 -32.247  1.00 11.95           N  
ATOM   1802  CA  GLN A 118     -16.340  44.129 -31.948  1.00 11.95           C  
ATOM   1803  C   GLN A 118     -16.896  43.365 -30.758  1.00 11.95           C  
ATOM   1804  O   GLN A 118     -17.509  43.961 -29.870  1.00 11.95           O  
ATOM   1805  CB  GLN A 118     -17.228  43.893 -33.169  1.00 11.95           C  
ATOM   1806  CG  GLN A 118     -16.932  44.816 -34.338  1.00 11.95           C  
ATOM   1807  CD  GLN A 118     -17.674  44.404 -35.596  1.00 11.95           C  
ATOM   1808  OE1 GLN A 118     -18.209  43.294 -35.692  1.00 11.95           O  
ATOM   1809  NE2 GLN A 118     -17.710  45.300 -36.577  1.00 11.95           N  
ATOM   1810  H   GLN A 118     -14.781  43.268 -33.147  1.00 11.95           H  
ATOM   1811  HA  GLN A 118     -16.331  45.188 -31.707  1.00 11.95           H  
ATOM   1812 1HB  GLN A 118     -17.091  42.868 -33.518  1.00 11.95           H  
ATOM   1813 2HB  GLN A 118     -18.274  44.007 -32.889  1.00 11.95           H  
ATOM   1814 1HG  GLN A 118     -17.253  45.822 -34.070  1.00 11.95           H  
ATOM   1815 2HG  GLN A 118     -15.867  44.815 -34.540  1.00 11.95           H  
ATOM   1816 1HE2 GLN A 118     -18.182  45.084 -37.433  1.00 11.95           H  
ATOM   1817 2HE2 GLN A 118     -17.264  46.187 -36.461  1.00 11.95           H  
ATOM   1818  N   SER A 119     -16.620  42.063 -30.689  1.00 12.96           N  
ATOM   1819  CA  SER A 119     -17.124  41.251 -29.597  1.00 12.96           C  
ATOM   1820  C   SER A 119     -16.542  41.735 -28.277  1.00 12.96           C  
ATOM   1821  O   SER A 119     -17.258  41.866 -27.278  1.00 12.96           O  
ATOM   1822  CB  SER A 119     -16.739  39.803 -29.825  1.00 12.96           C  
ATOM   1823  OG  SER A 119     -17.351  39.295 -30.986  1.00 12.96           O  
ATOM   1824  H   SER A 119     -16.103  41.607 -31.442  1.00 12.96           H  
ATOM   1825  HA  SER A 119     -18.210  41.343 -29.562  1.00 12.96           H  
ATOM   1826 1HB  SER A 119     -15.657  39.725 -29.918  1.00 12.96           H  
ATOM   1827 2HB  SER A 119     -17.039  39.212 -28.963  1.00 12.96           H  
ATOM   1828  HG  SER A 119     -16.954  39.800 -31.738  1.00 12.96           H  
ATOM   1829  N   GLN A 120     -15.247  42.048 -28.272  1.00 13.92           N  
ATOM   1830  CA  GLN A 120     -14.598  42.533 -27.069  1.00 13.92           C  
ATOM   1831  C   GLN A 120     -15.169  43.874 -26.649  1.00 13.92           C  
ATOM   1832  O   GLN A 120     -15.449  44.092 -25.473  1.00 13.92           O  
ATOM   1833  CB  GLN A 120     -13.093  42.638 -27.284  1.00 13.92           C  
ATOM   1834  CG  GLN A 120     -12.397  41.291 -27.423  1.00 13.92           C  
ATOM   1835  CD  GLN A 120     -10.938  41.417 -27.811  1.00 13.92           C  
ATOM   1836  OE1 GLN A 120     -10.463  42.482 -28.221  1.00 13.92           O  
ATOM   1837  NE2 GLN A 120     -10.209  40.314 -27.691  1.00 13.92           N  
ATOM   1838  H   GLN A 120     -14.692  41.921 -29.124  1.00 13.92           H  
ATOM   1839  HA  GLN A 120     -14.790  41.816 -26.266  1.00 13.92           H  
ATOM   1840 1HB  GLN A 120     -12.907  43.205 -28.203  1.00 13.92           H  
ATOM   1841 2HB  GLN A 120     -12.640  43.190 -26.462  1.00 13.92           H  
ATOM   1842 1HG  GLN A 120     -12.446  40.782 -26.460  1.00 13.92           H  
ATOM   1843 2HG  GLN A 120     -12.907  40.700 -28.175  1.00 13.92           H  
ATOM   1844 1HE2 GLN A 120      -9.239  40.326 -27.936  1.00 13.92           H  
ATOM   1845 2HE2 GLN A 120     -10.631  39.471 -27.359  1.00 13.92           H  
ATOM   1846  N   ASN A 121     -15.410  44.760 -27.621  1.00 14.60           N  
ATOM   1847  CA  ASN A 121     -15.950  46.068 -27.290  1.00 14.60           C  
ATOM   1848  C   ASN A 121     -17.337  45.924 -26.676  1.00 14.60           C  
ATOM   1849  O   ASN A 121     -17.673  46.598 -25.699  1.00 14.60           O  
ATOM   1850  CB  ASN A 121     -16.016  46.926 -28.536  1.00 14.60           C  
ATOM   1851  CG  ASN A 121     -14.656  47.373 -29.018  1.00 14.60           C  
ATOM   1852  OD1 ASN A 121     -13.668  47.391 -28.275  1.00 14.60           O  
ATOM   1853  ND2 ASN A 121     -14.592  47.731 -30.275  1.00 14.60           N  
ATOM   1854  H   ASN A 121     -15.166  44.545 -28.588  1.00 14.60           H  
ATOM   1855  HA  ASN A 121     -15.303  46.542 -26.552  1.00 14.60           H  
ATOM   1856 1HB  ASN A 121     -16.502  46.364 -29.333  1.00 14.60           H  
ATOM   1857 2HB  ASN A 121     -16.626  47.805 -28.334  1.00 14.60           H  
ATOM   1858 1HD2 ASN A 121     -13.723  48.032 -30.664  1.00 14.60           H  
ATOM   1859 2HD2 ASN A 121     -15.411  47.698 -30.844  1.00 14.60           H  
ATOM   1860  N   GLN A 122     -18.136  45.000 -27.213  1.00 14.76           N  
ATOM   1861  CA  GLN A 122     -19.473  44.778 -26.690  1.00 14.76           C  
ATOM   1862  C   GLN A 122     -19.409  44.230 -25.275  1.00 14.76           C  
ATOM   1863  O   GLN A 122     -20.139  44.685 -24.394  1.00 14.76           O  
ATOM   1864  CB  GLN A 122     -20.235  43.818 -27.602  1.00 14.76           C  
ATOM   1865  CG  GLN A 122     -20.591  44.413 -28.958  1.00 14.76           C  
ATOM   1866  CD  GLN A 122     -21.156  43.385 -29.921  1.00 14.76           C  
ATOM   1867  OE1 GLN A 122     -21.038  42.172 -29.715  1.00 14.76           O  
ATOM   1868  NE2 GLN A 122     -21.775  43.867 -30.993  1.00 14.76           N  
ATOM   1869  H   GLN A 122     -17.819  44.469 -28.027  1.00 14.76           H  
ATOM   1870  HA  GLN A 122     -19.997  45.732 -26.666  1.00 14.76           H  
ATOM   1871 1HB  GLN A 122     -19.624  42.931 -27.777  1.00 14.76           H  
ATOM   1872 2HB  GLN A 122     -21.150  43.492 -27.109  1.00 14.76           H  
ATOM   1873 1HG  GLN A 122     -21.348  45.181 -28.806  1.00 14.76           H  
ATOM   1874 2HG  GLN A 122     -19.708  44.856 -29.400  1.00 14.76           H  
ATOM   1875 1HE2 GLN A 122     -22.166  43.241 -31.668  1.00 14.76           H  
ATOM   1876 2HE2 GLN A 122     -21.847  44.855 -31.126  1.00 14.76           H  
ATOM   1877  N   ASN A 123     -18.482  43.306 -25.020  1.00 14.28           N  
ATOM   1878  CA  ASN A 123     -18.364  42.733 -23.687  1.00 14.28           C  
ATOM   1879  C   ASN A 123     -17.961  43.809 -22.683  1.00 14.28           C  
ATOM   1880  O   ASN A 123     -18.447  43.836 -21.539  1.00 14.28           O  
ATOM   1881  CB  ASN A 123     -17.345  41.615 -23.702  1.00 14.28           C  
ATOM   1882  CG  ASN A 123     -17.836  40.384 -24.425  1.00 14.28           C  
ATOM   1883  OD1 ASN A 123     -19.040  40.165 -24.602  1.00 14.28           O  
ATOM   1884  ND2 ASN A 123     -16.906  39.571 -24.858  1.00 14.28           N  
ATOM   1885  H   ASN A 123     -17.891  42.956 -25.775  1.00 14.28           H  
ATOM   1886  HA  ASN A 123     -19.336  42.338 -23.388  1.00 14.28           H  
ATOM   1887 1HB  ASN A 123     -16.434  41.966 -24.187  1.00 14.28           H  
ATOM   1888 2HB  ASN A 123     -17.089  41.346 -22.678  1.00 14.28           H  
ATOM   1889 1HD2 ASN A 123     -17.160  38.740 -25.351  1.00 14.28           H  
ATOM   1890 2HD2 ASN A 123     -15.945  39.785 -24.698  1.00 14.28           H  
ATOM   1891  N   GLN A 124     -17.084  44.721 -23.111  1.00 13.25           N  
ATOM   1892  CA  GLN A 124     -16.642  45.803 -22.249  1.00 13.25           C  
ATOM   1893  C   GLN A 124     -17.786  46.757 -21.957  1.00 13.25           C  
ATOM   1894  O   GLN A 124     -18.002  47.143 -20.810  1.00 13.25           O  
ATOM   1895  CB  GLN A 124     -15.481  46.552 -22.899  1.00 13.25           C  
ATOM   1896  CG  GLN A 124     -14.192  45.747 -22.979  1.00 13.25           C  
ATOM   1897  CD  GLN A 124     -13.125  46.430 -23.815  1.00 13.25           C  
ATOM   1898  OE1 GLN A 124     -13.401  47.369 -24.570  1.00 13.25           O  
ATOM   1899  NE2 GLN A 124     -11.889  45.956 -23.689  1.00 13.25           N  
ATOM   1900  H   GLN A 124     -16.694  44.641 -24.055  1.00 13.25           H  
ATOM   1901  HA  GLN A 124     -16.304  45.375 -21.304  1.00 13.25           H  
ATOM   1902 1HB  GLN A 124     -15.762  46.833 -23.916  1.00 13.25           H  
ATOM   1903 2HB  GLN A 124     -15.286  47.471 -22.349  1.00 13.25           H  
ATOM   1904 1HG  GLN A 124     -13.801  45.628 -21.970  1.00 13.25           H  
ATOM   1905 2HG  GLN A 124     -14.399  44.773 -23.404  1.00 13.25           H  
ATOM   1906 1HE2 GLN A 124     -11.143  46.362 -24.218  1.00 13.25           H  
ATOM   1907 2HE2 GLN A 124     -11.706  45.193 -23.069  1.00 13.25           H  
ATOM   1908  N   ASN A 125     -18.579  47.078 -22.983  1.00 11.94           N  
ATOM   1909  CA  ASN A 125     -19.690  47.997 -22.796  1.00 11.94           C  
ATOM   1910  C   ASN A 125     -20.728  47.391 -21.865  1.00 11.94           C  
ATOM   1911  O   ASN A 125     -21.259  48.065 -20.981  1.00 11.94           O  
ATOM   1912  CB  ASN A 125     -20.317  48.321 -24.133  1.00 11.94           C  
ATOM   1913  CG  ASN A 125     -19.445  49.205 -24.994  1.00 11.94           C  
ATOM   1914  OD1 ASN A 125     -18.546  49.904 -24.515  1.00 11.94           O  
ATOM   1915  ND2 ASN A 125     -19.698  49.175 -26.279  1.00 11.94           N  
ATOM   1916  H   ASN A 125     -18.369  46.727 -23.917  1.00 11.94           H  
ATOM   1917  HA  ASN A 125     -19.318  48.913 -22.336  1.00 11.94           H  
ATOM   1918 1HB  ASN A 125     -20.513  47.391 -24.671  1.00 11.94           H  
ATOM   1919 2HB  ASN A 125     -21.274  48.815 -23.972  1.00 11.94           H  
ATOM   1920 1HD2 ASN A 125     -19.155  49.729 -26.907  1.00 11.94           H  
ATOM   1921 2HD2 ASN A 125     -20.430  48.594 -26.628  1.00 11.94           H  
ATOM   1922  N   GLN A 126     -20.983  46.091 -22.024  1.00 10.69           N  
ATOM   1923  CA  GLN A 126     -21.948  45.412 -21.176  1.00 10.69           C  
ATOM   1924  C   GLN A 126     -21.460  45.388 -19.741  1.00 10.69           C  
ATOM   1925  O   GLN A 126     -22.228  45.660 -18.818  1.00 10.69           O  
ATOM   1926  CB  GLN A 126     -22.175  43.990 -21.680  1.00 10.69           C  
ATOM   1927  CG  GLN A 126     -22.923  43.910 -23.003  1.00 10.69           C  
ATOM   1928  CD  GLN A 126     -22.933  42.505 -23.577  1.00 10.69           C  
ATOM   1929  OE1 GLN A 126     -22.171  41.631 -23.150  1.00 10.69           O  
ATOM   1930  NE2 GLN A 126     -23.799  42.278 -24.559  1.00 10.69           N  
ATOM   1931  H   GLN A 126     -20.523  45.574 -22.774  1.00 10.69           H  
ATOM   1932  HA  GLN A 126     -22.888  45.959 -21.213  1.00 10.69           H  
ATOM   1933 1HB  GLN A 126     -21.207  43.504 -21.820  1.00 10.69           H  
ATOM   1934 2HB  GLN A 126     -22.723  43.419 -20.932  1.00 10.69           H  
ATOM   1935 1HG  GLN A 126     -23.956  44.208 -22.828  1.00 10.69           H  
ATOM   1936 2HG  GLN A 126     -22.467  44.582 -23.721  1.00 10.69           H  
ATOM   1937 1HE2 GLN A 126     -23.850  41.372 -24.980  1.00 10.69           H  
ATOM   1938 2HE2 GLN A 126     -24.397  43.013 -24.878  1.00 10.69           H  
ATOM   1939  N   SER A 127     -20.163  45.141 -19.546  1.00  9.78           N  
ATOM   1940  CA  SER A 127     -19.610  45.097 -18.207  1.00  9.78           C  
ATOM   1941  C   SER A 127     -19.750  46.463 -17.544  1.00  9.78           C  
ATOM   1942  O   SER A 127     -20.146  46.567 -16.381  1.00  9.78           O  
ATOM   1943  CB  SER A 127     -18.149  44.702 -18.277  1.00  9.78           C  
ATOM   1944  OG  SER A 127     -18.002  43.398 -18.787  1.00  9.78           O  
ATOM   1945  H   SER A 127     -19.556  44.920 -20.337  1.00  9.78           H  
ATOM   1946  HA  SER A 127     -20.163  44.360 -17.621  1.00  9.78           H  
ATOM   1947 1HB  SER A 127     -17.611  45.404 -18.911  1.00  9.78           H  
ATOM   1948 2HB  SER A 127     -17.713  44.758 -17.282  1.00  9.78           H  
ATOM   1949  HG  SER A 127     -18.292  43.447 -19.732  1.00  9.78           H  
ATOM   1950  N   GLN A 128     -19.477  47.527 -18.306  1.00  9.44           N  
ATOM   1951  CA  GLN A 128     -19.584  48.880 -17.785  1.00  9.44           C  
ATOM   1952  C   GLN A 128     -21.024  49.217 -17.431  1.00  9.44           C  
ATOM   1953  O   GLN A 128     -21.292  49.812 -16.382  1.00  9.44           O  
ATOM   1954  CB  GLN A 128     -19.056  49.872 -18.820  1.00  9.44           C  
ATOM   1955  CG  GLN A 128     -17.553  49.801 -19.024  1.00  9.44           C  
ATOM   1956  CD  GLN A 128     -17.087  50.637 -20.199  1.00  9.44           C  
ATOM   1957  OE1 GLN A 128     -17.884  51.071 -21.038  1.00  9.44           O  
ATOM   1958  NE2 GLN A 128     -15.780  50.866 -20.271  1.00  9.44           N  
ATOM   1959  H   GLN A 128     -19.149  47.385 -19.263  1.00  9.44           H  
ATOM   1960  HA  GLN A 128     -18.982  48.952 -16.881  1.00  9.44           H  
ATOM   1961 1HB  GLN A 128     -19.532  49.673 -19.780  1.00  9.44           H  
ATOM   1962 2HB  GLN A 128     -19.321  50.885 -18.526  1.00  9.44           H  
ATOM   1963 1HG  GLN A 128     -17.068  50.184 -18.128  1.00  9.44           H  
ATOM   1964 2HG  GLN A 128     -17.257  48.773 -19.186  1.00  9.44           H  
ATOM   1965 1HE2 GLN A 128     -15.410  51.406 -21.027  1.00  9.44           H  
ATOM   1966 2HE2 GLN A 128     -15.168  50.494 -19.574  1.00  9.44           H  
ATOM   1967  N   ASN A 129     -21.968  48.792 -18.272  1.00  9.79           N  
ATOM   1968  CA  ASN A 129     -23.370  49.067 -18.011  1.00  9.79           C  
ATOM   1969  C   ASN A 129     -23.824  48.349 -16.750  1.00  9.79           C  
ATOM   1970  O   ASN A 129     -24.531  48.922 -15.920  1.00  9.79           O  
ATOM   1971  CB  ASN A 129     -24.208  48.636 -19.194  1.00  9.79           C  
ATOM   1972  CG  ASN A 129     -24.034  49.539 -20.389  1.00  9.79           C  
ATOM   1973  OD1 ASN A 129     -23.608  50.697 -20.272  1.00  9.79           O  
ATOM   1974  ND2 ASN A 129     -24.349  49.021 -21.549  1.00  9.79           N  
ATOM   1975  H   ASN A 129     -21.704  48.310 -19.133  1.00  9.79           H  
ATOM   1976  HA  ASN A 129     -23.493  50.138 -17.850  1.00  9.79           H  
ATOM   1977 1HB  ASN A 129     -23.934  47.620 -19.477  1.00  9.79           H  
ATOM   1978 2HB  ASN A 129     -25.259  48.625 -18.906  1.00  9.79           H  
ATOM   1979 1HD2 ASN A 129     -24.249  49.564 -22.381  1.00  9.79           H  
ATOM   1980 2HD2 ASN A 129     -24.683  48.082 -21.601  1.00  9.79           H  
ATOM   1981  N   GLN A 130     -23.369  47.107 -16.573  1.00 10.80           N  
ATOM   1982  CA  GLN A 130     -23.738  46.344 -15.394  1.00 10.80           C  
ATOM   1983  C   GLN A 130     -23.147  46.977 -14.150  1.00 10.80           C  
ATOM   1984  O   GLN A 130     -23.835  47.115 -13.135  1.00 10.80           O  
ATOM   1985  CB  GLN A 130     -23.246  44.905 -15.533  1.00 10.80           C  
ATOM   1986  CG  GLN A 130     -23.991  44.102 -16.592  1.00 10.80           C  
ATOM   1987  CD  GLN A 130     -23.357  42.750 -16.858  1.00 10.80           C  
ATOM   1988  OE1 GLN A 130     -22.212  42.485 -16.475  1.00 10.80           O  
ATOM   1989  NE2 GLN A 130     -24.102  41.879 -17.530  1.00 10.80           N  
ATOM   1990  H   GLN A 130     -22.791  46.674 -17.293  1.00 10.80           H  
ATOM   1991  HA  GLN A 130     -24.820  46.343 -15.302  1.00 10.80           H  
ATOM   1992 1HB  GLN A 130     -22.188  44.913 -15.802  1.00 10.80           H  
ATOM   1993 2HB  GLN A 130     -23.337  44.392 -14.575  1.00 10.80           H  
ATOM   1994 1HG  GLN A 130     -25.008  43.933 -16.241  1.00 10.80           H  
ATOM   1995 2HG  GLN A 130     -24.014  44.664 -17.517  1.00 10.80           H  
ATOM   1996 1HE2 GLN A 130     -23.741  40.971 -17.742  1.00 10.80           H  
ATOM   1997 2HE2 GLN A 130     -25.022  42.134 -17.826  1.00 10.80           H  
ATOM   1998  N   ASN A 131     -21.901  47.441 -14.239  1.00 12.36           N  
ATOM   1999  CA  ASN A 131     -21.270  48.057 -13.089  1.00 12.36           C  
ATOM   2000  C   ASN A 131     -22.024  49.319 -12.707  1.00 12.36           C  
ATOM   2001  O   ASN A 131     -22.332  49.531 -11.533  1.00 12.36           O  
ATOM   2002  CB  ASN A 131     -19.823  48.377 -13.394  1.00 12.36           C  
ATOM   2003  CG  ASN A 131     -18.957  47.144 -13.479  1.00 12.36           C  
ATOM   2004  OD1 ASN A 131     -19.298  46.065 -12.976  1.00 12.36           O  
ATOM   2005  ND2 ASN A 131     -17.825  47.287 -14.124  1.00 12.36           N  
ATOM   2006  H   ASN A 131     -21.365  47.312 -15.098  1.00 12.36           H  
ATOM   2007  HA  ASN A 131     -21.321  47.367 -12.244  1.00 12.36           H  
ATOM   2008 1HB  ASN A 131     -19.765  48.914 -14.342  1.00 12.36           H  
ATOM   2009 2HB  ASN A 131     -19.426  49.033 -12.620  1.00 12.36           H  
ATOM   2010 1HD2 ASN A 131     -17.206  46.510 -14.222  1.00 12.36           H  
ATOM   2011 2HD2 ASN A 131     -17.587  48.171 -14.518  1.00 12.36           H  
ATOM   2012  N   GLN A 132     -22.415  50.117 -13.706  1.00 14.24           N  
ATOM   2013  CA  GLN A 132     -23.178  51.317 -13.418  1.00 14.24           C  
ATOM   2014  C   GLN A 132     -24.546  51.001 -12.857  1.00 14.24           C  
ATOM   2015  O   GLN A 132     -25.002  51.672 -11.939  1.00 14.24           O  
ATOM   2016  CB  GLN A 132     -23.336  52.189 -14.662  1.00 14.24           C  
ATOM   2017  CG  GLN A 132     -22.084  52.934 -15.084  1.00 14.24           C  
ATOM   2018  CD  GLN A 132     -21.650  53.985 -14.033  1.00 14.24           C  
ATOM   2019  OE1 GLN A 132     -22.459  54.790 -13.520  1.00 14.24           O  
ATOM   2020  NE2 GLN A 132     -20.356  53.983 -13.712  1.00 14.24           N  
ATOM   2021  H   GLN A 132     -22.147  49.904 -14.669  1.00 14.24           H  
ATOM   2022  HA  GLN A 132     -22.634  51.890 -12.669  1.00 14.24           H  
ATOM   2023 1HB  GLN A 132     -23.626  51.545 -15.499  1.00 14.24           H  
ATOM   2024 2HB  GLN A 132     -24.137  52.893 -14.512  1.00 14.24           H  
ATOM   2025 1HG  GLN A 132     -21.276  52.210 -15.204  1.00 14.24           H  
ATOM   2026 2HG  GLN A 132     -22.277  53.441 -16.029  1.00 14.24           H  
ATOM   2027 1HE2 GLN A 132     -20.003  54.639 -13.042  1.00 14.24           H  
ATOM   2028 2HE2 GLN A 132     -19.734  53.328 -14.145  1.00 14.24           H  
ATOM   2029  N   ASN A 133     -25.198  49.952 -13.332  1.00 16.15           N  
ATOM   2030  CA  ASN A 133     -26.506  49.651 -12.784  1.00 16.15           C  
ATOM   2031  C   ASN A 133     -26.371  49.288 -11.307  1.00 16.15           C  
ATOM   2032  O   ASN A 133     -27.154  49.732 -10.456  1.00 16.15           O  
ATOM   2033  CB  ASN A 133     -27.141  48.514 -13.561  1.00 16.15           C  
ATOM   2034  CG  ASN A 133     -27.590  48.926 -14.943  1.00 16.15           C  
ATOM   2035  OD1 ASN A 133     -27.802  50.111 -15.233  1.00 16.15           O  
ATOM   2036  ND2 ASN A 133     -27.734  47.955 -15.810  1.00 16.15           N  
ATOM   2037  H   ASN A 133     -24.817  49.401 -14.101  1.00 16.15           H  
ATOM   2038  HA  ASN A 133     -27.132  50.541 -12.857  1.00 16.15           H  
ATOM   2039 1HB  ASN A 133     -26.420  47.701 -13.657  1.00 16.15           H  
ATOM   2040 2HB  ASN A 133     -27.997  48.130 -13.009  1.00 16.15           H  
ATOM   2041 1HD2 ASN A 133     -28.022  48.160 -16.744  1.00 16.15           H  
ATOM   2042 2HD2 ASN A 133     -27.548  47.014 -15.537  1.00 16.15           H  
ATOM   2043  N   GLN A 134     -25.320  48.531 -10.989  1.00 17.71           N  
ATOM   2044  CA  GLN A 134     -25.083  48.109  -9.622  1.00 17.71           C  
ATOM   2045  C   GLN A 134     -24.707  49.279  -8.725  1.00 17.71           C  
ATOM   2046  O   GLN A 134     -25.252  49.414  -7.626  1.00 17.71           O  
ATOM   2047  CB  GLN A 134     -23.957  47.070  -9.603  1.00 17.71           C  
ATOM   2048  CG  GLN A 134     -24.333  45.737 -10.239  1.00 17.71           C  
ATOM   2049  CD  GLN A 134     -23.136  44.809 -10.403  1.00 17.71           C  
ATOM   2050  OE1 GLN A 134     -21.977  45.220 -10.284  1.00 17.71           O  
ATOM   2051  NE2 GLN A 134     -23.414  43.541 -10.687  1.00 17.71           N  
ATOM   2052  H   GLN A 134     -24.696  48.201 -11.729  1.00 17.71           H  
ATOM   2053  HA  GLN A 134     -25.995  47.660  -9.235  1.00 17.71           H  
ATOM   2054 1HB  GLN A 134     -23.095  47.464 -10.144  1.00 17.71           H  
ATOM   2055 2HB  GLN A 134     -23.644  46.892  -8.576  1.00 17.71           H  
ATOM   2056 1HG  GLN A 134     -25.059  45.241  -9.596  1.00 17.71           H  
ATOM   2057 2HG  GLN A 134     -24.771  45.917 -11.215  1.00 17.71           H  
ATOM   2058 1HE2 GLN A 134     -22.671  42.883 -10.812  1.00 17.71           H  
ATOM   2059 2HE2 GLN A 134     -24.365  43.245 -10.778  1.00 17.71           H  
ATOM   2060  N   HIS A 135     -23.841  50.169  -9.208  1.00 18.66           N  
ATOM   2061  CA  HIS A 135     -23.390  51.261  -8.364  1.00 18.66           C  
ATOM   2062  C   HIS A 135     -24.453  52.338  -8.228  1.00 18.66           C  
ATOM   2063  O   HIS A 135     -24.629  52.924  -7.160  1.00 18.66           O  
ATOM   2064  CB  HIS A 135     -22.090  51.870  -8.885  1.00 18.66           C  
ATOM   2065  CG  HIS A 135     -20.907  50.933  -8.819  1.00 18.66           C  
ATOM   2066  ND1 HIS A 135     -20.520  50.283  -7.656  1.00 18.66           N  
ATOM   2067  CD2 HIS A 135     -20.020  50.560  -9.773  1.00 18.66           C  
ATOM   2068  CE1 HIS A 135     -19.454  49.542  -7.908  1.00 18.66           C  
ATOM   2069  NE2 HIS A 135     -19.126  49.695  -9.184  1.00 18.66           N  
ATOM   2070  H   HIS A 135     -23.438  50.039 -10.137  1.00 18.66           H  
ATOM   2071  HA  HIS A 135     -23.187  50.877  -7.371  1.00 18.66           H  
ATOM   2072 1HB  HIS A 135     -22.230  52.163  -9.930  1.00 18.66           H  
ATOM   2073 2HB  HIS A 135     -21.853  52.766  -8.321  1.00 18.66           H  
ATOM   2074  HD1 HIS A 135     -20.986  50.313  -6.747  1.00 18.66           H  
ATOM   2075  HD2 HIS A 135     -19.920  50.817 -10.827  1.00 18.66           H  
ATOM   2076  HE1 HIS A 135     -18.997  48.947  -7.117  1.00 18.66           H  
ATOM   2077  N   GLN A 136     -25.197  52.606  -9.295  1.00 18.88           N  
ATOM   2078  CA  GLN A 136     -26.220  53.632  -9.202  1.00 18.88           C  
ATOM   2079  C   GLN A 136     -27.273  53.172  -8.196  1.00 18.88           C  
ATOM   2080  O   GLN A 136     -27.762  53.973  -7.387  1.00 18.88           O  
ATOM   2081  CB  GLN A 136     -26.801  53.929 -10.587  1.00 18.88           C  
ATOM   2082  CG  GLN A 136     -25.777  54.645 -11.510  1.00 18.88           C  
ATOM   2083  CD  GLN A 136     -26.294  54.978 -12.882  1.00 18.88           C  
ATOM   2084  OE1 GLN A 136     -27.503  55.107 -13.116  1.00 18.88           O  
ATOM   2085  NE2 GLN A 136     -25.375  55.176 -13.814  1.00 18.88           N  
ATOM   2086  H   GLN A 136     -25.051  52.130 -10.179  1.00 18.88           H  
ATOM   2087  HA  GLN A 136     -25.767  54.549  -8.829  1.00 18.88           H  
ATOM   2088 1HB  GLN A 136     -27.104  52.992 -11.064  1.00 18.88           H  
ATOM   2089 2HB  GLN A 136     -27.680  54.554 -10.486  1.00 18.88           H  
ATOM   2090 1HG  GLN A 136     -25.487  55.580 -11.044  1.00 18.88           H  
ATOM   2091 2HG  GLN A 136     -24.890  54.032 -11.624  1.00 18.88           H  
ATOM   2092 1HE2 GLN A 136     -25.641  55.491 -14.745  1.00 18.88           H  
ATOM   2093 2HE2 GLN A 136     -24.379  55.091 -13.596  1.00 18.88           H  
ATOM   2094  N   HIS A 137     -27.577  51.866  -8.190  1.00 18.46           N  
ATOM   2095  CA  HIS A 137     -28.505  51.276  -7.235  1.00 18.46           C  
ATOM   2096  C   HIS A 137     -27.981  51.444  -5.806  1.00 18.46           C  
ATOM   2097  O   HIS A 137     -28.692  51.932  -4.930  1.00 18.46           O  
ATOM   2098  CB  HIS A 137     -28.737  49.794  -7.541  1.00 18.46           C  
ATOM   2099  CG  HIS A 137     -29.699  49.108  -6.613  1.00 18.46           C  
ATOM   2100  ND1 HIS A 137     -31.069  49.306  -6.673  1.00 18.46           N  
ATOM   2101  CD2 HIS A 137     -29.490  48.228  -5.605  1.00 18.46           C  
ATOM   2102  CE1 HIS A 137     -31.657  48.573  -5.742  1.00 18.46           C  
ATOM   2103  NE2 HIS A 137     -30.724  47.909  -5.082  1.00 18.46           N  
ATOM   2104  H   HIS A 137     -27.169  51.240  -8.894  1.00 18.46           H  
ATOM   2105  HA  HIS A 137     -29.464  51.790  -7.299  1.00 18.46           H  
ATOM   2106 1HB  HIS A 137     -29.111  49.691  -8.561  1.00 18.46           H  
ATOM   2107 2HB  HIS A 137     -27.789  49.264  -7.496  1.00 18.46           H  
ATOM   2108  HD2 HIS A 137     -28.524  47.844  -5.275  1.00 18.46           H  
ATOM   2109  HE1 HIS A 137     -32.729  48.524  -5.551  1.00 18.46           H  
ATOM   2110  HE2 HIS A 137     -30.884  47.271  -4.314  1.00 18.46           H  
ATOM   2111  N   GLN A 138     -26.710  51.075  -5.582  1.00 17.61           N  
ATOM   2112  CA  GLN A 138     -26.091  51.141  -4.255  1.00 17.61           C  
ATOM   2113  C   GLN A 138     -26.067  52.549  -3.676  1.00 17.61           C  
ATOM   2114  O   GLN A 138     -26.282  52.735  -2.477  1.00 17.61           O  
ATOM   2115  CB  GLN A 138     -24.626  50.684  -4.340  1.00 17.61           C  
ATOM   2116  CG  GLN A 138     -24.386  49.210  -4.577  1.00 17.61           C  
ATOM   2117  CD  GLN A 138     -22.907  48.934  -4.947  1.00 17.61           C  
ATOM   2118  OE1 GLN A 138     -22.142  49.870  -5.270  1.00 17.61           O  
ATOM   2119  NE2 GLN A 138     -22.508  47.663  -4.901  1.00 17.61           N  
ATOM   2120  H   GLN A 138     -26.166  50.686  -6.353  1.00 17.61           H  
ATOM   2121  HA  GLN A 138     -26.650  50.496  -3.580  1.00 17.61           H  
ATOM   2122 1HB  GLN A 138     -24.138  51.229  -5.147  1.00 17.61           H  
ATOM   2123 2HB  GLN A 138     -24.114  50.963  -3.420  1.00 17.61           H  
ATOM   2124 1HG  GLN A 138     -24.601  48.679  -3.650  1.00 17.61           H  
ATOM   2125 2HG  GLN A 138     -25.032  48.844  -5.355  1.00 17.61           H  
ATOM   2126 1HE2 GLN A 138     -21.564  47.424  -5.129  1.00 17.61           H  
ATOM   2127 2HE2 GLN A 138     -23.154  46.945  -4.637  1.00 17.61           H  
ATOM   2128  N   HIS A 139     -25.820  53.539  -4.528  1.00 16.52           N  
ATOM   2129  CA  HIS A 139     -25.715  54.912  -4.066  1.00 16.52           C  
ATOM   2130  C   HIS A 139     -26.976  55.749  -4.297  1.00 16.52           C  
ATOM   2131  O   HIS A 139     -27.041  56.897  -3.854  1.00 16.52           O  
ATOM   2132  CB  HIS A 139     -24.511  55.564  -4.744  1.00 16.52           C  
ATOM   2133  CG  HIS A 139     -23.211  54.901  -4.358  1.00 16.52           C  
ATOM   2134  ND1 HIS A 139     -22.669  55.000  -3.089  1.00 16.52           N  
ATOM   2135  CD2 HIS A 139     -22.366  54.113  -5.065  1.00 16.52           C  
ATOM   2136  CE1 HIS A 139     -21.545  54.305  -3.041  1.00 16.52           C  
ATOM   2137  NE2 HIS A 139     -21.342  53.759  -4.225  1.00 16.52           N  
ATOM   2138  H   HIS A 139     -25.637  53.324  -5.510  1.00 16.52           H  
ATOM   2139  HA  HIS A 139     -25.526  54.909  -2.996  1.00 16.52           H  
ATOM   2140 1HB  HIS A 139     -24.626  55.494  -5.829  1.00 16.52           H  
ATOM   2141 2HB  HIS A 139     -24.462  56.619  -4.481  1.00 16.52           H  
ATOM   2142  HD2 HIS A 139     -22.477  53.812  -6.104  1.00 16.52           H  
ATOM   2143  HE1 HIS A 139     -20.898  54.198  -2.170  1.00 16.52           H  
ATOM   2144  HE2 HIS A 139     -20.562  53.171  -4.480  1.00 16.52           H  
ATOM   2145  N   LEU A 140     -27.984  55.179  -4.964  1.00 15.29           N  
ATOM   2146  CA  LEU A 140     -29.246  55.860  -5.255  1.00 15.29           C  
ATOM   2147  C   LEU A 140     -29.020  57.157  -6.026  1.00 15.29           C  
ATOM   2148  O   LEU A 140     -29.627  58.192  -5.740  1.00 15.29           O  
ATOM   2149  CB  LEU A 140     -30.007  56.136  -3.958  1.00 15.29           C  
ATOM   2150  CG  LEU A 140     -30.308  54.889  -3.113  1.00 15.29           C  
ATOM   2151  CD1 LEU A 140     -31.003  55.306  -1.830  1.00 15.29           C  
ATOM   2152  CD2 LEU A 140     -31.168  53.930  -3.924  1.00 15.29           C  
ATOM   2153  H   LEU A 140     -27.870  54.239  -5.339  1.00 15.29           H  
ATOM   2154  HA  LEU A 140     -29.848  55.197  -5.875  1.00 15.29           H  
ATOM   2155 1HB  LEU A 140     -29.450  56.837  -3.346  1.00 15.29           H  
ATOM   2156 2HB  LEU A 140     -30.960  56.594  -4.216  1.00 15.29           H  
ATOM   2157  HG  LEU A 140     -29.371  54.391  -2.848  1.00 15.29           H  
ATOM   2158 1HD1 LEU A 140     -31.208  54.423  -1.226  1.00 15.29           H  
ATOM   2159 2HD1 LEU A 140     -30.358  55.986  -1.273  1.00 15.29           H  
ATOM   2160 3HD1 LEU A 140     -31.940  55.807  -2.070  1.00 15.29           H  
ATOM   2161 1HD2 LEU A 140     -31.375  53.036  -3.333  1.00 15.29           H  
ATOM   2162 2HD2 LEU A 140     -32.106  54.415  -4.193  1.00 15.29           H  
ATOM   2163 3HD2 LEU A 140     -30.630  53.645  -4.833  1.00 15.29           H  
ATOM   2164  N   TYR A 141     -28.126  57.078  -7.003  1.00 14.05           N  
ATOM   2165  CA  TYR A 141     -27.761  58.215  -7.843  1.00 14.05           C  
ATOM   2166  C   TYR A 141     -27.679  57.810  -9.292  1.00 14.05           C  
ATOM   2167  O   TYR A 141     -26.925  56.910  -9.634  1.00 14.05           O  
ATOM   2168  CB  TYR A 141     -26.409  58.779  -7.405  1.00 14.05           C  
ATOM   2169  CG  TYR A 141     -25.907  59.918  -8.274  1.00 14.05           C  
ATOM   2170  CD1 TYR A 141     -26.460  61.181  -8.159  1.00 14.05           C  
ATOM   2171  CD2 TYR A 141     -24.887  59.687  -9.196  1.00 14.05           C  
ATOM   2172  CE1 TYR A 141     -25.997  62.213  -8.956  1.00 14.05           C  
ATOM   2173  CE2 TYR A 141     -24.425  60.719  -9.991  1.00 14.05           C  
ATOM   2174  CZ  TYR A 141     -24.975  61.976  -9.873  1.00 14.05           C  
ATOM   2175  OH  TYR A 141     -24.516  63.007 -10.663  1.00 14.05           O  
ATOM   2176  H   TYR A 141     -27.717  56.158  -7.169  1.00 14.05           H  
ATOM   2177  HA  TYR A 141     -28.528  58.984  -7.748  1.00 14.05           H  
ATOM   2178 1HB  TYR A 141     -26.484  59.138  -6.377  1.00 14.05           H  
ATOM   2179 2HB  TYR A 141     -25.665  57.983  -7.421  1.00 14.05           H  
ATOM   2180  HD1 TYR A 141     -27.259  61.362  -7.440  1.00 14.05           H  
ATOM   2181  HD2 TYR A 141     -24.454  58.693  -9.293  1.00 14.05           H  
ATOM   2182  HE1 TYR A 141     -26.431  63.207  -8.865  1.00 14.05           H  
ATOM   2183  HE2 TYR A 141     -23.628  60.539 -10.710  1.00 14.05           H  
ATOM   2184  HH  TYR A 141     -23.839  62.675 -11.255  1.00 14.05           H  
ATOM   2185  N   LEU A 142     -28.417  58.483 -10.157  1.00 12.97           N  
ATOM   2186  CA  LEU A 142     -28.372  58.106 -11.560  1.00 12.97           C  
ATOM   2187  C   LEU A 142     -27.270  58.844 -12.293  1.00 12.97           C  
ATOM   2188  O   LEU A 142     -26.981  60.002 -11.992  1.00 12.97           O  
ATOM   2189  CB  LEU A 142     -29.722  58.352 -12.218  1.00 12.97           C  
ATOM   2190  CG  LEU A 142     -30.867  57.563 -11.593  1.00 12.97           C  
ATOM   2191  CD1 LEU A 142     -32.166  57.920 -12.288  1.00 12.97           C  
ATOM   2192  CD2 LEU A 142     -30.550  56.072 -11.695  1.00 12.97           C  
ATOM   2193  H   LEU A 142     -29.017  59.234  -9.844  1.00 12.97           H  
ATOM   2194  HA  LEU A 142     -28.163  57.042 -11.619  1.00 12.97           H  
ATOM   2195 1HB  LEU A 142     -29.959  59.412 -12.156  1.00 12.97           H  
ATOM   2196 2HB  LEU A 142     -29.651  58.072 -13.270  1.00 12.97           H  
ATOM   2197  HG  LEU A 142     -30.966  57.835 -10.542  1.00 12.97           H  
ATOM   2198 1HD1 LEU A 142     -32.987  57.364 -11.835  1.00 12.97           H  
ATOM   2199 2HD1 LEU A 142     -32.352  58.989 -12.184  1.00 12.97           H  
ATOM   2200 3HD1 LEU A 142     -32.095  57.664 -13.344  1.00 12.97           H  
ATOM   2201 1HD2 LEU A 142     -31.354  55.493 -11.242  1.00 12.97           H  
ATOM   2202 2HD2 LEU A 142     -30.446  55.790 -12.745  1.00 12.97           H  
ATOM   2203 3HD2 LEU A 142     -29.615  55.862 -11.175  1.00 12.97           H  
ATOM   2204  N   TYR A 143     -26.679  58.175 -13.274  1.00 12.17           N  
ATOM   2205  CA  TYR A 143     -25.599  58.754 -14.062  1.00 12.17           C  
ATOM   2206  C   TYR A 143     -25.563  58.245 -15.505  1.00 12.17           C  
ATOM   2207  O   TYR A 143     -25.724  57.047 -15.780  1.00 12.17           O  
ATOM   2208  CB  TYR A 143     -24.262  58.488 -13.359  1.00 12.17           C  
ATOM   2209  CG  TYR A 143     -23.070  59.021 -14.077  1.00 12.17           C  
ATOM   2210  CD1 TYR A 143     -22.728  60.354 -13.953  1.00 12.17           C  
ATOM   2211  CD2 TYR A 143     -22.307  58.170 -14.865  1.00 12.17           C  
ATOM   2212  CE1 TYR A 143     -21.622  60.843 -14.618  1.00 12.17           C  
ATOM   2213  CE2 TYR A 143     -21.202  58.655 -15.530  1.00 12.17           C  
ATOM   2214  CZ  TYR A 143     -20.857  59.988 -15.409  1.00 12.17           C  
ATOM   2215  OH  TYR A 143     -19.752  60.477 -16.071  1.00 12.17           O  
ATOM   2216  H   TYR A 143     -26.981  57.226 -13.464  1.00 12.17           H  
ATOM   2217  HA  TYR A 143     -25.754  59.832 -14.107  1.00 12.17           H  
ATOM   2218 1HB  TYR A 143     -24.287  58.936 -12.372  1.00 12.17           H  
ATOM   2219 2HB  TYR A 143     -24.117  57.430 -13.217  1.00 12.17           H  
ATOM   2220  HD1 TYR A 143     -23.333  61.016 -13.332  1.00 12.17           H  
ATOM   2221  HD2 TYR A 143     -22.582  57.118 -14.957  1.00 12.17           H  
ATOM   2222  HE1 TYR A 143     -21.350  61.893 -14.523  1.00 12.17           H  
ATOM   2223  HE2 TYR A 143     -20.602  57.988 -16.149  1.00 12.17           H  
ATOM   2224  HH  TYR A 143     -19.366  59.778 -16.604  1.00 12.17           H  
ATOM   2225  N   LEU A 144     -25.331  59.178 -16.420  1.00 11.66           N  
ATOM   2226  CA  LEU A 144     -25.211  58.888 -17.837  1.00 11.66           C  
ATOM   2227  C   LEU A 144     -24.592  60.086 -18.542  1.00 11.66           C  
ATOM   2228  O   LEU A 144     -23.696  59.931 -19.372  1.00 11.66           O  
ATOM   2229  OXT LEU A 144     -24.787  61.202 -18.061  1.00 11.66           O  
ATOM   2230  CB  LEU A 144     -26.588  58.570 -18.439  1.00 11.66           C  
ATOM   2231  CG  LEU A 144     -26.612  58.237 -19.932  1.00 11.66           C  
ATOM   2232  CD1 LEU A 144     -25.871  56.928 -20.164  1.00 11.66           C  
ATOM   2233  CD2 LEU A 144     -28.057  58.132 -20.397  1.00 11.66           C  
ATOM   2234  H   LEU A 144     -25.223  60.134 -16.113  1.00 11.66           H  
ATOM   2235  HA  LEU A 144     -24.553  58.028 -17.967  1.00 11.66           H  
ATOM   2236 1HB  LEU A 144     -27.013  57.715 -17.913  1.00 11.66           H  
ATOM   2237 2HB  LEU A 144     -27.244  59.426 -18.282  1.00 11.66           H  
ATOM   2238  HG  LEU A 144     -26.104  59.021 -20.494  1.00 11.66           H  
ATOM   2239 1HD1 LEU A 144     -25.880  56.687 -21.226  1.00 11.66           H  
ATOM   2240 2HD1 LEU A 144     -24.840  57.029 -19.823  1.00 11.66           H  
ATOM   2241 3HD1 LEU A 144     -26.361  56.131 -19.605  1.00 11.66           H  
ATOM   2242 1HD2 LEU A 144     -28.083  57.894 -21.460  1.00 11.66           H  
ATOM   2243 2HD2 LEU A 144     -28.561  57.345 -19.835  1.00 11.66           H  
ATOM   2244 3HD2 LEU A 144     -28.564  59.082 -20.224  1.00 11.66           H  
TER    2245
ENDMDL

REMARK ID 671346 MODEL 2 mnacolalt
PFRMAT TS
TARGET mnacolalt
AUTHOR BAKER-ROBETTA
METHOD    ROSETTA provides both ab initio and
METHOD    comparative models of protein domains.
METHOD    Comparative models are built from structures
METHOD    detected and aligned by HHSEARCH, SPARKS, and
METHOD    Raptor. Loop regions are assembled from fragments and 
METHOD    optimized to fit the aligned template structures.
METHOD    De novo models are built using the Rosetta de
METHOD    novo protocol.  The procedure is fully automated.
MODEL     2
PARENT N/A
REMARK PARENT    N/A
REMARK PARSRC    RoseTTAFold
REMARK SCORE     0.00
ATOM      1  N   ASP A   1       2.277   0.679   1.072  1.00 12.57           N  
ATOM      2  CA  ASP A   1       3.117   0.619  -0.116  1.00 12.57           C  
ATOM      3  C   ASP A   1       3.124   1.919  -0.920  1.00 12.57           C  
ATOM      4  O   ASP A   1       4.177   2.352  -1.387  1.00 12.57           O  
ATOM      5  CB  ASP A   1       2.660  -0.517  -1.036  1.00 12.57           C  
ATOM      6  CG  ASP A   1       2.824  -1.910  -0.419  1.00 12.57           C  
ATOM      7  OD1 ASP A   1       3.916  -2.244  -0.019  1.00 12.57           O  
ATOM      8  OD2 ASP A   1       1.850  -2.624  -0.357  1.00 12.57           O  
ATOM      9 1H   ASP A   1       2.538  -0.072   1.696  1.00 12.57           H  
ATOM     10 2H   ASP A   1       2.414   1.562   1.539  1.00 12.57           H  
ATOM     11 3H   ASP A   1       1.307   0.573   0.814  1.00 12.57           H  
ATOM     12  HA  ASP A   1       4.140   0.415   0.203  1.00 12.57           H  
ATOM     13 1HB  ASP A   1       1.612  -0.372  -1.297  1.00 12.57           H  
ATOM     14 2HB  ASP A   1       3.230  -0.477  -1.965  1.00 12.57           H  
ATOM     15  N   VAL A   2       1.955   2.548  -1.086  1.00 12.67           N  
ATOM     16  CA  VAL A   2       1.857   3.761  -1.907  1.00 12.67           C  
ATOM     17  C   VAL A   2       1.346   5.003  -1.173  1.00 12.67           C  
ATOM     18  O   VAL A   2       0.940   5.980  -1.809  1.00 12.67           O  
ATOM     19  CB  VAL A   2       0.938   3.494  -3.107  1.00 12.67           C  
ATOM     20  CG1 VAL A   2       1.549   2.427  -4.009  1.00 12.67           C  
ATOM     21  CG2 VAL A   2      -0.424   3.057  -2.602  1.00 12.67           C  
ATOM     22  H   VAL A   2       1.103   2.184  -0.691  1.00 12.67           H  
ATOM     23  HA  VAL A   2       2.852   3.989  -2.290  1.00 12.67           H  
ATOM     24  HB  VAL A   2       0.841   4.409  -3.692  1.00 12.67           H  
ATOM     25 1HG1 VAL A   2       0.896   2.257  -4.864  1.00 12.67           H  
ATOM     26 2HG1 VAL A   2       2.526   2.764  -4.359  1.00 12.67           H  
ATOM     27 3HG1 VAL A   2       1.665   1.498  -3.459  1.00 12.67           H  
ATOM     28 1HG2 VAL A   2      -1.086   2.879  -3.449  1.00 12.67           H  
ATOM     29 2HG2 VAL A   2      -0.323   2.142  -2.022  1.00 12.67           H  
ATOM     30 3HG2 VAL A   2      -0.845   3.843  -1.971  1.00 12.67           H  
ATOM     31  N   SER A   3       1.381   4.999   0.160  1.00 12.81           N  
ATOM     32  CA  SER A   3       0.882   6.147   0.928  1.00 12.81           C  
ATOM     33  C   SER A   3       1.891   7.293   0.926  1.00 12.81           C  
ATOM     34  O   SER A   3       2.462   7.670   1.952  1.00 12.81           O  
ATOM     35  CB  SER A   3       0.574   5.746   2.361  1.00 12.81           C  
ATOM     36  OG  SER A   3      -0.452   4.787   2.417  1.00 12.81           O  
ATOM     37  H   SER A   3       1.748   4.198   0.641  1.00 12.81           H  
ATOM     38  HA  SER A   3      -0.037   6.502   0.461  1.00 12.81           H  
ATOM     39 1HB  SER A   3       1.474   5.349   2.831  1.00 12.81           H  
ATOM     40 2HB  SER A   3       0.277   6.632   2.922  1.00 12.81           H  
ATOM     41  HG  SER A   3      -0.700   4.717   3.347  1.00 12.81           H  
ATOM     42  N   LEU A   4       2.075   7.880  -0.245  1.00 12.98           N  
ATOM     43  CA  LEU A   4       3.077   8.908  -0.460  1.00 12.98           C  
ATOM     44  C   LEU A   4       2.625  10.280  -0.018  1.00 12.98           C  
ATOM     45  O   LEU A   4       2.406  11.174  -0.830  1.00 12.98           O  
ATOM     46  CB  LEU A   4       3.474   8.949  -1.934  1.00 12.98           C  
ATOM     47  CG  LEU A   4       4.099   7.670  -2.463  1.00 12.98           C  
ATOM     48  CD1 LEU A   4       4.378   7.826  -3.938  1.00 12.98           C  
ATOM     49  CD2 LEU A   4       5.371   7.385  -1.687  1.00 12.98           C  
ATOM     50  H   LEU A   4       1.530   7.521  -1.025  1.00 12.98           H  
ATOM     51  HA  LEU A   4       3.960   8.646   0.121  1.00 12.98           H  
ATOM     52 1HB  LEU A   4       2.584   9.152  -2.525  1.00 12.98           H  
ATOM     53 2HB  LEU A   4       4.181   9.754  -2.087  1.00 12.98           H  
ATOM     54  HG  LEU A   4       3.404   6.842  -2.338  1.00 12.98           H  
ATOM     55 1HD1 LEU A   4       4.821   6.907  -4.324  1.00 12.98           H  
ATOM     56 2HD1 LEU A   4       3.445   8.027  -4.464  1.00 12.98           H  
ATOM     57 3HD1 LEU A   4       5.069   8.655  -4.091  1.00 12.98           H  
ATOM     58 1HD2 LEU A   4       5.824   6.464  -2.058  1.00 12.98           H  
ATOM     59 2HD2 LEU A   4       6.068   8.211  -1.815  1.00 12.98           H  
ATOM     60 3HD2 LEU A   4       5.133   7.271  -0.629  1.00 12.98           H  
ATOM     61  N   ILE A   5       2.521  10.438   1.294  1.00 13.18           N  
ATOM     62  CA  ILE A   5       2.135  11.712   1.890  1.00 13.18           C  
ATOM     63  C   ILE A   5       3.237  12.726   1.597  1.00 13.18           C  
ATOM     64  O   ILE A   5       2.965  13.838   1.135  1.00 13.18           O  
ATOM     65  CB  ILE A   5       1.939  11.557   3.404  1.00 13.18           C  
ATOM     66  CG1 ILE A   5       0.724  10.664   3.663  1.00 13.18           C  
ATOM     67  CG2 ILE A   5       1.771  12.920   4.051  1.00 13.18           C  
ATOM     68  CD1 ILE A   5       0.602  10.211   5.090  1.00 13.18           C  
ATOM     69  H   ILE A   5       2.692   9.614   1.869  1.00 13.18           H  
ATOM     70  HA  ILE A   5       1.209  12.057   1.438  1.00 13.18           H  
ATOM     71  HB  ILE A   5       2.806  11.061   3.833  1.00 13.18           H  
ATOM     72 1HG1 ILE A   5      -0.178  11.209   3.392  1.00 13.18           H  
ATOM     73 2HG1 ILE A   5       0.799   9.777   3.028  1.00 13.18           H  
ATOM     74 1HG2 ILE A   5       1.638  12.801   5.125  1.00 13.18           H  
ATOM     75 2HG2 ILE A   5       2.662  13.526   3.860  1.00 13.18           H  
ATOM     76 3HG2 ILE A   5       0.898  13.418   3.630  1.00 13.18           H  
ATOM     77 1HD1 ILE A   5      -0.280   9.579   5.195  1.00 13.18           H  
ATOM     78 2HD1 ILE A   5       1.491   9.642   5.367  1.00 13.18           H  
ATOM     79 3HD1 ILE A   5       0.506  11.078   5.741  1.00 13.18           H  
ATOM     80  N   LEU A   6       4.474  12.271   1.822  1.00 13.38           N  
ATOM     81  CA  LEU A   6       5.727  12.986   1.607  1.00 13.38           C  
ATOM     82  C   LEU A   6       5.876  14.285   2.400  1.00 13.38           C  
ATOM     83  O   LEU A   6       4.937  14.779   3.024  1.00 13.38           O  
ATOM     84  CB  LEU A   6       5.879  13.256   0.104  1.00 13.38           C  
ATOM     85  CG  LEU A   6       5.931  11.976  -0.772  1.00 13.38           C  
ATOM     86  CD1 LEU A   6       5.933  12.354  -2.234  1.00 13.38           C  
ATOM     87  CD2 LEU A   6       7.149  11.160  -0.416  1.00 13.38           C  
ATOM     88  H   LEU A   6       4.539  11.334   2.187  1.00 13.38           H  
ATOM     89  HA  LEU A   6       6.537  12.324   1.910  1.00 13.38           H  
ATOM     90 1HB  LEU A   6       5.049  13.867  -0.239  1.00 13.38           H  
ATOM     91 2HB  LEU A   6       6.797  13.815  -0.064  1.00 13.38           H  
ATOM     92  HG  LEU A   6       5.060  11.391  -0.588  1.00 13.38           H  
ATOM     93 1HD1 LEU A   6       5.951  11.450  -2.844  1.00 13.38           H  
ATOM     94 2HD1 LEU A   6       5.031  12.926  -2.459  1.00 13.38           H  
ATOM     95 3HD1 LEU A   6       6.812  12.957  -2.452  1.00 13.38           H  
ATOM     96 1HD2 LEU A   6       7.172  10.257  -1.024  1.00 13.38           H  
ATOM     97 2HD2 LEU A   6       8.049  11.747  -0.603  1.00 13.38           H  
ATOM     98 3HD2 LEU A   6       7.107  10.886   0.638  1.00 13.38           H  
ATOM     99  N   SER A   7       7.105  14.789   2.434  1.00 13.56           N  
ATOM    100  CA  SER A   7       7.425  16.027   3.130  1.00 13.56           C  
ATOM    101  C   SER A   7       6.773  17.230   2.446  1.00 13.56           C  
ATOM    102  O   SER A   7       6.688  17.244   1.225  1.00 13.56           O  
ATOM    103  CB  SER A   7       8.931  16.257   3.148  1.00 13.56           C  
ATOM    104  OG  SER A   7       9.245  17.514   3.720  1.00 13.56           O  
ATOM    105  H   SER A   7       7.838  14.313   1.926  1.00 13.56           H  
ATOM    106  HA  SER A   7       7.086  15.913   4.153  1.00 13.56           H  
ATOM    107 1HB  SER A   7       9.415  15.463   3.716  1.00 13.56           H  
ATOM    108 2HB  SER A   7       9.317  16.214   2.128  1.00 13.56           H  
ATOM    109  HG  SER A   7       8.848  17.500   4.599  1.00 13.56           H  
ATOM    110  N   PRO A   8       6.315  18.256   3.195  1.00 13.72           N  
ATOM    111  CA  PRO A   8       5.870  19.553   2.697  1.00 13.72           C  
ATOM    112  C   PRO A   8       6.953  20.291   1.892  1.00 13.72           C  
ATOM    113  O   PRO A   8       6.647  21.239   1.167  1.00 13.72           O  
ATOM    114  CB  PRO A   8       5.540  20.314   3.987  1.00 13.72           C  
ATOM    115  CG  PRO A   8       5.198  19.244   4.993  1.00 13.72           C  
ATOM    116  CD  PRO A   8       6.093  18.075   4.651  1.00 13.72           C  
ATOM    117  HA  PRO A   8       4.968  19.409   2.083  1.00 13.72           H  
ATOM    118 1HB  PRO A   8       6.406  20.923   4.288  1.00 13.72           H  
ATOM    119 2HB  PRO A   8       4.708  21.011   3.807  1.00 13.72           H  
ATOM    120 1HG  PRO A   8       5.366  19.621   6.013  1.00 13.72           H  
ATOM    121 2HG  PRO A   8       4.129  18.988   4.922  1.00 13.72           H  
ATOM    122 1HD  PRO A   8       7.031  18.124   5.214  1.00 13.72           H  
ATOM    123 2HD  PRO A   8       5.513  17.159   4.853  1.00 13.72           H  
ATOM    124  N   ARG A   9       8.225  19.905   2.067  1.00 13.89           N  
ATOM    125  CA  ARG A   9       9.324  20.544   1.352  1.00 13.89           C  
ATOM    126  C   ARG A   9       9.301  20.136  -0.115  1.00 13.89           C  
ATOM    127  O   ARG A   9       8.865  19.035  -0.456  1.00 13.89           O  
ATOM    128  CB  ARG A   9      10.653  20.137   1.959  1.00 13.89           C  
ATOM    129  CG  ARG A   9      10.894  20.649   3.366  1.00 13.89           C  
ATOM    130  CD  ARG A   9      12.173  20.131   3.923  1.00 13.89           C  
ATOM    131  NE  ARG A   9      12.134  18.680   4.137  1.00 13.89           N  
ATOM    132  CZ  ARG A   9      13.203  17.941   4.523  1.00 13.89           C  
ATOM    133  NH1 ARG A   9      14.364  18.530   4.732  1.00 13.89           N  
ATOM    134  NH2 ARG A   9      13.095  16.633   4.695  1.00 13.89           N  
ATOM    135  H   ARG A   9       8.461  19.126   2.679  1.00 13.89           H  
ATOM    136  HA  ARG A   9       9.209  21.626   1.422  1.00 13.89           H  
ATOM    137 1HB  ARG A   9      10.717  19.050   1.984  1.00 13.89           H  
ATOM    138 2HB  ARG A   9      11.466  20.496   1.328  1.00 13.89           H  
ATOM    139 1HG  ARG A   9      10.934  21.737   3.357  1.00 13.89           H  
ATOM    140 2HG  ARG A   9      10.077  20.320   4.014  1.00 13.89           H  
ATOM    141 1HD  ARG A   9      12.982  20.350   3.228  1.00 13.89           H  
ATOM    142 2HD  ARG A   9      12.376  20.612   4.879  1.00 13.89           H  
ATOM    143  HE  ARG A   9      11.239  18.201   3.981  1.00 13.89           H  
ATOM    144 1HH1 ARG A   9      14.454  19.528   4.604  1.00 13.89           H  
ATOM    145 2HH1 ARG A   9      15.162  17.984   5.021  1.00 13.89           H  
ATOM    146 1HH2 ARG A   9      12.212  16.168   4.539  1.00 13.89           H  
ATOM    147 2HH2 ARG A   9      13.898  16.097   4.983  1.00 13.89           H  
ATOM    148  N   LEU A  10       9.790  21.008  -0.995  1.00 14.02           N  
ATOM    149  CA  LEU A  10       9.809  20.689  -2.420  1.00 14.02           C  
ATOM    150  C   LEU A  10       8.380  20.354  -2.839  1.00 14.02           C  
ATOM    151  O   LEU A  10       7.535  21.244  -2.863  1.00 14.02           O  
ATOM    152  CB  LEU A  10      10.780  19.532  -2.711  1.00 14.02           C  
ATOM    153  CG  LEU A  10      12.231  19.785  -2.300  1.00 14.02           C  
ATOM    154  CD1 LEU A  10      13.039  18.527  -2.539  1.00 14.02           C  
ATOM    155  CD2 LEU A  10      12.782  20.955  -3.096  1.00 14.02           C  
ATOM    156  H   LEU A  10      10.135  21.902  -0.677  1.00 14.02           H  
ATOM    157  HA  LEU A  10      10.136  21.567  -2.976  1.00 14.02           H  
ATOM    158 1HB  LEU A  10      10.463  18.633  -2.202  1.00 14.02           H  
ATOM    159 2HB  LEU A  10      10.775  19.340  -3.784  1.00 14.02           H  
ATOM    160  HG  LEU A  10      12.276  20.018  -1.238  1.00 14.02           H  
ATOM    161 1HD1 LEU A  10      14.074  18.696  -2.239  1.00 14.02           H  
ATOM    162 2HD1 LEU A  10      12.620  17.710  -1.951  1.00 14.02           H  
ATOM    163 3HD1 LEU A  10      13.005  18.269  -3.596  1.00 14.02           H  
ATOM    164 1HD2 LEU A  10      13.817  21.139  -2.804  1.00 14.02           H  
ATOM    165 2HD2 LEU A  10      12.743  20.723  -4.161  1.00 14.02           H  
ATOM    166 3HD2 LEU A  10      12.185  21.844  -2.897  1.00 14.02           H  
ATOM    167  N   SER A  11       8.110  19.094  -3.199  1.00 14.02           N  
ATOM    168  CA  SER A  11       6.767  18.694  -3.600  1.00 14.02           C  
ATOM    169  C   SER A  11       6.059  19.724  -4.480  1.00 14.02           C  
ATOM    170  O   SER A  11       4.963  20.150  -4.117  1.00 14.02           O  
ATOM    171  CB  SER A  11       5.930  18.412  -2.366  1.00 14.02           C  
ATOM    172  OG  SER A  11       6.456  17.340  -1.634  1.00 14.02           O  
ATOM    173  H   SER A  11       8.836  18.398  -3.146  1.00 14.02           H  
ATOM    174  HA  SER A  11       6.850  17.760  -4.157  1.00 14.02           H  
ATOM    175 1HB  SER A  11       5.906  19.300  -1.733  1.00 14.02           H  
ATOM    176 2HB  SER A  11       4.910  18.199  -2.658  1.00 14.02           H  
ATOM    177  HG  SER A  11       7.200  17.709  -1.107  1.00 14.02           H  
ATOM    178  N   PRO A  12       6.570  20.021  -5.700  1.00 13.83           N  
ATOM    179  CA  PRO A  12       6.173  21.109  -6.598  1.00 13.83           C  
ATOM    180  C   PRO A  12       4.668  21.298  -6.762  1.00 13.83           C  
ATOM    181  O   PRO A  12       4.212  22.411  -7.009  1.00 13.83           O  
ATOM    182  CB  PRO A  12       6.804  20.680  -7.928  1.00 13.83           C  
ATOM    183  CG  PRO A  12       8.018  19.884  -7.527  1.00 13.83           C  
ATOM    184  CD  PRO A  12       7.591  19.116  -6.300  1.00 13.83           C  
ATOM    185  HA  PRO A  12       6.638  22.039  -6.242  1.00 13.83           H  
ATOM    186 1HB  PRO A  12       6.082  20.095  -8.519  1.00 13.83           H  
ATOM    187 2HB  PRO A  12       7.057  21.572  -8.524  1.00 13.83           H  
ATOM    188 1HG  PRO A  12       8.329  19.225  -8.353  1.00 13.83           H  
ATOM    189 2HG  PRO A  12       8.863  20.561  -7.329  1.00 13.83           H  
ATOM    190 1HD  PRO A  12       7.137  18.154  -6.579  1.00 13.83           H  
ATOM    191 2HD  PRO A  12       8.471  18.993  -5.680  1.00 13.83           H  
ATOM    192  N   ARG A  13       3.873  20.242  -6.607  1.00 13.44           N  
ATOM    193  CA  ARG A  13       2.419  20.357  -6.749  1.00 13.44           C  
ATOM    194  C   ARG A  13       1.831  21.361  -5.733  1.00 13.44           C  
ATOM    195  O   ARG A  13       0.746  21.909  -5.936  1.00 13.44           O  
ATOM    196  CB  ARG A  13       1.746  19.008  -6.514  1.00 13.44           C  
ATOM    197  CG  ARG A  13       1.805  18.527  -5.060  1.00 13.44           C  
ATOM    198  CD  ARG A  13       1.262  17.159  -4.862  1.00 13.44           C  
ATOM    199  NE  ARG A  13       1.250  16.786  -3.437  1.00 13.44           N  
ATOM    200  CZ  ARG A  13       2.281  16.233  -2.758  1.00 13.44           C  
ATOM    201  NH1 ARG A  13       3.409  15.955  -3.369  1.00 13.44           N  
ATOM    202  NH2 ARG A  13       2.147  15.964  -1.472  1.00 13.44           N  
ATOM    203  H   ARG A  13       4.272  19.344  -6.382  1.00 13.44           H  
ATOM    204  HA  ARG A  13       2.193  20.703  -7.758  1.00 13.44           H  
ATOM    205 1HB  ARG A  13       0.698  19.066  -6.802  1.00 13.44           H  
ATOM    206 2HB  ARG A  13       2.219  18.250  -7.136  1.00 13.44           H  
ATOM    207 1HG  ARG A  13       2.836  18.551  -4.704  1.00 13.44           H  
ATOM    208 2HG  ARG A  13       1.196  19.192  -4.460  1.00 13.44           H  
ATOM    209 1HD  ARG A  13       0.241  17.111  -5.237  1.00 13.44           H  
ATOM    210 2HD  ARG A  13       1.882  16.440  -5.398  1.00 13.44           H  
ATOM    211  HE  ARG A  13       0.403  16.977  -2.919  1.00 13.44           H  
ATOM    212 1HH1 ARG A  13       3.515  16.152  -4.353  1.00 13.44           H  
ATOM    213 2HH1 ARG A  13       4.168  15.527  -2.848  1.00 13.44           H  
ATOM    214 1HH2 ARG A  13       1.279  16.168  -0.997  1.00 13.44           H  
ATOM    215 2HH2 ARG A  13       2.916  15.542  -0.951  1.00 13.44           H  
ATOM    216  N   LEU A  14       2.570  21.599  -4.642  1.00 12.90           N  
ATOM    217  CA  LEU A  14       2.180  22.494  -3.562  1.00 12.90           C  
ATOM    218  C   LEU A  14       2.797  23.885  -3.747  1.00 12.90           C  
ATOM    219  O   LEU A  14       2.632  24.763  -2.897  1.00 12.90           O  
ATOM    220  CB  LEU A  14       2.676  21.934  -2.223  1.00 12.90           C  
ATOM    221  CG  LEU A  14       2.184  20.525  -1.847  1.00 12.90           C  
ATOM    222  CD1 LEU A  14       2.817  20.108  -0.521  1.00 12.90           C  
ATOM    223  CD2 LEU A  14       0.664  20.504  -1.786  1.00 12.90           C  
ATOM    224  H   LEU A  14       3.461  21.112  -4.552  1.00 12.90           H  
ATOM    225  HA  LEU A  14       1.095  22.584  -3.553  1.00 12.90           H  
ATOM    226 1HB  LEU A  14       3.770  21.892  -2.259  1.00 12.90           H  
ATOM    227 2HB  LEU A  14       2.386  22.618  -1.428  1.00 12.90           H  
ATOM    228  HG  LEU A  14       2.529  19.823  -2.594  1.00 12.90           H  
ATOM    229 1HD1 LEU A  14       2.497  19.099  -0.265  1.00 12.90           H  
ATOM    230 2HD1 LEU A  14       3.905  20.129  -0.615  1.00 12.90           H  
ATOM    231 3HD1 LEU A  14       2.508  20.798   0.262  1.00 12.90           H  
ATOM    232 1HD2 LEU A  14       0.325  19.500  -1.534  1.00 12.90           H  
ATOM    233 2HD2 LEU A  14       0.320  21.205  -1.027  1.00 12.90           H  
ATOM    234 3HD2 LEU A  14       0.257  20.793  -2.757  1.00 12.90           H  
ATOM    235  N   SER A  15       3.513  24.074  -4.857  1.00 12.33           N  
ATOM    236  CA  SER A  15       4.220  25.306  -5.167  1.00 12.33           C  
ATOM    237  C   SER A  15       3.872  25.832  -6.570  1.00 12.33           C  
ATOM    238  O   SER A  15       4.760  25.920  -7.420  1.00 12.33           O  
ATOM    239  CB  SER A  15       5.724  25.078  -5.100  1.00 12.33           C  
ATOM    240  OG  SER A  15       6.144  24.691  -3.818  1.00 12.33           O  
ATOM    241  H   SER A  15       3.592  23.321  -5.533  1.00 12.33           H  
ATOM    242  HA  SER A  15       3.974  26.053  -4.417  1.00 12.33           H  
ATOM    243 1HB  SER A  15       6.001  24.314  -5.819  1.00 12.33           H  
ATOM    244 2HB  SER A  15       6.237  25.991  -5.388  1.00 12.33           H  
ATOM    245  HG  SER A  15       5.892  23.765  -3.714  1.00 12.33           H  
ATOM    246  N   PRO A  16       2.617  26.287  -6.818  1.00 11.85           N  
ATOM    247  CA  PRO A  16       2.086  26.742  -8.103  1.00 11.85           C  
ATOM    248  C   PRO A  16       2.839  27.965  -8.615  1.00 11.85           C  
ATOM    249  O   PRO A  16       2.822  28.269  -9.812  1.00 11.85           O  
ATOM    250  CB  PRO A  16       0.623  27.067  -7.779  1.00 11.85           C  
ATOM    251  CG  PRO A  16       0.604  27.329  -6.294  1.00 11.85           C  
ATOM    252  CD  PRO A  16       1.624  26.378  -5.723  1.00 11.85           C  
ATOM    253  HA  PRO A  16       2.152  25.915  -8.827  1.00 11.85           H  
ATOM    254 1HB  PRO A  16       0.291  27.935  -8.369  1.00 11.85           H  
ATOM    255 2HB  PRO A  16      -0.020  26.221  -8.063  1.00 11.85           H  
ATOM    256 1HG  PRO A  16       0.847  28.383  -6.091  1.00 11.85           H  
ATOM    257 2HG  PRO A  16      -0.405  27.155  -5.889  1.00 11.85           H  
ATOM    258 1HD  PRO A  16       2.031  26.816  -4.811  1.00 11.85           H  
ATOM    259 2HD  PRO A  16       1.155  25.396  -5.545  1.00 11.85           H  
ATOM    260  N   ARG A  17       3.552  28.631  -7.706  1.00 11.56           N  
ATOM    261  CA  ARG A  17       4.376  29.797  -7.982  1.00 11.56           C  
ATOM    262  C   ARG A  17       5.481  29.481  -8.996  1.00 11.56           C  
ATOM    263  O   ARG A  17       6.054  30.386  -9.596  1.00 11.56           O  
ATOM    264  CB  ARG A  17       5.040  30.267  -6.698  1.00 11.56           C  
ATOM    265  CG  ARG A  17       6.103  29.295  -6.178  1.00 11.56           C  
ATOM    266  CD  ARG A  17       6.629  29.660  -4.842  1.00 11.56           C  
ATOM    267  NE  ARG A  17       7.609  28.682  -4.368  1.00 11.56           N  
ATOM    268  CZ  ARG A  17       8.929  28.722  -4.647  1.00 11.56           C  
ATOM    269  NH1 ARG A  17       9.417  29.692  -5.388  1.00 11.56           N  
ATOM    270  NH2 ARG A  17       9.736  27.787  -4.177  1.00 11.56           N  
ATOM    271  H   ARG A  17       3.516  28.320  -6.749  1.00 11.56           H  
ATOM    272  HA  ARG A  17       3.741  30.590  -8.379  1.00 11.56           H  
ATOM    273 1HB  ARG A  17       5.516  31.232  -6.857  1.00 11.56           H  
ATOM    274 2HB  ARG A  17       4.288  30.389  -5.919  1.00 11.56           H  
ATOM    275 1HG  ARG A  17       5.679  28.295  -6.124  1.00 11.56           H  
ATOM    276 2HG  ARG A  17       6.945  29.294  -6.868  1.00 11.56           H  
ATOM    277 1HD  ARG A  17       7.114  30.634  -4.893  1.00 11.56           H  
ATOM    278 2HD  ARG A  17       5.810  29.696  -4.126  1.00 11.56           H  
ATOM    279  HE  ARG A  17       7.274  27.919  -3.793  1.00 11.56           H  
ATOM    280 1HH1 ARG A  17       8.802  30.409  -5.750  1.00 11.56           H  
ATOM    281 2HH1 ARG A  17      10.404  29.722  -5.595  1.00 11.56           H  
ATOM    282 1HH2 ARG A  17       9.365  27.039  -3.606  1.00 11.56           H  
ATOM    283 2HH2 ARG A  17      10.723  27.820  -4.387  1.00 11.56           H  
ATOM    284  N   LEU A  18       5.774  28.189  -9.189  1.00 11.52           N  
ATOM    285  CA  LEU A  18       6.802  27.737 -10.115  1.00 11.52           C  
ATOM    286  C   LEU A  18       6.270  27.542 -11.542  1.00 11.52           C  
ATOM    287  O   LEU A  18       7.014  27.142 -12.436  1.00 11.52           O  
ATOM    288  CB  LEU A  18       7.388  26.427  -9.599  1.00 11.52           C  
ATOM    289  CG  LEU A  18       8.077  26.537  -8.236  1.00 11.52           C  
ATOM    290  CD1 LEU A  18       8.527  25.159  -7.781  1.00 11.52           C  
ATOM    291  CD2 LEU A  18       9.236  27.512  -8.346  1.00 11.52           C  
ATOM    292  H   LEU A  18       5.273  27.477  -8.655  1.00 11.52           H  
ATOM    293  HA  LEU A  18       7.590  28.484 -10.139  1.00 11.52           H  
ATOM    294 1HB  LEU A  18       6.580  25.699  -9.504  1.00 11.52           H  
ATOM    295 2HB  LEU A  18       8.114  26.057 -10.320  1.00 11.52           H  
ATOM    296  HG  LEU A  18       7.366  26.903  -7.502  1.00 11.52           H  
ATOM    297 1HD1 LEU A  18       9.001  25.237  -6.802  1.00 11.52           H  
ATOM    298 2HD1 LEU A  18       7.658  24.500  -7.712  1.00 11.52           H  
ATOM    299 3HD1 LEU A  18       9.236  24.751  -8.497  1.00 11.52           H  
ATOM    300 1HD2 LEU A  18       9.725  27.600  -7.382  1.00 11.52           H  
ATOM    301 2HD2 LEU A  18       9.953  27.147  -9.083  1.00 11.52           H  
ATOM    302 3HD2 LEU A  18       8.857  28.484  -8.655  1.00 11.52           H  
ATOM    303  N   SER A  19       4.977  27.814 -11.750  1.00 11.70           N  
ATOM    304  CA  SER A  19       4.313  27.682 -13.052  1.00 11.70           C  
ATOM    305  C   SER A  19       4.849  28.590 -14.196  1.00 11.70           C  
ATOM    306  O   SER A  19       4.807  28.152 -15.346  1.00 11.70           O  
ATOM    307  CB  SER A  19       2.808  27.898 -12.913  1.00 11.70           C  
ATOM    308  OG  SER A  19       2.233  26.908 -12.118  1.00 11.70           O  
ATOM    309  H   SER A  19       4.399  28.117 -10.967  1.00 11.70           H  
ATOM    310  HA  SER A  19       4.456  26.649 -13.374  1.00 11.70           H  
ATOM    311 1HB  SER A  19       2.580  28.861 -12.492  1.00 11.70           H  
ATOM    312 2HB  SER A  19       2.361  27.869 -13.905  1.00 11.70           H  
ATOM    313  HG  SER A  19       2.417  27.192 -11.197  1.00 11.70           H  
ATOM    314  N   PRO A  20       5.240  29.875 -13.951  1.00 12.03           N  
ATOM    315  CA  PRO A  20       5.760  30.843 -14.916  1.00 12.03           C  
ATOM    316  C   PRO A  20       7.104  30.448 -15.513  1.00 12.03           C  
ATOM    317  O   PRO A  20       7.553  29.304 -15.413  1.00 12.03           O  
ATOM    318  CB  PRO A  20       5.928  32.120 -14.076  1.00 12.03           C  
ATOM    319  CG  PRO A  20       5.027  31.945 -12.907  1.00 12.03           C  
ATOM    320  CD  PRO A  20       5.093  30.488 -12.602  1.00 12.03           C  
ATOM    321  HA  PRO A  20       5.014  30.994 -15.712  1.00 12.03           H  
ATOM    322 1HB  PRO A  20       6.983  32.231 -13.769  1.00 12.03           H  
ATOM    323 2HB  PRO A  20       5.675  33.003 -14.676  1.00 12.03           H  
ATOM    324 1HG  PRO A  20       5.377  32.563 -12.062  1.00 12.03           H  
ATOM    325 2HG  PRO A  20       4.010  32.282 -13.149  1.00 12.03           H  
ATOM    326 1HD  PRO A  20       5.994  30.308 -12.016  1.00 12.03           H  
ATOM    327 2HD  PRO A  20       4.190  30.230 -12.078  1.00 12.03           H  
ATOM    328  N   HIS A  21       7.794  31.445 -16.076  1.00 12.38           N  
ATOM    329  CA  HIS A  21       9.086  31.329 -16.781  1.00 12.38           C  
ATOM    330  C   HIS A  21      10.189  30.588 -16.013  1.00 12.38           C  
ATOM    331  O   HIS A  21      11.233  30.256 -16.568  1.00 12.38           O  
ATOM    332  CB  HIS A  21       9.613  32.734 -17.068  1.00 12.38           C  
ATOM    333  CG  HIS A  21       9.954  33.480 -15.795  1.00 12.38           C  
ATOM    334  ND1 HIS A  21       8.989  34.061 -14.994  1.00 12.38           N  
ATOM    335  CD2 HIS A  21      11.141  33.717 -15.185  1.00 12.38           C  
ATOM    336  CE1 HIS A  21       9.571  34.625 -13.948  1.00 12.38           C  
ATOM    337  NE2 HIS A  21      10.874  34.433 -14.041  1.00 12.38           N  
ATOM    338  H   HIS A  21       7.367  32.360 -16.079  1.00 12.38           H  
ATOM    339  HA  HIS A  21       8.934  30.807 -17.725  1.00 12.38           H  
ATOM    340 1HB  HIS A  21      10.508  32.674 -17.688  1.00 12.38           H  
ATOM    341 2HB  HIS A  21       8.863  33.304 -17.617  1.00 12.38           H  
ATOM    342  HD2 HIS A  21      12.123  33.398 -15.533  1.00 12.38           H  
ATOM    343  HE1 HIS A  21       9.061  35.156 -13.145  1.00 12.38           H  
ATOM    344  HE2 HIS A  21      11.568  34.753 -13.381  1.00 12.38           H  
ATOM    345  N   LEU A  22       9.956  30.367 -14.733  1.00 12.65           N  
ATOM    346  CA  LEU A  22      10.840  29.689 -13.814  1.00 12.65           C  
ATOM    347  C   LEU A  22      11.051  28.224 -14.219  1.00 12.65           C  
ATOM    348  O   LEU A  22      12.079  27.622 -13.899  1.00 12.65           O  
ATOM    349  CB  LEU A  22      10.194  29.741 -12.434  1.00 12.65           C  
ATOM    350  CG  LEU A  22      10.070  31.137 -11.848  1.00 12.65           C  
ATOM    351  CD1 LEU A  22       9.266  31.066 -10.575  1.00 12.65           C  
ATOM    352  CD2 LEU A  22      11.450  31.708 -11.609  1.00 12.65           C  
ATOM    353  H   LEU A  22       9.068  30.682 -14.378  1.00 12.65           H  
ATOM    354  HA  LEU A  22      11.801  30.200 -13.807  1.00 12.65           H  
ATOM    355 1HB  LEU A  22       9.187  29.313 -12.504  1.00 12.65           H  
ATOM    356 2HB  LEU A  22      10.781  29.133 -11.747  1.00 12.65           H  
ATOM    357  HG  LEU A  22       9.530  31.777 -12.550  1.00 12.65           H  
ATOM    358 1HD1 LEU A  22       9.155  32.064 -10.155  1.00 12.65           H  
ATOM    359 2HD1 LEU A  22       8.283  30.660 -10.800  1.00 12.65           H  
ATOM    360 3HD1 LEU A  22       9.771  30.424  -9.857  1.00 12.65           H  
ATOM    361 1HD2 LEU A  22      11.360  32.713 -11.197  1.00 12.65           H  
ATOM    362 2HD2 LEU A  22      11.991  31.074 -10.906  1.00 12.65           H  
ATOM    363 3HD2 LEU A  22      11.993  31.750 -12.554  1.00 12.65           H  
ATOM    364  N   SER A  23      10.053  27.640 -14.887  1.00 12.83           N  
ATOM    365  CA  SER A  23      10.117  26.245 -15.307  1.00 12.83           C  
ATOM    366  C   SER A  23      11.276  26.029 -16.305  1.00 12.83           C  
ATOM    367  O   SER A  23      11.459  26.849 -17.202  1.00 12.83           O  
ATOM    368  CB  SER A  23       8.803  25.852 -15.960  1.00 12.83           C  
ATOM    369  OG  SER A  23       8.852  24.536 -16.469  1.00 12.83           O  
ATOM    370  H   SER A  23       9.226  28.198 -15.116  1.00 12.83           H  
ATOM    371  HA  SER A  23      10.234  25.647 -14.414  1.00 12.83           H  
ATOM    372 1HB  SER A  23       7.996  25.940 -15.227  1.00 12.83           H  
ATOM    373 2HB  SER A  23       8.583  26.553 -16.766  1.00 12.83           H  
ATOM    374  HG  SER A  23       9.629  24.504 -17.057  1.00 12.83           H  
ATOM    375  N   PRO A  24      12.069  24.941 -16.199  1.00 12.92           N  
ATOM    376  CA  PRO A  24      13.140  24.591 -17.122  1.00 12.92           C  
ATOM    377  C   PRO A  24      12.660  24.488 -18.563  1.00 12.92           C  
ATOM    378  O   PRO A  24      11.572  23.972 -18.829  1.00 12.92           O  
ATOM    379  CB  PRO A  24      13.591  23.220 -16.603  1.00 12.92           C  
ATOM    380  CG  PRO A  24      13.254  23.240 -15.132  1.00 12.92           C  
ATOM    381  CD  PRO A  24      11.967  24.036 -15.029  1.00 12.92           C  
ATOM    382  HA  PRO A  24      13.949  25.333 -17.032  1.00 12.92           H  
ATOM    383 1HB  PRO A  24      13.062  22.426 -17.153  1.00 12.92           H  
ATOM    384 2HB  PRO A  24      14.663  23.081 -16.798  1.00 12.92           H  
ATOM    385 1HG  PRO A  24      13.149  22.212 -14.752  1.00 12.92           H  
ATOM    386 2HG  PRO A  24      14.077  23.704 -14.566  1.00 12.92           H  
ATOM    387 1HD  PRO A  24      11.078  23.391 -15.096  1.00 12.92           H  
ATOM    388 2HD  PRO A  24      12.024  24.598 -14.083  1.00 12.92           H  
ATOM    389  N   ARG A  25      13.489  24.957 -19.488  1.00 12.93           N  
ATOM    390  CA  ARG A  25      13.189  24.899 -20.913  1.00 12.93           C  
ATOM    391  C   ARG A  25      13.462  23.481 -21.447  1.00 12.93           C  
ATOM    392  O   ARG A  25      14.488  22.903 -21.087  1.00 12.93           O  
ATOM    393  CB  ARG A  25      14.058  25.899 -21.663  1.00 12.93           C  
ATOM    394  CG  ARG A  25      13.799  26.011 -23.156  1.00 12.93           C  
ATOM    395  CD  ARG A  25      14.641  27.073 -23.777  1.00 12.93           C  
ATOM    396  NE  ARG A  25      14.412  27.188 -25.210  1.00 12.93           N  
ATOM    397  CZ  ARG A  25      15.052  28.056 -26.022  1.00 12.93           C  
ATOM    398  NH1 ARG A  25      15.954  28.877 -25.529  1.00 12.93           N  
ATOM    399  NH2 ARG A  25      14.774  28.081 -27.313  1.00 12.93           N  
ATOM    400  H   ARG A  25      14.359  25.376 -19.194  1.00 12.93           H  
ATOM    401  HA  ARG A  25      12.157  25.194 -21.048  1.00 12.93           H  
ATOM    402 1HB  ARG A  25      13.922  26.889 -21.231  1.00 12.93           H  
ATOM    403 2HB  ARG A  25      15.106  25.629 -21.538  1.00 12.93           H  
ATOM    404 1HG  ARG A  25      14.035  25.062 -23.637  1.00 12.93           H  
ATOM    405 2HG  ARG A  25      12.753  26.254 -23.329  1.00 12.93           H  
ATOM    406 1HD  ARG A  25      14.412  28.034 -23.317  1.00 12.93           H  
ATOM    407 2HD  ARG A  25      15.692  26.836 -23.618  1.00 12.93           H  
ATOM    408  HE  ARG A  25      13.727  26.570 -25.626  1.00 12.93           H  
ATOM    409 1HH1 ARG A  25      16.168  28.859 -24.542  1.00 12.93           H  
ATOM    410 2HH1 ARG A  25      16.432  29.526 -26.138  1.00 12.93           H  
ATOM    411 1HH2 ARG A  25      14.080  27.452 -27.694  1.00 12.93           H  
ATOM    412 2HH2 ARG A  25      15.252  28.731 -27.920  1.00 12.93           H  
ATOM    413  N   PRO A  26      12.567  22.872 -22.249  1.00 12.88           N  
ATOM    414  CA  PRO A  26      12.777  21.591 -22.910  1.00 12.88           C  
ATOM    415  C   PRO A  26      14.010  21.635 -23.804  1.00 12.88           C  
ATOM    416  O   PRO A  26      14.258  22.641 -24.468  1.00 12.88           O  
ATOM    417  CB  PRO A  26      11.502  21.433 -23.747  1.00 12.88           C  
ATOM    418  CG  PRO A  26      10.458  22.244 -23.010  1.00 12.88           C  
ATOM    419  CD  PRO A  26      11.210  23.431 -22.438  1.00 12.88           C  
ATOM    420  HA  PRO A  26      12.865  20.798 -22.156  1.00 12.88           H  
ATOM    421 1HB  PRO A  26      11.684  21.788 -24.772  1.00 12.88           H  
ATOM    422 2HB  PRO A  26      11.238  20.368 -23.824  1.00 12.88           H  
ATOM    423 1HG  PRO A  26       9.653  22.544 -23.702  1.00 12.88           H  
ATOM    424 2HG  PRO A  26       9.988  21.631 -22.227  1.00 12.88           H  
ATOM    425 1HD  PRO A  26      11.217  24.273 -23.140  1.00 12.88           H  
ATOM    426 2HD  PRO A  26      10.738  23.675 -21.470  1.00 12.88           H  
ATOM    427  N   SER A  27      14.754  20.536 -23.854  1.00 12.80           N  
ATOM    428  CA  SER A  27      15.929  20.471 -24.715  1.00 12.80           C  
ATOM    429  C   SER A  27      15.495  20.476 -26.193  1.00 12.80           C  
ATOM    430  O   SER A  27      14.494  19.837 -26.518  1.00 12.80           O  
ATOM    431  CB  SER A  27      16.711  19.204 -24.417  1.00 12.80           C  
ATOM    432  OG  SER A  27      17.814  19.064 -25.276  1.00 12.80           O  
ATOM    433  H   SER A  27      14.509  19.740 -23.283  1.00 12.80           H  
ATOM    434  HA  SER A  27      16.558  21.317 -24.475  1.00 12.80           H  
ATOM    435 1HB  SER A  27      17.053  19.225 -23.383  1.00 12.80           H  
ATOM    436 2HB  SER A  27      16.054  18.342 -24.526  1.00 12.80           H  
ATOM    437  HG  SER A  27      17.458  19.105 -26.186  1.00 12.80           H  
ATOM    438  N   PRO A  28      16.181  21.207 -27.095  1.00 12.67           N  
ATOM    439  CA  PRO A  28      15.977  21.174 -28.537  1.00 12.67           C  
ATOM    440  C   PRO A  28      16.206  19.769 -29.079  1.00 12.67           C  
ATOM    441  O   PRO A  28      17.077  19.048 -28.589  1.00 12.67           O  
ATOM    442  CB  PRO A  28      17.050  22.141 -29.056  1.00 12.67           C  
ATOM    443  CG  PRO A  28      17.309  23.083 -27.901  1.00 12.67           C  
ATOM    444  CD  PRO A  28      17.146  22.237 -26.651  1.00 12.67           C  
ATOM    445  HA  PRO A  28      14.964  21.529 -28.774  1.00 12.67           H  
ATOM    446 1HB  PRO A  28      17.944  21.575 -29.358  1.00 12.67           H  
ATOM    447 2HB  PRO A  28      16.682  22.656 -29.955  1.00 12.67           H  
ATOM    448 1HG  PRO A  28      18.317  23.521 -27.989  1.00 12.67           H  
ATOM    449 2HG  PRO A  28      16.597  23.922 -27.933  1.00 12.67           H  
ATOM    450 1HD  PRO A  28      18.098  21.782 -26.339  1.00 12.67           H  
ATOM    451 2HD  PRO A  28      16.703  22.892 -25.879  1.00 12.67           H  
ATOM    452  N   ARG A  29      15.451  19.393 -30.105  1.00 12.45           N  
ATOM    453  CA  ARG A  29      15.631  18.091 -30.738  1.00 12.45           C  
ATOM    454  C   ARG A  29      16.818  18.147 -31.716  1.00 12.45           C  
ATOM    455  O   ARG A  29      16.907  19.106 -32.483  1.00 12.45           O  
ATOM    456  CB  ARG A  29      14.375  17.697 -31.499  1.00 12.45           C  
ATOM    457  CG  ARG A  29      14.418  16.326 -32.152  1.00 12.45           C  
ATOM    458  CD  ARG A  29      13.127  15.987 -32.809  1.00 12.45           C  
ATOM    459  NE  ARG A  29      13.168  14.680 -33.446  1.00 12.45           N  
ATOM    460  CZ  ARG A  29      12.148  14.127 -34.134  1.00 12.45           C  
ATOM    461  NH1 ARG A  29      11.011  14.776 -34.265  1.00 12.45           N  
ATOM    462  NH2 ARG A  29      12.291  12.931 -34.678  1.00 12.45           N  
ATOM    463  H   ARG A  29      14.741  20.019 -30.457  1.00 12.45           H  
ATOM    464  HA  ARG A  29      15.779  17.360 -29.956  1.00 12.45           H  
ATOM    465 1HB  ARG A  29      13.522  17.716 -30.823  1.00 12.45           H  
ATOM    466 2HB  ARG A  29      14.186  18.426 -32.287  1.00 12.45           H  
ATOM    467 1HG  ARG A  29      15.202  16.310 -32.909  1.00 12.45           H  
ATOM    468 2HG  ARG A  29      14.630  15.570 -31.398  1.00 12.45           H  
ATOM    469 1HD  ARG A  29      12.329  15.981 -32.066  1.00 12.45           H  
ATOM    470 2HD  ARG A  29      12.907  16.731 -33.572  1.00 12.45           H  
ATOM    471  HE  ARG A  29      14.028  14.150 -33.371  1.00 12.45           H  
ATOM    472 1HH1 ARG A  29      10.901  15.690 -33.849  1.00 12.45           H  
ATOM    473 2HH1 ARG A  29      10.249  14.361 -34.779  1.00 12.45           H  
ATOM    474 1HH2 ARG A  29      13.164  12.432 -34.578  1.00 12.45           H  
ATOM    475 2HH2 ARG A  29      11.528  12.517 -35.192  1.00 12.45           H  
ATOM    476  N   PRO A  30      17.768  17.192 -31.688  1.00 12.18           N  
ATOM    477  CA  PRO A  30      18.870  17.082 -32.635  1.00 12.18           C  
ATOM    478  C   PRO A  30      18.369  16.943 -34.068  1.00 12.18           C  
ATOM    479  O   PRO A  30      17.380  16.254 -34.317  1.00 12.18           O  
ATOM    480  CB  PRO A  30      19.575  15.798 -32.181  1.00 12.18           C  
ATOM    481  CG  PRO A  30      19.235  15.671 -30.713  1.00 12.18           C  
ATOM    482  CD  PRO A  30      17.825  16.207 -30.585  1.00 12.18           C  
ATOM    483  HA  PRO A  30      19.528  17.957 -32.532  1.00 12.18           H  
ATOM    484 1HB  PRO A  30      19.220  14.948 -32.783  1.00 12.18           H  
ATOM    485 2HB  PRO A  30      20.656  15.884 -32.363  1.00 12.18           H  
ATOM    486 1HG  PRO A  30      19.322  14.621 -30.392  1.00 12.18           H  
ATOM    487 2HG  PRO A  30      19.955  16.245 -30.110  1.00 12.18           H  
ATOM    488 1HD  PRO A  30      17.082  15.411 -30.720  1.00 12.18           H  
ATOM    489 2HD  PRO A  30      17.759  16.700 -29.600  1.00 12.18           H  
ATOM    490  N   SER A  31      19.078  17.555 -35.009  1.00 11.87           N  
ATOM    491  CA  SER A  31      18.727  17.436 -36.419  1.00 11.87           C  
ATOM    492  C   SER A  31      19.034  16.008 -36.904  1.00 11.87           C  
ATOM    493  O   SER A  31      20.041  15.445 -36.475  1.00 11.87           O  
ATOM    494  CB  SER A  31      19.525  18.439 -37.232  1.00 11.87           C  
ATOM    495  OG  SER A  31      19.266  18.313 -38.605  1.00 11.87           O  
ATOM    496  H   SER A  31      19.874  18.116 -34.743  1.00 11.87           H  
ATOM    497  HA  SER A  31      17.677  17.678 -36.519  1.00 11.87           H  
ATOM    498 1HB  SER A  31      19.279  19.447 -36.905  1.00 11.87           H  
ATOM    499 2HB  SER A  31      20.587  18.286 -37.049  1.00 11.87           H  
ATOM    500  HG  SER A  31      19.466  17.383 -38.836  1.00 11.87           H  
ATOM    501  N   PRO A  32      18.188  15.379 -37.745  1.00 11.51           N  
ATOM    502  CA  PRO A  32      18.456  14.104 -38.395  1.00 11.51           C  
ATOM    503  C   PRO A  32      19.731  14.207 -39.222  1.00 11.51           C  
ATOM    504  O   PRO A  32      19.990  15.244 -39.834  1.00 11.51           O  
ATOM    505  CB  PRO A  32      17.222  13.915 -39.287  1.00 11.51           C  
ATOM    506  CG  PRO A  32      16.129  14.701 -38.598  1.00 11.51           C  
ATOM    507  CD  PRO A  32      16.829  15.905 -37.988  1.00 11.51           C  
ATOM    508  HA  PRO A  32      18.537  13.311 -37.638  1.00 11.51           H  
ATOM    509 1HB  PRO A  32      17.439  14.270 -40.306  1.00 11.51           H  
ATOM    510 2HB  PRO A  32      16.983  12.847 -39.367  1.00 11.51           H  
ATOM    511 1HG  PRO A  32      15.352  14.988 -39.325  1.00 11.51           H  
ATOM    512 2HG  PRO A  32      15.635  14.075 -37.839  1.00 11.51           H  
ATOM    513 1HD  PRO A  32      16.852  16.760 -38.681  1.00 11.51           H  
ATOM    514 2HD  PRO A  32      16.314  16.132 -37.038  1.00 11.51           H  
ATOM    515  N   SER A  33      20.515  13.135 -39.251  1.00 11.11           N  
ATOM    516  CA  SER A  33      21.749  13.112 -40.033  1.00 11.11           C  
ATOM    517  C   SER A  33      21.521  13.207 -41.534  1.00 11.11           C  
ATOM    518  O   SER A  33      20.618  12.585 -42.087  1.00 11.11           O  
ATOM    519  CB  SER A  33      22.552  11.860 -39.755  1.00 11.11           C  
ATOM    520  OG  SER A  33      23.686  11.807 -40.604  1.00 11.11           O  
ATOM    521  H   SER A  33      20.251  12.319 -38.718  1.00 11.11           H  
ATOM    522  HA  SER A  33      22.349  13.974 -39.731  1.00 11.11           H  
ATOM    523 1HB  SER A  33      22.868  11.850 -38.712  1.00 11.11           H  
ATOM    524 2HB  SER A  33      21.935  10.987 -39.915  1.00 11.11           H  
ATOM    525  HG  SER A  33      23.998  10.892 -40.586  1.00 11.11           H  
ATOM    526  N   LEU A  34      22.423  13.899 -42.217  1.00 10.72           N  
ATOM    527  CA  LEU A  34      22.384  14.004 -43.673  1.00 10.72           C  
ATOM    528  C   LEU A  34      22.618  12.644 -44.333  1.00 10.72           C  
ATOM    529  O   LEU A  34      22.204  12.412 -45.475  1.00 10.72           O  
ATOM    530  CB  LEU A  34      23.434  15.004 -44.162  1.00 10.72           C  
ATOM    531  CG  LEU A  34      23.175  16.459 -43.770  1.00 10.72           C  
ATOM    532  CD1 LEU A  34      24.353  17.318 -44.206  1.00 10.72           C  
ATOM    533  CD2 LEU A  34      21.881  16.926 -44.418  1.00 10.72           C  
ATOM    534  H   LEU A  34      23.149  14.379 -41.706  1.00 10.72           H  
ATOM    535  HA  LEU A  34      21.397  14.362 -43.964  1.00 10.72           H  
ATOM    536 1HB  LEU A  34      24.405  14.716 -43.763  1.00 10.72           H  
ATOM    537 2HB  LEU A  34      23.481  14.956 -45.250  1.00 10.72           H  
ATOM    538  HG  LEU A  34      23.083  16.535 -42.685  1.00 10.72           H  
ATOM    539 1HD1 LEU A  34      24.173  18.354 -43.921  1.00 10.72           H  
ATOM    540 2HD1 LEU A  34      25.263  16.962 -43.723  1.00 10.72           H  
ATOM    541 3HD1 LEU A  34      24.468  17.255 -45.288  1.00 10.72           H  
ATOM    542 1HD2 LEU A  34      21.686  17.962 -44.138  1.00 10.72           H  
ATOM    543 2HD2 LEU A  34      21.969  16.854 -45.503  1.00 10.72           H  
ATOM    544 3HD2 LEU A  34      21.057  16.296 -44.078  1.00 10.72           H  
ATOM    545  N   SER A  35      23.256  11.725 -43.592  1.00 10.35           N  
ATOM    546  CA  SER A  35      23.591  10.388 -44.080  1.00 10.35           C  
ATOM    547  C   SER A  35      22.346   9.513 -44.236  1.00 10.35           C  
ATOM    548  O   SER A  35      22.402   8.436 -44.835  1.00 10.35           O  
ATOM    549  CB  SER A  35      24.618   9.724 -43.172  1.00 10.35           C  
ATOM    550  OG  SER A  35      24.099   9.480 -41.889  1.00 10.35           O  
ATOM    551  H   SER A  35      23.511  11.957 -42.634  1.00 10.35           H  
ATOM    552  HA  SER A  35      24.047  10.493 -45.066  1.00 10.35           H  
ATOM    553 1HB  SER A  35      24.946   8.785 -43.621  1.00 10.35           H  
ATOM    554 2HB  SER A  35      25.494  10.369 -43.094  1.00 10.35           H  
ATOM    555  HG  SER A  35      23.764  10.321 -41.594  1.00 10.35           H  
ATOM    556  N   LEU A  36      21.196  10.004 -43.761  1.00 10.01           N  
ATOM    557  CA  LEU A  36      19.938   9.295 -43.885  1.00 10.01           C  
ATOM    558  C   LEU A  36      19.357   9.484 -45.290  1.00 10.01           C  
ATOM    559  O   LEU A  36      18.339   8.880 -45.643  1.00 10.01           O  
ATOM    560  CB  LEU A  36      18.954   9.830 -42.845  1.00 10.01           C  
ATOM    561  CG  LEU A  36      19.364   9.592 -41.392  1.00 10.01           C  
ATOM    562  CD1 LEU A  36      18.405  10.321 -40.469  1.00 10.01           C  
ATOM    563  CD2 LEU A  36      19.376   8.102 -41.110  1.00 10.01           C  
ATOM    564  H   LEU A  36      21.179  10.904 -43.280  1.00 10.01           H  
ATOM    565  HA  LEU A  36      20.115   8.232 -43.714  1.00 10.01           H  
ATOM    566 1HB  LEU A  36      18.850  10.907 -42.992  1.00 10.01           H  
ATOM    567 2HB  LEU A  36      17.985   9.364 -43.007  1.00 10.01           H  
ATOM    568  HG  LEU A  36      20.356   9.993 -41.235  1.00 10.01           H  
ATOM    569 1HD1 LEU A  36      18.703  10.168 -39.435  1.00 10.01           H  
ATOM    570 2HD1 LEU A  36      18.437  11.386 -40.708  1.00 10.01           H  
ATOM    571 3HD1 LEU A  36      17.396   9.942 -40.618  1.00 10.01           H  
ATOM    572 1HD2 LEU A  36      19.680   7.930 -40.077  1.00 10.01           H  
ATOM    573 2HD2 LEU A  36      18.378   7.693 -41.268  1.00 10.01           H  
ATOM    574 3HD2 LEU A  36      20.083   7.613 -41.783  1.00 10.01           H  
ATOM    575  N   SER A  37      20.023  10.295 -46.123  1.00  9.73           N  
ATOM    576  CA  SER A  37      19.581  10.560 -47.487  1.00  9.73           C  
ATOM    577  C   SER A  37      19.863   9.353 -48.374  1.00  9.73           C  
ATOM    578  O   SER A  37      20.758   9.374 -49.222  1.00  9.73           O  
ATOM    579  CB  SER A  37      20.330  11.746 -48.055  1.00  9.73           C  
ATOM    580  OG  SER A  37      20.133  12.890 -47.278  1.00  9.73           O  
ATOM    581  H   SER A  37      20.858  10.785 -45.799  1.00  9.73           H  
ATOM    582  HA  SER A  37      18.508  10.756 -47.483  1.00  9.73           H  
ATOM    583 1HB  SER A  37      21.396  11.515 -48.106  1.00  9.73           H  
ATOM    584 2HB  SER A  37      19.985  11.931 -49.071  1.00  9.73           H  
ATOM    585  HG  SER A  37      20.768  12.801 -46.529  1.00  9.73           H  
ATOM    586  N   LEU A  38      19.092   8.296 -48.172  1.00  9.53           N  
ATOM    587  CA  LEU A  38      19.317   7.044 -48.872  1.00  9.53           C  
ATOM    588  C   LEU A  38      19.161   7.248 -50.368  1.00  9.53           C  
ATOM    589  O   LEU A  38      18.296   8.001 -50.821  1.00  9.53           O  
ATOM    590  CB  LEU A  38      18.369   5.964 -48.356  1.00  9.53           C  
ATOM    591  CG  LEU A  38      18.598   5.544 -46.883  1.00  9.53           C  
ATOM    592  CD1 LEU A  38      17.590   4.482 -46.512  1.00  9.53           C  
ATOM    593  CD2 LEU A  38      20.024   5.060 -46.689  1.00  9.53           C  
ATOM    594  H   LEU A  38      18.382   8.372 -47.446  1.00  9.53           H  
ATOM    595  HA  LEU A  38      20.331   6.706 -48.680  1.00  9.53           H  
ATOM    596 1HB  LEU A  38      17.349   6.332 -48.437  1.00  9.53           H  
ATOM    597 2HB  LEU A  38      18.457   5.093 -48.978  1.00  9.53           H  
ATOM    598  HG  LEU A  38      18.428   6.401 -46.235  1.00  9.53           H  
ATOM    599 1HD1 LEU A  38      17.730   4.197 -45.473  1.00  9.53           H  
ATOM    600 2HD1 LEU A  38      16.583   4.872 -46.648  1.00  9.53           H  
ATOM    601 3HD1 LEU A  38      17.729   3.605 -47.149  1.00  9.53           H  
ATOM    602 1HD2 LEU A  38      20.175   4.775 -45.645  1.00  9.53           H  
ATOM    603 2HD2 LEU A  38      20.200   4.210 -47.320  1.00  9.53           H  
ATOM    604 3HD2 LEU A  38      20.723   5.857 -46.949  1.00  9.53           H  
ATOM    605  N   SER A  39      20.016   6.572 -51.126  1.00  9.45           N  
ATOM    606  CA  SER A  39      20.054   6.683 -52.577  1.00  9.45           C  
ATOM    607  C   SER A  39      20.031   5.257 -53.187  1.00  9.45           C  
ATOM    608  O   SER A  39      20.727   4.382 -52.683  1.00  9.45           O  
ATOM    609  CB  SER A  39      21.299   7.504 -52.916  1.00  9.45           C  
ATOM    610  OG  SER A  39      21.567   7.625 -54.303  1.00  9.45           O  
ATOM    611  H   SER A  39      20.685   5.972 -50.664  1.00  9.45           H  
ATOM    612  HA  SER A  39      19.194   7.261 -52.871  1.00  9.45           H  
ATOM    613 1HB  SER A  39      21.166   8.503 -52.498  1.00  9.45           H  
ATOM    614 2HB  SER A  39      22.131   7.087 -52.407  1.00  9.45           H  
ATOM    615  HG  SER A  39      20.807   8.089 -54.676  1.00  9.45           H  
ATOM    616  N   PRO A  40      19.215   4.992 -54.242  1.00  9.49           N  
ATOM    617  CA  PRO A  40      18.937   3.682 -54.848  1.00  9.49           C  
ATOM    618  C   PRO A  40      20.073   2.701 -55.152  1.00  9.49           C  
ATOM    619  O   PRO A  40      19.868   1.490 -55.012  1.00  9.49           O  
ATOM    620  CB  PRO A  40      18.294   4.097 -56.174  1.00  9.49           C  
ATOM    621  CG  PRO A  40      17.592   5.377 -55.873  1.00  9.49           C  
ATOM    622  CD  PRO A  40      18.489   6.106 -54.922  1.00  9.49           C  
ATOM    623  HA  PRO A  40      18.174   3.182 -54.239  1.00  9.49           H  
ATOM    624 1HB  PRO A  40      19.070   4.207 -56.946  1.00  9.49           H  
ATOM    625 2HB  PRO A  40      17.612   3.306 -56.519  1.00  9.49           H  
ATOM    626 1HG  PRO A  40      17.420   5.939 -56.804  1.00  9.49           H  
ATOM    627 2HG  PRO A  40      16.602   5.171 -55.441  1.00  9.49           H  
ATOM    628 1HD  PRO A  40      19.179   6.774 -55.451  1.00  9.49           H  
ATOM    629 2HD  PRO A  40      17.806   6.634 -54.248  1.00  9.49           H  
ATOM    630  N   ARG A  41      21.240   3.170 -55.579  1.00  9.68           N  
ATOM    631  CA  ARG A  41      22.301   2.220 -55.903  1.00  9.68           C  
ATOM    632  C   ARG A  41      23.692   2.842 -55.766  1.00  9.68           C  
ATOM    633  O   ARG A  41      23.870   3.988 -56.169  1.00  9.68           O  
ATOM    634  CB  ARG A  41      22.102   1.724 -57.331  1.00  9.68           C  
ATOM    635  CG  ARG A  41      23.055   0.647 -57.814  1.00  9.68           C  
ATOM    636  CD  ARG A  41      22.695   0.191 -59.180  1.00  9.68           C  
ATOM    637  NE  ARG A  41      23.589  -0.846 -59.664  1.00  9.68           N  
ATOM    638  CZ  ARG A  41      23.486  -1.442 -60.869  1.00  9.68           C  
ATOM    639  NH1 ARG A  41      22.521  -1.095 -61.692  1.00  9.68           N  
ATOM    640  NH2 ARG A  41      24.353  -2.375 -61.221  1.00  9.68           N  
ATOM    641  H   ARG A  41      21.395   4.162 -55.680  1.00  9.68           H  
ATOM    642  HA  ARG A  41      22.183   1.373 -55.243  1.00  9.68           H  
ATOM    643 1HB  ARG A  41      21.095   1.323 -57.438  1.00  9.68           H  
ATOM    644 2HB  ARG A  41      22.192   2.565 -58.017  1.00  9.68           H  
ATOM    645 1HG  ARG A  41      24.076   1.034 -57.833  1.00  9.68           H  
ATOM    646 2HG  ARG A  41      22.999  -0.214 -57.152  1.00  9.68           H  
ATOM    647 1HD  ARG A  41      21.682  -0.209 -59.174  1.00  9.68           H  
ATOM    648 2HD  ARG A  41      22.750   1.034 -59.866  1.00  9.68           H  
ATOM    649  HE  ARG A  41      24.347  -1.134 -59.057  1.00  9.68           H  
ATOM    650 1HH1 ARG A  41      21.858  -0.382 -61.421  1.00  9.68           H  
ATOM    651 2HH1 ARG A  41      22.443  -1.540 -62.594  1.00  9.68           H  
ATOM    652 1HH2 ARG A  41      25.095  -2.641 -60.587  1.00  9.68           H  
ATOM    653 2HH2 ARG A  41      24.274  -2.822 -62.121  1.00  9.68           H  
ATOM    654  N   PRO A  42      24.699   2.126 -55.228  1.00 10.00           N  
ATOM    655  CA  PRO A  42      26.085   2.551 -55.164  1.00 10.00           C  
ATOM    656  C   PRO A  42      26.625   2.955 -56.522  1.00 10.00           C  
ATOM    657  O   PRO A  42      26.481   2.213 -57.496  1.00 10.00           O  
ATOM    658  CB  PRO A  42      26.775   1.301 -54.617  1.00 10.00           C  
ATOM    659  CG  PRO A  42      25.713   0.644 -53.776  1.00 10.00           C  
ATOM    660  CD  PRO A  42      24.431   0.880 -54.514  1.00 10.00           C  
ATOM    661  HA  PRO A  42      26.204   3.346 -54.441  1.00 10.00           H  
ATOM    662 1HB  PRO A  42      27.131   0.671 -55.443  1.00 10.00           H  
ATOM    663 2HB  PRO A  42      27.659   1.589 -54.025  1.00 10.00           H  
ATOM    664 1HG  PRO A  42      25.941  -0.425 -53.639  1.00 10.00           H  
ATOM    665 2HG  PRO A  42      25.705   1.093 -52.769  1.00 10.00           H  
ATOM    666 1HD  PRO A  42      24.209   0.049 -55.187  1.00 10.00           H  
ATOM    667 2HD  PRO A  42      23.665   1.049 -53.752  1.00 10.00           H  
ATOM    668  N   SER A  43      27.331   4.081 -56.558  1.00 10.45           N  
ATOM    669  CA  SER A  43      27.934   4.575 -57.792  1.00 10.45           C  
ATOM    670  C   SER A  43      29.388   4.979 -57.561  1.00 10.45           C  
ATOM    671  O   SER A  43      29.682   5.906 -56.809  1.00 10.45           O  
ATOM    672  CB  SER A  43      27.145   5.757 -58.315  1.00 10.45           C  
ATOM    673  OG  SER A  43      27.731   6.280 -59.478  1.00 10.45           O  
ATOM    674  H   SER A  43      27.357   4.655 -55.712  1.00 10.45           H  
ATOM    675  HA  SER A  43      27.912   3.777 -58.536  1.00 10.45           H  
ATOM    676 1HB  SER A  43      26.120   5.448 -58.522  1.00 10.45           H  
ATOM    677 2HB  SER A  43      27.106   6.527 -57.544  1.00 10.45           H  
ATOM    678  HG  SER A  43      28.668   6.383 -59.280  1.00 10.45           H  
ATOM    679  N   LEU A  44      30.298   4.266 -58.216  1.00 11.00           N  
ATOM    680  CA  LEU A  44      31.731   4.482 -58.033  1.00 11.00           C  
ATOM    681  C   LEU A  44      32.377   5.390 -59.060  1.00 11.00           C  
ATOM    682  O   LEU A  44      32.352   5.104 -60.258  1.00 11.00           O  
ATOM    683  CB  LEU A  44      32.464   3.131 -58.088  1.00 11.00           C  
ATOM    684  CG  LEU A  44      34.018   3.189 -58.032  1.00 11.00           C  
ATOM    685  CD1 LEU A  44      34.477   3.735 -56.699  1.00 11.00           C  
ATOM    686  CD2 LEU A  44      34.574   1.794 -58.269  1.00 11.00           C  
ATOM    687  H   LEU A  44      29.986   3.534 -58.838  1.00 11.00           H  
ATOM    688  HA  LEU A  44      31.881   4.925 -57.049  1.00 11.00           H  
ATOM    689 1HB  LEU A  44      32.128   2.522 -57.252  1.00 11.00           H  
ATOM    690 2HB  LEU A  44      32.188   2.625 -59.013  1.00 11.00           H  
ATOM    691  HG  LEU A  44      34.385   3.862 -58.812  1.00 11.00           H  
ATOM    692 1HD1 LEU A  44      35.567   3.781 -56.684  1.00 11.00           H  
ATOM    693 2HD1 LEU A  44      34.076   4.736 -56.559  1.00 11.00           H  
ATOM    694 3HD1 LEU A  44      34.128   3.088 -55.897  1.00 11.00           H  
ATOM    695 1HD2 LEU A  44      35.662   1.827 -58.243  1.00 11.00           H  
ATOM    696 2HD2 LEU A  44      34.213   1.121 -57.491  1.00 11.00           H  
ATOM    697 3HD2 LEU A  44      34.243   1.434 -59.244  1.00 11.00           H  
ATOM    698  N   SER A  45      32.976   6.472 -58.577  1.00 11.63           N  
ATOM    699  CA  SER A  45      33.726   7.373 -59.432  1.00 11.63           C  
ATOM    700  C   SER A  45      35.185   7.029 -59.291  1.00 11.63           C  
ATOM    701  O   SER A  45      35.659   6.786 -58.185  1.00 11.63           O  
ATOM    702  CB  SER A  45      33.528   8.821 -59.060  1.00 11.63           C  
ATOM    703  OG  SER A  45      34.374   9.650 -59.841  1.00 11.63           O  
ATOM    704  H   SER A  45      32.925   6.656 -57.585  1.00 11.63           H  
ATOM    705  HA  SER A  45      33.428   7.221 -60.469  1.00 11.63           H  
ATOM    706 1HB  SER A  45      32.488   9.100 -59.222  1.00 11.63           H  
ATOM    707 2HB  SER A  45      33.747   8.962 -58.002  1.00 11.63           H  
ATOM    708  HG  SER A  45      34.151  10.555 -59.589  1.00 11.63           H  
ATOM    709  N   LEU A  46      35.913   7.091 -60.389  1.00 12.29           N  
ATOM    710  CA  LEU A  46      37.337   6.834 -60.336  1.00 12.29           C  
ATOM    711  C   LEU A  46      38.146   8.128 -60.280  1.00 12.29           C  
ATOM    712  O   LEU A  46      39.381   8.106 -60.267  1.00 12.29           O  
ATOM    713  CB  LEU A  46      37.734   5.961 -61.517  1.00 12.29           C  
ATOM    714  CG  LEU A  46      37.017   4.597 -61.529  1.00 12.29           C  
ATOM    715  CD1 LEU A  46      37.445   3.812 -62.751  1.00 12.29           C  
ATOM    716  CD2 LEU A  46      37.329   3.851 -60.232  1.00 12.29           C  
ATOM    717  H   LEU A  46      35.470   7.304 -61.271  1.00 12.29           H  
ATOM    718  HA  LEU A  46      37.550   6.275 -59.428  1.00 12.29           H  
ATOM    719 1HB  LEU A  46      37.494   6.485 -62.440  1.00 12.29           H  
ATOM    720 2HB  LEU A  46      38.809   5.782 -61.481  1.00 12.29           H  
ATOM    721  HG  LEU A  46      35.938   4.754 -61.595  1.00 12.29           H  
ATOM    722 1HD1 LEU A  46      36.925   2.853 -62.768  1.00 12.29           H  
ATOM    723 2HD1 LEU A  46      37.193   4.375 -63.650  1.00 12.29           H  
ATOM    724 3HD1 LEU A  46      38.520   3.641 -62.717  1.00 12.29           H  
ATOM    725 1HD2 LEU A  46      36.813   2.892 -60.236  1.00 12.29           H  
ATOM    726 2HD2 LEU A  46      38.403   3.685 -60.155  1.00 12.29           H  
ATOM    727 3HD2 LEU A  46      36.992   4.440 -59.376  1.00 12.29           H  
ATOM    728  N   SER A  47      37.465   9.280 -60.193  1.00 12.93           N  
ATOM    729  CA  SER A  47      38.182  10.557 -60.117  1.00 12.93           C  
ATOM    730  C   SER A  47      38.592  10.786 -58.670  1.00 12.93           C  
ATOM    731  O   SER A  47      38.054  11.647 -57.977  1.00 12.93           O  
ATOM    732  CB  SER A  47      37.325  11.706 -60.618  1.00 12.93           C  
ATOM    733  OG  SER A  47      37.023  11.562 -61.985  1.00 12.93           O  
ATOM    734  H   SER A  47      36.442   9.276 -60.161  1.00 12.93           H  
ATOM    735  HA  SER A  47      39.083  10.497 -60.728  1.00 12.93           H  
ATOM    736 1HB  SER A  47      36.404  11.748 -60.041  1.00 12.93           H  
ATOM    737 2HB  SER A  47      37.851  12.640 -60.460  1.00 12.93           H  
ATOM    738  HG  SER A  47      36.485  12.326 -62.220  1.00 12.93           H  
ATOM    739  N   LEU A  48      39.536   9.970 -58.224  1.00 13.46           N  
ATOM    740  CA  LEU A  48      39.951   9.895 -56.834  1.00 13.46           C  
ATOM    741  C   LEU A  48      40.615  11.156 -56.280  1.00 13.46           C  
ATOM    742  O   LEU A  48      40.463  11.472 -55.098  1.00 13.46           O  
ATOM    743  CB  LEU A  48      40.894   8.700 -56.679  1.00 13.46           C  
ATOM    744  CG  LEU A  48      40.227   7.320 -56.901  1.00 13.46           C  
ATOM    745  CD1 LEU A  48      41.284   6.235 -56.864  1.00 13.46           C  
ATOM    746  CD2 LEU A  48      39.155   7.095 -55.856  1.00 13.46           C  
ATOM    747  H   LEU A  48      39.911   9.310 -58.906  1.00 13.46           H  
ATOM    748  HA  LEU A  48      39.060   9.701 -56.237  1.00 13.46           H  
ATOM    749 1HB  LEU A  48      41.704   8.800 -57.399  1.00 13.46           H  
ATOM    750 2HB  LEU A  48      41.319   8.716 -55.676  1.00 13.46           H  
ATOM    751  HG  LEU A  48      39.769   7.297 -57.885  1.00 13.46           H  
ATOM    752 1HD1 LEU A  48      40.817   5.265 -57.040  1.00 13.46           H  
ATOM    753 2HD1 LEU A  48      42.025   6.425 -57.640  1.00 13.46           H  
ATOM    754 3HD1 LEU A  48      41.769   6.232 -55.889  1.00 13.46           H  
ATOM    755 1HD2 LEU A  48      38.678   6.128 -56.025  1.00 13.46           H  
ATOM    756 2HD2 LEU A  48      39.605   7.109 -54.862  1.00 13.46           H  
ATOM    757 3HD2 LEU A  48      38.407   7.885 -55.929  1.00 13.46           H  
ATOM    758  N   SER A  49      41.423  11.851 -57.077  1.00 13.84           N  
ATOM    759  CA  SER A  49      42.040  13.058 -56.529  1.00 13.84           C  
ATOM    760  C   SER A  49      42.266  14.221 -57.517  1.00 13.84           C  
ATOM    761  O   SER A  49      43.420  14.575 -57.761  1.00 13.84           O  
ATOM    762  CB  SER A  49      43.328  12.689 -55.835  1.00 13.84           C  
ATOM    763  OG  SER A  49      43.076  11.783 -54.788  1.00 13.84           O  
ATOM    764  H   SER A  49      41.565  11.573 -58.036  1.00 13.84           H  
ATOM    765  HA  SER A  49      41.375  13.437 -55.752  1.00 13.84           H  
ATOM    766 1HB  SER A  49      44.045  12.267 -56.540  1.00 13.84           H  
ATOM    767 2HB  SER A  49      43.759  13.591 -55.422  1.00 13.84           H  
ATOM    768  HG  SER A  49      42.107  11.854 -54.595  1.00 13.84           H  
ATOM    769  N   PRO A  50      41.215  14.871 -58.076  1.00 14.05           N  
ATOM    770  CA  PRO A  50      41.302  15.984 -59.031  1.00 14.05           C  
ATOM    771  C   PRO A  50      42.164  17.126 -58.502  1.00 14.05           C  
ATOM    772  O   PRO A  50      42.825  17.850 -59.261  1.00 14.05           O  
ATOM    773  CB  PRO A  50      39.844  16.447 -59.132  1.00 14.05           C  
ATOM    774  CG  PRO A  50      39.033  15.226 -58.796  1.00 14.05           C  
ATOM    775  CD  PRO A  50      39.829  14.510 -57.721  1.00 14.05           C  
ATOM    776  HA  PRO A  50      41.681  15.614 -59.997  1.00 14.05           H  
ATOM    777 1HB  PRO A  50      39.671  17.284 -58.440  1.00 14.05           H  
ATOM    778 2HB  PRO A  50      39.643  16.825 -60.143  1.00 14.05           H  
ATOM    779 1HG  PRO A  50      38.026  15.517 -58.452  1.00 14.05           H  
ATOM    780 2HG  PRO A  50      38.895  14.614 -59.693  1.00 14.05           H  
ATOM    781 1HD  PRO A  50      39.565  14.875 -56.715  1.00 14.05           H  
ATOM    782 2HD  PRO A  50      39.646  13.465 -57.832  1.00 14.05           H  
ATOM    783  N   SER A  51      42.184  17.241 -57.174  1.00 14.09           N  
ATOM    784  CA  SER A  51      42.925  18.267 -56.477  1.00 14.09           C  
ATOM    785  C   SER A  51      44.435  18.166 -56.697  1.00 14.09           C  
ATOM    786  O   SER A  51      45.151  19.158 -56.555  1.00 14.09           O  
ATOM    787  CB  SER A  51      42.618  18.162 -55.000  1.00 14.09           C  
ATOM    788  OG  SER A  51      43.119  16.964 -54.463  1.00 14.09           O  
ATOM    789  H   SER A  51      41.636  16.605 -56.620  1.00 14.09           H  
ATOM    790  HA  SER A  51      42.584  19.239 -56.837  1.00 14.09           H  
ATOM    791 1HB  SER A  51      43.054  18.996 -54.498  1.00 14.09           H  
ATOM    792 2HB  SER A  51      41.546  18.211 -54.842  1.00 14.09           H  
ATOM    793  HG  SER A  51      44.048  16.932 -54.713  1.00 14.09           H  
ATOM    794  N   GLN A  52      44.947  16.983 -57.066  1.00 14.03           N  
ATOM    795  CA  GLN A  52      46.388  16.911 -57.271  1.00 14.03           C  
ATOM    796  C   GLN A  52      46.771  17.681 -58.519  1.00 14.03           C  
ATOM    797  O   GLN A  52      47.666  18.532 -58.475  1.00 14.03           O  
ATOM    798  CB  GLN A  52      46.872  15.463 -57.410  1.00 14.03           C  
ATOM    799  CG  GLN A  52      46.789  14.643 -56.136  1.00 14.03           C  
ATOM    800  CD  GLN A  52      47.216  13.185 -56.343  1.00 14.03           C  
ATOM    801  OE1 GLN A  52      47.149  12.654 -57.456  1.00 14.03           O  
ATOM    802  NE2 GLN A  52      47.661  12.537 -55.267  1.00 14.03           N  
ATOM    803  H   GLN A  52      44.352  16.166 -57.217  1.00 14.03           H  
ATOM    804  HA  GLN A  52      46.889  17.369 -56.419  1.00 14.03           H  
ATOM    805 1HB  GLN A  52      46.266  14.956 -58.164  1.00 14.03           H  
ATOM    806 2HB  GLN A  52      47.901  15.455 -57.760  1.00 14.03           H  
ATOM    807 1HG  GLN A  52      47.440  15.092 -55.387  1.00 14.03           H  
ATOM    808 2HG  GLN A  52      45.763  14.656 -55.793  1.00 14.03           H  
ATOM    809 1HE2 GLN A  52      47.952  11.582 -55.344  1.00 14.03           H  
ATOM    810 2HE2 GLN A  52      47.700  13.001 -54.383  1.00 14.03           H  
ATOM    811  N   SER A  53      46.023  17.457 -59.603  1.00 13.91           N  
ATOM    812  CA  SER A  53      46.322  18.106 -60.868  1.00 13.91           C  
ATOM    813  C   SER A  53      46.184  19.600 -60.723  1.00 13.91           C  
ATOM    814  O   SER A  53      46.984  20.373 -61.246  1.00 13.91           O  
ATOM    815  CB  SER A  53      45.378  17.619 -61.953  1.00 13.91           C  
ATOM    816  OG  SER A  53      45.582  16.259 -62.241  1.00 13.91           O  
ATOM    817  H   SER A  53      45.259  16.794 -59.552  1.00 13.91           H  
ATOM    818  HA  SER A  53      47.350  17.874 -61.149  1.00 13.91           H  
ATOM    819 1HB  SER A  53      44.347  17.775 -61.628  1.00 13.91           H  
ATOM    820 2HB  SER A  53      45.529  18.211 -62.853  1.00 13.91           H  
ATOM    821  HG  SER A  53      44.978  16.049 -62.959  1.00 13.91           H  
ATOM    822  N   LEU A  54      45.169  20.017 -59.985  1.00 13.77           N  
ATOM    823  CA  LEU A  54      44.942  21.432 -59.795  1.00 13.77           C  
ATOM    824  C   LEU A  54      46.063  22.092 -58.973  1.00 13.77           C  
ATOM    825  O   LEU A  54      46.545  23.177 -59.332  1.00 13.77           O  
ATOM    826  CB  LEU A  54      43.568  21.586 -59.151  1.00 13.77           C  
ATOM    827  CG  LEU A  54      42.436  21.157 -60.105  1.00 13.77           C  
ATOM    828  CD1 LEU A  54      41.120  21.107 -59.386  1.00 13.77           C  
ATOM    829  CD2 LEU A  54      42.385  22.126 -61.248  1.00 13.77           C  
ATOM    830  H   LEU A  54      44.526  19.334 -59.579  1.00 13.77           H  
ATOM    831  HA  LEU A  54      44.917  21.906 -60.774  1.00 13.77           H  
ATOM    832 1HB  LEU A  54      43.519  20.969 -58.257  1.00 13.77           H  
ATOM    833 2HB  LEU A  54      43.412  22.627 -58.866  1.00 13.77           H  
ATOM    834  HG  LEU A  54      42.645  20.154 -60.480  1.00 13.77           H  
ATOM    835 1HD1 LEU A  54      40.342  20.788 -60.074  1.00 13.77           H  
ATOM    836 2HD1 LEU A  54      41.193  20.397 -58.568  1.00 13.77           H  
ATOM    837 3HD1 LEU A  54      40.878  22.078 -59.003  1.00 13.77           H  
ATOM    838 1HD2 LEU A  54      41.599  21.830 -61.940  1.00 13.77           H  
ATOM    839 2HD2 LEU A  54      42.178  23.111 -60.854  1.00 13.77           H  
ATOM    840 3HD2 LEU A  54      43.345  22.132 -61.764  1.00 13.77           H  
ATOM    841  N   SER A  55      46.559  21.407 -57.927  1.00 13.63           N  
ATOM    842  CA  SER A  55      47.622  21.977 -57.093  1.00 13.63           C  
ATOM    843  C   SER A  55      48.945  22.096 -57.851  1.00 13.63           C  
ATOM    844  O   SER A  55      49.767  22.976 -57.564  1.00 13.63           O  
ATOM    845  CB  SER A  55      47.847  21.124 -55.856  1.00 13.63           C  
ATOM    846  OG  SER A  55      48.467  19.896 -56.174  1.00 13.63           O  
ATOM    847  H   SER A  55      46.160  20.506 -57.659  1.00 13.63           H  
ATOM    848  HA  SER A  55      47.311  22.973 -56.779  1.00 13.63           H  
ATOM    849 1HB  SER A  55      48.454  21.667 -55.138  1.00 13.63           H  
ATOM    850 2HB  SER A  55      46.880  20.928 -55.388  1.00 13.63           H  
ATOM    851  HG  SER A  55      48.025  19.555 -56.983  1.00 13.63           H  
ATOM    852  N   GLN A  56      49.094  21.302 -58.915  1.00 13.48           N  
ATOM    853  CA  GLN A  56      50.304  21.296 -59.725  1.00 13.48           C  
ATOM    854  C   GLN A  56      50.397  22.507 -60.637  1.00 13.48           C  
ATOM    855  O   GLN A  56      51.420  22.717 -61.295  1.00 13.48           O  
ATOM    856  CB  GLN A  56      50.409  19.995 -60.526  1.00 13.48           C  
ATOM    857  CG  GLN A  56      50.655  18.772 -59.654  1.00 13.48           C  
ATOM    858  CD  GLN A  56      50.570  17.458 -60.407  1.00 13.48           C  
ATOM    859  OE1 GLN A  56      50.727  17.391 -61.632  1.00 13.48           O  
ATOM    860  NE2 GLN A  56      50.310  16.389 -59.662  1.00 13.48           N  
ATOM    861  H   GLN A  56      48.376  20.600 -59.102  1.00 13.48           H  
ATOM    862  HA  GLN A  56      51.156  21.329 -59.048  1.00 13.48           H  
ATOM    863 1HB  GLN A  56      49.484  19.832 -61.078  1.00 13.48           H  
ATOM    864 2HB  GLN A  56      51.220  20.072 -61.248  1.00 13.48           H  
ATOM    865 1HG  GLN A  56      51.667  18.853 -59.259  1.00 13.48           H  
ATOM    866 2HG  GLN A  56      49.961  18.761 -58.836  1.00 13.48           H  
ATOM    867 1HE2 GLN A  56      50.231  15.486 -60.085  1.00 13.48           H  
ATOM    868 2HE2 GLN A  56      50.193  16.495 -58.673  1.00 13.48           H  
ATOM    869  N   SER A  57      49.379  23.368 -60.617  1.00 13.33           N  
ATOM    870  CA  SER A  57      49.420  24.597 -61.387  1.00 13.33           C  
ATOM    871  C   SER A  57      50.647  25.420 -60.981  1.00 13.33           C  
ATOM    872  O   SER A  57      51.248  26.117 -61.802  1.00 13.33           O  
ATOM    873  CB  SER A  57      48.173  25.422 -61.122  1.00 13.33           C  
ATOM    874  OG  SER A  57      47.020  24.765 -61.567  1.00 13.33           O  
ATOM    875  H   SER A  57      48.539  23.166 -60.069  1.00 13.33           H  
ATOM    876  HA  SER A  57      49.485  24.351 -62.447  1.00 13.33           H  
ATOM    877 1HB  SER A  57      48.089  25.620 -60.050  1.00 13.33           H  
ATOM    878 2HB  SER A  57      48.266  26.381 -61.626  1.00 13.33           H  
ATOM    879  HG  SER A  57      46.832  24.078 -60.884  1.00 13.33           H  
ATOM    880  N   GLN A  58      51.038  25.336 -59.702  1.00 13.14           N  
ATOM    881  CA  GLN A  58      52.170  26.108 -59.198  1.00 13.14           C  
ATOM    882  C   GLN A  58      53.507  25.684 -59.822  1.00 13.14           C  
ATOM    883  O   GLN A  58      54.500  26.399 -59.709  1.00 13.14           O  
ATOM    884  CB  GLN A  58      52.306  25.984 -57.682  1.00 13.14           C  
ATOM    885  CG  GLN A  58      52.801  24.641 -57.213  1.00 13.14           C  
ATOM    886  CD  GLN A  58      52.966  24.622 -55.737  1.00 13.14           C  
ATOM    887  OE1 GLN A  58      53.786  25.406 -55.204  1.00 13.14           O  
ATOM    888  NE2 GLN A  58      52.215  23.763 -55.048  1.00 13.14           N  
ATOM    889  H   GLN A  58      50.541  24.705 -59.067  1.00 13.14           H  
ATOM    890  HA  GLN A  58      52.003  27.155 -59.446  1.00 13.14           H  
ATOM    891 1HB  GLN A  58      52.961  26.738 -57.298  1.00 13.14           H  
ATOM    892 2HB  GLN A  58      51.328  26.151 -57.227  1.00 13.14           H  
ATOM    893 1HG  GLN A  58      52.089  23.874 -57.501  1.00 13.14           H  
ATOM    894 2HG  GLN A  58      53.771  24.437 -57.660  1.00 13.14           H  
ATOM    895 1HE2 GLN A  58      52.285  23.707 -54.052  1.00 13.14           H  
ATOM    896 2HE2 GLN A  58      51.569  23.164 -55.538  1.00 13.14           H  
ATOM    897  N   SER A  59      53.560  24.498 -60.435  1.00 12.87           N  
ATOM    898  CA  SER A  59      54.793  23.988 -61.007  1.00 12.87           C  
ATOM    899  C   SER A  59      55.006  24.443 -62.444  1.00 12.87           C  
ATOM    900  O   SER A  59      56.017  24.095 -63.062  1.00 12.87           O  
ATOM    901  CB  SER A  59      54.842  22.474 -60.930  1.00 12.87           C  
ATOM    902  OG  SER A  59      53.883  21.883 -61.761  1.00 12.87           O  
ATOM    903  H   SER A  59      52.719  23.936 -60.550  1.00 12.87           H  
ATOM    904  HA  SER A  59      55.622  24.373 -60.411  1.00 12.87           H  
ATOM    905 1HB  SER A  59      55.834  22.126 -61.211  1.00 12.87           H  
ATOM    906 2HB  SER A  59      54.665  22.166 -59.902  1.00 12.87           H  
ATOM    907  HG  SER A  59      53.034  22.315 -61.542  1.00 12.87           H  
ATOM    908  N   GLN A  60      54.075  25.224 -63.006  1.00 12.52           N  
ATOM    909  CA  GLN A  60      54.210  25.628 -64.406  1.00 12.52           C  
ATOM    910  C   GLN A  60      55.240  26.756 -64.573  1.00 12.52           C  
ATOM    911  O   GLN A  60      54.908  27.910 -64.870  1.00 12.52           O  
ATOM    912  CB  GLN A  60      52.855  26.069 -64.962  1.00 12.52           C  
ATOM    913  CG  GLN A  60      51.763  24.986 -64.914  1.00 12.52           C  
ATOM    914  CD  GLN A  60      52.058  23.776 -65.772  1.00 12.52           C  
ATOM    915  OE1 GLN A  60      52.150  23.868 -67.000  1.00 12.52           O  
ATOM    916  NE2 GLN A  60      52.193  22.621 -65.128  1.00 12.52           N  
ATOM    917  H   GLN A  60      53.252  25.521 -62.476  1.00 12.52           H  
ATOM    918  HA  GLN A  60      54.556  24.768 -64.980  1.00 12.52           H  
ATOM    919 1HB  GLN A  60      52.495  26.925 -64.387  1.00 12.52           H  
ATOM    920 2HB  GLN A  60      52.972  26.390 -65.996  1.00 12.52           H  
ATOM    921 1HG  GLN A  60      51.678  24.640 -63.883  1.00 12.52           H  
ATOM    922 2HG  GLN A  60      50.817  25.419 -65.236  1.00 12.52           H  
ATOM    923 1HE2 GLN A  60      52.386  21.781 -65.635  1.00 12.52           H  
ATOM    924 2HE2 GLN A  60      52.100  22.591 -64.127  1.00 12.52           H  
ATOM    925  N   SER A  61      56.505  26.381 -64.388  1.00 12.09           N  
ATOM    926  CA  SER A  61      57.640  27.289 -64.434  1.00 12.09           C  
ATOM    927  C   SER A  61      57.778  27.942 -65.794  1.00 12.09           C  
ATOM    928  O   SER A  61      57.592  27.296 -66.828  1.00 12.09           O  
ATOM    929  CB  SER A  61      58.925  26.559 -64.095  1.00 12.09           C  
ATOM    930  OG  SER A  61      60.042  27.422 -64.191  1.00 12.09           O  
ATOM    931  H   SER A  61      56.652  25.404 -64.147  1.00 12.09           H  
ATOM    932  HA  SER A  61      57.476  28.073 -63.696  1.00 12.09           H  
ATOM    933 1HB  SER A  61      58.857  26.150 -63.087  1.00 12.09           H  
ATOM    934 2HB  SER A  61      59.051  25.723 -64.779  1.00 12.09           H  
ATOM    935  HG  SER A  61      59.965  27.874 -65.057  1.00 12.09           H  
ATOM    936  N   GLN A  62      58.142  29.213 -65.778  1.00 11.61           N  
ATOM    937  CA  GLN A  62      58.337  29.976 -67.003  1.00 11.61           C  
ATOM    938  C   GLN A  62      59.798  29.952 -67.443  1.00 11.61           C  
ATOM    939  O   GLN A  62      60.688  29.597 -66.666  1.00 11.61           O  
ATOM    940  CB  GLN A  62      57.854  31.400 -66.811  1.00 11.61           C  
ATOM    941  CG  GLN A  62      56.391  31.489 -66.391  1.00 11.61           C  
ATOM    942  CD  GLN A  62      55.442  30.975 -67.460  1.00 11.61           C  
ATOM    943  OE1 GLN A  62      55.398  31.535 -68.562  1.00 11.61           O  
ATOM    944  NE2 GLN A  62      54.689  29.912 -67.163  1.00 11.61           N  
ATOM    945  H   GLN A  62      58.241  29.671 -64.872  1.00 11.61           H  
ATOM    946  HA  GLN A  62      57.744  29.518 -67.793  1.00 11.61           H  
ATOM    947 1HB  GLN A  62      58.460  31.866 -66.087  1.00 11.61           H  
ATOM    948 2HB  GLN A  62      57.979  31.956 -67.739  1.00 11.61           H  
ATOM    949 1HG  GLN A  62      56.250  30.883 -65.490  1.00 11.61           H  
ATOM    950 2HG  GLN A  62      56.146  32.531 -66.178  1.00 11.61           H  
ATOM    951 1HE2 GLN A  62      54.061  29.541 -67.843  1.00 11.61           H  
ATOM    952 2HE2 GLN A  62      54.752  29.452 -66.244  1.00 11.61           H  
ATOM    953  N   SER A  63      60.011  30.279 -68.715  1.00 11.14           N  
ATOM    954  CA  SER A  63      61.316  30.293 -69.377  1.00 11.14           C  
ATOM    955  C   SER A  63      62.225  31.511 -69.163  1.00 11.14           C  
ATOM    956  O   SER A  63      61.805  32.557 -68.651  1.00 11.14           O  
ATOM    957  CB  SER A  63      61.096  30.118 -70.866  1.00 11.14           C  
ATOM    958  OG  SER A  63      60.411  31.218 -71.409  1.00 11.14           O  
ATOM    959  H   SER A  63      59.206  30.541 -69.266  1.00 11.14           H  
ATOM    960  HA  SER A  63      61.862  29.420 -69.016  1.00 11.14           H  
ATOM    961 1HB  SER A  63      62.058  30.009 -71.367  1.00 11.14           H  
ATOM    962 2HB  SER A  63      60.530  29.208 -71.047  1.00 11.14           H  
ATOM    963  HG  SER A  63      60.402  31.081 -72.361  1.00 11.14           H  
ATOM    964  N   GLN A  64      63.473  31.323 -69.622  1.00 10.73           N  
ATOM    965  CA  GLN A  64      64.556  32.309 -69.720  1.00 10.73           C  
ATOM    966  C   GLN A  64      64.873  32.560 -71.192  1.00 10.73           C  
ATOM    967  O   GLN A  64      64.856  31.622 -71.994  1.00 10.73           O  
ATOM    968  CB  GLN A  64      65.824  31.845 -68.997  1.00 10.73           C  
ATOM    969  CG  GLN A  64      66.998  32.834 -69.119  1.00 10.73           C  
ATOM    970  CD  GLN A  64      68.188  32.460 -68.277  1.00 10.73           C  
ATOM    971  OE1 GLN A  64      68.042  31.962 -67.152  1.00 10.73           O  
ATOM    972  NE2 GLN A  64      69.382  32.677 -68.815  1.00 10.73           N  
ATOM    973  H   GLN A  64      63.680  30.400 -69.974  1.00 10.73           H  
ATOM    974  HA  GLN A  64      64.223  33.249 -69.285  1.00 10.73           H  
ATOM    975 1HB  GLN A  64      65.609  31.700 -67.940  1.00 10.73           H  
ATOM    976 2HB  GLN A  64      66.147  30.889 -69.405  1.00 10.73           H  
ATOM    977 1HG  GLN A  64      67.332  32.847 -70.156  1.00 10.73           H  
ATOM    978 2HG  GLN A  64      66.666  33.832 -68.834  1.00 10.73           H  
ATOM    979 1HE2 GLN A  64      70.215  32.445 -68.310  1.00 10.73           H  
ATOM    980 2HE2 GLN A  64      69.445  33.060 -69.739  1.00 10.73           H  
ATOM    981  N   SER A  65      65.165  33.812 -71.547  1.00 10.45           N  
ATOM    982  CA  SER A  65      65.469  34.149 -72.934  1.00 10.45           C  
ATOM    983  C   SER A  65      66.667  35.085 -73.102  1.00 10.45           C  
ATOM    984  O   SER A  65      66.957  35.942 -72.262  1.00 10.45           O  
ATOM    985  CB  SER A  65      64.252  34.786 -73.573  1.00 10.45           C  
ATOM    986  OG  SER A  65      64.512  35.154 -74.896  1.00 10.45           O  
ATOM    987  H   SER A  65      65.157  34.547 -70.842  1.00 10.45           H  
ATOM    988  HA  SER A  65      65.697  33.225 -73.465  1.00 10.45           H  
ATOM    989 1HB  SER A  65      63.418  34.086 -73.541  1.00 10.45           H  
ATOM    990 2HB  SER A  65      63.965  35.666 -72.998  1.00 10.45           H  
ATOM    991  HG  SER A  65      65.289  35.723 -74.861  1.00 10.45           H  
ATOM    992  N   GLN A  66      67.386  34.888 -74.204  1.00 10.41           N  
ATOM    993  CA  GLN A  66      68.541  35.715 -74.562  1.00 10.41           C  
ATOM    994  C   GLN A  66      68.403  36.242 -75.979  1.00 10.41           C  
ATOM    995  O   GLN A  66      67.726  35.626 -76.805  1.00 10.41           O  
ATOM    996  CB  GLN A  66      69.849  34.923 -74.457  1.00 10.41           C  
ATOM    997  CG  GLN A  66      70.204  34.419 -73.067  1.00 10.41           C  
ATOM    998  CD  GLN A  66      71.520  33.653 -73.066  1.00 10.41           C  
ATOM    999  OE1 GLN A  66      71.831  32.943 -74.029  1.00 10.41           O  
ATOM   1000  NE2 GLN A  66      72.298  33.790 -72.002  1.00 10.41           N  
ATOM   1001  H   GLN A  66      67.106  34.148 -74.835  1.00 10.41           H  
ATOM   1002  HA  GLN A  66      68.591  36.570 -73.894  1.00 10.41           H  
ATOM   1003 1HB  GLN A  66      69.807  34.064 -75.125  1.00 10.41           H  
ATOM   1004 2HB  GLN A  66      70.673  35.556 -74.795  1.00 10.41           H  
ATOM   1005 1HG  GLN A  66      70.311  35.276 -72.405  1.00 10.41           H  
ATOM   1006 2HG  GLN A  66      69.419  33.759 -72.704  1.00 10.41           H  
ATOM   1007 1HE2 GLN A  66      73.172  33.308 -71.956  1.00 10.41           H  
ATOM   1008 2HE2 GLN A  66      72.009  34.378 -71.219  1.00 10.41           H  
ATOM   1009  N   SER A  67      69.081  37.347 -76.277  1.00 10.79           N  
ATOM   1010  CA  SER A  67      69.075  37.880 -77.633  1.00 10.79           C  
ATOM   1011  C   SER A  67      70.397  38.550 -77.997  1.00 10.79           C  
ATOM   1012  O   SER A  67      71.019  39.267 -77.198  1.00 10.79           O  
ATOM   1013  CB  SER A  67      67.939  38.864 -77.807  1.00 10.79           C  
ATOM   1014  OG  SER A  67      67.938  39.402 -79.099  1.00 10.79           O  
ATOM   1015  H   SER A  67      69.587  37.833 -75.535  1.00 10.79           H  
ATOM   1016  HA  SER A  67      68.920  37.052 -78.325  1.00 10.79           H  
ATOM   1017 1HB  SER A  67      66.989  38.369 -77.610  1.00 10.79           H  
ATOM   1018 2HB  SER A  67      68.049  39.665 -77.082  1.00 10.79           H  
ATOM   1019  HG  SER A  67      68.843  39.687 -79.262  1.00 10.79           H  
ATOM   1020  N   GLN A  68      70.833  38.298 -79.232  1.00 11.70           N  
ATOM   1021  CA  GLN A  68      72.071  38.882 -79.722  1.00 11.70           C  
ATOM   1022  C   GLN A  68      71.932  39.498 -81.108  1.00 11.70           C  
ATOM   1023  O   GLN A  68      71.173  39.018 -81.953  1.00 11.70           O  
ATOM   1024  CB  GLN A  68      73.183  37.825 -79.753  1.00 11.70           C  
ATOM   1025  CG  GLN A  68      73.566  37.263 -78.384  1.00 11.70           C  
ATOM   1026  CD  GLN A  68      74.717  36.267 -78.443  1.00 11.70           C  
ATOM   1027  OE1 GLN A  68      75.230  35.928 -79.525  1.00 11.70           O  
ATOM   1028  NE2 GLN A  68      75.135  35.792 -77.274  1.00 11.70           N  
ATOM   1029  H   GLN A  68      70.292  37.696 -79.838  1.00 11.70           H  
ATOM   1030  HA  GLN A  68      72.366  39.676 -79.042  1.00 11.70           H  
ATOM   1031 1HB  GLN A  68      72.881  36.995 -80.390  1.00 11.70           H  
ATOM   1032 2HB  GLN A  68      74.067  38.263 -80.194  1.00 11.70           H  
ATOM   1033 1HG  GLN A  68      73.865  38.098 -77.744  1.00 11.70           H  
ATOM   1034 2HG  GLN A  68      72.707  36.754 -77.953  1.00 11.70           H  
ATOM   1035 1HE2 GLN A  68      75.886  35.132 -77.228  1.00 11.70           H  
ATOM   1036 2HE2 GLN A  68      74.692  36.092 -76.428  1.00 11.70           H  
ATOM   1037  N   SER A  69      72.689  40.562 -81.315  1.00 13.19           N  
ATOM   1038  CA  SER A  69      72.798  41.246 -82.600  1.00 13.19           C  
ATOM   1039  C   SER A  69      73.976  40.698 -83.419  1.00 13.19           C  
ATOM   1040  O   SER A  69      74.974  40.296 -82.838  1.00 13.19           O  
ATOM   1041  CB  SER A  69      72.953  42.752 -82.393  1.00 13.19           C  
ATOM   1042  OG  SER A  69      73.261  43.406 -83.601  1.00 13.19           O  
ATOM   1043  H   SER A  69      73.252  40.869 -80.521  1.00 13.19           H  
ATOM   1044  HA  SER A  69      71.866  41.071 -83.126  1.00 13.19           H  
ATOM   1045 1HB  SER A  69      72.024  43.153 -82.001  1.00 13.19           H  
ATOM   1046 2HB  SER A  69      73.716  42.964 -81.661  1.00 13.19           H  
ATOM   1047  HG  SER A  69      73.564  44.293 -83.362  1.00 13.19           H  
ATOM   1048  N   PRO A  70      73.896  40.661 -84.764  1.00 15.07           N  
ATOM   1049  CA  PRO A  70      74.992  40.329 -85.671  1.00 15.07           C  
ATOM   1050  C   PRO A  70      76.073  41.429 -85.721  1.00 15.07           C  
ATOM   1051  O   PRO A  70      77.154  41.219 -86.276  1.00 15.07           O  
ATOM   1052  CB  PRO A  70      74.274  40.175 -87.020  1.00 15.07           C  
ATOM   1053  CG  PRO A  70      73.028  41.029 -86.902  1.00 15.07           C  
ATOM   1054  CD  PRO A  70      72.602  40.908 -85.451  1.00 15.07           C  
ATOM   1055  HA  PRO A  70      75.435  39.377 -85.356  1.00 15.07           H  
ATOM   1056 1HB  PRO A  70      74.936  40.506 -87.832  1.00 15.07           H  
ATOM   1057 2HB  PRO A  70      74.049  39.113 -87.204  1.00 15.07           H  
ATOM   1058 1HG  PRO A  70      73.263  42.068 -87.182  1.00 15.07           H  
ATOM   1059 2HG  PRO A  70      72.257  40.679 -87.604  1.00 15.07           H  
ATOM   1060 1HD  PRO A  70      72.145  41.857 -85.158  1.00 15.07           H  
ATOM   1061 2HD  PRO A  70      71.921  40.051 -85.311  1.00 15.07           H  
ATOM   1062  N   SER A  71      75.748  42.612 -85.189  1.00 16.84           N  
ATOM   1063  CA  SER A  71      76.625  43.782 -85.174  1.00 16.84           C  
ATOM   1064  C   SER A  71      77.651  43.742 -84.050  1.00 16.84           C  
ATOM   1065  O   SER A  71      77.639  42.869 -83.182  1.00 16.84           O  
ATOM   1066  CB  SER A  71      75.827  45.051 -84.977  1.00 16.84           C  
ATOM   1067  OG  SER A  71      75.362  45.096 -83.658  1.00 16.84           O  
ATOM   1068  H   SER A  71      74.843  42.731 -84.740  1.00 16.84           H  
ATOM   1069  HA  SER A  71      77.154  43.827 -86.128  1.00 16.84           H  
ATOM   1070 1HB  SER A  71      76.442  45.924 -85.186  1.00 16.84           H  
ATOM   1071 2HB  SER A  71      74.983  45.065 -85.667  1.00 16.84           H  
ATOM   1072  HG  SER A  71      74.732  44.373 -83.600  1.00 16.84           H  
ATOM   1073  N   ARG A  72      78.502  44.761 -84.029  1.00 17.91           N  
ATOM   1074  CA  ARG A  72      79.519  44.947 -82.998  1.00 17.91           C  
ATOM   1075  C   ARG A  72      78.898  45.162 -81.604  1.00 17.91           C  
ATOM   1076  O   ARG A  72      79.596  45.097 -80.592  1.00 17.91           O  
ATOM   1077  CB  ARG A  72      80.404  46.137 -83.340  1.00 17.91           C  
ATOM   1078  CG  ARG A  72      81.311  45.936 -84.546  1.00 17.91           C  
ATOM   1079  CD  ARG A  72      82.122  47.152 -84.840  1.00 17.91           C  
ATOM   1080  NE  ARG A  72      82.987  46.963 -85.999  1.00 17.91           N  
ATOM   1081  CZ  ARG A  72      83.740  47.929 -86.565  1.00 17.91           C  
ATOM   1082  NH1 ARG A  72      83.730  49.151 -86.076  1.00 17.91           N  
ATOM   1083  NH2 ARG A  72      84.490  47.648 -87.616  1.00 17.91           N  
ATOM   1084  H   ARG A  72      78.453  45.440 -84.774  1.00 17.91           H  
ATOM   1085  HA  ARG A  72      80.138  44.049 -82.966  1.00 17.91           H  
ATOM   1086 1HB  ARG A  72      79.779  47.007 -83.536  1.00 17.91           H  
ATOM   1087 2HB  ARG A  72      81.038  46.376 -82.486  1.00 17.91           H  
ATOM   1088 1HG  ARG A  72      81.991  45.105 -84.354  1.00 17.91           H  
ATOM   1089 2HG  ARG A  72      80.703  45.710 -85.424  1.00 17.91           H  
ATOM   1090 1HD  ARG A  72      81.459  47.991 -85.043  1.00 17.91           H  
ATOM   1091 2HD  ARG A  72      82.749  47.383 -83.980  1.00 17.91           H  
ATOM   1092  HE  ARG A  72      83.025  46.039 -86.408  1.00 17.91           H  
ATOM   1093 1HH1 ARG A  72      83.157  49.370 -85.273  1.00 17.91           H  
ATOM   1094 2HH1 ARG A  72      84.296  49.870 -86.503  1.00 17.91           H  
ATOM   1095 1HH2 ARG A  72      84.500  46.710 -87.993  1.00 17.91           H  
ATOM   1096 2HH2 ARG A  72      85.055  48.369 -88.040  1.00 17.91           H  
ATOM   1097  N   SER A  73      77.584  45.442 -81.555  1.00 17.84           N  
ATOM   1098  CA  SER A  73      76.844  45.669 -80.322  1.00 17.84           C  
ATOM   1099  C   SER A  73      76.120  44.384 -79.905  1.00 17.84           C  
ATOM   1100  O   SER A  73      75.145  44.423 -79.156  1.00 17.84           O  
ATOM   1101  CB  SER A  73      75.856  46.816 -80.485  1.00 17.84           C  
ATOM   1102  OG  SER A  73      74.880  46.545 -81.463  1.00 17.84           O  
ATOM   1103  H   SER A  73      77.031  45.454 -82.410  1.00 17.84           H  
ATOM   1104  HA  SER A  73      77.552  45.935 -79.536  1.00 17.84           H  
ATOM   1105 1HB  SER A  73      75.369  47.013 -79.531  1.00 17.84           H  
ATOM   1106 2HB  SER A  73      76.403  47.715 -80.762  1.00 17.84           H  
ATOM   1107  HG  SER A  73      75.336  46.190 -82.245  1.00 17.84           H  
ATOM   1108  N   ARG A  74      76.646  43.241 -80.361  1.00 16.70           N  
ATOM   1109  CA  ARG A  74      76.097  41.898 -80.159  1.00 16.70           C  
ATOM   1110  C   ARG A  74      75.493  41.574 -78.795  1.00 16.70           C  
ATOM   1111  O   ARG A  74      74.393  41.007 -78.743  1.00 16.70           O  
ATOM   1112  CB  ARG A  74      77.215  40.885 -80.396  1.00 16.70           C  
ATOM   1113  CG  ARG A  74      76.835  39.428 -80.224  1.00 16.70           C  
ATOM   1114  CD  ARG A  74      77.980  38.524 -80.501  1.00 16.70           C  
ATOM   1115  NE  ARG A  74      77.625  37.140 -80.276  1.00 16.70           N  
ATOM   1116  CZ  ARG A  74      78.454  36.092 -80.322  1.00 16.70           C  
ATOM   1117  NH1 ARG A  74      79.735  36.241 -80.589  1.00 16.70           N  
ATOM   1118  NH2 ARG A  74      77.938  34.910 -80.086  1.00 16.70           N  
ATOM   1119  H   ARG A  74      77.445  43.306 -80.988  1.00 16.70           H  
ATOM   1120  HA  ARG A  74      75.347  41.739 -80.912  1.00 16.70           H  
ATOM   1121 1HB  ARG A  74      77.574  40.998 -81.419  1.00 16.70           H  
ATOM   1122 2HB  ARG A  74      78.051  41.097 -79.731  1.00 16.70           H  
ATOM   1123 1HG  ARG A  74      76.494  39.252 -79.200  1.00 16.70           H  
ATOM   1124 2HG  ARG A  74      76.045  39.177 -80.918  1.00 16.70           H  
ATOM   1125 1HD  ARG A  74      78.288  38.635 -81.541  1.00 16.70           H  
ATOM   1126 2HD  ARG A  74      78.811  38.775 -79.844  1.00 16.70           H  
ATOM   1127  HE  ARG A  74      76.650  36.919 -80.063  1.00 16.70           H  
ATOM   1128 1HH1 ARG A  74      80.109  37.162 -80.765  1.00 16.70           H  
ATOM   1129 2HH1 ARG A  74      80.342  35.435 -80.616  1.00 16.70           H  
ATOM   1130 1HH2 ARG A  74      76.930  34.871 -79.877  1.00 16.70           H  
ATOM   1131 2HH2 ARG A  74      78.509  34.080 -80.104  1.00 16.70           H  
ATOM   1132  N   SER A  75      76.135  41.968 -77.700  1.00 14.95           N  
ATOM   1133  CA  SER A  75      75.645  41.610 -76.364  1.00 14.95           C  
ATOM   1134  C   SER A  75      74.439  42.456 -75.943  1.00 14.95           C  
ATOM   1135  O   SER A  75      74.551  43.339 -75.095  1.00 14.95           O  
ATOM   1136  CB  SER A  75      76.754  41.769 -75.342  1.00 14.95           C  
ATOM   1137  OG  SER A  75      77.825  40.899 -75.613  1.00 14.95           O  
ATOM   1138  H   SER A  75      76.995  42.490 -77.793  1.00 14.95           H  
ATOM   1139  HA  SER A  75      75.333  40.564 -76.383  1.00 14.95           H  
ATOM   1140 1HB  SER A  75      77.107  42.800 -75.348  1.00 14.95           H  
ATOM   1141 2HB  SER A  75      76.359  41.564 -74.349  1.00 14.95           H  
ATOM   1142  HG  SER A  75      78.416  40.962 -74.856  1.00 14.95           H  
ATOM   1143  N   ARG A  76      73.290  42.172 -76.555  1.00 13.19           N  
ATOM   1144  CA  ARG A  76      72.071  42.954 -76.366  1.00 13.19           C  
ATOM   1145  C   ARG A  76      71.278  42.637 -75.098  1.00 13.19           C  
ATOM   1146  O   ARG A  76      71.079  43.531 -74.271  1.00 13.19           O  
ATOM   1147  CB  ARG A  76      71.140  42.765 -77.558  1.00 13.19           C  
ATOM   1148  CG  ARG A  76      71.642  43.334 -78.874  1.00 13.19           C  
ATOM   1149  CD  ARG A  76      71.645  44.826 -78.886  1.00 13.19           C  
ATOM   1150  NE  ARG A  76      70.281  45.379 -78.860  1.00 13.19           N  
ATOM   1151  CZ  ARG A  76      69.971  46.665 -78.583  1.00 13.19           C  
ATOM   1152  NH1 ARG A  76      70.921  47.532 -78.308  1.00 13.19           N  
ATOM   1153  NH2 ARG A  76      68.706  47.054 -78.588  1.00 13.19           N  
ATOM   1154  H   ARG A  76      73.316  41.419 -77.235  1.00 13.19           H  
ATOM   1155  HA  ARG A  76      72.359  44.005 -76.327  1.00 13.19           H  
ATOM   1156 1HB  ARG A  76      70.970  41.707 -77.715  1.00 13.19           H  
ATOM   1157 2HB  ARG A  76      70.176  43.218 -77.338  1.00 13.19           H  
ATOM   1158 1HG  ARG A  76      72.667  42.996 -79.044  1.00 13.19           H  
ATOM   1159 2HG  ARG A  76      71.006  42.978 -79.684  1.00 13.19           H  
ATOM   1160 1HD  ARG A  76      72.184  45.191 -78.011  1.00 13.19           H  
ATOM   1161 2HD  ARG A  76      72.148  45.178 -79.790  1.00 13.19           H  
ATOM   1162  HE  ARG A  76      69.517  44.750 -79.066  1.00 13.19           H  
ATOM   1163 1HH1 ARG A  76      71.889  47.235 -78.306  1.00 13.19           H  
ATOM   1164 2HH1 ARG A  76      70.685  48.492 -78.102  1.00 13.19           H  
ATOM   1165 1HH2 ARG A  76      67.974  46.389 -78.800  1.00 13.19           H  
ATOM   1166 2HH2 ARG A  76      68.472  48.013 -78.382  1.00 13.19           H  
ATOM   1167  N   SER A  77      70.812  41.392 -74.913  1.00 11.86           N  
ATOM   1168  CA  SER A  77      70.001  41.165 -73.712  1.00 11.86           C  
ATOM   1169  C   SER A  77      69.837  39.733 -73.199  1.00 11.86           C  
ATOM   1170  O   SER A  77      70.061  38.739 -73.900  1.00 11.86           O  
ATOM   1171  CB  SER A  77      68.609  41.744 -73.925  1.00 11.86           C  
ATOM   1172  OG  SER A  77      67.919  41.047 -74.924  1.00 11.86           O  
ATOM   1173  H   SER A  77      70.977  40.650 -75.597  1.00 11.86           H  
ATOM   1174  HA  SER A  77      70.470  41.730 -72.905  1.00 11.86           H  
ATOM   1175 1HB  SER A  77      68.050  41.686 -72.992  1.00 11.86           H  
ATOM   1176 2HB  SER A  77      68.673  42.795 -74.193  1.00 11.86           H  
ATOM   1177  HG  SER A  77      67.024  41.396 -74.920  1.00 11.86           H  
ATOM   1178  N   GLN A  78      69.368  39.677 -71.950  1.00 11.10           N  
ATOM   1179  CA  GLN A  78      68.960  38.476 -71.227  1.00 11.10           C  
ATOM   1180  C   GLN A  78      67.825  38.832 -70.278  1.00 11.10           C  
ATOM   1181  O   GLN A  78      67.870  39.875 -69.619  1.00 11.10           O  
ATOM   1182  CB  GLN A  78      70.111  37.846 -70.435  1.00 11.10           C  
ATOM   1183  CG  GLN A  78      69.698  36.577 -69.654  1.00 11.10           C  
ATOM   1184  CD  GLN A  78      70.852  35.890 -68.953  1.00 11.10           C  
ATOM   1185  OE1 GLN A  78      71.659  35.158 -69.550  1.00 11.10           O  
ATOM   1186  NE2 GLN A  78      70.952  36.123 -67.646  1.00 11.10           N  
ATOM   1187  H   GLN A  78      69.258  40.556 -71.465  1.00 11.10           H  
ATOM   1188  HA  GLN A  78      68.586  37.748 -71.938  1.00 11.10           H  
ATOM   1189 1HB  GLN A  78      70.916  37.576 -71.119  1.00 11.10           H  
ATOM   1190 2HB  GLN A  78      70.506  38.570 -69.724  1.00 11.10           H  
ATOM   1191 1HG  GLN A  78      68.984  36.866 -68.884  1.00 11.10           H  
ATOM   1192 2HG  GLN A  78      69.228  35.870 -70.340  1.00 11.10           H  
ATOM   1193 1HE2 GLN A  78      71.692  35.706 -67.116  1.00 11.10           H  
ATOM   1194 2HE2 GLN A  78      70.290  36.722 -67.192  1.00 11.10           H  
ATOM   1195  N   SER A  79      66.825  37.961 -70.193  1.00 10.82           N  
ATOM   1196  CA  SER A  79      65.699  38.186 -69.295  1.00 10.82           C  
ATOM   1197  C   SER A  79      65.070  36.885 -68.798  1.00 10.82           C  
ATOM   1198  O   SER A  79      65.023  35.873 -69.502  1.00 10.82           O  
ATOM   1199  CB  SER A  79      64.646  39.019 -70.001  1.00 10.82           C  
ATOM   1200  OG  SER A  79      63.555  39.273 -69.161  1.00 10.82           O  
ATOM   1201  H   SER A  79      66.842  37.140 -70.797  1.00 10.82           H  
ATOM   1202  HA  SER A  79      66.060  38.739 -68.426  1.00 10.82           H  
ATOM   1203 1HB  SER A  79      65.085  39.961 -70.329  1.00 10.82           H  
ATOM   1204 2HB  SER A  79      64.307  38.488 -70.890  1.00 10.82           H  
ATOM   1205  HG  SER A  79      63.260  38.414 -68.838  1.00 10.82           H  
ATOM   1206  N   GLN A  80      64.580  36.909 -67.561  1.00 10.92           N  
ATOM   1207  CA  GLN A  80      63.908  35.740 -66.988  1.00 10.92           C  
ATOM   1208  C   GLN A  80      62.479  36.065 -66.597  1.00 10.92           C  
ATOM   1209  O   GLN A  80      62.197  37.180 -66.153  1.00 10.92           O  
ATOM   1210  CB  GLN A  80      64.643  35.260 -65.727  1.00 10.92           C  
ATOM   1211  CG  GLN A  80      66.065  34.769 -65.932  1.00 10.92           C  
ATOM   1212  CD  GLN A  80      66.737  34.359 -64.613  1.00 10.92           C  
ATOM   1213  OE1 GLN A  80      66.515  34.990 -63.572  1.00 10.92           O  
ATOM   1214  NE2 GLN A  80      67.557  33.316 -64.651  1.00 10.92           N  
ATOM   1215  H   GLN A  80      64.660  37.756 -67.013  1.00 10.92           H  
ATOM   1216  HA  GLN A  80      63.882  34.940 -67.724  1.00 10.92           H  
ATOM   1217 1HB  GLN A  80      64.669  36.067 -64.994  1.00 10.92           H  
ATOM   1218 2HB  GLN A  80      64.076  34.440 -65.282  1.00 10.92           H  
ATOM   1219 1HG  GLN A  80      66.023  33.890 -66.559  1.00 10.92           H  
ATOM   1220 2HG  GLN A  80      66.665  35.544 -66.404  1.00 10.92           H  
ATOM   1221 1HE2 GLN A  80      68.021  33.011 -63.821  1.00 10.92           H  
ATOM   1222 2HE2 GLN A  80      67.718  32.820 -65.528  1.00 10.92           H  
ATOM   1223  N   SER A  81      61.597  35.077 -66.691  1.00 11.21           N  
ATOM   1224  CA  SER A  81      60.230  35.241 -66.218  1.00 11.21           C  
ATOM   1225  C   SER A  81      59.874  34.142 -65.231  1.00 11.21           C  
ATOM   1226  O   SER A  81      60.478  33.070 -65.249  1.00 11.21           O  
ATOM   1227  CB  SER A  81      59.265  35.210 -67.386  1.00 11.21           C  
ATOM   1228  OG  SER A  81      59.504  36.274 -68.269  1.00 11.21           O  
ATOM   1229  H   SER A  81      61.857  34.189 -67.130  1.00 11.21           H  
ATOM   1230  HA  SER A  81      60.143  36.200 -65.708  1.00 11.21           H  
ATOM   1231 1HB  SER A  81      59.371  34.259 -67.918  1.00 11.21           H  
ATOM   1232 2HB  SER A  81      58.244  35.263 -67.013  1.00 11.21           H  
ATOM   1233  HG  SER A  81      59.566  37.064 -67.722  1.00 11.21           H  
ATOM   1234  N   GLN A  82      58.898  34.404 -64.365  1.00 11.61           N  
ATOM   1235  CA  GLN A  82      58.403  33.359 -63.477  1.00 11.61           C  
ATOM   1236  C   GLN A  82      56.987  33.696 -63.022  1.00 11.61           C  
ATOM   1237  O   GLN A  82      56.631  34.867 -62.891  1.00 11.61           O  
ATOM   1238  CB  GLN A  82      59.355  33.125 -62.297  1.00 11.61           C  
ATOM   1239  CG  GLN A  82      59.000  31.888 -61.493  1.00 11.61           C  
ATOM   1240  CD  GLN A  82      59.006  30.667 -62.435  1.00 11.61           C  
ATOM   1241  OE1 GLN A  82      58.025  30.505 -63.190  1.00 11.61           O  
ATOM   1242  NE2 GLN A  82      60.057  29.846 -62.396  1.00 11.61           N  
ATOM   1243  H   GLN A  82      58.464  35.315 -64.355  1.00 11.61           H  
ATOM   1244  HA  GLN A  82      58.351  32.428 -64.020  1.00 11.61           H  
ATOM   1245 1HB  GLN A  82      60.377  33.008 -62.657  1.00 11.61           H  
ATOM   1246 2HB  GLN A  82      59.333  33.985 -61.629  1.00 11.61           H  
ATOM   1247 1HG  GLN A  82      59.768  31.735 -60.735  1.00 11.61           H  
ATOM   1248 2HG  GLN A  82      58.029  31.989 -61.016  1.00 11.61           H  
ATOM   1249 1HE2 GLN A  82      60.107  29.025 -62.992  1.00 11.61           H  
ATOM   1250 2HE2 GLN A  82      60.814  30.036 -61.774  1.00 11.61           H  
ATOM   1251  N   ASN A  83      56.189  32.658 -62.794  1.00 12.06           N  
ATOM   1252  CA  ASN A  83      54.817  32.814 -62.320  1.00 12.06           C  
ATOM   1253  C   ASN A  83      54.338  31.608 -61.508  1.00 12.06           C  
ATOM   1254  O   ASN A  83      53.926  30.597 -62.071  1.00 12.06           O  
ATOM   1255  CB  ASN A  83      53.889  33.060 -63.507  1.00 12.06           C  
ATOM   1256  CG  ASN A  83      52.447  33.374 -63.124  1.00 12.06           C  
ATOM   1257  OD1 ASN A  83      51.943  32.949 -62.079  1.00 12.06           O  
ATOM   1258  ND2 ASN A  83      51.778  34.120 -63.973  1.00 12.06           N  
ATOM   1259  H   ASN A  83      56.585  31.731 -62.943  1.00 12.06           H  
ATOM   1260  HA  ASN A  83      54.778  33.681 -61.660  1.00 12.06           H  
ATOM   1261 1HB  ASN A  83      54.277  33.890 -64.099  1.00 12.06           H  
ATOM   1262 2HB  ASN A  83      53.893  32.177 -64.150  1.00 12.06           H  
ATOM   1263 1HD2 ASN A  83      50.826  34.363 -63.782  1.00 12.06           H  
ATOM   1264 2HD2 ASN A  83      52.220  34.447 -64.807  1.00 12.06           H  
ATOM   1265  N   GLN A  84      54.402  31.723 -60.182  1.00 12.50           N  
ATOM   1266  CA  GLN A  84      53.999  30.640 -59.282  1.00 12.50           C  
ATOM   1267  C   GLN A  84      52.864  31.107 -58.383  1.00 12.50           C  
ATOM   1268  O   GLN A  84      52.978  32.139 -57.721  1.00 12.50           O  
ATOM   1269  CB  GLN A  84      55.173  30.171 -58.409  1.00 12.50           C  
ATOM   1270  CG  GLN A  84      54.819  29.026 -57.443  1.00 12.50           C  
ATOM   1271  CD  GLN A  84      56.018  28.522 -56.640  1.00 12.50           C  
ATOM   1272  OE1 GLN A  84      57.060  29.193 -56.609  1.00 12.50           O  
ATOM   1273  NE2 GLN A  84      55.898  27.357 -55.983  1.00 12.50           N  
ATOM   1274  H   GLN A  84      54.742  32.587 -59.788  1.00 12.50           H  
ATOM   1275  HA  GLN A  84      53.641  29.797 -59.874  1.00 12.50           H  
ATOM   1276 1HB  GLN A  84      55.986  29.827 -59.051  1.00 12.50           H  
ATOM   1277 2HB  GLN A  84      55.547  31.005 -57.820  1.00 12.50           H  
ATOM   1278 1HG  GLN A  84      54.046  29.354 -56.748  1.00 12.50           H  
ATOM   1279 2HG  GLN A  84      54.459  28.214 -58.041  1.00 12.50           H  
ATOM   1280 1HE2 GLN A  84      56.670  27.010 -55.457  1.00 12.50           H  
ATOM   1281 2HE2 GLN A  84      55.037  26.801 -55.994  1.00 12.50           H  
ATOM   1282  N   SER A  85      51.778  30.343 -58.338  1.00 12.89           N  
ATOM   1283  CA  SER A  85      50.646  30.709 -57.495  1.00 12.89           C  
ATOM   1284  C   SER A  85      49.981  29.490 -56.864  1.00 12.89           C  
ATOM   1285  O   SER A  85      49.351  28.668 -57.537  1.00 12.89           O  
ATOM   1286  CB  SER A  85      49.634  31.496 -58.308  1.00 12.89           C  
ATOM   1287  OG  SER A  85      48.511  31.824 -57.538  1.00 12.89           O  
ATOM   1288  H   SER A  85      51.733  29.515 -58.912  1.00 12.89           H  
ATOM   1289  HA  SER A  85      51.011  31.346 -56.688  1.00 12.89           H  
ATOM   1290 1HB  SER A  85      50.103  32.410 -58.677  1.00 12.89           H  
ATOM   1291 2HB  SER A  85      49.328  30.912 -59.174  1.00 12.89           H  
ATOM   1292  HG  SER A  85      48.846  32.275 -56.759  1.00 12.89           H  
ATOM   1293  N   GLN A  86      50.069  29.403 -55.543  1.00 13.22           N  
ATOM   1294  CA  GLN A  86      49.546  28.249 -54.818  1.00 13.22           C  
ATOM   1295  C   GLN A  86      48.064  28.374 -54.494  1.00 13.22           C  
ATOM   1296  O   GLN A  86      47.678  28.540 -53.334  1.00 13.22           O  
ATOM   1297  CB  GLN A  86      50.349  28.033 -53.535  1.00 13.22           C  
ATOM   1298  CG  GLN A  86      51.795  27.680 -53.790  1.00 13.22           C  
ATOM   1299  CD  GLN A  86      52.616  27.474 -52.522  1.00 13.22           C  
ATOM   1300  OE1 GLN A  86      52.375  28.109 -51.489  1.00 13.22           O  
ATOM   1301  NE2 GLN A  86      53.586  26.568 -52.597  1.00 13.22           N  
ATOM   1302  H   GLN A  86      50.557  30.128 -55.035  1.00 13.22           H  
ATOM   1303  HA  GLN A  86      49.671  27.367 -55.448  1.00 13.22           H  
ATOM   1304 1HB  GLN A  86      50.318  28.933 -52.922  1.00 13.22           H  
ATOM   1305 2HB  GLN A  86      49.902  27.224 -52.959  1.00 13.22           H  
ATOM   1306 1HG  GLN A  86      51.800  26.759 -54.344  1.00 13.22           H  
ATOM   1307 2HG  GLN A  86      52.263  28.470 -54.379  1.00 13.22           H  
ATOM   1308 1HE2 GLN A  86      54.161  26.378 -51.804  1.00 13.22           H  
ATOM   1309 2HE2 GLN A  86      53.732  26.060 -53.466  1.00 13.22           H  
ATOM   1310  N   THR A  87      47.243  28.286 -55.535  1.00 13.49           N  
ATOM   1311  CA  THR A  87      45.792  28.409 -55.403  1.00 13.49           C  
ATOM   1312  C   THR A  87      45.246  27.348 -54.459  1.00 13.49           C  
ATOM   1313  O   THR A  87      45.580  26.173 -54.591  1.00 13.49           O  
ATOM   1314  CB  THR A  87      45.084  28.268 -56.769  1.00 13.49           C  
ATOM   1315  OG1 THR A  87      45.549  29.281 -57.665  1.00 13.49           O  
ATOM   1316  CG2 THR A  87      43.561  28.383 -56.608  1.00 13.49           C  
ATOM   1317  H   THR A  87      47.681  28.165 -56.450  1.00 13.49           H  
ATOM   1318  HA  THR A  87      45.563  29.389 -54.987  1.00 13.49           H  
ATOM   1319  HB  THR A  87      45.320  27.292 -57.195  1.00 13.49           H  
ATOM   1320  HG1 THR A  87      46.498  29.168 -57.813  1.00 13.49           H  
ATOM   1321 1HG2 THR A  87      43.091  28.279 -57.580  1.00 13.49           H  
ATOM   1322 2HG2 THR A  87      43.203  27.601 -55.953  1.00 13.49           H  
ATOM   1323 3HG2 THR A  87      43.308  29.355 -56.188  1.00 13.49           H  
ATOM   1324  N   GLN A  88      44.406  27.768 -53.508  1.00 13.69           N  
ATOM   1325  CA  GLN A  88      43.816  26.833 -52.553  1.00 13.69           C  
ATOM   1326  C   GLN A  88      42.342  26.532 -52.832  1.00 13.69           C  
ATOM   1327  O   GLN A  88      41.848  25.456 -52.488  1.00 13.69           O  
ATOM   1328  CB  GLN A  88      43.946  27.387 -51.136  1.00 13.69           C  
ATOM   1329  CG  GLN A  88      45.382  27.639 -50.700  1.00 13.69           C  
ATOM   1330  CD  GLN A  88      46.216  26.376 -50.648  1.00 13.69           C  
ATOM   1331  OE1 GLN A  88      45.884  25.415 -49.940  1.00 13.69           O  
ATOM   1332  NE2 GLN A  88      47.305  26.367 -51.402  1.00 13.69           N  
ATOM   1333  H   GLN A  88      44.198  28.752 -53.441  1.00 13.69           H  
ATOM   1334  HA  GLN A  88      44.366  25.893 -52.611  1.00 13.69           H  
ATOM   1335 1HB  GLN A  88      43.400  28.327 -51.061  1.00 13.69           H  
ATOM   1336 2HB  GLN A  88      43.496  26.689 -50.429  1.00 13.69           H  
ATOM   1337 1HG  GLN A  88      45.849  28.319 -51.415  1.00 13.69           H  
ATOM   1338 2HG  GLN A  88      45.379  28.088 -49.709  1.00 13.69           H  
ATOM   1339 1HE2 GLN A  88      47.898  25.567 -51.419  1.00 13.69           H  
ATOM   1340 2HE2 GLN A  88      47.534  27.184 -51.977  1.00 13.69           H  
ATOM   1341  N   THR A  89      41.645  27.447 -53.498  1.00 13.82           N  
ATOM   1342  CA  THR A  89      40.203  27.290 -53.703  1.00 13.82           C  
ATOM   1343  C   THR A  89      39.862  26.135 -54.639  1.00 13.82           C  
ATOM   1344  O   THR A  89      38.802  25.510 -54.525  1.00 13.82           O  
ATOM   1345  CB  THR A  89      39.603  28.592 -54.259  1.00 13.82           C  
ATOM   1346  OG1 THR A  89      40.222  28.912 -55.516  1.00 13.82           O  
ATOM   1347  CG2 THR A  89      39.843  29.727 -53.286  1.00 13.82           C  
ATOM   1348  H   THR A  89      42.100  28.290 -53.811  1.00 13.82           H  
ATOM   1349  HA  THR A  89      39.743  27.090 -52.735  1.00 13.82           H  
ATOM   1350  HB  THR A  89      38.533  28.461 -54.414  1.00 13.82           H  
ATOM   1351  HG1 THR A  89      39.732  29.628 -55.939  1.00 13.82           H  
ATOM   1352 1HG2 THR A  89      39.415  30.648 -53.686  1.00 13.82           H  
ATOM   1353 2HG2 THR A  89      39.371  29.492 -52.332  1.00 13.82           H  
ATOM   1354 3HG2 THR A  89      40.914  29.858 -53.138  1.00 13.82           H  
ATOM   1355  N   ARG A  90      40.804  25.793 -55.515  1.00 13.92           N  
ATOM   1356  CA  ARG A  90      40.613  24.729 -56.488  1.00 13.92           C  
ATOM   1357  C   ARG A  90      41.081  23.392 -55.920  1.00 13.92           C  
ATOM   1358  O   ARG A  90      41.020  22.367 -56.589  1.00 13.92           O  
ATOM   1359  CB  ARG A  90      41.333  25.069 -57.784  1.00 13.92           C  
ATOM   1360  CG  ARG A  90      40.780  26.328 -58.464  1.00 13.92           C  
ATOM   1361  CD  ARG A  90      41.479  26.687 -59.737  1.00 13.92           C  
ATOM   1362  NE  ARG A  90      41.158  25.784 -60.831  1.00 13.92           N  
ATOM   1363  CZ  ARG A  90      41.768  25.795 -62.035  1.00 13.92           C  
ATOM   1364  NH1 ARG A  90      42.736  26.651 -62.273  1.00 13.92           N  
ATOM   1365  NH2 ARG A  90      41.389  24.948 -62.978  1.00 13.92           N  
ATOM   1366  H   ARG A  90      41.657  26.332 -55.530  1.00 13.92           H  
ATOM   1367  HA  ARG A  90      39.547  24.651 -56.708  1.00 13.92           H  
ATOM   1368 1HB  ARG A  90      42.394  25.223 -57.586  1.00 13.92           H  
ATOM   1369 2HB  ARG A  90      41.243  24.253 -58.484  1.00 13.92           H  
ATOM   1370 1HG  ARG A  90      39.729  26.166 -58.695  1.00 13.92           H  
ATOM   1371 2HG  ARG A  90      40.866  27.171 -57.776  1.00 13.92           H  
ATOM   1372 1HD  ARG A  90      41.192  27.696 -60.032  1.00 13.92           H  
ATOM   1373 2HD  ARG A  90      42.557  26.652 -59.576  1.00 13.92           H  
ATOM   1374  HE  ARG A  90      40.415  25.112 -60.685  1.00 13.92           H  
ATOM   1375 1HH1 ARG A  90      43.028  27.299 -61.553  1.00 13.92           H  
ATOM   1376 2HH1 ARG A  90      43.193  26.660 -63.173  1.00 13.92           H  
ATOM   1377 1HH2 ARG A  90      40.639  24.293 -62.798  1.00 13.92           H  
ATOM   1378 2HH2 ARG A  90      41.844  24.959 -63.878  1.00 13.92           H  
ATOM   1379  N   THR A  91      41.519  23.413 -54.666  1.00 13.96           N  
ATOM   1380  CA  THR A  91      41.914  22.231 -53.926  1.00 13.96           C  
ATOM   1381  C   THR A  91      40.784  21.971 -52.943  1.00 13.96           C  
ATOM   1382  O   THR A  91      40.251  20.866 -52.851  1.00 13.96           O  
ATOM   1383  CB  THR A  91      43.260  22.443 -53.203  1.00 13.96           C  
ATOM   1384  OG1 THR A  91      44.287  22.692 -54.176  1.00 13.96           O  
ATOM   1385  CG2 THR A  91      43.627  21.250 -52.354  1.00 13.96           C  
ATOM   1386  H   THR A  91      41.560  24.292 -54.163  1.00 13.96           H  
ATOM   1387  HA  THR A  91      41.994  21.380 -54.603  1.00 13.96           H  
ATOM   1388  HB  THR A  91      43.178  23.312 -52.555  1.00 13.96           H  
ATOM   1389  HG1 THR A  91      45.107  22.913 -53.728  1.00 13.96           H  
ATOM   1390 1HG2 THR A  91      44.572  21.447 -51.851  1.00 13.96           H  
ATOM   1391 2HG2 THR A  91      42.850  21.088 -51.615  1.00 13.96           H  
ATOM   1392 3HG2 THR A  91      43.728  20.379 -52.966  1.00 13.96           H  
ATOM   1393  N   HIS A  92      40.361  23.031 -52.268  1.00 13.93           N  
ATOM   1394  CA  HIS A  92      39.297  22.956 -51.290  1.00 13.93           C  
ATOM   1395  C   HIS A  92      38.003  22.465 -51.941  1.00 13.93           C  
ATOM   1396  O   HIS A  92      37.381  21.524 -51.446  1.00 13.93           O  
ATOM   1397  CB  HIS A  92      39.102  24.333 -50.652  1.00 13.93           C  
ATOM   1398  CG  HIS A  92      38.091  24.393 -49.552  1.00 13.93           C  
ATOM   1399  ND1 HIS A  92      38.333  23.877 -48.290  1.00 13.93           N  
ATOM   1400  CD2 HIS A  92      36.855  24.930 -49.506  1.00 13.93           C  
ATOM   1401  CE1 HIS A  92      37.279  24.090 -47.523  1.00 13.93           C  
ATOM   1402  NE2 HIS A  92      36.372  24.729 -48.231  1.00 13.93           N  
ATOM   1403  H   HIS A  92      40.831  23.921 -52.401  1.00 13.93           H  
ATOM   1404  HA  HIS A  92      39.567  22.251 -50.506  1.00 13.93           H  
ATOM   1405 1HB  HIS A  92      40.058  24.684 -50.260  1.00 13.93           H  
ATOM   1406 2HB  HIS A  92      38.799  25.039 -51.425  1.00 13.93           H  
ATOM   1407  HD2 HIS A  92      36.340  25.433 -50.326  1.00 13.93           H  
ATOM   1408  HE1 HIS A  92      37.177  23.792 -46.480  1.00 13.93           H  
ATOM   1409  HE2 HIS A  92      35.466  25.026 -47.899  1.00 13.93           H  
ATOM   1410  N   PHE A  93      37.591  23.081 -53.054  1.00 13.82           N  
ATOM   1411  CA  PHE A  93      36.346  22.668 -53.682  1.00 13.82           C  
ATOM   1412  C   PHE A  93      36.253  21.163 -54.005  1.00 13.82           C  
ATOM   1413  O   PHE A  93      35.298  20.533 -53.549  1.00 13.82           O  
ATOM   1414  CB  PHE A  93      36.026  23.513 -54.910  1.00 13.82           C  
ATOM   1415  CG  PHE A  93      34.780  23.058 -55.619  1.00 13.82           C  
ATOM   1416  CD1 PHE A  93      33.534  23.384 -55.108  1.00 13.82           C  
ATOM   1417  CD2 PHE A  93      34.842  22.310 -56.787  1.00 13.82           C  
ATOM   1418  CE1 PHE A  93      32.382  22.978 -55.746  1.00 13.82           C  
ATOM   1419  CE2 PHE A  93      33.691  21.902 -57.424  1.00 13.82           C  
ATOM   1420  CZ  PHE A  93      32.460  22.239 -56.904  1.00 13.82           C  
ATOM   1421  H   PHE A  93      38.121  23.855 -53.461  1.00 13.82           H  
ATOM   1422  HA  PHE A  93      35.552  22.881 -52.968  1.00 13.82           H  
ATOM   1423 1HB  PHE A  93      35.868  24.542 -54.588  1.00 13.82           H  
ATOM   1424 2HB  PHE A  93      36.848  23.540 -55.607  1.00 13.82           H  
ATOM   1425  HD1 PHE A  93      33.472  23.969 -54.191  1.00 13.82           H  
ATOM   1426  HD2 PHE A  93      35.811  22.044 -57.200  1.00 13.82           H  
ATOM   1427  HE1 PHE A  93      31.408  23.242 -55.335  1.00 13.82           H  
ATOM   1428  HE2 PHE A  93      33.752  21.315 -58.340  1.00 13.82           H  
ATOM   1429  HZ  PHE A  93      31.549  21.916 -57.408  1.00 13.82           H  
ATOM   1430  N   PRO A  94      37.157  20.527 -54.797  1.00 13.60           N  
ATOM   1431  CA  PRO A  94      37.069  19.109 -55.074  1.00 13.60           C  
ATOM   1432  C   PRO A  94      37.190  18.272 -53.801  1.00 13.60           C  
ATOM   1433  O   PRO A  94      36.634  17.168 -53.738  1.00 13.60           O  
ATOM   1434  CB  PRO A  94      38.232  18.872 -56.053  1.00 13.60           C  
ATOM   1435  CG  PRO A  94      39.157  20.020 -55.839  1.00 13.60           C  
ATOM   1436  CD  PRO A  94      38.261  21.195 -55.493  1.00 13.60           C  
ATOM   1437  HA  PRO A  94      36.114  18.915 -55.573  1.00 13.60           H  
ATOM   1438 1HB  PRO A  94      38.710  17.905 -55.842  1.00 13.60           H  
ATOM   1439 2HB  PRO A  94      37.851  18.825 -57.083  1.00 13.60           H  
ATOM   1440 1HG  PRO A  94      39.854  19.786 -55.037  1.00 13.60           H  
ATOM   1441 2HG  PRO A  94      39.757  20.191 -56.736  1.00 13.60           H  
ATOM   1442 1HD  PRO A  94      38.801  21.870 -54.877  1.00 13.60           H  
ATOM   1443 2HD  PRO A  94      37.925  21.668 -56.412  1.00 13.60           H  
ATOM   1444  N   LEU A  95      37.832  18.786 -52.742  1.00 13.28           N  
ATOM   1445  CA  LEU A  95      37.853  18.010 -51.511  1.00 13.28           C  
ATOM   1446  C   LEU A  95      36.449  17.989 -50.904  1.00 13.28           C  
ATOM   1447  O   LEU A  95      35.992  16.957 -50.403  1.00 13.28           O  
ATOM   1448  CB  LEU A  95      38.887  18.559 -50.533  1.00 13.28           C  
ATOM   1449  CG  LEU A  95      40.346  18.349 -50.964  1.00 13.28           C  
ATOM   1450  CD1 LEU A  95      41.261  19.112 -50.031  1.00 13.28           C  
ATOM   1451  CD2 LEU A  95      40.659  16.871 -50.954  1.00 13.28           C  
ATOM   1452  H   LEU A  95      38.337  19.678 -52.776  1.00 13.28           H  
ATOM   1453  HA  LEU A  95      38.134  16.985 -51.754  1.00 13.28           H  
ATOM   1454 1HB  LEU A  95      38.725  19.630 -50.424  1.00 13.28           H  
ATOM   1455 2HB  LEU A  95      38.745  18.087 -49.563  1.00 13.28           H  
ATOM   1456  HG  LEU A  95      40.487  18.715 -51.964  1.00 13.28           H  
ATOM   1457 1HD1 LEU A  95      42.295  18.967 -50.340  1.00 13.28           H  
ATOM   1458 2HD1 LEU A  95      41.012  20.172 -50.073  1.00 13.28           H  
ATOM   1459 3HD1 LEU A  95      41.131  18.746 -49.016  1.00 13.28           H  
ATOM   1460 1HD2 LEU A  95      41.692  16.718 -51.270  1.00 13.28           H  
ATOM   1461 2HD2 LEU A  95      40.522  16.476 -49.949  1.00 13.28           H  
ATOM   1462 3HD2 LEU A  95      39.988  16.354 -51.642  1.00 13.28           H  
ATOM   1463  N   LEU A  96      35.735  19.118 -51.000  1.00 12.90           N  
ATOM   1464  CA  LEU A  96      34.378  19.165 -50.470  1.00 12.90           C  
ATOM   1465  C   LEU A  96      33.488  18.222 -51.266  1.00 12.90           C  
ATOM   1466  O   LEU A  96      32.673  17.492 -50.696  1.00 12.90           O  
ATOM   1467  CB  LEU A  96      33.795  20.574 -50.583  1.00 12.90           C  
ATOM   1468  CG  LEU A  96      34.420  21.652 -49.724  1.00 12.90           C  
ATOM   1469  CD1 LEU A  96      33.788  22.974 -50.117  1.00 12.90           C  
ATOM   1470  CD2 LEU A  96      34.221  21.324 -48.259  1.00 12.90           C  
ATOM   1471  H   LEU A  96      36.157  19.952 -51.413  1.00 12.90           H  
ATOM   1472  HA  LEU A  96      34.392  18.852 -49.430  1.00 12.90           H  
ATOM   1473 1HB  LEU A  96      33.874  20.900 -51.611  1.00 12.90           H  
ATOM   1474 2HB  LEU A  96      32.737  20.524 -50.331  1.00 12.90           H  
ATOM   1475  HG  LEU A  96      35.484  21.717 -49.924  1.00 12.90           H  
ATOM   1476 1HD1 LEU A  96      34.210  23.774 -49.537  1.00 12.90           H  
ATOM   1477 2HD1 LEU A  96      33.971  23.159 -51.173  1.00 12.90           H  
ATOM   1478 3HD1 LEU A  96      32.718  22.927 -49.937  1.00 12.90           H  
ATOM   1479 1HD2 LEU A  96      34.671  22.108 -47.651  1.00 12.90           H  
ATOM   1480 2HD2 LEU A  96      33.155  21.260 -48.041  1.00 12.90           H  
ATOM   1481 3HD2 LEU A  96      34.698  20.371 -48.036  1.00 12.90           H  
ATOM   1482  N   GLN A  97      33.692  18.199 -52.589  1.00 12.51           N  
ATOM   1483  CA  GLN A  97      32.902  17.335 -53.461  1.00 12.51           C  
ATOM   1484  C   GLN A  97      33.187  15.870 -53.164  1.00 12.51           C  
ATOM   1485  O   GLN A  97      32.279  15.026 -53.189  1.00 12.51           O  
ATOM   1486  CB  GLN A  97      33.201  17.648 -54.928  1.00 12.51           C  
ATOM   1487  CG  GLN A  97      32.712  19.007 -55.379  1.00 12.51           C  
ATOM   1488  CD  GLN A  97      31.201  19.099 -55.348  1.00 12.51           C  
ATOM   1489  OE1 GLN A  97      30.518  18.244 -55.923  1.00 12.51           O  
ATOM   1490  NE2 GLN A  97      30.664  20.110 -54.680  1.00 12.51           N  
ATOM   1491  H   GLN A  97      34.382  18.838 -52.990  1.00 12.51           H  
ATOM   1492  HA  GLN A  97      31.846  17.524 -53.271  1.00 12.51           H  
ATOM   1493 1HB  GLN A  97      34.270  17.596 -55.092  1.00 12.51           H  
ATOM   1494 2HB  GLN A  97      32.737  16.894 -55.560  1.00 12.51           H  
ATOM   1495 1HG  GLN A  97      33.119  19.769 -54.711  1.00 12.51           H  
ATOM   1496 2HG  GLN A  97      33.053  19.181 -56.396  1.00 12.51           H  
ATOM   1497 1HE2 GLN A  97      29.667  20.194 -54.618  1.00 12.51           H  
ATOM   1498 2HE2 GLN A  97      31.254  20.776 -54.226  1.00 12.51           H  
ATOM   1499  N   THR A  98      34.442  15.568 -52.830  1.00 12.12           N  
ATOM   1500  CA  THR A  98      34.832  14.217 -52.491  1.00 12.12           C  
ATOM   1501  C   THR A  98      34.093  13.781 -51.239  1.00 12.12           C  
ATOM   1502  O   THR A  98      33.508  12.700 -51.203  1.00 12.12           O  
ATOM   1503  CB  THR A  98      36.346  14.118 -52.260  1.00 12.12           C  
ATOM   1504  OG1 THR A  98      37.038  14.479 -53.464  1.00 12.12           O  
ATOM   1505  CG2 THR A  98      36.719  12.713 -51.845  1.00 12.12           C  
ATOM   1506  H   THR A  98      35.160  16.291 -52.855  1.00 12.12           H  
ATOM   1507  HA  THR A  98      34.554  13.553 -53.309  1.00 12.12           H  
ATOM   1508  HB  THR A  98      36.636  14.803 -51.473  1.00 12.12           H  
ATOM   1509  HG1 THR A  98      36.833  15.418 -53.678  1.00 12.12           H  
ATOM   1510 1HG2 THR A  98      37.792  12.657 -51.678  1.00 12.12           H  
ATOM   1511 2HG2 THR A  98      36.194  12.465 -50.928  1.00 12.12           H  
ATOM   1512 3HG2 THR A  98      36.435  12.013 -52.629  1.00 12.12           H  
ATOM   1513  N   ARG A  99      34.066  14.647 -50.226  1.00 11.75           N  
ATOM   1514  CA  ARG A  99      33.392  14.314 -48.979  1.00 11.75           C  
ATOM   1515  C   ARG A  99      31.900  14.083 -49.208  1.00 11.75           C  
ATOM   1516  O   ARG A  99      31.303  13.154 -48.641  1.00 11.75           O  
ATOM   1517  CB  ARG A  99      33.578  15.440 -47.979  1.00 11.75           C  
ATOM   1518  CG  ARG A  99      34.986  15.587 -47.433  1.00 11.75           C  
ATOM   1519  CD  ARG A  99      35.103  16.789 -46.566  1.00 11.75           C  
ATOM   1520  NE  ARG A  99      36.449  16.973 -46.061  1.00 11.75           N  
ATOM   1521  CZ  ARG A  99      36.874  18.074 -45.413  1.00 11.75           C  
ATOM   1522  NH1 ARG A  99      36.042  19.070 -45.195  1.00 11.75           N  
ATOM   1523  NH2 ARG A  99      38.124  18.152 -44.993  1.00 11.75           N  
ATOM   1524  H   ARG A  99      34.566  15.534 -50.313  1.00 11.75           H  
ATOM   1525  HA  ARG A  99      33.835  13.404 -48.577  1.00 11.75           H  
ATOM   1526 1HB  ARG A  99      33.316  16.385 -48.452  1.00 11.75           H  
ATOM   1527 2HB  ARG A  99      32.903  15.296 -47.139  1.00 11.75           H  
ATOM   1528 1HG  ARG A  99      35.239  14.706 -46.844  1.00 11.75           H  
ATOM   1529 2HG  ARG A  99      35.686  15.681 -48.260  1.00 11.75           H  
ATOM   1530 1HD  ARG A  99      34.836  17.672 -47.149  1.00 11.75           H  
ATOM   1531 2HD  ARG A  99      34.428  16.696 -45.719  1.00 11.75           H  
ATOM   1532  HE  ARG A  99      37.114  16.225 -46.210  1.00 11.75           H  
ATOM   1533 1HH1 ARG A  99      35.084  19.003 -45.508  1.00 11.75           H  
ATOM   1534 2HH1 ARG A  99      36.360  19.894 -44.707  1.00 11.75           H  
ATOM   1535 1HH2 ARG A  99      38.762  17.385 -45.157  1.00 11.75           H  
ATOM   1536 2HH2 ARG A  99      38.441  18.976 -44.504  1.00 11.75           H  
ATOM   1537  N   GLN A 100      31.293  14.900 -50.073  1.00 11.40           N  
ATOM   1538  CA  GLN A 100      29.876  14.745 -50.371  1.00 11.40           C  
ATOM   1539  C   GLN A 100      29.616  13.424 -51.092  1.00 11.40           C  
ATOM   1540  O   GLN A 100      28.655  12.716 -50.775  1.00 11.40           O  
ATOM   1541  CB  GLN A 100      29.392  15.922 -51.217  1.00 11.40           C  
ATOM   1542  CG  GLN A 100      29.367  17.243 -50.463  1.00 11.40           C  
ATOM   1543  CD  GLN A 100      29.038  18.437 -51.346  1.00 11.40           C  
ATOM   1544  OE1 GLN A 100      29.094  18.382 -52.578  1.00 11.40           O  
ATOM   1545  NE2 GLN A 100      28.689  19.547 -50.704  1.00 11.40           N  
ATOM   1546  H   GLN A 100      31.819  15.666 -50.502  1.00 11.40           H  
ATOM   1547  HA  GLN A 100      29.325  14.736 -49.432  1.00 11.40           H  
ATOM   1548 1HB  GLN A 100      30.048  16.040 -52.080  1.00 11.40           H  
ATOM   1549 2HB  GLN A 100      28.391  15.718 -51.591  1.00 11.40           H  
ATOM   1550 1HG  GLN A 100      28.606  17.178 -49.687  1.00 11.40           H  
ATOM   1551 2HG  GLN A 100      30.336  17.407 -50.008  1.00 11.40           H  
ATOM   1552 1HE2 GLN A 100      28.459  20.373 -51.217  1.00 11.40           H  
ATOM   1553 2HE2 GLN A 100      28.656  19.556 -49.704  1.00 11.40           H  
ATOM   1554  N   SER A 101      30.508  13.065 -52.022  1.00 11.08           N  
ATOM   1555  CA  SER A 101      30.391  11.829 -52.781  1.00 11.08           C  
ATOM   1556  C   SER A 101      30.539  10.620 -51.863  1.00 11.08           C  
ATOM   1557  O   SER A 101      29.808   9.629 -51.991  1.00 11.08           O  
ATOM   1558  CB  SER A 101      31.449  11.796 -53.866  1.00 11.08           C  
ATOM   1559  OG  SER A 101      31.236  12.823 -54.804  1.00 11.08           O  
ATOM   1560  H   SER A 101      31.278  13.697 -52.245  1.00 11.08           H  
ATOM   1561  HA  SER A 101      29.403  11.797 -53.244  1.00 11.08           H  
ATOM   1562 1HB  SER A 101      32.434  11.908 -53.418  1.00 11.08           H  
ATOM   1563 2HB  SER A 101      31.423  10.831 -54.366  1.00 11.08           H  
ATOM   1564  HG  SER A 101      31.420  13.661 -54.320  1.00 11.08           H  
ATOM   1565  N   GLN A 102      31.477  10.708 -50.917  1.00 10.77           N  
ATOM   1566  CA  GLN A 102      31.700   9.631 -49.965  1.00 10.77           C  
ATOM   1567  C   GLN A 102      30.482   9.470 -49.067  1.00 10.77           C  
ATOM   1568  O   GLN A 102      30.048   8.345 -48.800  1.00 10.77           O  
ATOM   1569  CB  GLN A 102      32.946   9.924 -49.129  1.00 10.77           C  
ATOM   1570  CG  GLN A 102      34.257   9.827 -49.911  1.00 10.77           C  
ATOM   1571  CD  GLN A 102      35.447  10.351 -49.126  1.00 10.77           C  
ATOM   1572  OE1 GLN A 102      35.312  11.194 -48.232  1.00 10.77           O  
ATOM   1573  NE2 GLN A 102      36.633   9.858 -49.464  1.00 10.77           N  
ATOM   1574  H   GLN A 102      32.069  11.538 -50.877  1.00 10.77           H  
ATOM   1575  HA  GLN A 102      31.851   8.704 -50.514  1.00 10.77           H  
ATOM   1576 1HB  GLN A 102      32.873  10.930 -48.718  1.00 10.77           H  
ATOM   1577 2HB  GLN A 102      32.993   9.229 -48.293  1.00 10.77           H  
ATOM   1578 1HG  GLN A 102      34.443   8.780 -50.141  1.00 10.77           H  
ATOM   1579 2HG  GLN A 102      34.170  10.392 -50.832  1.00 10.77           H  
ATOM   1580 1HE2 GLN A 102      37.457  10.165 -48.988  1.00 10.77           H  
ATOM   1581 2HE2 GLN A 102      36.702   9.182 -50.197  1.00 10.77           H  
ATOM   1582  N   SER A 103      29.886  10.591 -48.652  1.00 10.49           N  
ATOM   1583  CA  SER A 103      28.712  10.529 -47.802  1.00 10.49           C  
ATOM   1584  C   SER A 103      27.567   9.867 -48.561  1.00 10.49           C  
ATOM   1585  O   SER A 103      26.884   8.985 -48.028  1.00 10.49           O  
ATOM   1586  CB  SER A 103      28.315  11.929 -47.375  1.00 10.49           C  
ATOM   1587  OG  SER A 103      29.318  12.517 -46.579  1.00 10.49           O  
ATOM   1588  H   SER A 103      30.283  11.502 -48.885  1.00 10.49           H  
ATOM   1589  HA  SER A 103      28.944   9.929 -46.920  1.00 10.49           H  
ATOM   1590 1HB  SER A 103      28.145  12.543 -48.256  1.00 10.49           H  
ATOM   1591 2HB  SER A 103      27.381  11.887 -46.819  1.00 10.49           H  
ATOM   1592  HG  SER A 103      30.091  12.639 -47.176  1.00 10.49           H  
ATOM   1593  N   GLN A 104      27.378  10.254 -49.835  1.00 10.27           N  
ATOM   1594  CA  GLN A 104      26.322   9.646 -50.633  1.00 10.27           C  
ATOM   1595  C   GLN A 104      26.576   8.159 -50.790  1.00 10.27           C  
ATOM   1596  O   GLN A 104      25.645   7.364 -50.678  1.00 10.27           O  
ATOM   1597  CB  GLN A 104      26.172  10.294 -52.013  1.00 10.27           C  
ATOM   1598  CG  GLN A 104      24.991   9.696 -52.832  1.00 10.27           C  
ATOM   1599  CD  GLN A 104      24.760  10.371 -54.192  1.00 10.27           C  
ATOM   1600  OE1 GLN A 104      25.536  11.240 -54.603  1.00 10.27           O  
ATOM   1601  NE2 GLN A 104      23.689   9.981 -54.903  1.00 10.27           N  
ATOM   1602  H   GLN A 104      27.955  10.996 -50.233  1.00 10.27           H  
ATOM   1603  HA  GLN A 104      25.378   9.768 -50.103  1.00 10.27           H  
ATOM   1604 1HB  GLN A 104      26.017  11.367 -51.898  1.00 10.27           H  
ATOM   1605 2HB  GLN A 104      27.095  10.155 -52.580  1.00 10.27           H  
ATOM   1606 1HG  GLN A 104      25.216   8.652 -53.012  1.00 10.27           H  
ATOM   1607 2HG  GLN A 104      24.073   9.780 -52.246  1.00 10.27           H  
ATOM   1608 1HE2 GLN A 104      23.508  10.404 -55.794  1.00 10.27           H  
ATOM   1609 2HE2 GLN A 104      23.053   9.261 -54.563  1.00 10.27           H  
ATOM   1610  N   SER A 105      27.838   7.778 -51.013  1.00 10.08           N  
ATOM   1611  CA  SER A 105      28.182   6.379 -51.199  1.00 10.08           C  
ATOM   1612  C   SER A 105      27.807   5.572 -49.962  1.00 10.08           C  
ATOM   1613  O   SER A 105      27.266   4.467 -50.075  1.00 10.08           O  
ATOM   1614  CB  SER A 105      29.664   6.245 -51.477  1.00 10.08           C  
ATOM   1615  OG  SER A 105      30.005   6.865 -52.692  1.00 10.08           O  
ATOM   1616  H   SER A 105      28.574   8.477 -51.104  1.00 10.08           H  
ATOM   1617  HA  SER A 105      27.628   5.994 -52.052  1.00 10.08           H  
ATOM   1618 1HB  SER A 105      30.230   6.690 -50.669  1.00 10.08           H  
ATOM   1619 2HB  SER A 105      29.927   5.192 -51.517  1.00 10.08           H  
ATOM   1620  HG  SER A 105      29.816   7.823 -52.567  1.00 10.08           H  
ATOM   1621  N   GLN A 106      28.054   6.120 -48.771  1.00  9.93           N  
ATOM   1622  CA  GLN A 106      27.681   5.399 -47.563  1.00  9.93           C  
ATOM   1623  C   GLN A 106      26.167   5.232 -47.488  1.00  9.93           C  
ATOM   1624  O   GLN A 106      25.672   4.154 -47.155  1.00  9.93           O  
ATOM   1625  CB  GLN A 106      28.184   6.111 -46.310  1.00  9.93           C  
ATOM   1626  CG  GLN A 106      29.690   6.086 -46.129  1.00  9.93           C  
ATOM   1627  CD  GLN A 106      30.137   6.853 -44.889  1.00  9.93           C  
ATOM   1628  OE1 GLN A 106      29.441   7.748 -44.397  1.00  9.93           O  
ATOM   1629  NE2 GLN A 106      31.311   6.498 -44.371  1.00  9.93           N  
ATOM   1630  H   GLN A 106      28.524   7.028 -48.714  1.00  9.93           H  
ATOM   1631  HA  GLN A 106      28.131   4.405 -47.603  1.00  9.93           H  
ATOM   1632 1HB  GLN A 106      27.878   7.159 -46.355  1.00  9.93           H  
ATOM   1633 2HB  GLN A 106      27.722   5.674 -45.429  1.00  9.93           H  
ATOM   1634 1HG  GLN A 106      30.017   5.052 -46.035  1.00  9.93           H  
ATOM   1635 2HG  GLN A 106      30.150   6.548 -47.001  1.00  9.93           H  
ATOM   1636 1HE2 GLN A 106      31.661   6.961 -43.555  1.00  9.93           H  
ATOM   1637 2HE2 GLN A 106      31.844   5.768 -44.798  1.00  9.93           H  
ATOM   1638  N   SER A 107      25.428   6.282 -47.866  1.00  9.82           N  
ATOM   1639  CA  SER A 107      23.970   6.224 -47.854  1.00  9.82           C  
ATOM   1640  C   SER A 107      23.471   5.175 -48.860  1.00  9.82           C  
ATOM   1641  O   SER A 107      22.533   4.425 -48.578  1.00  9.82           O  
ATOM   1642  CB  SER A 107      23.397   7.594 -48.155  1.00  9.82           C  
ATOM   1643  OG  SER A 107      23.703   8.509 -47.134  1.00  9.82           O  
ATOM   1644  H   SER A 107      25.893   7.153 -48.130  1.00  9.82           H  
ATOM   1645  HA  SER A 107      23.642   5.930 -46.855  1.00  9.82           H  
ATOM   1646 1HB  SER A 107      23.785   7.957 -49.098  1.00  9.82           H  
ATOM   1647 2HB  SER A 107      22.337   7.522 -48.255  1.00  9.82           H  
ATOM   1648  HG  SER A 107      23.229   8.201 -46.335  1.00  9.82           H  
ATOM   1649  N   GLN A 108      24.127   5.098 -50.026  1.00  9.70           N  
ATOM   1650  CA  GLN A 108      23.779   4.121 -51.061  1.00  9.70           C  
ATOM   1651  C   GLN A 108      24.015   2.700 -50.572  1.00  9.70           C  
ATOM   1652  O   GLN A 108      23.210   1.791 -50.819  1.00  9.70           O  
ATOM   1653  CB  GLN A 108      24.621   4.345 -52.315  1.00  9.70           C  
ATOM   1654  CG  GLN A 108      24.288   5.599 -53.067  1.00  9.70           C  
ATOM   1655  CD  GLN A 108      25.198   5.971 -54.228  1.00  9.70           C  
ATOM   1656  OE1 GLN A 108      26.406   5.647 -54.307  1.00  9.70           O  
ATOM   1657  NE2 GLN A 108      24.587   6.697 -55.153  1.00  9.70           N  
ATOM   1658  H   GLN A 108      24.878   5.762 -50.207  1.00  9.70           H  
ATOM   1659  HA  GLN A 108      22.727   4.230 -51.306  1.00  9.70           H  
ATOM   1660 1HB  GLN A 108      25.673   4.357 -52.059  1.00  9.70           H  
ATOM   1661 2HB  GLN A 108      24.452   3.521 -52.963  1.00  9.70           H  
ATOM   1662 1HG  GLN A 108      23.298   5.443 -53.491  1.00  9.70           H  
ATOM   1663 2HG  GLN A 108      24.271   6.415 -52.379  1.00  9.70           H  
ATOM   1664 1HE2 GLN A 108      25.078   7.005 -55.965  1.00  9.70           H  
ATOM   1665 2HE2 GLN A 108      23.599   6.933 -55.018  1.00  9.70           H  
ATOM   1666  N   ASN A 109      25.109   2.508 -49.837  1.00  9.58           N  
ATOM   1667  CA  ASN A 109      25.418   1.198 -49.305  1.00  9.58           C  
ATOM   1668  C   ASN A 109      24.368   0.807 -48.273  1.00  9.58           C  
ATOM   1669  O   ASN A 109      23.884  -0.327 -48.273  1.00  9.58           O  
ATOM   1670  CB  ASN A 109      26.809   1.202 -48.706  1.00  9.58           C  
ATOM   1671  CG  ASN A 109      27.897   1.257 -49.759  1.00  9.58           C  
ATOM   1672  OD1 ASN A 109      27.688   0.911 -50.929  1.00  9.58           O  
ATOM   1673  ND2 ASN A 109      29.063   1.694 -49.358  1.00  9.58           N  
ATOM   1674  H   ASN A 109      25.756   3.282 -49.678  1.00  9.58           H  
ATOM   1675  HA  ASN A 109      25.377   0.469 -50.114  1.00  9.58           H  
ATOM   1676 1HB  ASN A 109      26.917   2.064 -48.050  1.00  9.58           H  
ATOM   1677 2HB  ASN A 109      26.945   0.309 -48.097  1.00  9.58           H  
ATOM   1678 1HD2 ASN A 109      29.823   1.760 -50.003  1.00  9.58           H  
ATOM   1679 2HD2 ASN A 109      29.191   1.966 -48.405  1.00  9.58           H  
ATOM   1680  N   GLN A 110      23.957   1.766 -47.433  1.00  9.47           N  
ATOM   1681  CA  GLN A 110      22.938   1.485 -46.430  1.00  9.47           C  
ATOM   1682  C   GLN A 110      21.611   1.158 -47.085  1.00  9.47           C  
ATOM   1683  O   GLN A 110      20.917   0.235 -46.664  1.00  9.47           O  
ATOM   1684  CB  GLN A 110      22.748   2.667 -45.480  1.00  9.47           C  
ATOM   1685  CG  GLN A 110      23.906   2.914 -44.548  1.00  9.47           C  
ATOM   1686  CD  GLN A 110      23.682   4.124 -43.673  1.00  9.47           C  
ATOM   1687  OE1 GLN A 110      22.768   4.919 -43.900  1.00  9.47           O  
ATOM   1688  NE2 GLN A 110      24.525   4.275 -42.655  1.00  9.47           N  
ATOM   1689  H   GLN A 110      24.394   2.689 -47.468  1.00  9.47           H  
ATOM   1690  HA  GLN A 110      23.256   0.620 -45.851  1.00  9.47           H  
ATOM   1691 1HB  GLN A 110      22.607   3.572 -46.068  1.00  9.47           H  
ATOM   1692 2HB  GLN A 110      21.847   2.519 -44.887  1.00  9.47           H  
ATOM   1693 1HG  GLN A 110      24.028   2.044 -43.904  1.00  9.47           H  
ATOM   1694 2HG  GLN A 110      24.807   3.070 -45.132  1.00  9.47           H  
ATOM   1695 1HE2 GLN A 110      24.429   5.061 -42.041  1.00  9.47           H  
ATOM   1696 2HE2 GLN A 110      25.255   3.608 -42.508  1.00  9.47           H  
ATOM   1697  N   ASN A 111      21.275   1.875 -48.154  1.00  9.39           N  
ATOM   1698  CA  ASN A 111      20.021   1.635 -48.841  1.00  9.39           C  
ATOM   1699  C   ASN A 111      19.986   0.192 -49.318  1.00  9.39           C  
ATOM   1700  O   ASN A 111      19.025  -0.542 -49.057  1.00  9.39           O  
ATOM   1701  CB  ASN A 111      19.858   2.590 -50.002  1.00  9.39           C  
ATOM   1702  CG  ASN A 111      18.518   2.507 -50.622  1.00  9.39           C  
ATOM   1703  OD1 ASN A 111      17.489   2.810 -50.006  1.00  9.39           O  
ATOM   1704  ND2 ASN A 111      18.496   2.090 -51.839  1.00  9.39           N  
ATOM   1705  H   ASN A 111      21.876   2.637 -48.466  1.00  9.39           H  
ATOM   1706  HA  ASN A 111      19.199   1.773 -48.138  1.00  9.39           H  
ATOM   1707 1HB  ASN A 111      20.057   3.607 -49.683  1.00  9.39           H  
ATOM   1708 2HB  ASN A 111      20.600   2.355 -50.764  1.00  9.39           H  
ATOM   1709 1HD2 ASN A 111      17.632   2.007 -52.329  1.00  9.39           H  
ATOM   1710 2HD2 ASN A 111      19.360   1.861 -52.292  1.00  9.39           H  
ATOM   1711  N   GLN A 112      21.055  -0.233 -50.002  1.00  9.36           N  
ATOM   1712  CA  GLN A 112      21.103  -1.604 -50.481  1.00  9.36           C  
ATOM   1713  C   GLN A 112      21.116  -2.619 -49.353  1.00  9.36           C  
ATOM   1714  O   GLN A 112      20.415  -3.625 -49.434  1.00  9.36           O  
ATOM   1715  CB  GLN A 112      22.341  -1.825 -51.351  1.00  9.36           C  
ATOM   1716  CG  GLN A 112      22.295  -1.211 -52.732  1.00  9.36           C  
ATOM   1717  CD  GLN A 112      21.312  -1.932 -53.653  1.00  9.36           C  
ATOM   1718  OE1 GLN A 112      21.326  -3.171 -53.676  1.00  9.36           O  
ATOM   1719  NE2 GLN A 112      20.488  -1.213 -54.421  1.00  9.36           N  
ATOM   1720  H   GLN A 112      21.829   0.409 -50.195  1.00  9.36           H  
ATOM   1721  HA  GLN A 112      20.218  -1.783 -51.087  1.00  9.36           H  
ATOM   1722 1HB  GLN A 112      23.212  -1.405 -50.834  1.00  9.36           H  
ATOM   1723 2HB  GLN A 112      22.519  -2.895 -51.458  1.00  9.36           H  
ATOM   1724 1HG  GLN A 112      21.992  -0.165 -52.642  1.00  9.36           H  
ATOM   1725 2HG  GLN A 112      23.284  -1.294 -53.160  1.00  9.36           H  
ATOM   1726 1HE2 GLN A 112      19.848  -1.677 -55.032  1.00  9.36           H  
ATOM   1727 2HE2 GLN A 112      20.480  -0.192 -54.417  1.00  9.36           H  
ATOM   1728  N   ASN A 113      21.818  -2.336 -48.259  1.00  9.43           N  
ATOM   1729  CA  ASN A 113      21.864  -3.295 -47.166  1.00  9.43           C  
ATOM   1730  C   ASN A 113      20.475  -3.496 -46.570  1.00  9.43           C  
ATOM   1731  O   ASN A 113      20.089  -4.617 -46.208  1.00  9.43           O  
ATOM   1732  CB  ASN A 113      22.835  -2.823 -46.105  1.00  9.43           C  
ATOM   1733  CG  ASN A 113      24.281  -2.939 -46.536  1.00  9.43           C  
ATOM   1734  OD1 ASN A 113      24.632  -3.699 -47.447  1.00  9.43           O  
ATOM   1735  ND2 ASN A 113      25.132  -2.185 -45.886  1.00  9.43           N  
ATOM   1736  H   ASN A 113      22.378  -1.485 -48.207  1.00  9.43           H  
ATOM   1737  HA  ASN A 113      22.199  -4.255 -47.561  1.00  9.43           H  
ATOM   1738 1HB  ASN A 113      22.625  -1.780 -45.872  1.00  9.43           H  
ATOM   1739 2HB  ASN A 113      22.688  -3.398 -45.194  1.00  9.43           H  
ATOM   1740 1HD2 ASN A 113      26.102  -2.210 -46.122  1.00  9.43           H  
ATOM   1741 2HD2 ASN A 113      24.809  -1.584 -45.158  1.00  9.43           H  
ATOM   1742  N   GLN A 114      19.702  -2.410 -46.481  1.00  9.64           N  
ATOM   1743  CA  GLN A 114      18.360  -2.505 -45.933  1.00  9.64           C  
ATOM   1744  C   GLN A 114      17.454  -3.273 -46.880  1.00  9.64           C  
ATOM   1745  O   GLN A 114      16.733  -4.177 -46.461  1.00  9.64           O  
ATOM   1746  CB  GLN A 114      17.790  -1.107 -45.684  1.00  9.64           C  
ATOM   1747  CG  GLN A 114      18.479  -0.343 -44.557  1.00  9.64           C  
ATOM   1748  CD  GLN A 114      17.986   1.086 -44.429  1.00  9.64           C  
ATOM   1749  OE1 GLN A 114      17.119   1.534 -45.184  1.00  9.64           O  
ATOM   1750  NE2 GLN A 114      18.544   1.817 -43.470  1.00  9.64           N  
ATOM   1751  H   GLN A 114      20.065  -1.500 -46.773  1.00  9.64           H  
ATOM   1752  HA  GLN A 114      18.407  -3.045 -44.989  1.00  9.64           H  
ATOM   1753 1HB  GLN A 114      17.893  -0.513 -46.598  1.00  9.64           H  
ATOM   1754 2HB  GLN A 114      16.727  -1.181 -45.459  1.00  9.64           H  
ATOM   1755 1HG  GLN A 114      18.275  -0.855 -43.618  1.00  9.64           H  
ATOM   1756 2HG  GLN A 114      19.548  -0.327 -44.737  1.00  9.64           H  
ATOM   1757 1HE2 GLN A 114      18.265   2.767 -43.336  1.00  9.64           H  
ATOM   1758 2HE2 GLN A 114      19.245   1.416 -42.880  1.00  9.64           H  
ATOM   1759  N   ASN A 115      17.544  -2.981 -48.178  1.00  9.98           N  
ATOM   1760  CA  ASN A 115      16.688  -3.657 -49.142  1.00  9.98           C  
ATOM   1761  C   ASN A 115      17.001  -5.148 -49.217  1.00  9.98           C  
ATOM   1762  O   ASN A 115      16.096  -5.987 -49.337  1.00  9.98           O  
ATOM   1763  CB  ASN A 115      16.832  -3.003 -50.498  1.00  9.98           C  
ATOM   1764  CG  ASN A 115      16.156  -1.654 -50.556  1.00  9.98           C  
ATOM   1765  OD1 ASN A 115      15.272  -1.342 -49.751  1.00  9.98           O  
ATOM   1766  ND2 ASN A 115      16.547  -0.846 -51.502  1.00  9.98           N  
ATOM   1767  H   ASN A 115      18.175  -2.241 -48.493  1.00  9.98           H  
ATOM   1768  HA  ASN A 115      15.653  -3.556 -48.811  1.00  9.98           H  
ATOM   1769 1HB  ASN A 115      17.895  -2.873 -50.721  1.00  9.98           H  
ATOM   1770 2HB  ASN A 115      16.409  -3.650 -51.264  1.00  9.98           H  
ATOM   1771 1HD2 ASN A 115      16.121   0.054 -51.587  1.00  9.98           H  
ATOM   1772 2HD2 ASN A 115      17.265  -1.129 -52.138  1.00  9.98           H  
ATOM   1773  N   GLN A 116      18.287  -5.489 -49.129  1.00 10.46           N  
ATOM   1774  CA  GLN A 116      18.702  -6.880 -49.173  1.00 10.46           C  
ATOM   1775  C   GLN A 116      18.236  -7.604 -47.923  1.00 10.46           C  
ATOM   1776  O   GLN A 116      17.696  -8.709 -48.004  1.00 10.46           O  
ATOM   1777  CB  GLN A 116      20.222  -6.961 -49.308  1.00 10.46           C  
ATOM   1778  CG  GLN A 116      20.751  -6.484 -50.663  1.00 10.46           C  
ATOM   1779  CD  GLN A 116      22.265  -6.333 -50.689  1.00 10.46           C  
ATOM   1780  OE1 GLN A 116      22.933  -6.360 -49.649  1.00 10.46           O  
ATOM   1781  NE2 GLN A 116      22.818  -6.160 -51.887  1.00 10.46           N  
ATOM   1782  H   GLN A 116      19.000  -4.762 -49.053  1.00 10.46           H  
ATOM   1783  HA  GLN A 116      18.241  -7.354 -50.039  1.00 10.46           H  
ATOM   1784 1HB  GLN A 116      20.682  -6.341 -48.534  1.00 10.46           H  
ATOM   1785 2HB  GLN A 116      20.549  -7.987 -49.145  1.00 10.46           H  
ATOM   1786 1HG  GLN A 116      20.479  -7.225 -51.413  1.00 10.46           H  
ATOM   1787 2HG  GLN A 116      20.299  -5.531 -50.919  1.00 10.46           H  
ATOM   1788 1HE2 GLN A 116      23.807  -6.048 -51.970  1.00 10.46           H  
ATOM   1789 2HE2 GLN A 116      22.240  -6.133 -52.706  1.00 10.46           H  
ATOM   1790  N   SER A 117      18.361  -6.953 -46.762  1.00 11.09           N  
ATOM   1791  CA  SER A 117      17.948  -7.577 -45.516  1.00 11.09           C  
ATOM   1792  C   SER A 117      16.448  -7.833 -45.530  1.00 11.09           C  
ATOM   1793  O   SER A 117      15.984  -8.912 -45.155  1.00 11.09           O  
ATOM   1794  CB  SER A 117      18.292  -6.668 -44.352  1.00 11.09           C  
ATOM   1795  OG  SER A 117      19.682  -6.497 -44.234  1.00 11.09           O  
ATOM   1796  H   SER A 117      18.803  -6.034 -46.722  1.00 11.09           H  
ATOM   1797  HA  SER A 117      18.469  -8.530 -45.408  1.00 11.09           H  
ATOM   1798 1HB  SER A 117      17.817  -5.697 -44.497  1.00 11.09           H  
ATOM   1799 2HB  SER A 117      17.896  -7.094 -43.434  1.00 11.09           H  
ATOM   1800  HG  SER A 117      19.945  -5.943 -45.009  1.00 11.09           H  
ATOM   1801  N   GLN A 118      15.684  -6.851 -46.013  1.00 11.83           N  
ATOM   1802  CA  GLN A 118      14.238  -6.980 -46.079  1.00 11.83           C  
ATOM   1803  C   GLN A 118      13.837  -8.078 -47.047  1.00 11.83           C  
ATOM   1804  O   GLN A 118      12.968  -8.893 -46.738  1.00 11.83           O  
ATOM   1805  CB  GLN A 118      13.622  -5.650 -46.507  1.00 11.83           C  
ATOM   1806  CG  GLN A 118      13.727  -4.548 -45.458  1.00 11.83           C  
ATOM   1807  CD  GLN A 118      13.324  -3.185 -46.003  1.00 11.83           C  
ATOM   1808  OE1 GLN A 118      13.189  -2.991 -47.216  1.00 11.83           O  
ATOM   1809  NE2 GLN A 118      13.137  -2.223 -45.102  1.00 11.83           N  
ATOM   1810  H   GLN A 118      16.117  -5.976 -46.311  1.00 11.83           H  
ATOM   1811  HA  GLN A 118      13.868  -7.243 -45.089  1.00 11.83           H  
ATOM   1812 1HB  GLN A 118      14.132  -5.297 -47.407  1.00 11.83           H  
ATOM   1813 2HB  GLN A 118      12.574  -5.796 -46.760  1.00 11.83           H  
ATOM   1814 1HG  GLN A 118      13.054  -4.794 -44.637  1.00 11.83           H  
ATOM   1815 2HG  GLN A 118      14.746  -4.494 -45.090  1.00 11.83           H  
ATOM   1816 1HE2 GLN A 118      12.879  -1.303 -45.400  1.00 11.83           H  
ATOM   1817 2HE2 GLN A 118      13.258  -2.419 -44.129  1.00 11.83           H  
ATOM   1818  N   SER A 119      14.519  -8.157 -48.194  1.00 12.69           N  
ATOM   1819  CA  SER A 119      14.195  -9.174 -49.178  1.00 12.69           C  
ATOM   1820  C   SER A 119      14.440 -10.560 -48.596  1.00 12.69           C  
ATOM   1821  O   SER A 119      13.621 -11.469 -48.753  1.00 12.69           O  
ATOM   1822  CB  SER A 119      15.053  -8.977 -50.411  1.00 12.69           C  
ATOM   1823  OG  SER A 119      14.767  -7.749 -51.037  1.00 12.69           O  
ATOM   1824  H   SER A 119      15.236  -7.468 -48.419  1.00 12.69           H  
ATOM   1825  HA  SER A 119      13.140  -9.083 -49.444  1.00 12.69           H  
ATOM   1826 1HB  SER A 119      16.105  -9.005 -50.128  1.00 12.69           H  
ATOM   1827 2HB  SER A 119      14.878  -9.794 -51.106  1.00 12.69           H  
ATOM   1828  HG  SER A 119      15.074  -7.053 -50.407  1.00 12.69           H  
ATOM   1829  N   GLN A 120      15.556 -10.713 -47.878  1.00 13.63           N  
ATOM   1830  CA  GLN A 120      15.883 -11.993 -47.274  1.00 13.63           C  
ATOM   1831  C   GLN A 120      14.871 -12.357 -46.202  1.00 13.63           C  
ATOM   1832  O   GLN A 120      14.415 -13.501 -46.145  1.00 13.63           O  
ATOM   1833  CB  GLN A 120      17.287 -11.939 -46.676  1.00 13.63           C  
ATOM   1834  CG  GLN A 120      18.394 -11.864 -47.721  1.00 13.63           C  
ATOM   1835  CD  GLN A 120      19.763 -11.623 -47.113  1.00 13.63           C  
ATOM   1836  OE1 GLN A 120      19.898 -11.237 -45.946  1.00 13.63           O  
ATOM   1837  NE2 GLN A 120      20.801 -11.845 -47.911  1.00 13.63           N  
ATOM   1838  H   GLN A 120      16.206  -9.932 -47.780  1.00 13.63           H  
ATOM   1839  HA  GLN A 120      15.855 -12.759 -48.045  1.00 13.63           H  
ATOM   1840 1HB  GLN A 120      17.370 -11.054 -46.041  1.00 13.63           H  
ATOM   1841 2HB  GLN A 120      17.453 -12.811 -46.046  1.00 13.63           H  
ATOM   1842 1HG  GLN A 120      18.426 -12.812 -48.255  1.00 13.63           H  
ATOM   1843 2HG  GLN A 120      18.176 -11.061 -48.417  1.00 13.63           H  
ATOM   1844 1HE2 GLN A 120      21.731 -11.702 -47.574  1.00 13.63           H  
ATOM   1845 2HE2 GLN A 120      20.651 -12.153 -48.850  1.00 13.63           H  
ATOM   1846  N   ASN A 121      14.453 -11.380 -45.397  1.00 14.59           N  
ATOM   1847  CA  ASN A 121      13.488 -11.656 -44.348  1.00 14.59           C  
ATOM   1848  C   ASN A 121      12.166 -12.103 -44.957  1.00 14.59           C  
ATOM   1849  O   ASN A 121      11.530 -13.042 -44.473  1.00 14.59           O  
ATOM   1850  CB  ASN A 121      13.284 -10.423 -43.495  1.00 14.59           C  
ATOM   1851  CG  ASN A 121      14.469 -10.108 -42.613  1.00 14.59           C  
ATOM   1852  OD1 ASN A 121      15.313 -10.962 -42.317  1.00 14.59           O  
ATOM   1853  ND2 ASN A 121      14.547  -8.872 -42.188  1.00 14.59           N  
ATOM   1854  H   ASN A 121      14.852 -10.443 -45.479  1.00 14.59           H  
ATOM   1855  HA  ASN A 121      13.865 -12.471 -43.728  1.00 14.59           H  
ATOM   1856 1HB  ASN A 121      13.095  -9.568 -44.144  1.00 14.59           H  
ATOM   1857 2HB  ASN A 121      12.403 -10.561 -42.870  1.00 14.59           H  
ATOM   1858 1HD2 ASN A 121      15.307  -8.592 -41.604  1.00 14.59           H  
ATOM   1859 2HD2 ASN A 121      13.847  -8.211 -42.451  1.00 14.59           H  
ATOM   1860  N   GLN A 122      11.770 -11.465 -46.061  1.00 15.42           N  
ATOM   1861  CA  GLN A 122      10.527 -11.827 -46.721  1.00 15.42           C  
ATOM   1862  C   GLN A 122      10.618 -13.234 -47.288  1.00 15.42           C  
ATOM   1863  O   GLN A 122       9.692 -14.031 -47.132  1.00 15.42           O  
ATOM   1864  CB  GLN A 122      10.219 -10.822 -47.831  1.00 15.42           C  
ATOM   1865  CG  GLN A 122       9.834  -9.438 -47.316  1.00 15.42           C  
ATOM   1866  CD  GLN A 122       9.740  -8.405 -48.424  1.00 15.42           C  
ATOM   1867  OE1 GLN A 122      10.226  -8.610 -49.542  1.00 15.42           O  
ATOM   1868  NE2 GLN A 122       9.115  -7.273 -48.118  1.00 15.42           N  
ATOM   1869  H   GLN A 122      12.324 -10.688 -46.422  1.00 15.42           H  
ATOM   1870  HA  GLN A 122       9.724 -11.802 -45.988  1.00 15.42           H  
ATOM   1871 1HB  GLN A 122      11.101 -10.708 -48.463  1.00 15.42           H  
ATOM   1872 2HB  GLN A 122       9.414 -11.202 -48.457  1.00 15.42           H  
ATOM   1873 1HG  GLN A 122       8.856  -9.511 -46.843  1.00 15.42           H  
ATOM   1874 2HG  GLN A 122      10.564  -9.108 -46.589  1.00 15.42           H  
ATOM   1875 1HE2 GLN A 122       9.023  -6.551 -48.804  1.00 15.42           H  
ATOM   1876 2HE2 GLN A 122       8.739  -7.142 -47.201  1.00 15.42           H  
ATOM   1877  N   ASN A 123      11.761 -13.584 -47.877  1.00 16.01           N  
ATOM   1878  CA  ASN A 123      11.916 -14.915 -48.441  1.00 16.01           C  
ATOM   1879  C   ASN A 123      11.835 -15.970 -47.339  1.00 16.01           C  
ATOM   1880  O   ASN A 123      11.246 -17.047 -47.521  1.00 16.01           O  
ATOM   1881  CB  ASN A 123      13.238 -15.009 -49.171  1.00 16.01           C  
ATOM   1882  CG  ASN A 123      13.252 -14.225 -50.461  1.00 16.01           C  
ATOM   1883  OD1 ASN A 123      12.211 -13.906 -51.047  1.00 16.01           O  
ATOM   1884  ND2 ASN A 123      14.436 -13.900 -50.916  1.00 16.01           N  
ATOM   1885  H   ASN A 123      12.511 -12.898 -47.985  1.00 16.01           H  
ATOM   1886  HA  ASN A 123      11.099 -15.098 -49.141  1.00 16.01           H  
ATOM   1887 1HB  ASN A 123      14.031 -14.633 -48.525  1.00 16.01           H  
ATOM   1888 2HB  ASN A 123      13.459 -16.053 -49.388  1.00 16.01           H  
ATOM   1889 1HD2 ASN A 123      14.520 -13.376 -51.761  1.00 16.01           H  
ATOM   1890 2HD2 ASN A 123      15.254 -14.174 -50.413  1.00 16.01           H  
ATOM   1891  N   GLN A 124      12.411 -15.653 -46.174  1.00 16.31           N  
ATOM   1892  CA  GLN A 124      12.384 -16.573 -45.048  1.00 16.31           C  
ATOM   1893  C   GLN A 124      10.970 -16.729 -44.518  1.00 16.31           C  
ATOM   1894  O   GLN A 124      10.517 -17.847 -44.271  1.00 16.31           O  
ATOM   1895  CB  GLN A 124      13.306 -16.067 -43.939  1.00 16.31           C  
ATOM   1896  CG  GLN A 124      14.787 -16.134 -44.287  1.00 16.31           C  
ATOM   1897  CD  GLN A 124      15.661 -15.433 -43.263  1.00 16.31           C  
ATOM   1898  OE1 GLN A 124      15.181 -14.660 -42.428  1.00 16.31           O  
ATOM   1899  NE2 GLN A 124      16.964 -15.698 -43.323  1.00 16.31           N  
ATOM   1900  H   GLN A 124      12.906 -14.763 -46.082  1.00 16.31           H  
ATOM   1901  HA  GLN A 124      12.735 -17.546 -45.386  1.00 16.31           H  
ATOM   1902 1HB  GLN A 124      13.063 -15.028 -43.716  1.00 16.31           H  
ATOM   1903 2HB  GLN A 124      13.134 -16.644 -43.032  1.00 16.31           H  
ATOM   1904 1HG  GLN A 124      15.082 -17.182 -44.319  1.00 16.31           H  
ATOM   1905 2HG  GLN A 124      14.951 -15.683 -45.258  1.00 16.31           H  
ATOM   1906 1HE2 GLN A 124      17.591 -15.263 -42.676  1.00 16.31           H  
ATOM   1907 2HE2 GLN A 124      17.314 -16.329 -44.015  1.00 16.31           H  
ATOM   1908  N   ASN A 125      10.235 -15.622 -44.418  1.00 16.11           N  
ATOM   1909  CA  ASN A 125       8.876 -15.679 -43.904  1.00 16.11           C  
ATOM   1910  C   ASN A 125       7.989 -16.479 -44.844  1.00 16.11           C  
ATOM   1911  O   ASN A 125       7.177 -17.298 -44.407  1.00 16.11           O  
ATOM   1912  CB  ASN A 125       8.332 -14.278 -43.740  1.00 16.11           C  
ATOM   1913  CG  ASN A 125       8.969 -13.527 -42.592  1.00 16.11           C  
ATOM   1914  OD1 ASN A 125       9.542 -14.111 -41.665  1.00 16.11           O  
ATOM   1915  ND2 ASN A 125       8.880 -12.222 -42.647  1.00 16.11           N  
ATOM   1916  H   ASN A 125      10.646 -14.716 -44.645  1.00 16.11           H  
ATOM   1917  HA  ASN A 125       8.885 -16.184 -42.937  1.00 16.11           H  
ATOM   1918 1HB  ASN A 125       8.504 -13.718 -44.661  1.00 16.11           H  
ATOM   1919 2HB  ASN A 125       7.256 -14.325 -43.580  1.00 16.11           H  
ATOM   1920 1HD2 ASN A 125       9.285 -11.663 -41.925  1.00 16.11           H  
ATOM   1921 2HD2 ASN A 125       8.413 -11.787 -43.414  1.00 16.11           H  
ATOM   1922  N   GLN A 126       8.178 -16.284 -46.150  1.00 15.36           N  
ATOM   1923  CA  GLN A 126       7.393 -17.008 -47.134  1.00 15.36           C  
ATOM   1924  C   GLN A 126       7.709 -18.490 -47.069  1.00 15.36           C  
ATOM   1925  O   GLN A 126       6.802 -19.321 -47.090  1.00 15.36           O  
ATOM   1926  CB  GLN A 126       7.686 -16.469 -48.533  1.00 15.36           C  
ATOM   1927  CG  GLN A 126       7.154 -15.064 -48.786  1.00 15.36           C  
ATOM   1928  CD  GLN A 126       7.660 -14.483 -50.098  1.00 15.36           C  
ATOM   1929  OE1 GLN A 126       8.609 -14.995 -50.702  1.00 15.36           O  
ATOM   1930  NE2 GLN A 126       7.029 -13.402 -50.546  1.00 15.36           N  
ATOM   1931  H   GLN A 126       8.858 -15.591 -46.464  1.00 15.36           H  
ATOM   1932  HA  GLN A 126       6.338 -16.869 -46.910  1.00 15.36           H  
ATOM   1933 1HB  GLN A 126       8.768 -16.442 -48.683  1.00 15.36           H  
ATOM   1934 2HB  GLN A 126       7.269 -17.142 -49.279  1.00 15.36           H  
ATOM   1935 1HG  GLN A 126       6.067 -15.116 -48.838  1.00 15.36           H  
ATOM   1936 2HG  GLN A 126       7.448 -14.411 -47.973  1.00 15.36           H  
ATOM   1937 1HE2 GLN A 126       7.321 -12.974 -51.402  1.00 15.36           H  
ATOM   1938 2HE2 GLN A 126       6.267 -13.017 -50.027  1.00 15.36           H  
ATOM   1939  N   SER A 127       8.992 -18.828 -46.909  1.00 14.32           N  
ATOM   1940  CA  SER A 127       9.386 -20.223 -46.839  1.00 14.32           C  
ATOM   1941  C   SER A 127       8.751 -20.878 -45.618  1.00 14.32           C  
ATOM   1942  O   SER A 127       8.230 -21.994 -45.696  1.00 14.32           O  
ATOM   1943  CB  SER A 127      10.896 -20.318 -46.750  1.00 14.32           C  
ATOM   1944  OG  SER A 127      11.505 -19.816 -47.917  1.00 14.32           O  
ATOM   1945  H   SER A 127       9.718 -18.111 -46.894  1.00 14.32           H  
ATOM   1946  HA  SER A 127       9.037 -20.734 -47.737  1.00 14.32           H  
ATOM   1947 1HB  SER A 127      11.245 -19.755 -45.887  1.00 14.32           H  
ATOM   1948 2HB  SER A 127      11.183 -21.356 -46.603  1.00 14.32           H  
ATOM   1949  HG  SER A 127      11.320 -18.845 -47.917  1.00 14.32           H  
ATOM   1950  N   GLN A 128       8.751 -20.162 -44.491  1.00 13.39           N  
ATOM   1951  CA  GLN A 128       8.165 -20.685 -43.269  1.00 13.39           C  
ATOM   1952  C   GLN A 128       6.668 -20.877 -43.423  1.00 13.39           C  
ATOM   1953  O   GLN A 128       6.133 -21.913 -43.029  1.00 13.39           O  
ATOM   1954  CB  GLN A 128       8.449 -19.731 -42.110  1.00 13.39           C  
ATOM   1955  CG  GLN A 128       9.908 -19.691 -41.687  1.00 13.39           C  
ATOM   1956  CD  GLN A 128      10.197 -18.582 -40.691  1.00 13.39           C  
ATOM   1957  OE1 GLN A 128       9.394 -17.663 -40.500  1.00 13.39           O  
ATOM   1958  NE2 GLN A 128      11.358 -18.659 -40.049  1.00 13.39           N  
ATOM   1959  H   GLN A 128       9.201 -19.245 -44.478  1.00 13.39           H  
ATOM   1960  HA  GLN A 128       8.616 -21.653 -43.055  1.00 13.39           H  
ATOM   1961 1HB  GLN A 128       8.161 -18.720 -42.402  1.00 13.39           H  
ATOM   1962 2HB  GLN A 128       7.841 -20.008 -41.251  1.00 13.39           H  
ATOM   1963 1HG  GLN A 128      10.149 -20.640 -41.210  1.00 13.39           H  
ATOM   1964 2HG  GLN A 128      10.535 -19.554 -42.559  1.00 13.39           H  
ATOM   1965 1HE2 GLN A 128      11.607 -17.956 -39.383  1.00 13.39           H  
ATOM   1966 2HE2 GLN A 128      11.982 -19.419 -40.234  1.00 13.39           H  
ATOM   1967  N   ASN A 129       5.994 -19.922 -44.065  1.00 12.86           N  
ATOM   1968  CA  ASN A 129       4.558 -20.032 -44.245  1.00 12.86           C  
ATOM   1969  C   ASN A 129       4.226 -21.230 -45.122  1.00 12.86           C  
ATOM   1970  O   ASN A 129       3.287 -21.980 -44.845  1.00 12.86           O  
ATOM   1971  CB  ASN A 129       4.021 -18.764 -44.868  1.00 12.86           C  
ATOM   1972  CG  ASN A 129       4.032 -17.588 -43.920  1.00 12.86           C  
ATOM   1973  OD1 ASN A 129       4.072 -17.735 -42.693  1.00 12.86           O  
ATOM   1974  ND2 ASN A 129       4.006 -16.407 -44.482  1.00 12.86           N  
ATOM   1975  H   ASN A 129       6.477 -19.081 -44.383  1.00 12.86           H  
ATOM   1976  HA  ASN A 129       4.091 -20.189 -43.271  1.00 12.86           H  
ATOM   1977 1HB  ASN A 129       4.621 -18.514 -45.744  1.00 12.86           H  
ATOM   1978 2HB  ASN A 129       3.001 -18.935 -45.209  1.00 12.86           H  
ATOM   1979 1HD2 ASN A 129       4.019 -15.584 -43.915  1.00 12.86           H  
ATOM   1980 2HD2 ASN A 129       3.978 -16.329 -45.476  1.00 12.86           H  
ATOM   1981  N   GLN A 130       5.035 -21.446 -46.162  1.00 12.85           N  
ATOM   1982  CA  GLN A 130       4.807 -22.567 -47.056  1.00 12.85           C  
ATOM   1983  C   GLN A 130       5.020 -23.877 -46.324  1.00 12.85           C  
ATOM   1984  O   GLN A 130       4.214 -24.798 -46.461  1.00 12.85           O  
ATOM   1985  CB  GLN A 130       5.745 -22.474 -48.257  1.00 12.85           C  
ATOM   1986  CG  GLN A 130       5.411 -21.326 -49.205  1.00 12.85           C  
ATOM   1987  CD  GLN A 130       6.469 -21.118 -50.272  1.00 12.85           C  
ATOM   1988  OE1 GLN A 130       7.592 -21.626 -50.176  1.00 12.85           O  
ATOM   1989  NE2 GLN A 130       6.118 -20.357 -51.303  1.00 12.85           N  
ATOM   1990  H   GLN A 130       5.796 -20.794 -46.356  1.00 12.85           H  
ATOM   1991  HA  GLN A 130       3.778 -22.532 -47.405  1.00 12.85           H  
ATOM   1992 1HB  GLN A 130       6.766 -22.328 -47.902  1.00 12.85           H  
ATOM   1993 2HB  GLN A 130       5.721 -23.409 -48.813  1.00 12.85           H  
ATOM   1994 1HG  GLN A 130       4.472 -21.558 -49.706  1.00 12.85           H  
ATOM   1995 2HG  GLN A 130       5.301 -20.410 -48.638  1.00 12.85           H  
ATOM   1996 1HE2 GLN A 130       6.772 -20.179 -52.038  1.00 12.85           H  
ATOM   1997 2HE2 GLN A 130       5.201 -19.961 -51.342  1.00 12.85           H  
ATOM   1998  N   ASN A 131       6.053 -23.947 -45.484  1.00 13.39           N  
ATOM   1999  CA  ASN A 131       6.308 -25.172 -44.749  1.00 13.39           C  
ATOM   2000  C   ASN A 131       5.153 -25.455 -43.802  1.00 13.39           C  
ATOM   2001  O   ASN A 131       4.688 -26.592 -43.691  1.00 13.39           O  
ATOM   2002  CB  ASN A 131       7.601 -25.056 -43.970  1.00 13.39           C  
ATOM   2003  CG  ASN A 131       8.828 -25.082 -44.848  1.00 13.39           C  
ATOM   2004  OD1 ASN A 131       8.807 -25.546 -45.994  1.00 13.39           O  
ATOM   2005  ND2 ASN A 131       9.913 -24.574 -44.321  1.00 13.39           N  
ATOM   2006  H   ASN A 131       6.697 -23.159 -45.396  1.00 13.39           H  
ATOM   2007  HA  ASN A 131       6.378 -26.002 -45.454  1.00 13.39           H  
ATOM   2008 1HB  ASN A 131       7.596 -24.126 -43.402  1.00 13.39           H  
ATOM   2009 2HB  ASN A 131       7.663 -25.878 -43.255  1.00 13.39           H  
ATOM   2010 1HD2 ASN A 131      10.761 -24.552 -44.849  1.00 13.39           H  
ATOM   2011 2HD2 ASN A 131       9.890 -24.205 -43.395  1.00 13.39           H  
ATOM   2012  N   GLN A 132       4.634 -24.407 -43.158  1.00 14.40           N  
ATOM   2013  CA  GLN A 132       3.533 -24.590 -42.231  1.00 14.40           C  
ATOM   2014  C   GLN A 132       2.303 -25.087 -42.960  1.00 14.40           C  
ATOM   2015  O   GLN A 132       1.647 -26.021 -42.498  1.00 14.40           O  
ATOM   2016  CB  GLN A 132       3.224 -23.274 -41.517  1.00 14.40           C  
ATOM   2017  CG  GLN A 132       4.300 -22.843 -40.530  1.00 14.40           C  
ATOM   2018  CD  GLN A 132       4.080 -21.439 -40.000  1.00 14.40           C  
ATOM   2019  OE1 GLN A 132       3.299 -20.657 -40.550  1.00 14.40           O  
ATOM   2020  NE2 GLN A 132       4.778 -21.107 -38.917  1.00 14.40           N  
ATOM   2021  H   GLN A 132       5.044 -23.479 -43.281  1.00 14.40           H  
ATOM   2022  HA  GLN A 132       3.820 -25.337 -41.493  1.00 14.40           H  
ATOM   2023 1HB  GLN A 132       3.113 -22.482 -42.258  1.00 14.40           H  
ATOM   2024 2HB  GLN A 132       2.278 -23.361 -40.987  1.00 14.40           H  
ATOM   2025 1HG  GLN A 132       4.277 -23.526 -39.682  1.00 14.40           H  
ATOM   2026 2HG  GLN A 132       5.269 -22.891 -41.006  1.00 14.40           H  
ATOM   2027 1HE2 GLN A 132       4.680 -20.194 -38.521  1.00 14.40           H  
ATOM   2028 2HE2 GLN A 132       5.402 -21.769 -38.501  1.00 14.40           H  
ATOM   2029  N   ASN A 133       2.035 -24.532 -44.144  1.00 15.74           N  
ATOM   2030  CA  ASN A 133       0.875 -24.951 -44.909  1.00 15.74           C  
ATOM   2031  C   ASN A 133       1.021 -26.410 -45.318  1.00 15.74           C  
ATOM   2032  O   ASN A 133       0.072 -27.194 -45.227  1.00 15.74           O  
ATOM   2033  CB  ASN A 133       0.726 -24.078 -46.138  1.00 15.74           C  
ATOM   2034  CG  ASN A 133       0.279 -22.668 -45.818  1.00 15.74           C  
ATOM   2035  OD1 ASN A 133      -0.284 -22.384 -44.755  1.00 15.74           O  
ATOM   2036  ND2 ASN A 133       0.535 -21.769 -46.735  1.00 15.74           N  
ATOM   2037  H   ASN A 133       2.616 -23.766 -44.490  1.00 15.74           H  
ATOM   2038  HA  ASN A 133      -0.014 -24.861 -44.284  1.00 15.74           H  
ATOM   2039 1HB  ASN A 133       1.681 -24.031 -46.661  1.00 15.74           H  
ATOM   2040 2HB  ASN A 133       0.004 -24.532 -46.814  1.00 15.74           H  
ATOM   2041 1HD2 ASN A 133       0.274 -20.816 -46.585  1.00 15.74           H  
ATOM   2042 2HD2 ASN A 133       0.995 -22.035 -47.579  1.00 15.74           H  
ATOM   2043  N   GLN A 134       2.237 -26.799 -45.712  1.00 17.16           N  
ATOM   2044  CA  GLN A 134       2.470 -28.171 -46.130  1.00 17.16           C  
ATOM   2045  C   GLN A 134       2.259 -29.122 -44.970  1.00 17.16           C  
ATOM   2046  O   GLN A 134       1.620 -30.164 -45.143  1.00 17.16           O  
ATOM   2047  CB  GLN A 134       3.892 -28.317 -46.676  1.00 17.16           C  
ATOM   2048  CG  GLN A 134       4.107 -27.627 -48.016  1.00 17.16           C  
ATOM   2049  CD  GLN A 134       5.563 -27.606 -48.438  1.00 17.16           C  
ATOM   2050  OE1 GLN A 134       6.470 -27.852 -47.635  1.00 17.16           O  
ATOM   2051  NE2 GLN A 134       5.801 -27.307 -49.713  1.00 17.16           N  
ATOM   2052  H   GLN A 134       2.994 -26.119 -45.769  1.00 17.16           H  
ATOM   2053  HA  GLN A 134       1.764 -28.423 -46.914  1.00 17.16           H  
ATOM   2054 1HB  GLN A 134       4.597 -27.893 -45.964  1.00 17.16           H  
ATOM   2055 2HB  GLN A 134       4.133 -29.372 -46.786  1.00 17.16           H  
ATOM   2056 1HG  GLN A 134       3.548 -28.174 -48.772  1.00 17.16           H  
ATOM   2057 2HG  GLN A 134       3.741 -26.612 -47.962  1.00 17.16           H  
ATOM   2058 1HE2 GLN A 134       6.741 -27.274 -50.050  1.00 17.16           H  
ATOM   2059 2HE2 GLN A 134       5.039 -27.113 -50.331  1.00 17.16           H  
ATOM   2060  N   HIS A 135       2.700 -28.735 -43.774  1.00 18.27           N  
ATOM   2061  CA  HIS A 135       2.536 -29.606 -42.625  1.00 18.27           C  
ATOM   2062  C   HIS A 135       1.059 -29.696 -42.258  1.00 18.27           C  
ATOM   2063  O   HIS A 135       0.566 -30.764 -41.887  1.00 18.27           O  
ATOM   2064  CB  HIS A 135       3.377 -29.136 -41.440  1.00 18.27           C  
ATOM   2065  CG  HIS A 135       4.873 -29.294 -41.665  1.00 18.27           C  
ATOM   2066  ND1 HIS A 135       5.466 -30.509 -41.978  1.00 18.27           N  
ATOM   2067  CD2 HIS A 135       5.881 -28.389 -41.610  1.00 18.27           C  
ATOM   2068  CE1 HIS A 135       6.769 -30.335 -42.115  1.00 18.27           C  
ATOM   2069  NE2 HIS A 135       7.049 -29.060 -41.894  1.00 18.27           N  
ATOM   2070  H   HIS A 135       3.214 -27.856 -43.680  1.00 18.27           H  
ATOM   2071  HA  HIS A 135       2.872 -30.605 -42.879  1.00 18.27           H  
ATOM   2072 1HB  HIS A 135       3.169 -28.080 -41.251  1.00 18.27           H  
ATOM   2073 2HB  HIS A 135       3.095 -29.696 -40.547  1.00 18.27           H  
ATOM   2074  HD1 HIS A 135       4.996 -31.402 -42.130  1.00 18.27           H  
ATOM   2075  HD2 HIS A 135       5.901 -27.319 -41.399  1.00 18.27           H  
ATOM   2076  HE1 HIS A 135       7.412 -31.177 -42.364  1.00 18.27           H  
ATOM   2077  N   GLN A 136       0.322 -28.593 -42.386  1.00 18.79           N  
ATOM   2078  CA  GLN A 136      -1.099 -28.639 -42.077  1.00 18.79           C  
ATOM   2079  C   GLN A 136      -1.789 -29.620 -43.015  1.00 18.79           C  
ATOM   2080  O   GLN A 136      -2.602 -30.432 -42.572  1.00 18.79           O  
ATOM   2081  CB  GLN A 136      -1.719 -27.248 -42.191  1.00 18.79           C  
ATOM   2082  CG  GLN A 136      -1.284 -26.292 -41.092  1.00 18.79           C  
ATOM   2083  CD  GLN A 136      -1.743 -24.871 -41.331  1.00 18.79           C  
ATOM   2084  OE1 GLN A 136      -2.131 -24.498 -42.442  1.00 18.79           O  
ATOM   2085  NE2 GLN A 136      -1.698 -24.058 -40.279  1.00 18.79           N  
ATOM   2086  H   GLN A 136       0.755 -27.713 -42.674  1.00 18.79           H  
ATOM   2087  HA  GLN A 136      -1.223 -28.997 -41.055  1.00 18.79           H  
ATOM   2088 1HB  GLN A 136      -1.440 -26.807 -43.148  1.00 18.79           H  
ATOM   2089 2HB  GLN A 136      -2.804 -27.328 -42.172  1.00 18.79           H  
ATOM   2090 1HG  GLN A 136      -1.726 -26.631 -40.156  1.00 18.79           H  
ATOM   2091 2HG  GLN A 136      -0.209 -26.304 -41.006  1.00 18.79           H  
ATOM   2092 1HE2 GLN A 136      -1.984 -23.104 -40.374  1.00 18.79           H  
ATOM   2093 2HE2 GLN A 136      -1.375 -24.400 -39.396  1.00 18.79           H  
ATOM   2094  N   HIS A 137      -1.392 -29.621 -44.292  1.00 18.77           N  
ATOM   2095  CA  HIS A 137      -1.987 -30.551 -45.239  1.00 18.77           C  
ATOM   2096  C   HIS A 137      -1.593 -31.982 -44.905  1.00 18.77           C  
ATOM   2097  O   HIS A 137      -2.430 -32.883 -44.971  1.00 18.77           O  
ATOM   2098  CB  HIS A 137      -1.600 -30.204 -46.676  1.00 18.77           C  
ATOM   2099  CG  HIS A 137      -2.323 -29.004 -47.214  1.00 18.77           C  
ATOM   2100  ND1 HIS A 137      -3.691 -28.997 -47.421  1.00 18.77           N  
ATOM   2101  CD2 HIS A 137      -1.880 -27.783 -47.598  1.00 18.77           C  
ATOM   2102  CE1 HIS A 137      -4.055 -27.820 -47.894  1.00 18.77           C  
ATOM   2103  NE2 HIS A 137      -2.977 -27.066 -48.014  1.00 18.77           N  
ATOM   2104  H   HIS A 137      -0.709 -28.930 -44.612  1.00 18.77           H  
ATOM   2105  HA  HIS A 137      -3.069 -30.487 -45.172  1.00 18.77           H  
ATOM   2106 1HB  HIS A 137      -0.527 -30.005 -46.720  1.00 18.77           H  
ATOM   2107 2HB  HIS A 137      -1.803 -31.050 -47.322  1.00 18.77           H  
ATOM   2108  HD2 HIS A 137      -0.849 -27.432 -47.581  1.00 18.77           H  
ATOM   2109  HE1 HIS A 137      -5.073 -27.523 -48.147  1.00 18.77           H  
ATOM   2110  HE2 HIS A 137      -2.957 -26.116 -48.355  1.00 18.77           H  
ATOM   2111  N   GLN A 138      -0.344 -32.203 -44.489  1.00 18.30           N  
ATOM   2112  CA  GLN A 138       0.076 -33.557 -44.145  1.00 18.30           C  
ATOM   2113  C   GLN A 138      -0.775 -34.072 -42.998  1.00 18.30           C  
ATOM   2114  O   GLN A 138      -1.253 -35.207 -43.034  1.00 18.30           O  
ATOM   2115  CB  GLN A 138       1.548 -33.574 -43.710  1.00 18.30           C  
ATOM   2116  CG  GLN A 138       2.564 -33.328 -44.814  1.00 18.30           C  
ATOM   2117  CD  GLN A 138       3.983 -33.102 -44.257  1.00 18.30           C  
ATOM   2118  OE1 GLN A 138       4.159 -32.828 -43.051  1.00 18.30           O  
ATOM   2119  NE2 GLN A 138       4.986 -33.212 -45.123  1.00 18.30           N  
ATOM   2120  H   GLN A 138       0.326 -31.434 -44.456  1.00 18.30           H  
ATOM   2121  HA  GLN A 138      -0.064 -34.206 -45.008  1.00 18.30           H  
ATOM   2122 1HB  GLN A 138       1.699 -32.818 -42.944  1.00 18.30           H  
ATOM   2123 2HB  GLN A 138       1.774 -34.537 -43.256  1.00 18.30           H  
ATOM   2124 1HG  GLN A 138       2.590 -34.204 -45.459  1.00 18.30           H  
ATOM   2125 2HG  GLN A 138       2.272 -32.464 -45.388  1.00 18.30           H  
ATOM   2126 1HE2 GLN A 138       5.929 -33.077 -44.821  1.00 18.30           H  
ATOM   2127 2HE2 GLN A 138       4.796 -33.433 -46.081  1.00 18.30           H  
ATOM   2128  N   HIS A 139      -1.048 -33.207 -42.022  1.00 17.26           N  
ATOM   2129  CA  HIS A 139      -1.850 -33.614 -40.885  1.00 17.26           C  
ATOM   2130  C   HIS A 139      -3.270 -33.920 -41.319  1.00 17.26           C  
ATOM   2131  O   HIS A 139      -3.837 -34.926 -40.896  1.00 17.26           O  
ATOM   2132  CB  HIS A 139      -1.841 -32.542 -39.798  1.00 17.26           C  
ATOM   2133  CG  HIS A 139      -0.530 -32.441 -39.067  1.00 17.26           C  
ATOM   2134  ND1 HIS A 139       0.012 -33.497 -38.364  1.00 17.26           N  
ATOM   2135  CD2 HIS A 139       0.337 -31.409 -38.923  1.00 17.26           C  
ATOM   2136  CE1 HIS A 139       1.158 -33.122 -37.826  1.00 17.26           C  
ATOM   2137  NE2 HIS A 139       1.378 -31.860 -38.148  1.00 17.26           N  
ATOM   2138  H   HIS A 139      -0.641 -32.269 -42.048  1.00 17.26           H  
ATOM   2139  HA  HIS A 139      -1.435 -34.521 -40.455  1.00 17.26           H  
ATOM   2140 1HB  HIS A 139      -2.043 -31.574 -40.256  1.00 17.26           H  
ATOM   2141 2HB  HIS A 139      -2.629 -32.731 -39.091  1.00 17.26           H  
ATOM   2142  HD1 HIS A 139      -0.378 -34.415 -38.272  1.00 17.26           H  
ATOM   2143  HD2 HIS A 139       0.334 -30.383 -39.290  1.00 17.26           H  
ATOM   2144  HE1 HIS A 139       1.743 -33.821 -37.230  1.00 17.26           H  
ATOM   2145  N   LEU A 140      -3.824 -33.114 -42.222  1.00 15.57           N  
ATOM   2146  CA  LEU A 140      -5.173 -33.369 -42.695  1.00 15.57           C  
ATOM   2147  C   LEU A 140      -5.237 -34.709 -43.424  1.00 15.57           C  
ATOM   2148  O   LEU A 140      -6.195 -35.461 -43.255  1.00 15.57           O  
ATOM   2149  CB  LEU A 140      -5.633 -32.232 -43.611  1.00 15.57           C  
ATOM   2150  CG  LEU A 140      -5.858 -30.883 -42.900  1.00 15.57           C  
ATOM   2151  CD1 LEU A 140      -6.127 -29.797 -43.936  1.00 15.57           C  
ATOM   2152  CD2 LEU A 140      -7.008 -31.014 -41.927  1.00 15.57           C  
ATOM   2153  H   LEU A 140      -3.317 -32.288 -42.546  1.00 15.57           H  
ATOM   2154  HA  LEU A 140      -5.839 -33.412 -41.836  1.00 15.57           H  
ATOM   2155 1HB  LEU A 140      -4.879 -32.083 -44.382  1.00 15.57           H  
ATOM   2156 2HB  LEU A 140      -6.563 -32.521 -44.089  1.00 15.57           H  
ATOM   2157  HG  LEU A 140      -4.970 -30.614 -42.352  1.00 15.57           H  
ATOM   2158 1HD1 LEU A 140      -6.273 -28.843 -43.432  1.00 15.57           H  
ATOM   2159 2HD1 LEU A 140      -5.276 -29.720 -44.613  1.00 15.57           H  
ATOM   2160 3HD1 LEU A 140      -7.020 -30.050 -44.503  1.00 15.57           H  
ATOM   2161 1HD2 LEU A 140      -7.158 -30.063 -41.416  1.00 15.57           H  
ATOM   2162 2HD2 LEU A 140      -7.901 -31.273 -42.468  1.00 15.57           H  
ATOM   2163 3HD2 LEU A 140      -6.782 -31.790 -41.196  1.00 15.57           H  
ATOM   2164  N   TYR A 141      -4.195 -35.066 -44.177  1.00 13.45           N  
ATOM   2165  CA  TYR A 141      -4.231 -36.347 -44.876  1.00 13.45           C  
ATOM   2166  C   TYR A 141      -4.110 -37.510 -43.889  1.00 13.45           C  
ATOM   2167  O   TYR A 141      -4.676 -38.582 -44.110  1.00 13.45           O  
ATOM   2168  CB  TYR A 141      -3.134 -36.435 -45.941  1.00 13.45           C  
ATOM   2169  CG  TYR A 141      -3.408 -35.586 -47.173  1.00 13.45           C  
ATOM   2170  CD1 TYR A 141      -2.590 -34.512 -47.484  1.00 13.45           C  
ATOM   2171  CD2 TYR A 141      -4.498 -35.879 -47.980  1.00 13.45           C  
ATOM   2172  CE1 TYR A 141      -2.852 -33.736 -48.593  1.00 13.45           C  
ATOM   2173  CE2 TYR A 141      -4.763 -35.103 -49.092  1.00 13.45           C  
ATOM   2174  CZ  TYR A 141      -3.944 -34.034 -49.398  1.00 13.45           C  
ATOM   2175  OH  TYR A 141      -4.208 -33.258 -50.504  1.00 13.45           O  
ATOM   2176  H   TYR A 141      -3.409 -34.426 -44.302  1.00 13.45           H  
ATOM   2177  HA  TYR A 141      -5.197 -36.439 -45.372  1.00 13.45           H  
ATOM   2178 1HB  TYR A 141      -2.186 -36.106 -45.503  1.00 13.45           H  
ATOM   2179 2HB  TYR A 141      -3.011 -37.469 -46.254  1.00 13.45           H  
ATOM   2180  HD1 TYR A 141      -1.735 -34.283 -46.854  1.00 13.45           H  
ATOM   2181  HD2 TYR A 141      -5.147 -36.722 -47.734  1.00 13.45           H  
ATOM   2182  HE1 TYR A 141      -2.207 -32.894 -48.834  1.00 13.45           H  
ATOM   2183  HE2 TYR A 141      -5.621 -35.332 -49.726  1.00 13.45           H  
ATOM   2184  HH  TYR A 141      -3.579 -32.532 -50.541  1.00 13.45           H  
ATOM   2185  N   LEU A 142      -3.405 -37.289 -42.783  1.00 11.27           N  
ATOM   2186  CA  LEU A 142      -3.262 -38.301 -41.744  1.00 11.27           C  
ATOM   2187  C   LEU A 142      -4.523 -38.445 -40.888  1.00 11.27           C  
ATOM   2188  O   LEU A 142      -4.828 -39.537 -40.401  1.00 11.27           O  
ATOM   2189  CB  LEU A 142      -2.088 -37.940 -40.826  1.00 11.27           C  
ATOM   2190  CG  LEU A 142      -0.700 -38.007 -41.461  1.00 11.27           C  
ATOM   2191  CD1 LEU A 142       0.325 -37.436 -40.490  1.00 11.27           C  
ATOM   2192  CD2 LEU A 142      -0.386 -39.448 -41.808  1.00 11.27           C  
ATOM   2193  H   LEU A 142      -2.923 -36.396 -42.674  1.00 11.27           H  
ATOM   2194  HA  LEU A 142      -3.059 -39.256 -42.224  1.00 11.27           H  
ATOM   2195 1HB  LEU A 142      -2.238 -36.925 -40.464  1.00 11.27           H  
ATOM   2196 2HB  LEU A 142      -2.101 -38.609 -39.969  1.00 11.27           H  
ATOM   2197  HG  LEU A 142      -0.681 -37.419 -42.364  1.00 11.27           H  
ATOM   2198 1HD1 LEU A 142       1.315 -37.478 -40.942  1.00 11.27           H  
ATOM   2199 2HD1 LEU A 142       0.073 -36.401 -40.267  1.00 11.27           H  
ATOM   2200 3HD1 LEU A 142       0.318 -38.018 -39.571  1.00 11.27           H  
ATOM   2201 1HD2 LEU A 142       0.601 -39.504 -42.267  1.00 11.27           H  
ATOM   2202 2HD2 LEU A 142      -0.402 -40.052 -40.901  1.00 11.27           H  
ATOM   2203 3HD2 LEU A 142      -1.135 -39.821 -42.508  1.00 11.27           H  
ATOM   2204  N   TYR A 143      -5.243 -37.338 -40.689  1.00  9.37           N  
ATOM   2205  CA  TYR A 143      -6.402 -37.318 -39.803  1.00  9.37           C  
ATOM   2206  C   TYR A 143      -7.769 -37.518 -40.471  1.00  9.37           C  
ATOM   2207  O   TYR A 143      -8.723 -37.898 -39.786  1.00  9.37           O  
ATOM   2208  CB  TYR A 143      -6.416 -35.997 -39.034  1.00  9.37           C  
ATOM   2209  CG  TYR A 143      -5.185 -35.800 -38.158  1.00  9.37           C  
ATOM   2210  CD1 TYR A 143      -4.776 -34.520 -37.804  1.00  9.37           C  
ATOM   2211  CD2 TYR A 143      -4.446 -36.900 -37.739  1.00  9.37           C  
ATOM   2212  CE1 TYR A 143      -3.642 -34.348 -37.023  1.00  9.37           C  
ATOM   2213  CE2 TYR A 143      -3.316 -36.726 -36.971  1.00  9.37           C  
ATOM   2214  CZ  TYR A 143      -2.913 -35.459 -36.611  1.00  9.37           C  
ATOM   2215  OH  TYR A 143      -1.785 -35.293 -35.837  1.00  9.37           O  
ATOM   2216  H   TYR A 143      -4.930 -36.466 -41.111  1.00  9.37           H  
ATOM   2217  HA  TYR A 143      -6.280 -38.128 -39.087  1.00  9.37           H  
ATOM   2218 1HB  TYR A 143      -6.464 -35.168 -39.748  1.00  9.37           H  
ATOM   2219 2HB  TYR A 143      -7.303 -35.945 -38.407  1.00  9.37           H  
ATOM   2220  HD1 TYR A 143      -5.346 -33.654 -38.138  1.00  9.37           H  
ATOM   2221  HD2 TYR A 143      -4.759 -37.905 -38.021  1.00  9.37           H  
ATOM   2222  HE1 TYR A 143      -3.320 -33.345 -36.740  1.00  9.37           H  
ATOM   2223  HE2 TYR A 143      -2.741 -37.594 -36.648  1.00  9.37           H  
ATOM   2224  HH  TYR A 143      -1.632 -34.355 -35.689  1.00  9.37           H  
ATOM   2225  N   LEU A 144      -7.881 -37.247 -41.770  1.00  7.90           N  
ATOM   2226  CA  LEU A 144      -9.158 -37.352 -42.466  1.00  7.90           C  
ATOM   2227  C   LEU A 144      -9.224 -38.591 -43.363  1.00  7.90           C  
ATOM   2228  O   LEU A 144      -9.088 -38.476 -44.582  1.00  7.90           O  
ATOM   2229  OXT LEU A 144      -9.729 -39.620 -42.915  1.00  7.90           O  
ATOM   2230  CB  LEU A 144      -9.387 -36.095 -43.309  1.00  7.90           C  
ATOM   2231  CG  LEU A 144      -9.362 -34.767 -42.537  1.00  7.90           C  
ATOM   2232  CD1 LEU A 144      -9.562 -33.634 -43.517  1.00  7.90           C  
ATOM   2233  CD2 LEU A 144     -10.431 -34.778 -41.467  1.00  7.90           C  
ATOM   2234  H   LEU A 144      -7.073 -36.903 -42.288  1.00  7.90           H  
ATOM   2235  HA  LEU A 144      -9.951 -37.425 -41.724  1.00  7.90           H  
ATOM   2236 1HB  LEU A 144      -8.610 -36.047 -44.072  1.00  7.90           H  
ATOM   2237 2HB  LEU A 144     -10.353 -36.176 -43.804  1.00  7.90           H  
ATOM   2238  HG  LEU A 144      -8.385 -34.634 -42.065  1.00  7.90           H  
ATOM   2239 1HD1 LEU A 144      -9.543 -32.692 -42.989  1.00  7.90           H  
ATOM   2240 2HD1 LEU A 144      -8.765 -33.656 -44.261  1.00  7.90           H  
ATOM   2241 3HD1 LEU A 144     -10.525 -33.748 -44.010  1.00  7.90           H  
ATOM   2242 1HD2 LEU A 144     -10.406 -33.835 -40.921  1.00  7.90           H  
ATOM   2243 2HD2 LEU A 144     -11.409 -34.905 -41.930  1.00  7.90           H  
ATOM   2244 3HD2 LEU A 144     -10.247 -35.602 -40.776  1.00  7.90           H  
TER    2245
ENDMDL

REMARK ID 671346 MODEL 3 mnacolalt
PFRMAT TS
TARGET mnacolalt
AUTHOR BAKER-ROBETTA
METHOD    ROSETTA provides both ab initio and
METHOD    comparative models of protein domains.
METHOD    Comparative models are built from structures
METHOD    detected and aligned by HHSEARCH, SPARKS, and
METHOD    Raptor. Loop regions are assembled from fragments and 
METHOD    optimized to fit the aligned template structures.
METHOD    De novo models are built using the Rosetta de
METHOD    novo protocol.  The procedure is fully automated.
MODEL     3
PARENT N/A
REMARK PARENT    N/A
REMARK PARSRC    RoseTTAFold
REMARK SCORE     0.00
ATOM      1  N   ASP A   1       0.389  -0.280  -1.088  1.00 14.90           N  
ATOM      2  CA  ASP A   1       1.826  -0.082  -1.228  1.00 14.90           C  
ATOM      3  C   ASP A   1       2.190   1.388  -1.110  1.00 14.90           C  
ATOM      4  O   ASP A   1       1.352   2.268  -1.315  1.00 14.90           O  
ATOM      5  CB  ASP A   1       2.326  -0.629  -2.566  1.00 14.90           C  
ATOM      6  CG  ASP A   1       2.268  -2.159  -2.660  1.00 14.90           C  
ATOM      7  OD1 ASP A   1       2.269  -2.807  -1.637  1.00 14.90           O  
ATOM      8  OD2 ASP A   1       2.229  -2.661  -3.758  1.00 14.90           O  
ATOM      9 1H   ASP A   1       0.208  -1.200  -0.715  1.00 14.90           H  
ATOM     10 2H   ASP A   1       0.019   0.419  -0.459  1.00 14.90           H  
ATOM     11 3H   ASP A   1      -0.052  -0.188  -1.991  1.00 14.90           H  
ATOM     12  HA  ASP A   1       2.328  -0.620  -0.424  1.00 14.90           H  
ATOM     13 1HB  ASP A   1       1.725  -0.211  -3.372  1.00 14.90           H  
ATOM     14 2HB  ASP A   1       3.356  -0.306  -2.728  1.00 14.90           H  
ATOM     15  N   VAL A   2       3.446   1.649  -0.772  1.00 14.73           N  
ATOM     16  CA  VAL A   2       3.939   3.014  -0.618  1.00 14.73           C  
ATOM     17  C   VAL A   2       5.080   3.303  -1.584  1.00 14.73           C  
ATOM     18  O   VAL A   2       6.020   2.517  -1.700  1.00 14.73           O  
ATOM     19  CB  VAL A   2       4.410   3.255   0.830  1.00 14.73           C  
ATOM     20  CG1 VAL A   2       4.978   4.667   0.974  1.00 14.73           C  
ATOM     21  CG2 VAL A   2       3.235   3.054   1.781  1.00 14.73           C  
ATOM     22  H   VAL A   2       4.088   0.884  -0.614  1.00 14.73           H  
ATOM     23  HA  VAL A   2       3.125   3.706  -0.834  1.00 14.73           H  
ATOM     24  HB  VAL A   2       5.206   2.553   1.074  1.00 14.73           H  
ATOM     25 1HG1 VAL A   2       5.311   4.819   2.001  1.00 14.73           H  
ATOM     26 2HG1 VAL A   2       5.824   4.797   0.302  1.00 14.73           H  
ATOM     27 3HG1 VAL A   2       4.206   5.396   0.732  1.00 14.73           H  
ATOM     28 1HG2 VAL A   2       3.565   3.219   2.806  1.00 14.73           H  
ATOM     29 2HG2 VAL A   2       2.444   3.765   1.535  1.00 14.73           H  
ATOM     30 3HG2 VAL A   2       2.852   2.043   1.688  1.00 14.73           H  
ATOM     31  N   SER A   3       4.984   4.434  -2.275  1.00 14.51           N  
ATOM     32  CA  SER A   3       6.000   4.868  -3.226  1.00 14.51           C  
ATOM     33  C   SER A   3       5.948   6.380  -3.380  1.00 14.51           C  
ATOM     34  O   SER A   3       4.872   6.979  -3.324  1.00 14.51           O  
ATOM     35  CB  SER A   3       5.785   4.211  -4.577  1.00 14.51           C  
ATOM     36  OG  SER A   3       6.767   4.616  -5.493  1.00 14.51           O  
ATOM     37  H   SER A   3       4.174   5.019  -2.128  1.00 14.51           H  
ATOM     38  HA  SER A   3       6.983   4.591  -2.845  1.00 14.51           H  
ATOM     39 1HB  SER A   3       5.809   3.127  -4.468  1.00 14.51           H  
ATOM     40 2HB  SER A   3       4.802   4.483  -4.957  1.00 14.51           H  
ATOM     41  HG  SER A   3       6.796   5.582  -5.444  1.00 14.51           H  
ATOM     42  N   LEU A   4       7.101   7.000  -3.585  1.00 14.24           N  
ATOM     43  CA  LEU A   4       7.136   8.441  -3.802  1.00 14.24           C  
ATOM     44  C   LEU A   4       6.872   8.802  -5.246  1.00 14.24           C  
ATOM     45  O   LEU A   4       7.625   8.413  -6.140  1.00 14.24           O  
ATOM     46  CB  LEU A   4       8.497   9.011  -3.395  1.00 14.24           C  
ATOM     47  CG  LEU A   4       8.688  10.520  -3.629  1.00 14.24           C  
ATOM     48  CD1 LEU A   4       7.718  11.311  -2.778  1.00 14.24           C  
ATOM     49  CD2 LEU A   4      10.108  10.889  -3.295  1.00 14.24           C  
ATOM     50  H   LEU A   4       7.961   6.466  -3.603  1.00 14.24           H  
ATOM     51  HA  LEU A   4       6.363   8.902  -3.187  1.00 14.24           H  
ATOM     52 1HB  LEU A   4       8.652   8.820  -2.334  1.00 14.24           H  
ATOM     53 2HB  LEU A   4       9.273   8.489  -3.955  1.00 14.24           H  
ATOM     54  HG  LEU A   4       8.485  10.755  -4.675  1.00 14.24           H  
ATOM     55 1HD1 LEU A   4       7.864  12.376  -2.961  1.00 14.24           H  
ATOM     56 2HD1 LEU A   4       6.697  11.038  -3.039  1.00 14.24           H  
ATOM     57 3HD1 LEU A   4       7.896  11.095  -1.727  1.00 14.24           H  
ATOM     58 1HD2 LEU A   4      10.242  11.942  -3.465  1.00 14.24           H  
ATOM     59 2HD2 LEU A   4      10.309  10.661  -2.249  1.00 14.24           H  
ATOM     60 3HD2 LEU A   4      10.791  10.327  -3.927  1.00 14.24           H  
ATOM     61  N   ILE A   5       5.791   9.532  -5.465  1.00 13.93           N  
ATOM     62  CA  ILE A   5       5.399   9.951  -6.793  1.00 13.93           C  
ATOM     63  C   ILE A   5       5.616  11.447  -6.910  1.00 13.93           C  
ATOM     64  O   ILE A   5       5.144  12.206  -6.061  1.00 13.93           O  
ATOM     65  CB  ILE A   5       3.926   9.607  -7.067  1.00 13.93           C  
ATOM     66  CG1 ILE A   5       3.680   8.099  -6.812  1.00 13.93           C  
ATOM     67  CG2 ILE A   5       3.561   9.982  -8.499  1.00 13.93           C  
ATOM     68  CD1 ILE A   5       4.509   7.174  -7.678  1.00 13.93           C  
ATOM     69  H   ILE A   5       5.219   9.799  -4.675  1.00 13.93           H  
ATOM     70  HA  ILE A   5       6.026   9.451  -7.530  1.00 13.93           H  
ATOM     71  HB  ILE A   5       3.292  10.161  -6.377  1.00 13.93           H  
ATOM     72 1HG1 ILE A   5       3.905   7.880  -5.766  1.00 13.93           H  
ATOM     73 2HG1 ILE A   5       2.627   7.883  -6.991  1.00 13.93           H  
ATOM     74 1HG2 ILE A   5       2.516   9.744  -8.683  1.00 13.93           H  
ATOM     75 2HG2 ILE A   5       3.721  11.051  -8.652  1.00 13.93           H  
ATOM     76 3HG2 ILE A   5       4.188   9.422  -9.192  1.00 13.93           H  
ATOM     77 1HD1 ILE A   5       4.273   6.139  -7.430  1.00 13.93           H  
ATOM     78 2HD1 ILE A   5       4.282   7.357  -8.728  1.00 13.93           H  
ATOM     79 3HD1 ILE A   5       5.566   7.352  -7.502  1.00 13.93           H  
ATOM     80  N   LEU A   6       6.342  11.867  -7.932  1.00 13.58           N  
ATOM     81  CA  LEU A   6       6.624  13.280  -8.112  1.00 13.58           C  
ATOM     82  C   LEU A   6       5.886  13.848  -9.309  1.00 13.58           C  
ATOM     83  O   LEU A   6       5.622  13.139 -10.282  1.00 13.58           O  
ATOM     84  CB  LEU A   6       8.120  13.504  -8.268  1.00 13.58           C  
ATOM     85  CG  LEU A   6       8.980  12.981  -7.134  1.00 13.58           C  
ATOM     86  CD1 LEU A   6      10.428  13.217  -7.486  1.00 13.58           C  
ATOM     87  CD2 LEU A   6       8.595  13.679  -5.830  1.00 13.58           C  
ATOM     88  H   LEU A   6       6.704  11.194  -8.593  1.00 13.58           H  
ATOM     89  HA  LEU A   6       6.287  13.811  -7.226  1.00 13.58           H  
ATOM     90 1HB  LEU A   6       8.454  13.041  -9.196  1.00 13.58           H  
ATOM     91 2HB  LEU A   6       8.292  14.575  -8.326  1.00 13.58           H  
ATOM     92  HG  LEU A   6       8.829  11.904  -7.026  1.00 13.58           H  
ATOM     93 1HD1 LEU A   6      11.060  12.826  -6.702  1.00 13.58           H  
ATOM     94 2HD1 LEU A   6      10.662  12.706  -8.421  1.00 13.58           H  
ATOM     95 3HD1 LEU A   6      10.609  14.287  -7.605  1.00 13.58           H  
ATOM     96 1HD2 LEU A   6       9.200  13.304  -5.025  1.00 13.58           H  
ATOM     97 2HD2 LEU A   6       8.751  14.746  -5.924  1.00 13.58           H  
ATOM     98 3HD2 LEU A   6       7.546  13.487  -5.605  1.00 13.58           H  
ATOM     99  N   SER A   7       5.577  15.137  -9.236  1.00 13.16           N  
ATOM    100  CA  SER A   7       4.917  15.865 -10.309  1.00 13.16           C  
ATOM    101  C   SER A   7       5.879  16.442 -11.352  1.00 13.16           C  
ATOM    102  O   SER A   7       5.431  17.215 -12.192  1.00 13.16           O  
ATOM    103  CB  SER A   7       4.101  17.000  -9.730  1.00 13.16           C  
ATOM    104  OG  SER A   7       4.932  17.962  -9.153  1.00 13.16           O  
ATOM    105  H   SER A   7       5.812  15.638  -8.390  1.00 13.16           H  
ATOM    106  HA  SER A   7       4.243  15.177 -10.821  1.00 13.16           H  
ATOM    107 1HB  SER A   7       3.495  17.457 -10.512  1.00 13.16           H  
ATOM    108 2HB  SER A   7       3.418  16.607  -8.976  1.00 13.16           H  
ATOM    109  HG  SER A   7       4.350  18.556  -8.670  1.00 13.16           H  
ATOM    110  N   PRO A   8       7.206  16.198 -11.152  1.00 12.61           N  
ATOM    111  CA  PRO A   8       8.698  16.051 -11.124  1.00 12.61           C  
ATOM    112  C   PRO A   8       9.320  17.403 -10.775  1.00 12.61           C  
ATOM    113  O   PRO A   8      10.467  17.472 -10.327  1.00 12.61           O  
ATOM    114  CB  PRO A   8       9.217  15.610 -12.475  1.00 12.61           C  
ATOM    115  CG  PRO A   8       8.488  16.250 -13.351  1.00 12.61           C  
ATOM    116  CD  PRO A   8       7.231  16.495 -12.762  1.00 12.61           C  
ATOM    117  HA  PRO A   8       8.969  15.306 -10.367  1.00 12.61           H  
ATOM    118 1HB  PRO A   8      10.288  15.849 -12.563  1.00 12.61           H  
ATOM    119 2HB  PRO A   8       9.123  14.520 -12.569  1.00 12.61           H  
ATOM    120 1HG  PRO A   8       8.992  17.184 -13.644  1.00 12.61           H  
ATOM    121 2HG  PRO A   8       8.396  15.649 -14.265  1.00 12.61           H  
ATOM    122 1HD  PRO A   8       7.138  17.576 -13.027  1.00 12.61           H  
ATOM    123 2HD  PRO A   8       6.507  15.840 -13.297  1.00 12.61           H  
ATOM    124  N   ARG A   9       8.527  18.478 -10.893  1.00 12.01           N  
ATOM    125  CA  ARG A   9       8.937  19.850 -10.576  1.00 12.01           C  
ATOM    126  C   ARG A   9       9.315  19.988  -9.101  1.00 12.01           C  
ATOM    127  O   ARG A   9       9.997  20.923  -8.693  1.00 12.01           O  
ATOM    128  CB  ARG A   9       7.809  20.822 -10.888  1.00 12.01           C  
ATOM    129  CG  ARG A   9       7.502  21.005 -12.363  1.00 12.01           C  
ATOM    130  CD  ARG A   9       6.362  21.946 -12.573  1.00 12.01           C  
ATOM    131  NE  ARG A   9       6.056  22.140 -13.987  1.00 12.01           N  
ATOM    132  CZ  ARG A   9       5.000  22.843 -14.455  1.00 12.01           C  
ATOM    133  NH1 ARG A   9       4.161  23.413 -13.616  1.00 12.01           N  
ATOM    134  NH2 ARG A   9       4.809  22.959 -15.757  1.00 12.01           N  
ATOM    135  H   ARG A   9       7.587  18.358 -11.246  1.00 12.01           H  
ATOM    136  HA  ARG A   9       9.804  20.103 -11.188  1.00 12.01           H  
ATOM    137 1HB  ARG A   9       6.894  20.477 -10.405  1.00 12.01           H  
ATOM    138 2HB  ARG A   9       8.047  21.803 -10.474  1.00 12.01           H  
ATOM    139 1HG  ARG A   9       8.378  21.399 -12.875  1.00 12.01           H  
ATOM    140 2HG  ARG A   9       7.231  20.039 -12.792  1.00 12.01           H  
ATOM    141 1HD  ARG A   9       5.472  21.548 -12.085  1.00 12.01           H  
ATOM    142 2HD  ARG A   9       6.610  22.915 -12.143  1.00 12.01           H  
ATOM    143  HE  ARG A   9       6.675  21.718 -14.665  1.00 12.01           H  
ATOM    144 1HH1 ARG A   9       4.305  23.326 -12.620  1.00 12.01           H  
ATOM    145 2HH1 ARG A   9       3.373  23.937 -13.969  1.00 12.01           H  
ATOM    146 1HH2 ARG A   9       5.451  22.522 -16.404  1.00 12.01           H  
ATOM    147 2HH2 ARG A   9       4.020  23.483 -16.106  1.00 12.01           H  
ATOM    148  N   LEU A  10       8.856  19.039  -8.301  1.00 11.45           N  
ATOM    149  CA  LEU A  10       9.137  18.960  -6.881  1.00 11.45           C  
ATOM    150  C   LEU A  10      10.619  18.715  -6.586  1.00 11.45           C  
ATOM    151  O   LEU A  10      11.081  19.031  -5.492  1.00 11.45           O  
ATOM    152  CB  LEU A  10       8.318  17.832  -6.273  1.00 11.45           C  
ATOM    153  CG  LEU A  10       6.827  18.054  -6.265  1.00 11.45           C  
ATOM    154  CD1 LEU A  10       6.139  16.791  -5.787  1.00 11.45           C  
ATOM    155  CD2 LEU A  10       6.503  19.245  -5.371  1.00 11.45           C  
ATOM    156  H   LEU A  10       8.286  18.322  -8.720  1.00 11.45           H  
ATOM    157  HA  LEU A  10       8.849  19.905  -6.423  1.00 11.45           H  
ATOM    158 1HB  LEU A  10       8.514  16.930  -6.847  1.00 11.45           H  
ATOM    159 2HB  LEU A  10       8.648  17.669  -5.247  1.00 11.45           H  
ATOM    160  HG  LEU A  10       6.494  18.263  -7.271  1.00 11.45           H  
ATOM    161 1HD1 LEU A  10       5.059  16.938  -5.793  1.00 11.45           H  
ATOM    162 2HD1 LEU A  10       6.394  15.978  -6.445  1.00 11.45           H  
ATOM    163 3HD1 LEU A  10       6.467  16.553  -4.777  1.00 11.45           H  
ATOM    164 1HD2 LEU A  10       5.427  19.417  -5.369  1.00 11.45           H  
ATOM    165 2HD2 LEU A  10       6.840  19.045  -4.353  1.00 11.45           H  
ATOM    166 3HD2 LEU A  10       7.010  20.126  -5.755  1.00 11.45           H  
ATOM    167  N   SER A  11      11.350  18.115  -7.534  1.00 11.01           N  
ATOM    168  CA  SER A  11      12.765  17.767  -7.365  1.00 11.01           C  
ATOM    169  C   SER A  11      13.576  18.641  -6.357  1.00 11.01           C  
ATOM    170  O   SER A  11      14.030  18.093  -5.353  1.00 11.01           O  
ATOM    171  CB  SER A  11      13.435  17.648  -8.726  1.00 11.01           C  
ATOM    172  OG  SER A  11      12.915  16.554  -9.430  1.00 11.01           O  
ATOM    173  H   SER A  11      10.919  17.901  -8.435  1.00 11.01           H  
ATOM    174  HA  SER A  11      12.780  16.753  -6.961  1.00 11.01           H  
ATOM    175 1HB  SER A  11      13.262  18.523  -9.325  1.00 11.01           H  
ATOM    176 2HB  SER A  11      14.510  17.533  -8.602  1.00 11.01           H  
ATOM    177  HG  SER A  11      12.012  16.825  -9.715  1.00 11.01           H  
ATOM    178  N   PRO A  12      13.820  19.961  -6.568  1.00 10.74           N  
ATOM    179  CA  PRO A  12      14.607  20.816  -5.677  1.00 10.74           C  
ATOM    180  C   PRO A  12      14.006  20.999  -4.276  1.00 10.74           C  
ATOM    181  O   PRO A  12      14.703  21.431  -3.358  1.00 10.74           O  
ATOM    182  CB  PRO A  12      14.634  22.151  -6.433  1.00 10.74           C  
ATOM    183  CG  PRO A  12      13.431  22.109  -7.341  1.00 10.74           C  
ATOM    184  CD  PRO A  12      13.330  20.677  -7.766  1.00 10.74           C  
ATOM    185  HA  PRO A  12      15.622  20.402  -5.598  1.00 10.74           H  
ATOM    186 1HB  PRO A  12      14.596  22.983  -5.717  1.00 10.74           H  
ATOM    187 2HB  PRO A  12      15.578  22.246  -6.987  1.00 10.74           H  
ATOM    188 1HG  PRO A  12      12.535  22.443  -6.797  1.00 10.74           H  
ATOM    189 2HG  PRO A  12      13.561  22.798  -8.189  1.00 10.74           H  
ATOM    190 1HD  PRO A  12      12.309  20.459  -8.005  1.00 10.74           H  
ATOM    191 2HD  PRO A  12      14.002  20.516  -8.613  1.00 10.74           H  
ATOM    192  N   ARG A  13      12.711  20.715  -4.117  1.00 10.64           N  
ATOM    193  CA  ARG A  13      12.033  20.829  -2.830  1.00 10.64           C  
ATOM    194  C   ARG A  13      12.220  19.512  -2.087  1.00 10.64           C  
ATOM    195  O   ARG A  13      12.284  19.468  -0.858  1.00 10.64           O  
ATOM    196  CB  ARG A  13      10.550  21.106  -3.036  1.00 10.64           C  
ATOM    197  CG  ARG A  13      10.243  22.451  -3.675  1.00 10.64           C  
ATOM    198  CD  ARG A  13       8.804  22.588  -4.052  1.00 10.64           C  
ATOM    199  NE  ARG A  13       7.916  22.607  -2.903  1.00 10.64           N  
ATOM    200  CZ  ARG A  13       6.571  22.555  -2.983  1.00 10.64           C  
ATOM    201  NH1 ARG A  13       5.984  22.485  -4.159  1.00 10.64           N  
ATOM    202  NH2 ARG A  13       5.843  22.576  -1.881  1.00 10.64           N  
ATOM    203  H   ARG A  13      12.169  20.356  -4.892  1.00 10.64           H  
ATOM    204  HA  ARG A  13      12.482  21.636  -2.253  1.00 10.64           H  
ATOM    205 1HB  ARG A  13      10.108  20.333  -3.653  1.00 10.64           H  
ATOM    206 2HB  ARG A  13      10.047  21.078  -2.071  1.00 10.64           H  
ATOM    207 1HG  ARG A  13      10.495  23.252  -2.983  1.00 10.64           H  
ATOM    208 2HG  ARG A  13      10.840  22.552  -4.584  1.00 10.64           H  
ATOM    209 1HD  ARG A  13       8.662  23.513  -4.608  1.00 10.64           H  
ATOM    210 2HD  ARG A  13       8.526  21.746  -4.680  1.00 10.64           H  
ATOM    211  HE  ARG A  13       8.333  22.662  -1.984  1.00 10.64           H  
ATOM    212 1HH1 ARG A  13       6.542  22.469  -5.003  1.00 10.64           H  
ATOM    213 2HH1 ARG A  13       4.976  22.446  -4.220  1.00 10.64           H  
ATOM    214 1HH2 ARG A  13       6.294  22.632  -0.979  1.00 10.64           H  
ATOM    215 2HH2 ARG A  13       4.836  22.538  -1.941  1.00 10.64           H  
ATOM    216  N   LEU A  14      12.318  18.434  -2.869  1.00 10.67           N  
ATOM    217  CA  LEU A  14      12.551  17.079  -2.378  1.00 10.67           C  
ATOM    218  C   LEU A  14      13.977  16.976  -1.839  1.00 10.67           C  
ATOM    219  O   LEU A  14      14.224  16.388  -0.783  1.00 10.67           O  
ATOM    220  CB  LEU A  14      12.357  16.050  -3.498  1.00 10.67           C  
ATOM    221  CG  LEU A  14      12.497  14.601  -3.097  1.00 10.67           C  
ATOM    222  CD1 LEU A  14      11.455  14.262  -2.046  1.00 10.67           C  
ATOM    223  CD2 LEU A  14      12.355  13.758  -4.315  1.00 10.67           C  
ATOM    224  H   LEU A  14      12.207  18.574  -3.873  1.00 10.67           H  
ATOM    225  HA  LEU A  14      11.854  16.872  -1.567  1.00 10.67           H  
ATOM    226 1HB  LEU A  14      11.373  16.195  -3.942  1.00 10.67           H  
ATOM    227 2HB  LEU A  14      13.094  16.219  -4.257  1.00 10.67           H  
ATOM    228  HG  LEU A  14      13.484  14.439  -2.658  1.00 10.67           H  
ATOM    229 1HD1 LEU A  14      11.562  13.219  -1.750  1.00 10.67           H  
ATOM    230 2HD1 LEU A  14      11.595  14.900  -1.174  1.00 10.67           H  
ATOM    231 3HD1 LEU A  14      10.458  14.421  -2.458  1.00 10.67           H  
ATOM    232 1HD2 LEU A  14      12.462  12.707  -4.053  1.00 10.67           H  
ATOM    233 2HD2 LEU A  14      11.382  13.938  -4.731  1.00 10.67           H  
ATOM    234 3HD2 LEU A  14      13.120  14.031  -5.041  1.00 10.67           H  
ATOM    235  N   SER A  15      14.912  17.583  -2.578  1.00 10.81           N  
ATOM    236  CA  SER A  15      16.331  17.583  -2.237  1.00 10.81           C  
ATOM    237  C   SER A  15      16.924  19.005  -2.117  1.00 10.81           C  
ATOM    238  O   SER A  15      17.845  19.349  -2.866  1.00 10.81           O  
ATOM    239  CB  SER A  15      17.120  16.809  -3.281  1.00 10.81           C  
ATOM    240  OG  SER A  15      16.751  15.457  -3.305  1.00 10.81           O  
ATOM    241  H   SER A  15      14.613  18.023  -3.448  1.00 10.81           H  
ATOM    242  HA  SER A  15      16.456  17.059  -1.297  1.00 10.81           H  
ATOM    243 1HB  SER A  15      16.940  17.253  -4.262  1.00 10.81           H  
ATOM    244 2HB  SER A  15      18.182  16.894  -3.076  1.00 10.81           H  
ATOM    245  HG  SER A  15      15.819  15.438  -3.532  1.00 10.81           H  
ATOM    246  N   PRO A  16      16.501  19.811  -1.105  1.00 11.01           N  
ATOM    247  CA  PRO A  16      16.875  21.203  -0.866  1.00 11.01           C  
ATOM    248  C   PRO A  16      18.347  21.293  -0.513  1.00 11.01           C  
ATOM    249  O   PRO A  16      18.980  22.344  -0.613  1.00 11.01           O  
ATOM    250  CB  PRO A  16      15.985  21.604   0.311  1.00 11.01           C  
ATOM    251  CG  PRO A  16      15.698  20.314   1.030  1.00 11.01           C  
ATOM    252  CD  PRO A  16      15.614  19.275  -0.050  1.00 11.01           C  
ATOM    253  HA  PRO A  16      16.645  21.801  -1.761  1.00 11.01           H  
ATOM    254 1HB  PRO A  16      16.503  22.342   0.935  1.00 11.01           H  
ATOM    255 2HB  PRO A  16      15.070  22.086  -0.072  1.00 11.01           H  
ATOM    256 1HG  PRO A  16      16.483  20.101   1.768  1.00 11.01           H  
ATOM    257 2HG  PRO A  16      14.753  20.401   1.587  1.00 11.01           H  
ATOM    258 1HD  PRO A  16      15.957  18.325   0.354  1.00 11.01           H  
ATOM    259 2HD  PRO A  16      14.604  19.229  -0.397  1.00 11.01           H  
ATOM    260  N   ARG A  17      18.913  20.145  -0.148  1.00 11.22           N  
ATOM    261  CA  ARG A  17      20.313  19.992   0.188  1.00 11.22           C  
ATOM    262  C   ARG A  17      21.219  20.379  -0.982  1.00 11.22           C  
ATOM    263  O   ARG A  17      22.398  20.669  -0.785  1.00 11.22           O  
ATOM    264  CB  ARG A  17      20.573  18.538   0.547  1.00 11.22           C  
ATOM    265  CG  ARG A  17      20.424  17.590  -0.647  1.00 11.22           C  
ATOM    266  CD  ARG A  17      20.437  16.158  -0.274  1.00 11.22           C  
ATOM    267  NE  ARG A  17      20.191  15.303  -1.439  1.00 11.22           N  
ATOM    268  CZ  ARG A  17      21.148  14.853  -2.276  1.00 11.22           C  
ATOM    269  NH1 ARG A  17      22.407  15.166  -2.063  1.00 11.22           N  
ATOM    270  NH2 ARG A  17      20.824  14.095  -3.310  1.00 11.22           N  
ATOM    271  H   ARG A  17      18.335  19.323  -0.083  1.00 11.22           H  
ATOM    272  HA  ARG A  17      20.541  20.629   1.043  1.00 11.22           H  
ATOM    273 1HB  ARG A  17      21.581  18.430   0.942  1.00 11.22           H  
ATOM    274 2HB  ARG A  17      19.874  18.220   1.319  1.00 11.22           H  
ATOM    275 1HG  ARG A  17      19.493  17.802  -1.162  1.00 11.22           H  
ATOM    276 2HG  ARG A  17      21.258  17.752  -1.326  1.00 11.22           H  
ATOM    277 1HD  ARG A  17      21.410  15.897   0.144  1.00 11.22           H  
ATOM    278 2HD  ARG A  17      19.659  15.966   0.461  1.00 11.22           H  
ATOM    279  HE  ARG A  17      19.230  15.040  -1.640  1.00 11.22           H  
ATOM    280 1HH1 ARG A  17      22.656  15.747  -1.273  1.00 11.22           H  
ATOM    281 2HH1 ARG A  17      23.124  14.829  -2.687  1.00 11.22           H  
ATOM    282 1HH2 ARG A  17      19.857  13.846  -3.477  1.00 11.22           H  
ATOM    283 2HH2 ARG A  17      21.542  13.759  -3.933  1.00 11.22           H  
ATOM    284  N   LEU A  18      20.673  20.371  -2.203  1.00 11.40           N  
ATOM    285  CA  LEU A  18      21.463  20.712  -3.366  1.00 11.40           C  
ATOM    286  C   LEU A  18      21.450  22.215  -3.617  1.00 11.40           C  
ATOM    287  O   LEU A  18      22.507  22.824  -3.777  1.00 11.40           O  
ATOM    288  CB  LEU A  18      20.890  19.987  -4.581  1.00 11.40           C  
ATOM    289  CG  LEU A  18      20.909  18.460  -4.480  1.00 11.40           C  
ATOM    290  CD1 LEU A  18      20.209  17.866  -5.678  1.00 11.40           C  
ATOM    291  CD2 LEU A  18      22.340  17.985  -4.381  1.00 11.40           C  
ATOM    292  H   LEU A  18      19.691  20.122  -2.325  1.00 11.40           H  
ATOM    293  HA  LEU A  18      22.491  20.390  -3.200  1.00 11.40           H  
ATOM    294 1HB  LEU A  18      19.852  20.292  -4.709  1.00 11.40           H  
ATOM    295 2HB  LEU A  18      21.452  20.282  -5.466  1.00 11.40           H  
ATOM    296  HG  LEU A  18      20.361  18.150  -3.598  1.00 11.40           H  
ATOM    297 1HD1 LEU A  18      20.210  16.780  -5.595  1.00 11.40           H  
ATOM    298 2HD1 LEU A  18      19.179  18.227  -5.708  1.00 11.40           H  
ATOM    299 3HD1 LEU A  18      20.727  18.162  -6.588  1.00 11.40           H  
ATOM    300 1HD2 LEU A  18      22.356  16.905  -4.307  1.00 11.40           H  
ATOM    301 2HD2 LEU A  18      22.889  18.295  -5.271  1.00 11.40           H  
ATOM    302 3HD2 LEU A  18      22.805  18.422  -3.497  1.00 11.40           H  
ATOM    303  N   SER A  19      20.246  22.806  -3.684  1.00 11.55           N  
ATOM    304  CA  SER A  19      20.067  24.245  -3.935  1.00 11.55           C  
ATOM    305  C   SER A  19      21.183  24.884  -4.776  1.00 11.55           C  
ATOM    306  O   SER A  19      21.811  25.828  -4.301  1.00 11.55           O  
ATOM    307  CB  SER A  19      19.898  25.005  -2.633  1.00 11.55           C  
ATOM    308  OG  SER A  19      18.722  24.630  -1.956  1.00 11.55           O  
ATOM    309  H   SER A  19      19.426  22.238  -3.521  1.00 11.55           H  
ATOM    310  HA  SER A  19      19.131  24.366  -4.482  1.00 11.55           H  
ATOM    311 1HB  SER A  19      20.761  24.821  -1.992  1.00 11.55           H  
ATOM    312 2HB  SER A  19      19.875  26.069  -2.847  1.00 11.55           H  
ATOM    313  HG  SER A  19      18.900  23.777  -1.518  1.00 11.55           H  
ATOM    314  N   PRO A  20      21.418  24.439  -6.034  1.00 11.75           N  
ATOM    315  CA  PRO A  20      22.623  24.656  -6.843  1.00 11.75           C  
ATOM    316  C   PRO A  20      23.100  26.107  -6.909  1.00 11.75           C  
ATOM    317  O   PRO A  20      24.301  26.376  -7.000  1.00 11.75           O  
ATOM    318  CB  PRO A  20      22.161  24.194  -8.232  1.00 11.75           C  
ATOM    319  CG  PRO A  20      21.109  23.154  -7.951  1.00 11.75           C  
ATOM    320  CD  PRO A  20      20.354  23.696  -6.758  1.00 11.75           C  
ATOM    321  HA  PRO A  20      23.425  24.006  -6.461  1.00 11.75           H  
ATOM    322 1HB  PRO A  20      21.776  25.051  -8.805  1.00 11.75           H  
ATOM    323 2HB  PRO A  20      23.018  23.792  -8.793  1.00 11.75           H  
ATOM    324 1HG  PRO A  20      20.467  23.011  -8.834  1.00 11.75           H  
ATOM    325 2HG  PRO A  20      21.585  22.184  -7.743  1.00 11.75           H  
ATOM    326 1HD  PRO A  20      19.558  24.388  -7.073  1.00 11.75           H  
ATOM    327 2HD  PRO A  20      19.965  22.853  -6.203  1.00 11.75           H  
ATOM    328  N   HIS A  21      22.171  27.047  -6.819  1.00 11.99           N  
ATOM    329  CA  HIS A  21      22.475  28.470  -6.884  1.00 11.99           C  
ATOM    330  C   HIS A  21      23.280  28.975  -5.684  1.00 11.99           C  
ATOM    331  O   HIS A  21      23.822  30.082  -5.713  1.00 11.99           O  
ATOM    332  CB  HIS A  21      21.171  29.258  -7.037  1.00 11.99           C  
ATOM    333  CG  HIS A  21      20.195  29.071  -5.902  1.00 11.99           C  
ATOM    334  ND1 HIS A  21      19.423  27.929  -5.769  1.00 11.99           N  
ATOM    335  CD2 HIS A  21      19.851  29.877  -4.872  1.00 11.99           C  
ATOM    336  CE1 HIS A  21      18.663  28.040  -4.694  1.00 11.99           C  
ATOM    337  NE2 HIS A  21      18.896  29.211  -4.136  1.00 11.99           N  
ATOM    338  H   HIS A  21      21.207  26.771  -6.713  1.00 11.99           H  
ATOM    339  HA  HIS A  21      23.075  28.661  -7.774  1.00 11.99           H  
ATOM    340 1HB  HIS A  21      21.399  30.321  -7.114  1.00 11.99           H  
ATOM    341 2HB  HIS A  21      20.677  28.962  -7.961  1.00 11.99           H  
ATOM    342  HD2 HIS A  21      20.256  30.866  -4.661  1.00 11.99           H  
ATOM    343  HE1 HIS A  21      17.956  27.291  -4.334  1.00 11.99           H  
ATOM    344  HE2 HIS A  21      18.453  29.564  -3.301  1.00 11.99           H  
ATOM    345  N   LEU A  22      23.353  28.162  -4.636  1.00 12.24           N  
ATOM    346  CA  LEU A  22      24.097  28.486  -3.434  1.00 12.24           C  
ATOM    347  C   LEU A  22      25.463  27.796  -3.395  1.00 12.24           C  
ATOM    348  O   LEU A  22      26.161  27.866  -2.380  1.00 12.24           O  
ATOM    349  CB  LEU A  22      23.301  28.057  -2.206  1.00 12.24           C  
ATOM    350  CG  LEU A  22      21.935  28.694  -2.085  1.00 12.24           C  
ATOM    351  CD1 LEU A  22      21.238  28.164  -0.851  1.00 12.24           C  
ATOM    352  CD2 LEU A  22      22.077  30.201  -2.049  1.00 12.24           C  
ATOM    353  H   LEU A  22      22.861  27.272  -4.673  1.00 12.24           H  
ATOM    354  HA  LEU A  22      24.254  29.563  -3.404  1.00 12.24           H  
ATOM    355 1HB  LEU A  22      23.156  26.976  -2.255  1.00 12.24           H  
ATOM    356 2HB  LEU A  22      23.872  28.295  -1.312  1.00 12.24           H  
ATOM    357  HG  LEU A  22      21.339  28.403  -2.942  1.00 12.24           H  
ATOM    358 1HD1 LEU A  22      20.246  28.603  -0.781  1.00 12.24           H  
ATOM    359 2HD1 LEU A  22      21.152  27.083  -0.919  1.00 12.24           H  
ATOM    360 3HD1 LEU A  22      21.817  28.426   0.032  1.00 12.24           H  
ATOM    361 1HD2 LEU A  22      21.090  30.656  -1.977  1.00 12.24           H  
ATOM    362 2HD2 LEU A  22      22.676  30.492  -1.186  1.00 12.24           H  
ATOM    363 3HD2 LEU A  22      22.568  30.539  -2.964  1.00 12.24           H  
ATOM    364  N   SER A  23      25.846  27.102  -4.472  1.00 12.52           N  
ATOM    365  CA  SER A  23      27.114  26.380  -4.456  1.00 12.52           C  
ATOM    366  C   SER A  23      28.294  27.341  -4.202  1.00 12.52           C  
ATOM    367  O   SER A  23      28.347  28.407  -4.813  1.00 12.52           O  
ATOM    368  CB  SER A  23      27.311  25.679  -5.786  1.00 12.52           C  
ATOM    369  OG  SER A  23      28.561  25.035  -5.845  1.00 12.52           O  
ATOM    370  H   SER A  23      25.255  27.052  -5.304  1.00 12.52           H  
ATOM    371  HA  SER A  23      27.038  25.619  -3.695  1.00 12.52           H  
ATOM    372 1HB  SER A  23      26.510  24.953  -5.936  1.00 12.52           H  
ATOM    373 2HB  SER A  23      27.237  26.411  -6.589  1.00 12.52           H  
ATOM    374  HG  SER A  23      29.222  25.715  -5.624  1.00 12.52           H  
ATOM    375  N   PRO A  24      29.249  27.006  -3.306  1.00 12.82           N  
ATOM    376  CA  PRO A  24      30.448  27.783  -3.025  1.00 12.82           C  
ATOM    377  C   PRO A  24      31.306  27.986  -4.265  1.00 12.82           C  
ATOM    378  O   PRO A  24      31.430  27.089  -5.099  1.00 12.82           O  
ATOM    379  CB  PRO A  24      31.188  26.905  -2.007  1.00 12.82           C  
ATOM    380  CG  PRO A  24      30.107  26.099  -1.334  1.00 12.82           C  
ATOM    381  CD  PRO A  24      29.077  25.835  -2.412  1.00 12.82           C  
ATOM    382  HA  PRO A  24      30.160  28.747  -2.585  1.00 12.82           H  
ATOM    383 1HB  PRO A  24      31.928  26.278  -2.525  1.00 12.82           H  
ATOM    384 2HB  PRO A  24      31.748  27.541  -1.305  1.00 12.82           H  
ATOM    385 1HG  PRO A  24      30.530  25.173  -0.915  1.00 12.82           H  
ATOM    386 2HG  PRO A  24      29.688  26.666  -0.489  1.00 12.82           H  
ATOM    387 1HD  PRO A  24      29.273  24.891  -2.946  1.00 12.82           H  
ATOM    388 2HD  PRO A  24      28.098  25.855  -1.906  1.00 12.82           H  
ATOM    389  N   ARG A  25      31.927  29.156  -4.357  1.00 13.13           N  
ATOM    390  CA  ARG A  25      32.837  29.462  -5.451  1.00 13.13           C  
ATOM    391  C   ARG A  25      34.245  28.965  -5.085  1.00 13.13           C  
ATOM    392  O   ARG A  25      34.682  29.212  -3.962  1.00 13.13           O  
ATOM    393  CB  ARG A  25      32.883  30.963  -5.693  1.00 13.13           C  
ATOM    394  CG  ARG A  25      33.766  31.405  -6.849  1.00 13.13           C  
ATOM    395  CD  ARG A  25      33.726  32.880  -7.040  1.00 13.13           C  
ATOM    396  NE  ARG A  25      34.594  33.310  -8.127  1.00 13.13           N  
ATOM    397  CZ  ARG A  25      34.800  34.594  -8.485  1.00 13.13           C  
ATOM    398  NH1 ARG A  25      34.195  35.564  -7.835  1.00 13.13           N  
ATOM    399  NH2 ARG A  25      35.611  34.877  -9.488  1.00 13.13           N  
ATOM    400  H   ARG A  25      31.767  29.855  -3.646  1.00 13.13           H  
ATOM    401  HA  ARG A  25      32.458  28.993  -6.349  1.00 13.13           H  
ATOM    402 1HB  ARG A  25      31.876  31.328  -5.884  1.00 13.13           H  
ATOM    403 2HB  ARG A  25      33.249  31.462  -4.796  1.00 13.13           H  
ATOM    404 1HG  ARG A  25      34.796  31.116  -6.648  1.00 13.13           H  
ATOM    405 2HG  ARG A  25      33.430  30.929  -7.769  1.00 13.13           H  
ATOM    406 1HD  ARG A  25      32.708  33.191  -7.273  1.00 13.13           H  
ATOM    407 2HD  ARG A  25      34.057  33.371  -6.126  1.00 13.13           H  
ATOM    408  HE  ARG A  25      35.080  32.591  -8.648  1.00 13.13           H  
ATOM    409 1HH1 ARG A  25      33.574  35.348  -7.068  1.00 13.13           H  
ATOM    410 2HH1 ARG A  25      34.350  36.525  -8.104  1.00 13.13           H  
ATOM    411 1HH2 ARG A  25      36.076  34.132  -9.988  1.00 13.13           H  
ATOM    412 2HH2 ARG A  25      35.766  35.838  -9.756  1.00 13.13           H  
ATOM    413  N   PRO A  26      34.958  28.231  -5.958  1.00 13.45           N  
ATOM    414  CA  PRO A  26      36.332  27.804  -5.742  1.00 13.45           C  
ATOM    415  C   PRO A  26      37.228  29.014  -5.519  1.00 13.45           C  
ATOM    416  O   PRO A  26      37.059  30.040  -6.177  1.00 13.45           O  
ATOM    417  CB  PRO A  26      36.674  27.103  -7.064  1.00 13.45           C  
ATOM    418  CG  PRO A  26      35.339  26.624  -7.596  1.00 13.45           C  
ATOM    419  CD  PRO A  26      34.345  27.698  -7.194  1.00 13.45           C  
ATOM    420  HA  PRO A  26      36.377  27.114  -4.891  1.00 13.45           H  
ATOM    421 1HB  PRO A  26      37.186  27.805  -7.737  1.00 13.45           H  
ATOM    422 2HB  PRO A  26      37.377  26.277  -6.873  1.00 13.45           H  
ATOM    423 1HG  PRO A  26      35.395  26.486  -8.689  1.00 13.45           H  
ATOM    424 2HG  PRO A  26      35.091  25.643  -7.167  1.00 13.45           H  
ATOM    425 1HD  PRO A  26      34.262  28.475  -7.966  1.00 13.45           H  
ATOM    426 2HD  PRO A  26      33.389  27.191  -6.983  1.00 13.45           H
[truncated: 512,097 more chars]
