# Supplementary material for: Novel Adomaviruses Associated with Blotchy Bass Syndrome in Black Basses (Micropterus spp.)
Source: bioRxiv. 2025 Jun 5:2025.06.01.657292. Preprint. [Version 2] doi: 10.1101/2025.06.01.657292 (PMC12478380; doi:10.1101/2025.06.01.657292)
Supplement: Supplement 15 [file media-15.zip › Bass PDB/Mna1_Hexon.pdb]

ATOM      1  N   MET A   1      15.457  27.928  39.793  1.00 34.12           N  
ATOM      2  H   MET A   1      15.804  27.653  40.701  1.00 34.12           H  
ATOM      3  H2  MET A   1      16.233  28.076  39.163  1.00 34.12           H  
ATOM      4  H3  MET A   1      14.947  28.795  39.882  1.00 34.12           H  
ATOM      5  CA  MET A   1      14.550  26.896  39.255  1.00 34.12           C  
ATOM      6  HA  MET A   1      15.083  25.961  39.086  1.00 34.12           H  
ATOM      7  C   MET A   1      14.030  27.390  37.921  1.00 34.12           C  
ATOM      8  CB  MET A   1      13.367  26.628  40.200  1.00 34.12           C  
ATOM      9  HB2 MET A   1      13.001  27.565  40.620  1.00 34.12           H  
ATOM     10  HB3 MET A   1      12.558  26.180  39.623  1.00 34.12           H  
ATOM     11  O   MET A   1      13.210  28.293  37.902  1.00 34.12           O  
ATOM     12  CG  MET A   1      13.704  25.656  41.329  1.00 34.12           C  
ATOM     13  HG2 MET A   1      14.092  24.732  40.901  1.00 34.12           H  
ATOM     14  HG3 MET A   1      14.469  26.091  41.972  1.00 34.12           H  
ATOM     15  SD  MET A   1      12.244  25.251  42.316  1.00 34.12           S  
ATOM     16  CE  MET A   1      12.776  25.769  43.969  1.00 34.12           C  
ATOM     17  HE1 MET A   1      11.974  25.573  44.680  1.00 34.12           H  
ATOM     18  HE2 MET A   1      13.662  25.208  44.266  1.00 34.12           H  
ATOM     19  HE3 MET A   1      12.996  26.836  43.968  1.00 34.12           H  
ATOM     20  N   THR A   2      14.566  26.886  36.816  1.00 32.01           N  
ATOM     21  H   THR A   2      15.287  26.180  36.852  1.00 32.01           H  
ATOM     22  CA  THR A   2      13.981  27.080  35.485  1.00 32.01           C  
ATOM     23  HA  THR A   2      13.543  28.074  35.390  1.00 32.01           H  
ATOM     24  C   THR A   2      12.872  26.053  35.329  1.00 32.01           C  
ATOM     25  CB  THR A   2      15.044  26.906  34.387  1.00 32.01           C  
ATOM     26  HB  THR A   2      14.563  26.664  33.440  1.00 32.01           H  
ATOM     27  O   THR A   2      13.146  24.886  35.060  1.00 32.01           O  
ATOM     28  CG2 THR A   2      15.861  28.184  34.203  1.00 32.01           C  
ATOM     29 HG21 THR A   2      16.617  28.019  33.436  1.00 32.01           H  
ATOM     30 HG22 THR A   2      16.351  28.459  35.137  1.00 32.01           H  
ATOM     31 HG23 THR A   2      15.207  28.994  33.881  1.00 32.01           H  
ATOM     32  OG1 THR A   2      15.939  25.873  34.747  1.00 32.01           O  
ATOM     33  HG1 THR A   2      15.495  25.051  34.528  1.00 32.01           H  
ATOM     34  N   THR A   3      11.634  26.469  35.581  1.00 36.52           N  
ATOM     35  H   THR A   3      11.464  27.432  35.835  1.00 36.52           H  
ATOM     36  CA  THR A   3      10.444  25.716  35.195  1.00 36.52           C  
ATOM     37  HA  THR A   3      10.481  24.711  35.614  1.00 36.52           H  
ATOM     38  C   THR A   3      10.456  25.615  33.675  1.00 36.52           C  
ATOM     39  CB  THR A   3       9.170  26.419  35.701  1.00 36.52           C  
ATOM     40  HB  THR A   3       8.306  26.071  35.133  1.00 36.52           H  
ATOM     41  O   THR A   3      10.250  26.602  32.972  1.00 36.52           O  
ATOM     42  CG2 THR A   3       8.940  26.131  37.184  1.00 36.52           C  
ATOM     43 HG21 THR A   3       8.038  26.647  37.514  1.00 36.52           H  
ATOM     44 HG22 THR A   3       9.789  26.480  37.772  1.00 36.52           H  
ATOM     45 HG23 THR A   3       8.803  25.061  37.335  1.00 36.52           H  
ATOM     46  OG1 THR A   3       9.292  27.823  35.594  1.00 36.52           O  
ATOM     47  HG1 THR A   3       8.616  28.119  34.979  1.00 36.52           H  
ATOM     48  N   THR A   4      10.782  24.430  33.164  1.00 38.33           N  
ATOM     49  H   THR A   4      11.018  23.673  33.790  1.00 38.33           H  
ATOM     50  CA  THR A   4      10.472  24.034  31.791  1.00 38.33           C  
ATOM     51  HA  THR A   4      10.958  24.693  31.072  1.00 38.33           H  
ATOM     52  C   THR A   4       8.966  24.164  31.658  1.00 38.33           C  
ATOM     53  CB  THR A   4      10.898  22.579  31.536  1.00 38.33           C  
ATOM     54  HB  THR A   4      10.381  22.197  30.656  1.00 38.33           H  
ATOM     55  O   THR A   4       8.237  23.320  32.179  1.00 38.33           O  
ATOM     56  CG2 THR A   4      12.405  22.469  31.307  1.00 38.33           C  
ATOM     57 HG21 THR A   4      12.675  23.014  30.402  1.00 38.33           H  
ATOM     58 HG22 THR A   4      12.674  21.421  31.176  1.00 38.33           H  
ATOM     59 HG23 THR A   4      12.947  22.880  32.159  1.00 38.33           H  
ATOM     60  OG1 THR A   4      10.572  21.791  32.661  1.00 38.33           O  
ATOM     61  HG1 THR A   4       9.619  21.868  32.749  1.00 38.33           H  
ATOM     62  N   GLY A   5       8.518  25.282  31.083  1.00 34.35           N  
ATOM     63  H   GLY A   5       9.184  25.987  30.801  1.00 34.35           H  
ATOM     64  CA  GLY A   5       7.124  25.467  30.719  1.00 34.35           C  
ATOM     65  HA2 GLY A   5       6.519  25.585  31.617  1.00 34.35           H  
ATOM     66  HA3 GLY A   5       7.003  26.340  30.077  1.00 34.35           H  
ATOM     67  C   GLY A   5       6.675  24.233  29.957  1.00 34.35           C  
ATOM     68  O   GLY A   5       7.436  23.710  29.140  1.00 34.35           O  
ATOM     69  N   GLU A   6       5.495  23.737  30.311  1.00 39.45           N  
ATOM     70  H   GLU A   6       4.955  24.204  31.026  1.00 39.45           H  
ATOM     71  CA  GLU A   6       4.798  22.715  29.547  1.00 39.45           C  
ATOM     72  HA  GLU A   6       5.263  21.743  29.711  1.00 39.45           H  
ATOM     73  C   GLU A   6       4.929  23.092  28.066  1.00 39.45           C  
ATOM     74  CB  GLU A   6       3.333  22.656  30.021  1.00 39.45           C  
ATOM     75  HB2 GLU A   6       2.897  23.652  29.944  1.00 39.45           H  
ATOM     76  HB3 GLU A   6       2.778  21.979  29.372  1.00 39.45           H  
ATOM     77  O   GLU A   6       4.537  24.191  27.660  1.00 39.45           O  
ATOM     78  CG  GLU A   6       3.232  22.149  31.474  1.00 39.45           C  
ATOM     79  HG2 GLU A   6       3.864  22.766  32.114  1.00 39.45           H  
ATOM     80  HG3 GLU A   6       3.623  21.132  31.509  1.00 39.45           H  
ATOM     81  CD  GLU A   6       1.808  22.177  32.056  1.00 39.45           C  
ATOM     82  OE1 GLU A   6       1.578  21.412  33.019  1.00 39.45           O  
ATOM     83  OE2 GLU A   6       0.992  23.006  31.595  1.00 39.45           O  
ATOM     84  N   ASP A   7       5.609  22.235  27.294  1.00 38.46           N  
ATOM     85  H   ASP A   7       5.967  21.388  27.712  1.00 38.46           H  
ATOM     86  CA  ASP A   7       5.661  22.352  25.836  1.00 38.46           C  
ATOM     87  HA  ASP A   7       6.282  23.206  25.567  1.00 38.46           H  
ATOM     88  C   ASP A   7       4.215  22.587  25.353  1.00 38.46           C  
ATOM     89  CB  ASP A   7       6.248  21.057  25.213  1.00 38.46           C  
ATOM     90  HB2 ASP A   7       5.837  20.952  24.209  1.00 38.46           H  
ATOM     91  HB3 ASP A   7       5.912  20.193  25.786  1.00 38.46           H  
ATOM     92  O   ASP A   7       3.298  22.000  25.935  1.00 38.46           O  
ATOM     93  CG  ASP A   7       7.784  21.020  25.066  1.00 38.46           C  
ATOM     94  OD1 ASP A   7       8.347  22.043  24.619  1.00 38.46           O  
ATOM     95  OD2 ASP A   7       8.410  19.947  25.314  1.00 38.46           O  
ATOM     96  N   PRO A   8       3.965  23.422  24.326  1.00 36.96           N  
ATOM     97  CA  PRO A   8       2.619  23.691  23.839  1.00 36.96           C  
ATOM     98  HA  PRO A   8       1.949  23.878  24.678  1.00 36.96           H  
ATOM     99  C   PRO A   8       2.099  22.468  23.073  1.00 36.96           C  
ATOM    100  CB  PRO A   8       2.740  24.965  22.998  1.00 36.96           C  
ATOM    101  HB2 PRO A   8       2.690  25.834  23.654  1.00 36.96           H  
ATOM    102  HB3 PRO A   8       1.980  25.035  22.220  1.00 36.96           H  
ATOM    103  O   PRO A   8       1.959  22.477  21.853  1.00 36.96           O  
ATOM    104  CG  PRO A   8       4.151  24.845  22.423  1.00 36.96           C  
ATOM    105  HG2 PRO A   8       4.570  25.820  22.174  1.00 36.96           H  
ATOM    106  HG3 PRO A   8       4.134  24.202  21.542  1.00 36.96           H  
ATOM    107  CD  PRO A   8       4.940  24.160  23.542  1.00 36.96           C  
ATOM    108  HD2 PRO A   8       5.408  24.914  24.175  1.00 36.96           H  
ATOM    109  HD3 PRO A   8       5.696  23.496  23.125  1.00 36.96           H  
ATOM    110  N   PHE A   9       1.837  21.385  23.795  1.00 36.81           N  
ATOM    111  H   PHE A   9       2.063  21.428  24.778  1.00 36.81           H  
ATOM    112  CA  PHE A   9       0.872  20.388  23.399  1.00 36.81           C  
ATOM    113  HA  PHE A   9       1.056  20.071  22.373  1.00 36.81           H  
ATOM    114  C   PHE A   9      -0.478  21.091  23.489  1.00 36.81           C  
ATOM    115  CB  PHE A   9       0.985  19.177  24.333  1.00 36.81           C  
ATOM    116  HB2 PHE A   9       2.004  18.794  24.286  1.00 36.81           H  
ATOM    117  HB3 PHE A   9       0.803  19.492  25.360  1.00 36.81           H  
ATOM    118  O   PHE A   9      -0.979  21.362  24.581  1.00 36.81           O  
ATOM    119  CG  PHE A   9       0.039  18.051  23.974  1.00 36.81           C  
ATOM    120  CD1 PHE A   9      -1.131  17.837  24.726  1.00 36.81           C  
ATOM    121  HD1 PHE A   9      -1.359  18.483  25.561  1.00 36.81           H  
ATOM    122  CD2 PHE A   9       0.335  17.210  22.885  1.00 36.81           C  
ATOM    123  HD2 PHE A   9       1.229  17.368  22.301  1.00 36.81           H  
ATOM    124  CE1 PHE A   9      -1.991  16.771  24.403  1.00 36.81           C  
ATOM    125  HE1 PHE A   9      -2.878  16.586  24.991  1.00 36.81           H  
ATOM    126  CE2 PHE A   9      -0.527  16.149  22.560  1.00 36.81           C  
ATOM    127  HE2 PHE A   9      -0.293  15.494  21.733  1.00 36.81           H  
ATOM    128  CZ  PHE A   9      -1.683  15.923  23.325  1.00 36.81           C  
ATOM    129  HZ  PHE A   9      -2.330  15.091  23.090  1.00 36.81           H  
ATOM    130  N   ASP A  10      -1.028  21.475  22.339  1.00 40.94           N  
ATOM    131  H   ASP A  10      -0.533  21.307  21.475  1.00 40.94           H  
ATOM    132  CA  ASP A  10      -2.389  21.989  22.279  1.00 40.94           C  
ATOM    133  HA  ASP A  10      -2.516  22.739  23.059  1.00 40.94           H  
ATOM    134  C   ASP A  10      -3.334  20.825  22.584  1.00 40.94           C  
ATOM    135  CB  ASP A  10      -2.665  22.682  20.936  1.00 40.94           C  
ATOM    136  HB2 ASP A  10      -2.645  21.950  20.128  1.00 40.94           H  
ATOM    137  HB3 ASP A  10      -1.873  23.408  20.752  1.00 40.94           H  
ATOM    138  O   ASP A  10      -3.821  20.127  21.694  1.00 40.94           O  
ATOM    139  CG  ASP A  10      -4.011  23.422  20.933  1.00 40.94           C  
ATOM    140  OD1 ASP A  10      -4.850  23.153  21.827  1.00 40.94           O  
ATOM    141  OD2 ASP A  10      -4.207  24.265  20.032  1.00 40.94           O  
ATOM    142  N   SER A  11      -3.549  20.590  23.877  1.00 44.11           N  
ATOM    143  H   SER A  11      -3.013  21.127  24.543  1.00 44.11           H  
ATOM    144  CA  SER A  11      -4.432  19.549  24.384  1.00 44.11           C  
ATOM    145  HA  SER A  11      -4.058  18.581  24.051  1.00 44.11           H  
ATOM    146  C   SER A  11      -5.846  19.701  23.845  1.00 44.11           C  
ATOM    147  CB  SER A  11      -4.448  19.567  25.913  1.00 44.11           C  
ATOM    148  HB2 SER A  11      -5.130  18.798  26.277  1.00 44.11           H  
ATOM    149  HB3 SER A  11      -3.446  19.342  26.278  1.00 44.11           H  
ATOM    150  O   SER A  11      -6.536  18.699  23.732  1.00 44.11           O  
ATOM    151  OG  SER A  11      -4.848  20.834  26.411  1.00 44.11           O  
ATOM    152  HG  SER A  11      -4.582  20.878  27.333  1.00 44.11           H  
ATOM    153  N   LYS A  12      -6.262  20.914  23.447  1.00 40.57           N  
ATOM    154  H   LYS A  12      -5.587  21.665  23.449  1.00 40.57           H  
ATOM    155  CA  LYS A  12      -7.554  21.143  22.798  1.00 40.57           C  
ATOM    156  HA  LYS A  12      -8.308  20.526  23.287  1.00 40.57           H  
ATOM    157  C   LYS A  12      -7.535  20.706  21.344  1.00 40.57           C  
ATOM    158  CB  LYS A  12      -7.975  22.610  22.885  1.00 40.57           C  
ATOM    159  HB2 LYS A  12      -8.896  22.731  22.315  1.00 40.57           H  
ATOM    160  HB3 LYS A  12      -7.217  23.248  22.431  1.00 40.57           H  
ATOM    161  O   LYS A  12      -8.495  20.092  20.905  1.00 40.57           O  
ATOM    162  CG  LYS A  12      -8.233  23.057  24.324  1.00 40.57           C  
ATOM    163  HG2 LYS A  12      -7.323  22.955  24.915  1.00 40.57           H  
ATOM    164  HG3 LYS A  12      -9.018  22.441  24.760  1.00 40.57           H  
ATOM    165  CD  LYS A  12      -8.670  24.522  24.312  1.00 40.57           C  
ATOM    166  HD2 LYS A  12      -9.560  24.627  23.692  1.00 40.57           H  
ATOM    167  HD3 LYS A  12      -7.864  25.127  23.895  1.00 40.57           H  
ATOM    168  CE  LYS A  12      -8.974  24.964  25.741  1.00 40.57           C  
ATOM    169  HE2 LYS A  12      -8.083  24.796  26.347  1.00 40.57           H  
ATOM    170  HE3 LYS A  12      -9.770  24.334  26.138  1.00 40.57           H  
ATOM    171  NZ  LYS A  12      -9.365  26.391  25.778  1.00 40.57           N  
ATOM    172  HZ1 LYS A  12      -8.612  26.954  25.406  1.00 40.57           H  
ATOM    173  HZ2 LYS A  12      -9.548  26.675  26.730  1.00 40.57           H  
ATOM    174  HZ3 LYS A  12     -10.192  26.536  25.217  1.00 40.57           H  
ATOM    175  N   LEU A  13      -6.481  20.993  20.580  1.00 38.69           N  
ATOM    176  H   LEU A  13      -5.729  21.537  20.979  1.00 38.69           H  
ATOM    177  CA  LEU A  13      -6.378  20.484  19.209  1.00 38.69           C  
ATOM    178  HA  LEU A  13      -7.287  20.764  18.676  1.00 38.69           H  
ATOM    179  C   LEU A  13      -6.296  18.952  19.211  1.00 38.69           C  
ATOM    180  CB  LEU A  13      -5.169  21.103  18.491  1.00 38.69           C  
ATOM    181  HB2 LEU A  13      -5.086  22.158  18.754  1.00 38.69           H  
ATOM    182  HB3 LEU A  13      -4.264  20.602  18.836  1.00 38.69           H  
ATOM    183  O   LEU A  13      -7.013  18.308  18.449  1.00 38.69           O  
ATOM    184  CG  LEU A  13      -5.282  20.990  16.959  1.00 38.69           C  
ATOM    185  HG  LEU A  13      -5.780  20.060  16.686  1.00 38.69           H  
ATOM    186  CD1 LEU A  13      -6.079  22.168  16.389  1.00 38.69           C  
ATOM    187 HD11 LEU A  13      -5.574  23.105  16.622  1.00 38.69           H  
ATOM    188 HD12 LEU A  13      -7.076  22.181  16.830  1.00 38.69           H  
ATOM    189 HD13 LEU A  13      -6.170  22.060  15.308  1.00 38.69           H  
ATOM    190  CD2 LEU A  13      -3.900  20.985  16.308  1.00 38.69           C  
ATOM    191 HD21 LEU A  13      -3.338  20.121  16.662  1.00 38.69           H  
ATOM    192 HD22 LEU A  13      -3.361  21.894  16.575  1.00 38.69           H  
ATOM    193 HD23 LEU A  13      -3.998  20.921  15.225  1.00 38.69           H  
ATOM    194  N   ALA A  14      -5.482  18.380  20.103  1.00 38.48           N  
ATOM    195  H   ALA A  14      -4.920  18.980  20.690  1.00 38.48           H  
ATOM    196  CA  ALA A  14      -5.366  16.938  20.292  1.00 38.48           C  
ATOM    197  HA  ALA A  14      -5.104  16.480  19.339  1.00 38.48           H  
ATOM    198  C   ALA A  14      -6.691  16.311  20.755  1.00 38.48           C  
ATOM    199  CB  ALA A  14      -4.231  16.661  21.281  1.00 38.48           C  
ATOM    200  HB1 ALA A  14      -3.300  17.093  20.912  1.00 38.48           H  
ATOM    201  HB2 ALA A  14      -4.104  15.584  21.392  1.00 38.48           H  
ATOM    202  HB3 ALA A  14      -4.466  17.093  22.254  1.00 38.48           H  
ATOM    203  O   ALA A  14      -7.117  15.321  20.167  1.00 38.48           O  
ATOM    204  N   SER A  15      -7.392  16.916  21.723  1.00 39.14           N  
ATOM    205  H   SER A  15      -6.999  17.708  22.212  1.00 39.14           H  
ATOM    206  CA  SER A  15      -8.695  16.419  22.174  1.00 39.14           C  
ATOM    207  HA  SER A  15      -8.592  15.351  22.367  1.00 39.14           H  
ATOM    208  C   SER A  15      -9.772  16.584  21.111  1.00 39.14           C  
ATOM    209  CB  SER A  15      -9.157  17.059  23.489  1.00 39.14           C  
ATOM    210  HB2 SER A  15      -9.953  16.444  23.907  1.00 39.14           H  
ATOM    211  HB3 SER A  15      -8.333  17.066  24.203  1.00 39.14           H  
ATOM    212  O   SER A  15     -10.606  15.714  20.994  1.00 39.14           O  
ATOM    213  OG  SER A  15      -9.662  18.372  23.306  1.00 39.14           O  
ATOM    214  HG  SER A  15     -10.566  18.270  22.999  1.00 39.14           H  
ATOM    215  N   ILE A  16      -9.766  17.641  20.293  1.00 33.98           N  
ATOM    216  H   ILE A  16      -9.098  18.374  20.483  1.00 33.98           H  
ATOM    217  CA  ILE A  16     -10.735  17.832  19.197  1.00 33.98           C  
ATOM    218  HA  ILE A  16     -11.734  17.609  19.572  1.00 33.98           H  
ATOM    219  C   ILE A  16     -10.463  16.860  18.040  1.00 33.98           C  
ATOM    220  CB  ILE A  16     -10.710  19.304  18.725  1.00 33.98           C  
ATOM    221  HB  ILE A  16      -9.672  19.591  18.558  1.00 33.98           H  
ATOM    222  O   ILE A  16     -11.392  16.400  17.371  1.00 33.98           O  
ATOM    223  CG1 ILE A  16     -11.333  20.235  19.792  1.00 33.98           C  
ATOM    224 HG12 ILE A  16     -12.414  20.100  19.805  1.00 33.98           H  
ATOM    225 HG13 ILE A  16     -10.973  19.959  20.783  1.00 33.98           H  
ATOM    226  CG2 ILE A  16     -11.471  19.495  17.400  1.00 33.98           C  
ATOM    227 HG21 ILE A  16     -12.500  19.154  17.508  1.00 33.98           H  
ATOM    228 HG22 ILE A  16     -11.464  20.544  17.105  1.00 33.98           H  
ATOM    229 HG23 ILE A  16     -10.986  18.933  16.602  1.00 33.98           H  
ATOM    230  CD1 ILE A  16     -11.015  21.722  19.570  1.00 33.98           C  
ATOM    231 HD11 ILE A  16      -9.940  21.865  19.452  1.00 33.98           H  
ATOM    232 HD12 ILE A  16     -11.354  22.292  20.435  1.00 33.98           H  
ATOM    233 HD13 ILE A  16     -11.531  22.100  18.687  1.00 33.98           H  
ATOM    234  N   LEU A  17      -9.191  16.549  17.777  1.00 33.08           N  
ATOM    235  H   LEU A  17      -8.468  16.993  18.325  1.00 33.08           H  
ATOM    236  CA  LEU A  17      -8.800  15.482  16.857  1.00 33.08           C  
ATOM    237  HA  LEU A  17      -9.269  15.653  15.889  1.00 33.08           H  
ATOM    238  C   LEU A  17      -9.325  14.132  17.355  1.00 33.08           C  
ATOM    239  CB  LEU A  17      -7.266  15.480  16.703  1.00 33.08           C  
ATOM    240  HB2 LEU A  17      -6.809  15.605  17.685  1.00 33.08           H  
ATOM    241  HB3 LEU A  17      -6.945  14.511  16.322  1.00 33.08           H  
ATOM    242  O   LEU A  17      -9.951  13.415  16.576  1.00 33.08           O  
ATOM    243  CG  LEU A  17      -6.752  16.582  15.765  1.00 33.08           C  
ATOM    244  HG  LEU A  17      -7.296  17.511  15.934  1.00 33.08           H  
ATOM    245  CD1 LEU A  17      -5.260  16.841  15.968  1.00 33.08           C  
ATOM    246 HD11 LEU A  17      -5.103  17.295  16.946  1.00 33.08           H  
ATOM    247 HD12 LEU A  17      -4.716  15.897  15.940  1.00 33.08           H  
ATOM    248 HD13 LEU A  17      -4.883  17.518  15.202  1.00 33.08           H  
ATOM    249  CD2 LEU A  17      -6.946  16.146  14.318  1.00 33.08           C  
ATOM    250 HD21 LEU A  17      -7.978  15.832  14.159  1.00 33.08           H  
ATOM    251 HD22 LEU A  17      -6.298  15.297  14.103  1.00 33.08           H  
ATOM    252 HD23 LEU A  17      -6.678  16.969  13.655  1.00 33.08           H  
ATOM    253  N   GLN A  18      -9.160  13.863  18.651  1.00 39.61           N  
ATOM    254  H   GLN A  18      -8.612  14.502  19.208  1.00 39.61           H  
ATOM    255  CA  GLN A  18      -9.657  12.661  19.319  1.00 39.61           C  
ATOM    256  HA  GLN A  18      -9.392  11.793  18.715  1.00 39.61           H  
ATOM    257  C   GLN A  18     -11.192  12.643  19.455  1.00 39.61           C  
ATOM    258  CB  GLN A  18      -8.962  12.522  20.683  1.00 39.61           C  
ATOM    259  HB2 GLN A  18      -9.052  13.461  21.228  1.00 39.61           H  
ATOM    260  HB3 GLN A  18      -9.466  11.747  21.261  1.00 39.61           H  
ATOM    261  O   GLN A  18     -11.795  11.611  19.238  1.00 39.61           O  
ATOM    262  CG  GLN A  18      -7.478  12.128  20.548  1.00 39.61           C  
ATOM    263  HG2 GLN A  18      -7.427  11.125  20.124  1.00 39.61           H  
ATOM    264  HG3 GLN A  18      -6.966  12.799  19.858  1.00 39.61           H  
ATOM    265  CD  GLN A  18      -6.716  12.134  21.874  1.00 39.61           C  
ATOM    266  NE2 GLN A  18      -5.509  11.607  21.899  1.00 39.61           N  
ATOM    267 HE21 GLN A  18      -5.123  11.158  21.081  1.00 39.61           H  
ATOM    268 HE22 GLN A  18      -5.057  11.554  22.801  1.00 39.61           H  
ATOM    269  OE1 GLN A  18      -7.167  12.606  22.905  1.00 39.61           O  
ATOM    270  N   ASP A  19     -11.875  13.762  19.694  1.00 32.98           N  
ATOM    271  H   ASP A  19     -11.346  14.574  19.978  1.00 32.98           H  
ATOM    272  CA  ASP A  19     -13.340  13.829  19.840  1.00 32.98           C  
ATOM    273  HA  ASP A  19     -13.669  13.033  20.509  1.00 32.98           H  
ATOM    274  C   ASP A  19     -14.053  13.625  18.489  1.00 32.98           C  
ATOM    275  CB  ASP A  19     -13.763  15.185  20.444  1.00 32.98           C  
ATOM    276  HB2 ASP A  19     -13.269  15.986  19.894  1.00 32.98           H  
ATOM    277  HB3 ASP A  19     -14.834  15.305  20.287  1.00 32.98           H  
ATOM    278  O   ASP A  19     -15.164  13.093  18.426  1.00 32.98           O  
ATOM    279  CG  ASP A  19     -13.514  15.363  21.952  1.00 32.98           C  
ATOM    280  OD1 ASP A  19     -13.463  14.347  22.678  1.00 32.98           O  
ATOM    281  OD2 ASP A  19     -13.480  16.543  22.382  1.00 32.98           O  
ATOM    282  N   ASN A  20     -13.407  14.007  17.376  1.00 31.71           N  
ATOM    283  H   ASN A  20     -12.503  14.441  17.497  1.00 31.71           H  
ATOM    284  CA  ASN A  20     -13.868  13.677  16.018  1.00 31.71           C  
ATOM    285  HA  ASN A  20     -14.944  13.843  15.972  1.00 31.71           H  
ATOM    286  C   ASN A  20     -13.655  12.193  15.660  1.00 31.71           C  
ATOM    287  CB  ASN A  20     -13.183  14.611  15.006  1.00 31.71           C  
ATOM    288  HB2 ASN A  20     -12.119  14.678  15.232  1.00 31.71           H  
ATOM    289  HB3 ASN A  20     -13.287  14.198  14.003  1.00 31.71           H  
ATOM    290  O   ASN A  20     -14.180  11.707  14.650  1.00 31.71           O  
ATOM    291  CG  ASN A  20     -13.811  15.993  14.978  1.00 31.71           C  
ATOM    292  ND2 ASN A  20     -13.028  17.036  15.104  1.00 31.71           N  
ATOM    293 HD21 ASN A  20     -13.518  17.903  15.275  1.00 31.71           H  
ATOM    294 HD22 ASN A  20     -12.175  16.856  15.614  1.00 31.71           H  
ATOM    295  OD1 ASN A  20     -15.006  16.165  14.816  1.00 31.71           O  
ATOM    296  N   GLN A  21     -12.916  11.470  16.496  1.00 37.86           N  
ATOM    297  H   GLN A  21     -12.536  11.928  17.312  1.00 37.86           H  
ATOM    298  CA  GLN A  21     -12.698  10.040  16.447  1.00 37.86           C  
ATOM    299  HA  GLN A  21     -13.073   9.620  15.515  1.00 37.86           H  
ATOM    300  C   GLN A  21     -13.470   9.416  17.614  1.00 37.86           C  
ATOM    301  CB  GLN A  21     -11.183   9.778  16.534  1.00 37.86           C  
ATOM    302  HB2 GLN A  21     -11.018   8.709  16.670  1.00 37.86           H  
ATOM    303  HB3 GLN A  21     -10.767  10.280  17.407  1.00 37.86           H  
ATOM    304  O   GLN A  21     -12.951   9.242  18.706  1.00 37.86           O  
ATOM    305  CG  GLN A  21     -10.411  10.241  15.295  1.00 37.86           C  
ATOM    306  HG2 GLN A  21     -10.760   9.680  14.428  1.00 37.86           H  
ATOM    307  HG3 GLN A  21     -10.588  11.301  15.113  1.00 37.86           H  
ATOM    308  CD  GLN A  21      -8.909  10.034  15.464  1.00 37.86           C  
ATOM    309  NE2 GLN A  21      -8.289   9.194  14.679  1.00 37.86           N  
ATOM    310 HE21 GLN A  21      -8.831   8.360  14.502  1.00 37.86           H  
ATOM    311 HE22 GLN A  21      -7.363   9.014  15.039  1.00 37.86           H  
ATOM    312  OE1 GLN A  21      -8.244  10.612  16.299  1.00 37.86           O  
ATOM    313  N   THR A  22     -14.731   9.027  17.411  1.00 39.23           N  
ATOM    314  H   THR A  22     -15.177   9.232  16.529  1.00 39.23           H  
ATOM    315  CA  THR A  22     -15.384   8.087  18.342  1.00 39.23           C  
ATOM    316  HA  THR A  22     -15.213   8.424  19.364  1.00 39.23           H  
ATOM    317  C   THR A  22     -14.709   6.716  18.198  1.00 39.23           C  
ATOM    318  CB  THR A  22     -16.902   7.999  18.125  1.00 39.23           C  
ATOM    319  HB  THR A  22     -17.295   7.176  18.722  1.00 39.23           H  
ATOM    320  O   THR A  22     -15.268   5.789  17.615  1.00 39.23           O  
ATOM    321  CG2 THR A  22     -17.626   9.276  18.546  1.00 39.23           C  
ATOM    322 HG21 THR A  22     -17.264  10.122  17.962  1.00 39.23           H  
ATOM    323 HG22 THR A  22     -17.434   9.471  19.601  1.00 39.23           H  
ATOM    324 HG23 THR A  22     -18.698   9.154  18.394  1.00 39.23           H  
ATOM    325  OG1 THR A  22     -17.175   7.746  16.761  1.00 39.23           O  
ATOM    326  HG1 THR A  22     -16.728   6.910  16.609  1.00 39.23           H  
ATOM    327  N   GLU A  23     -13.454   6.637  18.619  1.00 41.06           N  
ATOM    328  H   GLU A  23     -13.062   7.468  19.039  1.00 41.06           H  
ATOM    329  CA  GLU A  23     -12.600   5.469  18.654  1.00 41.06           C  
ATOM    330  HA  GLU A  23     -12.974   4.731  17.944  1.00 41.06           H  
ATOM    331  C   GLU A  23     -12.707   4.873  20.056  1.00 41.06           C  
ATOM    332  CB  GLU A  23     -11.154   5.833  18.252  1.00 41.06           C  
ATOM    333  HB2 GLU A  23     -10.856   6.754  18.753  1.00 41.06           H  
ATOM    334  HB3 GLU A  23     -10.487   5.029  18.564  1.00 41.06           H  
ATOM    335  O   GLU A  23     -12.782   5.566  21.072  1.00 41.06           O  
ATOM    336  CG  GLU A  23     -11.038   5.993  16.724  1.00 41.06           C  
ATOM    337  HG2 GLU A  23     -11.826   6.659  16.371  1.00 41.06           H  
ATOM    338  HG3 GLU A  23     -11.227   5.021  16.269  1.00 41.06           H  
ATOM    339  CD  GLU A  23      -9.678   6.504  16.212  1.00 41.06           C  
ATOM    340  OE1 GLU A  23      -9.615   6.796  14.989  1.00 41.06           O  
ATOM    341  OE2 GLU A  23      -8.705   6.568  16.984  1.00 41.06           O  
ATOM    342  N   TYR A  24     -12.785   3.551  20.110  1.00 36.94           N  
ATOM    343  H   TYR A  24     -12.683   3.019  19.258  1.00 36.94           H  
ATOM    344  CA  TYR A  24     -12.819   2.834  21.370  1.00 36.94           C  
ATOM    345  HA  TYR A  24     -13.496   3.335  22.062  1.00 36.94           H  
ATOM    346  C   TYR A  24     -11.427   2.835  21.998  1.00 36.94           C  
ATOM    347  CB  TYR A  24     -13.343   1.419  21.116  1.00 36.94           C  
ATOM    348  HB2 TYR A  24     -12.951   0.752  21.885  1.00 36.94           H  
ATOM    349  HB3 TYR A  24     -12.984   1.046  20.157  1.00 36.94           H  
ATOM    350  O   TYR A  24     -10.583   2.030  21.620  1.00 36.94           O  
ATOM    351  CG  TYR A  24     -14.847   1.354  21.173  1.00 36.94           C  
ATOM    352  CD1 TYR A  24     -15.443   1.221  22.438  1.00 36.94           C  
ATOM    353  HD1 TYR A  24     -14.826   1.173  23.324  1.00 36.94           H  
ATOM    354  CD2 TYR A  24     -15.631   1.455  20.006  1.00 36.94           C  
ATOM    355  HD2 TYR A  24     -15.160   1.593  19.044  1.00 36.94           H  
ATOM    356  CE1 TYR A  24     -16.832   1.144  22.547  1.00 36.94           C  
ATOM    357  HE1 TYR A  24     -17.293   1.024  23.516  1.00 36.94           H  
ATOM    358  CE2 TYR A  24     -17.031   1.373  20.106  1.00 36.94           C  
ATOM    359  HE2 TYR A  24     -17.663   1.445  19.233  1.00 36.94           H  
ATOM    360  OH  TYR A  24     -18.920   1.048  21.542  1.00 36.94           O  
ATOM    361  HH  TYR A  24     -19.114   1.028  22.482  1.00 36.94           H  
ATOM    362  CZ  TYR A  24     -17.605   1.199  21.380  1.00 36.94           C  
ATOM    363  N   HIS A  25     -11.201   3.708  22.978  1.00 37.64           N  
ATOM    364  H   HIS A  25     -11.864   4.456  23.120  1.00 37.64           H  
ATOM    365  CA  HIS A  25     -10.051   3.600  23.872  1.00 37.64           C  
ATOM    366  HA  HIS A  25      -9.156   3.448  23.268  1.00 37.64           H  
ATOM    367  C   HIS A  25     -10.213   2.388  24.796  1.00 37.64           C  
ATOM    368  CB  HIS A  25      -9.870   4.897  24.670  1.00 37.64           C  
ATOM    369  HB2 HIS A  25     -10.772   5.099  25.246  1.00 37.64           H  
ATOM    370  HB3 HIS A  25      -9.040   4.770  25.366  1.00 37.64           H  
ATOM    371  O   HIS A  25     -11.270   2.179  25.401  1.00 37.64           O  
ATOM    372  CG  HIS A  25      -9.563   6.074  23.784  1.00 37.64           C  
ATOM    373  CD2 HIS A  25     -10.329   7.195  23.610  1.00 37.64           C  
ATOM    374  HD2 HIS A  25     -11.259   7.422  24.110  1.00 37.64           H  
ATOM    375  ND1 HIS A  25      -8.495   6.168  22.920  1.00 37.64           N  
ATOM    376  HD1 HIS A  25      -7.823   5.437  22.740  1.00 37.64           H  
ATOM    377  CE1 HIS A  25      -8.630   7.311  22.223  1.00 37.64           C  
ATOM    378  HE1 HIS A  25      -7.993   7.629  21.410  1.00 37.64           H  
ATOM    379  NE2 HIS A  25      -9.713   7.982  22.637  1.00 37.64           N  
ATOM    380  N   ILE A  26      -9.157   1.584  24.923  1.00 35.74           N  
ATOM    381  H   ILE A  26      -8.321   1.813  24.403  1.00 35.74           H  
ATOM    382  CA  ILE A  26      -9.152   0.390  25.774  1.00 35.74           C  
ATOM    383  HA  ILE A  26     -10.149  -0.050  25.757  1.00 35.74           H  
ATOM    384  C   ILE A  26      -8.860   0.816  27.208  1.00 35.74           C  
ATOM    385  CB  ILE A  26      -8.177  -0.677  25.242  1.00 35.74           C  
ATOM    386  HB  ILE A  26      -7.173  -0.255  25.212  1.00 35.74           H  
ATOM    387  O   ILE A  26      -7.707   0.930  27.625  1.00 35.74           O  
ATOM    388  CG1 ILE A  26      -8.619  -1.020  23.809  1.00 35.74           C  
ATOM    389 HG12 ILE A  26      -9.665  -1.328  23.800  1.00 35.74           H  
ATOM    390 HG13 ILE A  26      -8.515  -0.142  23.171  1.00 35.74           H  
ATOM    391  CG2 ILE A  26      -8.155  -1.939  26.135  1.00 35.74           C  
ATOM    392 HG21 ILE A  26      -7.955  -1.675  27.173  1.00 35.74           H  
ATOM    393 HG22 ILE A  26      -9.110  -2.460  26.071  1.00 35.74           H  
ATOM    394 HG23 ILE A  26      -7.356  -2.607  25.811  1.00 35.74           H  
ATOM    395  CD1 ILE A  26      -7.786  -2.113  23.184  1.00 35.74           C  
ATOM    396 HD11 ILE A  26      -6.731  -1.912  23.372  1.00 35.74           H  
ATOM    397 HD12 ILE A  26      -8.060  -3.085  23.596  1.00 35.74           H  
ATOM    398 HD13 ILE A  26      -8.002  -2.099  22.116  1.00 35.74           H  
ATOM    399  N   TYR A  27      -9.925   1.064  27.966  1.00 32.45           N  
ATOM    400  H   TYR A  27     -10.832   1.031  27.521  1.00 32.45           H  
ATOM    401  CA  TYR A  27      -9.864   1.285  29.406  1.00 32.45           C  
ATOM    402  HA  TYR A  27      -8.857   1.610  29.665  1.00 32.45           H  
ATOM    403  C   TYR A  27     -10.162  -0.018  30.172  1.00 32.45           C  
ATOM    404  CB  TYR A  27     -10.816   2.428  29.788  1.00 32.45           C  
ATOM    405  HB2 TYR A  27     -10.622   3.278  29.133  1.00 32.45           H  
ATOM    406  HB3 TYR A  27     -11.844   2.112  29.616  1.00 32.45           H  
ATOM    407  O   TYR A  27     -11.209  -0.635  29.968  1.00 32.45           O  
ATOM    408  CG  TYR A  27     -10.660   2.894  31.223  1.00 32.45           C  
ATOM    409  CD1 TYR A  27     -11.544   2.436  32.219  1.00 32.45           C  
ATOM    410  HD1 TYR A  27     -12.344   1.759  31.956  1.00 32.45           H  
ATOM    411  CD2 TYR A  27      -9.618   3.778  31.562  1.00 32.45           C  
ATOM    412  HD2 TYR A  27      -8.947   4.137  30.795  1.00 32.45           H  
ATOM    413  CE1 TYR A  27     -11.383   2.858  33.554  1.00 32.45           C  
ATOM    414  HE1 TYR A  27     -12.057   2.517  34.326  1.00 32.45           H  
ATOM    415  CE2 TYR A  27      -9.454   4.205  32.894  1.00 32.45           C  
ATOM    416  HE2 TYR A  27      -8.656   4.888  33.143  1.00 32.45           H  
ATOM    417  OH  TYR A  27     -10.183   4.144  35.181  1.00 32.45           O  
ATOM    418  HH  TYR A  27      -9.462   4.772  35.265  1.00 32.45           H  
ATOM    419  CZ  TYR A  27     -10.338   3.743  33.892  1.00 32.45           C  
ATOM    420  N   ALA A  28      -9.268  -0.377  31.108  1.00 34.89           N  
ATOM    421  H   ALA A  28      -8.433   0.189  31.154  1.00 34.89           H  
ATOM    422  CA  ALA A  28      -9.410  -1.436  32.130  1.00 34.89           C  
ATOM    423  HA  ALA A  28      -8.469  -1.451  32.679  1.00 34.89           H  
ATOM    424  C   ALA A  28      -9.582  -2.884  31.576  1.00 34.89           C  
ATOM    425  CB  ALA A  28     -10.476  -0.949  33.126  1.00 34.89           C  
ATOM    426  HB1 ALA A  28     -11.472  -1.115  32.715  1.00 34.89           H  
ATOM    427  HB2 ALA A  28     -10.379  -1.450  34.089  1.00 34.89           H  
ATOM    428  HB3 ALA A  28     -10.345   0.117  33.314  1.00 34.89           H  
ATOM    429  O   ALA A  28      -9.597  -3.055  30.362  1.00 34.89           O  
ATOM    430  N   PRO A  29      -9.598  -3.977  32.385  1.00 44.86           N  
ATOM    431  CA  PRO A  29      -9.426  -5.340  31.859  1.00 44.86           C  
ATOM    432  HA  PRO A  29      -8.562  -5.360  31.195  1.00 44.86           H  
ATOM    433  C   PRO A  29     -10.652  -5.804  31.051  1.00 44.86           C  
ATOM    434  CB  PRO A  29      -9.109  -6.223  33.072  1.00 44.86           C  
ATOM    435  HB2 PRO A  29      -9.472  -7.244  32.955  1.00 44.86           H  
ATOM    436  HB3 PRO A  29      -8.032  -6.225  33.242  1.00 44.86           H  
ATOM    437  O   PRO A  29     -11.596  -6.384  31.584  1.00 44.86           O  
ATOM    438  CG  PRO A  29      -9.797  -5.500  34.226  1.00 44.86           C  
ATOM    439  HG2 PRO A  29      -9.303  -5.695  35.177  1.00 44.86           H  
ATOM    440  HG3 PRO A  29     -10.843  -5.802  34.271  1.00 44.86           H  
ATOM    441  CD  PRO A  29      -9.711  -4.023  33.836  1.00 44.86           C  
ATOM    442  HD2 PRO A  29     -10.620  -3.526  34.174  1.00 44.86           H  
ATOM    443  HD3 PRO A  29      -8.829  -3.568  34.289  1.00 44.86           H  
ATOM    444  N   MET A  30     -10.626  -5.529  29.745  1.00 52.88           N  
ATOM    445  H   MET A  30      -9.902  -4.890  29.447  1.00 52.88           H  
ATOM    446  CA  MET A  30     -11.753  -5.722  28.828  1.00 52.88           C  
ATOM    447  HA  MET A  30     -12.681  -5.450  29.331  1.00 52.88           H  
ATOM    448  C   MET A  30     -11.905  -7.159  28.328  1.00 52.88           C  
ATOM    449  CB  MET A  30     -11.577  -4.816  27.598  1.00 52.88           C  
ATOM    450  HB2 MET A  30     -12.409  -5.025  26.925  1.00 52.88           H  
ATOM    451  HB3 MET A  30     -10.657  -5.079  27.075  1.00 52.88           H  
ATOM    452  O   MET A  30     -13.008  -7.594  27.998  1.00 52.88           O  
ATOM    453  CG  MET A  30     -11.537  -3.314  27.899  1.00 52.88           C  
ATOM    454  HG2 MET A  30     -10.523  -3.069  28.213  1.00 52.88           H  
ATOM    455  HG3 MET A  30     -12.192  -3.076  28.737  1.00 52.88           H  
ATOM    456  SD  MET A  30     -11.902  -2.201  26.511  1.00 52.88           S  
ATOM    457  CE  MET A  30     -13.465  -2.806  25.815  1.00 52.88           C  
ATOM    458  HE1 MET A  30     -13.743  -2.166  24.978  1.00 52.88           H  
ATOM    459  HE2 MET A  30     -14.254  -2.756  26.565  1.00 52.88           H  
ATOM    460  HE3 MET A  30     -13.358  -3.826  25.447  1.00 52.88           H  
ATOM    461  N   VAL A  31     -10.796  -7.899  28.229  1.00 64.88           N  
ATOM    462  H   VAL A  31      -9.926  -7.507  28.559  1.00 64.88           H  
ATOM    463  CA  VAL A  31     -10.757  -9.157  27.477  1.00 64.88           C  
ATOM    464  HA  VAL A  31     -11.752  -9.313  27.063  1.00 64.88           H  
ATOM    465  C   VAL A  31     -10.480 -10.350  28.381  1.00 64.88           C  
ATOM    466  CB  VAL A  31      -9.823  -9.087  26.253  1.00 64.88           C  
ATOM    467  HB  VAL A  31      -9.910 -10.027  25.707  1.00 64.88           H  
ATOM    468  O   VAL A  31      -9.611 -10.307  29.249  1.00 64.88           O  
ATOM    469  CG1 VAL A  31     -10.255  -7.948  25.317  1.00 64.88           C  
ATOM    470 HG11 VAL A  31     -10.204  -6.986  25.828  1.00 64.88           H  
ATOM    471 HG12 VAL A  31      -9.586  -7.892  24.459  1.00 64.88           H  
ATOM    472 HG13 VAL A  31     -11.276  -8.116  24.973  1.00 64.88           H  
ATOM    473  CG2 VAL A  31      -8.348  -8.886  26.614  1.00 64.88           C  
ATOM    474 HG21 VAL A  31      -8.211  -7.945  27.147  1.00 64.88           H  
ATOM    475 HG22 VAL A  31      -7.995  -9.707  27.239  1.00 64.88           H  
ATOM    476 HG23 VAL A  31      -7.747  -8.865  25.705  1.00 64.88           H  
ATOM    477  N   LYS A  32     -11.238 -11.433  28.195  1.00 72.24           N  
ATOM    478  H   LYS A  32     -11.962 -11.369  27.493  1.00 72.24           H  
ATOM    479  CA  LYS A  32     -11.064 -12.678  28.966  1.00 72.24           C  
ATOM    480  HA  LYS A  32     -10.754 -12.424  29.980  1.00 72.24           H  
ATOM    481  C   LYS A  32      -9.962 -13.563  28.390  1.00 72.24           C  
ATOM    482  CB  LYS A  32     -12.403 -13.423  29.022  1.00 72.24           C  
ATOM    483  HB2 LYS A  32     -13.172 -12.748  29.400  1.00 72.24           H  
ATOM    484  HB3 LYS A  32     -12.688 -13.732  28.016  1.00 72.24           H  
ATOM    485  O   LYS A  32      -9.246 -14.236  29.127  1.00 72.24           O  
ATOM    486  CG  LYS A  32     -12.325 -14.658  29.931  1.00 72.24           C  
ATOM    487  HG2 LYS A  32     -11.991 -14.359  30.924  1.00 72.24           H  
ATOM    488  HG3 LYS A  32     -11.618 -15.376  29.516  1.00 72.24           H  
ATOM    489  CD  LYS A  32     -13.693 -15.332  30.038  1.00 72.24           C  
ATOM    490  HD2 LYS A  32     -14.398 -14.640  30.499  1.00 72.24           H  
ATOM    491  HD3 LYS A  32     -14.044 -15.587  29.038  1.00 72.24           H  
ATOM    492  CE  LYS A  32     -13.571 -16.602  30.884  1.00 72.24           C  
ATOM    493  HE2 LYS A  32     -13.198 -16.328  31.870  1.00 72.24           H  
ATOM    494  HE3 LYS A  32     -12.836 -17.259  30.418  1.00 72.24           H  
ATOM    495  NZ  LYS A  32     -14.879 -17.292  30.999  1.00 72.24           N  
ATOM    496  HZ1 LYS A  32     -15.222 -17.542  30.082  1.00 72.24           H  
ATOM    497  HZ2 LYS A  32     -14.792 -18.130  31.554  1.00 72.24           H  
ATOM    498  HZ3 LYS A  32     -15.556 -16.682  31.434  1.00 72.24           H  
ATOM    499  N   CYS A  33      -9.874 -13.606  27.068  1.00 84.22           N  
ATOM    500  H   CYS A  33     -10.484 -13.012  26.524  1.00 84.22           H  
ATOM    501  CA  CYS A  33      -8.901 -14.399  26.337  1.00 84.22           C  
ATOM    502  HA  CYS A  33      -7.948 -14.350  26.863  1.00 84.22           H  
ATOM    503  C   CYS A  33      -8.683 -13.820  24.938  1.00 84.22           C  
ATOM    504  CB  CYS A  33      -9.346 -15.872  26.274  1.00 84.22           C  
ATOM    505  HB2 CYS A  33      -8.594 -16.446  25.733  1.00 84.22           H  
ATOM    506  HB3 CYS A  33      -9.422 -16.272  27.284  1.00 84.22           H  
ATOM    507  O   CYS A  33      -9.507 -13.054  24.427  1.00 84.22           O  
ATOM    508  SG  CYS A  33     -10.937 -16.053  25.427  1.00 84.22           S  
ATOM    509  HG  CYS A  33     -10.786 -17.319  25.027  1.00 84.22           H  
ATOM    510  N   ILE A  34      -7.567 -14.224  24.340  1.00 88.54           N  
ATOM    511  H   ILE A  34      -6.979 -14.891  24.819  1.00 88.54           H  
ATOM    512  CA  ILE A  34      -7.196 -13.941  22.957  1.00 88.54           C  
ATOM    513  HA  ILE A  34      -7.963 -13.322  22.492  1.00 88.54           H  
ATOM    514  C   ILE A  34      -7.138 -15.285  22.234  1.00 88.54           C  
ATOM    515  CB  ILE A  34      -5.848 -13.186  22.890  1.00 88.54           C  
ATOM    516  HB  ILE A  34      -5.072 -13.834  23.296  1.00 88.54           H  
ATOM    517  O   ILE A  34      -6.538 -16.231  22.749  1.00 88.54           O  
ATOM    518  CG1 ILE A  34      -5.890 -11.898  23.751  1.00 88.54           C  
ATOM    519 HG12 ILE A  34      -6.672 -11.234  23.383  1.00 88.54           H  
ATOM    520 HG13 ILE A  34      -6.140 -12.156  24.780  1.00 88.54           H  
ATOM    521  CG2 ILE A  34      -5.494 -12.879  21.422  1.00 88.54           C  
ATOM    522 HG21 ILE A  34      -5.419 -13.800  20.843  1.00 88.54           H  
ATOM    523 HG22 ILE A  34      -4.527 -12.380  21.358  1.00 88.54           H  
ATOM    524 HG23 ILE A  34      -6.258 -12.241  20.977  1.00 88.54           H  
ATOM    525  CD1 ILE A  34      -4.572 -11.119  23.808  1.00 88.54           C  
ATOM    526 HD11 ILE A  34      -4.673 -10.299  24.519  1.00 88.54           H  
ATOM    527 HD12 ILE A  34      -4.333 -10.696  22.832  1.00 88.54           H  
ATOM    528 HD13 ILE A  34      -3.766 -11.776  24.135  1.00 88.54           H  
ATOM    529  N   THR A  35      -7.747 -15.370  21.055  1.00 93.22           N  
ATOM    530  H   THR A  35      -8.203 -14.546  20.690  1.00 93.22           H  
ATOM    531  CA  THR A  35      -7.823 -16.600  20.263  1.00 93.22           C  
ATOM    532  HA  THR A  35      -7.233 -17.379  20.744  1.00 93.22           H  
ATOM    533  C   THR A  35      -7.253 -16.356  18.872  1.00 93.22           C  
ATOM    534  CB  THR A  35      -9.271 -17.110  20.166  1.00 93.22           C  
ATOM    535  HB  THR A  35      -9.862 -16.407  19.579  1.00 93.22           H  
ATOM    536  O   THR A  35      -7.584 -15.367  18.222  1.00 93.22           O  
ATOM    537  CG2 THR A  35      -9.363 -18.496  19.526  1.00 93.22           C  
ATOM    538 HG21 THR A  35      -9.045 -18.451  18.484  1.00 93.22           H  
ATOM    539 HG22 THR A  35      -8.731 -19.200  20.068  1.00 93.22           H  
ATOM    540 HG23 THR A  35     -10.396 -18.843  19.557  1.00 93.22           H  
ATOM    541  OG1 THR A  35      -9.856 -17.229  21.446  1.00 93.22           O  
ATOM    542  HG1 THR A  35     -10.761 -16.920  21.368  1.00 93.22           H  
ATOM    543  N   THR A  36      -6.423 -17.280  18.390  1.00 95.80           N  
ATOM    544  H   THR A  36      -6.164 -18.057  18.980  1.00 95.80           H  
ATOM    545  CA  THR A  36      -6.002 -17.328  16.983  1.00 95.80           C  
ATOM    546  HA  THR A  36      -6.032 -16.325  16.557  1.00 95.80           H  
ATOM    547  C   THR A  36      -6.968 -18.216  16.208  1.00 95.80           C  
ATOM    548  CB  THR A  36      -4.564 -17.843  16.849  1.00 95.80           C  
ATOM    549  HB  THR A  36      -4.504 -18.861  17.234  1.00 95.80           H  
ATOM    550  O   THR A  36      -7.249 -19.339  16.630  1.00 95.80           O  
ATOM    551  CG2 THR A  36      -4.066 -17.822  15.406  1.00 95.80           C  
ATOM    552 HG21 THR A  36      -4.184 -16.826  14.980  1.00 95.80           H  
ATOM    553 HG22 THR A  36      -3.016 -18.111  15.367  1.00 95.80           H  
ATOM    554 HG23 THR A  36      -4.635 -18.539  14.814  1.00 95.80           H  
ATOM    555  OG1 THR A  36      -3.688 -17.024  17.591  1.00 95.80           O  
ATOM    556  HG1 THR A  36      -2.805 -17.382  17.475  1.00 95.80           H  
ATOM    557  N   ARG A  37      -7.487 -17.723  15.082  1.00 95.53           N  
ATOM    558  H   ARG A  37      -7.213 -16.795  14.794  1.00 95.53           H  
ATOM    559  CA  ARG A  37      -8.476 -18.415  14.247  1.00 95.53           C  
ATOM    560  HA  ARG A  37      -8.591 -19.441  14.596  1.00 95.53           H  
ATOM    561  C   ARG A  37      -8.012 -18.491  12.796  1.00 95.53           C  
ATOM    562  CB  ARG A  37      -9.833 -17.700  14.350  1.00 95.53           C  
ATOM    563  HB2 ARG A  37      -9.696 -16.651  14.085  1.00 95.53           H  
ATOM    564  HB3 ARG A  37     -10.522 -18.150  13.635  1.00 95.53           H  
ATOM    565  O   ARG A  37      -7.342 -17.585  12.305  1.00 95.53           O  
ATOM    566  CG  ARG A  37     -10.453 -17.783  15.753  1.00 95.53           C  
ATOM    567  HG2 ARG A  37      -9.816 -17.262  16.468  1.00 95.53           H  
ATOM    568  HG3 ARG A  37     -10.527 -18.831  16.045  1.00 95.53           H  
ATOM    569  CD  ARG A  37     -11.848 -17.138  15.779  1.00 95.53           C  
ATOM    570  HD2 ARG A  37     -12.463 -17.554  14.982  1.00 95.53           H  
ATOM    571  HD3 ARG A  37     -11.738 -16.072  15.584  1.00 95.53           H  
ATOM    572  NE  ARG A  37     -12.515 -17.322  17.084  1.00 95.53           N  
ATOM    573  HE  ARG A  37     -12.570 -16.526  17.702  1.00 95.53           H  
ATOM    574  NH1 ARG A  37     -13.232 -19.479  16.801  1.00 95.53           N  
ATOM    575 HH11 ARG A  37     -12.893 -19.435  15.851  1.00 95.53           H  
ATOM    576 HH12 ARG A  37     -13.646 -20.318  17.182  1.00 95.53           H  
ATOM    577  NH2 ARG A  37     -13.522 -18.471  18.766  1.00 95.53           N  
ATOM    578 HH21 ARG A  37     -13.484 -17.642  19.342  1.00 95.53           H  
ATOM    579 HH22 ARG A  37     -13.941 -19.299  19.164  1.00 95.53           H  
ATOM    580  CZ  ARG A  37     -13.087 -18.416  17.544  1.00 95.53           C  
ATOM    581  N   GLU A  38      -8.403 -19.568  12.124  1.00 94.60           N  
ATOM    582  H   GLU A  38      -8.974 -20.255  12.596  1.00 94.60           H  
ATOM    583  CA  GLU A  38      -8.210 -19.762  10.685  1.00 94.60           C  
ATOM    584  HA  GLU A  38      -7.366 -19.157  10.353  1.00 94.60           H  
ATOM    585  C   GLU A  38      -9.468 -19.307   9.931  1.00 94.60           C  
ATOM    586  CB  GLU A  38      -7.866 -21.237  10.400  1.00 94.60           C  
ATOM    587  HB2 GLU A  38      -7.114 -21.566  11.117  1.00 94.60           H  
ATOM    588  HB3 GLU A  38      -8.757 -21.850  10.538  1.00 94.60           H  
ATOM    589  O   GLU A  38     -10.596 -19.575  10.356  1.00 94.60           O  
ATOM    590  CG  GLU A  38      -7.315 -21.445   8.981  1.00 94.60           C  
ATOM    591  HG2 GLU A  38      -8.067 -21.121   8.261  1.00 94.60           H  
ATOM    592  HG3 GLU A  38      -6.438 -20.810   8.851  1.00 94.60           H  
ATOM    593  CD  GLU A  38      -6.917 -22.903   8.681  1.00 94.60           C  
ATOM    594  OE1 GLU A  38      -7.109 -23.333   7.523  1.00 94.60           O  
ATOM    595  OE2 GLU A  38      -6.324 -23.577   9.558  1.00 94.60           O  
ATOM    596  N   GLY A  39      -9.282 -18.596   8.821  1.00 93.42           N  
ATOM    597  H   GLY A  39      -8.332 -18.412   8.532  1.00 93.42           H  
ATOM    598  CA  GLY A  39     -10.355 -18.244   7.898  1.00 93.42           C  
ATOM    599  HA2 GLY A  39      -9.988 -17.515   7.174  1.00 93.42           H  
ATOM    600  HA3 GLY A  39     -11.178 -17.796   8.455  1.00 93.42           H  
ATOM    601  C   GLY A  39     -10.870 -19.466   7.136  1.00 93.42           C  
ATOM    602  O   GLY A  39     -10.108 -20.346   6.747  1.00 93.42           O  
ATOM    603  N   VAL A  40     -12.174 -19.508   6.878  1.00 91.69           N  
ATOM    604  H   VAL A  40     -12.737 -18.724   7.174  1.00 91.69           H  
ATOM    605  CA  VAL A  40     -12.841 -20.612   6.181  1.00 91.69           C  
ATOM    606  HA  VAL A  40     -12.222 -21.506   6.263  1.00 91.69           H  
ATOM    607  C   VAL A  40     -12.995 -20.268   4.701  1.00 91.69           C  
ATOM    608  CB  VAL A  40     -14.199 -20.930   6.834  1.00 91.69           C  
ATOM    609  HB  VAL A  40     -14.859 -20.069   6.731  1.00 91.69           H  
ATOM    610  O   VAL A  40     -13.644 -19.281   4.352  1.00 91.69           O  
ATOM    611  CG1 VAL A  40     -14.864 -22.140   6.165  1.00 91.69           C  
ATOM    612 HG11 VAL A  40     -14.211 -23.011   6.231  1.00 91.69           H  
ATOM    613 HG12 VAL A  40     -15.808 -22.364   6.662  1.00 91.69           H  
ATOM    614 HG13 VAL A  40     -15.073 -21.928   5.117  1.00 91.69           H  
ATOM    615  CG2 VAL A  40     -14.046 -21.243   8.330  1.00 91.69           C  
ATOM    616 HG21 VAL A  40     -13.355 -22.075   8.468  1.00 91.69           H  
ATOM    617 HG22 VAL A  40     -13.658 -20.374   8.861  1.00 91.69           H  
ATOM    618 HG23 VAL A  40     -15.014 -21.503   8.758  1.00 91.69           H  
ATOM    619  N   VAL A  41     -12.427 -21.085   3.814  1.00 86.65           N  
ATOM    620  H   VAL A  41     -11.899 -21.875   4.156  1.00 86.65           H  
ATOM    621  CA  VAL A  41     -12.589 -20.926   2.360  1.00 86.65           C  
ATOM    622  HA  VAL A  41     -12.522 -19.864   2.121  1.00 86.65           H  
ATOM    623  C   VAL A  41     -13.979 -21.420   1.944  1.00 86.65           C  
ATOM    624  CB  VAL A  41     -11.471 -21.646   1.580  1.00 86.65           C  
ATOM    625  HB  VAL A  41     -11.548 -22.721   1.745  1.00 86.65           H  
ATOM    626  O   VAL A  41     -14.366 -22.548   2.247  1.00 86.65           O  
ATOM    627  CG1 VAL A  41     -11.580 -21.369   0.074  1.00 86.65           C  
ATOM    628 HG11 VAL A  41     -10.760 -21.856  -0.454  1.00 86.65           H  
ATOM    629 HG12 VAL A  41     -12.512 -21.776  -0.318  1.00 86.65           H  
ATOM    630 HG13 VAL A  41     -11.544 -20.296  -0.117  1.00 86.65           H  
ATOM    631  CG2 VAL A  41     -10.078 -21.183   2.034  1.00 86.65           C  
ATOM    632 HG21 VAL A  41      -9.313 -21.689   1.446  1.00 86.65           H  
ATOM    633 HG22 VAL A  41      -9.915 -21.436   3.082  1.00 86.65           H  
ATOM    634 HG23 VAL A  41      -9.977 -20.105   1.908  1.00 86.65           H  
ATOM    635  N   GLY A  42     -14.758 -20.579   1.262  1.00 72.72           N  
ATOM    636  H   GLY A  42     -14.390 -19.668   1.026  1.00 72.72           H  
ATOM    637  CA  GLY A  42     -16.134 -20.909   0.887  1.00 72.72           C  
ATOM    638  HA2 GLY A  42     -16.643 -21.356   1.741  1.00 72.72           H  
ATOM    639  HA3 GLY A  42     -16.660 -19.990   0.628  1.00 72.72           H  
ATOM    640  C   GLY A  42     -16.230 -21.860  -0.312  1.00 72.72           C  
ATOM    641  O   GLY A  42     -15.933 -21.450  -1.429  1.00 72.72           O  
ATOM    642  N   GLY A  43     -16.705 -23.095  -0.095  1.00 64.44           N  
ATOM    643  H   GLY A  43     -16.770 -23.387   0.870  1.00 64.44           H  
ATOM    644  CA  GLY A  43     -17.353 -23.961  -1.102  1.00 64.44           C  
ATOM    645  HA2 GLY A  43     -17.582 -24.915  -0.627  1.00 64.44           H  
ATOM    646  HA3 GLY A  43     -18.298 -23.501  -1.390  1.00 64.44           H  
ATOM    647  C   GLY A  43     -16.592 -24.281  -2.401  1.00 64.44           C  
ATOM    648  O   GLY A  43     -17.223 -24.693  -3.372  1.00 64.44           O  
ATOM    649  N   GLY A  44     -15.273 -24.096  -2.451  1.00 64.59           N  
ATOM    650  H   GLY A  44     -14.807 -23.779  -1.613  1.00 64.59           H  
ATOM    651  CA  GLY A  44     -14.453 -24.260  -3.656  1.00 64.59           C  
ATOM    652  HA2 GLY A  44     -14.942 -24.944  -4.349  1.00 64.59           H  
ATOM    653  HA3 GLY A  44     -14.354 -23.289  -4.141  1.00 64.59           H  
ATOM    654  C   GLY A  44     -13.054 -24.806  -3.354  1.00 64.59           C  
ATOM    655  O   GLY A  44     -12.795 -25.218  -2.223  1.00 64.59           O  
ATOM    656  N   PRO A  45     -12.146 -24.832  -4.352  1.00 75.07           N  
ATOM    657  CA  PRO A  45     -10.779 -25.299  -4.151  1.00 75.07           C  
ATOM    658  HA  PRO A  45     -10.812 -26.349  -3.861  1.00 75.07           H  
ATOM    659  C   PRO A  45     -10.072 -24.494  -3.061  1.00 75.07           C  
ATOM    660  CB  PRO A  45     -10.066 -25.166  -5.502  1.00 75.07           C  
ATOM    661  HB2 PRO A  45      -9.511 -24.229  -5.549  1.00 75.07           H  
ATOM    662  HB3 PRO A  45      -9.397 -26.007  -5.684  1.00 75.07           H  
ATOM    663  O   PRO A  45     -10.251 -23.278  -2.971  1.00 75.07           O  
ATOM    664  CG  PRO A  45     -11.214 -25.134  -6.510  1.00 75.07           C  
ATOM    665  HG2 PRO A  45     -11.496 -26.157  -6.762  1.00 75.07           H  
ATOM    666  HG3 PRO A  45     -10.953 -24.586  -7.415  1.00 75.07           H  
ATOM    667  CD  PRO A  45     -12.363 -24.476  -5.743  1.00 75.07           C  
ATOM    668  HD2 PRO A  45     -12.328 -23.392  -5.848  1.00 75.07           H  
ATOM    669  HD3 PRO A  45     -13.317 -24.855  -6.109  1.00 75.07           H  
ATOM    670  N   GLU A  46      -9.242 -25.176  -2.276  1.00 86.08           N  
ATOM    671  H   GLU A  46      -9.195 -26.181  -2.369  1.00 86.08           H  
ATOM    672  CA  GLU A  46      -8.437 -24.563  -1.221  1.00 86.08           C  
ATOM    673  HA  GLU A  46      -9.101 -24.203  -0.436  1.00 86.08           H  
ATOM    674  C   GLU A  46      -7.618 -23.379  -1.751  1.00 86.08           C  
ATOM    675  CB  GLU A  46      -7.483 -25.604  -0.624  1.00 86.08           C  
ATOM    676  HB2 GLU A  46      -6.836 -25.109   0.100  1.00 86.08           H  
ATOM    677  HB3 GLU A  46      -6.865 -26.001  -1.429  1.00 86.08           H  
ATOM    678  O   GLU A  46      -7.187 -23.364  -2.912  1.00 86.08           O  
ATOM    679  CG  GLU A  46      -8.219 -26.755   0.082  1.00 86.08           C  
ATOM    680  HG2 GLU A  46      -8.812 -26.339   0.896  1.00 86.08           H  
ATOM    681  HG3 GLU A  46      -8.899 -27.230  -0.625  1.00 86.08           H  
ATOM    682  CD  GLU A  46      -7.259 -27.821   0.631  1.00 86.08           C  
ATOM    683  OE1 GLU A  46      -7.758 -28.722   1.338  1.00 86.08           O  
ATOM    684  OE2 GLU A  46      -6.055 -27.746   0.297  1.00 86.08           O  
ATOM    685  N   LEU A  47      -7.351 -22.405  -0.876  1.00 90.09           N  
ATOM    686  H   LEU A  47      -7.702 -22.502   0.066  1.00 90.09           H  
ATOM    687  CA  LEU A  47      -6.582 -21.200  -1.195  1.00 90.09           C  
ATOM    688  HA  LEU A  47      -7.171 -20.592  -1.882  1.00 90.09           H  
ATOM    689  C   LEU A  47      -5.253 -21.540  -1.894  1.00 90.09           C  
ATOM    690  CB  LEU A  47      -6.369 -20.425   0.122  1.00 90.09           C  
ATOM    691  HB2 LEU A  47      -5.838 -21.070   0.822  1.00 90.09           H  
ATOM    692  HB3 LEU A  47      -7.344 -20.202   0.553  1.00 90.09           H  
ATOM    693  O   LEU A  47      -4.902 -20.931  -2.900  1.00 90.09           O  
ATOM    694  CG  LEU A  47      -5.583 -19.107  -0.006  1.00 90.09           C  
ATOM    695  HG  LEU A  47      -4.582 -19.312  -0.385  1.00 90.09           H  
ATOM    696  CD1 LEU A  47      -6.278 -18.124  -0.943  1.00 90.09           C  
ATOM    697 HD11 LEU A  47      -7.312 -17.967  -0.636  1.00 90.09           H  
ATOM    698 HD12 LEU A  47      -5.748 -17.172  -0.945  1.00 90.09           H  
ATOM    699 HD13 LEU A  47      -6.246 -18.533  -1.953  1.00 90.09           H  
ATOM    700  CD2 LEU A  47      -5.455 -18.433   1.358  1.00 90.09           C  
ATOM    701 HD21 LEU A  47      -4.970 -19.112   2.059  1.00 90.09           H  
ATOM    702 HD22 LEU A  47      -4.852 -17.529   1.274  1.00 90.09           H  
ATOM    703 HD23 LEU A  47      -6.443 -18.178   1.740  1.00 90.09           H  
ATOM    704  N   THR A  48      -4.556 -22.578  -1.432  1.00 92.78           N  
ATOM    705  H   THR A  48      -4.868 -23.026  -0.582  1.00 92.78           H  
ATOM    706  CA  THR A  48      -3.315 -23.086  -2.039  1.00 92.78           C  
ATOM    707  HA  THR A  48      -2.557 -22.303  -2.013  1.00 92.78           H  
ATOM    708  C   THR A  48      -3.491 -23.522  -3.492  1.00 92.78           C  
ATOM    709  CB  THR A  48      -2.819 -24.289  -1.230  1.00 92.78           C  
ATOM    710  HB  THR A  48      -3.516 -25.120  -1.341  1.00 92.78           H  
ATOM    711  O   THR A  48      -2.683 -23.168  -4.353  1.00 92.78           O  
ATOM    712  CG2 THR A  48      -1.424 -24.745  -1.636  1.00 92.78           C  
ATOM    713 HG21 THR A  48      -1.413 -25.068  -2.677  1.00 92.78           H  
ATOM    714 HG22 THR A  48      -1.142 -25.597  -1.018  1.00 92.78           H  
ATOM    715 HG23 THR A  48      -0.704 -23.940  -1.493  1.00 92.78           H  
ATOM    716  OG1 THR A  48      -2.767 -23.924   0.123  1.00 92.78           O  
ATOM    717  HG1 THR A  48      -2.135 -23.208   0.214  1.00 92.78           H  
ATOM    718  N   THR A  49      -4.560 -24.264  -3.788  1.00 91.58           N  
ATOM    719  H   THR A  49      -5.247 -24.422  -3.064  1.00 91.58           H  
ATOM    720  CA  THR A  49      -4.858 -24.733  -5.149  1.00 91.58           C  
ATOM    721  HA  THR A  49      -3.995 -25.271  -5.541  1.00 91.58           H  
ATOM    722  C   THR A  49      -5.127 -23.548  -6.072  1.00 91.58           C  
ATOM    723  CB  THR A  49      -6.058 -25.694  -5.147  1.00 91.58           C  
ATOM    724  HB  THR A  49      -6.937 -25.205  -4.727  1.00 91.58           H  
ATOM    725  O   THR A  49      -4.624 -23.498  -7.194  1.00 91.58           O  
ATOM    726  CG2 THR A  49      -6.394 -26.208  -6.548  1.00 91.58           C  
ATOM    727 HG21 THR A  49      -6.780 -25.399  -7.167  1.00 91.58           H  
ATOM    728 HG22 THR A  49      -5.502 -26.630  -7.012  1.00 91.58           H  
ATOM    729 HG23 THR A  49      -7.156 -26.984  -6.475  1.00 91.58           H  
ATOM    730  OG1 THR A  49      -5.750 -26.838  -4.386  1.00 91.58           O  
ATOM    731  HG1 THR A  49      -5.859 -26.658  -3.449  1.00 91.58           H  
ATOM    732  N   GLN A  50      -5.865 -22.554  -5.579  1.00 90.41           N  
ATOM    733  H   GLN A  50      -6.219 -22.643  -4.637  1.00 90.41           H  
ATOM    734  CA  GLN A  50      -6.189 -21.343  -6.328  1.00 90.41           C  
ATOM    735  HA  GLN A  50      -6.614 -21.621  -7.292  1.00 90.41           H  
ATOM    736  C   GLN A  50      -4.952 -20.485  -6.613  1.00 90.41           C  
ATOM    737  CB  GLN A  50      -7.228 -20.541  -5.540  1.00 90.41           C  
ATOM    738  HB2 GLN A  50      -6.869 -20.385  -4.523  1.00 90.41           H  
ATOM    739  HB3 GLN A  50      -7.350 -19.567  -6.013  1.00 90.41           H  
ATOM    740  O   GLN A  50      -4.755 -20.057  -7.751  1.00 90.41           O  
ATOM    741  CG  GLN A  50      -8.592 -21.241  -5.477  1.00 90.41           C  
ATOM    742  HG2 GLN A  50      -9.213 -20.751  -4.727  1.00 90.41           H  
ATOM    743  HG3 GLN A  50      -8.463 -22.274  -5.153  1.00 90.41           H  
ATOM    744  CD  GLN A  50      -9.334 -21.203  -6.806  1.00 90.41           C  
ATOM    745  NE2 GLN A  50     -10.404 -21.948  -6.934  1.00 90.41           N  
ATOM    746 HE21 GLN A  50     -10.733 -22.478  -6.140  1.00 90.41           H  
ATOM    747 HE22 GLN A  50     -10.902 -21.869  -7.810  1.00 90.41           H  
ATOM    748  OE1 GLN A  50      -8.991 -20.496  -7.741  1.00 90.41           O  
ATOM    749  N   LEU A  51      -4.075 -20.280  -5.627  1.00 92.36           N  
ATOM    750  H   LEU A  51      -4.299 -20.627  -4.705  1.00 92.36           H  
ATOM    751  CA  LEU A  51      -2.850 -19.493  -5.804  1.00 92.36           C  
ATOM    752  HA  LEU A  51      -3.119 -18.525  -6.227  1.00 92.36           H  
ATOM    753  C   LEU A  51      -1.877 -20.130  -6.808  1.00 92.36           C  
ATOM    754  CB  LEU A  51      -2.182 -19.276  -4.436  1.00 92.36           C  
ATOM    755  HB2 LEU A  51      -1.186 -18.865  -4.600  1.00 92.36           H  
ATOM    756  HB3 LEU A  51      -2.064 -20.242  -3.945  1.00 92.36           H  
ATOM    757  O   LEU A  51      -1.248 -19.408  -7.587  1.00 92.36           O  
ATOM    758  CG  LEU A  51      -2.945 -18.320  -3.496  1.00 92.36           C  
ATOM    759  HG  LEU A  51      -3.945 -18.703  -3.291  1.00 92.36           H  
ATOM    760  CD1 LEU A  51      -2.183 -18.212  -2.177  1.00 92.36           C  
ATOM    761 HD11 LEU A  51      -2.080 -19.206  -1.742  1.00 92.36           H  
ATOM    762 HD12 LEU A  51      -2.734 -17.581  -1.481  1.00 92.36           H  
ATOM    763 HD13 LEU A  51      -1.193 -17.790  -2.346  1.00 92.36           H  
ATOM    764  CD2 LEU A  51      -3.096 -16.919  -4.089  1.00 92.36           C  
ATOM    765 HD21 LEU A  51      -3.814 -16.935  -4.909  1.00 92.36           H  
ATOM    766 HD22 LEU A  51      -2.127 -16.574  -4.450  1.00 92.36           H  
ATOM    767 HD23 LEU A  51      -3.464 -16.234  -3.325  1.00 92.36           H  
ATOM    768  N   ASN A  52      -1.817 -21.463  -6.858  1.00 92.57           N  
ATOM    769  H   ASN A  52      -2.338 -21.985  -6.168  1.00 92.57           H  
ATOM    770  CA  ASN A  52      -1.032 -22.207  -7.847  1.00 92.57           C  
ATOM    771  HA  ASN A  52      -0.079 -21.700  -8.001  1.00 92.57           H  
ATOM    772  C   ASN A  52      -1.698 -22.310  -9.233  1.00 92.57           C  
ATOM    773  CB  ASN A  52      -0.758 -23.610  -7.290  1.00 92.57           C  
ATOM    774  HB2 ASN A  52      -0.380 -24.247  -8.090  1.00 92.57           H  
ATOM    775  HB3 ASN A  52      -1.693 -24.045  -6.936  1.00 92.57           H  
ATOM    776  O   ASN A  52      -1.039 -22.718 -10.189  1.00 92.57           O  
ATOM    777  CG  ASN A  52       0.281 -23.641  -6.187  1.00 92.57           C  
ATOM    778  ND2 ASN A  52       0.075 -24.499  -5.222  1.00 92.57           N  
ATOM    779 HD21 ASN A  52      -0.828 -24.941  -5.128  1.00 92.57           H  
ATOM    780 HD22 ASN A  52       0.739 -24.563  -4.463  1.00 92.57           H  
ATOM    781  OD1 ASN A  52       1.310 -22.979  -6.226  1.00 92.57           O  
ATOM    782  N   SER A  53      -2.987 -21.982  -9.364  1.00 89.76           N  
ATOM    783  H   SER A  53      -3.495 -21.663  -8.551  1.00 89.76           H  
ATOM    784  CA  SER A  53      -3.705 -22.112 -10.635  1.00 89.76           C  
ATOM    785  HA  SER A  53      -3.484 -23.105 -11.027  1.00 89.76           H  
ATOM    786  C   SER A  53      -3.230 -21.092 -11.676  1.00 89.76           C  
ATOM    787  CB  SER A  53      -5.224 -22.049 -10.436  1.00 89.76           C  
ATOM    788  HB2 SER A  53      -5.710 -22.385 -11.352  1.00 89.76           H  
ATOM    789  HB3 SER A  53      -5.518 -22.718  -9.626  1.00 89.76           H  
ATOM    790  O   SER A  53      -2.886 -19.950 -11.356  1.00 89.76           O  
ATOM    791  OG  SER A  53      -5.666 -20.739 -10.154  1.00 89.76           O  
ATOM    792  HG  SER A  53      -5.324 -20.463  -9.301  1.00 89.76           H  
ATOM    793  N   SER A  54      -3.219 -21.503 -12.946  1.00 84.60           N  
ATOM    794  H   SER A  54      -3.575 -22.424 -13.157  1.00 84.60           H  
ATOM    795  CA  SER A  54      -2.926 -20.599 -14.061  1.00 84.60           C  
ATOM    796  HA  SER A  54      -2.055 -19.993 -13.810  1.00 84.60           H  
ATOM    797  C   SER A  54      -4.117 -19.668 -14.310  1.00 84.60           C  
ATOM    798  CB  SER A  54      -2.599 -21.399 -15.324  1.00 84.60           C  
ATOM    799  HB2 SER A  54      -2.476 -20.719 -16.167  1.00 84.60           H  
ATOM    800  HB3 SER A  54      -3.414 -22.088 -15.544  1.00 84.60           H  
ATOM    801  O   SER A  54      -5.224 -20.138 -14.554  1.00 84.60           O  
ATOM    802  OG  SER A  54      -1.398 -22.121 -15.136  1.00 84.60           O  
ATOM    803  HG  SER A  54      -1.337 -22.395 -14.218  1.00 84.60           H  
ATOM    804  N   GLY A  55      -3.877 -18.355 -14.281  1.00 86.46           N  
ATOM    805  H   GLY A  55      -2.971 -18.056 -13.950  1.00 86.46           H  
ATOM    806  CA  GLY A  55      -4.888 -17.319 -14.530  1.00 86.46           C  
ATOM    807  HA2 GLY A  55      -4.492 -16.598 -15.245  1.00 86.46           H  
ATOM    808  HA3 GLY A  55      -5.775 -17.767 -14.977  1.00 86.46           H  
ATOM    809  C   GLY A  55      -5.326 -16.551 -13.279  1.00 86.46           C  
ATOM    810  O   GLY A  55      -4.750 -16.703 -12.200  1.00 86.46           O  
ATOM    811  N   THR A  56      -6.329 -15.693 -13.458  1.00 90.23           N  
ATOM    812  H   THR A  56      -6.752 -15.639 -14.374  1.00 90.23           H  
ATOM    813  CA  THR A  56      -6.956 -14.890 -12.399  1.00 90.23           C  
ATOM    814  HA  THR A  56      -6.263 -14.794 -11.563  1.00 90.23           H  
ATOM    815  C   THR A  56      -8.212 -15.583 -11.884  1.00 90.23           C  
ATOM    816  CB  THR A  56      -7.265 -13.472 -12.904  1.00 90.23           C  
ATOM    817  HB  THR A  56      -7.657 -13.523 -13.920  1.00 90.23           H  
ATOM    818  O   THR A  56      -9.049 -16.040 -12.658  1.00 90.23           O  
ATOM    819  CG2 THR A  56      -8.245 -12.674 -12.042  1.00 90.23           C  
ATOM    820 HG21 THR A  56      -8.171 -11.611 -12.272  1.00 90.23           H  
ATOM    821 HG22 THR A  56      -9.262 -12.998 -12.264  1.00 90.23           H  
ATOM    822 HG23 THR A  56      -8.062 -12.837 -10.980  1.00 90.23           H  
ATOM    823  OG1 THR A  56      -6.066 -12.742 -12.912  1.00 90.23           O  
ATOM    824  HG1 THR A  56      -5.955 -12.449 -12.005  1.00 90.23           H  
ATOM    825  N   THR A  57      -8.348 -15.634 -10.565  1.00 89.94           N  
ATOM    826  H   THR A  57      -7.613 -15.233 -10.000  1.00 89.94           H  
ATOM    827  CA  THR A  57      -9.447 -16.273  -9.840  1.00 89.94           C  
ATOM    828  HA  THR A  57     -10.309 -16.357 -10.502  1.00 89.94           H  
ATOM    829  C   THR A  57      -9.853 -15.418  -8.645  1.00 89.94           C  
ATOM    830  CB  THR A  57      -9.070 -17.689  -9.366  1.00 89.94           C  
ATOM    831  HB  THR A  57      -9.915 -18.102  -8.815  1.00 89.94           H  
ATOM    832  O   THR A  57      -9.010 -14.778  -8.015  1.00 89.94           O  
ATOM    833  CG2 THR A  57      -8.756 -18.621 -10.537  1.00 89.94           C  
ATOM    834 HG21 THR A  57      -9.560 -18.579 -11.272  1.00 89.94           H  
ATOM    835 HG22 THR A  57      -8.661 -19.646 -10.179  1.00 89.94           H  
ATOM    836 HG23 THR A  57      -7.819 -18.331 -11.013  1.00 89.94           H  
ATOM    837  OG1 THR A  57      -7.935 -17.690  -8.525  1.00 89.94           O  
ATOM    838  HG1 THR A  57      -7.870 -18.597  -8.218  1.00 89.94           H  
ATOM    839  N   THR A  58     -11.144 -15.406  -8.317  1.00 90.11           N  
ATOM    840  H   THR A  58     -11.799 -15.930  -8.879  1.00 90.11           H  
ATOM    841  CA  THR A  58     -11.660 -14.776  -7.095  1.00 90.11           C  
ATOM    842  HA  THR A  58     -10.920 -14.076  -6.706  1.00 90.11           H  
ATOM    843  C   THR A  58     -11.894 -15.846  -6.037  1.00 90.11           C  
ATOM    844  CB  THR A  58     -12.932 -13.964  -7.362  1.00 90.11           C  
ATOM    845  HB  THR A  58     -13.704 -14.623  -7.761  1.00 90.11           H  
ATOM    846  O   THR A  58     -12.577 -16.838  -6.280  1.00 90.11           O  
ATOM    847  CG2 THR A  58     -13.469 -13.275  -6.106  1.00 90.11           C  
ATOM    848 HG21 THR A  58     -14.282 -12.602  -6.377  1.00 90.11           H  
ATOM    849 HG22 THR A  58     -12.679 -12.706  -5.616  1.00 90.11           H  
ATOM    850 HG23 THR A  58     -13.857 -14.016  -5.407  1.00 90.11           H  
ATOM    851  OG1 THR A  58     -12.661 -12.955  -8.308  1.00 90.11           O  
ATOM    852  HG1 THR A  58     -12.040 -12.335  -7.920  1.00 90.11           H  
ATOM    853  N   MET A  59     -11.322 -15.636  -4.859  1.00 90.12           N  
ATOM    854  H   MET A  59     -10.786 -14.788  -4.741  1.00 90.12           H  
ATOM    855  CA  MET A  59     -11.357 -16.534  -3.711  1.00 90.12           C  
ATOM    856  HA  MET A  59     -11.877 -17.456  -3.970  1.00 90.12           H  
ATOM    857  C   MET A  59     -12.100 -15.838  -2.574  1.00 90.12           C  
ATOM    858  CB  MET A  59      -9.923 -16.876  -3.283  1.00 90.12           C  
ATOM    859  HB2 MET A  59      -9.419 -15.953  -2.996  1.00 90.12           H  
ATOM    860  HB3 MET A  59      -9.947 -17.529  -2.411  1.00 90.12           H  
ATOM    861  O   MET A  59     -11.783 -14.700  -2.233  1.00 90.12           O  
ATOM    862  CG  MET A  59      -9.113 -17.558  -4.391  1.00 90.12           C  
ATOM    863  HG2 MET A  59      -9.412 -18.606  -4.430  1.00 90.12           H  
ATOM    864  HG3 MET A  59      -9.342 -17.113  -5.359  1.00 90.12           H  
ATOM    865  SD  MET A  59      -7.319 -17.460  -4.170  1.00 90.12           S  
ATOM    866  CE  MET A  59      -7.040 -15.728  -4.605  1.00 90.12           C  
ATOM    867  HE1 MET A  59      -7.497 -15.518  -5.572  1.00 90.12           H  
ATOM    868  HE2 MET A  59      -7.487 -15.078  -3.853  1.00 90.12           H  
ATOM    869  HE3 MET A  59      -5.969 -15.535  -4.657  1.00 90.12           H  
ATOM    870  N   ASN A  60     -13.073 -16.523  -1.976  1.00 91.26           N  
ATOM    871  H   ASN A  60     -13.250 -17.476  -2.261  1.00 91.26           H  
ATOM    872  CA  ASN A  60     -13.838 -15.991  -0.852  1.00 91.26           C  
ATOM    873  HA  ASN A  60     -13.634 -14.925  -0.746  1.00 91.26           H  
ATOM    874  C   ASN A  60     -13.406 -16.685   0.441  1.00 91.26           C  
ATOM    875  CB  ASN A  60     -15.342 -16.129  -1.123  1.00 91.26           C  
ATOM    876  HB2 ASN A  60     -15.894 -15.753  -0.262  1.00 91.26           H  
ATOM    877  HB3 ASN A  60     -15.595 -17.181  -1.257  1.00 91.26           H  
ATOM    878  O   ASN A  60     -13.517 -17.908   0.555  1.00 91.26           O  
ATOM    879  CG  ASN A  60     -15.783 -15.327  -2.335  1.00 91.26           C  
ATOM    880  ND2 ASN A  60     -16.346 -15.972  -3.329  1.00 91.26           N  
ATOM    881 HD21 ASN A  60     -16.591 -15.421  -4.139  1.00 91.26           H  
ATOM    882 HD22 ASN A  60     -16.464 -16.975  -3.293  1.00 91.26           H  
ATOM    883  OD1 ASN A  60     -15.636 -14.119  -2.410  1.00 91.26           O  
ATOM    884  N   VAL A  61     -12.938 -15.900   1.409  1.00 92.77           N  
ATOM    885  H   VAL A  61     -12.910 -14.904   1.243  1.00 92.77           H  
ATOM    886  CA  VAL A  61     -12.525 -16.375   2.734  1.00 92.77           C  
ATOM    887  HA  VAL A  61     -12.691 -17.451   2.798  1.00 92.77           H  
ATOM    888  C   VAL A  61     -13.394 -15.702   3.785  1.00 92.77           C  
ATOM    889  CB  VAL A  61     -11.029 -16.127   3.002  1.00 92.77           C  
ATOM    890  HB  VAL A  61     -10.838 -15.056   3.070  1.00 92.77           H  
ATOM    891  O   VAL A  61     -13.454 -14.479   3.864  1.00 92.77           O  
ATOM    892  CG1 VAL A  61     -10.609 -16.777   4.325  1.00 92.77           C  
ATOM    893 HG11 VAL A  61      -9.547 -16.600   4.496  1.00 92.77           H  
ATOM    894 HG12 VAL A  61     -10.790 -17.852   4.293  1.00 92.77           H  
ATOM    895 HG13 VAL A  61     -11.164 -16.342   5.156  1.00 92.77           H  
ATOM    896  CG2 VAL A  61     -10.143 -16.698   1.885  1.00 92.77           C  
ATOM    897 HG21 VAL A  61      -9.092 -16.574   2.145  1.00 92.77           H  
ATOM    898 HG22 VAL A  61     -10.359 -17.757   1.744  1.00 92.77           H  
ATOM    899 HG23 VAL A  61     -10.329 -16.164   0.953  1.00 92.77           H  
ATOM    900  N   ILE A  62     -14.085 -16.499   4.590  1.00 92.78           N  
ATOM    901  H   ILE A  62     -13.960 -17.497   4.498  1.00 92.78           H  
ATOM    902  CA  ILE A  62     -14.922 -16.022   5.689  1.00 92.78           C  
ATOM    903  HA  ILE A  62     -15.207 -14.986   5.505  1.00 92.78           H  
ATOM    904  C   ILE A  62     -14.091 -16.067   6.966  1.00 92.78           C  
ATOM    905  CB  ILE A  62     -16.216 -16.857   5.807  1.00 92.78           C  
ATOM    906  HB  ILE A  62     -15.949 -17.875   6.091  1.00 92.78           H  
ATOM    907  O   ILE A  62     -13.529 -17.106   7.300  1.00 92.78           O  
ATOM    908  CG1 ILE A  62     -16.945 -16.918   4.442  1.00 92.78           C  
ATOM    909 HG12 ILE A  62     -16.302 -17.423   3.721  1.00 92.78           H  
ATOM    910 HG13 ILE A  62     -17.115 -15.906   4.075  1.00 92.78           H  
ATOM    911  CG2 ILE A  62     -17.109 -16.267   6.917  1.00 92.78           C  
ATOM    912 HG21 ILE A  62     -16.583 -16.267   7.872  1.00 92.78           H  
ATOM    913 HG22 ILE A  62     -18.008 -16.868   7.047  1.00 92.78           H  
ATOM    914 HG23 ILE A  62     -17.391 -15.243   6.671  1.00 92.78           H  
ATOM    915  CD1 ILE A  62     -18.271 -17.686   4.447  1.00 92.78           C  
ATOM    916 HD11 ILE A  62     -19.021 -17.155   5.033  1.00 92.78           H  
ATOM    917 HD12 ILE A  62     -18.119 -18.682   4.863  1.00 92.78           H  
ATOM    918 HD13 ILE A  62     -18.636 -17.781   3.424  1.00 92.78           H  
ATOM    919  N   LEU A  63     -14.032 -14.960   7.695  1.00 93.93           N  
ATOM    920  H   LEU A  63     -14.477 -14.127   7.339  1.00 93.93           H  
ATOM    921  CA  LEU A  63     -13.430 -14.875   9.021  1.00 93.93           C  
ATOM    922  HA  LEU A  63     -12.750 -15.713   9.175  1.00 93.93           H  
ATOM    923  C   LEU A  63     -14.565 -14.942  10.053  1.00 93.93           C  
ATOM    924  CB  LEU A  63     -12.588 -13.595   9.146  1.00 93.93           C  
ATOM    925  HB2 LEU A  63     -13.263 -12.743   9.225  1.00 93.93           H  
ATOM    926  HB3 LEU A  63     -12.028 -13.652  10.079  1.00 93.93           H  
ATOM    927  O   LEU A  63     -15.201 -13.919  10.328  1.00 93.93           O  
ATOM    928  CG  LEU A  63     -11.611 -13.312   7.991  1.00 93.93           C  
ATOM    929  HG  LEU A  63     -12.175 -13.063   7.092  1.00 93.93           H  
ATOM    930  CD1 LEU A  63     -10.751 -12.108   8.365  1.00 93.93           C  
ATOM    931 HD11 LEU A  63     -10.151 -12.337   9.246  1.00 93.93           H  
ATOM    932 HD12 LEU A  63     -11.383 -11.246   8.580  1.00 93.93           H  
ATOM    933 HD13 LEU A  63     -10.088 -11.856   7.538  1.00 93.93           H  
ATOM    934  CD2 LEU A  63     -10.680 -14.483   7.671  1.00 93.93           C  
ATOM    935 HD21 LEU A  63     -10.082 -14.738   8.546  1.00 93.93           H  
ATOM    936 HD22 LEU A  63     -10.017 -14.204   6.852  1.00 93.93           H  
ATOM    937 HD23 LEU A  63     -11.261 -15.353   7.363  1.00 93.93           H  
ATOM    938  N   PRO A  64     -14.904 -16.138  10.573  1.00 91.40           N  
ATOM    939  CA  PRO A  64     -16.003 -16.281  11.516  1.00 91.40           C  
ATOM    940  HA  PRO A  64     -16.904 -15.826  11.105  1.00 91.40           H  
ATOM    941  C   PRO A  64     -15.664 -15.610  12.850  1.00 91.40           C  
ATOM    942  CB  PRO A  64     -16.222 -17.789  11.666  1.00 91.40           C  
ATOM    943  HB2 PRO A  64     -16.577 -18.059  12.661  1.00 91.40           H  
ATOM    944  HB3 PRO A  64     -16.925 -18.130  10.907  1.00 91.40           H  
ATOM    945  O   PRO A  64     -14.601 -15.844  13.425  1.00 91.40           O  
ATOM    946  CG  PRO A  64     -14.840 -18.377  11.378  1.00 91.40           C  
ATOM    947  HG2 PRO A  64     -14.215 -18.318  12.269  1.00 91.40           H  
ATOM    948  HG3 PRO A  64     -14.902 -19.405  11.020  1.00 91.40           H  
ATOM    949  CD  PRO A  64     -14.298 -17.438  10.305  1.00 91.40           C  
ATOM    950  HD2 PRO A  64     -13.210 -17.408  10.353  1.00 91.40           H  
ATOM    951  HD3 PRO A  64     -14.631 -17.797   9.332  1.00 91.40           H  
ATOM    952  N   CYS A  65     -16.602 -14.827  13.375  1.00 89.56           N  
ATOM    953  H   CYS A  65     -17.454 -14.658  12.860  1.00 89.56           H  
ATOM    954  CA  CYS A  65     -16.462 -14.161  14.663  1.00 89.56           C  
ATOM    955  HA  CYS A  65     -15.518 -14.449  15.126  1.00 89.56           H  
ATOM    956  C   CYS A  65     -17.628 -14.555  15.586  1.00 89.56           C  
ATOM    957  CB  CYS A  65     -16.390 -12.651  14.428  1.00 89.56           C  
ATOM    958  HB2 CYS A  65     -15.721 -12.421  13.599  1.00 89.56           H  
ATOM    959  HB3 CYS A  65     -17.381 -12.261  14.197  1.00 89.56           H  
ATOM    960  O   CYS A  65     -18.781 -14.275  15.253  1.00 89.56           O  
ATOM    961  SG  CYS A  65     -15.763 -11.872  15.936  1.00 89.56           S  
ATOM    962  HG  CYS A  65     -14.512 -12.335  15.863  1.00 89.56           H  
ATOM    963  N   PRO A  66     -17.372 -15.236  16.718  1.00 89.62           N  
ATOM    964  CA  PRO A  66     -18.411 -15.531  17.702  1.00 89.62           C  
ATOM    965  HA  PRO A  66     -19.152 -16.159  17.207  1.00 89.62           H  
ATOM    966  C   PRO A  66     -19.065 -14.266  18.282  1.00 89.62           C  
ATOM    967  CB  PRO A  66     -17.724 -16.333  18.807  1.00 89.62           C  
ATOM    968  HB2 PRO A  66     -17.346 -15.663  19.580  1.00 89.62           H  
ATOM    969  HB3 PRO A  66     -18.390 -17.078  19.242  1.00 89.62           H  
ATOM    970  O   PRO A  66     -18.382 -13.255  18.427  1.00 89.62           O  
ATOM    971  CG  PRO A  66     -16.547 -16.977  18.087  1.00 89.62           C  
ATOM    972  HG2 PRO A  66     -16.876 -17.883  17.578  1.00 89.62           H  
ATOM    973  HG3 PRO A  66     -15.743 -17.197  18.790  1.00 89.62           H  
ATOM    974  CD  PRO A  66     -16.138 -15.927  17.058  1.00 89.62           C  
ATOM    975  HD2 PRO A  66     -15.696 -16.413  16.188  1.00 89.62           H  
ATOM    976  HD3 PRO A  66     -15.429 -15.222  17.490  1.00 89.62           H  
ATOM    977  N   PRO A  67     -20.338 -14.317  18.725  1.00 86.58           N  
ATOM    978  CA  PRO A  67     -21.078 -13.141  19.211  1.00 86.58           C  
ATOM    979  HA  PRO A  67     -21.235 -12.461  18.374  1.00 86.58           H  
ATOM    980  C   PRO A  67     -20.422 -12.358  20.361  1.00 86.58           C  
ATOM    981  CB  PRO A  67     -22.439 -13.683  19.658  1.00 86.58           C  
ATOM    982  HB2 PRO A  67     -23.233 -12.952  19.505  1.00 86.58           H  
ATOM    983  HB3 PRO A  67     -22.400 -13.983  20.705  1.00 86.58           H  
ATOM    984  O   PRO A  67     -20.686 -11.168  20.525  1.00 86.58           O  
ATOM    985  CG  PRO A  67     -22.636 -14.921  18.790  1.00 86.58           C  
ATOM    986  HG2 PRO A  67     -23.008 -14.627  17.809  1.00 86.58           H  
ATOM    987  HG3 PRO A  67     -23.310 -15.641  19.256  1.00 86.58           H  
ATOM    988  CD  PRO A  67     -21.222 -15.473  18.651  1.00 86.58           C  
ATOM    989  HD2 PRO A  67     -21.005 -16.151  19.477  1.00 86.58           H  
ATOM    990  HD3 PRO A  67     -21.140 -15.995  17.698  1.00 86.58           H  
ATOM    991  N   SER A  68     -19.602 -13.030  21.174  1.00 83.44           N  
ATOM    992  H   SER A  68     -19.441 -14.009  20.984  1.00 83.44           H  
ATOM    993  CA  SER A  68     -18.876 -12.462  22.318  1.00 83.44           C  
ATOM    994  HA  SER A  68     -19.364 -11.538  22.629  1.00 83.44           H  
ATOM    995  C   SER A  68     -17.418 -12.117  22.008  1.00 83.44           C  
ATOM    996  CB  SER A  68     -18.932 -13.446  23.490  1.00 83.44           C  
ATOM    997  HB2 SER A  68     -18.435 -13.017  24.359  1.00 83.44           H  
ATOM    998  HB3 SER A  68     -19.975 -13.635  23.745  1.00 83.44           H  
ATOM    999  O   SER A  68     -16.663 -11.782  22.916  1.00 83.44           O  
ATOM   1000  OG  SER A  68     -18.310 -14.672  23.135  1.00 83.44           O  
ATOM   1001  HG  SER A  68     -17.361 -14.529  23.114  1.00 83.44           H  
ATOM   1002  N   GLU A  69     -16.987 -12.266  20.761  1.00 87.30           N  
ATOM   1003  H   GLU A  69     -17.650 -12.473  20.028  1.00 87.30           H  
ATOM   1004  CA  GLU A  69     -15.622 -11.991  20.331  1.00 87.30           C  
ATOM   1005  HA  GLU A  69     -15.023 -11.709  21.198  1.00 87.30           H  
ATOM   1006  C   GLU A  69     -15.583 -10.814  19.362  1.00 87.30           C  
ATOM   1007  CB  GLU A  69     -14.994 -13.241  19.701  1.00 87.30           C  
ATOM   1008  HB2 GLU A  69     -14.085 -12.940  19.180  1.00 87.30           H  
ATOM   1009  HB3 GLU A  69     -15.687 -13.658  18.971  1.00 87.30           H  
ATOM   1010  O   GLU A  69     -16.568 -10.523  18.696  1.00 87.30           O  
ATOM   1011  CG  GLU A  69     -14.627 -14.311  20.741  1.00 87.30           C  
ATOM   1012  HG2 GLU A  69     -13.961 -13.856  21.475  1.00 87.30           H  
ATOM   1013  HG3 GLU A  69     -15.531 -14.642  21.251  1.00 87.30           H  
ATOM   1014  CD  GLU A  69     -13.910 -15.525  20.128  1.00 87.30           C  
ATOM   1015  OE1 GLU A  69     -13.853 -16.601  20.757  1.00 87.30           O  
ATOM   1016  OE2 GLU A  69     -13.390 -15.457  18.989  1.00 87.30           O  
ATOM   1017  N   ALA A  70     -14.437 -10.152  19.264  1.00 86.39           N  
ATOM   1018  H   ALA A  70     -13.690 -10.392  19.900  1.00 86.39           H  
ATOM   1019  CA  ALA A  70     -14.177  -9.102  18.290  1.00 86.39           C  
ATOM   1020  HA  ALA A  70     -14.972  -9.073  17.544  1.00 86.39           H  
ATOM   1021  C   ALA A  70     -12.856  -9.379  17.568  1.00 86.39           C  
ATOM   1022  CB  ALA A  70     -14.161  -7.764  19.025  1.00 86.39           C  
ATOM   1023  HB1 ALA A  70     -13.411  -7.779  19.816  1.00 86.39           H  
ATOM   1024  HB2 ALA A  70     -13.912  -6.970  18.321  1.00 86.39           H  
ATOM   1025  HB3 ALA A  70     -15.142  -7.561  19.455  1.00 86.39           H  
ATOM   1026  O   ALA A  70     -11.889  -9.812  18.199  1.00 86.39           O  
ATOM   1027  N   ILE A  71     -12.805  -9.148  16.254  1.00 88.64           N  
ATOM   1028  H   ILE A  71     -13.620  -8.753  15.807  1.00 88.64           H  
ATOM   1029  CA  ILE A  71     -11.568  -9.279  15.468  1.00 88.64           C  
ATOM   1030  HA  ILE A  71     -11.040 -10.175  15.795  1.00 88.64           H  
ATOM   1031  C   ILE A  71     -10.661  -8.083  15.771  1.00 88.64           C  
ATOM   1032  CB  ILE A  71     -11.867  -9.440  13.955  1.00 88.64           C  
ATOM   1033  HB  ILE A  71     -12.457  -8.588  13.621  1.00 88.64           H  
ATOM   1034  O   ILE A  71     -11.122  -6.944  15.804  1.00 88.64           O  
ATOM   1035  CG1 ILE A  71     -12.690 -10.727  13.710  1.00 88.64           C  
ATOM   1036 HG12 ILE A  71     -12.085 -11.596  13.971  1.00 88.64           H  
ATOM   1037 HG13 ILE A  71     -13.567 -10.721  14.356  1.00 88.64           H  
ATOM   1038  CG2 ILE A  71     -10.558  -9.474  13.138  1.00 88.64           C  
ATOM   1039 HG21 ILE A  71     -10.011  -8.538  13.243  1.00 88.64           H  
ATOM   1040 HG22 ILE A  71      -9.922 -10.295  13.470  1.00 88.64           H  
ATOM   1041 HG23 ILE A  71     -10.772  -9.592  12.075  1.00 88.64           H  
ATOM   1042  CD1 ILE A  71     -13.205 -10.913  12.279  1.00 88.64           C  
ATOM   1043 HD11 ILE A  71     -12.379 -11.039  11.579  1.00 88.64           H  
ATOM   1044 HD12 ILE A  71     -13.812 -10.052  12.000  1.00 88.64           H  
ATOM   1045 HD13 ILE A  71     -13.827 -11.808  12.234  1.00 88.64           H  
ATOM   1046  N   VAL A  72      -9.366  -8.324  15.966  1.00 87.10           N  
ATOM   1047  H   VAL A  72      -9.041  -9.279  15.914  1.00 87.10           H  
ATOM   1048  CA  VAL A  72      -8.377  -7.265  16.219  1.00 87.10           C  
ATOM   1049  HA  VAL A  72      -8.845  -6.478  16.810  1.00 87.10           H  
ATOM   1050  C   VAL A  72      -7.921  -6.643  14.896  1.00 87.10           C  
ATOM   1051  CB  VAL A  72      -7.193  -7.816  17.039  1.00 87.10           C  
ATOM   1052  HB  VAL A  72      -6.672  -8.578  16.458  1.00 87.10           H  
ATOM   1053  O   VAL A  72      -7.551  -7.372  13.969  1.00 87.10           O  
ATOM   1054  CG1 VAL A  72      -6.197  -6.718  17.418  1.00 87.10           C  
ATOM   1055 HG11 VAL A  72      -6.706  -5.904  17.935  1.00 87.10           H  
ATOM   1056 HG12 VAL A  72      -5.418  -7.119  18.066  1.00 87.10           H  
ATOM   1057 HG13 VAL A  72      -5.713  -6.323  16.525  1.00 87.10           H  
ATOM   1058  CG2 VAL A  72      -7.673  -8.458  18.346  1.00 87.10           C  
ATOM   1059 HG21 VAL A  72      -8.229  -7.724  18.929  1.00 87.10           H  
ATOM   1060 HG22 VAL A  72      -8.316  -9.314  18.140  1.00 87.10           H  
ATOM   1061 HG23 VAL A  72      -6.818  -8.806  18.925  1.00 87.10           H  
ATOM   1062  N   PHE A  73      -7.921  -5.310  14.789  1.00 83.34           N  
ATOM   1063  H   PHE A  73      -8.167  -4.754  15.595  1.00 83.34           H  
ATOM   1064  CA  PHE A  73      -7.348  -4.605  13.633  1.00 83.34           C  
ATOM   1065  HA  PHE A  73      -7.841  -4.947  12.723  1.00 83.34           H  
ATOM   1066  C   PHE A  73      -5.854  -4.920  13.503  1.00 83.34           C  
ATOM   1067  CB  PHE A  73      -7.546  -3.087  13.754  1.00 83.34           C  
ATOM   1068  HB2 PHE A  73      -6.735  -2.595  13.217  1.00 83.34           H  
ATOM   1069  HB3 PHE A  73      -7.447  -2.783  14.796  1.00 83.34           H  
ATOM   1070  O   PHE A  73      -5.148  -5.025  14.501  1.00 83.34           O  
ATOM   1071  CG  PHE A  73      -8.850  -2.576  13.178  1.00 83.34           C  
ATOM   1072  CD1 PHE A  73      -8.821  -1.695  12.080  1.00 83.34           C  
ATOM   1073  HD1 PHE A  73      -7.880  -1.358  11.674  1.00 83.34           H  
ATOM   1074  CD2 PHE A  73     -10.085  -3.006  13.695  1.00 83.34           C  
ATOM   1075  HD2 PHE A  73     -10.118  -3.678  14.540  1.00 83.34           H  
ATOM   1076  CE1 PHE A  73     -10.018  -1.283  11.473  1.00 83.34           C  
ATOM   1077  HE1 PHE A  73      -9.992  -0.635  10.609  1.00 83.34           H  
ATOM   1078  CE2 PHE A  73     -11.279  -2.599  13.078  1.00 83.34           C  
ATOM   1079  HE2 PHE A  73     -12.231  -2.949  13.449  1.00 83.34           H  
ATOM   1080  CZ  PHE A  73     -11.242  -1.768  11.948  1.00 83.34           C  
ATOM   1081  HZ  PHE A  73     -12.157  -1.500  11.440  1.00 83.34           H  
ATOM   1082  N   GLY A  74      -5.349  -5.090  12.282  1.00 87.00           N  
ATOM   1083  H   GLY A  74      -5.920  -4.931  11.464  1.00 87.00           H  
ATOM   1084  CA  GLY A  74      -3.950  -5.476  12.060  1.00 87.00           C  
ATOM   1085  HA2 GLY A  74      -3.576  -5.148  11.090  1.00 87.00           H  
ATOM   1086  HA3 GLY A  74      -3.321  -5.013  12.821  1.00 87.00           H  
ATOM   1087  C   GLY A  74      -3.691  -6.966  12.123  1.00 87.00           C  
ATOM   1088  O   GLY A  74      -2.611  -7.385  11.733  1.00 87.00           O  
ATOM   1089  N   SER A  75      -4.649  -7.772  12.588  1.00 91.19           N  
ATOM   1090  H   SER A  75      -5.518  -7.362  12.899  1.00 91.19           H  
ATOM   1091  CA  SER A  75      -4.397  -9.194  12.835  1.00 91.19           C  
ATOM   1092  HA  SER A  75      -3.333  -9.321  13.035  1.00 91.19           H  
ATOM   1093  C   SER A  75      -4.705 -10.116  11.661  1.00 91.19           C  
ATOM   1094  CB  SER A  75      -5.134  -9.664  14.085  1.00 91.19           C  
ATOM   1095  HB2 SER A  75      -4.717 -10.629  14.375  1.00 91.19           H  
ATOM   1096  HB3 SER A  75      -4.967  -8.958  14.898  1.00 91.19           H  
ATOM   1097  O   SER A  75      -4.378 -11.295  11.745  1.00 91.19           O  
ATOM   1098  OG  SER A  75      -6.524  -9.826  13.860  1.00 91.19           O  
ATOM   1099  HG  SER A  75      -6.929  -8.956  13.834  1.00 91.19           H  
ATOM   1100  N   ILE A  76      -5.355  -9.624  10.599  1.00 95.22           N  
ATOM   1101  H   ILE A  76      -5.575  -8.639  10.576  1.00 95.22           H  
ATOM   1102  CA  ILE A  76      -5.689 -10.456   9.439  1.00 95.22           C  
ATOM   1103  HA  ILE A  76      -6.001 -11.435   9.805  1.00 95.22           H  
ATOM   1104  C   ILE A  76      -4.424 -10.642   8.600  1.00 95.22           C  
ATOM   1105  CB  ILE A  76      -6.862  -9.890   8.614  1.00 95.22           C  
ATOM   1106  HB  ILE A  76      -6.541  -8.961   8.144  1.00 95.22           H  
ATOM   1107  O   ILE A  76      -3.961  -9.717   7.927  1.00 95.22           O  
ATOM   1108  CG1 ILE A  76      -8.098  -9.573   9.487  1.00 95.22           C  
ATOM   1109 HG12 ILE A  76      -7.800  -8.950  10.331  1.00 95.22           H  
ATOM   1110 HG13 ILE A  76      -8.515 -10.499   9.884  1.00 95.22           H  
ATOM   1111  CG2 ILE A  76      -7.219 -10.880   7.493  1.00 95.22           C  
ATOM   1112 HG21 ILE A  76      -7.619 -11.801   7.917  1.00 95.22           H  
ATOM   1113 HG22 ILE A  76      -6.333 -11.119   6.904  1.00 95.22           H  
ATOM   1114 HG23 ILE A  76      -7.948 -10.425   6.823  1.00 95.22           H  
ATOM   1115  CD1 ILE A  76      -9.193  -8.798   8.741  1.00 95.22           C  
ATOM   1116 HD11 ILE A  76      -8.777  -7.888   8.309  1.00 95.22           H  
ATOM   1117 HD12 ILE A  76      -9.978  -8.525   9.446  1.00 95.22           H  
ATOM   1118 HD13 ILE A  76      -9.631  -9.409   7.951  1.00 95.22           H  
ATOM   1119  N   GLU A  77      -3.889 -11.852   8.630  1.00 95.25           N  
ATOM   1120  H   GLU A  77      -4.338 -12.544   9.212  1.00 95.25           H  
ATOM   1121  CA  GLU A  77      -2.605 -12.227   8.054  1.00 95.25           C  
ATOM   1122  HA  GLU A  77      -2.170 -11.378   7.526  1.00 95.25           H  
ATOM   1123  C   GLU A  77      -2.785 -13.370   7.055  1.00 95.25           C  
ATOM   1124  CB  GLU A  77      -1.635 -12.638   9.174  1.00 95.25           C  
ATOM   1125  HB2 GLU A  77      -2.124 -13.401   9.780  1.00 95.25           H  
ATOM   1126  HB3 GLU A  77      -0.745 -13.077   8.724  1.00 95.25           H  
ATOM   1127  O   GLU A  77      -3.602 -14.271   7.241  1.00 95.25           O  
ATOM   1128  CG  GLU A  77      -1.195 -11.465  10.073  1.00 95.25           C  
ATOM   1129  HG2 GLU A  77      -2.071 -10.899  10.388  1.00 95.25           H  
ATOM   1130  HG3 GLU A  77      -0.567 -10.798   9.481  1.00 95.25           H  
ATOM   1131  CD  GLU A  77      -0.421 -11.915  11.330  1.00 95.25           C  
ATOM   1132  OE1 GLU A  77      -0.050 -11.041  12.147  1.00 95.25           O  
ATOM   1133  OE2 GLU A  77      -0.212 -13.138  11.514  1.00 95.25           O  
ATOM   1134  N   VAL A  78      -1.989 -13.362   5.991  1.00 94.76           N  
ATOM   1135  H   VAL A  78      -1.307 -12.620   5.927  1.00 94.76           H  
ATOM   1136  CA  VAL A  78      -1.805 -14.513   5.112  1.00 94.76           C  
ATOM   1137  HA  VAL A  78      -2.615 -15.221   5.292  1.00 94.76           H  
ATOM   1138  C   VAL A  78      -0.504 -15.208   5.498  1.00 94.76           C  
ATOM   1139  CB  VAL A  78      -1.908 -14.123   3.627  1.00 94.76           C  
ATOM   1140  HB  VAL A  78      -2.914 -13.738   3.463  1.00 94.76           H  
ATOM   1141  O   VAL A  78       0.558 -14.589   5.565  1.00 94.76           O  
ATOM   1142  CG1 VAL A  78      -0.932 -13.021   3.200  1.00 94.76           C  
ATOM   1143 HG11 VAL A  78      -1.071 -12.789   2.144  1.00 94.76           H  
ATOM   1144 HG12 VAL A  78      -1.120 -12.112   3.773  1.00 94.76           H  
ATOM   1145 HG13 VAL A  78       0.098 -13.331   3.377  1.00 94.76           H  
ATOM   1146  CG2 VAL A  78      -1.753 -15.347   2.716  1.00 94.76           C  
ATOM   1147 HG21 VAL A  78      -1.937 -15.058   1.681  1.00 94.76           H  
ATOM   1148 HG22 VAL A  78      -2.476 -16.110   3.004  1.00 94.76           H  
ATOM   1149 HG23 VAL A  78      -0.747 -15.760   2.798  1.00 94.76           H  
ATOM   1150  N   SER A  79      -0.593 -16.508   5.756  1.00 94.64           N  
ATOM   1151  H   SER A  79      -1.497 -16.947   5.659  1.00 94.64           H  
ATOM   1152  CA  SER A  79       0.552 -17.379   6.000  1.00 94.64           C  
ATOM   1153  HA  SER A  79       1.462 -16.780   6.021  1.00 94.64           H  
ATOM   1154  C   SER A  79       0.652 -18.396   4.878  1.00 94.64           C  
ATOM   1155  CB  SER A  79       0.424 -18.086   7.345  1.00 94.64           C  
ATOM   1156  HB2 SER A  79       0.332 -17.348   8.141  1.00 94.64           H  
ATOM   1157  HB3 SER A  79      -0.466 -18.714   7.333  1.00 94.64           H  
ATOM   1158  O   SER A  79      -0.357 -18.973   4.471  1.00 94.64           O  
ATOM   1159  OG  SER A  79       1.558 -18.898   7.573  1.00 94.64           O  
ATOM   1160  HG  SER A  79       2.315 -18.333   7.742  1.00 94.64           H  
ATOM   1161  N   ALA A  80       1.858 -18.622   4.371  1.00 94.87           N  
ATOM   1162  H   ALA A  80       2.651 -18.129   4.757  1.00 94.87           H  
ATOM   1163  CA  ALA A  80       2.082 -19.608   3.331  1.00 94.87           C  
ATOM   1164  HA  ALA A  80       1.287 -20.352   3.383  1.00 94.87           H  
ATOM   1165  C   ALA A  80       3.401 -20.349   3.512  1.00 94.87           C  
ATOM   1166  CB  ALA A  80       2.021 -18.923   1.966  1.00 94.87           C  
ATOM   1167  HB1 ALA A  80       2.214 -19.671   1.197  1.00 94.87           H  
ATOM   1168  HB2 ALA A  80       2.789 -18.152   1.915  1.00 94.87           H  
ATOM   1169  HB3 ALA A  80       1.037 -18.481   1.812  1.00 94.87           H  
ATOM   1170  O   ALA A  80       4.430 -19.741   3.802  1.00 94.87           O  
ATOM   1171  N   VAL A  81       3.375 -21.652   3.248  1.00 94.58           N  
ATOM   1172  H   VAL A  81       2.492 -22.050   2.960  1.00 94.58           H  
ATOM   1173  CA  VAL A  81       4.580 -22.453   3.036  1.00 94.58           C  
ATOM   1174  HA  VAL A  81       5.417 -21.986   3.555  1.00 94.58           H  
ATOM   1175  C   VAL A  81       4.863 -22.454   1.542  1.00 94.58           C  
ATOM   1176  CB  VAL A  81       4.439 -23.879   3.593  1.00 94.58           C  
ATOM   1177  HB  VAL A  81       3.640 -24.400   3.065  1.00 94.58           H  
ATOM   1178  O   VAL A  81       4.053 -22.932   0.745  1.00 94.58           O  
ATOM   1179  CG1 VAL A  81       5.748 -24.655   3.403  1.00 94.58           C  
ATOM   1180 HG11 VAL A  81       5.987 -24.757   2.345  1.00 94.58           H  
ATOM   1181 HG12 VAL A  81       6.563 -24.142   3.914  1.00 94.58           H  
ATOM   1182 HG13 VAL A  81       5.643 -25.655   3.825  1.00 94.58           H  
ATOM   1183  CG2 VAL A  81       4.114 -23.855   5.091  1.00 94.58           C  
ATOM   1184 HG21 VAL A  81       4.035 -24.875   5.466  1.00 94.58           H  
ATOM   1185 HG22 VAL A  81       3.156 -23.367   5.267  1.00 94.58           H  
ATOM   1186 HG23 VAL A  81       4.895 -23.328   5.640  1.00 94.58           H  
ATOM   1187  N   VAL A  82       6.007 -21.904   1.149  1.00 93.25           N  
ATOM   1188  H   VAL A  82       6.620 -21.529   1.859  1.00 93.25           H  
ATOM   1189  CA  VAL A  82       6.401 -21.753  -0.252  1.00 93.25           C  
ATOM   1190  HA  VAL A  82       5.629 -22.210  -0.871  1.00 93.25           H  
ATOM   1191  C   VAL A  82       7.693 -22.496  -0.554  1.00 93.25           C  
ATOM   1192  CB  VAL A  82       6.484 -20.280  -0.693  1.00 93.25           C  
ATOM   1193  HB  VAL A  82       6.676 -20.266  -1.766  1.00 93.25           H  
ATOM   1194  O   VAL A  82       8.584 -22.610   0.281  1.00 93.25           O  
ATOM   1195  CG1 VAL A  82       5.157 -19.549  -0.456  1.00 93.25           C  
ATOM   1196 HG11 VAL A  82       4.344 -20.111  -0.917  1.00 93.25           H  
ATOM   1197 HG12 VAL A  82       5.196 -18.555  -0.902  1.00 93.25           H  
ATOM   1198 HG13 VAL A  82       4.962 -19.450   0.612  1.00 93.25           H  
ATOM   1199  CG2 VAL A  82       7.611 -19.500  -0.011  1.00 93.25           C  
ATOM   1200 HG21 VAL A  82       7.644 -18.489  -0.419  1.00 93.25           H  
ATOM   1201 HG22 VAL A  82       7.437 -19.453   1.064  1.00 93.25           H  
ATOM   1202 HG23 VAL A  82       8.575 -19.973  -0.198  1.00 93.25           H  
ATOM   1203  N   SER A  83       7.805 -22.962  -1.790  1.00 91.71           N  
ATOM   1204  H   SER A  83       7.033 -22.777  -2.414  1.00 91.71           H  
ATOM   1205  CA  SER A  83       9.038 -23.464  -2.397  1.00 91.71           C  
ATOM   1206  HA  SER A  83       9.879 -23.292  -1.726  1.00 91.71           H  
ATOM   1207  C   SER A  83       9.294 -22.693  -3.685  1.00 91.71           C  
ATOM   1208  CB  SER A  83       8.947 -24.971  -2.661  1.00 91.71           C  
ATOM   1209  HB2 SER A  83       9.851 -25.315  -3.164  1.00 91.71           H  
ATOM   1210  HB3 SER A  83       8.860 -25.494  -1.709  1.00 91.71           H  
ATOM   1211  O   SER A  83       8.375 -22.115  -4.270  1.00 91.71           O  
ATOM   1212  OG  SER A  83       7.811 -25.261  -3.461  1.00 91.71           O  
ATOM   1213  HG  SER A  83       7.078 -24.780  -3.070  1.00 91.71           H  
ATOM   1214  N   VAL A  84      10.539 -22.676  -4.144  1.00 88.76           N  
ATOM   1215  H   VAL A  84      11.248 -23.203  -3.655  1.00 88.76           H  
ATOM   1216  CA  VAL A  84      10.885 -22.047  -5.419  1.00 88.76           C  
ATOM   1217  HA  VAL A  84      10.065 -21.412  -5.756  1.00 88.76           H  
ATOM   1218  C   VAL A  84      11.057 -23.146  -6.459  1.00 88.76           C  
ATOM   1219  CB  VAL A  84      12.098 -21.124  -5.257  1.00 88.76           C  
ATOM   1220  HB  VAL A  84      12.893 -21.673  -4.752  1.00 88.76           H  
ATOM   1221  O   VAL A  84      11.947 -23.989  -6.350  1.00 88.76           O  
ATOM   1222  CG1 VAL A  84      12.581 -20.586  -6.611  1.00 88.76           C  
ATOM   1223 HG11 VAL A  84      12.941 -21.404  -7.236  1.00 88.76           H  
ATOM   1224 HG12 VAL A  84      13.407 -19.892  -6.457  1.00 88.76           H  
ATOM   1225 HG13 VAL A  84      11.763 -20.078  -7.122  1.00 88.76           H  
ATOM   1226  CG2 VAL A  84      11.770 -19.947  -4.337  1.00 88.76           C  
ATOM   1227 HG21 VAL A  84      12.614 -19.259  -4.289  1.00 88.76           H  
ATOM   1228 HG22 VAL A  84      10.892 -19.423  -4.715  1.00 88.76           H  
ATOM   1229 HG23 VAL A  84      11.559 -20.303  -3.328  1.00 88.76           H  
ATOM   1230  N   LYS A  85      10.193 -23.150  -7.474  1.00 87.31           N  
ATOM   1231  H   LYS A  85       9.529 -22.391  -7.531  1.00 87.31           H  
ATOM   1232  CA  LYS A  85      10.205 -24.140  -8.556  1.00 87.31           C  
ATOM   1233  HA  LYS A  85      10.899 -24.939  -8.298  1.00 87.31           H  
ATOM   1234  C   LYS A  85      10.720 -23.530  -9.850  1.00 87.31           C  
ATOM   1235  CB  LYS A  85       8.816 -24.772  -8.730  1.00 87.31           C  
ATOM   1236  HB2 LYS A  85       8.787 -25.311  -9.677  1.00 87.31           H  
ATOM   1237  HB3 LYS A  85       8.058 -23.989  -8.754  1.00 87.31           H  
ATOM   1238  O   LYS A  85      10.617 -22.328 -10.089  1.00 87.31           O  
ATOM   1239  CG  LYS A  85       8.504 -25.762  -7.597  1.00 87.31           C  
ATOM   1240  HG2 LYS A  85       8.394 -25.219  -6.658  1.00 87.31           H  
ATOM   1241  HG3 LYS A  85       9.334 -26.462  -7.499  1.00 87.31           H  
ATOM   1242  CD  LYS A  85       7.225 -26.558  -7.886  1.00 87.31           C  
ATOM   1243  HD2 LYS A  85       6.378 -25.874  -7.943  1.00 87.31           H  
ATOM   1244  HD3 LYS A  85       7.325 -27.072  -8.843  1.00 87.31           H  
ATOM   1245  CE  LYS A  85       7.007 -27.591  -6.774  1.00 87.31           C  
ATOM   1246  HE2 LYS A  85       7.049 -27.084  -5.811  1.00 87.31           H  
ATOM   1247  HE3 LYS A  85       7.832 -28.303  -6.803  1.00 87.31           H  
ATOM   1248  NZ  LYS A  85       5.713 -28.305  -6.918  1.00 87.31           N  
ATOM   1249  HZ1 LYS A  85       5.598 -28.681  -7.849  1.00 87.31           H  
ATOM   1250  HZ2 LYS A  85       4.944 -27.683  -6.712  1.00 87.31           H  
ATOM   1251  HZ3 LYS A  85       5.644 -29.055  -6.245  1.00 87.31           H  
ATOM   1252  N   HIS A  86      11.266 -24.392 -10.697  1.00 81.57           N  
ATOM   1253  H   HIS A  86      11.283 -25.369 -10.440  1.00 81.57           H  
ATOM   1254  CA  HIS A  86      11.649 -24.042 -12.055  1.00 81.57           C  
ATOM   1255  HA  HIS A  86      11.818 -22.967 -12.116  1.00 81.57           H  
ATOM   1256  C   HIS A  86      10.511 -24.385 -13.025  1.00 81.57           C  
ATOM   1257  CB  HIS A  86      12.970 -24.745 -12.390  1.00 81.57           C  
ATOM   1258  HB2 HIS A  86      12.813 -25.822 -12.460  1.00 81.57           H  
ATOM   1259  HB3 HIS A  86      13.691 -24.554 -11.595  1.00 81.57           H  
ATOM   1260  O   HIS A  86       9.898 -25.440 -12.896  1.00 81.57           O  
ATOM   1261  CG  HIS A  86      13.547 -24.233 -13.674  1.00 81.57           C  
ATOM   1262  CD2 HIS A  86      14.449 -23.215 -13.823  1.00 81.57           C  
ATOM   1263  HD2 HIS A  86      14.930 -22.667 -13.026  1.00 81.57           H  
ATOM   1264  ND1 HIS A  86      13.153 -24.611 -14.929  1.00 81.57           N  
ATOM   1265  HD1 HIS A  86      12.659 -25.462 -15.156  1.00 81.57           H  
ATOM   1266  CE1 HIS A  86      13.773 -23.822 -15.816  1.00 81.57           C  
ATOM   1267  HE1 HIS A  86      13.671 -23.894 -16.889  1.00 81.57           H  
ATOM   1268  NE2 HIS A  86      14.577 -22.957 -15.189  1.00 81.57           N  
ATOM   1269  N   SER A  87      10.241 -23.523 -14.009  1.00 80.61           N  
ATOM   1270  H   SER A  87      10.704 -22.627 -13.957  1.00 80.61           H  
ATOM   1271  CA  SER A  87       9.167 -23.678 -15.022  1.00 80.61           C  
ATOM   1272  HA  SER A  87       8.198 -23.543 -14.543  1.00 80.61           H  
ATOM   1273  C   SER A  87       9.106 -25.042 -15.732  1.00 80.61           C  
ATOM   1274  CB  SER A  87       9.305 -22.570 -16.067  1.00 80.61           C  
ATOM   1275  HB2 SER A  87       9.070 -21.614 -15.599  1.00 80.61           H  
ATOM   1276  HB3 SER A  87       8.613 -22.741 -16.891  1.00 80.61           H  
ATOM   1277  O   SER A  87       8.021 -25.505 -16.065  1.00 80.61           O  
ATOM   1278  OG  SER A  87      10.638 -22.529 -16.544  1.00 80.61           O  
ATOM   1279  HG  SER A  87      11.205 -22.379 -15.785  1.00 80.61           H  
ATOM   1280  N   ILE A  88      10.245 -25.715 -15.918  1.00 78.76           N  
ATOM   1281  H   ILE A  88      11.097 -25.208 -15.729  1.00 78.76           H  
ATOM   1282  CA  ILE A  88      10.319 -27.077 -16.490  1.00 78.76           C  
ATOM   1283  HA  ILE A  88       9.423 -27.225 -17.093  1.00 78.76           H  
ATOM   1284  C   ILE A  88      10.280 -28.214 -15.446  1.00 78.76           C  
ATOM   1285  CB  ILE A  88      11.509 -27.235 -17.462  1.00 78.76           C  
ATOM   1286  HB  ILE A  88      11.392 -28.206 -17.944  1.00 78.76           H  
ATOM   1287  O   ILE A  88      10.620 -29.346 -15.769  1.00 78.76           O  
ATOM   1288  CG1 ILE A  88      12.871 -27.210 -16.739  1.00 78.76           C  
ATOM   1289 HG12 ILE A  88      13.292 -26.208 -16.823  1.00 78.76           H  
ATOM   1290 HG13 ILE A  88      12.766 -27.473 -15.687  1.00 78.76           H  
ATOM   1291  CG2 ILE A  88      11.478 -26.179 -18.580  1.00 78.76           C  
ATOM   1292 HG21 ILE A  88      12.267 -26.389 -19.302  1.00 78.76           H  
ATOM   1293 HG22 ILE A  88      11.616 -25.173 -18.185  1.00 78.76           H  
ATOM   1294 HG23 ILE A  88      10.521 -26.225 -19.099  1.00 78.76           H  
ATOM   1295  CD1 ILE A  88      13.878 -28.166 -17.370  1.00 78.76           C  
ATOM   1296 HD11 ILE A  88      14.794 -28.201 -16.780  1.00 78.76           H  
ATOM   1297 HD12 ILE A  88      13.461 -29.172 -17.411  1.00 78.76           H  
ATOM   1298 HD13 ILE A  88      14.116 -27.829 -18.379  1.00 78.76           H  
ATOM   1299  N   ASN A  89       9.929 -27.925 -14.188  1.00 75.49           N  
ATOM   1300  H   ASN A  89       9.624 -26.983 -13.985  1.00 75.49           H  
ATOM   1301  CA  ASN A  89       9.921 -28.872 -13.062  1.00 75.49           C  
ATOM   1302  HA  ASN A  89       9.745 -28.282 -12.162  1.00 75.49           H  
ATOM   1303  C   ASN A  89      11.267 -29.582 -12.797  1.00 75.49           C  
ATOM   1304  CB  ASN A  89       8.731 -29.840 -13.197  1.00 75.49           C  
ATOM   1305  HB2 ASN A  89       8.756 -30.566 -12.385  1.00 75.49           H  
ATOM   1306  HB3 ASN A  89       8.814 -30.392 -14.134  1.00 75.49           H  
ATOM   1307  O   ASN A  89      11.291 -30.735 -12.380  1.00 75.49           O  
ATOM   1308  CG  ASN A  89       7.393 -29.138 -13.117  1.00 75.49           C  
ATOM   1309  ND2 ASN A  89       6.463 -29.488 -13.974  1.00 75.49           N  
ATOM   1310 HD21 ASN A  89       6.661 -30.183 -14.679  1.00 75.49           H  
ATOM   1311 HD22 ASN A  89       5.590 -28.982 -13.928  1.00 75.49           H  
ATOM   1312  OD1 ASN A  89       7.158 -28.284 -12.276  1.00 75.49           O  
ATOM   1313  N   ALA A  90      12.391 -28.896 -13.022  1.00 72.31           N  
ATOM   1314  H   ALA A  90      12.315 -27.942 -13.347  1.00 72.31           H  
ATOM   1315  CA  ALA A  90      13.723 -29.440 -12.756  1.00 72.31           C  
ATOM   1316  HA  ALA A  90      13.690 -30.518 -12.913  1.00 72.31           H  
ATOM   1317  C   ALA A  90      14.194 -29.209 -11.308  1.00 72.31           C  
ATOM   1318  CB  ALA A  90      14.713 -28.868 -13.772  1.00 72.31           C  
ATOM   1319  HB1 ALA A  90      14.399 -29.161 -14.774  1.00 72.31           H  
ATOM   1320  HB2 ALA A  90      15.701 -29.289 -13.584  1.00 72.31           H  
ATOM   1321  HB3 ALA A  90      14.759 -27.782 -13.691  1.00 72.31           H  
ATOM   1322  O   ALA A  90      13.912 -28.166 -10.707  1.00 72.31           O  
ATOM   1323  N   GLU A  91      14.979 -30.157 -10.792  1.00 76.30           N  
ATOM   1324  H   GLU A  91      15.136 -30.998 -11.329  1.00 76.30           H  
ATOM   1325  CA  GLU A  91      15.660 -30.091  -9.495  1.00 76.30           C  
ATOM   1326  HA  GLU A  91      14.963 -29.720  -8.745  1.00 76.30           H  
ATOM   1327  C   GLU A  91      16.857 -29.122  -9.564  1.00 76.30           C  
ATOM   1328  CB  GLU A  91      16.093 -31.504  -9.062  1.00 76.30           C  
ATOM   1329  HB2 GLU A  91      16.684 -31.417  -8.150  1.00 76.30           H  
ATOM   1330  HB3 GLU A  91      16.726 -31.939  -9.836  1.00 76.30           H  
ATOM   1331  O   GLU A  91      17.974 -29.471  -9.954  1.00 76.30           O  
ATOM   1332  CG  GLU A  91      14.893 -32.437  -8.809  1.00 76.30           C  
ATOM   1333  HG2 GLU A  91      14.186 -31.933  -8.150  1.00 76.30           H  
ATOM   1334  HG3 GLU A  91      14.386 -32.613  -9.757  1.00 76.30           H  
ATOM   1335  CD  GLU A  91      15.286 -33.795  -8.197  1.00 76.30           C  
ATOM   1336  OE1 GLU A  91      14.354 -34.571  -7.890  1.00 76.30           O  
ATOM   1337  OE2 GLU A  91      16.502 -34.066  -8.063  1.00 76.30           O  
ATOM   1338  N   TRP A  92      16.619 -27.851  -9.234  1.00 74.29           N  
ATOM   1339  H   TRP A  92      15.678 -27.596  -8.967  1.00 74.29           H  
ATOM   1340  CA  TRP A  92      17.641 -26.800  -9.272  1.00 74.29           C  
ATOM   1341  HA  TRP A  92      18.459 -27.138  -9.908  1.00 74.29           H  
ATOM   1342  C   TRP A  92      18.275 -26.550  -7.895  1.00 74.29           C  
ATOM   1343  CB  TRP A  92      17.061 -25.532  -9.923  1.00 74.29           C  
ATOM   1344  HB2 TRP A  92      17.887 -24.866 -10.173  1.00 74.29           H  
ATOM   1345  HB3 TRP A  92      16.565 -25.802 -10.855  1.00 74.29           H  
ATOM   1346  O   TRP A  92      17.646 -26.798  -6.860  1.00 74.29           O  
ATOM   1347  CG  TRP A  92      16.102 -24.779  -9.062  1.00 74.29           C  
ATOM   1348  CD1 TRP A  92      14.768 -24.990  -8.979  1.00 74.29           C  
ATOM   1349  HD1 TRP A  92      14.226 -25.725  -9.555  1.00 74.29           H  
ATOM   1350  CD2 TRP A  92      16.425 -23.782  -8.048  1.00 74.29           C  
ATOM   1351  CE2 TRP A  92      15.242 -23.515  -7.312  1.00 74.29           C  
ATOM   1352  CE3 TRP A  92      17.611 -23.141  -7.620  1.00 74.29           C  
ATOM   1353  HE3 TRP A  92      18.531 -23.321  -8.155  1.00 74.29           H  
ATOM   1354  NE1 TRP A  92      14.254 -24.232  -7.946  1.00 74.29           N  
ATOM   1355  HE1 TRP A  92      13.317 -24.316  -7.578  1.00 74.29           H  
ATOM   1356  CH2 TRP A  92      16.434 -22.085  -5.764  1.00 74.29           C  
ATOM   1357  HH2 TRP A  92      16.446 -21.473  -4.874  1.00 74.29           H  
ATOM   1358  CZ2 TRP A  92      15.255 -22.729  -6.161  1.00 74.29           C  
ATOM   1359  HZ2 TRP A  92      14.370 -22.685  -5.544  1.00 74.29           H  
ATOM   1360  CZ3 TRP A  92      17.612 -22.285  -6.501  1.00 74.29           C  
ATOM   1361  HZ3 TRP A  92      18.526 -21.807  -6.181  1.00 74.29           H  
ATOM   1362  N   GLN A  93      19.521 -26.060  -7.890  1.00 74.04           N  
ATOM   1363  H   GLN A  93      19.980 -25.910  -8.777  1.00 74.04           H  
ATOM   1364  CA  GLN A  93      20.224 -25.568  -6.699  1.00 74.04           C  
ATOM   1365  HA  GLN A  93      19.485 -25.070  -6.072  1.00 74.04           H  
ATOM   1366  C   GLN A  93      21.299 -24.519  -7.040  1.00 74.04           C  
ATOM   1367  CB  GLN A  93      20.818 -26.735  -5.886  1.00 74.04           C  
ATOM   1368  HB2 GLN A  93      21.138 -26.355  -4.915  1.00 74.04           H  
ATOM   1369  HB3 GLN A  93      20.032 -27.469  -5.709  1.00 74.04           H  
ATOM   1370  O   GLN A  93      21.890 -24.524  -8.120  1.00 74.04           O  
ATOM   1371  CG  GLN A  93      22.019 -27.430  -6.552  1.00 74.04           C  
ATOM   1372  HG2 GLN A  93      22.873 -26.753  -6.566  1.00 74.04           H  
ATOM   1373  HG3 GLN A  93      21.763 -27.676  -7.583  1.00 74.04           H  
ATOM   1374  CD  GLN A  93      22.434 -28.714  -5.834  1.00 74.04           C  
ATOM   1375  NE2 GLN A  93      23.390 -29.451  -6.346  1.00 74.04           N  
ATOM   1376 HE21 GLN A  93      24.028 -29.072  -7.031  1.00 74.04           H  
ATOM   1377 HE22 GLN A  93      23.603 -30.292  -5.829  1.00 74.04           H  
ATOM   1378  OE1 GLN A  93      21.924 -29.087  -4.794  1.00 74.04           O  
ATOM   1379  N   SER A  94      21.591 -23.623  -6.100  1.00 71.39           N  
ATOM   1380  H   SER A  94      21.068 -23.671  -5.237  1.00 71.39           H  
ATOM   1381  CA  SER A  94      22.715 -22.688  -6.143  1.00 71.39           C  
ATOM   1382  HA  SER A  94      22.856 -22.348  -7.169  1.00 71.39           H  
ATOM   1383  C   SER A  94      24.006 -23.367  -5.665  1.00 71.39           C  
ATOM   1384  CB  SER A  94      22.405 -21.458  -5.276  1.00 71.39           C  
ATOM   1385  HB2 SER A  94      21.473 -20.999  -5.606  1.00 71.39           H  
ATOM   1386  HB3 SER A  94      23.206 -20.727  -5.390  1.00 71.39           H  
ATOM   1387  O   SER A  94      23.974 -24.199  -4.762  1.00 71.39           O  
ATOM   1388  OG  SER A  94      22.297 -21.818  -3.912  1.00 71.39           O  
ATOM   1389  HG  SER A  94      22.767 -22.644  -3.775  1.00 71.39           H  
ATOM   1390  N   GLY A  95      25.165 -22.970  -6.191  1.00 60.14           N  
ATOM   1391  H   GLY A  95      25.140 -22.296  -6.942  1.00 60.14           H  
ATOM   1392  CA  GLY A  95      26.431 -23.145  -5.464  1.00 60.14           C  
ATOM   1393  HA2 GLY A  95      27.086 -22.297  -5.663  1.00 60.14           H  
ATOM   1394  HA3 GLY A  95      26.224 -23.128  -4.394  1.00 60.14           H  
ATOM   1395  C   GLY A  95      27.282 -24.379  -5.730  1.00 60.14           C  
ATOM   1396  O   GLY A  95      28.500 -24.245  -5.673  1.00 60.14           O  
ATOM   1397  N   ASN A  96      26.735 -25.558  -6.037  1.00 53.74           N  
ATOM   1398  H   ASN A  96      25.732 -25.668  -5.994  1.00 53.74           H  
ATOM   1399  CA  ASN A  96      27.598 -26.728  -6.241  1.00 53.74           C  
ATOM   1400  HA  ASN A  96      28.472 -26.404  -6.806  1.00 53.74           H  
ATOM   1401  C   ASN A  96      26.916 -27.838  -7.052  1.00 53.74           C  
ATOM   1402  CB  ASN A  96      28.078 -27.224  -4.855  1.00 53.74           C  
ATOM   1403  HB2 ASN A  96      28.163 -26.386  -4.163  1.00 53.74           H  
ATOM   1404  HB3 ASN A  96      27.361 -27.925  -4.429  1.00 53.74           H  
ATOM   1405  O   ASN A  96      26.045 -28.538  -6.549  1.00 53.74           O  
ATOM   1406  CG  ASN A  96      29.445 -27.875  -4.907  1.00 53.74           C  
ATOM   1407  ND2 ASN A  96      30.032 -28.158  -3.769  1.00 53.74           N  
ATOM   1408 HD21 ASN A  96      29.593 -27.915  -2.893  1.00 53.74           H  
ATOM   1409 HD22 ASN A  96      30.961 -28.549  -3.840  1.00 53.74           H  
ATOM   1410  OD1 ASN A  96      30.006 -28.135  -5.956  1.00 53.74           O  
ATOM   1411  N   ALA A  97      27.312 -28.027  -8.309  1.00 49.20           N  
ATOM   1412  H   ALA A  97      28.074 -27.464  -8.659  1.00 49.20           H  
ATOM   1413  CA  ALA A  97      26.851 -29.135  -9.148  1.00 49.20           C  
ATOM   1414  HA  ALA A  97      25.865 -29.457  -8.815  1.00 49.20           H  
ATOM   1415  C   ALA A  97      27.789 -30.348  -8.995  1.00 49.20           C  
ATOM   1416  CB  ALA A  97      26.699 -28.640 -10.594  1.00 49.20           C  
ATOM   1417  HB1 ALA A  97      26.319 -29.450 -11.216  1.00 49.20           H  
ATOM   1418  HB2 ALA A  97      27.664 -28.316 -10.983  1.00 49.20           H  
ATOM   1419  HB3 ALA A  97      25.992 -27.811 -10.629  1.00 49.20           H  
ATOM   1420  O   ALA A  97      28.413 -30.774  -9.961  1.00 49.20           O  
ATOM   1421  N   ASN A  98      27.935 -30.883  -7.777  1.00 46.95           N  
ATOM   1422  H   ASN A  98      27.435 -30.468  -7.004  1.00 46.95           H  
ATOM   1423  CA  ASN A  98      28.736 -32.099  -7.542  1.00 46.95           C  
ATOM   1424  HA  ASN A  98      29.481 -32.180  -8.334  1.00 46.95           H  
ATOM   1425  C   ASN A  98      27.932 -33.403  -7.686  1.00 46.95           C  
ATOM   1426  CB  ASN A  98      29.501 -31.987  -6.211  1.00 46.95           C  
ATOM   1427  HB2 ASN A  98      28.898 -31.461  -5.471  1.00 46.95           H  
ATOM   1428  HB3 ASN A  98      29.707 -32.986  -5.827  1.00 46.95           H  
ATOM   1429  O   ASN A  98      28.455 -34.490  -7.459  1.00 46.95           O  
ATOM   1430  CG  ASN A  98      30.846 -31.291  -6.354  1.00 46.95           C  
ATOM   1431  ND2 ASN A  98      31.586 -31.185  -5.276  1.00 46.95           N  
ATOM   1432 HD21 ASN A  98      31.269 -31.567  -4.396  1.00 46.95           H  
ATOM   1433 HD22 ASN A  98      32.481 -30.736  -5.413  1.00 46.95           H  
ATOM   1434  OD1 ASN A  98      31.282 -30.876  -7.413  1.00 46.95           O  
ATOM   1435  N   SER A  99      26.672 -33.313  -8.096  1.00 48.82           N  
ATOM   1436  H   SER A  99      26.275 -32.396  -8.246  1.00 48.82           H  
ATOM   1437  CA  SER A  99      25.802 -34.447  -8.395  1.00 48.82           C  
ATOM   1438  HA  SER A  99      26.380 -35.370  -8.342  1.00 48.82           H  
ATOM   1439  C   SER A  99      25.274 -34.319  -9.823  1.00 48.82           C  
ATOM   1440  CB  SER A  99      24.681 -34.552  -7.354  1.00 48.82           C  
ATOM   1441  HB2 SER A  99      25.053 -35.096  -6.486  1.00 48.82           H  
ATOM   1442  HB3 SER A  99      23.837 -35.095  -7.777  1.00 48.82           H  
ATOM   1443  O   SER A  99      24.913 -33.232 -10.271  1.00 48.82           O  
ATOM   1444  OG  SER A  99      24.286 -33.261  -6.935  1.00 48.82           O  
ATOM   1445  HG  SER A  99      23.350 -33.252  -6.721  1.00 48.82           H  
ATOM   1446  N   ASN A 100      25.227 -35.444 -10.541  1.00 49.57           N  
ATOM   1447  H   ASN A 100      25.571 -36.289 -10.108  1.00 49.57           H  
ATOM   1448  CA  ASN A 100      24.985 -35.492 -11.989  1.00 49.57           C  
ATOM   1449  HA  ASN A 100      25.728 -34.861 -12.476  1.00 49.57           H  
ATOM   1450  C   ASN A 100      23.621 -34.932 -12.456  1.00 49.57           C  
ATOM   1451  CB  ASN A 100      25.197 -36.945 -12.474  1.00 49.57           C  
ATOM   1452  HB2 ASN A 100      24.785 -37.041 -13.479  1.00 49.57           H  
ATOM   1453  HB3 ASN A 100      24.649 -37.633 -11.831  1.00 49.57           H  
ATOM   1454  O   ASN A 100      23.463 -34.710 -13.649  1.00 49.57           O  
ATOM   1455  CG  ASN A 100      26.658 -37.365 -12.560  1.00 49.57           C  
ATOM   1456  ND2 ASN A 100      26.930 -38.648 -12.605  1.00 49.57           N  
ATOM   1457 HD21 ASN A 100      27.909 -38.892 -12.662  1.00 49.57           H  
ATOM   1458 HD22 ASN A 100      26.185 -39.329 -12.622  1.00 49.57           H  
ATOM   1459  OD1 ASN A 100      27.575 -36.565 -12.590  1.00 49.57           O  
ATOM   1460  N   ASN A 101      22.666 -34.651 -11.559  1.00 47.36           N  
ATOM   1461  H   ASN A 101      22.884 -34.775 -10.581  1.00 47.36           H  
ATOM   1462  CA  ASN A 101      21.278 -34.321 -11.920  1.00 47.36           C  
ATOM   1463  HA  ASN A 101      21.194 -34.301 -13.006  1.00 47.36           H  
ATOM   1464  C   ASN A 101      20.787 -32.926 -11.482  1.00 47.36           C  
ATOM   1465  CB  ASN A 101      20.354 -35.453 -11.425  1.00 47.36           C  
ATOM   1466  HB2 ASN A 101      20.540 -35.652 -10.370  1.00 47.36           H  
ATOM   1467  HB3 ASN A 101      19.312 -35.145 -11.519  1.00 47.36           H  
ATOM   1468  O   ASN A 101      19.580 -32.711 -11.434  1.00 47.36           O  
ATOM   1469  CG  ASN A 101      20.482 -36.740 -12.218  1.00 47.36           C  
ATOM   1470  ND2 ASN A 101      19.778 -37.768 -11.811  1.00 47.36           N  
ATOM   1471 HD21 ASN A 101      19.126 -37.661 -11.048  1.00 47.36           H  
ATOM   1472 HD22 ASN A 101      19.828 -38.597 -12.386  1.00 47.36           H  
ATOM   1473  OD1 ASN A 101      21.198 -36.863 -13.193  1.00 47.36           O  
ATOM   1474  N   TYR A 102      21.670 -31.967 -11.181  1.00 49.69           N  
ATOM   1475  H   TYR A 102      22.658 -32.154 -11.276  1.00 49.69           H  
ATOM   1476  CA  TYR A 102      21.239 -30.657 -10.664  1.00 49.69           C  
ATOM   1477  HA  TYR A 102      20.164 -30.685 -10.488  1.00 49.69           H  
ATOM   1478  C   TYR A 102      21.475 -29.493 -11.622  1.00 49.69           C  
ATOM   1479  CB  TYR A 102      21.856 -30.378  -9.297  1.00 49.69           C  
ATOM   1480  HB2 TYR A 102      22.940 -30.473  -9.357  1.00 49.69           H  
ATOM   1481  HB3 TYR A 102      21.623 -29.351  -9.018  1.00 49.69           H  
ATOM   1482  O   TYR A 102      22.482 -29.419 -12.325  1.00 49.69           O  
ATOM   1483  CG  TYR A 102      21.323 -31.297  -8.221  1.00 49.69           C  
ATOM   1484  CD1 TYR A 102      20.267 -30.895  -7.382  1.00 49.69           C  
ATOM   1485  HD1 TYR A 102      19.813 -29.923  -7.507  1.00 49.69           H  
ATOM   1486  CD2 TYR A 102      21.862 -32.585  -8.097  1.00 49.69           C  
ATOM   1487  HD2 TYR A 102      22.620 -32.904  -8.797  1.00 49.69           H  
ATOM   1488  CE1 TYR A 102      19.804 -31.762  -6.372  1.00 49.69           C  
ATOM   1489  HE1 TYR A 102      19.008 -31.450  -5.712  1.00 49.69           H  
ATOM   1490  CE2 TYR A 102      21.409 -33.451  -7.085  1.00 49.69           C  
ATOM   1491  HE2 TYR A 102      21.776 -34.462  -6.992  1.00 49.69           H  
ATOM   1492  OH  TYR A 102      19.984 -33.879  -5.231  1.00 49.69           O  
ATOM   1493  HH  TYR A 102      19.161 -33.582  -4.836  1.00 49.69           H  
ATOM   1494  CZ  TYR A 102      20.392 -33.033  -6.210  1.00 49.69           C  
ATOM   1495  N   VAL A 103      20.539 -28.543 -11.588  1.00 53.41           N  
ATOM   1496  H   VAL A 103      19.736 -28.718 -11.001  1.00 53.41           H  
ATOM   1497  CA  VAL A 103      20.545 -27.329 -12.409  1.00 53.41           C  
ATOM   1498  HA  VAL A 103      21.141 -27.514 -13.303  1.00 53.41           H  
ATOM   1499  C   VAL A 103      21.164 -26.158 -11.645  1.00 53.41           C  
ATOM   1500  CB  VAL A 103      19.111 -26.993 -12.853  1.00 53.41           C  
ATOM   1501  HB  VAL A 103      18.490 -26.790 -11.981  1.00 53.41           H  
ATOM   1502  O   VAL A 103      20.646 -25.769 -10.601  1.00 53.41           O  
ATOM   1503  CG1 VAL A 103      19.089 -25.736 -13.722  1.00 53.41           C  
ATOM   1504 HG11 VAL A 103      19.360 -24.862 -13.129  1.00 53.41           H  
ATOM   1505 HG12 VAL A 103      18.080 -25.578 -14.104  1.00 53.41           H  
ATOM   1506 HG13 VAL A 103      19.806 -25.851 -14.534  1.00 53.41           H  
ATOM   1507  CG2 VAL A 103      18.476 -28.178 -13.592  1.00 53.41           C  
ATOM   1508 HG21 VAL A 103      17.538 -27.872 -14.055  1.00 53.41           H  
ATOM   1509 HG22 VAL A 103      19.161 -28.568 -14.346  1.00 53.41           H  
ATOM   1510 HG23 VAL A 103      18.256 -28.977 -12.884  1.00 53.41           H  
ATOM   1511  N   SER A 104      22.228 -25.557 -12.186  1.00 53.61           N  
ATOM   1512  H   SER A 104      22.632 -25.948 -13.025  1.00 53.61           H  
ATOM   1513  CA  SER A 104      22.802 -24.302 -11.678  1.00 53.61           C  
ATOM   1514  HA  SER A 104      22.729 -24.298 -10.591  1.00 53.61           H  
ATOM   1515  C   SER A 104      22.052 -23.079 -12.218  1.00 53.61           C  
ATOM   1516  CB  SER A 104      24.285 -24.201 -12.050  1.00 53.61           C  
ATOM   1517  HB2 SER A 104      24.829 -25.033 -11.603  1.00 53.61           H  
ATOM   1518  HB3 SER A 104      24.690 -23.267 -11.660  1.00 53.61           H  
ATOM   1519  O   SER A 104      21.791 -23.003 -13.418  1.00 53.61           O  
ATOM   1520  OG  SER A 104      24.447 -24.233 -13.458  1.00 53.61           O  
ATOM   1521  HG  SER A 104      23.770 -23.671 -13.842  1.00 53.61           H  
ATOM   1522  N   TYR A 105      21.766 -22.102 -11.358  1.00 52.65           N  
ATOM   1523  H   TYR A 105      22.026 -22.224 -10.390  1.00 52.65           H  
ATOM   1524  CA  TYR A 105      21.109 -20.839 -11.714  1.00 52.65           C  
ATOM   1525  HA  TYR A 105      20.591 -20.960 -12.666  1.00 52.65           H  
ATOM   1526  C   TYR A 105      22.124 -19.690 -11.879  1.00 52.65           C  
ATOM   1527  CB  TYR A 105      20.051 -20.541 -10.641  1.00 52.65           C  
ATOM   1528  HB2 TYR A 105      20.527 -20.575  -9.661  1.00 52.65           H  
ATOM   1529  HB3 TYR A 105      19.295 -21.326 -10.663  1.00 52.65           H  
ATOM   1530  O   TYR A 105      23.060 -19.592 -11.094  1.00 52.65           O  
ATOM   1531  CG  TYR A 105      19.361 -19.203 -10.798  1.00 52.65           C  
ATOM   1532  CD1 TYR A 105      19.695 -18.144  -9.932  1.00 52.65           C  
ATOM   1533  HD1 TYR A 105      20.419 -18.295  -9.146  1.00 52.65           H  
ATOM   1534  CD2 TYR A 105      18.408 -19.011 -11.818  1.00 52.65           C  
ATOM   1535  HD2 TYR A 105      18.142 -19.830 -12.469  1.00 52.65           H  
ATOM   1536  CE1 TYR A 105      19.079 -16.892 -10.086  1.00 52.65           C  
ATOM   1537  HE1 TYR A 105      19.330 -16.092  -9.404  1.00 52.65           H  
ATOM   1538  CE2 TYR A 105      17.811 -17.747 -11.994  1.00 52.65           C  
ATOM   1539  HE2 TYR A 105      17.106 -17.573 -12.793  1.00 52.65           H  
ATOM   1540  OH  TYR A 105      17.610 -15.455 -11.292  1.00 52.65           O  
ATOM   1541  HH  TYR A 105      17.896 -14.862 -10.594  1.00 52.65           H  
ATOM   1542  CZ  TYR A 105      18.153 -16.687 -11.128  1.00 52.65           C  
ATOM   1543  N   ASP A 106      21.922 -18.816 -12.875  1.00 54.20           N  
ATOM   1544  H   ASP A 106      21.102 -18.936 -13.453  1.00 54.20           H  
ATOM   1545  CA  ASP A 106      22.655 -17.549 -13.051  1.00 54.20           C  
ATOM   1546  HA  ASP A 106      23.342 -17.410 -12.217  1.00 54.20           H  
ATOM   1547  C   ASP A 106      21.660 -16.379 -13.045  1.00 54.20           C  
ATOM   1548  CB  ASP A 106      23.504 -17.567 -14.338  1.00 54.20           C  
ATOM   1549  HB2 ASP A 106      22.869 -17.876 -15.168  1.00 54.20           H  
ATOM   1550  HB3 ASP A 106      24.291 -18.312 -14.224  1.00 54.20           H  
ATOM   1551  O   ASP A 106      20.810 -16.251 -13.928  1.00 54.20           O  
ATOM   1552  CG  ASP A 106      24.154 -16.214 -14.701  1.00 54.20           C  
ATOM   1553  OD1 ASP A 106      24.147 -15.257 -13.882  1.00 54.20           O  
ATOM   1554  OD2 ASP A 106      24.595 -16.099 -15.861  1.00 54.20           O  
ATOM   1555  N   LYS A 107      21.789 -15.504 -12.043  1.00 48.64           N  
ATOM   1556  H   LYS A 107      22.527 -15.690 -11.379  1.00 48.64           H  
ATOM   1557  CA  LYS A 107      20.925 -14.335 -11.824  1.00 48.64           C  
ATOM   1558  HA  LYS A 107      19.889 -14.666 -11.898  1.00 48.64           H  
ATOM   1559  C   LYS A 107      21.089 -13.238 -12.879  1.00 48.64           C  
ATOM   1560  CB  LYS A 107      21.209 -13.815 -10.399  1.00 48.64           C  
ATOM   1561  HB2 LYS A 107      22.213 -13.392 -10.372  1.00 48.64           H  
ATOM   1562  HB3 LYS A 107      21.200 -14.669  -9.722  1.00 48.64           H  
ATOM   1563  O   LYS A 107      20.201 -12.400 -13.023  1.00 48.64           O  
ATOM   1564  CG  LYS A 107      20.212 -12.769  -9.860  1.00 48.64           C  
ATOM   1565  HG2 LYS A 107      19.198 -13.155  -9.964  1.00 48.64           H  
ATOM   1566  HG3 LYS A 107      20.302 -11.841 -10.425  1.00 48.64           H  
ATOM   1567  CD  LYS A 107      20.498 -12.489  -8.371  1.00 48.64           C  
ATOM   1568  HD2 LYS A 107      21.500 -12.072  -8.269  1.00 48.64           H  
ATOM   1569  HD3 LYS A 107      20.478 -13.440  -7.839  1.00 48.64           H  
ATOM   1570  CE  LYS A 107      19.479 -11.546  -7.708  1.00 48.64           C  
ATOM   1571  HE2 LYS A 107      19.585 -10.543  -8.121  1.00 48.64           H  
ATOM   1572  HE3 LYS A 107      18.477 -11.907  -7.940  1.00 48.64           H  
ATOM   1573  NZ  LYS A 107      19.646 -11.526  -6.224  1.00 48.64           N  
ATOM   1574  HZ1 LYS A 107      20.508 -11.112  -5.897  1.00 48.64           H  
ATOM   1575  HZ2 LYS A 107      18.872 -11.131  -5.710  1.00 48.64           H  
ATOM   1576  HZ3 LYS A 107      19.618 -12.453  -5.824  1.00 48.64           H  
ATOM   1577  N   THR A 108      22.223 -13.185 -13.578  1.00 46.03           N  
ATOM   1578  H   THR A 108      22.876 -13.949 -13.475  1.00 46.03           H  
ATOM   1579  CA  THR A 108      22.626 -12.009 -14.366  1.00 46.03           C  
ATOM   1580  HA  THR A 108      21.960 -11.187 -14.104  1.00 46.03           H  
ATOM   1581  C   THR A 108      22.440 -12.127 -15.875  1.00 46.03           C  
ATOM   1582  CB  THR A 108      24.045 -11.535 -13.998  1.00 46.03           C  
ATOM   1583  HB  THR A 108      24.450 -10.928 -14.807  1.00 46.03           H  
ATOM   1584  O   THR A 108      22.617 -11.128 -16.569  1.00 46.03           O  
ATOM   1585  CG2 THR A 108      23.993 -10.665 -12.737  1.00 46.03           C  
ATOM   1586 HG21 THR A 108      23.612 -11.250 -11.900  1.00 46.03           H  
ATOM   1587 HG22 THR A 108      23.343  -9.807 -12.909  1.00 46.03           H  
ATOM   1588 HG23 THR A 108      24.997 -10.306 -12.512  1.00 46.03           H  
ATOM   1589  OG1 THR A 108      24.969 -12.561 -13.690  1.00 46.03           O  
ATOM   1590  HG1 THR A 108      24.666 -13.430 -13.964  1.00 46.03           H  
ATOM   1591  N   GLY A 109      22.066 -13.297 -16.406  1.00 43.90           N  
ATOM   1592  H   GLY A 109      21.947 -14.092 -15.794  1.00 43.90           H  
ATOM   1593  CA  GLY A 109      21.905 -13.503 -17.855  1.00 43.90           C  
ATOM   1594  HA2 GLY A 109      21.586 -14.530 -18.027  1.00 43.90           H  
ATOM   1595  HA3 GLY A 109      21.131 -12.832 -18.228  1.00 43.90           H  
ATOM   1596  C   GLY A 109      23.192 -13.260 -18.664  1.00 43.90           C  
ATOM   1597  O   GLY A 109      23.162 -13.235 -19.897  1.00 43.90           O  
ATOM   1598  N   GLY A 110      24.324 -13.068 -17.981  1.00 36.43           N  
ATOM   1599  H   GLY A 110      24.298 -13.251 -16.988  1.00 36.43           H  
ATOM   1600  CA  GLY A 110      25.628 -12.839 -18.574  1.00 36.43           C  
ATOM   1601  HA2 GLY A 110      26.260 -12.299 -17.869  1.00 36.43           H  
ATOM   1602  HA3 GLY A 110      25.531 -12.251 -19.487  1.00 36.43           H  
ATOM   1603  C   GLY A 110      26.271 -14.179 -18.872  1.00 36.43           C  
ATOM   1604  O   GLY A 110      26.499 -14.984 -17.978  1.00 36.43           O  
ATOM   1605  N   ALA A 111      26.593 -14.438 -20.137  1.00 35.07           N  
ATOM   1606  H   ALA A 111      26.417 -13.736 -20.841  1.00 35.07           H  
ATOM   1607  CA  ALA A 111      27.395 -15.603 -20.471  1.00 35.07           C  
ATOM   1608  HA  ALA A 111      26.847 -16.497 -20.176  1.00 35.07           H  
ATOM   1609  C   ALA A 111      28.722 -15.560 -19.678  1.00 35.07           C  
ATOM   1610  CB  ALA A 111      27.606 -15.629 -21.993  1.00 35.07           C  
ATOM   1611  HB1 ALA A 111      28.155 -14.741 -22.304  1.00 35.07           H  
ATOM   1612  HB2 ALA A 111      28.187 -16.511 -22.265  1.00 35.07           H  
ATOM   1613  HB3 ALA A 111      26.644 -15.655 -22.505  1.00 35.07           H  
ATOM   1614  O   ALA A 111      29.506 -14.635 -19.854  1.00 35.07           O  
ATOM   1615  N   ALA A 112      28.960 -16.581 -18.845  1.00 37.42           N  
ATOM   1616  H   ALA A 112      28.167 -17.163 -18.613  1.00 37.42           H  
ATOM   1617  CA  ALA A 112      30.263 -16.992 -18.300  1.00 37.42           C  
ATOM   1618  HA  ALA A 112      30.149 -18.068 -18.170  1.00 37.42           H  
ATOM   1619  C   ALA A 112      30.711 -16.542 -16.890  1.00 37.42           C  
ATOM   1620  CB  ALA A 112      31.372 -16.860 -19.362  1.00 37.42           C  
ATOM   1621  HB1 ALA A 112      31.017 -17.202 -20.334  1.00 37.42           H  
ATOM   1622  HB2 ALA A 112      31.701 -15.823 -19.437  1.00 37.42           H  
ATOM   1623  HB3 ALA A 112      32.231 -17.466 -19.073  1.00 37.42           H  
ATOM   1624  O   ALA A 112      31.877 -16.750 -16.565  1.00 37.42           O  
ATOM   1625  N   THR A 113      29.843 -16.066 -15.989  1.00 39.88           N  
ATOM   1626  H   THR A 113      28.874 -15.939 -16.243  1.00 39.88           H  
ATOM   1627  CA  THR A 113      30.193 -16.081 -14.546  1.00 39.88           C  
ATOM   1628  HA  THR A 113      31.140 -16.602 -14.408  1.00 39.88           H  
ATOM   1629  C   THR A 113      29.188 -16.913 -13.767  1.00 39.88           C  
ATOM   1630  CB  THR A 113      30.417 -14.684 -13.933  1.00 39.88           C  
ATOM   1631  HB  THR A 113      30.181 -14.715 -12.869  1.00 39.88           H  
ATOM   1632  O   THR A 113      28.024 -16.554 -13.668  1.00 39.88           O  
ATOM   1633  CG2 THR A 113      31.876 -14.248 -14.081  1.00 39.88           C  
ATOM   1634 HG21 THR A 113      32.525 -14.940 -13.546  1.00 39.88           H  
ATOM   1635 HG22 THR A 113      32.160 -14.231 -15.133  1.00 39.88           H  
ATOM   1636 HG23 THR A 113      32.004 -13.252 -13.656  1.00 39.88           H  
ATOM   1637  OG1 THR A 113      29.633 -13.691 -14.546  1.00 39.88           O  
ATOM   1638  HG1 THR A 113      29.602 -13.897 -15.483  1.00 39.88           H  
ATOM   1639  N   ASN A 114      29.645 -18.051 -13.234  1.00 41.28           N  
ATOM   1640  H   ASN A 114      30.609 -18.298 -13.411  1.00 41.28           H  
ATOM   1641  CA  ASN A 114      28.892 -18.926 -12.333  1.00 41.28           C  
ATOM   1642  HA  ASN A 114      27.972 -19.253 -12.816  1.00 41.28           H  
ATOM   1643  C   ASN A 114      28.525 -18.163 -11.047  1.00 41.28           C  
ATOM   1644  CB  ASN A 114      29.762 -20.155 -11.979  1.00 41.28           C  
ATOM   1645  HB2 ASN A 114      29.265 -20.718 -11.188  1.00 41.28           H  
ATOM   1646  HB3 ASN A 114      30.717 -19.814 -11.581  1.00 41.28           H  
ATOM   1647  O   ASN A 114      29.174 -18.346 -10.019  1.00 41.28           O  
ATOM   1648  CG  ASN A 114      30.015 -21.131 -13.107  1.00 41.28           C  
ATOM   1649  ND2 ASN A 114      31.127 -21.828 -13.065  1.00 41.28           N  
ATOM   1650 HD21 ASN A 114      31.265 -22.495 -13.810  1.00 41.28           H  
ATOM   1651 HD22 ASN A 114      31.754 -21.739 -12.278  1.00 41.28           H  
ATOM   1652  OD1 ASN A 114      29.238 -21.297 -14.028  1.00 41.28           O  
ATOM   1653  N   LYS A 115      27.533 -17.271 -11.081  1.00 47.72           N  
ATOM   1654  H   LYS A 115      27.096 -17.059 -11.966  1.00 47.72           H  
ATOM   1655  CA  LYS A 115      27.031 -16.650  -9.858  1.00 47.72           C  
ATOM   1656  HA  LYS A 115      27.871 -16.411  -9.206  1.00 47.72           H  
ATOM   1657  C   LYS A 115      26.188 -17.665  -9.110  1.00 47.72           C  
ATOM   1658  CB  LYS A 115      26.290 -15.343 -10.135  1.00 47.72           C  
ATOM   1659  HB2 LYS A 115      25.729 -15.079  -9.238  1.00 47.72           H  
ATOM   1660  HB3 LYS A 115      25.589 -15.463 -10.961  1.00 47.72           H  
ATOM   1661  O   LYS A 115      25.039 -17.914  -9.443  1.00 47.72           O  
ATOM   1662  CG  LYS A 115      27.296 -14.227 -10.440  1.00 47.72           C  
ATOM   1663  HG2 LYS A 115      28.126 -14.278  -9.735  1.00 47.72           H  
ATOM   1664  HG3 LYS A 115      27.680 -14.343 -11.453  1.00 47.72           H  
ATOM   1665  CD  LYS A 115      26.616 -12.871 -10.285  1.00 47.72           C  
ATOM   1666  HD2 LYS A 115      26.203 -12.801  -9.278  1.00 47.72           H  
ATOM   1667  HD3 LYS A 115      25.809 -12.785 -11.013  1.00 47.72           H  
ATOM   1668  CE  LYS A 115      27.643 -11.763 -10.497  1.00 47.72           C  
ATOM   1669  HE2 LYS A 115      28.514 -11.981  -9.879  1.00 47.72           H  
ATOM   1670  HE3 LYS A 115      27.951 -11.768 -11.543  1.00 47.72           H  
ATOM   1671  NZ  LYS A 115      27.061 -10.460 -10.115  1.00 47.72           N  
ATOM   1672  HZ1 LYS A 115      26.764 -10.510  -9.151  1.00 47.72           H  
ATOM   1673  HZ2 LYS A 115      26.254 -10.271 -10.693  1.00 47.72           H  
ATOM   1674  HZ3 LYS A 115      27.743  -9.722 -10.217  1.00 47.72           H  
ATOM   1675  N   THR A 116      26.803 -18.242  -8.091  1.00 57.53           N  
ATOM   1676  H   THR A 116      27.767 -17.983  -7.939  1.00 57.53           H  
ATOM   1677  CA  THR A 116      26.275 -19.224  -7.141  1.00 57.53           C  
ATOM   1678  HA  THR A 116      25.746 -20.002  -7.691  1.00 57.53           H  
ATOM   1679  C   THR A 116      25.285 -18.639  -6.131  1.00 57.53           C  
ATOM   1680  CB  THR A 116      27.473 -19.838  -6.398  1.00 57.53           C  
ATOM   1681  HB  THR A 116      27.132 -20.387  -5.520  1.00 57.53           H  
ATOM   1682  O   THR A 116      25.101 -19.212  -5.060  1.00 57.53           O  
ATOM   1683  CG2 THR A 116      28.274 -20.764  -7.318  1.00 57.53           C  
ATOM   1684 HG21 THR A 116      29.044 -21.270  -6.735  1.00 57.53           H  
ATOM   1685 HG22 THR A 116      27.621 -21.509  -7.772  1.00 57.53           H  
ATOM   1686 HG23 THR A 116      28.758 -20.186  -8.105  1.00 57.53           H  
ATOM   1687  OG1 THR A 116      28.354 -18.832  -5.954  1.00 57.53           O  
ATOM   1688  HG1 THR A 116      27.915 -18.341  -5.255  1.00 57.53           H  
ATOM   1689  N   ASP A 117      24.688 -17.488  -6.427  1.00 65.81           N  
ATOM   1690  H   ASP A 117      24.773 -17.114  -7.362  1.00 65.81           H  
ATOM   1691  CA  ASP A 117      23.915 -16.735  -5.447  1.00 65.81           C  
ATOM   1692  HA  ASP A 117      24.487 -16.735  -4.519  1.00 65.81           H  
ATOM   1693  C   ASP A 117      22.559 -17.413  -5.201  1.00 65.81           C  
ATOM   1694  CB  ASP A 117      23.749 -15.269  -5.883  1.00 65.81           C  
ATOM   1695  HB2 ASP A 117      23.221 -15.244  -6.836  1.00 65.81           H  
ATOM   1696  HB3 ASP A 117      23.134 -14.753  -5.146  1.00 65.81           H  
ATOM   1697  O   ASP A 117      21.915 -17.872  -6.155  1.00 65.81           O  
ATOM   1698  CG  ASP A 117      25.077 -14.509  -6.019  1.00 65.81           C  
ATOM   1699  OD1 ASP A 117      26.046 -14.864  -5.313  1.00 65.81           O  
ATOM   1700  OD2 ASP A 117      25.119 -13.573  -6.857  1.00 65.81           O  
ATOM   1701  N   PRO A 118      22.094 -17.477  -3.943  1.00 74.71           N  
ATOM   1702  CA  PRO A 118      20.752 -17.946  -3.655  1.00 74.71           C  
ATOM   1703  HA  PRO A 118      20.607 -18.936  -4.086  1.00 74.71           H  
ATOM   1704  C   PRO A 118      19.709 -16.990  -4.260  1.00 74.71           C  
ATOM   1705  CB  PRO A 118      20.694 -18.055  -2.132  1.00 74.71           C  
ATOM   1706  HB2 PRO A 118      19.677 -17.958  -1.751  1.00 74.71           H  
ATOM   1707  HB3 PRO A 118      21.107 -19.016  -1.827  1.00 74.71           H  
ATOM   1708  O   PRO A 118      19.961 -15.811  -4.525  1.00 74.71           O  
ATOM   1709  CG  PRO A 118      21.632 -16.936  -1.675  1.00 74.71           C  
ATOM   1710  HG2 PRO A 118      21.115 -15.977  -1.723  1.00 74.71           H  
ATOM   1711  HG3 PRO A 118      22.023 -17.116  -0.674  1.00 74.71           H  
ATOM   1712  CD  PRO A 118      22.734 -16.977  -2.733  1.00 74.71           C  
ATOM   1713  HD2 PRO A 118      23.145 -15.978  -2.878  1.00 74.71           H  
ATOM   1714  HD3 PRO A 118      23.518 -17.670  -2.427  1.00 74.71           H  
ATOM   1715  N   VAL A 119      18.516 -17.519  -4.505  1.00 77.99           N  
ATOM   1716  H   VAL A 119      18.356 -18.477  -4.228  1.00 77.99           H  
ATOM   1717  CA  VAL A 119      17.388 -16.786  -5.084  1.00 77.99           C  
ATOM   1718  HA  VAL A 119      17.752 -16.046  -5.797  1.00 77.99           H  
ATOM   1719  C   VAL A 119      16.660 -16.083  -3.958  1.00 77.99           C  
ATOM   1720  CB  VAL A 119      16.429 -17.750  -5.804  1.00 77.99           C  
ATOM   1721  HB  VAL A 119      16.051 -18.482  -5.091  1.00 77.99           H  
ATOM   1722  O   VAL A 119      16.081 -16.754  -3.107  1.00 77.99           O  
ATOM   1723  CG1 VAL A 119      15.231 -17.008  -6.418  1.00 77.99           C  
ATOM   1724 HG11 VAL A 119      14.598 -17.715  -6.955  1.00 77.99           H  
ATOM   1725 HG12 VAL A 119      14.633 -16.543  -5.634  1.00 77.99           H  
ATOM   1726 HG13 VAL A 119      15.576 -16.238  -7.108  1.00 77.99           H  
ATOM   1727  CG2 VAL A 119      17.153 -18.517  -6.917  1.00 77.99           C  
ATOM   1728 HG21 VAL A 119      16.535 -19.363  -7.220  1.00 77.99           H  
ATOM   1729 HG22 VAL A 119      18.092 -18.940  -6.559  1.00 77.99           H  
ATOM   1730 HG23 VAL A 119      17.356 -17.868  -7.768  1.00 77.99           H  
ATOM   1731  N   ASP A 120      16.656 -14.755  -3.924  1.00 79.54           N  
ATOM   1732  H   ASP A 120      17.220 -14.209  -4.559  1.00 79.54           H  
ATOM   1733  CA  ASP A 120      15.895 -14.082  -2.879  1.00 79.54           C  
ATOM   1734  HA  ASP A 120      16.010 -14.693  -1.983  1.00 79.54           H  
ATOM   1735  C   ASP A 120      14.383 -14.077  -3.161  1.00 79.54           C  
ATOM   1736  CB  ASP A 120      16.470 -12.737  -2.433  1.00 79.54           C  
ATOM   1737  HB2 ASP A 120      16.470 -12.741  -1.343  1.00 79.54           H  
ATOM   1738  HB3 ASP A 120      15.725 -11.969  -2.640  1.00 79.54           H  
ATOM   1739  O   ASP A 120      13.924 -13.972  -4.302  1.00 79.54           O  
ATOM   1740  CG  ASP A 120      17.914 -12.405  -2.887  1.00 79.54           C  
ATOM   1741  OD1 ASP A 120      18.807 -12.520  -2.033  1.00 79.54           O  
ATOM   1742  OD2 ASP A 120      18.175 -12.028  -4.062  1.00 79.54           O  
ATOM   1743  N   ILE A 121      13.614 -14.221  -2.086  1.00 85.72           N  
ATOM   1744  H   ILE A 121      14.079 -14.268  -1.191  1.00 85.72           H  
ATOM   1745  CA  ILE A 121      12.167 -14.064  -2.056  1.00 85.72           C  
ATOM   1746  HA  ILE A 121      11.763 -14.312  -3.038  1.00 85.72           H  
ATOM   1747  C   ILE A 121      11.898 -12.593  -1.703  1.00 85.72           C  
ATOM   1748  CB  ILE A 121      11.521 -15.037  -1.050  1.00 85.72           C  
ATOM   1749  HB  ILE A 121      11.937 -14.836  -0.063  1.00 85.72           H  
ATOM   1750  O   ILE A 121      12.308 -12.148  -0.627  1.00 85.72           O  
ATOM   1751  CG1 ILE A 121      11.838 -16.507  -1.417  1.00 85.72           C  
ATOM   1752 HG12 ILE A 121      12.919 -16.637  -1.477  1.00 85.72           H  
ATOM   1753 HG13 ILE A 121      11.420 -16.733  -2.398  1.00 85.72           H  
ATOM   1754  CG2 ILE A 121      10.003 -14.791  -0.985  1.00 85.72           C  
ATOM   1755 HG21 ILE A 121       9.538 -15.000  -1.949  1.00 85.72           H  
ATOM   1756 HG22 ILE A 121       9.561 -15.423  -0.215  1.00 85.72           H  
ATOM   1757 HG23 ILE A 121       9.791 -13.761  -0.699  1.00 85.72           H  
ATOM   1758  CD1 ILE A 121      11.321 -17.539  -0.406  1.00 85.72           C  
ATOM   1759 HD11 ILE A 121      10.232 -17.575  -0.417  1.00 85.72           H  
ATOM   1760 HD12 ILE A 121      11.670 -17.289   0.596  1.00 85.72           H  
ATOM   1761 HD13 ILE A 121      11.700 -18.525  -0.675  1.00 85.72           H  
ATOM   1762  N   PRO A 122      11.240 -11.824  -2.588  1.00 85.69           N  
ATOM   1763  CA  PRO A 122      10.944 -10.422  -2.334  1.00 85.69           C  
ATOM   1764  HA  PRO A 122      11.884  -9.898  -2.158  1.00 85.69           H  
ATOM   1765  C   PRO A 122      10.023 -10.217  -1.127  1.00 85.69           C  
ATOM   1766  CB  PRO A 122      10.315  -9.889  -3.624  1.00 85.69           C  
ATOM   1767  HB2 PRO A 122       9.229  -9.956  -3.568  1.00 85.69           H  
ATOM   1768  HB3 PRO A 122      10.634  -8.865  -3.820  1.00 85.69           H  
ATOM   1769  O   PRO A 122       9.200 -11.075  -0.789  1.00 85.69           O  
ATOM   1770  CG  PRO A 122      10.824 -10.844  -4.700  1.00 85.69           C  
ATOM   1771  HG2 PRO A 122      10.150 -10.914  -5.553  1.00 85.69           H  
ATOM   1772  HG3 PRO A 122      11.821 -10.537  -5.017  1.00 85.69           H  
ATOM   1773  CD  PRO A 122      10.911 -12.167  -3.959  1.00 85.69           C  
ATOM   1774  HD2 PRO A 122       9.950 -12.680  -3.987  1.00 85.69           H  
ATOM   1775  HD3 PRO A 122      11.694 -12.769  -4.419  1.00 85.69           H  
ATOM   1776  N   LYS A 123      10.118  -9.037  -0.512  1.00 88.03           N  
ATOM   1777  H   LYS A 123      10.773  -8.360  -0.878  1.00 88.03           H  
ATOM   1778  CA  LYS A 123       9.143  -8.574   0.482  1.00 88.03           C  
ATOM   1779  HA  LYS A 123       9.043  -9.327   1.263  1.00 88.03           H  
ATOM   1780  C   LYS A 123       7.768  -8.404  -0.168  1.00 88.03           C  
ATOM   1781  CB  LYS A 123       9.609  -7.247   1.100  1.00 88.03           C  
ATOM   1782  HB2 LYS A 123       9.691  -6.512   0.300  1.00 88.03           H  
ATOM   1783  HB3 LYS A 123       8.851  -6.892   1.798  1.00 88.03           H  
ATOM   1784  O   LYS A 123       7.675  -8.194  -1.377  1.00 88.03           O  
ATOM   1785  CG  LYS A 123      10.956  -7.312   1.835  1.00 88.03           C  
ATOM   1786  HG2 LYS A 123      11.235  -6.294   2.108  1.00 88.03           H  
ATOM   1787  HG3 LYS A 123      11.729  -7.704   1.173  1.00 88.03           H  
ATOM   1788  CD  LYS A 123      10.892  -8.158   3.111  1.00 88.03           C  
ATOM   1789  HD2 LYS A 123      10.090  -7.781   3.746  1.00 88.03           H  
ATOM   1790  HD3 LYS A 123      10.692  -9.201   2.861  1.00 88.03           H  
ATOM   1791  CE  LYS A 123      12.226  -8.045   3.850  1.00 88.03           C  
ATOM   1792  HE2 LYS A 123      12.466  -6.989   3.976  1.00 88.03           H  
ATOM   1793  HE3 LYS A 123      13.013  -8.500   3.248  1.00 88.03           H  
ATOM   1794  NZ  LYS A 123      12.163  -8.680   5.180  1.00 88.03           N  
ATOM   1795  HZ1 LYS A 123      11.981  -9.672   5.122  1.00 88.03           H  
ATOM   1796  HZ2 LYS A 123      11.448  -8.226   5.731  1.00 88.03           H  
ATOM   1797  HZ3 LYS A 123      13.047  -8.541   5.649  1.00 88.03           H  
ATOM   1798  N   PHE A 124       6.706  -8.461   0.631  1.00 91.37           N  
ATOM   1799  H   PHE A 124       6.868  -8.635   1.613  1.00 91.37           H  
ATOM   1800  CA  PHE A 124       5.315  -8.304   0.176  1.00 91.37           C  
ATOM   1801  HA  PHE A 124       4.688  -8.471   1.051  1.00 91.37           H  
ATOM   1802  C   PHE A 124       4.870  -9.334  -0.884  1.00 91.37           C  
ATOM   1803  CB  PHE A 124       5.047  -6.855  -0.267  1.00 91.37           C  
ATOM   1804  HB2 PHE A 124       5.523  -6.677  -1.232  1.00 91.37           H  
ATOM   1805  HB3 PHE A 124       3.975  -6.725  -0.414  1.00 91.37           H  
ATOM   1806  O   PHE A 124       3.896  -9.112  -1.610  1.00 91.37           O  
ATOM   1807  CG  PHE A 124       5.521  -5.807   0.717  1.00 91.37           C  
ATOM   1808  CD1 PHE A 124       4.727  -5.486   1.831  1.00 91.37           C  
ATOM   1809  HD1 PHE A 124       3.778  -5.978   1.984  1.00 91.37           H  
ATOM   1810  CD2 PHE A 124       6.762  -5.167   0.529  1.00 91.37           C  
ATOM   1811  HD2 PHE A 124       7.366  -5.410  -0.333  1.00 91.37           H  
ATOM   1812  CE1 PHE A 124       5.174  -4.527   2.754  1.00 91.37           C  
ATOM   1813  HE1 PHE A 124       4.567  -4.278   3.612  1.00 91.37           H  
ATOM   1814  CE2 PHE A 124       7.220  -4.226   1.469  1.00 91.37           C  
ATOM   1815  HE2 PHE A 124       8.179  -3.746   1.341  1.00 91.37           H  
ATOM   1816  CZ  PHE A 124       6.426  -3.912   2.584  1.00 91.37           C  
ATOM   1817  HZ  PHE A 124       6.777  -3.201   3.318  1.00 91.37           H  
ATOM   1818  N   ALA A 125       5.590 -10.452  -1.027  1.00 91.70           N  
ATOM   1819  H   ALA A 125       6.331 -10.614  -0.359  1.00 91.70           H  
ATOM   1820  CA  ALA A 125       5.316 -11.479  -2.025  1.00 91.70           C  
ATOM   1821  HA  ALA A 125       5.353 -11.015  -3.010  1.00 91.70           H  
ATOM   1822  C   ALA A 125       3.923 -12.111  -1.868  1.00 91.70           C  
ATOM   1823  CB  ALA A 125       6.411 -12.549  -1.951  1.00 91.70           C  
ATOM   1824  HB1 ALA A 125       6.186 -13.348  -2.658  1.00 91.70           H  
ATOM   1825  HB2 ALA A 125       6.464 -12.966  -0.945  1.00 91.70           H  
ATOM   1826  HB3 ALA A 125       7.372 -12.109  -2.217  1.00 91.70           H  
ATOM   1827  O   ALA A 125       3.316 -12.472  -2.879  1.00 91.70           O  
ATOM   1828  N   LEU A 126       3.391 -12.225  -0.646  1.00 94.39           N  
ATOM   1829  H   LEU A 126       3.895 -11.838   0.139  1.00 94.39           H  
ATOM   1830  CA  LEU A 126       2.041 -12.757  -0.428  1.00 94.39           C  
ATOM   1831  HA  LEU A 126       1.895 -13.612  -1.088  1.00 94.39           H  
ATOM   1832  C   LEU A 126       0.971 -11.730  -0.815  1.00 94.39           C  
ATOM   1833  CB  LEU A 126       1.851 -13.253   1.015  1.00 94.39           C  
ATOM   1834  HB2 LEU A 126       0.860 -13.705   1.071  1.00 94.39           H  
ATOM   1835  HB3 LEU A 126       1.858 -12.398   1.691  1.00 94.39           H  
ATOM   1836  O   LEU A 126       0.032 -12.066  -1.533  1.00 94.39           O  
ATOM   1837  CG  LEU A 126       2.872 -14.289   1.512  1.00 94.39           C  
ATOM   1838  HG  LEU A 126       3.868 -13.846   1.538  1.00 94.39           H  
ATOM   1839  CD1 LEU A 126       2.499 -14.739   2.923  1.00 94.39           C  
ATOM   1840 HD11 LEU A 126       3.235 -15.446   3.305  1.00 94.39           H  
ATOM   1841 HD12 LEU A 126       1.523 -15.223   2.926  1.00 94.39           H  
ATOM   1842 HD13 LEU A 126       2.470 -13.880   3.593  1.00 94.39           H  
ATOM   1843  CD2 LEU A 126       2.903 -15.528   0.615  1.00 94.39           C  
ATOM   1844 HD21 LEU A 126       3.614 -16.246   1.024  1.00 94.39           H  
ATOM   1845 HD22 LEU A 126       1.911 -15.977   0.571  1.00 94.39           H  
ATOM   1846 HD23 LEU A 126       3.238 -15.257  -0.386  1.00 94.39           H  
ATOM   1847  N   ASN A 127       1.147 -10.460  -0.450  1.00 94.87           N  
ATOM   1848  H   ASN A 127       1.905 -10.245   0.182  1.00 94.87           H  
ATOM   1849  CA  ASN A 127       0.272  -9.378  -0.904  1.00 94.87           C  
ATOM   1850  HA  ASN A 127      -0.757  -9.627  -0.647  1.00 94.87           H  
ATOM   1851  C   ASN A 127       0.307  -9.199  -2.432  1.00 94.87           C  
ATOM   1852  CB  ASN A 127       0.652  -8.087  -0.168  1.00 94.87           C  
ATOM   1853  HB2 ASN A 127       1.735  -7.982  -0.107  1.00 94.87           H  
ATOM   1854  HB3 ASN A 127       0.253  -7.227  -0.707  1.00 94.87           H  
ATOM   1855  O   ASN A 127      -0.711  -8.876  -3.044  1.00 94.87           O  
ATOM   1856  CG  ASN A 127       0.045  -8.047   1.217  1.00 94.87           C  
ATOM   1857  ND2 ASN A 127       0.817  -8.275   2.248  1.00 94.87           N  
ATOM   1858 HD21 ASN A 127       1.720  -8.706   2.110  1.00 94.87           H  
ATOM   1859 HD22 ASN A 127       0.395  -8.219   3.164  1.00 94.87           H  
ATOM   1860  OD1 ASN A 127      -1.145  -7.826   1.366  1.00 94.87           O  
ATOM   1861  N   CYS A 128       1.440  -9.479  -3.085  1.00 93.91           N  
ATOM   1862  H   CYS A 128       2.267  -9.671  -2.537  1.00 93.91           H  
ATOM   1863  CA  CYS A 128       1.550  -9.461  -4.548  1.00 93.91           C  
ATOM   1864  HA  CYS A 128       1.183  -8.500  -4.909  1.00 93.91           H  
ATOM   1865  C   CYS A 128       0.706 -10.530  -5.254  1.00 93.91           C  
ATOM   1866  CB  CYS A 128       3.010  -9.608  -4.980  1.00 93.91           C  
ATOM   1867  HB2 CYS A 128       3.470 -10.474  -4.504  1.00 93.91           H  
ATOM   1868  HB3 CYS A 128       3.044  -9.743  -6.061  1.00 93.91           H  
ATOM   1869  O   CYS A 128       0.524 -10.440  -6.470  1.00 93.91           O  
ATOM   1870  SG  CYS A 128       3.927  -8.108  -4.586  1.00 93.91           S  
ATOM   1871  HG  CYS A 128       3.955  -8.275  -3.261  1.00 93.91           H  
ATOM   1872  N   GLN A 129       0.159 -11.514  -4.532  1.00 94.43           N  
ATOM   1873  H   GLN A 129       0.312 -11.547  -3.534  1.00 94.43           H  
ATOM   1874  CA  GLN A 129      -0.737 -12.498  -5.135  1.00 94.43           C  
ATOM   1875  HA  GLN A 129      -0.270 -12.879  -6.043  1.00 94.43           H  
ATOM   1876  C   GLN A 129      -2.058 -11.889  -5.602  1.00 94.43           C  
ATOM   1877  CB  GLN A 129      -0.956 -13.697  -4.203  1.00 94.43           C  
ATOM   1878  HB2 GLN A 129      -1.471 -13.373  -3.299  1.00 94.43           H  
ATOM   1879  HB3 GLN A 129      -1.606 -14.401  -4.722  1.00 94.43           H  
ATOM   1880  O   GLN A 129      -2.674 -12.419  -6.532  1.00 94.43           O  
ATOM   1881  CG  GLN A 129       0.344 -14.428  -3.816  1.00 94.43           C  
ATOM   1882  HG2 GLN A 129       0.883 -13.831  -3.080  1.00 94.43           H  
ATOM   1883  HG3 GLN A 129       0.095 -15.380  -3.347  1.00 94.43           H  
ATOM   1884  CD  GLN A 129       1.273 -14.686  -4.999  1.00 94.43           C  
ATOM   1885  NE2 GLN A 129       2.474 -14.154  -4.976  1.00 94.43           N  
ATOM   1886 HE21 GLN A 129       2.760 -13.583  -4.194  1.00 94.43           H  
ATOM   1887 HE22 GLN A 129       3.048 -14.231  -5.804  1.00 94.43           H  
ATOM   1888  OE1 GLN A 129       0.918 -15.326  -5.977  1.00 94.43           O  
ATOM   1889  N   PHE A 130      -2.465 -10.760  -5.019  1.00 94.71           N  
ATOM   1890  H   PHE A 130      -1.888 -10.350  -4.299  1.00 94.71           H  
ATOM   1891  CA  PHE A 130      -3.799 -10.204  -5.200  1.00 94.71           C  
ATOM   1892  HA  PHE A 130      -4.400 -10.946  -5.725  1.00 94.71           H  
ATOM   1893  C   PHE A 130      -3.797  -8.931  -6.055  1.00 94.71           C  
ATOM   1894  CB  PHE A 130      -4.462 -10.019  -3.831  1.00 94.71           C  
ATOM   1895  HB2 PHE A 130      -5.520  -9.798  -3.975  1.00 94.71           H  
ATOM   1896  HB3 PHE A 130      -4.010  -9.159  -3.337  1.00 94.71           H  
ATOM   1897  O   PHE A 130      -3.010  -8.005  -5.859  1.00 94.71           O  
ATOM   1898  CG  PHE A 130      -4.329 -11.234  -2.926  1.00 94.71           C  
ATOM   1899  CD1 PHE A 130      -4.941 -12.455  -3.274  1.00 94.71           C  
ATOM   1900  HD1 PHE A 130      -5.545 -12.521  -4.167  1.00 94.71           H  
ATOM   1901  CD2 PHE A 130      -3.538 -11.159  -1.764  1.00 94.71           C  
ATOM   1902  HD2 PHE A 130      -3.049 -10.234  -1.498  1.00 94.71           H  
ATOM   1903  CE1 PHE A 130      -4.772 -13.588  -2.454  1.00 94.71           C  
ATOM   1904  HE1 PHE A 130      -5.249 -14.523  -2.706  1.00 94.71           H  
ATOM   1905  CE2 PHE A 130      -3.370 -12.291  -0.948  1.00 94.71           C  
ATOM   1906  HE2 PHE A 130      -2.756 -12.227  -0.061  1.00 94.71           H  
ATOM   1907  CZ  PHE A 130      -3.988 -13.504  -1.291  1.00 94.71           C  
ATOM   1908  HZ  PHE A 130      -3.857 -14.371  -0.660  1.00 94.71           H  
ATOM   1909  N   ALA A 131      -4.685  -8.909  -7.049  1.00 92.96           N  
ATOM   1910  H   ALA A 131      -5.308  -9.699  -7.128  1.00 92.96           H  
ATOM   1911  CA  ALA A 131      -5.005  -7.730  -7.845  1.00 92.96           C  
ATOM   1912  HA  ALA A 131      -4.091  -7.221  -8.151  1.00 92.96           H  
ATOM   1913  C   ALA A 131      -5.833  -6.757  -7.011  1.00 92.96           C  
ATOM   1914  CB  ALA A 131      -5.794  -8.173  -9.088  1.00 92.96           C  
ATOM   1915  HB1 ALA A 131      -6.743  -8.616  -8.787  1.00 92.96           H  
ATOM   1916  HB2 ALA A 131      -5.241  -8.913  -9.666  1.00 92.96           H  
ATOM   1917  HB3 ALA A 131      -5.995  -7.307  -9.718  1.00 92.96           H  
ATOM   1918  O   ALA A 131      -5.612  -5.555  -7.063  1.00 92.96           O  
ATOM   1919  N   TYR A 132      -6.764  -7.299  -6.229  1.00 90.39           N  
ATOM   1920  H   TYR A 132      -6.887  -8.301  -6.237  1.00 90.39           H  
ATOM   1921  CA  TYR A 132      -7.563  -6.551  -5.279  1.00 90.39           C  
ATOM   1922  HA  TYR A 132      -6.957  -5.735  -4.883  1.00 90.39           H  
ATOM   1923  C   TYR A 132      -7.966  -7.441  -4.105  1.00 90.39           C  
ATOM   1924  CB  TYR A 132      -8.785  -5.937  -5.975  1.00 90.39           C  
ATOM   1925  HB2 TYR A 132      -9.374  -5.399  -5.232  1.00 90.39           H  
ATOM   1926  HB3 TYR A 132      -8.434  -5.191  -6.688  1.00 90.39           H  
ATOM   1927  O   TYR A 132      -8.186  -8.649  -4.254  1.00 90.39           O  
ATOM   1928  CG  TYR A 132      -9.695  -6.908  -6.708  1.00 90.39           C  
ATOM   1929  CD1 TYR A 132      -9.473  -7.181  -8.072  1.00 90.39           C  
ATOM   1930  HD1 TYR A 132      -8.632  -6.732  -8.579  1.00 90.39           H  
ATOM   1931  CD2 TYR A 132     -10.809  -7.468  -6.050  1.00 90.39           C  
ATOM   1932  HD2 TYR A 132     -10.982  -7.253  -5.006  1.00 90.39           H  
ATOM   1933  CE1 TYR A 132     -10.380  -7.982  -8.789  1.00 90.39           C  
ATOM   1934  HE1 TYR A 132     -10.231  -8.179  -9.840  1.00 90.39           H  
ATOM   1935  CE2 TYR A 132     -11.724  -8.263  -6.766  1.00 90.39           C  
ATOM   1936  HE2 TYR A 132     -12.597  -8.663  -6.271  1.00 90.39           H  
ATOM   1937  OH  TYR A 132     -12.363  -9.318  -8.836  1.00 90.39           O  
ATOM   1938  HH  TYR A 132     -13.030  -9.721  -8.276  1.00 90.39           H  
ATOM   1939  CZ  TYR A 132     -11.516  -8.512  -8.142  1.00 90.39           C  
ATOM   1940  N   VAL A 133      -8.081  -6.805  -2.944  1.00 94.42           N  
ATOM   1941  H   VAL A 133      -7.905  -5.811  -2.932  1.00 94.42           H  
ATOM   1942  CA  VAL A 133      -8.667  -7.354  -1.722  1.00 94.42           C  
ATOM   1943  HA  VAL A 133      -9.013  -8.374  -1.891  1.00 94.42           H  
ATOM   1944  C   VAL A 133      -9.866  -6.479  -1.395  1.00 94.42           C  
ATOM   1945  CB  VAL A 133      -7.644  -7.360  -0.570  1.00 94.42           C  
ATOM   1946  HB  VAL A 133      -7.234  -6.358  -0.451  1.00 94.42           H  
ATOM   1947  O   VAL A 133      -9.742  -5.257  -1.364  1.00 94.42           O  
ATOM   1948  CG1 VAL A 133      -8.281  -7.778   0.762  1.00 94.42           C  
ATOM   1949 HG11 VAL A 133      -9.014  -7.035   1.076  1.00 94.42           H  
ATOM   1950 HG12 VAL A 133      -8.775  -8.746   0.671  1.00 94.42           H  
ATOM   1951 HG13 VAL A 133      -7.514  -7.831   1.534  1.00 94.42           H  
ATOM   1952  CG2 VAL A 133      -6.488  -8.317  -0.892  1.00 94.42           C  
ATOM   1953 HG21 VAL A 133      -6.869  -9.324  -1.063  1.00 94.42           H  
ATOM   1954 HG22 VAL A 133      -5.964  -7.992  -1.791  1.00 94.42           H  
ATOM   1955 HG23 VAL A 133      -5.780  -8.330  -0.063  1.00 94.42           H  
ATOM   1956  N   ASP A 134     -11.021  -7.098  -1.196  1.00 93.95           N  
ATOM   1957  H   ASP A 134     -11.060  -8.103  -1.289  1.00 93.95           H  
ATOM   1958  CA  ASP A 134     -12.248  -6.421  -0.784  1.00 93.95           C  
ATOM   1959  HA  ASP A 134     -12.050  -5.364  -0.601  1.00 93.95           H  
ATOM   1960  C   ASP A 134     -12.751  -7.025   0.526  1.00 93.95           C  
ATOM   1961  CB  ASP A 134     -13.279  -6.512  -1.916  1.00 93.95           C  
ATOM   1962  HB2 ASP A 134     -12.860  -6.053  -2.812  1.00 93.95           H  
ATOM   1963  HB3 ASP A 134     -13.464  -7.562  -2.144  1.00 93.95           H  
ATOM   1964  O   ASP A 134     -12.719  -8.247   0.708  1.00 93.95           O  
ATOM   1965  CG  ASP A 134     -14.605  -5.820  -1.595  1.00 93.95           C  
ATOM   1966  OD1 ASP A 134     -14.590  -4.732  -0.978  1.00 93.95           O  
ATOM   1967  OD2 ASP A 134     -15.653  -6.359  -2.019  1.00 93.95           O  
ATOM   1968  N   ILE A 135     -13.212  -6.161   1.426  1.00 93.54           N  
ATOM   1969  H   ILE A 135     -13.263  -5.189   1.155  1.00 93.54           H  
ATOM   1970  CA  ILE A 135     -13.874  -6.544   2.670  1.00 93.54           C  
ATOM   1971  HA  ILE A 135     -13.702  -7.603   2.863  1.00 93.54           H  
ATOM   1972  C   ILE A 135     -15.373  -6.341   2.482  1.00 93.54           C  
ATOM   1973  CB  ILE A 135     -13.310  -5.746   3.869  1.00 93.54           C  
ATOM   1974  HB  ILE A 135     -13.342  -4.681   3.637  1.00 93.54           H  
ATOM   1975  O   ILE A 135     -15.815  -5.239   2.170  1.00 93.54           O  
ATOM   1976  CG1 ILE A 135     -11.835  -6.143   4.106  1.00 93.54           C  
ATOM   1977 HG12 ILE A 135     -11.251  -5.844   3.235  1.00 93.54           H  
ATOM   1978 HG13 ILE A 135     -11.763  -7.226   4.201  1.00 93.54           H  
ATOM   1979  CG2 ILE A 135     -14.197  -5.987   5.104  1.00 93.54           C  
ATOM   1980 HG21 ILE A 135     -14.387  -7.054   5.216  1.00 93.54           H  
ATOM   1981 HG22 ILE A 135     -13.743  -5.592   6.013  1.00 93.54           H  
ATOM   1982 HG23 ILE A 135     -15.152  -5.478   4.976  1.00 93.54           H  
ATOM   1983  CD1 ILE A 135     -11.187  -5.512   5.343  1.00 93.54           C  
ATOM   1984 HD11 ILE A 135     -11.460  -4.459   5.408  1.00 93.54           H  
ATOM   1985 HD12 ILE A 135     -10.103  -5.608   5.276  1.00 93.54           H  
ATOM   1986 HD13 ILE A 135     -11.522  -6.026   6.244  1.00 93.54           H  
ATOM   1987  N   LYS A 136     -16.163  -7.391   2.707  1.00 91.22           N  
ATOM   1988  H   LYS A 136     -15.725  -8.271   2.939  1.00 91.22           H  
ATOM   1989  CA  LYS A 136     -17.627  -7.338   2.664  1.00 91.22           C  
ATOM   1990  HA  LYS A 136     -17.926  -6.347   2.322  1.00 91.22           H  
ATOM   1991  C   LYS A 136     -18.213  -7.520   4.054  1.00 91.22           C  
ATOM   1992  CB  LYS A 136     -18.187  -8.352   1.665  1.00 91.22           C  
ATOM   1993  HB2 LYS A 136     -19.276  -8.324   1.704  1.00 91.22           H  
ATOM   1994  HB3 LYS A 136     -17.848  -9.353   1.931  1.00 91.22           H  
ATOM   1995  O   LYS A 136     -17.780  -8.398   4.807  1.00 91.22           O  
ATOM   1996  CG  LYS A 136     -17.729  -8.052   0.237  1.00 91.22           C  
ATOM   1997  HG2 LYS A 136     -18.086  -7.066  -0.059  1.00 91.22           H  
ATOM   1998  HG3 LYS A 136     -16.640  -8.068   0.185  1.00 91.22           H  
ATOM   1999  CD  LYS A 136     -18.285  -9.106  -0.717  1.00 91.22           C  
ATOM   2000  HD2 LYS A 136     -17.946 -10.094  -0.404  1.00 91.22           H  
ATOM   2001  HD3 LYS A 136     -19.374  -9.066  -0.709  1.00 91.22           H  
ATOM   2002  CE  LYS A 136     -17.758  -8.788  -2.113  1.00 91.22           C  
ATOM   2003  HE2 LYS A 136     -16.670  -8.727  -2.071  1.00 91.22           H  
ATOM   2004  HE3 LYS A 136     -18.109  -7.797  -2.398  1.00 91.22           H  
ATOM   2005  NZ  LYS A 136     -18.192  -9.808  -3.093  1.00 91.22           N  
ATOM   2006  HZ1 LYS A 136     -19.201  -9.835  -3.135  1.00 91.22           H  
ATOM   2007  HZ2 LYS A 136     -17.832 -10.714  -2.829  1.00 91.22           H  
ATOM   2008  HZ3 LYS A 136     -17.825  -9.567  -4.003  1.00 91.22           H  
ATOM   2009  N   ILE A 137     -19.205  -6.690   4.370  1.00 85.14           N  
ATOM   2010  H   ILE A 137     -19.496  -6.016   3.676  1.00 85.14           H  
ATOM   2011  CA  ILE A 137     -19.827  -6.608   5.695  1.00 85.14           C  
ATOM   2012  HA  ILE A 137     -19.483  -7.449   6.298  1.00 85.14           H  
ATOM   2013  C   ILE A 137     -21.347  -6.728   5.563  1.00 85.14           C  
ATOM   2014  CB  ILE A 137     -19.404  -5.309   6.425  1.00 85.14           C  
ATOM   2015  HB  ILE A 137     -19.807  -4.456   5.878  1.00 85.14           H  
ATOM   2016  O   ILE A 137     -21.949  -6.152   4.654  1.00 85.14           O  
ATOM   2017  CG1 ILE A 137     -17.860  -5.191   6.427  1.00 85.14           C  
ATOM   2018 HG12 ILE A 137     -17.514  -5.097   5.397  1.00 85.14           H  
ATOM   2019 HG13 ILE A 137     -17.423  -6.095   6.852  1.00 85.14           H  
ATOM   2020  CG2 ILE A 137     -19.983  -5.277   7.853  1.00 85.14           C  
ATOM   2021 HG21 ILE A 137     -21.073  -5.274   7.832  1.00 85.14           H  
ATOM   2022 HG22 ILE A 137     -19.678  -4.367   8.369  1.00 85.14           H  
ATOM   2023 HG23 ILE A 137     -19.631  -6.140   8.420  1.00 85.14           H  
ATOM   2024  CD1 ILE A 137     -17.296  -3.983   7.168  1.00 85.14           C  
ATOM   2025 HD11 ILE A 137     -17.310  -4.203   8.235  1.00 85.14           H  
ATOM   2026 HD12 ILE A 137     -17.878  -3.089   6.944  1.00 85.14           H  
ATOM   2027 HD13 ILE A 137     -16.261  -3.825   6.865  1.00 85.14           H  
ATOM   2028  N   GLY A 138     -21.960  -7.459   6.496  1.00 71.62           N  
ATOM   2029  H   GLY A 138     -21.390  -7.904   7.202  1.00 71.62           H  
ATOM   2030  CA  GLY A 138     -23.412  -7.584   6.611  1.00 71.62           C  
ATOM   2031  HA2 GLY A 138     -23.859  -6.599   6.474  1.00 71.62           H  
ATOM   2032  HA3 GLY A 138     -23.661  -7.920   7.617  1.00 71.62           H  
ATOM   2033  C   GLY A 138     -24.065  -8.541   5.609  1.00 71.62           C  
ATOM   2034  O   GLY A 138     -23.405  -9.244   4.843  1.00 71.62           O  
ATOM   2035  N   SER A 139     -25.400  -8.569   5.631  1.00 61.70           N  
ATOM   2036  H   SER A 139     -25.883  -7.910   6.227  1.00 61.70           H  
ATOM   2037  CA  SER A 139     -26.245  -9.422   4.776  1.00 61.70           C  
ATOM   2038  HA  SER A 139     -25.907 -10.456   4.853  1.00 61.70           H  
ATOM   2039  C   SER A 139     -26.196  -9.014   3.300  1.00 61.70           C  
ATOM   2040  CB  SER A 139     -27.696  -9.330   5.268  1.00 61.70           C  
ATOM   2041  HB2 SER A 139     -27.764  -9.737   6.277  1.00 61.70           H  
ATOM   2042  HB3 SER A 139     -28.348  -9.899   4.605  1.00 61.70           H  
ATOM   2043  O   SER A 139     -26.345  -9.849   2.408  1.00 61.70           O  
ATOM   2044  OG  SER A 139     -28.080  -7.968   5.279  1.00 61.70           O  
ATOM   2045  HG  SER A 139     -28.917  -7.835   5.730  1.00 61.70           H  
ATOM   2046  N   ALA A 140     -25.957  -7.728   3.039  1.00 52.15           N  
ATOM   2047  H   ALA A 140     -25.902  -7.106   3.833  1.00 52.15           H  
ATOM   2048  CA  ALA A 140     -26.062  -7.122   1.722  1.00 52.15           C  
ATOM   2049  HA  ALA A 140     -26.717  -7.748   1.117  1.00 52.15           H  
ATOM   2050  C   ALA A 140     -24.736  -7.059   0.958  1.00 52.15           C  
ATOM   2051  CB  ALA A 140     -26.753  -5.758   1.855  1.00 52.15           C  
ATOM   2052  HB1 ALA A 140     -27.717  -5.880   2.350  1.00 52.15           H  
ATOM   2053  HB2 ALA A 140     -26.133  -5.069   2.428  1.00 52.15           H  
ATOM   2054  HB3 ALA A 140     -26.928  -5.339   0.864  1.00 52.15           H  
ATOM   2055  O   ALA A 140     -24.568  -6.160   0.148  1.00 52.15           O  
ATOM   2056  N   SER A 141     -23.784  -7.979   1.171  1.00 64.00           N  
ATOM   2057  H   SER A 141     -23.938  -8.664   1.896  1.00 64.00           H  
ATOM   2058  CA  SER A 141     -22.563  -8.077   0.339  1.00 64.00           C  
ATOM   2059  HA  SER A 141     -21.861  -8.728   0.860  1.00 64.00           H  
ATOM   2060  C   SER A 141     -21.829  -6.738   0.111  1.00 64.00           C  
ATOM   2061  CB  SER A 141     -22.904  -8.730  -1.012  1.00 64.00           C  
ATOM   2062  HB2 SER A 141     -22.000  -8.831  -1.612  1.00 64.00           H  
ATOM   2063  HB3 SER A 141     -23.611  -8.100  -1.552  1.00 64.00           H  
ATOM   2064  O   SER A 141     -21.146  -6.583  -0.905  1.00 64.00           O  
ATOM   2065  OG  SER A 141     -23.464 -10.015  -0.825  1.00 64.00           O  
ATOM   2066  HG  SER A 141     -24.270  -9.917  -0.313  1.00 64.00           H  
ATOM   2067  N   ALA A 142     -22.009  -5.763   1.011  1.00 79.29           N  
ATOM   2068  H   ALA A 142     -22.588  -5.945   1.819  1.00 79.29           H  
ATOM   2069  CA  ALA A 142     -21.618  -4.385   0.777  1.00 79.29           C  
ATOM   2070  HA  ALA A 142     -21.972  -4.084  -0.209  1.00 79.29           H  
ATOM   2071  C   ALA A 142     -20.094  -4.320   0.802  1.00 79.29           C  
ATOM   2072  CB  ALA A 142     -22.278  -3.470   1.816  1.00 79.29           C  
ATOM   2073  HB1 ALA A 142     -21.952  -3.749   2.817  1.00 79.29           H  
ATOM   2074  HB2 ALA A 142     -21.994  -2.435   1.625  1.00 79.29           H  
ATOM   2075  HB3 ALA A 142     -23.363  -3.560   1.754  1.00 79.29           H  
ATOM   2076  O   ALA A 142     -19.469  -4.623   1.820  1.00 79.29           O  
ATOM   2077  N   SER A 143     -19.513  -3.993  -0.348  1.00 89.51           N  
ATOM   2078  H   SER A 143     -20.106  -3.769  -1.135  1.00 89.51           H  
ATOM   2079  CA  SER A 143     -18.072  -3.858  -0.515  1.00 89.51           C  
ATOM   2080  HA  SER A 143     -17.562  -4.722  -0.089  1.00 89.51           H  
ATOM   2081  C   SER A 143     -17.605  -2.602   0.206  1.00 89.51           C  
ATOM   2082  CB  SER A 143     -17.753  -3.791  -2.009  1.00 89.51           C  
ATOM   2083  HB2 SER A 143     -18.429  -3.081  -2.486  1.00 89.51           H  
ATOM   2084  HB3 SER A 143     -17.907  -4.774  -2.454  1.00 89.51           H  
ATOM   2085  O   SER A 143     -18.055  -1.504  -0.105  1.00 89.51           O  
ATOM   2086  OG  SER A 143     -16.431  -3.370  -2.246  1.00 89.51           O  
ATOM   2087  HG  SER A 143     -15.835  -3.976  -1.801  1.00 89.51           H  
ATOM   2088  N   VAL A 144     -16.666  -2.738   1.137  1.00 91.50           N  
ATOM   2089  H   VAL A 144     -16.341  -3.664   1.377  1.00 91.50           H  
ATOM   2090  CA  VAL A 144     -16.000  -1.575   1.728  1.00 91.50           C  
ATOM   2091  HA  VAL A 144     -16.751  -0.900   2.138  1.00 91.50           H  
ATOM   2092  C   VAL A 144     -15.244  -0.802   0.652  1.00 91.50           C  
ATOM   2093  CB  VAL A 144     -15.053  -1.994   2.857  1.00 91.50           C  
ATOM   2094  HB  VAL A 144     -14.371  -2.763   2.493  1.00 91.50           H  
ATOM   2095  O   VAL A 144     -15.231   0.426   0.683  1.00 91.50           O  
ATOM   2096  CG1 VAL A 144     -14.230  -0.796   3.339  1.00 91.50           C  
ATOM   2097 HG11 VAL A 144     -14.884   0.011   3.669  1.00 91.50           H  
ATOM   2098 HG12 VAL A 144     -13.575  -0.436   2.546  1.00 91.50           H  
ATOM   2099 HG13 VAL A 144     -13.580  -1.110   4.156  1.00 91.50           H  
ATOM   2100  CG2 VAL A 144     -15.842  -2.541   4.055  1.00 91.50           C  
ATOM   2101 HG21 VAL A 144     -15.150  -2.902   4.816  1.00 91.50           H  
ATOM   2102 HG22 VAL A 144     -16.466  -1.755   4.478  1.00 91.50           H  
ATOM   2103 HG23 VAL A 144     -16.484  -3.366   3.747  1.00 91.50           H  
ATOM   2104  N   ASN A 145     -14.681  -1.478  -0.354  1.00 92.76           N  
ATOM   2105  H   ASN A 145     -14.688  -2.488  -0.351  1.00 92.76           H  
ATOM   2106  CA  ASN A 145     -14.013  -0.775  -1.444  1.00 92.76           C  
ATOM   2107  HA  ASN A 145     -13.201  -0.186  -1.016  1.00 92.76           H  
ATOM   2108  C   ASN A 145     -14.957   0.216  -2.137  1.00 92.76           C  
ATOM   2109  CB  ASN A 145     -13.402  -1.765  -2.451  1.00 92.76           C  
ATOM   2110  HB2 ASN A 145     -12.994  -1.198  -3.287  1.00 92.76           H  
ATOM   2111  HB3 ASN A 145     -14.170  -2.435  -2.839  1.00 92.76           H  
ATOM   2112  O   ASN A 145     -14.480   1.246  -2.599  1.00 92.76           O  
ATOM   2113  CG  ASN A 145     -12.273  -2.597  -1.875  1.00 92.76           C  
ATOM   2114  ND2 ASN A 145     -11.656  -3.440  -2.667  1.00 92.76           N  
ATOM   2115 HD21 ASN A 145     -11.961  -3.571  -3.621  1.00 92.76           H  
ATOM   2116 HD22 ASN A 145     -10.931  -3.983  -2.218  1.00 92.76           H  
ATOM   2117  OD1 ASN A 145     -11.893  -2.487  -0.729  1.00 92.76           O  
ATOM   2118  N   SER A 146     -16.282  -0.010  -2.153  1.00 90.03           N  
ATOM   2119  H   SER A 146     -16.639  -0.828  -1.681  1.00 90.03           H  
ATOM   2120  CA  SER A 146     -17.249   0.902  -2.785  1.00 90.03           C  
ATOM   2121  HA  SER A 146     -16.913   1.053  -3.811  1.00 90.03           H  
ATOM   2122  C   SER A 146     -17.344   2.286  -2.131  1.00 90.03           C  
ATOM   2123  CB  SER A 146     -18.645   0.279  -2.894  1.00 90.03           C  
ATOM   2124  HB2 SER A 146     -19.173   0.762  -3.716  1.00 90.03           H  
ATOM   2125  HB3 SER A 146     -18.551  -0.782  -3.126  1.00 90.03           H  
ATOM   2126  O   SER A 146     -17.897   3.197  -2.746  1.00 90.03           O  
ATOM   2127  OG  SER A 146     -19.417   0.441  -1.722  1.00 90.03           O  
ATOM   2128  HG  SER A 146     -19.517   1.377  -1.533  1.00 90.03           H  
ATOM   2129  N   VAL A 147     -16.799   2.470  -0.925  1.00 90.18           N  
ATOM   2130  H   VAL A 147     -16.394   1.675  -0.452  1.00 90.18           H  
ATOM   2131  CA  VAL A 147     -16.741   3.774  -0.239  1.00 90.18           C  
ATOM   2132  HA  VAL A 147     -17.339   4.491  -0.802  1.00 90.18           H  
ATOM   2133  C   VAL A 147     -15.333   4.384  -0.220  1.00 90.18           C  
ATOM   2134  CB  VAL A 147     -17.379   3.717   1.164  1.00 90.18           C  
ATOM   2135  HB  VAL A 147     -17.364   4.721   1.588  1.00 90.18           H  
ATOM   2136  O   VAL A 147     -15.163   5.496   0.260  1.00 90.18           O  
ATOM   2137  CG1 VAL A 147     -18.845   3.268   1.081  1.00 90.18           C  
ATOM   2138 HG11 VAL A 147     -18.923   2.277   0.634  1.00 90.18           H  
ATOM   2139 HG12 VAL A 147     -19.410   3.987   0.488  1.00 90.18           H  
ATOM   2140 HG13 VAL A 147     -19.259   3.222   2.088  1.00 90.18           H  
ATOM   2141  CG2 VAL A 147     -16.665   2.781   2.145  1.00 90.18           C  
ATOM   2142 HG21 VAL A 147     -17.037   2.961   3.153  1.00 90.18           H  
ATOM   2143 HG22 VAL A 147     -16.867   1.741   1.889  1.00 90.18           H  
ATOM   2144 HG23 VAL A 147     -15.591   2.969   2.136  1.00 90.18           H  
ATOM   2145  N   LEU A 148     -14.327   3.699  -0.781  1.00 91.96           N  
ATOM   2146  H   LEU A 148     -14.538   2.796  -1.182  1.00 91.96           H  
ATOM   2147  CA  LEU A 148     -12.918   4.116  -0.784  1.00 91.96           C  
ATOM   2148  HA  LEU A 148     -12.779   4.939  -0.083  1.00 91.96           H  
ATOM   2149  C   LEU A 148     -12.478   4.607  -2.181  1.00 91.96           C  
ATOM   2150  CB  LEU A 148     -12.054   2.950  -0.272  1.00 91.96           C  
ATOM   2151  HB2 LEU A 148     -11.010   3.262  -0.289  1.00 91.96           H  
ATOM   2152  HB3 LEU A 148     -12.161   2.107  -0.954  1.00 91.96           H  
ATOM   2153  O   LEU A 148     -12.040   3.802  -3.010  1.00 91.96           O  
ATOM   2154  CG  LEU A 148     -12.394   2.467   1.148  1.00 91.96           C  
ATOM   2155  HG  LEU A 148     -13.408   2.067   1.162  1.00 91.96           H  
ATOM   2156  CD1 LEU A 148     -11.433   1.345   1.543  1.00 91.96           C  
ATOM   2157 HD11 LEU A 148     -11.562   0.497   0.870  1.00 91.96           H  
ATOM   2158 HD12 LEU A 148     -11.644   1.018   2.561  1.00 91.96           H  
ATOM   2159 HD13 LEU A 148     -10.406   1.706   1.482  1.00 91.96           H  
ATOM   2160  CD2 LEU A 148     -12.309   3.563   2.209  1.00 91.96           C  
ATOM   2161 HD21 LEU A 148     -12.612   3.142   3.167  1.00 91.96           H  
ATOM   2162 HD22 LEU A 148     -11.294   3.956   2.269  1.00 91.96           H  
ATOM   2163 HD23 LEU A 148     -13.006   4.370   1.981  1.00 91.96           H  
ATOM   2164  N   PRO A 149     -12.615   5.909  -2.495  1.00 88.43           N  
ATOM   2165  CA  PRO A 149     -12.427   6.426  -3.854  1.00 88.43           C  
ATOM   2166  HA  PRO A 149     -13.091   5.898  -4.538  1.00 88.43           H  
ATOM   2167  C   PRO A 149     -10.996   6.287  -4.395  1.00 88.43           C  
ATOM   2168  CB  PRO A 149     -12.854   7.899  -3.777  1.00 88.43           C  
ATOM   2169  HB2 PRO A 149     -13.912   7.979  -4.028  1.00 88.43           H  
ATOM   2170  HB3 PRO A 149     -12.264   8.536  -4.436  1.00 88.43           H  
ATOM   2171  O   PRO A 149     -10.812   6.053  -5.592  1.00 88.43           O  
ATOM   2172  CG  PRO A 149     -12.653   8.271  -2.308  1.00 88.43           C  
ATOM   2173  HG2 PRO A 149     -13.294   9.098  -2.005  1.00 88.43           H  
ATOM   2174  HG3 PRO A 149     -11.605   8.507  -2.125  1.00 88.43           H  
ATOM   2175  CD  PRO A 149     -13.023   6.978  -1.594  1.00 88.43           C  
ATOM   2176  HD2 PRO A 149     -12.507   6.928  -0.634  1.00 88.43           H  
ATOM   2177  HD3 PRO A 149     -14.103   6.941  -1.450  1.00 88.43           H  
ATOM   2178  N   SER A 150      -9.974   6.413  -3.548  1.00 91.10           N  
ATOM   2179  H   SER A 150     -10.171   6.512  -2.562  1.00 91.10           H  
ATOM   2180  CA  SER A 150      -8.569   6.308  -3.964  1.00 91.10           C  
ATOM   2181  HA  SER A 150      -8.433   6.910  -4.863  1.00 91.10           H  
ATOM   2182  C   SER A 150      -8.236   4.860  -4.314  1.00 91.10           C  
ATOM   2183  CB  SER A 150      -7.598   6.837  -2.895  1.00 91.10           C  
ATOM   2184  HB2 SER A 150      -6.632   7.035  -3.359  1.00 91.10           H  
ATOM   2185  HB3 SER A 150      -7.449   6.084  -2.121  1.00 91.10           H  
ATOM   2186  O   SER A 150      -7.654   4.605  -5.373  1.00 91.10           O  
ATOM   2187  OG  SER A 150      -8.092   8.022  -2.298  1.00 91.10           O  
ATOM   2188  HG  SER A 150      -8.823   7.722  -1.753  1.00 91.10           H  
ATOM   2189  N   LEU A 151      -8.663   3.917  -3.468  1.00 93.17           N  
ATOM   2190  H   LEU A 151      -9.039   4.211  -2.578  1.00 93.17           H  
ATOM   2191  CA  LEU A 151      -8.494   2.485  -3.688  1.00 93.17           C  
ATOM   2192  HA  LEU A 151      -7.430   2.298  -3.832  1.00 93.17           H  
ATOM   2193  C   LEU A 151      -9.233   1.989  -4.941  1.00 93.17           C  
ATOM   2194  CB  LEU A 151      -8.959   1.738  -2.426  1.00 93.17           C  
ATOM   2195  HB2 LEU A 151     -10.022   1.932  -2.284  1.00 93.17           H  
ATOM   2196  HB3 LEU A 151      -8.428   2.138  -1.562  1.00 93.17           H  
ATOM   2197  O   LEU A 151      -8.656   1.226  -5.713  1.00 93.17           O  
ATOM   2198  CG  LEU A 151      -8.737   0.215  -2.485  1.00 93.17           C  
ATOM   2199  HG  LEU A 151      -9.224  -0.197  -3.369  1.00 93.17           H  
ATOM   2200  CD1 LEU A 151      -7.250  -0.149  -2.521  1.00 93.17           C  
ATOM   2201 HD11 LEU A 151      -6.734   0.321  -1.684  1.00 93.17           H  
ATOM   2202 HD12 LEU A 151      -6.809   0.198  -3.456  1.00 93.17           H  
ATOM   2203 HD13 LEU A 151      -7.136  -1.232  -2.463  1.00 93.17           H  
ATOM   2204  CD2 LEU A 151      -9.365  -0.444  -1.262  1.00 93.17           C  
ATOM   2205 HD21 LEU A 151      -8.905  -0.062  -0.351  1.00 93.17           H  
ATOM   2206 HD22 LEU A 151     -10.432  -0.223  -1.234  1.00 93.17           H  
ATOM   2207 HD23 LEU A 151      -9.242  -1.526  -1.308  1.00 93.17           H  
ATOM   2208  N   GLN A 152     -10.473   2.436  -5.186  1.00 88.17           N  
ATOM   2209  H   GLN A 152     -10.910   3.030  -4.497  1.00 88.17           H  
ATOM   2210  CA  GLN A 152     -11.245   2.049  -6.383  1.00 88.17           C  
ATOM   2211  HA  GLN A 152     -11.419   0.973  -6.377  1.00 88.17           H  
ATOM   2212  C   GLN A 152     -10.535   2.398  -7.690  1.00 88.17           C  
ATOM   2213  CB  GLN A 152     -12.584   2.789  -6.421  1.00 88.17           C  
ATOM   2214  HB2 GLN A 152     -12.428   3.839  -6.174  1.00 88.17           H  
ATOM   2215  HB3 GLN A 152     -12.992   2.733  -7.430  1.00 88.17           H  
ATOM   2216  O   GLN A 152     -10.556   1.622  -8.642  1.00 88.17           O  
ATOM   2217  CG  GLN A 152     -13.612   2.190  -5.474  1.00 88.17           C  
ATOM   2218  HG2 GLN A 152     -13.855   1.172  -5.780  1.00 88.17           H  
ATOM   2219  HG3 GLN A 152     -13.183   2.156  -4.473  1.00 88.17           H  
ATOM   2220  CD  GLN A 152     -14.887   3.020  -5.465  1.00 88.17           C  
ATOM   2221  NE2 GLN A 152     -15.541   3.091  -4.343  1.00 88.17           N  
ATOM   2222 HE21 GLN A 152     -16.395   3.628  -4.296  1.00 88.17           H  
ATOM   2223 HE22 GLN A 152     -15.146   2.619  -3.542  1.00 88.17           H  
ATOM   2224  OE1 GLN A 152     -15.312   3.611  -6.444  1.00 88.17           O  
ATOM   2225  N   GLY A 153      -9.920   3.580  -7.742  1.00 83.08           N  
ATOM   2226  H   GLY A 153      -9.963   4.169  -6.922  1.00 83.08           H  
ATOM   2227  CA  GLY A 153      -9.171   4.056  -8.901  1.00 83.08           C  
ATOM   2228  HA2 GLY A 153      -9.205   5.145  -8.917  1.00 83.08           H  
ATOM   2229  HA3 GLY A 153      -9.638   3.682  -9.813  1.00 83.08           H  
ATOM   2230  C   GLY A 153      -7.709   3.618  -8.908  1.00 83.08           C  
ATOM   2231  O   GLY A 153      -6.902   4.280  -9.563  1.00 83.08           O  
ATOM   2232  N   SER A 154      -7.341   2.604  -8.124  1.00 92.13           N  
ATOM   2233  H   SER A 154      -8.056   2.105  -7.613  1.00 92.13           H  
ATOM   2234  CA  SER A 154      -5.961   2.155  -7.969  1.00 92.13           C  
ATOM   2235  HA  SER A 154      -5.310   3.021  -8.088  1.00 92.13           H  
ATOM   2236  C   SER A 154      -5.560   1.116  -9.020  1.00 92.13           C  
ATOM   2237  CB  SER A 154      -5.745   1.615  -6.558  1.00 92.13           C  
ATOM   2238  HB2 SER A 154      -6.192   2.297  -5.834  1.00 92.13           H  
ATOM   2239  HB3 SER A 154      -6.216   0.637  -6.466  1.00 92.13           H  
ATOM   2240  O   SER A 154      -6.366   0.325  -9.505  1.00 92.13           O  
ATOM   2241  OG  SER A 154      -4.362   1.510  -6.294  1.00 92.13           O  
ATOM   2242  HG  SER A 154      -4.257   0.895  -5.564  1.00 92.13           H  
ATOM   2243  N   THR A 155      -4.274   1.094  -9.345  1.00 89.52           N  
ATOM   2244  H   THR A 155      -3.677   1.744  -8.853  1.00 89.52           H  
ATOM   2245  CA  THR A 155      -3.619   0.218 -10.317  1.00 89.52           C  
ATOM   2246  HA  THR A 155      -4.329  -0.540 -10.648  1.00 89.52           H  
ATOM   2247  C   THR A 155      -2.435  -0.495  -9.656  1.00 89.52           C  
ATOM   2248  CB  THR A 155      -3.156   1.005 -11.556  1.00 89.52           C  
ATOM   2249  HB  THR A 155      -2.723   0.302 -12.268  1.00 89.52           H  
ATOM   2250  O   THR A 155      -1.979  -0.130  -8.574  1.00 89.52           O  
ATOM   2251  CG2 THR A 155      -4.282   1.760 -12.260  1.00 89.52           C  
ATOM   2252 HG21 THR A 155      -3.892   2.228 -13.164  1.00 89.52           H  
ATOM   2253 HG22 THR A 155      -5.082   1.070 -12.528  1.00 89.52           H  
ATOM   2254 HG23 THR A 155      -4.681   2.542 -11.613  1.00 89.52           H  
ATOM   2255  OG1 THR A 155      -2.166   1.933 -11.193  1.00 89.52           O  
ATOM   2256  HG1 THR A 155      -2.546   2.510 -10.526  1.00 89.52           H  
ATOM   2257  N   GLY A 156      -1.936  -1.567 -10.277  1.00 85.75           N  
ATOM   2258  H   GLY A 156      -2.332  -1.827 -11.169  1.00 85.75           H  
ATOM   2259  CA  GLY A 156      -0.773  -2.319  -9.781  1.00 85.75           C  
ATOM   2260  HA2 GLY A 156      -0.304  -2.833 -10.620  1.00 85.75           H  
ATOM   2261  HA3 GLY A 156      -0.050  -1.612  -9.373  1.00 85.75           H  
ATOM   2262  C   GLY A 156      -1.074  -3.359  -8.690  1.00 85.75           C  
ATOM   2263  O   GLY A 156      -0.315  -4.312  -8.539  1.00 85.75           O  
ATOM   2264  N   GLY A 157      -2.207  -3.259  -8.000  1.00 91.25           N  
ATOM   2265  H   GLY A 157      -2.732  -2.400  -8.088  1.00 91.25           H  
ATOM   2266  CA  GLY A 157      -2.713  -4.277  -7.074  1.00 91.25           C  
ATOM   2267  HA2 GLY A 157      -3.787  -4.118  -6.984  1.00 91.25           H  
ATOM   2268  HA3 GLY A 157      -2.545  -5.273  -7.482  1.00 91.25           H  
ATOM   2269  C   GLY A 157      -2.149  -4.220  -5.651  1.00 91.25           C  
ATOM   2270  O   GLY A 157      -1.454  -3.281  -5.267  1.00 91.25           O  
ATOM   2271  N   THR A 158      -2.478  -5.227  -4.840  1.00 93.79           N  
ATOM   2272  H   THR A 158      -3.040  -5.982  -5.206  1.00 93.79           H  
ATOM   2273  CA  THR A 158      -2.328  -5.177  -3.374  1.00 93.79           C  
ATOM   2274  HA  THR A 158      -2.815  -4.273  -3.007  1.00 93.79           H  
ATOM   2275  C   THR A 158      -0.872  -5.112  -2.905  1.00 93.79           C  
ATOM   2276  CB  THR A 158      -3.057  -6.376  -2.751  1.00 93.79           C  
ATOM   2277  HB  THR A 158      -2.605  -7.301  -3.110  1.00 93.79           H  
ATOM   2278  O   THR A 158      -0.580  -4.437  -1.924  1.00 93.79           O  
ATOM   2279  CG2 THR A 158      -3.070  -6.376  -1.228  1.00 93.79           C  
ATOM   2280 HG21 THR A 158      -2.051  -6.451  -0.847  1.00 93.79           H  
ATOM   2281 HG22 THR A 158      -3.531  -5.461  -0.856  1.00 93.79           H  
ATOM   2282 HG23 THR A 158      -3.625  -7.238  -0.859  1.00 93.79           H  
ATOM   2283  OG1 THR A 158      -4.411  -6.350  -3.140  1.00 93.79           O  
ATOM   2284  HG1 THR A 158      -4.911  -6.229  -2.329  1.00 93.79           H  
ATOM   2285  N   GLY A 159       0.062  -5.745  -3.620  1.00 92.52           N  
ATOM   2286  H   GLY A 159      -0.250  -6.311  -4.396  1.00 92.52           H  
ATOM   2287  CA  GLY A 159       1.484  -5.757  -3.254  1.00 92.52           C  
ATOM   2288  HA2 GLY A 159       2.023  -6.343  -3.998  1.00 92.52           H  
ATOM   2289  HA3 GLY A 159       1.613  -6.229  -2.280  1.00 92.52           H  
ATOM   2290  C   GLY A 159       2.134  -4.370  -3.204  1.00 92.52           C  
ATOM   2291  O   GLY A 159       2.744  -4.003  -2.202  1.00 92.52           O  
ATOM   2292  N   ILE A 160       1.962  -3.567  -4.261  1.00 91.10           N  
ATOM   2293  H   ILE A 160       1.383  -3.882  -5.026  1.00 91.10           H  
ATOM   2294  CA  ILE A 160       2.533  -2.213  -4.310  1.00 91.10           C  
ATOM   2295  HA  ILE A 160       3.567  -2.289  -3.974  1.00 91.10           H  
ATOM   2296  C   ILE A 160       1.833  -1.266  -3.327  1.00 91.10           C  
ATOM   2297  CB  ILE A 160       2.565  -1.675  -5.757  1.00 91.10           C  
ATOM   2298  HB  ILE A 160       3.087  -2.421  -6.356  1.00 91.10           H  
ATOM   2299  O   ILE A 160       2.490  -0.408  -2.741  1.00 91.10           O  
ATOM   2300  CG1 ILE A 160       3.409  -0.384  -5.827  1.00 91.10           C  
ATOM   2301 HG12 ILE A 160       2.949   0.396  -5.219  1.00 91.10           H  
ATOM   2302 HG13 ILE A 160       4.391  -0.602  -5.407  1.00 91.10           H  
ATOM   2303  CG2 ILE A 160       1.159  -1.518  -6.364  1.00 91.10           C  
ATOM   2304 HG21 ILE A 160       0.662  -2.488  -6.400  1.00 91.10           H  
ATOM   2305 HG22 ILE A 160       1.219  -1.147  -7.387  1.00 91.10           H  
ATOM   2306 HG23 ILE A 160       0.547  -0.831  -5.780  1.00 91.10           H  
ATOM   2307  CD1 ILE A 160       3.632   0.170  -7.239  1.00 91.10           C  
ATOM   2308 HD11 ILE A 160       2.694   0.526  -7.665  1.00 91.10           H  
ATOM   2309 HD12 ILE A 160       4.324   1.011  -7.187  1.00 91.10           H  
ATOM   2310 HD13 ILE A 160       4.058  -0.602  -7.880  1.00 91.10           H  
ATOM   2311  N   LEU A 161       0.532  -1.455  -3.084  1.00 93.77           N  
ATOM   2312  H   LEU A 161       0.042  -2.177  -3.592  1.00 93.77           H  
ATOM   2313  CA  LEU A 161      -0.194  -0.712  -2.055  1.00 93.77           C  
ATOM   2314  HA  LEU A 161      -0.045   0.356  -2.215  1.00 93.77           H  
ATOM   2315  C   LEU A 161       0.354  -1.017  -0.654  1.00 93.77           C  
ATOM   2316  CB  LEU A 161      -1.692  -1.037  -2.138  1.00 93.77           C  
ATOM   2317  HB2 LEU A 161      -1.829  -2.116  -2.064  1.00 93.77           H  
ATOM   2318  HB3 LEU A 161      -2.165  -0.570  -1.274  1.00 93.77           H  
ATOM   2319  O   LEU A 161       0.669  -0.088   0.083  1.00 93.77           O  
ATOM   2320  CG  LEU A 161      -2.414  -0.511  -3.386  1.00 93.77           C  
ATOM   2321  HG  LEU A 161      -1.832  -0.737  -4.280  1.00 93.77           H  
ATOM   2322  CD1 LEU A 161      -3.792  -1.164  -3.511  1.00 93.77           C  
ATOM   2323 HD11 LEU A 161      -4.314  -0.775  -4.385  1.00 93.77           H  
ATOM   2324 HD12 LEU A 161      -4.385  -0.961  -2.619  1.00 93.77           H  
ATOM   2325 HD13 LEU A 161      -3.678  -2.241  -3.630  1.00 93.77           H  
ATOM   2326  CD2 LEU A 161      -2.615   0.999  -3.282  1.00 93.77           C  
ATOM   2327 HD21 LEU A 161      -1.672   1.491  -3.044  1.00 93.77           H  
ATOM   2328 HD22 LEU A 161      -3.340   1.228  -2.501  1.00 93.77           H  
ATOM   2329 HD23 LEU A 161      -2.972   1.401  -4.231  1.00 93.77           H  
ATOM   2330  N   ALA A 162       0.560  -2.298  -0.330  1.00 93.10           N  
ATOM   2331  H   ALA A 162       0.260  -3.014  -0.975  1.00 93.10           H  
ATOM   2332  CA  ALA A 162       1.159  -2.729   0.933  1.00 93.10           C  
ATOM   2333  HA  ALA A 162       0.531  -2.384   1.754  1.00 93.10           H  
ATOM   2334  C   ALA A 162       2.563  -2.139   1.133  1.00 93.10           C  
ATOM   2335  CB  ALA A 162       1.213  -4.263   0.950  1.00 93.10           C  
ATOM   2336  HB1 ALA A 162       1.953  -4.626   0.236  1.00 93.10           H  
ATOM   2337  HB2 ALA A 162       0.243  -4.681   0.678  1.00 93.10           H  
ATOM   2338  HB3 ALA A 162       1.486  -4.609   1.947  1.00 93.10           H  
ATOM   2339  O   ALA A 162       2.879  -1.618   2.202  1.00 93.10           O  
ATOM   2340  N   MET A 163       3.389  -2.172   0.082  1.00 91.14           N  
ATOM   2341  H   MET A 163       3.082  -2.667  -0.743  1.00 91.14           H  
ATOM   2342  CA  MET A 163       4.731  -1.593   0.093  1.00 91.14           C  
ATOM   2343  HA  MET A 163       5.300  -2.043   0.907  1.00 91.14           H  
ATOM   2344  C   MET A 163       4.695  -0.077   0.328  1.00 91.14           C  
ATOM   2345  CB  MET A 163       5.422  -1.925  -1.236  1.00 91.14           C  
ATOM   2346  HB2 MET A 163       4.833  -1.500  -2.049  1.00 91.14           H  
ATOM   2347  HB3 MET A 163       5.449  -3.006  -1.372  1.00 91.14           H  
ATOM   2348  O   MET A 163       5.467   0.431   1.141  1.00 91.14           O  
ATOM   2349  CG  MET A 163       6.857  -1.384  -1.311  1.00 91.14           C  
ATOM   2350  HG2 MET A 163       6.898  -0.372  -0.909  1.00 91.14           H  
ATOM   2351  HG3 MET A 163       7.489  -2.019  -0.689  1.00 91.14           H  
ATOM   2352  SD  MET A 163       7.554  -1.321  -2.984  1.00 91.14           S  
ATOM   2353  CE  MET A 163       6.630   0.085  -3.661  1.00 91.14           C  
ATOM   2354  HE1 MET A 163       6.880   0.214  -4.714  1.00 91.14           H  
ATOM   2355  HE2 MET A 163       6.891   0.991  -3.114  1.00 91.14           H  
ATOM   2356  HE3 MET A 163       5.558  -0.087  -3.565  1.00 91.14           H  
ATOM   2357  N   MET A 164       3.822   0.655  -0.373  1.00 92.04           N  
ATOM   2358  H   MET A 164       3.204   0.189  -1.021  1.00 92.04           H  
ATOM   2359  CA  MET A 164       3.725   2.112  -0.233  1.00 92.04           C  
ATOM   2360  HA  MET A 164       4.731   2.528  -0.272  1.00 92.04           H  
ATOM   2361  C   MET A 164       3.150   2.531   1.121  1.00 92.04           C  
ATOM   2362  CB  MET A 164       2.898   2.721  -1.375  1.00 92.04           C  
ATOM   2363  HB2 MET A 164       1.963   2.170  -1.480  1.00 92.04           H  
ATOM   2364  HB3 MET A 164       2.648   3.750  -1.116  1.00 92.04           H  
ATOM   2365  O   MET A 164       3.630   3.507   1.694  1.00 92.04           O  
ATOM   2366  CG  MET A 164       3.635   2.732  -2.722  1.00 92.04           C  
ATOM   2367  HG2 MET A 164       3.728   1.705  -3.075  1.00 92.04           H  
ATOM   2368  HG3 MET A 164       3.008   3.265  -3.438  1.00 92.04           H  
ATOM   2369  SD  MET A 164       5.298   3.474  -2.769  1.00 92.04           S  
ATOM   2370  CE  MET A 164       5.034   5.069  -1.940  1.00 92.04           C  
ATOM   2371  HE1 MET A 164       4.792   4.903  -0.890  1.00 92.04           H  
ATOM   2372  HE2 MET A 164       4.218   5.620  -2.408  1.00 92.04           H  
ATOM   2373  HE3 MET A 164       5.946   5.662  -2.002  1.00 92.04           H  
ATOM   2374  N   ASP A 165       2.190   1.782   1.661  1.00 92.19           N  
ATOM   2375  H   ASP A 165       1.799   1.022   1.123  1.00 92.19           H  
ATOM   2376  CA  ASP A 165       1.677   1.979   3.018  1.00 92.19           C  
ATOM   2377  HA  ASP A 165       1.319   3.003   3.123  1.00 92.19           H  
ATOM   2378  C   ASP A 165       2.778   1.753   4.067  1.00 92.19           C  
ATOM   2379  CB  ASP A 165       0.495   1.031   3.232  1.00 92.19           C  
ATOM   2380  HB2 ASP A 165       0.831  -0.002   3.142  1.00 92.19           H  
ATOM   2381  HB3 ASP A 165      -0.249   1.212   2.456  1.00 92.19           H  
ATOM   2382  O   ASP A 165       3.033   2.613   4.909  1.00 92.19           O  
ATOM   2383  CG  ASP A 165      -0.166   1.241   4.593  1.00 92.19           C  
ATOM   2384  OD1 ASP A 165      -0.689   2.353   4.813  1.00 92.19           O  
ATOM   2385  OD2 ASP A 165      -0.191   0.270   5.383  1.00 92.19           O  
ATOM   2386  N   ALA A 166       3.527   0.653   3.959  1.00 90.37           N  
ATOM   2387  H   ALA A 166       3.285  -0.033   3.259  1.00 90.37           H  
ATOM   2388  CA  ALA A 166       4.659   0.382   4.844  1.00 90.37           C  
ATOM   2389  HA  ALA A 166       4.303   0.419   5.873  1.00 90.37           H  
ATOM   2390  C   ALA A 166       5.792   1.419   4.715  1.00 90.37           C  
ATOM   2391  CB  ALA A 166       5.158  -1.038   4.559  1.00 90.37           C  
ATOM   2392  HB1 ALA A 166       4.358  -1.754   4.748  1.00 90.37           H  
ATOM   2393  HB2 ALA A 166       5.464  -1.122   3.516  1.00 90.37           H  
ATOM   2394  HB3 ALA A 166       6.001  -1.271   5.208  1.00 90.37           H  
ATOM   2395  O   ALA A 166       6.508   1.681   5.679  1.00 90.37           O  
ATOM   2396  N   PHE A 167       5.982   2.006   3.529  1.00 90.22           N  
ATOM   2397  H   PHE A 167       5.409   1.701   2.755  1.00 90.22           H  
ATOM   2398  CA  PHE A 167       7.038   2.986   3.281  1.00 90.22           C  
ATOM   2399  HA  PHE A 167       7.931   2.675   3.825  1.00 90.22           H  
ATOM   2400  C   PHE A 167       6.677   4.391   3.782  1.00 90.22           C  
ATOM   2401  CB  PHE A 167       7.373   2.998   1.782  1.00 90.22           C  
ATOM   2402  HB2 PHE A 167       7.662   1.993   1.476  1.00 90.22           H  
ATOM   2403  HB3 PHE A 167       6.480   3.270   1.221  1.00 90.22           H  
ATOM   2404  O   PHE A 167       7.526   5.069   4.365  1.00 90.22           O  
ATOM   2405  CG  PHE A 167       8.501   3.944   1.416  1.00 90.22           C  
ATOM   2406  CD1 PHE A 167       8.246   5.113   0.675  1.00 90.22           C  
ATOM   2407  HD1 PHE A 167       7.239   5.342   0.357  1.00 90.22           H  
ATOM   2408  CD2 PHE A 167       9.813   3.662   1.842  1.00 90.22           C  
ATOM   2409  HD2 PHE A 167      10.010   2.759   2.401  1.00 90.22           H  
ATOM   2410  CE1 PHE A 167       9.297   5.997   0.370  1.00 90.22           C  
ATOM   2411  HE1 PHE A 167       9.099   6.904  -0.180  1.00 90.22           H  
ATOM   2412  CE2 PHE A 167      10.861   4.551   1.544  1.00 90.22           C  
ATOM   2413  HE2 PHE A 167      11.864   4.338   1.884  1.00 90.22           H  
ATOM   2414  CZ  PHE A 167      10.603   5.719   0.808  1.00 90.22           C  
ATOM   2415  HZ  PHE A 167      11.407   6.407   0.590  1.00 90.22           H  
ATOM   2416  N   ALA A 168       5.445   4.841   3.535  1.00 90.56           N  
ATOM   2417  H   ALA A 168       4.795   4.231   3.060  1.00 90.56           H  
ATOM   2418  CA  ALA A 168       5.039   6.230   3.740  1.00 90.56           C  
ATOM   2419  HA  ALA A 168       5.919   6.833   3.965  1.00 90.56           H  
ATOM   2420  C   ALA A 168       4.073   6.451   4.914  1.00 90.56           C  
ATOM   2421  CB  ALA A 168       4.458   6.755   2.423  1.00 90.56           C  
ATOM   2422  HB1 ALA A 168       4.194   7.807   2.532  1.00 90.56           H  
ATOM   2423  HB2 ALA A 168       3.558   6.190   2.176  1.00 90.56           H  
ATOM   2424  HB3 ALA A 168       5.188   6.648   1.621  1.00 90.56           H  
ATOM   2425  O   ALA A 168       3.920   7.598   5.320  1.00 90.56           O  
ATOM   2426  N   ASN A 169       3.447   5.401   5.459  1.00 87.91           N  
ATOM   2427  H   ASN A 169       3.599   4.481   5.071  1.00 87.91           H  
ATOM   2428  CA  ASN A 169       2.385   5.533   6.463  1.00 87.91           C  
ATOM   2429  HA  ASN A 169       2.323   6.574   6.781  1.00 87.91           H  
ATOM   2430  C   ASN A 169       2.616   4.741   7.763  1.00 87.91           C  
ATOM   2431  CB  ASN A 169       1.056   5.157   5.786  1.00 87.91           C  
ATOM   2432  HB2 ASN A 169       0.896   5.785   4.909  1.00 87.91           H  
ATOM   2433  HB3 ASN A 169       1.094   4.117   5.464  1.00 87.91           H  
ATOM   2434  O   ASN A 169       2.228   5.215   8.827  1.00 87.91           O  
ATOM   2435  CG  ASN A 169      -0.140   5.330   6.702  1.00 87.91           C  
ATOM   2436  ND2 ASN A 169      -1.074   4.415   6.673  1.00 87.91           N  
ATOM   2437 HD21 ASN A 169      -1.850   4.534   7.308  1.00 87.91           H  
ATOM   2438 HD22 ASN A 169      -0.989   3.625   6.049  1.00 87.91           H  
ATOM   2439  OD1 ASN A 169      -0.251   6.284   7.449  1.00 87.91           O  
ATOM   2440  N   LYS A 170       3.257   3.567   7.718  1.00 86.65           N  
ATOM   2441  H   LYS A 170       3.515   3.197   6.814  1.00 86.65           H  
ATOM   2442  CA  LYS A 170       3.576   2.794   8.935  1.00 86.65           C  
ATOM   2443  HA  LYS A 170       2.776   2.961   9.656  1.00 86.65           H  
ATOM   2444  C   LYS A 170       4.886   3.257   9.583  1.00 86.65           C  
ATOM   2445  CB  LYS A 170       3.654   1.293   8.640  1.00 86.65           C  
ATOM   2446  HB2 LYS A 170       3.930   0.775   9.559  1.00 86.65           H  
ATOM   2447  HB3 LYS A 170       4.445   1.113   7.912  1.00 86.65           H  
ATOM   2448  O   LYS A 170       5.808   3.597   8.840  1.00 86.65           O  
ATOM   2449  CG  LYS A 170       2.327   0.715   8.131  1.00 86.65           C  
ATOM   2450  HG2 LYS A 170       2.122   1.094   7.129  1.00 86.65           H  
ATOM   2451  HG3 LYS A 170       1.517   1.015   8.797  1.00 86.65           H  
ATOM   2452  CD  LYS A 170       2.411  -0.816   8.097  1.00 86.65           C  
ATOM   2453  HD2 LYS A 170       3.272  -1.117   7.501  1.00 86.65           H  
ATOM   2454  HD3 LYS A 170       2.533  -1.187   9.115  1.00 86.65           H  
ATOM   2455  CE  LYS A 170       1.140  -1.403   7.481  1.00 86.65           C  
ATOM   2456  HE2 LYS A 170       0.271  -1.017   8.013  1.00 86.65           H  
ATOM   2457  HE3 LYS A 170       1.074  -1.046   6.454  1.00 86.65           H  
ATOM   2458  NZ  LYS A 170       1.155  -2.888   7.487  1.00 86.65           N  
ATOM   2459  HZ1 LYS A 170       1.203  -3.251   8.429  1.00 86.65           H  
ATOM   2460  HZ2 LYS A 170       1.951  -3.240   6.976  1.00 86.65           H  
ATOM   2461  HZ3 LYS A 170       0.320  -3.246   7.045  1.00 86.65           H  
ATOM   2462  N   PRO A 171       5.018   3.196  10.922  1.00 82.75           N  
ATOM   2463  CA  PRO A 171       6.273   3.501  11.607  1.00 82.75           C  
ATOM   2464  HA  PRO A 171       6.586   4.517  11.364  1.00 82.75           H  
ATOM   2465  C   PRO A 171       7.392   2.526  11.208  1.00 82.75           C  
ATOM   2466  CB  PRO A 171       5.951   3.424  13.103  1.00 82.75           C  
ATOM   2467  HB2 PRO A 171       6.808   3.106  13.698  1.00 82.75           H  
ATOM   2468  HB3 PRO A 171       5.593   4.394  13.448  1.00 82.75           H  
ATOM   2469  O   PRO A 171       7.134   1.381  10.827  1.00 82.75           O  
ATOM   2470  CG  PRO A 171       4.804   2.418  13.163  1.00 82.75           C  
ATOM   2471  HG2 PRO A 171       4.192   2.552  14.055  1.00 82.75           H  
ATOM   2472  HG3 PRO A 171       5.202   1.405  13.114  1.00 82.75           H  
ATOM   2473  CD  PRO A 171       4.025   2.727  11.885  1.00 82.75           C  
ATOM   2474  HD2 PRO A 171       3.304   3.522  12.078  1.00 82.75           H  
ATOM   2475  HD3 PRO A 171       3.511   1.829  11.542  1.00 82.75           H  
ATOM   2476  N   VAL A 172       8.650   2.971  11.303  1.00 81.77           N  
ATOM   2477  H   VAL A 172       8.799   3.915  11.629  1.00 81.77           H  
ATOM   2478  CA  VAL A 172       9.825   2.112  11.062  1.00 81.77           C  
ATOM   2479  HA  VAL A 172       9.694   1.612  10.102  1.00 81.77           H  
ATOM   2480  C   VAL A 172       9.925   1.008  12.116  1.00 81.77           C  
ATOM   2481  CB  VAL A 172      11.121   2.946  11.011  1.00 81.77           C  
ATOM   2482  HB  VAL A 172      11.170   3.606  11.877  1.00 81.77           H  
ATOM   2483  O   VAL A 172      10.193  -0.142  11.760  1.00 81.77           O  
ATOM   2484  CG1 VAL A 172      12.395   2.088  10.984  1.00 81.77           C  
ATOM   2485 HG11 VAL A 172      12.344   1.361  10.173  1.00 81.77           H  
ATOM   2486 HG12 VAL A 172      12.504   1.566  11.934  1.00 81.77           H  
ATOM   2487 HG13 VAL A 172      13.269   2.726  10.862  1.00 81.77           H  
ATOM   2488  CG2 VAL A 172      11.156   3.800   9.739  1.00 81.77           C  
ATOM   2489 HG21 VAL A 172      11.187   3.157   8.859  1.00 81.77           H  
ATOM   2490 HG22 VAL A 172      10.265   4.426   9.691  1.00 81.77           H  
ATOM   2491 HG23 VAL A 172      12.031   4.449   9.758  1.00 81.77           H  
ATOM   2492  N   GLU A 173       9.689   1.346  13.384  1.00 77.96           N  
ATOM   2493  H   GLU A 173       9.522   2.318  13.604  1.00 77.96           H  
ATOM   2494  CA  GLU A 173       9.547   0.394  14.485  1.00 77.96           C  
ATOM   2495  HA  GLU A 173       9.952  -0.575  14.191  1.00 77.96           H  
ATOM   2496  C   GLU A 173       8.066   0.196  14.821  1.00 77.96           C  
ATOM   2497  CB  GLU A 173      10.334   0.866  15.716  1.00 77.96           C  
ATOM   2498  HB2 GLU A 173       9.997   0.293  16.579  1.00 77.96           H  
ATOM   2499  HB3 GLU A 173      10.140   1.924  15.894  1.00 77.96           H  
ATOM   2500  O   GLU A 173       7.411   1.078  15.364  1.00 77.96           O  
ATOM   2501  CG  GLU A 173      11.839   0.626  15.534  1.00 77.96           C  
ATOM   2502  HG2 GLU A 173      11.990  -0.435  15.334  1.00 77.96           H  
ATOM   2503  HG3 GLU A 173      12.190   1.171  14.657  1.00 77.96           H  
ATOM   2504  CD  GLU A 173      12.677   1.017  16.761  1.00 77.96           C  
ATOM   2505  OE1 GLU A 173      13.907   0.805  16.676  1.00 77.96           O  
ATOM   2506  OE2 GLU A 173      12.096   1.477  17.770  1.00 77.96           O  
ATOM   2507  N   GLY A 174       7.524  -0.981  14.505  1.00 74.22           N  
ATOM   2508  H   GLY A 174       8.089  -1.656  14.010  1.00 74.22           H  
ATOM   2509  CA  GLY A 174       6.119  -1.303  14.778  1.00 74.22           C  
ATOM   2510  HA2 GLY A 174       5.806  -2.118  14.125  1.00 74.22           H  
ATOM   2511  HA3 GLY A 174       5.502  -0.433  14.551  1.00 74.22           H  
ATOM   2512  C   GLY A 174       5.812  -1.712  16.223  1.00 74.22           C  
ATOM   2513  O   GLY A 174       4.696  -2.141  16.482  1.00 74.22           O  
ATOM   2514  N   GLY A 175       6.793  -1.690  17.135  1.00 75.99           N  
ATOM   2515  H   GLY A 175       7.654  -1.224  16.884  1.00 75.99           H  
ATOM   2516  CA  GLY A 175       6.623  -2.106  18.538  1.00 75.99           C  
ATOM   2517  HA2 GLY A 175       5.766  -1.579  18.956  1.00 75.99           H  
ATOM   2518  HA3 GLY A 175       7.506  -1.810  19.105  1.00 75.99           H  
ATOM   2519  C   GLY A 175       6.396  -3.611  18.766  1.00 75.99           C  
ATOM   2520  O   GLY A 175       6.255  -4.044  19.906  1.00 75.99           O  
ATOM   2521  N   VAL A 176       6.389  -4.430  17.708  1.00 79.34           N  
ATOM   2522  H   VAL A 176       6.483  -4.006  16.796  1.00 79.34           H  
ATOM   2523  CA  VAL A 176       6.092  -5.871  17.768  1.00 79.34           C  
ATOM   2524  HA  VAL A 176       6.054  -6.166  18.817  1.00 79.34           H  
ATOM   2525  C   VAL A 176       7.183  -6.722  17.119  1.00 79.34           C  
ATOM   2526  CB  VAL A 176       4.709  -6.200  17.169  1.00 79.34           C  
ATOM   2527  HB  VAL A 176       4.557  -7.276  17.254  1.00 79.34           H  
ATOM   2528  O   VAL A 176       7.852  -6.310  16.166  1.00 79.34           O  
ATOM   2529  CG1 VAL A 176       3.583  -5.518  17.952  1.00 79.34           C  
ATOM   2530 HG11 VAL A 176       2.614  -5.857  17.586  1.00 79.34           H  
ATOM   2531 HG12 VAL A 176       3.638  -4.436  17.836  1.00 79.34           H  
ATOM   2532 HG13 VAL A 176       3.665  -5.756  19.013  1.00 79.34           H  
ATOM   2533  CG2 VAL A 176       4.585  -5.825  15.686  1.00 79.34           C  
ATOM   2534 HG21 VAL A 176       4.697  -4.749  15.557  1.00 79.34           H  
ATOM   2535 HG22 VAL A 176       5.342  -6.345  15.097  1.00 79.34           H  
ATOM   2536 HG23 VAL A 176       3.602  -6.118  15.318  1.00 79.34           H  
ATOM   2537  N   TYR A 177       7.342  -7.950  17.617  1.00 83.04           N  
ATOM   2538  H   TYR A 177       6.753  -8.239  18.385  1.00 83.04           H  
ATOM   2539  CA  TYR A 177       8.255  -8.930  17.032  1.00 83.04           C  
ATOM   2540  HA  TYR A 177       9.250  -8.487  16.989  1.00 83.04           H  
ATOM   2541  C   TYR A 177       7.823  -9.295  15.604  1.00 83.04           C  
ATOM   2542  CB  TYR A 177       8.326 -10.174  17.923  1.00 83.04           C  
ATOM   2543  HB2 TYR A 177       8.680  -9.881  18.911  1.00 83.04           H  
ATOM   2544  HB3 TYR A 177       7.324 -10.586  18.040  1.00 83.04           H  
ATOM   2545  O   TYR A 177       6.698  -9.736  15.385  1.00 83.04           O  
ATOM   2546  CG  TYR A 177       9.248 -11.246  17.376  1.00 83.04           C  
ATOM   2547  CD1 TYR A 177       8.707 -12.368  16.719  1.00 83.04           C  
ATOM   2548  HD1 TYR A 177       7.638 -12.462  16.600  1.00 83.04           H  
ATOM   2549  CD2 TYR A 177      10.644 -11.114  17.510  1.00 83.04           C  
ATOM   2550  HD2 TYR A 177      11.062 -10.252  18.009  1.00 83.04           H  
ATOM   2551  CE1 TYR A 177       9.563 -13.379  16.243  1.00 83.04           C  
ATOM   2552  HE1 TYR A 177       9.158 -14.263  15.773  1.00 83.04           H  
ATOM   2553  CE2 TYR A 177      11.503 -12.109  17.001  1.00 83.04           C  
ATOM   2554  HE2 TYR A 177      12.575 -12.022  17.095  1.00 83.04           H  
ATOM   2555  OH  TYR A 177      11.757 -14.249  15.926  1.00 83.04           O  
ATOM   2556  HH  TYR A 177      12.668 -13.991  15.770  1.00 83.04           H  
ATOM   2557  CZ  TYR A 177      10.959 -13.256  16.388  1.00 83.04           C  
ATOM   2558  N   SER A 178       8.728  -9.115  14.640  1.00 81.74           N  
ATOM   2559  H   SER A 178       9.605  -8.682  14.891  1.00 81.74           H  
ATOM   2560  CA  SER A 178       8.432  -9.238  13.203  1.00 81.74           C  
ATOM   2561  HA  SER A 178       7.583  -9.910  13.077  1.00 81.74           H  
ATOM   2562  C   SER A 178       9.575  -9.856  12.385  1.00 81.74           C  
ATOM   2563  CB  SER A 178       8.007  -7.874  12.646  1.00 81.74           C  
ATOM   2564  HB2 SER A 178       7.041  -7.600  13.072  1.00 81.74           H  
ATOM   2565  HB3 SER A 178       7.894  -7.944  11.564  1.00 81.74           H  
ATOM   2566  O   SER A 178       9.645  -9.693  11.169  1.00 81.74           O  
ATOM   2567  OG  SER A 178       8.953  -6.870  12.970  1.00 81.74           O  
ATOM   2568  HG  SER A 178       8.709  -6.508  13.825  1.00 81.74           H  
ATOM   2569  N   GLU A 179      10.477 -10.614  13.023  1.00 79.67           N  
ATOM   2570  H   GLU A 179      10.378 -10.745  14.019  1.00 79.67           H  
ATOM   2571  CA  GLU A 179      11.614 -11.262  12.341  1.00 79.67           C  
ATOM   2572  HA  GLU A 179      12.270 -10.493  11.933  1.00 79.67           H  
ATOM   2573  C   GLU A 179      11.171 -12.176  11.179  1.00 79.67           C  
ATOM   2574  CB  GLU A 179      12.392 -12.089  13.375  1.00 79.67           C  
ATOM   2575  HB2 GLU A 179      12.608 -11.463  14.241  1.00 79.67           H  
ATOM   2576  HB3 GLU A 179      11.758 -12.920  13.684  1.00 79.67           H  
ATOM   2577  O   GLU A 179      11.819 -12.243  10.128  1.00 79.67           O  
ATOM   2578  CG  GLU A 179      13.712 -12.645  12.821  1.00 79.67           C  
ATOM   2579  HG2 GLU A 179      13.515 -13.186  11.895  1.00 79.67           H  
ATOM   2580  HG3 GLU A 179      14.368 -11.806  12.591  1.00 79.67           H  
ATOM   2581  CD  GLU A 179      14.430 -13.601  13.784  1.00 79.67           C  
ATOM   2582  OE1 GLU A 179      15.323 -14.320  13.283  1.00 79.67           O  
ATOM   2583  OE2 GLU A 179      14.083 -13.619  14.988  1.00 79.67           O  
ATOM   2584  N   PHE A 180      10.046 -12.876  11.359  1.00 80.75           N  
ATOM   2585  H   PHE A 180       9.576 -12.783  12.248  1.00 80.75           H  
ATOM   2586  CA  PHE A 180       9.479 -13.796  10.369  1.00 80.75           C  
ATOM   2587  HA  PHE A 180      10.291 -14.154   9.736  1.00 80.75           H  
ATOM   2588  C   PHE A 180       8.490 -13.143   9.396  1.00 80.75           C  
ATOM   2589  CB  PHE A 180       8.908 -15.037  11.067  1.00 80.75           C  
ATOM   2590  HB2 PHE A 180       8.054 -14.738  11.675  1.00 80.75           H  
ATOM   2591  HB3 PHE A 180       8.547 -15.733  10.311  1.00 80.75           H  
ATOM   2592  O   PHE A 180       8.077 -13.791   8.433  1.00 80.75           O  
ATOM   2593  CG  PHE A 180       9.925 -15.763  11.932  1.00 80.75           C  
ATOM   2594  CD1 PHE A 180      11.055 -16.366  11.347  1.00 80.75           C  
ATOM   2595  HD1 PHE A 180      11.155 -16.382  10.272  1.00 80.75           H  
ATOM   2596  CD2 PHE A 180       9.754 -15.815  13.325  1.00 80.75           C  
ATOM   2597  HD2 PHE A 180       8.882 -15.371  13.782  1.00 80.75           H  
ATOM   2598  CE1 PHE A 180      12.044 -16.957  12.156  1.00 80.75           C  
ATOM   2599  HE1 PHE A 180      12.930 -17.393  11.718  1.00 80.75           H  
ATOM   2600  CE2 PHE A 180      10.721 -16.441  14.129  1.00 80.75           C  
ATOM   2601  HE2 PHE A 180      10.599 -16.467  15.202  1.00 80.75           H  
ATOM   2602  CZ  PHE A 180      11.880 -16.984  13.550  1.00 80.75           C  
ATOM   2603  HZ  PHE A 180      12.644 -17.415  14.180  1.00 80.75           H  
ATOM   2604  N   SER A 181       8.157 -11.869   9.592  1.00 87.79           N  
ATOM   2605  H   SER A 181       8.580 -11.355  10.352  1.00 87.79           H  
ATOM   2606  CA  SER A 181       7.231 -11.132   8.735  1.00 87.79           C  
ATOM   2607  HA  SER A 181       6.376 -11.771   8.516  1.00 87.79           H  
ATOM   2608  C   SER A 181       7.897 -10.741   7.411  1.00 87.79           C  
ATOM   2609  CB  SER A 181       6.702  -9.899   9.470  1.00 87.79           C  
ATOM   2610  HB2 SER A 181       7.526  -9.215   9.673  1.00 87.79           H  
ATOM   2611  HB3 SER A 181       5.969  -9.391   8.844  1.00 87.79           H  
ATOM   2612  O   SER A 181       8.998 -10.182   7.375  1.00 87.79           O  
ATOM   2613  OG  SER A 181       6.086 -10.279  10.688  1.00 87.79           O  
ATOM   2614  HG  SER A 181       5.147 -10.095  10.614  1.00 87.79           H  
ATOM   2615  N   ASN A 182       7.228 -11.030   6.295  1.00 89.44           N  
ATOM   2616  H   ASN A 182       6.313 -11.449   6.389  1.00 89.44           H  
ATOM   2617  CA  ASN A 182       7.718 -10.734   4.947  1.00 89.44           C  
ATOM   2618  HA  ASN A 182       8.804 -10.658   4.996  1.00 89.44           H  
ATOM   2619  C   ASN A 182       7.229  -9.374   4.409  1.00 89.44           C  
ATOM   2620  CB  ASN A 182       7.395 -11.918   4.020  1.00 89.44           C  
ATOM   2621  HB2 ASN A 182       7.654 -12.853   4.517  1.00 89.44           H  
ATOM   2622  HB3 ASN A 182       6.330 -11.934   3.793  1.00 89.44           H  
ATOM   2623  O   ASN A 182       7.637  -8.952   3.330  1.00 89.44           O  
ATOM   2624  CG  ASN A 182       8.201 -11.845   2.736  1.00 89.44           C  
ATOM   2625  ND2 ASN A 182       7.568 -11.760   1.591  1.00 89.44           N  
ATOM   2626 HD21 ASN A 182       8.138 -11.664   0.763  1.00 89.44           H  
ATOM   2627 HD22 ASN A 182       6.566 -11.632   1.594  1.00 89.44           H  
ATOM   2628  OD1 ASN A 182       9.422 -11.857   2.762  1.00 89.44           O  
ATOM   2629  N   ASP A 183       6.397  -8.658   5.164  1.00 87.52           N  
ATOM   2630  H   ASP A 183       6.053  -9.060   6.024  1.00 87.52           H  
ATOM   2631  CA  ASP A 183       5.852  -7.326   4.863  1.00 87.52           C  
ATOM   2632  HA  ASP A 183       6.032  -7.107   3.811  1.00 87.52           H  
ATOM   2633  C   ASP A 183       6.536  -6.194   5.658  1.00 87.52           C  
ATOM   2634  CB  ASP A 183       4.325  -7.337   5.068  1.00 87.52           C  
ATOM   2635  HB2 ASP A 183       3.921  -6.370   4.767  1.00 87.52           H  
ATOM   2636  HB3 ASP A 183       3.889  -8.084   4.405  1.00 87.52           H  
ATOM   2637  O   ASP A 183       6.090  -5.047   5.631  1.00 87.52           O  
ATOM   2638  CG  ASP A 183       3.884  -7.628   6.510  1.00 87.52           C  
ATOM   2639  OD1 ASP A 183       4.680  -8.226   7.265  1.00 87.52           O  
ATOM   2640  OD2 ASP A 183       2.716  -7.317   6.841  1.00 87.52           O  
ATOM   2641  N   VAL A 184       7.647  -6.489   6.344  1.00 84.66           N  
ATOM   2642  H   VAL A 184       7.922  -7.461   6.383  1.00 84.66           H  
ATOM   2643  CA  VAL A 184       8.460  -5.498   7.065  1.00 84.66           C  
ATOM   2644  HA  VAL A 184       7.928  -4.547   7.065  1.00 84.66           H  
ATOM   2645  C   VAL A 184       9.793  -5.284   6.348  1.00 84.66           C  
ATOM   2646  CB  VAL A 184       8.651  -5.887   8.545  1.00 84.66           C  
ATOM   2647  HB  VAL A 184       9.187  -6.834   8.607  1.00 84.66           H  
ATOM   2648  O   VAL A 184      10.551  -6.233   6.118  1.00 84.66           O  
ATOM   2649  CG1 VAL A 184       9.448  -4.816   9.304  1.00 84.66           C  
ATOM   2650 HG11 VAL A 184       8.952  -3.848   9.230  1.00 84.66           H  
ATOM   2651 HG12 VAL A 184      10.465  -4.751   8.917  1.00 84.66           H  
ATOM   2652 HG13 VAL A 184       9.514  -5.094  10.356  1.00 84.66           H  
ATOM   2653  CG2 VAL A 184       7.293  -6.037   9.240  1.00 84.66           C  
ATOM   2654 HG21 VAL A 184       6.698  -5.133   9.106  1.00 84.66           H  
ATOM   2655 HG22 VAL A 184       6.743  -6.882   8.826  1.00 84.66           H  
ATOM   2656 HG23 VAL A 184       7.434  -6.207  10.308  1.00 84.66           H  
ATOM   2657  N   PHE A 185      10.102  -4.020   6.032  1.00 81.37           N  
ATOM   2658  H   PHE A 185       9.404  -3.311   6.205  1.00 81.37           H  
ATOM   2659  CA  PHE A 185      11.344  -3.623   5.352  1.00 81.37           C  
ATOM   2660  HA  PHE A 185      11.384  -4.116   4.381  1.00 81.37           H  
ATOM   2661  C   PHE A 185      12.606  -4.069   6.115  1.00 81.37           C  
ATOM   2662  CB  PHE A 185      11.341  -2.105   5.116  1.00 81.37           C  
ATOM   2663  HB2 PHE A 185      12.373  -1.784   4.971  1.00 81.37           H  
ATOM   2664  HB3 PHE A 185      10.967  -1.607   6.010  1.00 81.37           H  
ATOM   2665  O   PHE A 185      13.453  -4.722   5.516  1.00 81.37           O  
ATOM   2666  CG  PHE A 185      10.551  -1.634   3.906  1.00 81.37           C  
ATOM   2667  CD1 PHE A 185      11.131  -1.723   2.626  1.00 81.37           C  
ATOM   2668  HD1 PHE A 185      12.117  -2.149   2.510  1.00 81.37           H  
ATOM   2669  CD2 PHE A 185       9.264  -1.076   4.047  1.00 81.37           C  
ATOM   2670  HD2 PHE A 185       8.802  -0.998   5.020  1.00 81.37           H  
ATOM   2671  CE1 PHE A 185      10.442  -1.249   1.497  1.00 81.37           C  
ATOM   2672  HE1 PHE A 185      10.911  -1.299   0.525  1.00 81.37           H  
ATOM   2673  CE2 PHE A 185       8.569  -0.618   2.912  1.00 81.37           C  
ATOM   2674  HE2 PHE A 185       7.579  -0.198   3.014  1.00 81.37           H  
ATOM   2675  CZ  PHE A 185       9.157  -0.700   1.639  1.00 81.37           C  
ATOM   2676  HZ  PHE A 185       8.621  -0.334   0.776  1.00 81.37           H  
ATOM   2677  N   ASN A 186      12.670  -3.836   7.436  1.00 74.28           N  
ATOM   2678  H   ASN A 186      11.911  -3.323   7.862  1.00 74.28           H  
ATOM   2679  CA  ASN A 186      13.799  -4.231   8.302  1.00 74.28           C  
ATOM   2680  HA  ASN A 186      14.730  -3.995   7.787  1.00 74.28           H  
ATOM   2681  C   ASN A 186      13.854  -5.741   8.632  1.00 74.28           C  
ATOM   2682  CB  ASN A 186      13.739  -3.429   9.623  1.00 74.28           C  
ATOM   2683  HB2 ASN A 186      12.739  -3.501  10.051  1.00 74.28           H  
ATOM   2684  HB3 ASN A 186      14.429  -3.872  10.341  1.00 74.28           H  
ATOM   2685  O   ASN A 186      14.731  -6.172   9.378  1.00 74.28           O  
ATOM   2686  CG  ASN A 186      14.139  -1.973   9.520  1.00 74.28           C  
ATOM   2687  ND2 ASN A 186      13.791  -1.172  10.499  1.00 74.28           N  
ATOM   2688 HD21 ASN A 186      13.336  -1.539  11.322  1.00 74.28           H  
ATOM   2689 HD22 ASN A 186      14.186  -0.243  10.517  1.00 74.28           H  
ATOM   2690  OD1 ASN A 186      14.683  -1.488   8.545  1.00 74.28           O  
ATOM   2691  N   GLY A 187      12.900  -6.554   8.164  1.00 73.56           N  
ATOM   2692  H   GLY A 187      12.212  -6.178   7.527  1.00 73.56           H  
ATOM   2693  CA  GLY A 187      12.878  -7.986   8.482  1.00 73.56           C  
ATOM   2694  HA2 GLY A 187      13.011  -8.113   9.557  1.00 73.56           H  
ATOM   2695  HA3 GLY A 187      11.910  -8.411   8.218  1.00 73.56           H  
ATOM   2696  C   GLY A 187      13.985  -8.762   7.759  1.00 73.56           C  
ATOM   2697  O   GLY A 187      14.507  -8.306   6.741  1.00 73.56           O  
ATOM   2698  N   VAL A 188      14.262  -9.992   8.193  1.00 76.14           N  
ATOM   2699  H   VAL A 188      13.768 -10.338   9.004  1.00 76.14           H  
ATOM   2700  CA  VAL A 188      15.281 -10.863   7.576  1.00 76.14           C  
ATOM   2701  HA  VAL A 188      16.249 -10.373   7.677  1.00 76.14           H  
ATOM   2702  C   VAL A 188      15.003 -11.066   6.078  1.00 76.14           C  
ATOM   2703  CB  VAL A 188      15.352 -12.217   8.317  1.00 76.14           C  
ATOM   2704  HB  VAL A 188      14.377 -12.702   8.264  1.00 76.14           H  
ATOM   2705  O   VAL A 188      13.886 -11.421   5.687  1.00 76.14           O  
ATOM   2706  CG1 VAL A 188      16.394 -13.166   7.713  1.00 76.14           C  
ATOM   2707 HG11 VAL A 188      17.368 -12.678   7.669  1.00 76.14           H  
ATOM   2708 HG12 VAL A 188      16.090 -13.469   6.711  1.00 76.14           H  
ATOM   2709 HG13 VAL A 188      16.476 -14.063   8.327  1.00 76.14           H  
ATOM   2710  CG2 VAL A 188      15.713 -12.015   9.793  1.00 76.14           C  
ATOM   2711 HG21 VAL A 188      15.766 -12.976  10.305  1.00 76.14           H  
ATOM   2712 HG22 VAL A 188      16.676 -11.512   9.885  1.00 76.14           H  
ATOM   2713 HG23 VAL A 188      14.952 -11.418  10.296  1.00 76.14           H  
ATOM   2714  N   SER A 189      16.011 -10.847   5.226  1.00 75.85           N  
ATOM   2715  H   SER A 189      16.873 -10.452   5.574  1.00 75.85           H  
ATOM   2716  CA  SER A 189      15.940 -11.190   3.800  1.00 75.85           C  
ATOM   2717  HA  SER A 189      15.026 -10.765   3.386  1.00 75.85           H  
ATOM   2718  C   SER A 189      15.893 -12.709   3.634  1.00 75.85           C  
ATOM   2719  CB  SER A 189      17.124 -10.617   3.011  1.00 75.85           C  
ATOM   2720  HB2 SER A 189      17.046 -10.911   1.965  1.00 75.85           H  
ATOM   2721  HB3 SER A 189      18.053 -11.015   3.419  1.00 75.85           H  
ATOM   2722  O   SER A 189      16.699 -13.438   4.214  1.00 75.85           O  
ATOM   2723  OG  SER A 189      17.144  -9.205   3.102  1.00 75.85           O  
ATOM   2724  HG  SER A 189      16.752  -8.803   2.323  1.00 75.85           H  
ATOM   2725  N   ARG A 190      14.943 -13.203   2.839  1.00 81.80           N  
ATOM   2726  H   ARG A 190      14.330 -12.561   2.357  1.00 81.80           H  
ATOM   2727  CA  ARG A 190      14.746 -14.638   2.613  1.00 81.80           C  
ATOM   2728  HA  ARG A 190      15.235 -15.207   3.403  1.00 81.80           H  
ATOM   2729  C   ARG A 190      15.410 -15.033   1.307  1.00 81.80           C  
ATOM   2730  CB  ARG A 190      13.242 -14.959   2.615  1.00 81.80           C  
ATOM   2731  HB2 ARG A 190      13.095 -16.011   2.368  1.00 81.80           H  
ATOM   2732  HB3 ARG A 190      12.765 -14.354   1.845  1.00 81.80           H  
ATOM   2733  O   ARG A 190      15.088 -14.470   0.269  1.00 81.80           O  
ATOM   2734  CG  ARG A 190      12.527 -14.648   3.939  1.00 81.80           C  
ATOM   2735  HG2 ARG A 190      11.460 -14.827   3.805  1.00 81.80           H  
ATOM   2736  HG3 ARG A 190      12.659 -13.595   4.185  1.00 81.80           H  
ATOM   2737  CD  ARG A 190      13.028 -15.511   5.102  1.00 81.80           C  
ATOM   2738  HD2 ARG A 190      12.790 -16.555   4.899  1.00 81.80           H  
ATOM   2739  HD3 ARG A 190      14.109 -15.398   5.189  1.00 81.80           H  
ATOM   2740  NE  ARG A 190      12.411 -15.093   6.372  1.00 81.80           N  
ATOM   2741  HE  ARG A 190      11.673 -14.405   6.321  1.00 81.80           H  
ATOM   2742  NH1 ARG A 190      13.723 -16.341   7.789  1.00 81.80           N  
ATOM   2743 HH11 ARG A 190      14.035 -16.533   8.731  1.00 81.80           H  
ATOM   2744 HH12 ARG A 190      14.107 -16.838   6.998  1.00 81.80           H  
ATOM   2745  NH2 ARG A 190      12.370 -14.798   8.627  1.00 81.80           N  
ATOM   2746 HH21 ARG A 190      11.829 -13.951   8.530  1.00 81.80           H  
ATOM   2747 HH22 ARG A 190      12.759 -14.967   9.544  1.00 81.80           H  
ATOM   2748  CZ  ARG A 190      12.823 -15.421   7.583  1.00 81.80           C  
ATOM   2749  N   THR A 191      16.317 -16.001   1.353  1.00 82.65           N  
ATOM   2750  H   THR A 191      16.565 -16.416   2.240  1.00 82.65           H  
ATOM   2751  CA  THR A 191      17.015 -16.506   0.168  1.00 82.65           C  
ATOM   2752  HA  THR A 191      16.522 -16.122  -0.725  1.00 82.65           H  
ATOM   2753  C   THR A 191      16.894 -18.017   0.104  1.00 82.65           C  
ATOM   2754  CB  THR A 191      18.477 -16.037   0.107  1.00 82.65           C  
ATOM   2755  HB  THR A 191      18.864 -16.253  -0.888  1.00 82.65           H  
ATOM   2756  O   THR A 191      17.033 -18.683   1.122  1.00 82.65           O  
ATOM   2757  CG2 THR A 191      18.643 -14.545   0.353  1.00 82.65           C  
ATOM   2758 HG21 THR A 191      19.631 -14.221   0.025  1.00 82.65           H  
ATOM   2759 HG22 THR A 191      18.511 -14.307   1.409  1.00 82.65           H  
ATOM   2760 HG23 THR A 191      17.892 -14.000  -0.220  1.00 82.65           H  
ATOM   2761  OG1 THR A 191      19.269 -16.666   1.082  1.00 82.65           O  
ATOM   2762  HG1 THR A 191      20.031 -16.102   1.231  1.00 82.65           H  
ATOM   2763  N   CYS A 192      16.592 -18.548  -1.079  1.00 83.52           N  
ATOM   2764  H   CYS A 192      16.472 -17.916  -1.858  1.00 83.52           H  
ATOM   2765  CA  CYS A 192      16.385 -19.960  -1.356  1.00 83.52           C  
ATOM   2766  HA  CYS A 192      16.367 -20.519  -0.421  1.00 83.52           H  
ATOM   2767  C   CYS A 192      17.533 -20.488  -2.217  1.00 83.52           C  
ATOM   2768  CB  CYS A 192      15.024 -20.124  -2.042  1.00 83.52           C  
ATOM   2769  HB2 CYS A 192      14.245 -19.720  -1.395  1.00 83.52           H  
ATOM   2770  HB3 CYS A 192      15.020 -19.582  -2.988  1.00 83.52           H  
ATOM   2771  O   CYS A 192      17.806 -19.964  -3.298  1.00 83.52           O  
ATOM   2772  SG  CYS A 192      14.717 -21.886  -2.336  1.00 83.52           S  
ATOM   2773  HG  CYS A 192      13.436 -21.791  -2.702  1.00 83.52           H  
ATOM   2774  N   SER A 193      18.210 -21.530  -1.742  1.00 82.64           N  
ATOM   2775  H   SER A 193      17.978 -21.896  -0.829  1.00 82.64           H  
ATOM   2776  CA  SER A 193      19.362 -22.122  -2.424  1.00 82.64           C  
ATOM   2777  HA  SER A 193      19.754 -21.413  -3.152  1.00 82.64           H  
ATOM   2778  C   SER A 193      19.034 -23.395  -3.203  1.00 82.64           C  
ATOM   2779  CB  SER A 193      20.482 -22.381  -1.414  1.00 82.64           C  
ATOM   2780  HB2 SER A 193      20.860 -21.427  -1.046  1.00 82.64           H  
ATOM   2781  HB3 SER A 193      21.297 -22.924  -1.894  1.00 82.64           H  
ATOM   2782  O   SER A 193      19.869 -23.830  -3.987  1.00 82.64           O  
ATOM   2783  OG  SER A 193      20.002 -23.143  -0.328  1.00 82.64           O  
ATOM   2784  HG  SER A 193      20.732 -23.337   0.264  1.00 82.64           H  
ATOM   2785  N   ALA A 194      17.860 -24.008  -3.033  1.00 82.70           N  
ATOM   2786  H   ALA A 194      17.178 -23.617  -2.398  1.00 82.70           H  
ATOM   2787  CA  ALA A 194      17.498 -25.229  -3.752  1.00 82.70           C  
ATOM   2788  HA  ALA A 194      17.863 -25.149  -4.776  1.00 82.70           H  
ATOM   2789  C   ALA A 194      15.984 -25.445  -3.845  1.00 82.70           C  
ATOM   2790  CB  ALA A 194      18.181 -26.432  -3.083  1.00 82.70           C  
ATOM   2791  HB1 ALA A 194      17.944 -27.345  -3.628  1.00 82.70           H  
ATOM   2792  HB2 ALA A 194      17.836 -26.536  -2.054  1.00 82.70           H  
ATOM   2793  HB3 ALA A 194      19.263 -26.301  -3.082  1.00 82.70           H  
ATOM   2794  O   ALA A 194      15.215 -24.985  -3.004  1.00 82.70           O  
ATOM   2795  N   HIS A 195      15.565 -26.204  -4.858  1.00 82.35           N  
ATOM   2796  H   HIS A 195      16.261 -26.516  -5.521  1.00 82.35           H  
ATOM   2797  CA  HIS A 195      14.159 -26.480  -5.172  1.00 82.35           C  
ATOM   2798  HA  HIS A 195      13.665 -25.530  -5.379  1.00 82.35           H  
ATOM   2799  C   HIS A 195      13.361 -27.175  -4.053  1.00 82.35           C  
ATOM   2800  CB  HIS A 195      14.115 -27.350  -6.438  1.00 82.35           C  
ATOM   2801  HB2 HIS A 195      13.091 -27.379  -6.810  1.00 82.35           H  
ATOM   2802  HB3 HIS A 195      14.745 -26.903  -7.207  1.00 82.35           H  
ATOM   2803  O   HIS A 195      12.140 -27.044  -4.001  1.00 82.35           O  
ATOM   2804  CG  HIS A 195      14.590 -28.760  -6.201  1.00 82.35           C  
ATOM   2805  CD2 HIS A 195      13.800 -29.841  -5.916  1.00 82.35           C  
ATOM   2806  HD2 HIS A 195      12.722 -29.849  -5.856  1.00 82.35           H  
ATOM   2807  ND1 HIS A 195      15.901 -29.174  -6.119  1.00 82.35           N  
ATOM   2808  HD1 HIS A 195      16.719 -28.605  -6.285  1.00 82.35           H  
ATOM   2809  CE1 HIS A 195      15.898 -30.476  -5.785  1.00 82.35           C  
ATOM   2810  HE1 HIS A 195      16.773 -31.098  -5.667  1.00 82.35           H  
ATOM   2811  NE2 HIS A 195      14.642 -30.916  -5.639  1.00 82.35           N  
ATOM   2812  N   ASN A 196      14.028 -27.943  -3.189  1.00 84.37           N  
ATOM   2813  H   ASN A 196      15.033 -27.999  -3.272  1.00 84.37           H  
ATOM   2814  CA  ASN A 196      13.409 -28.729  -2.121  1.00 84.37           C  
ATOM   2815  HA  ASN A 196      12.390 -28.977  -2.417  1.00 84.37           H  
ATOM   2816  C   ASN A 196      13.295 -27.967  -0.792  1.00 84.37           C  
ATOM   2817  CB  ASN A 196      14.182 -30.051  -1.955  1.00 84.37           C  
ATOM   2818  HB2 ASN A 196      13.658 -30.667  -1.225  1.00 84.37           H  
ATOM   2819  HB3 ASN A 196      14.193 -30.591  -2.901  1.00 84.37           H  
ATOM   2820  O   ASN A 196      12.707 -28.487   0.156  1.00 84.37           O  
ATOM   2821  CG  ASN A 196      15.620 -29.872  -1.491  1.00 84.37           C  
ATOM   2822  ND2 ASN A 196      16.210 -30.893  -0.917  1.00 84.37           N  
ATOM   2823 HD21 ASN A 196      15.713 -31.764  -0.794  1.00 84.37           H  
ATOM   2824 HD22 ASN A 196      17.166 -30.750  -0.623  1.00 84.37           H  
ATOM   2825  OD1 ASN A 196      16.245 -28.836  -1.655  1.00 84.37           O  
ATOM   2826  N   ILE A 197      13.847 -26.755  -0.705  1.00 89.26           N  
ATOM   2827  H   ILE A 197      14.284 -26.355  -1.522  1.00 89.26           H  
ATOM   2828  CA  ILE A 197      13.776 -25.944   0.508  1.00 89.26           C  
ATOM   2829  HA  ILE A 197      13.830 -26.615   1.365  1.00 89.26           H  
ATOM   2830  C   ILE A 197      12.427 -25.231   0.553  1.00 89.26           C  
ATOM   2831  CB  ILE A 197      14.967 -24.973   0.623  1.00 89.26           C  
ATOM   2832  HB  ILE A 197      14.928 -24.263  -0.204  1.00 89.26           H  
ATOM   2833  O   ILE A 197      12.009 -24.579  -0.408  1.00 89.26           O  
ATOM   2834  CG1 ILE A 197      16.301 -25.751   0.559  1.00 89.26           C  
ATOM   2835 HG12 ILE A 197      16.334 -26.329  -0.365  1.00 89.26           H  
ATOM   2836 HG13 ILE A 197      16.359 -26.451   1.393  1.00 89.26           H  
ATOM   2837  CG2 ILE A 197      14.870 -24.201   1.951  1.00 89.26           C  
ATOM   2838 HG21 ILE A 197      14.905 -24.890   2.795  1.00 89.26           H  
ATOM   2839 HG22 ILE A 197      13.944 -23.628   2.005  1.00 89.26           H  
ATOM   2840 HG23 ILE A 197      15.696 -23.496   2.041  1.00 89.26           H  
ATOM   2841  CD1 ILE A 197      17.542 -24.857   0.569  1.00 89.26           C  
ATOM   2842 HD11 ILE A 197      18.419 -25.459   0.331  1.00 89.26           H  
ATOM   2843 HD12 ILE A 197      17.432 -24.072  -0.180  1.00 89.26           H  
ATOM   2844 HD13 ILE A 197      17.687 -24.409   1.552  1.00 89.26           H  
ATOM   2845  N   GLN A 198      11.757 -25.352   1.697  1.00 91.38           N  
ATOM   2846  H   GLN A 198      12.179 -25.873   2.452  1.00 91.38           H  
ATOM   2847  CA  GLN A 198      10.509 -24.661   1.983  1.00 91.38           C  
ATOM   2848  HA  GLN A 198      10.122 -24.237   1.057  1.00 91.38           H  
ATOM   2849  C   GLN A 198      10.742 -23.507   2.957  1.00 91.38           C  
ATOM   2850  CB  GLN A 198       9.460 -25.641   2.517  1.00 91.38           C  
ATOM   2851  HB2 GLN A 198       8.587 -25.071   2.837  1.00 91.38           H  
ATOM   2852  HB3 GLN A 198       9.861 -26.173   3.379  1.00 91.38           H  
ATOM   2853  O   GLN A 198      11.534 -23.616   3.892  1.00 91.38           O  
ATOM   2854  CG  GLN A 198       9.018 -26.646   1.443  1.00 91.38           C  
ATOM   2855  HG2 GLN A 198       9.868 -27.253   1.131  1.00 91.38           H  
ATOM   2856  HG3 GLN A 198       8.648 -26.097   0.577  1.00 91.38           H  
ATOM   2857  CD  GLN A 198       7.914 -27.578   1.929  1.00 91.38           C  
ATOM   2858  NE2 GLN A 198       7.304 -28.340   1.048  1.00 91.38           N  
ATOM   2859 HE21 GLN A 198       6.583 -28.936   1.430  1.00 91.38           H  
ATOM   2860 HE22 GLN A 198       7.588 -28.346   0.079  1.00 91.38           H  
ATOM   2861  OE1 GLN A 198       7.570 -27.651   3.093  1.00 91.38           O  
ATOM   2862  N   TYR A 199      10.015 -22.417   2.743  1.00 89.68           N  
ATOM   2863  H   TYR A 199       9.383 -22.414   1.955  1.00 89.68           H  
ATOM   2864  CA  TYR A 199       9.990 -21.254   3.621  1.00 89.68           C  
ATOM   2865  HA  TYR A 199      10.584 -21.452   4.513  1.00 89.68           H  
ATOM   2866  C   TYR A 199       8.565 -20.972   4.052  1.00 89.68           C  
ATOM   2867  CB  TYR A 199      10.574 -20.024   2.915  1.00 89.68           C  
ATOM   2868  HB2 TYR A 199      10.055 -19.867   1.970  1.00 89.68           H  
ATOM   2869  HB3 TYR A 199      10.399 -19.145   3.535  1.00 89.68           H  
ATOM   2870  O   TYR A 199       7.657 -20.967   3.223  1.00 89.68           O  
ATOM   2871  CG  TYR A 199      12.057 -20.149   2.664  1.00 89.68           C  
ATOM   2872  CD1 TYR A 199      12.973 -19.767   3.664  1.00 89.68           C  
ATOM   2873  HD1 TYR A 199      12.611 -19.347   4.591  1.00 89.68           H  
ATOM   2874  CD2 TYR A 199      12.510 -20.735   1.470  1.00 89.68           C  
ATOM   2875  HD2 TYR A 199      11.801 -21.062   0.723  1.00 89.68           H  
ATOM   2876  CE1 TYR A 199      14.351 -19.989   3.477  1.00 89.68           C  
ATOM   2877  HE1 TYR A 199      15.060 -19.740   4.253  1.00 89.68           H  
ATOM   2878  CE2 TYR A 199      13.879 -20.984   1.295  1.00 89.68           C  
ATOM   2879  HE2 TYR A 199      14.233 -21.508   0.419  1.00 89.68           H  
ATOM   2880  OH  TYR A 199      16.102 -20.956   2.140  1.00 89.68           O  
ATOM   2881  HH  TYR A 199      16.681 -20.390   2.656  1.00 89.68           H  
ATOM   2882  CZ  TYR A 199      14.797 -20.629   2.300  1.00 89.68           C  
ATOM   2883  N   THR A 200       8.387 -20.664   5.329  1.00 91.67           N  
ATOM   2884  H   THR A 200       9.156 -20.743   5.980  1.00 91.67           H  
ATOM   2885  CA  THR A 200       7.130 -20.111   5.819  1.00 91.67           C  
ATOM   2886  HA  THR A 200       6.325 -20.443   5.163  1.00 91.67           H  
ATOM   2887  C   THR A 200       7.204 -18.593   5.766  1.00 91.67           C  
ATOM   2888  CB  THR A 200       6.777 -20.613   7.219  1.00 91.67           C  
ATOM   2889  HB  THR A 200       7.405 -20.131   7.968  1.00 91.67           H  
ATOM   2890  O   THR A 200       8.128 -17.988   6.310  1.00 91.67           O  
ATOM   2891  CG2 THR A 200       5.305 -20.353   7.519  1.00 91.67           C  
ATOM   2892 HG21 THR A 200       4.678 -20.862   6.787  1.00 91.67           H  
ATOM   2893 HG22 THR A 200       5.058 -20.726   8.513  1.00 91.67           H  
ATOM   2894 HG23 THR A 200       5.095 -19.285   7.470  1.00 91.67           H  
ATOM   2895  OG1 THR A 200       6.956 -22.009   7.281  1.00 91.67           O  
ATOM   2896  HG1 THR A 200       6.402 -22.345   7.990  1.00 91.67           H  
ATOM   2897  N   LEU A 201       6.240 -17.990   5.082  1.00 91.40           N  
ATOM   2898  H   LEU A 201       5.522 -18.570   4.672  1.00 91.40           H  
ATOM   2899  CA  LEU A 201       6.075 -16.550   4.950  1.00 91.40           C  
ATOM   2900  HA  LEU A 201       6.917 -16.036   5.415  1.00 91.40           H  
ATOM   2901  C   LEU A 201       4.802 -16.121   5.679  1.00 91.40           C  
ATOM   2902  CB  LEU A 201       6.013 -16.167   3.462  1.00 91.40           C  
ATOM   2903  HB2 LEU A 201       5.123 -16.632   3.037  1.00 91.40           H  
ATOM   2904  HB3 LEU A 201       5.900 -15.086   3.387  1.00 91.40           H  
ATOM   2905  O   LEU A 201       3.800 -16.837   5.646  1.00 91.40           O  
ATOM   2906  CG  LEU A 201       7.211 -16.604   2.604  1.00 91.40           C  
ATOM   2907  HG  LEU A 201       7.277 -17.692   2.600  1.00 91.40           H  
ATOM   2908  CD1 LEU A 201       6.973 -16.130   1.170  1.00 91.40           C  
ATOM   2909 HD11 LEU A 201       6.042 -16.552   0.792  1.00 91.40           H  
ATOM   2910 HD12 LEU A 201       7.792 -16.468   0.535  1.00 91.40           H  
ATOM   2911 HD13 LEU A 201       6.917 -15.041   1.138  1.00 91.40           H  
ATOM   2912  CD2 LEU A 201       8.546 -16.037   3.089  1.00 91.40           C  
ATOM   2913 HD21 LEU A 201       9.343 -16.351   2.415  1.00 91.40           H  
ATOM   2914 HD22 LEU A 201       8.767 -16.416   4.087  1.00 91.40           H  
ATOM   2915 HD23 LEU A 201       8.503 -14.949   3.113  1.00 91.40           H  
ATOM   2916  N   PHE A 202       4.843 -14.938   6.286  1.00 91.31           N  
ATOM   2917  H   PHE A 202       5.707 -14.415   6.284  1.00 91.31           H  
ATOM   2918  CA  PHE A 202       3.707 -14.310   6.957  1.00 91.31           C  
ATOM   2919  HA  PHE A 202       2.780 -14.802   6.662  1.00 91.31           H  
ATOM   2920  C   PHE A 202       3.642 -12.844   6.541  1.00 91.31           C  
ATOM   2921  CB  PHE A 202       3.857 -14.422   8.481  1.00 91.31           C  
ATOM   2922  HB2 PHE A 202       4.660 -13.762   8.807  1.00 91.31           H  
ATOM   2923  HB3 PHE A 202       2.939 -14.064   8.948  1.00 91.31           H  
ATOM   2924  O   PHE A 202       4.663 -12.156   6.576  1.00 91.31           O  
ATOM   2925  CG  PHE A 202       4.160 -15.818   8.989  1.00 91.31           C  
ATOM   2926  CD1 PHE A 202       3.115 -16.683   9.356  1.00 91.31           C  
ATOM   2927  HD1 PHE A 202       2.091 -16.345   9.292  1.00 91.31           H  
ATOM   2928  CD2 PHE A 202       5.497 -16.241   9.113  1.00 91.31           C  
ATOM   2929  HD2 PHE A 202       6.300 -15.577   8.831  1.00 91.31           H  
ATOM   2930  CE1 PHE A 202       3.409 -17.962   9.862  1.00 91.31           C  
ATOM   2931  HE1 PHE A 202       2.607 -18.616  10.174  1.00 91.31           H  
ATOM   2932  CE2 PHE A 202       5.791 -17.517   9.620  1.00 91.31           C  
ATOM   2933  HE2 PHE A 202       6.819 -17.830   9.728  1.00 91.31           H  
ATOM   2934  CZ  PHE A 202       4.745 -18.371  10.010  1.00 91.31           C  
ATOM   2935  HZ  PHE A 202       4.968 -19.339  10.433  1.00 91.31           H  
ATOM   2936  N   GLU A 203       2.470 -12.368   6.137  1.00 93.42           N  
ATOM   2937  H   GLU A 203       1.673 -12.988   6.103  1.00 93.42           H  
ATOM   2938  CA  GLU A 203       2.237 -10.957   5.828  1.00 93.42           C  
ATOM   2939  HA  GLU A 203       2.969 -10.339   6.347  1.00 93.42           H  
ATOM   2940  C   GLU A 203       0.851 -10.537   6.305  1.00 93.42           C  
ATOM   2941  CB  GLU A 203       2.341 -10.689   4.319  1.00 93.42           C  
ATOM   2942  HB2 GLU A 203       1.605 -11.296   3.792  1.00 93.42           H  
ATOM   2943  HB3 GLU A 203       2.105  -9.638   4.152  1.00 93.42           H  
ATOM   2944  O   GLU A 203      -0.118 -11.279   6.141  1.00 93.42           O  
ATOM   2945  CG  GLU A 203       3.736 -10.972   3.747  1.00 93.42           C  
ATOM   2946  HG2 GLU A 203       4.470 -10.384   4.297  1.00 93.42           H  
ATOM   2947  HG3 GLU A 203       3.970 -12.027   3.892  1.00 93.42           H  
ATOM   2948  CD  GLU A 203       3.865 -10.667   2.253  1.00 93.42           C  
ATOM   2949  OE1 GLU A 203       4.864 -11.126   1.651  1.00 93.42           O  
ATOM   2950  OE2 GLU A 203       2.976 -10.016   1.655  1.00 93.42           O  
ATOM   2951  N   THR A 204       0.730  -9.317   6.817  1.00 92.99           N  
ATOM   2952  H   THR A 204       1.548  -8.730   6.896  1.00 92.99           H  
ATOM   2953  CA  THR A 204      -0.575  -8.690   7.031  1.00 92.99           C  
ATOM   2954  HA  THR A 204      -1.186  -9.329   7.669  1.00 92.99           H  
ATOM   2955  C   THR A 204      -1.247  -8.510   5.674  1.00 92.99           C  
ATOM   2956  CB  THR A 204      -0.435  -7.318   7.701  1.00 92.99           C  
ATOM   2957  HB  THR A 204      -0.028  -6.608   6.981  1.00 92.99           H  
ATOM   2958  O   THR A 204      -0.643  -7.951   4.752  1.00 92.99           O  
ATOM   2959  CG2 THR A 204      -1.779  -6.791   8.198  1.00 92.99           C  
ATOM   2960 HG21 THR A 204      -1.625  -5.877   8.772  1.00 92.99           H  
ATOM   2961 HG22 THR A 204      -2.249  -7.532   8.844  1.00 92.99           H  
ATOM   2962 HG23 THR A 204      -2.428  -6.573   7.349  1.00 92.99           H  
ATOM   2963  OG1 THR A 204       0.445  -7.359   8.795  1.00 92.99           O  
ATOM   2964  HG1 THR A 204       1.323  -7.508   8.436  1.00 92.99           H  
ATOM   2965  N   ILE A 205      -2.498  -8.953   5.524  1.00 94.75           N  
ATOM   2966  H   ILE A 205      -2.973  -9.353   6.320  1.00 94.75           H  
ATOM   2967  CA  ILE A 205      -3.246  -8.714   4.284  1.00 94.75           C  
ATOM   2968  HA  ILE A 205      -2.619  -9.008   3.442  1.00 94.75           H  
ATOM   2969  C   ILE A 205      -3.510  -7.217   4.174  1.00 94.75           C  
ATOM   2970  CB  ILE A 205      -4.553  -9.533   4.212  1.00 94.75           C  
ATOM   2971  HB  ILE A 205      -5.162  -9.306   5.087  1.00 94.75           H  
ATOM   2972  O   ILE A 205      -4.164  -6.623   5.033  1.00 94.75           O  
ATOM   2973  CG1 ILE A 205      -4.215 -11.039   4.221  1.00 94.75           C  
ATOM   2974 HG12 ILE A 205      -3.499 -11.254   3.428  1.00 94.75           H  
ATOM   2975 HG13 ILE A 205      -3.746 -11.280   5.175  1.00 94.75           H  
ATOM   2976  CG2 ILE A 205      -5.354  -9.150   2.950  1.00 94.75           C  
ATOM   2977 HG21 ILE A 205      -4.773  -9.375   2.055  1.00 94.75           H  
ATOM   2978 HG22 ILE A 205      -5.604  -8.089   2.959  1.00 94.75           H  
ATOM   2979 HG23 ILE A 205      -6.296  -9.697   2.917  1.00 94.75           H  
ATOM   2980  CD1 ILE A 205      -5.418 -11.974   4.051  1.00 94.75           C  
ATOM   2981 HD11 ILE A 205      -6.228 -11.679   4.719  1.00 94.75           H  
ATOM   2982 HD12 ILE A 205      -5.772 -11.953   3.020  1.00 94.75           H  
ATOM   2983 HD13 ILE A 205      -5.113 -12.992   4.292  1.00 94.75           H  
ATOM   2984  N   TYR A 206      -3.021  -6.590   3.113  1.00 94.28           N  
ATOM   2985  H   TYR A 206      -2.437  -7.092   2.459  1.00 94.28           H  
ATOM   2986  CA  TYR A 206      -3.235  -5.170   2.927  1.00 94.28           C  
ATOM   2987  HA  TYR A 206      -3.107  -4.686   3.895  1.00 94.28           H  
ATOM   2988  C   TYR A 206      -4.659  -4.872   2.445  1.00 94.28           C  
ATOM   2989  CB  TYR A 206      -2.170  -4.573   2.016  1.00 94.28           C  
ATOM   2990  HB2 TYR A 206      -1.195  -4.739   2.474  1.00 94.28           H  
ATOM   2991  HB3 TYR A 206      -2.187  -5.072   1.047  1.00 94.28           H  
ATOM   2992  O   TYR A 206      -5.100  -5.315   1.384  1.00 94.28           O  
ATOM   2993  CG  TYR A 206      -2.396  -3.092   1.836  1.00 94.28           C  
ATOM   2994  CD1 TYR A 206      -3.165  -2.619   0.755  1.00 94.28           C  
ATOM   2995  HD1 TYR A 206      -3.526  -3.306   0.004  1.00 94.28           H  
ATOM   2996  CD2 TYR A 206      -1.976  -2.210   2.847  1.00 94.28           C  
ATOM   2997  HD2 TYR A 206      -1.411  -2.573   3.693  1.00 94.28           H  
ATOM   2998  CE1 TYR A 206      -3.526  -1.262   0.697  1.00 94.28           C  
ATOM   2999  HE1 TYR A 206      -4.152  -0.884  -0.099  1.00 94.28           H  
ATOM   3000  CE2 TYR A 206      -2.326  -0.855   2.781  1.00 94.28           C  
ATOM   3001  HE2 TYR A 206      -2.051  -0.186   3.583  1.00 94.28           H  
ATOM   3002  OH  TYR A 206      -3.449   0.922   1.667  1.00 94.28           O  
ATOM   3003  HH  TYR A 206      -3.095   1.416   2.410  1.00 94.28           H  
ATOM   3004  CZ  TYR A 206      -3.086  -0.378   1.701  1.00 94.28           C  
ATOM   3005  N   HIS A 207      -5.349  -4.060   3.234  1.00 94.48           N  
ATOM   3006  H   HIS A 207      -4.927  -3.802   4.115  1.00 94.48           H  
ATOM   3007  CA  HIS A 207      -6.590  -3.369   2.908  1.00 94.48           C  
ATOM   3008  HA  HIS A 207      -6.571  -3.054   1.865  1.00 94.48           H  
ATOM   3009  C   HIS A 207      -6.675  -2.155   3.846  1.00 94.48           C  
ATOM   3010  CB  HIS A 207      -7.766  -4.328   3.138  1.00 94.48           C  
ATOM   3011  HB2 HIS A 207      -7.691  -5.160   2.438  1.00 94.48           H  
ATOM   3012  HB3 HIS A 207      -7.715  -4.731   4.149  1.00 94.48           H  
ATOM   3013  O   HIS A 207      -6.324  -2.329   5.006  1.00 94.48           O  
ATOM   3014  CG  HIS A 207      -9.098  -3.660   2.952  1.00 94.48           C  
ATOM   3015  CD2 HIS A 207      -9.857  -3.622   1.815  1.00 94.48           C  
ATOM   3016  HD2 HIS A 207      -9.622  -4.080   0.865  1.00 94.48           H  
ATOM   3017  ND1 HIS A 207      -9.757  -2.928   3.908  1.00 94.48           N  
ATOM   3018  HD1 HIS A 207      -9.535  -2.926   4.893  1.00 94.48           H  
ATOM   3019  CE1 HIS A 207     -10.879  -2.439   3.359  1.00 94.48           C  
ATOM   3020  HE1 HIS A 207     -11.623  -1.850   3.875  1.00 94.48           H  
ATOM   3021  NE2 HIS A 207     -10.990  -2.858   2.099  1.00 94.48           N  
ATOM   3022  N   PRO A 208      -7.153  -0.963   3.446  1.00 90.84           N  
ATOM   3023  CA  PRO A 208      -7.140   0.233   4.305  1.00 90.84           C  
ATOM   3024  HA  PRO A 208      -6.105   0.551   4.428  1.00 90.84           H  
ATOM   3025  C   PRO A 208      -7.759   0.089   5.711  1.00 90.84           C  
ATOM   3026  CB  PRO A 208      -7.873   1.287   3.479  1.00 90.84           C  
ATOM   3027  HB2 PRO A 208      -7.566   2.297   3.753  1.00 90.84           H  
ATOM   3028  HB3 PRO A 208      -8.951   1.167   3.586  1.00 90.84           H  
ATOM   3029  O   PRO A 208      -7.319   0.755   6.639  1.00 90.84           O  
ATOM   3030  CG  PRO A 208      -7.463   0.932   2.054  1.00 90.84           C  
ATOM   3031  HG2 PRO A 208      -6.440   1.261   1.873  1.00 90.84           H  
ATOM   3032  HG3 PRO A 208      -8.137   1.362   1.314  1.00 90.84           H  
ATOM   3033  CD  PRO A 208      -7.522  -0.595   2.085  1.00 90.84           C  
ATOM   3034  HD2 PRO A 208      -8.539  -0.930   1.878  1.00 90.84           H  
ATOM   3035  HD3 PRO A 208      -6.830  -1.000   1.348  1.00 90.84           H  
ATOM   3036  N   LEU A 209      -8.731  -0.814   5.895  1.00 88.78           N  
ATOM   3037  H   LEU A 209      -9.093  -1.247   5.057  1.00 88.78           H  
ATOM   3038  CA  LEU A 209      -9.301  -1.189   7.208  1.00 88.78           C  
ATOM   3039  HA  LEU A 209      -9.311  -0.304   7.844  1.00 88.78           H  
ATOM   3040  C   LEU A 209      -8.496  -2.230   8.013  1.00 88.78           C  
ATOM   3041  CB  LEU A 209     -10.753  -1.687   7.050  1.00 88.78           C  
ATOM   3042  HB2 LEU A 209     -10.785  -2.455   6.277  1.00 88.78           H  
ATOM   3043  HB3 LEU A 209     -11.063  -2.173   7.976  1.00 88.78           H  
ATOM   3044  O   LEU A 209      -8.969  -2.681   9.048  1.00 88.78           O  
ATOM   3045  CG  LEU A 209     -11.820  -0.627   6.766  1.00 88.78           C  
ATOM   3046  HG  LEU A 209     -11.598  -0.104   5.836  1.00 88.78           H  
ATOM   3047  CD1 LEU A 209     -13.172  -1.325   6.655  1.00 88.78           C  
ATOM   3048 HD11 LEU A 209     -13.916  -0.621   6.282  1.00 88.78           H  
ATOM   3049 HD12 LEU A 209     -13.500  -1.656   7.641  1.00 88.78           H  
ATOM   3050 HD13 LEU A 209     -13.109  -2.186   5.990  1.00 88.78           H  
ATOM   3051  CD2 LEU A 209     -11.972   0.361   7.918  1.00 88.78           C  
ATOM   3052 HD21 LEU A 209     -12.861   0.972   7.761  1.00 88.78           H  
ATOM   3053 HD22 LEU A 209     -12.065  -0.166   8.868  1.00 88.78           H  
ATOM   3054 HD23 LEU A 209     -11.113   1.030   7.961  1.00 88.78           H  
ATOM   3055  N   ASN A 210      -7.331  -2.678   7.553  1.00 91.20           N  
ATOM   3056  H   ASN A 210      -6.960  -2.290   6.697  1.00 91.20           H  
ATOM   3057  CA  ASN A 210      -6.542  -3.687   8.258  1.00 91.20           C  
ATOM   3058  HA  ASN A 210      -7.126  -4.040   9.108  1.00 91.20           H  
ATOM   3059  C   ASN A 210      -5.248  -3.163   8.904  1.00 91.20           C  
ATOM   3060  CB  ASN A 210      -6.336  -4.919   7.361  1.00 91.20           C  
ATOM   3061  HB2 ASN A 210      -7.264  -5.151   6.838  1.00 91.20           H  
ATOM   3062  HB3 ASN A 210      -5.566  -4.704   6.621  1.00 91.20           H  
ATOM   3063  O   ASN A 210      -4.844  -3.779   9.871  1.00 91.20           O  
ATOM   3064  CG  ASN A 210      -5.951  -6.159   8.163  1.00 91.20           C  
ATOM   3065  ND2 ASN A 210      -5.087  -6.977   7.619  1.00 91.20           N  
ATOM   3066 HD21 ASN A 210      -4.713  -6.786   6.701  1.00 91.20           H  
ATOM   3067 HD22 ASN A 210      -4.800  -7.804   8.124  1.00 91.20           H  
ATOM   3068  OD1 ASN A 210      -6.438  -6.423   9.253  1.00 91.20           O  
ATOM   3069  N   PRO A 211      -4.576  -2.066   8.502  1.00 82.11           N  
ATOM   3070  CA  PRO A 211      -3.477  -1.512   9.292  1.00 82.11           C  
ATOM   3071  HA  PRO A 211      -2.680  -2.254   9.333  1.00 82.11           H  
ATOM   3072  C   PRO A 211      -3.905  -1.143  10.721  1.00 82.11           C  
ATOM   3073  CB  PRO A 211      -2.981  -0.290   8.515  1.00 82.11           C  
ATOM   3074  HB2 PRO A 211      -3.548   0.596   8.803  1.00 82.11           H  
ATOM   3075  HB3 PRO A 211      -1.915  -0.118   8.661  1.00 82.11           H  
ATOM   3076  O   PRO A 211      -4.901  -0.449  10.917  1.00 82.11           O  
ATOM   3077  CG  PRO A 211      -3.307  -0.640   7.068  1.00 82.11           C  
ATOM   3078  HG2 PRO A 211      -2.513  -1.260   6.653  1.00 82.11           H  
ATOM   3079  HG3 PRO A 211      -3.452   0.252   6.458  1.00 82.11           H  
ATOM   3080  CD  PRO A 211      -4.588  -1.460   7.188  1.00 82.11           C  
ATOM   3081  HD2 PRO A 211      -5.457  -0.811   7.077  1.00 82.11           H  
ATOM   3082  HD3 PRO A 211      -4.553  -2.245   6.433  1.00 82.11           H  
ATOM   3083  N   ALA A 212      -3.130  -1.578  11.722  1.00 70.12           N  
ATOM   3084  H   ALA A 212      -2.366  -2.204  11.512  1.00 70.12           H  
ATOM   3085  CA  ALA A 212      -3.417  -1.305  13.134  1.00 70.12           C  
ATOM   3086  HA  ALA A 212      -4.444  -1.601  13.348  1.00 70.12           H  
ATOM   3087  C   ALA A 212      -3.286   0.183  13.493  1.00 70.12           C  
ATOM   3088  CB  ALA A 212      -2.485  -2.152  14.007  1.00 70.12           C  
ATOM   3089  HB1 ALA A 212      -2.641  -3.212  13.808  1.00 70.12           H  
ATOM   3090  HB2 ALA A 212      -2.705  -1.964  15.058  1.00 70.12           H  
ATOM   3091  HB3 ALA A 212      -1.444  -1.892  13.816  1.00 70.12           H  
ATOM   3092  O   ALA A 212      -4.095   0.693  14.260  1.00 70.12           O  
ATOM   3093  N   GLY A 213      -2.355   0.903  12.866  1.00 72.32           N  
ATOM   3094  H   GLY A 213      -1.773   0.447  12.178  1.00 72.32           H  
ATOM   3095  CA  GLY A 213      -2.110   2.325  13.107  1.00 72.32           C  
ATOM   3096  HA2 GLY A 213      -1.310   2.433  13.839  1.00 72.32           H  
ATOM   3097  HA3 GLY A 213      -3.002   2.800  13.515  1.00 72.32           H  
ATOM   3098  C   GLY A 213      -1.712   3.069  11.838  1.00 72.32           C  
ATOM   3099  O   GLY A 213      -1.555   2.470  10.771  1.00 72.32           O  
ATOM   3100  N   SER A 214      -1.576   4.387  11.962  1.00 73.71           N  
ATOM   3101  H   SER A 214      -1.703   4.809  12.871  1.00 73.71           H  
ATOM   3102  CA  SER A 214      -1.242   5.278  10.857  1.00 73.71           C  
ATOM   3103  HA  SER A 214      -0.623   4.757  10.127  1.00 73.71           H  
ATOM   3104  C   SER A 214      -0.464   6.494  11.361  1.00 73.71           C  
ATOM   3105  CB  SER A 214      -2.541   5.688  10.170  1.00 73.71           C  
ATOM   3106  HB2 SER A 214      -3.342   5.772  10.905  1.00 73.71           H  
ATOM   3107  HB3 SER A 214      -2.814   4.934   9.432  1.00 73.71           H  
ATOM   3108  O   SER A 214      -1.007   7.351  12.061  1.00 73.71           O  
ATOM   3109  OG  SER A 214      -2.378   6.928   9.553  1.00 73.71           O  
ATOM   3110  HG  SER A 214      -2.778   7.562  10.153  1.00 73.71           H  
ATOM   3111  N   SER A 215       0.794   6.610  10.946  1.00 73.27           N  
ATOM   3112  H   SER A 215       1.195   5.900  10.349  1.00 73.27           H  
ATOM   3113  CA  SER A 215       1.642   7.751  11.295  1.00 73.27           C  
ATOM   3114  HA  SER A 215       1.497   7.999  12.347  1.00 73.27           H  
ATOM   3115  C   SER A 215       1.322   9.008  10.474  1.00 73.27           C  
ATOM   3116  CB  SER A 215       3.107   7.396  11.080  1.00 73.27           C  
ATOM   3117  HB2 SER A 215       3.251   7.316  10.002  1.00 73.27           H  
ATOM   3118  HB3 SER A 215       3.726   8.206  11.465  1.00 73.27           H  
ATOM   3119  O   SER A 215       1.834  10.084  10.774  1.00 73.27           O  
ATOM   3120  OG  SER A 215       3.490   6.178  11.694  1.00 73.27           O  
ATOM   3121  HG  SER A 215       3.538   6.315  12.643  1.00 73.27           H  
ATOM   3122  N   LEU A 216       0.486   8.902   9.432  1.00 66.93           N  
ATOM   3123  H   LEU A 216       0.133   7.990   9.181  1.00 66.93           H  
ATOM   3124  CA  LEU A 216      -0.010  10.065   8.689  1.00 66.93           C  
ATOM   3125  HA  LEU A 216       0.801  10.785   8.576  1.00 66.93           H  
ATOM   3126  C   LEU A 216      -1.152  10.804   9.426  1.00 66.93           C  
ATOM   3127  CB  LEU A 216      -0.467   9.624   7.285  1.00 66.93           C  
ATOM   3128  HB2 LEU A 216      -0.960  10.472   6.810  1.00 66.93           H  
ATOM   3129  HB3 LEU A 216      -1.193   8.821   7.420  1.00 66.93           H  
ATOM   3130  O   LEU A 216      -1.490  11.925   9.037  1.00 66.93           O  
ATOM   3131  CG  LEU A 216       0.570   9.086   6.293  1.00 66.93           C  
ATOM   3132  HG  LEU A 216       1.040   8.192   6.702  1.00 66.93           H  
ATOM   3133  CD1 LEU A 216      -0.098   8.748   4.960  1.00 66.93           C  
ATOM   3134 HD11 LEU A 216       0.635   8.310   4.282  1.00 66.93           H  
ATOM   3135 HD12 LEU A 216      -0.892   8.022   5.136  1.00 66.93           H  
ATOM   3136 HD13 LEU A 216      -0.524   9.645   4.511  1.00 66.93           H  
ATOM   3137  CD2 LEU A 216       1.671  10.075   6.012  1.00 66.93           C  
ATOM   3138 HD21 LEU A 216       2.275  10.120   6.918  1.00 66.93           H  
ATOM   3139 HD22 LEU A 216       1.239  11.041   5.752  1.00 66.93           H  
ATOM   3140 HD23 LEU A 216       2.304   9.715   5.201  1.00 66.93           H  
ATOM   3141  N   SER A 217      -1.776  10.191  10.445  1.00 64.48           N  
ATOM   3142  H   SER A 217      -1.438   9.281  10.725  1.00 64.48           H  
ATOM   3143  CA  SER A 217      -2.928  10.754  11.182  1.00 64.48           C  
ATOM   3144  HA  SER A 217      -3.233  11.686  10.706  1.00 64.48           H  
ATOM   3145  C   SER A 217      -2.657  11.107  12.637  1.00 64.48           C  
ATOM   3146  CB  SER A 217      -4.150   9.824  11.171  1.00 64.48           C  
ATOM   3147  HB2 SER A 217      -4.866  10.146  11.928  1.00 64.48           H  
ATOM   3148  HB3 SER A 217      -4.652   9.896  10.207  1.00 64.48           H  
ATOM   3149  O   SER A 217      -3.288  12.045  13.112  1.00 64.48           O  
ATOM   3150  OG  SER A 217      -3.780   8.478  11.418  1.00 64.48           O  
ATOM   3151  HG  SER A 217      -3.532   8.384  12.341  1.00 64.48           H  
ATOM   3152  N   THR A 218      -1.799  10.370  13.349  1.00 57.42           N  
ATOM   3153  H   THR A 218      -1.303   9.600  12.923  1.00 57.42           H  
ATOM   3154  CA  THR A 218      -1.589  10.563  14.796  1.00 57.42           C  
ATOM   3155  HA  THR A 218      -2.103  11.472  15.107  1.00 57.42           H  
ATOM   3156  C   THR A 218      -0.109  10.775  15.142  1.00 57.42           C  
ATOM   3157  CB  THR A 218      -2.217   9.425  15.632  1.00 57.42           C  
ATOM   3158  HB  THR A 218      -2.063   9.649  16.687  1.00 57.42           H  
ATOM   3159  O   THR A 218       0.777  10.148  14.551  1.00 57.42           O  
ATOM   3160  CG2 THR A 218      -3.723   9.285  15.381  1.00 57.42           C  
ATOM   3161 HG21 THR A 218      -4.140   8.574  16.094  1.00 57.42           H  
ATOM   3162 HG22 THR A 218      -3.911   8.923  14.370  1.00 57.42           H  
ATOM   3163 HG23 THR A 218      -4.214  10.248  15.523  1.00 57.42           H  
ATOM   3164  OG1 THR A 218      -1.641   8.172  15.350  1.00 57.42           O  
ATOM   3165  HG1 THR A 218      -1.317   7.829  16.186  1.00 57.42           H  
ATOM   3166  N   GLU A 219       0.168  11.668  16.110  1.00 51.69           N  
ATOM   3167  H   GLU A 219      -0.575  12.252  16.469  1.00 51.69           H  
ATOM   3168  CA  GLU A 219       1.500  11.768  16.745  1.00 51.69           C  
ATOM   3169  HA  GLU A 219       2.240  11.646  15.954  1.00 51.69           H  
ATOM   3170  C   GLU A 219       1.747  10.647  17.732  1.00 51.69           C  
ATOM   3171  CB  GLU A 219       1.797  13.096  17.491  1.00 51.69           C  
ATOM   3172  HB2 GLU A 219       2.826  13.048  17.846  1.00 51.69           H  
ATOM   3173  HB3 GLU A 219       1.146  13.182  18.361  1.00 51.69           H  
ATOM   3174  O   GLU A 219       2.876  10.173  17.868  1.00 51.69           O  
ATOM   3175  CG  GLU A 219       1.645  14.350  16.640  1.00 51.69           C  
ATOM   3176  HG2 GLU A 219       1.706  13.947  15.629  1.00 51.69           H  
ATOM   3177  HG3 GLU A 219       0.658  14.779  16.811  1.00 51.69           H  
ATOM   3178  CD  GLU A 219       2.731  15.431  16.779  1.00 51.69           C  
ATOM   3179  OE1 GLU A 219       3.379  15.807  15.767  1.00 51.69           O  
ATOM   3180  OE2 GLU A 219       3.042  15.795  17.928  1.00 51.69           O  
ATOM   3181  N   ASP A 220       0.671  10.264  18.410  1.00 48.79           N  
ATOM   3182  H   ASP A 220      -0.213  10.706  18.201  1.00 48.79           H  
ATOM   3183  CA  ASP A 220       0.687   9.321  19.500  1.00 48.79           C  
ATOM   3184  HA  ASP A 220       1.682   9.351  19.943  1.00 48.79           H  
ATOM   3185  C   ASP A 220       0.432   7.909  18.971  1.00 48.79           C  
ATOM   3186  CB  ASP A 220      -0.311   9.766  20.577  1.00 48.79           C  
ATOM   3187  HB2 ASP A 220      -1.321   9.471  20.293  1.00 48.79           H  
ATOM   3188  HB3 ASP A 220      -0.283  10.852  20.661  1.00 48.79           H  
ATOM   3189  O   ASP A 220      -0.510   7.661  18.209  1.00 48.79           O  
ATOM   3190  CG  ASP A 220       0.038   9.177  21.940  1.00 48.79           C  
ATOM   3191  OD1 ASP A 220       0.900   8.269  21.961  1.00 48.79           O  
ATOM   3192  OD2 ASP A 220      -0.533   9.676  22.928  1.00 48.79           O  
ATOM   3193  N   SER A 221       1.344   7.009  19.327  1.00 52.64           N  
ATOM   3194  H   SER A 221       1.982   7.302  20.053  1.00 52.64           H  
ATOM   3195  CA  SER A 221       1.231   5.572  19.087  1.00 52.64           C  
ATOM   3196  HA  SER A 221       0.304   5.383  18.546  1.00 52.64           H  
ATOM   3197  C   SER A 221       1.106   4.810  20.401  1.00 52.64           C  
ATOM   3198  CB  SER A 221       2.379   5.036  18.223  1.00 52.64           C  
ATOM   3199  HB2 SER A 221       2.223   3.978  18.012  1.00 52.64           H  
ATOM   3200  HB3 SER A 221       3.320   5.156  18.760  1.00 52.64           H  
ATOM   3201  O   SER A 221       1.448   3.634  20.438  1.00 52.64           O  
ATOM   3202  OG  SER A 221       2.435   5.754  17.005  1.00 52.64           O  
ATOM   3203  HG  SER A 221       2.076   6.623  17.199  1.00 52.64           H  
ATOM   3204  N   ASP A 222       0.660   5.466  21.477  1.00 56.45           N  
ATOM   3205  H   ASP A 222       0.530   6.467  21.466  1.00 56.45           H  
ATOM   3206  CA  ASP A 222       0.279   4.762  22.693  1.00 56.45           C  
ATOM   3207  HA  ASP A 222       1.165   4.265  23.088  1.00 56.45           H  
ATOM   3208  C   ASP A 222      -0.768   3.695  22.345  1.00 56.45           C  
ATOM   3209  CB  ASP A 222      -0.230   5.741  23.764  1.00 56.45           C  
ATOM   3210  HB2 ASP A 222      -1.234   6.059  23.484  1.00 56.45           H  
ATOM   3211  HB3 ASP A 222       0.429   6.608  23.801  1.00 56.45           H  
ATOM   3212  O   ASP A 222      -1.777   3.958  21.674  1.00 56.45           O  
ATOM   3213  CG  ASP A 222      -0.276   5.136  25.172  1.00 56.45           C  
ATOM   3214  OD1 ASP A 222      -0.321   3.889  25.278  1.00 56.45           O  
ATOM   3215  OD2 ASP A 222      -0.282   5.906  26.156  1.00 56.45           O  
ATOM   3216  N   ASP A 223      -0.519   2.470  22.798  1.00 54.22           N  
ATOM   3217  H   ASP A 223       0.284   2.352  23.399  1.00 54.22           H  
ATOM   3218  CA  ASP A 223      -1.368   1.312  22.541  1.00 54.22           C  
ATOM   3219  HA  ASP A 223      -1.388   1.113  21.469  1.00 54.22           H  
ATOM   3220  C   ASP A 223      -2.809   1.571  23.009  1.00 54.22           C  
ATOM   3221  CB  ASP A 223      -0.789   0.088  23.271  1.00 54.22           C  
ATOM   3222  HB2 ASP A 223      -1.529  -0.711  23.236  1.00 54.22           H  
ATOM   3223  HB3 ASP A 223      -0.631   0.341  24.319  1.00 54.22           H  
ATOM   3224  O   ASP A 223      -3.764   1.108  22.377  1.00 54.22           O  
ATOM   3225  CG  ASP A 223       0.513  -0.464  22.675  1.00 54.22           C  
ATOM   3226  OD1 ASP A 223       0.736  -0.289  21.457  1.00 54.22           O  
ATOM   3227  OD2 ASP A 223       1.233  -1.157  23.431  1.00 54.22           O  
ATOM   3228  N   HIS A 224      -2.979   2.369  24.072  1.00 53.09           N  
ATOM   3229  H   HIS A 224      -2.149   2.743  24.508  1.00 53.09           H  
ATOM   3230  CA  HIS A 224      -4.286   2.794  24.583  1.00 53.09           C  
ATOM   3231  HA  HIS A 224      -4.876   1.906  24.813  1.00 53.09           H  
ATOM   3232  C   HIS A 224      -5.101   3.628  23.581  1.00 53.09           C  
ATOM   3233  CB  HIS A 224      -4.069   3.598  25.872  1.00 53.09           C  
ATOM   3234  HB2 HIS A 224      -5.014   4.050  26.173  1.00 53.09           H  
ATOM   3235  HB3 HIS A 224      -3.360   4.404  25.683  1.00 53.09           H  
ATOM   3236  O   HIS A 224      -6.337   3.625  23.632  1.00 53.09           O  
ATOM   3237  CG  HIS A 224      -3.574   2.754  27.016  1.00 53.09           C  
ATOM   3238  CD2 HIS A 224      -2.372   2.862  27.667  1.00 53.09           C  
ATOM   3239  HD2 HIS A 224      -1.593   3.576  27.444  1.00 53.09           H  
ATOM   3240  ND1 HIS A 224      -4.268   1.717  27.599  1.00 53.09           N  
ATOM   3241  HD1 HIS A 224      -5.200   1.417  27.353  1.00 53.09           H  
ATOM   3242  CE1 HIS A 224      -3.497   1.205  28.571  1.00 53.09           C  
ATOM   3243  HE1 HIS A 224      -3.774   0.377  29.206  1.00 53.09           H  
ATOM   3244  NE2 HIS A 224      -2.343   1.877  28.669  1.00 53.09           N  
ATOM   3245  N   HIS A 225      -4.423   4.332  22.673  1.00 52.96           N  
ATOM   3246  H   HIS A 225      -3.416   4.265  22.674  1.00 52.96           H  
ATOM   3247  CA  HIS A 225      -5.034   5.190  21.663  1.00 52.96           C  
ATOM   3248  HA  HIS A 225      -6.056   5.423  21.961  1.00 52.96           H  
ATOM   3249  C   HIS A 225      -5.150   4.514  20.293  1.00 52.96           C  
ATOM   3250  CB  HIS A 225      -4.261   6.518  21.603  1.00 52.96           C  
ATOM   3251  HB2 HIS A 225      -4.661   7.124  20.791  1.00 52.96           H  
ATOM   3252  HB3 HIS A 225      -3.210   6.321  21.390  1.00 52.96           H  
ATOM   3253  O   HIS A 225      -6.023   4.893  19.519  1.00 52.96           O  
ATOM   3254  CG  HIS A 225      -4.372   7.316  22.883  1.00 52.96           C  
ATOM   3255  CD2 HIS A 225      -3.351   7.852  23.628  1.00 52.96           C  
ATOM   3256  HD2 HIS A 225      -2.297   7.831  23.392  1.00 52.96           H  
ATOM   3257  ND1 HIS A 225      -5.547   7.661  23.517  1.00 52.96           N  
ATOM   3258  HD1 HIS A 225      -6.486   7.456  23.208  1.00 52.96           H  
ATOM   3259  CE1 HIS A 225      -5.242   8.363  24.618  1.00 52.96           C  
ATOM   3260  HE1 HIS A 225      -5.960   8.777  25.310  1.00 52.96           H  
ATOM   3261  NE2 HIS A 225      -3.919   8.499  24.732  1.00 52.96           N  
ATOM   3262  N   VAL A 226      -4.322   3.507  19.990  1.00 60.26           N  
ATOM   3263  H   VAL A 226      -3.591   3.295  20.654  1.00 60.26           H  
ATOM   3264  CA  VAL A 226      -4.224   2.948  18.629  1.00 60.26           C  
ATOM   3265  HA  VAL A 226      -4.802   3.579  17.953  1.00 60.26           H  
ATOM   3266  C   VAL A 226      -4.830   1.549  18.481  1.00 60.26           C  
ATOM   3267  CB  VAL A 226      -2.763   3.018  18.139  1.00 60.26           C  
ATOM   3268  HB  VAL A 226      -2.130   2.406  18.782  1.00 60.26           H  
ATOM   3269  O   VAL A 226      -5.213   1.175  17.366  1.00 60.26           O  
ATOM   3270  CG1 VAL A 226      -2.594   2.541  16.688  1.00 60.26           C  
ATOM   3271 HG11 VAL A 226      -1.564   2.694  16.366  1.00 60.26           H  
ATOM   3272 HG12 VAL A 226      -2.804   1.473  16.622  1.00 60.26           H  
ATOM   3273 HG13 VAL A 226      -3.274   3.089  16.036  1.00 60.26           H  
ATOM   3274  CG2 VAL A 226      -2.265   4.469  18.175  1.00 60.26           C  
ATOM   3275 HG21 VAL A 226      -3.000   5.134  17.722  1.00 60.26           H  
ATOM   3276 HG22 VAL A 226      -1.331   4.556  17.621  1.00 60.26           H  
ATOM   3277 HG23 VAL A 226      -2.090   4.784  19.204  1.00 60.26           H  
ATOM   3278  N   LEU A 227      -4.964   0.758  19.557  1.00 64.79           N  
ATOM   3279  H   LEU A 227      -4.662   1.086  20.463  1.00 64.79           H  
ATOM   3280  CA  LEU A 227      -5.526  -0.591  19.430  1.00 64.79           C  
ATOM   3281  HA  LEU A 227      -5.002  -1.064  18.600  1.00 64.79           H  
ATOM   3282  C   LEU A 227      -7.020  -0.531  19.080  1.00 64.79           C  
ATOM   3283  CB  LEU A 227      -5.282  -1.456  20.680  1.00 64.79           C  
ATOM   3284  HB2 LEU A 227      -4.284  -1.266  21.075  1.00 64.79           H  
ATOM   3285  HB3 LEU A 227      -5.998  -1.151  21.444  1.00 64.79           H  
ATOM   3286  O   LEU A 227      -7.851  -0.072  19.859  1.00 64.79           O  
ATOM   3287  CG  LEU A 227      -5.431  -2.962  20.339  1.00 64.79           C  
ATOM   3288  HG  LEU A 227      -6.115  -3.087  19.499  1.00 64.79           H  
ATOM   3289  CD1 LEU A 227      -4.074  -3.523  19.922  1.00 64.79           C  
ATOM   3290 HD11 LEU A 227      -4.179  -4.542  19.550  1.00 64.79           H  
ATOM   3291 HD12 LEU A 227      -3.647  -2.908  19.130  1.00 64.79           H  
ATOM   3292 HD13 LEU A 227      -3.389  -3.509  20.771  1.00 64.79           H  
ATOM   3293  CD2 LEU A 227      -5.928  -3.875  21.461  1.00 64.79           C  
ATOM   3294 HD21 LEU A 227      -7.018  -3.869  21.479  1.00 64.79           H  
ATOM   3295 HD22 LEU A 227      -5.496  -3.565  22.412  1.00 64.79           H  
ATOM   3296 HD23 LEU A 227      -5.636  -4.908  21.268  1.00 64.79           H  
ATOM   3297  N   ARG A 228      -7.367  -1.066  17.907  1.00 75.10           N  
ATOM   3298  H   ARG A 228      -6.619  -1.408  17.320  1.00 75.10           H  
ATOM   3299  CA  ARG A 228      -8.733  -1.072  17.374  1.00 75.10           C  
ATOM   3300  HA  ARG A 228      -9.382  -0.562  18.086  1.00 75.10           H  
ATOM   3301  C   ARG A 228      -9.268  -2.493  17.246  1.00 75.10           C  
ATOM   3302  CB  ARG A 228      -8.771  -0.274  16.058  1.00 75.10           C  
ATOM   3303  HB2 ARG A 228      -7.998  -0.645  15.385  1.00 75.10           H  
ATOM   3304  HB3 ARG A 228      -9.742  -0.403  15.580  1.00 75.10           H  
ATOM   3305  O   ARG A 228      -8.535  -3.437  16.943  1.00 75.10           O  
ATOM   3306  CG  ARG A 228      -8.542   1.225  16.322  1.00 75.10           C  
ATOM   3307  HG2 ARG A 228      -9.386   1.606  16.897  1.00 75.10           H  
ATOM   3308  HG3 ARG A 228      -7.645   1.383  16.920  1.00 75.10           H  
ATOM   3309  CD  ARG A 228      -8.423   2.052  15.041  1.00 75.10           C  
ATOM   3310  HD2 ARG A 228      -8.439   3.104  15.325  1.00 75.10           H  
ATOM   3311  HD3 ARG A 228      -9.293   1.848  14.417  1.00 75.10           H  
ATOM   3312  NE  ARG A 228      -7.178   1.787  14.289  1.00 75.10           N  
ATOM   3313  HE  ARG A 228      -6.412   1.357  14.788  1.00 75.10           H  
ATOM   3314  NH1 ARG A 228      -7.804   2.968  12.442  1.00 75.10           N  
ATOM   3315 HH11 ARG A 228      -8.551   3.353  13.003  1.00 75.10           H  
ATOM   3316 HH12 ARG A 228      -7.589   3.459  11.586  1.00 75.10           H  
ATOM   3317  NH2 ARG A 228      -5.843   1.907  12.455  1.00 75.10           N  
ATOM   3318 HH21 ARG A 228      -5.738   2.046  11.460  1.00 75.10           H  
ATOM   3319 HH22 ARG A 228      -5.172   1.364  12.979  1.00 75.10           H  
ATOM   3320  CZ  ARG A 228      -6.942   2.218  13.064  1.00 75.10           C  
ATOM   3321  N   ILE A 229     -10.572  -2.641  17.444  1.00 80.48           N  
ATOM   3322  H   ILE A 229     -11.120  -1.822  17.665  1.00 80.48           H  
ATOM   3323  CA  ILE A 229     -11.296  -3.897  17.242  1.00 80.48           C  
ATOM   3324  HA  ILE A 229     -10.643  -4.598  16.722  1.00 80.48           H  
ATOM   3325  C   ILE A 229     -12.489  -3.664  16.322  1.00 80.48           C  
ATOM   3326  CB  ILE A 229     -11.697  -4.567  18.575  1.00 80.48           C  
ATOM   3327  HB  ILE A 229     -12.255  -5.469  18.321  1.00 80.48           H  
ATOM   3328  O   ILE A 229     -13.103  -2.597  16.322  1.00 80.48           O  
ATOM   3329  CG1 ILE A 229     -12.608  -3.668  19.442  1.00 80.48           C  
ATOM   3330 HG12 ILE A 229     -12.057  -2.781  19.757  1.00 80.48           H  
ATOM   3331 HG13 ILE A 229     -13.461  -3.343  18.846  1.00 80.48           H  
ATOM   3332  CG2 ILE A 229     -10.437  -5.016  19.339  1.00 80.48           C  
ATOM   3333 HG21 ILE A 229      -9.784  -5.586  18.679  1.00 80.48           H  
ATOM   3334 HG22 ILE A 229      -9.893  -4.149  19.714  1.00 80.48           H  
ATOM   3335 HG23 ILE A 229     -10.713  -5.654  20.179  1.00 80.48           H  
ATOM   3336  CD1 ILE A 229     -13.167  -4.363  20.689  1.00 80.48           C  
ATOM   3337 HD11 ILE A 229     -12.364  -4.613  21.383  1.00 80.48           H  
ATOM   3338 HD12 ILE A 229     -13.861  -3.690  21.193  1.00 80.48           H  
ATOM   3339 HD13 ILE A 229     -13.702  -5.267  20.401  1.00 80.48           H  
ATOM   3340  N   TRP A 230     -12.809  -4.672  15.520  1.00 85.55           N  
ATOM   3341  H   TRP A 230     -12.264  -5.520  15.581  1.00 85.55           H  
ATOM   3342  CA  TRP A 230     -14.058  -4.714  14.774  1.00 85.55           C  
ATOM   3343  HA  TRP A 230     -14.177  -3.773  14.237  1.00 85.55           H  
ATOM   3344  C   TRP A 230     -15.241  -4.874  15.737  1.00 85.55           C  
ATOM   3345  CB  TRP A 230     -13.986  -5.853  13.760  1.00 85.55           C  
ATOM   3346  HB2 TRP A 230     -13.737  -6.776  14.283  1.00 85.55           H  
ATOM   3347  HB3 TRP A 230     -14.972  -5.993  13.316  1.00 85.55           H  
ATOM   3348  O   TRP A 230     -15.047  -5.390  16.841  1.00 85.55           O  
ATOM   3349  CG  TRP A 230     -13.007  -5.628  12.649  1.00 85.55           C  
ATOM   3350  CD1 TRP A 230     -11.700  -5.978  12.642  1.00 85.55           C  
ATOM   3351  HD1 TRP A 230     -11.178  -6.444  13.465  1.00 85.55           H  
ATOM   3352  CD2 TRP A 230     -13.242  -4.993  11.358  1.00 85.55           C  
ATOM   3353  CE2 TRP A 230     -12.057  -5.098  10.575  1.00 85.55           C  
ATOM   3354  CE3 TRP A 230     -14.336  -4.331  10.773  1.00 85.55           C  
ATOM   3355  HE3 TRP A 230     -15.196  -4.117  11.391  1.00 85.55           H  
ATOM   3356  NE1 TRP A 230     -11.132  -5.653  11.427  1.00 85.55           N  
ATOM   3357  HE1 TRP A 230     -10.153  -5.778  11.212  1.00 85.55           H  
ATOM   3358  CH2 TRP A 230     -13.154  -4.157   8.646  1.00 85.55           C  
ATOM   3359  HH2 TRP A 230     -13.141  -3.882   7.602  1.00 85.55           H  
ATOM   3360  CZ2 TRP A 230     -12.000  -4.690   9.238  1.00 85.55           C  
ATOM   3361  HZ2 TRP A 230     -11.083  -4.796   8.678  1.00 85.55           H  
ATOM   3362  CZ3 TRP A 230     -14.307  -3.944   9.421  1.00 85.55           C  
ATOM   3363  HZ3 TRP A 230     -15.166  -3.464   8.976  1.00 85.55           H  
ATOM   3364  N   PRO A 231     -16.467  -4.480  15.343  1.00 84.84           N  
ATOM   3365  CA  PRO A 231     -17.643  -4.728  16.167  1.00 84.84           C  
ATOM   3366  HA  PRO A 231     -17.555  -4.144  17.083  1.00 84.84           H  
ATOM   3367  C   PRO A 231     -17.772  -6.214  16.519  1.00 84.84           C  
ATOM   3368  CB  PRO A 231     -18.832  -4.215  15.360  1.00 84.84           C  
ATOM   3369  HB2 PRO A 231     -19.560  -3.738  16.016  1.00 84.84           H  
ATOM   3370  HB3 PRO A 231     -19.282  -5.030  14.792  1.00 84.84           H  
ATOM   3371  O   PRO A 231     -17.395  -7.091  15.730  1.00 84.84           O  
ATOM   3372  CG  PRO A 231     -18.221  -3.208  14.391  1.00 84.84           C  
ATOM   3373  HG2 PRO A 231     -18.817  -3.099  13.485  1.00 84.84           H  
ATOM   3374  HG3 PRO A 231     -18.095  -2.247  14.891  1.00 84.84           H  
ATOM   3375  CD  PRO A 231     -16.854  -3.818  14.107  1.00 84.84           C  
ATOM   3376  HD2 PRO A 231     -16.155  -3.033  13.818  1.00 84.84           H  
ATOM   3377  HD3 PRO A 231     -16.943  -4.560  13.314  1.00 84.84           H  
ATOM   3378  N   ARG A 232     -18.274  -6.514  17.720  1.00 84.47           N  
ATOM   3379  H   ARG A 232     -18.678  -5.777  18.279  1.00 84.47           H  
ATOM   3380  CA  ARG A 232     -18.279  -7.898  18.213  1.00 84.47           C  
ATOM   3381  HA  ARG A 232     -17.271  -8.288  18.071  1.00 84.47           H  
ATOM   3382  C   ARG A 232     -19.219  -8.785  17.406  1.00 84.47           C  
ATOM   3383  CB  ARG A 232     -18.604  -7.974  19.705  1.00 84.47           C  
ATOM   3384  HB2 ARG A 232     -17.985  -7.259  20.246  1.00 84.47           H  
ATOM   3385  HB3 ARG A 232     -18.367  -8.975  20.065  1.00 84.47           H  
ATOM   3386  O   ARG A 232     -20.269  -8.349  16.951  1.00 84.47           O  
ATOM   3387  CG  ARG A 232     -20.085  -7.693  19.971  1.00 84.47           C  
ATOM   3388  HG2 ARG A 232     -20.731  -8.393  19.442  1.00 84.47           H  
ATOM   3389  HG3 ARG A 232     -20.315  -6.679  19.644  1.00 84.47           H  
ATOM   3390  CD  ARG A 232     -20.367  -7.852  21.454  1.00 84.47           C  
ATOM   3391  HD2 ARG A 232     -19.563  -7.384  22.021  1.00 84.47           H  
ATOM   3392  HD3 ARG A 232     -20.401  -8.912  21.706  1.00 84.47           H  
ATOM   3393  NE  ARG A 232     -21.615  -7.183  21.801  1.00 84.47           N  
ATOM   3394  HE  ARG A 232     -21.561  -6.174  21.802  1.00 84.47           H  
ATOM   3395  NH1 ARG A 232     -23.170  -8.797  21.262  1.00 84.47           N  
ATOM   3396 HH11 ARG A 232     -24.163  -8.980  21.234  1.00 84.47           H  
ATOM   3397 HH12 ARG A 232     -22.458  -9.438  20.943  1.00 84.47           H  
ATOM   3398  NH2 ARG A 232     -23.786  -6.803  22.055  1.00 84.47           N  
ATOM   3399 HH21 ARG A 232     -23.564  -5.941  22.533  1.00 84.47           H  
ATOM   3400 HH22 ARG A 232     -24.742  -7.092  21.905  1.00 84.47           H  
ATOM   3401  CZ  ARG A 232     -22.844  -7.613  21.693  1.00 84.47           C  
ATOM   3402  N   GLY A 233     -18.882 -10.060  17.266  1.00 85.21           N  
ATOM   3403  H   GLY A 233     -18.020 -10.378  17.685  1.00 85.21           H  
ATOM   3404  CA  GLY A 233     -19.705 -11.018  16.535  1.00 85.21           C  
ATOM   3405  HA2 GLY A 233     -19.255 -12.008  16.603  1.00 85.21           H  
ATOM   3406  HA3 GLY A 233     -20.703 -11.033  16.972  1.00 85.21           H  
ATOM   3407  C   GLY A 233     -19.861 -10.708  15.055  1.00 85.21           C  
ATOM   3408  O   GLY A 233     -20.662 -11.367  14.399  1.00 85.21           O  
ATOM   3409  N   MET A 234     -19.123  -9.729  14.524  1.00 86.42           N  
ATOM   3410  H   MET A 234     -18.510  -9.194  15.123  1.00 86.42           H  
ATOM   3411  CA  MET A 234     -19.190  -9.356  13.124  1.00 86.42           C  
ATOM   3412  HA  MET A 234     -20.220  -9.488  12.791  1.00 86.42           H  
ATOM   3413  C   MET A 234     -18.246 -10.251  12.311  1.00 86.42           C  
ATOM   3414  CB  MET A 234     -18.855  -7.870  12.967  1.00 86.42           C  
ATOM   3415  HB2 MET A 234     -17.789  -7.702  13.122  1.00 86.42           H  
ATOM   3416  HB3 MET A 234     -19.410  -7.291  13.705  1.00 86.42           H  
ATOM   3417  O   MET A 234     -17.024 -10.109  12.423  1.00 86.42           O  
ATOM   3418  CG  MET A 234     -19.264  -7.401  11.571  1.00 86.42           C  
ATOM   3419  HG2 MET A 234     -20.337  -7.556  11.459  1.00 86.42           H  
ATOM   3420  HG3 MET A 234     -18.757  -8.001  10.817  1.00 86.42           H  
ATOM   3421  SD  MET A 234     -18.921  -5.658  11.258  1.00 86.42           S  
ATOM   3422  CE  MET A 234     -17.176  -5.816  10.850  1.00 86.42           C  
ATOM   3423  HE1 MET A 234     -16.598  -6.066  11.739  1.00 86.42           H  
ATOM   3424  HE2 MET A 234     -16.850  -4.869  10.419  1.00 86.42           H  
ATOM   3425  HE3 MET A 234     -17.041  -6.599  10.103  1.00 86.42           H  
ATOM   3426  N   PRO A 235     -18.763 -11.182  11.489  1.00 89.24           N  
ATOM   3427  CA  PRO A 235     -17.915 -11.911  10.562  1.00 89.24           C  
ATOM   3428  HA  PRO A 235     -17.064 -12.340  11.092  1.00 89.24           H  
ATOM   3429  C   PRO A 235     -17.407 -10.967   9.470  1.00 89.24           C  
ATOM   3430  CB  PRO A 235     -18.790 -13.031  10.001  1.00 89.24           C  
ATOM   3431  HB2 PRO A 235     -18.759 -13.888  10.673  1.00 89.24           H  
ATOM   3432  HB3 PRO A 235     -18.492 -13.324   8.994  1.00 89.24           H  
ATOM   3433  O   PRO A 235     -18.121 -10.071   9.014  1.00 89.24           O  
ATOM   3434  CG  PRO A 235     -20.187 -12.412  10.024  1.00 89.24           C  
ATOM   3435  HG2 PRO A 235     -20.966 -13.172  10.076  1.00 89.24           H  
ATOM   3436  HG3 PRO A 235     -20.326 -11.784   9.144  1.00 89.24           H  
ATOM   3437  CD  PRO A 235     -20.162 -11.542  11.280  1.00 89.24           C  
ATOM   3438  HD2 PRO A 235     -20.518 -12.134  12.123  1.00 89.24           H  
ATOM   3439  HD3 PRO A 235     -20.791 -10.664  11.133  1.00 89.24           H  
ATOM   3440  N   ILE A 236     -16.180 -11.204   9.015  1.00 91.19           N  
ATOM   3441  H   ILE A 236     -15.661 -11.969   9.422  1.00 91.19           H  
ATOM   3442  CA  ILE A 236     -15.588 -10.478   7.889  1.00 91.19           C  
ATOM   3443  HA  ILE A 236     -16.228  -9.638   7.614  1.00 91.19           H  
ATOM   3444  C   ILE A 236     -15.527 -11.415   6.691  1.00 91.19           C  
ATOM   3445  CB  ILE A 236     -14.214  -9.895   8.275  1.00 91.19           C  
ATOM   3446  HB  ILE A 236     -13.614 -10.688   8.721  1.00 91.19           H  
ATOM   3447  O   ILE A 236     -14.985 -12.515   6.784  1.00 91.19           O  
ATOM   3448  CG1 ILE A 236     -14.397  -8.784   9.329  1.00 91.19           C  
ATOM   3449 HG12 ILE A 236     -14.953  -7.951   8.899  1.00 91.19           H  
ATOM   3450 HG13 ILE A 236     -14.975  -9.172  10.167  1.00 91.19           H  
ATOM   3451  CG2 ILE A 236     -13.462  -9.372   7.040  1.00 91.19           C  
ATOM   3452 HG21 ILE A 236     -12.510  -8.925   7.325  1.00 91.19           H  
ATOM   3453 HG22 ILE A 236     -13.243 -10.186   6.349  1.00 91.19           H  
ATOM   3454 HG23 ILE A 236     -14.080  -8.624   6.543  1.00 91.19           H  
ATOM   3455  CD1 ILE A 236     -13.069  -8.264   9.885  1.00 91.19           C  
ATOM   3456 HD11 ILE A 236     -12.397  -9.094  10.105  1.00 91.19           H  
ATOM   3457 HD12 ILE A 236     -13.266  -7.721  10.810  1.00 91.19           H  
ATOM   3458 HD13 ILE A 236     -12.595  -7.592   9.169  1.00 91.19           H  
ATOM   3459  N   HIS A 237     -16.050 -10.979   5.550  1.00 92.28           N  
ATOM   3460  H   HIS A 237     -16.503 -10.076   5.526  1.00 92.28           H  
ATOM   3461  CA  HIS A 237     -15.937 -11.720   4.299  1.00 92.28           C  
ATOM   3462  HA  HIS A 237     -15.642 -12.751   4.493  1.00 92.28           H  
ATOM   3463  C   HIS A 237     -14.859 -11.076   3.428  1.00 92.28           C  
ATOM   3464  CB  HIS A 237     -17.304 -11.755   3.613  1.00 92.28           C  
ATOM   3465  HB2 HIS A 237     -17.656 -10.730   3.492  1.00 92.28           H  
ATOM   3466  HB3 HIS A 237     -17.201 -12.208   2.627  1.00 92.28           H  
ATOM   3467  O   HIS A 237     -15.029  -9.957   2.950  1.00 92.28           O  
ATOM   3468  CG  HIS A 237     -18.352 -12.500   4.393  1.00 92.28           C  
ATOM   3469  CD2 HIS A 237     -19.155 -11.987   5.377  1.00 92.28           C  
ATOM   3470  HD2 HIS A 237     -19.145 -10.971   5.743  1.00 92.28           H  
ATOM   3471  ND1 HIS A 237     -18.691 -13.822   4.238  1.00 92.28           N  
ATOM   3472  HD1 HIS A 237     -18.281 -14.470   3.580  1.00 92.28           H  
ATOM   3473  CE1 HIS A 237     -19.670 -14.105   5.112  1.00 92.28           C  
ATOM   3474  HE1 HIS A 237     -20.148 -15.066   5.227  1.00 92.28           H  
ATOM   3475  NE2 HIS A 237     -19.983 -13.019   5.831  1.00 92.28           N  
ATOM   3476  N   LEU A 238     -13.755 -11.782   3.205  1.00 93.80           N  
ATOM   3477  H   LEU A 238     -13.675 -12.702   3.616  1.00 93.80           H  
ATOM   3478  CA  LEU A 238     -12.698 -11.359   2.295  1.00 93.80           C  
ATOM   3479  HA  LEU A 238     -12.675 -10.271   2.245  1.00 93.80           H  
ATOM   3480  C   LEU A 238     -12.971 -11.898   0.893  1.00 93.80           C  
ATOM   3481  CB  LEU A 238     -11.329 -11.848   2.790  1.00 93.80           C  
ATOM   3482  HB2 LEU A 238     -11.331 -12.937   2.768  1.00 93.80           H  
ATOM   3483  HB3 LEU A 238     -10.574 -11.504   2.083  1.00 93.80           H  
ATOM   3484  O   LEU A 238     -13.118 -13.106   0.704  1.00 93.80           O  
ATOM   3485  CG  LEU A 238     -10.922 -11.396   4.201  1.00 93.80           C  
ATOM   3486  HG  LEU A 238     -11.630 -11.782   4.934  1.00 93.80           H  
ATOM   3487  CD1 LEU A 238      -9.544 -11.982   4.501  1.00 93.80           C  
ATOM   3488 HD11 LEU A 238      -9.590 -13.070   4.449  1.00 93.80           H  
ATOM   3489 HD12 LEU A 238      -8.811 -11.613   3.783  1.00 93.80           H  
ATOM   3490 HD13 LEU A 238      -9.230 -11.694   5.504  1.00 93.80           H  
ATOM   3491  CD2 LEU A 238     -10.856  -9.875   4.323  1.00 93.80           C  
ATOM   3492 HD21 LEU A 238     -10.193  -9.460   3.564  1.00 93.80           H  
ATOM   3493 HD22 LEU A 238     -10.490  -9.601   5.312  1.00 93.80           H  
ATOM   3494 HD23 LEU A 238     -11.857  -9.463   4.201  1.00 93.80           H  
ATOM   3495  N   SER A 239     -12.976 -11.008  -0.093  1.00 92.36           N  
ATOM   3496  H   SER A 239     -12.870 -10.036   0.158  1.00 92.36           H  
ATOM   3497  CA  SER A 239     -12.963 -11.356  -1.513  1.00 92.36           C  
ATOM   3498  HA  SER A 239     -13.143 -12.423  -1.641  1.00 92.36           H  
ATOM   3499  C   SER A 239     -11.583 -11.033  -2.080  1.00 92.36           C  
ATOM   3500  CB  SER A 239     -14.102 -10.626  -2.225  1.00 92.36           C  
ATOM   3501  HB2 SER A 239     -15.047 -11.081  -1.929  1.00 92.36           H  
ATOM   3502  HB3 SER A 239     -14.113  -9.580  -1.918  1.00 92.36           H  
ATOM   3503  O   SER A 239     -11.255  -9.876  -2.346  1.00 92.36           O  
ATOM   3504  OG  SER A 239     -13.967 -10.700  -3.630  1.00 92.36           O  
ATOM   3505  HG  SER A 239     -13.236 -10.119  -3.856  1.00 92.36           H  
ATOM   3506  N   LEU A 240     -10.766 -12.068  -2.254  1.00 93.87           N  
ATOM   3507  H   LEU A 240     -11.134 -12.989  -2.062  1.00 93.87           H  
ATOM   3508  CA  LEU A 240      -9.384 -11.989  -2.716  1.00 93.87           C  
ATOM   3509  HA  LEU A 240      -8.996 -10.980  -2.577  1.00 93.87           H  
ATOM   3510  C   LEU A 240      -9.338 -12.339  -4.198  1.00 93.87           C  
ATOM   3511  CB  LEU A 240      -8.519 -12.982  -1.915  1.00 93.87           C  
ATOM   3512  HB2 LEU A 240      -7.479 -12.849  -2.215  1.00 93.87           H  
ATOM   3513  HB3 LEU A 240      -8.817 -13.994  -2.189  1.00 93.87           H  
ATOM   3514  O   LEU A 240      -9.622 -13.477  -4.563  1.00 93.87           O  
ATOM   3515  CG  LEU A 240      -8.607 -12.895  -0.384  1.00 93.87           C  
ATOM   3516  HG  LEU A 240      -9.639 -13.036  -0.061  1.00 93.87           H  
ATOM   3517  CD1 LEU A 240      -7.760 -14.004   0.240  1.00 93.87           C  
ATOM   3518 HD11 LEU A 240      -7.843 -13.959   1.326  1.00 93.87           H  
ATOM   3519 HD12 LEU A 240      -8.117 -14.978  -0.097  1.00 93.87           H  
ATOM   3520 HD13 LEU A 240      -6.714 -13.883  -0.043  1.00 93.87           H  
ATOM   3521  CD2 LEU A 240      -8.104 -11.552   0.129  1.00 93.87           C  
ATOM   3522 HD21 LEU A 240      -8.717 -10.755  -0.291  1.00 93.87           H  
ATOM   3523 HD22 LEU A 240      -8.182 -11.519   1.215  1.00 93.87           H  
ATOM   3524 HD23 LEU A 240      -7.061 -11.414  -0.156  1.00 93.87           H  
ATOM   3525  N   THR A 241      -8.959 -11.407  -5.068  1.00 93.13           N  
ATOM   3526  H   THR A 241      -8.709 -10.485  -4.740  1.00 93.13           H  
ATOM   3527  CA  THR A 241      -8.803 -11.738  -6.492  1.00 93.13           C  
ATOM   3528  HA  THR A 241      -9.195 -12.737  -6.679  1.00 93.13           H  
ATOM   3529  C   THR A 241      -7.356 -11.780  -6.891  1.00 93.13           C  
ATOM   3530  CB  THR A 241      -9.615 -10.835  -7.389  1.00 93.13           C  
ATOM   3531  HB  THR A 241      -9.340  -9.797  -7.203  1.00 93.13           H  
ATOM   3532  O   THR A 241      -6.607 -10.835  -6.664  1.00 93.13           O  
ATOM   3533  CG2 THR A 241      -9.450 -11.178  -8.872  1.00 93.13           C  
ATOM   3534 HG21 THR A 241      -8.459 -10.884  -9.217  1.00 93.13           H  
ATOM   3535 HG22 THR A 241      -9.587 -12.248  -9.025  1.00 93.13           H  
ATOM   3536 HG23 THR A 241     -10.194 -10.654  -9.472  1.00 93.13           H  
ATOM   3537  OG1 THR A 241     -10.948 -11.084  -7.008  1.00 93.13           O  
ATOM   3538  HG1 THR A 241     -11.060 -10.613  -6.180  1.00 93.13           H  
ATOM   3539  N   SER A 242      -6.962 -12.895  -7.487  1.00 93.90           N  
ATOM   3540  H   SER A 242      -7.649 -13.606  -7.691  1.00 93.90           H  
ATOM   3541  CA  SER A 242      -5.583 -13.173  -7.834  1.00 93.90           C  
ATOM   3542  HA  SER A 242      -4.969 -12.798  -7.015  1.00 93.90           H  
ATOM   3543  C   SER A 242      -5.150 -12.441  -9.114  1.00 93.90           C  
ATOM   3544  CB  SER A 242      -5.384 -14.688  -7.864  1.00 93.90           C  
ATOM   3545  HB2 SER A 242      -5.759 -15.111  -6.932  1.00 93.90           H  
ATOM   3546  HB3 SER A 242      -4.316 -14.903  -7.906  1.00 93.90           H  
ATOM   3547  O   SER A 242      -5.936 -12.217 -10.034  1.00 93.90           O  
ATOM   3548  OG  SER A 242      -6.073 -15.291  -8.940  1.00 93.90           O  
ATOM   3549  HG  SER A 242      -6.502 -16.090  -8.625  1.00 93.90           H  
ATOM   3550  N   ARG A 243      -3.884 -12.022  -9.193  1.00 91.47           N  
ATOM   3551  H   ARG A 243      -3.288 -12.181  -8.393  1.00 91.47           H  
ATOM   3552  CA  ARG A 243      -3.327 -11.359 -10.399  1.00 91.47           C  
ATOM   3553  HA  ARG A 243      -4.059 -10.652 -10.790  1.00 91.47           H  
ATOM   3554  C   ARG A 243      -3.035 -12.348 -11.519  1.00 91.47           C  
ATOM   3555  CB  ARG A 243      -2.035 -10.617 -10.057  1.00 91.47           C  
ATOM   3556  HB2 ARG A 243      -1.310 -11.326  -9.657  1.00 91.47           H  
ATOM   3557  HB3 ARG A 243      -1.621 -10.172 -10.962  1.00 91.47           H  
ATOM   3558  O   ARG A 243      -3.066 -13.541 -11.282  1.00 91.47           O  
ATOM   3559  CG  ARG A 243      -2.291  -9.517  -9.041  1.00 91.47           C  
ATOM   3560  HG2 ARG A 243      -3.076  -8.859  -9.412  1.00 91.47           H  
ATOM   3561  HG3 ARG A 243      -2.582  -9.990  -8.103  1.00 91.47           H  
ATOM   3562  CD  ARG A 243      -1.059  -8.681  -8.770  1.00 91.47           C  
ATOM   3563  HD2 ARG A 243      -0.238  -9.348  -8.506  1.00 91.47           H  
ATOM   3564  HD3 ARG A 243      -1.269  -8.030  -7.922  1.00 91.47           H  
ATOM   3565  NE  ARG A 243      -0.670  -7.865  -9.934  1.00 91.47           N  
ATOM   3566  HE  ARG A 243      -1.208  -7.933 -10.786  1.00 91.47           H  
ATOM   3567  NH1 ARG A 243       1.078  -6.948  -8.846  1.00 91.47           N  
ATOM   3568 HH11 ARG A 243       1.887  -6.346  -8.788  1.00 91.47           H  
ATOM   3569 HH12 ARG A 243       0.812  -7.480  -8.030  1.00 91.47           H  
ATOM   3570  NH2 ARG A 243       0.704  -6.375 -10.984  1.00 91.47           N  
ATOM   3571 HH21 ARG A 243       1.466  -5.717 -10.910  1.00 91.47           H  
ATOM   3572 HH22 ARG A 243       0.240  -6.532 -11.868  1.00 91.47           H  
ATOM   3573  CZ  ARG A 243       0.364  -7.053  -9.924  1.00 91.47           C  
ATOM   3574  N   GLN A 244      -2.637 -11.894 -12.703  1.00 90.13           N  
ATOM   3575  H   GLN A 244      -2.622 -10.900 -12.884  1.00 90.13           H  
ATOM   3576  CA  GLN A 244      -2.056 -12.788 -13.708  1.00 90.13           C  
ATOM   3577  HA  GLN A 244      -2.843 -13.448 -14.071  1.00 90.13           H  
ATOM   3578  C   GLN A 244      -0.915 -13.628 -13.092  1.00 90.13           C  
ATOM   3579  CB  GLN A 244      -1.533 -11.940 -14.876  1.00 90.13           C  
ATOM   3580  HB2 GLN A 244      -0.645 -11.406 -14.537  1.00 90.13           H  
ATOM   3581  HB3 GLN A 244      -2.275 -11.190 -15.150  1.00 90.13           H  
ATOM   3582  O   GLN A 244      -0.075 -13.107 -12.354  1.00 90.13           O  
ATOM   3583  CG  GLN A 244      -1.154 -12.747 -16.128  1.00 90.13           C  
ATOM   3584  HG2 GLN A 244      -0.542 -12.107 -16.763  1.00 90.13           H  
ATOM   3585  HG3 GLN A 244      -0.543 -13.608 -15.856  1.00 90.13           H  
ATOM   3586  CD  GLN A 244      -2.347 -13.207 -16.962  1.00 90.13           C  
ATOM   3587  NE2 GLN A 244      -2.125 -13.990 -17.993  1.00 90.13           N  
ATOM   3588 HE21 GLN A 244      -2.937 -14.202 -18.555  1.00 90.13           H  
ATOM   3589 HE22 GLN A 244      -1.181 -14.178 -18.299  1.00 90.13           H  
ATOM   3590  OE1 GLN A 244      -3.496 -12.903 -16.704  1.00 90.13           O  
ATOM   3591  N   TYR A 245      -0.868 -14.929 -13.394  1.00 89.20           N  
ATOM   3592  H   TYR A 245      -1.611 -15.306 -13.964  1.00 89.20           H  
ATOM   3593  CA  TYR A 245       0.083 -15.868 -12.780  1.00 89.20           C  
ATOM   3594  HA  TYR A 245      -0.148 -15.951 -11.718  1.00 89.20           H  
ATOM   3595  C   TYR A 245       1.552 -15.417 -12.901  1.00 89.20           C  
ATOM   3596  CB  TYR A 245      -0.113 -17.250 -13.417  1.00 89.20           C  
ATOM   3597  HB2 TYR A 245      -1.154 -17.548 -13.289  1.00 89.20           H  
ATOM   3598  HB3 TYR A 245       0.083 -17.186 -14.487  1.00 89.20           H  
ATOM   3599  O   TYR A 245       2.296 -15.453 -11.918  1.00 89.20           O  
ATOM   3600  CG  TYR A 245       0.766 -18.327 -12.816  1.00 89.20           C  
ATOM   3601  CD1 TYR A 245       2.009 -18.646 -13.402  1.00 89.20           C  
ATOM   3602  HD1 TYR A 245       2.348 -18.124 -14.285  1.00 89.20           H  
ATOM   3603  CD2 TYR A 245       0.340 -19.005 -11.659  1.00 89.20           C  
ATOM   3604  HD2 TYR A 245      -0.615 -18.775 -11.210  1.00 89.20           H  
ATOM   3605  CE1 TYR A 245       2.824 -19.642 -12.829  1.00 89.20           C  
ATOM   3606  HE1 TYR A 245       3.782 -19.876 -13.268  1.00 89.20           H  
ATOM   3607  CE2 TYR A 245       1.146 -20.008 -11.094  1.00 89.20           C  
ATOM   3608  HE2 TYR A 245       0.818 -20.548 -10.218  1.00 89.20           H  
ATOM   3609  OH  TYR A 245       3.157 -21.294 -11.113  1.00 89.20           O  
ATOM   3610  HH  TYR A 245       4.010 -21.383 -11.545  1.00 89.20           H  
ATOM   3611  CZ  TYR A 245       2.389 -20.326 -11.673  1.00 89.20           C  
ATOM   3612  N   SER A 246       1.953 -14.928 -14.080  1.00 86.11           N  
ATOM   3613  H   SER A 246       1.281 -14.857 -14.832  1.00 86.11           H  
ATOM   3614  CA  SER A 246       3.307 -14.425 -14.361  1.00 86.11           C  
ATOM   3615  HA  SER A 246       4.025 -15.216 -14.147  1.00 86.11           H  
ATOM   3616  C   SER A 246       3.697 -13.201 -13.536  1.00 86.11           C  
ATOM   3617  CB  SER A 246       3.411 -14.043 -15.841  1.00 86.11           C  
ATOM   3618  HB2 SER A 246       3.335 -14.949 -16.442  1.00 86.11           H  
ATOM   3619  HB3 SER A 246       4.377 -13.578 -16.039  1.00 86.11           H  
ATOM   3620  O   SER A 246       4.874 -12.977 -13.252  1.00 86.11           O  
ATOM   3621  OG  SER A 246       2.360 -13.157 -16.208  1.00 86.11           O  
ATOM   3622  HG  SER A 246       2.555 -12.258 -15.935  1.00 86.11           H  
ATOM   3623  N   ASP A 247       2.710 -12.400 -13.149  1.00 87.50           N  
ATOM   3624  H   ASP A 247       1.763 -12.634 -13.410  1.00 87.50           H  
ATOM   3625  CA  ASP A 247       2.929 -11.134 -12.459  1.00 87.50           C  
ATOM   3626  HA  ASP A 247       3.833 -10.668 -12.850  1.00 87.50           H  
ATOM   3627  C   ASP A 247       3.126 -11.348 -10.963  1.00 87.50           C  
ATOM   3628  CB  ASP A 247       1.737 -10.204 -12.717  1.00 87.50           C  
ATOM   3629  HB2 ASP A 247       0.816 -10.698 -12.410  1.00 87.50           H  
ATOM   3630  HB3 ASP A 247       1.841  -9.315 -12.095  1.00 87.50           H  
ATOM   3631  O   ASP A 247       3.887 -10.613 -10.327  1.00 87.50           O  
ATOM   3632  CG  ASP A 247       1.613  -9.768 -14.178  1.00 87.50           C  
ATOM   3633  OD1 ASP A 247       2.474 -10.165 -15.003  1.00 87.50           O  
ATOM   3634  OD2 ASP A 247       0.622  -9.054 -14.435  1.00 87.50           O  
ATOM   3635  N   ARG A 248       2.457 -12.377 -10.425  1.00 89.66           N  
ATOM   3636  H   ARG A 248       1.843 -12.890 -11.042  1.00 89.66           H  
ATOM   3637  CA  ARG A 248       2.454 -12.697  -8.997  1.00 89.66           C  
ATOM   3638  HA  ARG A 248       2.740 -11.793  -8.459  1.00 89.66           H  
ATOM   3639  C   ARG A 248       3.450 -13.772  -8.568  1.00 89.66           C  
ATOM   3640  CB  ARG A 248       1.036 -13.019  -8.522  1.00 89.66           C  
ATOM   3641  HB2 ARG A 248       0.383 -12.181  -8.767  1.00 89.66           H  
ATOM   3642  HB3 ARG A 248       1.106 -13.088  -7.437  1.00 89.66           H  
ATOM   3643  O   ARG A 248       3.903 -13.731  -7.426  1.00 89.66           O  
ATOM   3644  CG  ARG A 248       0.442 -14.333  -9.049  1.00 89.66           C  
ATOM   3645  HG2 ARG A 248       0.491 -14.354 -10.138  1.00 89.66           H  
ATOM   3646  HG3 ARG A 248       1.045 -15.151  -8.653  1.00 89.66           H  
ATOM   3647  CD  ARG A 248      -1.011 -14.555  -8.607  1.00 89.66           C  
ATOM   3648  HD2 ARG A 248      -1.663 -13.882  -9.163  1.00 89.66           H  
ATOM   3649  HD3 ARG A 248      -1.096 -14.314  -7.547  1.00 89.66           H  
ATOM   3650  NE  ARG A 248      -1.409 -15.969  -8.784  1.00 89.66           N  
ATOM   3651  HE  ARG A 248      -0.826 -16.648  -8.316  1.00 89.66           H  
ATOM   3652  NH1 ARG A 248      -3.363 -15.766  -9.986  1.00 89.66           N  
ATOM   3653 HH11 ARG A 248      -3.205 -14.782 -10.151  1.00 89.66           H  
ATOM   3654 HH12 ARG A 248      -4.085 -16.213 -10.533  1.00 89.66           H  
ATOM   3655  NH2 ARG A 248      -2.666 -17.748  -9.449  1.00 89.66           N  
ATOM   3656 HH21 ARG A 248      -3.403 -18.141 -10.017  1.00 89.66           H  
ATOM   3657 HH22 ARG A 248      -2.071 -18.383  -8.937  1.00 89.66           H  
ATOM   3658  CZ  ARG A 248      -2.470 -16.471  -9.395  1.00 89.66           C  
ATOM   3659  N   THR A 249       3.814 -14.722  -9.433  1.00 88.18           N  
ATOM   3660  H   THR A 249       3.369 -14.742 -10.339  1.00 88.18           H  
ATOM   3661  CA  THR A 249       4.658 -15.865  -9.023  1.00 88.18           C  
ATOM   3662  HA  THR A 249       4.681 -15.923  -7.935  1.00 88.18           H  
ATOM   3663  C   THR A 249       6.115 -15.766  -9.461  1.00 88.18           C  
ATOM   3664  CB  THR A 249       4.092 -17.207  -9.501  1.00 88.18           C  
ATOM   3665  HB  THR A 249       4.730 -18.000  -9.111  1.00 88.18           H  
ATOM   3666  O   THR A 249       6.978 -16.329  -8.788  1.00 88.18           O  
ATOM   3667  CG2 THR A 249       2.669 -17.467  -9.019  1.00 88.18           C  
ATOM   3668 HG21 THR A 249       2.566 -17.177  -7.973  1.00 88.18           H  
ATOM   3669 HG22 THR A 249       1.951 -16.922  -9.631  1.00 88.18           H  
ATOM   3670 HG23 THR A 249       2.460 -18.533  -9.100  1.00 88.18           H  
ATOM   3671  OG1 THR A 249       4.110 -17.249 -10.908  1.00 88.18           O  
ATOM   3672  HG1 THR A 249       3.331 -16.791 -11.231  1.00 88.18           H  
ATOM   3673  N   HIS A 250       6.423 -15.075 -10.564  1.00 86.58           N  
ATOM   3674  H   HIS A 250       5.687 -14.614 -11.079  1.00 86.58           H  
ATOM   3675  CA  HIS A 250       7.787 -15.033 -11.093  1.00 86.58           C  
ATOM   3676  HA  HIS A 250       8.155 -16.054 -11.187  1.00 86.58           H  
ATOM   3677  C   HIS A 250       8.719 -14.276 -10.143  1.00 86.58           C  
ATOM   3678  CB  HIS A 250       7.829 -14.385 -12.483  1.00 86.58           C  
ATOM   3679  HB2 HIS A 250       8.874 -14.214 -12.741  1.00 86.58           H  
ATOM   3680  HB3 HIS A 250       7.339 -13.413 -12.437  1.00 86.58           H  
ATOM   3681  O   HIS A 250       8.454 -13.130  -9.776  1.00 86.58           O  
ATOM   3682  CG  HIS A 250       7.222 -15.187 -13.609  1.00 86.58           C  
ATOM   3683  CD2 HIS A 250       6.356 -16.247 -13.527  1.00 86.58           C  
ATOM   3684  HD2 HIS A 250       5.970 -16.696 -12.624  1.00 86.58           H  
ATOM   3685  ND1 HIS A 250       7.444 -14.956 -14.948  1.00 86.58           N  
ATOM   3686  HD1 HIS A 250       8.080 -14.275 -15.337  1.00 86.58           H  
ATOM   3687  CE1 HIS A 250       6.726 -15.844 -15.654  1.00 86.58           C  
ATOM   3688  HE1 HIS A 250       6.713 -15.922 -16.731  1.00 86.58           H  
ATOM   3689  NE2 HIS A 250       6.031 -16.638 -14.829  1.00 86.58           N  
ATOM   3690  N   LEU A 251       9.851 -14.900  -9.816  1.00 81.92           N  
ATOM   3691  H   LEU A 251       9.981 -15.847 -10.142  1.00 81.92           H  
ATOM   3692  CA  LEU A 251      10.923 -14.293  -9.023  1.00 81.92           C  
ATOM   3693  HA  LEU A 251      10.520 -13.487  -8.409  1.00 81.92           H  
ATOM   3694  C   LEU A 251      12.006 -13.657  -9.900  1.00 81.92           C  
ATOM   3695  CB  LEU A 251      11.519 -15.371  -8.106  1.00 81.92           C  
ATOM   3696  HB2 LEU A 251      11.871 -16.203  -8.716  1.00 81.92           H  
ATOM   3697  HB3 LEU A 251      12.382 -14.948  -7.591  1.00 81.92           H  
ATOM   3698  O   LEU A 251      12.764 -12.802  -9.448  1.00 81.92           O  
ATOM   3699  CG  LEU A 251      10.534 -15.903  -7.050  1.00 81.92           C  
ATOM   3700  HG  LEU A 251       9.690 -16.392  -7.536  1.00 81.92           H  
ATOM   3701  CD1 LEU A 251      11.252 -16.931  -6.185  1.00 81.92           C  
ATOM   3702 HD11 LEU A 251      11.631 -17.741  -6.809  1.00 81.92           H  
ATOM   3703 HD12 LEU A 251      10.551 -17.337  -5.456  1.00 81.92           H  
ATOM   3704 HD13 LEU A 251      12.080 -16.461  -5.655  1.00 81.92           H  
ATOM   3705  CD2 LEU A 251      10.025 -14.776  -6.152  1.00 81.92           C  
ATOM   3706 HD21 LEU A 251      10.866 -14.139  -5.877  1.00 81.92           H  
ATOM   3707 HD22 LEU A 251       9.585 -15.176  -5.238  1.00 81.92           H  
ATOM   3708 HD23 LEU A 251       9.272 -14.189  -6.677  1.00 81.92           H  
ATOM   3709  N   THR A 252      12.069 -14.054 -11.172  1.00 67.56           N  
ATOM   3710  H   THR A 252      11.418 -14.759 -11.485  1.00 67.56           H  
ATOM   3711  CA  THR A 252      13.073 -13.601 -12.137  1.00 67.56           C  
ATOM   3712  HA  THR A 252      13.691 -12.840 -11.662  1.00 67.56           H  
ATOM   3713  C   THR A 252      12.393 -12.935 -13.336  1.00 67.56           C  
ATOM   3714  CB  THR A 252      14.027 -14.747 -12.532  1.00 67.56           C  
ATOM   3715  HB  THR A 252      14.845 -14.329 -13.119  1.00 67.56           H  
ATOM   3716  O   THR A 252      11.243 -13.226 -13.667  1.00 67.56           O  
ATOM   3717  CG2 THR A 252      14.606 -15.438 -11.299  1.00 67.56           C  
ATOM   3718 HG21 THR A 252      15.252 -16.257 -11.617  1.00 67.56           H  
ATOM   3719 HG22 THR A 252      13.814 -15.864 -10.683  1.00 67.56           H  
ATOM   3720 HG23 THR A 252      15.168 -14.720 -10.700  1.00 67.56           H  
ATOM   3721  OG1 THR A 252      13.406 -15.756 -13.291  1.00 67.56           O  
ATOM   3722  HG1 THR A 252      14.073 -16.079 -13.902  1.00 67.56           H  
ATOM   3723  N   GLY A 253      13.060 -11.956 -13.958  1.00 55.98           N  
ATOM   3724  H   GLY A 253      14.002 -11.752 -13.658  1.00 55.98           H  
ATOM   3725  CA  GLY A 253      12.564 -11.344 -15.200  1.00 55.98           C  
ATOM   3726  HA2 GLY A 253      13.092 -10.409 -15.385  1.00 55.98           H  
ATOM   3727  HA3 GLY A 253      11.500 -11.129 -15.104  1.00 55.98           H  
ATOM   3728  C   GLY A 253      12.759 -12.266 -16.407  1.00 55.98           C  
ATOM   3729  O   GLY A 253      13.515 -13.228 -16.323  1.00 55.98           O  
ATOM   3730  N   GLU A 254      12.175 -11.921 -17.560  1.00 45.39           N  
ATOM   3731  H   GLU A 254      11.507 -11.164 -17.574  1.00 45.39           H  
ATOM   3732  CA  GLU A 254      12.357 -12.668 -18.823  1.00 45.39           C  
ATOM   3733  HA  GLU A 254      11.919 -13.662 -18.736  1.00 45.39           H  
ATOM   3734  C   GLU A 254      13.828 -12.851 -19.228  1.00 45.39           C  
ATOM   3735  CB  GLU A 254      11.675 -11.922 -19.975  1.00 45.39           C  
ATOM   3736  HB2 GLU A 254      11.968 -12.392 -20.914  1.00 45.39           H  
ATOM   3737  HB3 GLU A 254      12.038 -10.894 -19.979  1.00 45.39           H  
ATOM   3738  O   GLU A 254      14.152 -13.810 -19.914  1.00 45.39           O  
ATOM   3739  CG  GLU A 254      10.144 -11.930 -19.905  1.00 45.39           C  
ATOM   3740  HG2 GLU A 254       9.802 -12.965 -19.877  1.00 45.39           H  
ATOM   3741  HG3 GLU A 254       9.832 -11.442 -18.982  1.00 45.39           H  
ATOM   3742  CD  GLU A 254       9.516 -11.202 -21.104  1.00 45.39           C  
ATOM   3743  OE1 GLU A 254       8.293 -11.368 -21.279  1.00 45.39           O  
ATOM   3744  OE2 GLU A 254      10.256 -10.455 -21.787  1.00 45.39           O  
ATOM   3745  N   LYS A 255      14.725 -11.945 -18.801  1.00 41.36           N  
ATOM   3746  H   LYS A 255      14.355 -11.172 -18.268  1.00 41.36           H  
ATOM   3747  CA  LYS A 255      16.183 -12.022 -19.026  1.00 41.36           C  
ATOM   3748  HA  LYS A 255      16.362 -12.622 -19.918  1.00 41.36           H  
ATOM   3749  C   LYS A 255      16.953 -12.735 -17.909  1.00 41.36           C  
ATOM   3750  CB  LYS A 255      16.765 -10.620 -19.262  1.00 41.36           C  
ATOM   3751  HB2 LYS A 255      17.851 -10.698 -19.306  1.00 41.36           H  
ATOM   3752  HB3 LYS A 255      16.503  -9.970 -18.428  1.00 41.36           H  
ATOM   3753  O   LYS A 255      18.115 -13.074 -18.107  1.00 41.36           O  
ATOM   3754  CG  LYS A 255      16.276 -10.003 -20.579  1.00 41.36           C  
ATOM   3755  HG2 LYS A 255      15.200  -9.836 -20.529  1.00 41.36           H  
ATOM   3756  HG3 LYS A 255      16.488 -10.692 -21.397  1.00 41.36           H  
ATOM   3757  CD  LYS A 255      16.985  -8.670 -20.847  1.00 41.36           C  
ATOM   3758  HD2 LYS A 255      18.061  -8.840 -20.899  1.00 41.36           H  
ATOM   3759  HD3 LYS A 255      16.768  -7.978 -20.034  1.00 41.36           H  
ATOM   3760  CE  LYS A 255      16.487  -8.088 -22.174  1.00 41.36           C  
ATOM   3761  HE2 LYS A 255      15.407  -7.955 -22.111  1.00 41.36           H  
ATOM   3762  HE3 LYS A 255      16.678  -8.815 -22.963  1.00 41.36           H  
ATOM   3763  NZ  LYS A 255      17.146  -6.798 -22.496  1.00 41.36           N  
ATOM   3764  HZ1 LYS A 255      16.948  -6.113 -21.781  1.00 41.36           H  
ATOM   3765  HZ2 LYS A 255      16.795  -6.445 -23.375  1.00 41.36           H  
ATOM   3766  HZ3 LYS A 255      18.145  -6.919 -22.575  1.00 41.36           H  
ATOM   3767  N   GLY A 256      16.320 -12.994 -16.764  1.00 42.59           N  
ATOM   3768  H   GLY A 256      15.325 -12.824 -16.746  1.00 42.59           H  
ATOM   3769  CA  GLY A 256      16.842 -13.847 -15.690  1.00 42.59           C  
ATOM   3770  HA2 GLY A 256      17.909 -13.670 -15.558  1.00 42.59           H  
ATOM   3771  HA3 GLY A 256      16.330 -13.619 -14.755  1.00 42.59           H  
ATOM   3772  C   GLY A 256      16.636 -15.327 -16.012  1.00 42.59           C  
ATOM   3773  O   GLY A 256      16.176 -16.088 -15.161  1.00 42.59           O  
ATOM   3774  N   ILE A 257      16.905 -15.693 -17.270  1.00 41.39           N  
ATOM   3775  H   ILE A 257      17.332 -14.998 -17.867  1.00 41.39           H  
ATOM   3776  CA  ILE A 257      16.860 -17.058 -17.776  1.00 41.39           C  
ATOM   3777  HA  ILE A 257      15.900 -17.508 -17.524  1.00 41.39           H  
ATOM   3778  C   ILE A 257      17.975 -17.803 -17.059  1.00 41.39           C  
ATOM   3779  CB  ILE A 257      17.060 -17.108 -19.314  1.00 41.39           C  
ATOM   3780  HB  ILE A 257      18.027 -16.667 -19.556  1.00 41.39           H  
ATOM   3781  O   ILE A 257      19.146 -17.670 -17.422  1.00 41.39           O  
ATOM   3782  CG1 ILE A 257      15.982 -16.277 -20.037  1.00 41.39           C  
ATOM   3783 HG12 ILE A 257      14.996 -16.706 -19.857  1.00 41.39           H  
ATOM   3784 HG13 ILE A 257      16.005 -15.278 -19.602  1.00 41.39           H  
ATOM   3785  CG2 ILE A 257      17.075 -18.576 -19.776  1.00 41.39           C  
ATOM   3786 HG21 ILE A 257      17.947 -19.092 -19.375  1.00 41.39           H  
ATOM   3787 HG22 ILE A 257      16.182 -19.079 -19.404  1.00 41.39           H  
ATOM   3788 HG23 ILE A 257      17.130 -18.646 -20.862  1.00 41.39           H  
ATOM   3789  CD1 ILE A 257      16.200 -16.084 -21.545  1.00 41.39           C  
ATOM   3790 HD11 ILE A 257      16.194 -17.037 -22.073  1.00 41.39           H  
ATOM   3791 HD12 ILE A 257      15.403 -15.457 -21.944  1.00 41.39           H  
ATOM   3792 HD13 ILE A 257      17.157 -15.588 -21.714  1.00 41.39           H  
ATOM   3793  N   GLY A 258      17.619 -18.594 -16.051  1.00 46.19           N  
ATOM   3794  H   GLY A 258      16.645 -18.629 -15.786  1.00 46.19           H  
ATOM   3795  CA  GLY A 258      18.524 -19.623 -15.570  1.00 46.19           C  
ATOM   3796  HA2 GLY A 258      18.047 -20.206 -14.782  1.00 46.19           H  
ATOM   3797  HA3 GLY A 258      19.443 -19.173 -15.195  1.00 46.19           H  
ATOM   3798  C   GLY A 258      18.819 -20.540 -16.751  1.00 46.19           C  
ATOM   3799  O   GLY A 258      17.926 -21.236 -17.230  1.00 46.19           O  
ATOM   3800  N   LYS A 259      20.041 -20.501 -17.289  1.00 46.16           N  
ATOM   3801  H   LYS A 259      20.715 -19.849 -16.914  1.00 46.16           H  
ATOM   3802  CA  LYS A 259      20.443 -21.474 -18.304  1.00 46.16           C  
ATOM   3803  HA  LYS A 259      19.650 -21.563 -19.047  1.00 46.16           H  
ATOM   3804  C   LYS A 259      20.584 -22.818 -17.617  1.00 46.16           C  
ATOM   3805  CB  LYS A 259      21.744 -21.080 -19.007  1.00 46.16           C  
ATOM   3806  HB2 LYS A 259      22.495 -20.801 -18.268  1.00 46.16           H  
ATOM   3807  HB3 LYS A 259      22.109 -21.945 -19.561  1.00 46.16           H  
ATOM   3808  O   LYS A 259      21.460 -23.000 -16.776  1.00 46.16           O  
ATOM   3809  CG  LYS A 259      21.520 -19.928 -19.991  1.00 46.16           C  
ATOM   3810  HG2 LYS A 259      20.709 -20.185 -20.672  1.00 46.16           H  
ATOM   3811  HG3 LYS A 259      21.251 -19.027 -19.441  1.00 46.16           H  
ATOM   3812  CD  LYS A 259      22.796 -19.680 -20.799  1.00 46.16           C  
ATOM   3813  HD2 LYS A 259      23.608 -19.430 -20.116  1.00 46.16           H  
ATOM   3814  HD3 LYS A 259      23.052 -20.582 -21.355  1.00 46.16           H  
ATOM   3815  CE  LYS A 259      22.558 -18.522 -21.770  1.00 46.16           C  
ATOM   3816  HE2 LYS A 259      21.710 -18.772 -22.408  1.00 46.16           H  
ATOM   3817  HE3 LYS A 259      22.288 -17.639 -21.190  1.00 46.16           H  
ATOM   3818  NZ  LYS A 259      23.760 -18.249 -22.592  1.00 46.16           N  
ATOM   3819  HZ1 LYS A 259      23.583 -17.470 -23.210  1.00 46.16           H  
ATOM   3820  HZ2 LYS A 259      23.994 -19.059 -23.148  1.00 46.16           H  
ATOM   3821  HZ3 LYS A 259      24.539 -18.014 -21.994  1.00 46.16           H  
ATOM   3822  N   ILE A 260      19.741 -23.762 -18.004  1.00 45.46           N  
ATOM   3823  H   ILE A 260      18.968 -23.512 -18.604  1.00 45.46           H  
ATOM   3824  CA  ILE A 260      19.821 -25.117 -17.483  1.00 45.46           C  
ATOM   3825  HA  ILE A 260      19.997 -25.047 -16.409  1.00 45.46           H  
ATOM   3826  C   ILE A 260      21.008 -25.826 -18.125  1.00 45.46           C  
ATOM   3827  CB  ILE A 260      18.503 -25.873 -17.711  1.00 45.46           C  
ATOM   3828  HB  ILE A 260      18.349 -25.992 -18.783  1.00 45.46           H  
ATOM   3829  O   ILE A 260      21.064 -25.961 -19.347  1.00 45.46           O  
ATOM   3830  CG1 ILE A 260      17.329 -25.055 -17.135  1.00 45.46           C  
ATOM   3831 HG12 ILE A 260      17.497 -24.824 -16.083  1.00 45.46           H  
ATOM   3832 HG13 ILE A 260      17.252 -24.104 -17.662  1.00 45.46           H  
ATOM   3833  CG2 ILE A 260      18.577 -27.268 -17.074  1.00 45.46           C  
ATOM   3834 HG21 ILE A 260      18.617 -27.162 -15.990  1.00 45.46           H  
ATOM   3835 HG22 ILE A 260      17.700 -27.860 -17.333  1.00 45.46           H  
ATOM   3836 HG23 ILE A 260      19.462 -27.809 -17.410  1.00 45.46           H  
ATOM   3837  CD1 ILE A 260      15.988 -25.752 -17.291  1.00 45.46           C  
ATOM   3838 HD11 ILE A 260      15.253 -25.028 -17.644  1.00 45.46           H  
ATOM   3839 HD12 ILE A 260      16.047 -26.538 -18.043  1.00 45.46           H  
ATOM   3840 HD13 ILE A 260      15.688 -26.166 -16.328  1.00 45.46           H  
ATOM   3841  N   LYS A 261      21.929 -26.324 -17.300  1.00 47.46           N  
ATOM   3842  H   LYS A 261      21.849 -26.114 -16.315  1.00 47.46           H  
ATOM   3843  CA  LYS A 261      22.850 -27.385 -17.703  1.00 47.46           C  
ATOM   3844  HA  LYS A 261      22.887 -27.442 -18.791  1.00 47.46           H  
ATOM   3845  C   LYS A 261      22.284 -28.703 -17.184  1.00 47.46           C  
ATOM   3846  CB  LYS A 261      24.264 -27.067 -17.196  1.00 47.46           C  
ATOM   3847  HB2 LYS A 261      24.495 -26.027 -17.427  1.00 47.46           H  
ATOM   3848  HB3 LYS A 261      24.316 -27.200 -16.116  1.00 47.46           H  
ATOM   3849  O   LYS A 261      22.413 -28.998 -16.004  1.00 47.46           O  
ATOM   3850  CG  LYS A 261      25.295 -27.962 -17.894  1.00 47.46           C  
ATOM   3851  HG2 LYS A 261      25.230 -27.808 -18.971  1.00 47.46           H  
ATOM   3852  HG3 LYS A 261      25.082 -29.008 -17.672  1.00 47.46           H  
ATOM   3853  CD  LYS A 261      26.710 -27.622 -17.419  1.00 47.46           C  
ATOM   3854  HD2 LYS A 261      26.779 -27.834 -16.352  1.00 47.46           H  
ATOM   3855  HD3 LYS A 261      26.907 -26.564 -17.591  1.00 47.46           H  
ATOM   3856  CE  LYS A 261      27.721 -28.472 -18.191  1.00 47.46           C  
ATOM   3857  HE2 LYS A 261      27.672 -28.200 -19.245  1.00 47.46           H  
ATOM   3858  HE3 LYS A 261      27.423 -29.517 -18.109  1.00 47.46           H  
ATOM   3859  NZ  LYS A 261      29.088 -28.285 -17.651  1.00 47.46           N  
ATOM   3860  HZ1 LYS A 261      29.745 -28.859 -18.159  1.00 47.46           H  
ATOM   3861  HZ2 LYS A 261      29.106 -28.567 -16.681  1.00 47.46           H  
ATOM   3862  HZ3 LYS A 261      29.361 -27.314 -17.708  1.00 47.46           H  
ATOM   3863  N   VAL A 262      21.606 -29.460 -18.044  1.00 41.06           N  
ATOM   3864  H   VAL A 262      21.513 -29.155 -19.002  1.00 41.06           H  
ATOM   3865  CA  VAL A 262      21.165 -30.818 -17.697  1.00 41.06           C  
ATOM   3866  HA  VAL A 262      20.830 -30.834 -16.659  1.00 41.06           H  
ATOM   3867  C   VAL A 262      22.377 -31.731 -17.832  1.00 41.06           C  
ATOM   3868  CB  VAL A 262      19.994 -31.306 -18.575  1.00 41.06           C  
ATOM   3869  HB  VAL A 262      20.323 -31.380 -19.612  1.00 41.06           H  
ATOM   3870  O   VAL A 262      22.942 -31.845 -18.919  1.00 41.06           O  
ATOM   3871  CG1 VAL A 262      19.500 -32.682 -18.114  1.00 41.06           C  
ATOM   3872 HG11 VAL A 262      19.174 -32.640 -17.074  1.00 41.06           H  
ATOM   3873 HG12 VAL A 262      18.665 -33.005 -18.735  1.00 41.06           H  
ATOM   3874 HG13 VAL A 262      20.294 -33.423 -18.209  1.00 41.06           H  
ATOM   3875  CG2 VAL A 262      18.801 -30.346 -18.519  1.00 41.06           C  
ATOM   3876 HG21 VAL A 262      19.062 -29.399 -18.992  1.00 41.06           H  
ATOM   3877 HG22 VAL A 262      17.960 -30.770 -19.068  1.00 41.06           H  
ATOM   3878 HG23 VAL A 262      18.500 -30.185 -17.483  1.00 41.06           H  
ATOM   3879  N   GLY A 263      22.802 -32.355 -16.735  1.00 43.46           N  
ATOM   3880  H   GLY A 263      22.322 -32.194 -15.862  1.00 43.46           H  
ATOM   3881  CA  GLY A 263      23.831 -33.389 -16.751  1.00 43.46           C  
ATOM   3882  HA2 GLY A 263      24.689 -33.051 -17.332  1.00 43.46           H  
ATOM   3883  HA3 GLY A 263      24.160 -33.594 -15.732  1.00 43.46           H  
ATOM   3884  C   GLY A 263      23.301 -34.683 -17.364  1.00 43.46           C  
ATOM   3885  O   GLY A 263      23.031 -35.647 -16.665  1.00 43.46           O  
ATOM   3886  N   SER A 264      23.170 -34.726 -18.687  1.00 38.50           N  
ATOM   3887  H   SER A 264      23.358 -33.872 -19.191  1.00 38.50           H  
ATOM   3888  CA  SER A 264      23.415 -35.981 -19.392  1.00 38.50           C  
ATOM   3889  HA  SER A 264      23.046 -36.823 -18.806  1.00 38.50           H  
ATOM   3890  C   SER A 264      24.928 -36.110 -19.545  1.00 38.50           C  
ATOM   3891  CB  SER A 264      22.698 -36.002 -20.742  1.00 38.50           C  
ATOM   3892  HB2 SER A 264      21.620 -36.027 -20.585  1.00 38.50           H  
ATOM   3893  HB3 SER A 264      22.960 -35.104 -21.301  1.00 38.50           H  
ATOM   3894  O   SER A 264      25.629 -35.114 -19.724  1.00 38.50           O  
ATOM   3895  OG  SER A 264      23.107 -37.135 -21.477  1.00 38.50           O  
ATOM   3896  HG  SER A 264      22.748 -37.100 -22.367  1.00 38.50           H  
ATOM   3897  N   THR A 265      25.460 -37.325 -19.488  1.00 45.00           N  
ATOM   3898  H   THR A 265      24.843 -38.116 -19.368  1.00 45.00           H  
ATOM   3899  CA  THR A 265      26.867 -37.611 -19.810  1.00 45.00           C  
ATOM   3900  HA  THR A 265      27.492 -37.051 -19.114  1.00 45.00           H  
ATOM   3901  C   THR A 265      27.244 -37.142 -21.229  1.00 45.00           C  
ATOM   3902  CB  THR A 265      27.152 -39.116 -19.642  1.00 45.00           C  
ATOM   3903  HB  THR A 265      27.067 -39.613 -20.608  1.00 45.00           H  
ATOM   3904  O   THR A 265      28.428 -37.031 -21.549  1.00 45.00           O  
ATOM   3905  CG2 THR A 265      28.536 -39.376 -19.051  1.00 45.00           C  
ATOM   3906 HG21 THR A 265      29.296 -38.981 -19.725  1.00 45.00           H  
ATOM   3907 HG22 THR A 265      28.630 -38.896 -18.077  1.00 45.00           H  
ATOM   3908 HG23 THR A 265      28.686 -40.450 -18.944  1.00 45.00           H  
ATOM   3909  OG1 THR A 265      26.236 -39.719 -18.750  1.00 45.00           O  
ATOM   3910  HG1 THR A 265      26.340 -39.301 -17.891  1.00 45.00           H  
ATOM   3911  N   ASP A 266      26.255 -36.787 -22.056  1.00 39.30           N  
ATOM   3912  H   ASP A 266      25.302 -36.921 -21.752  1.00 39.30           H  
ATOM   3913  CA  ASP A 266      26.455 -36.084 -23.314  1.00 39.30           C  
ATOM   3914  HA  ASP A 266      27.336 -36.515 -23.790  1.00 39.30           H  
ATOM   3915  C   ASP A 266      26.746 -34.593 -23.123  1.00 39.30           C  
ATOM   3916  CB  ASP A 266      25.262 -36.291 -24.256  1.00 39.30           C  
ATOM   3917  HB2 ASP A 266      24.327 -36.250 -23.697  1.00 39.30           H  
ATOM   3918  HB3 ASP A 266      25.250 -35.480 -24.983  1.00 39.30           H  
ATOM   3919  O   ASP A 266      25.930 -33.797 -22.662  1.00 39.30           O  
ATOM   3920  CG  ASP A 266      25.372 -37.594 -25.045  1.00 39.30           C  
ATOM   3921  OD1 ASP A 266      26.516 -37.935 -25.428  1.00 39.30           O  
ATOM   3922  OD2 ASP A 266      24.310 -38.203 -25.291  1.00 39.30           O  
ATOM   3923  N   LYS A 267      27.923 -34.186 -23.605  1.00 38.99           N  
ATOM   3924  H   LYS A 267      28.505 -34.924 -23.974  1.00 38.99           H  
ATOM   3925  CA  LYS A 267      28.422 -32.801 -23.674  1.00 38.99           C  
ATOM   3926  HA  LYS A 267      28.383 -32.383 -22.668  1.00 38.99           H  
ATOM   3927  C   LYS A 267      27.576 -31.855 -24.547  1.00 38.99           C  
ATOM   3928  CB  LYS A 267      29.879 -32.830 -24.167  1.00 38.99           C  
ATOM   3929  HB2 LYS A 267      29.917 -33.349 -25.125  1.00 38.99           H  
ATOM   3930  HB3 LYS A 267      30.224 -31.808 -24.323  1.00 38.99           H  
ATOM   3931  O   LYS A 267      28.007 -30.734 -24.822  1.00 38.99           O  
ATOM   3932  CG  LYS A 267      30.846 -33.498 -23.180  1.00 38.99           C  
ATOM   3933  HG2 LYS A 267      30.535 -34.525 -22.989  1.00 38.99           H  
ATOM   3934  HG3 LYS A 267      30.843 -32.944 -22.241  1.00 38.99           H  
ATOM   3935  CD  LYS A 267      32.261 -33.503 -23.772  1.00 38.99           C  
ATOM   3936  HD2 LYS A 267      32.252 -34.084 -24.694  1.00 38.99           H  
ATOM   3937  HD3 LYS A 267      32.562 -32.480 -23.998  1.00 38.99           H  
ATOM   3938  CE  LYS A 267      33.247 -34.123 -22.780  1.00 38.99           C  
ATOM   3939  HE2 LYS A 267      33.270 -33.512 -21.878  1.00 38.99           H  
ATOM   3940  HE3 LYS A 267      32.874 -35.109 -22.501  1.00 38.99           H  
ATOM   3941  NZ  LYS A 267      34.605 -34.241 -23.367  1.00 38.99           N  
ATOM   3942  HZ1 LYS A 267      35.238 -34.664 -22.705  1.00 38.99           H  
ATOM   3943  HZ2 LYS A 267      34.576 -34.827 -24.189  1.00 38.99           H  
ATOM   3944  HZ3 LYS A 267      34.963 -33.333 -23.630  1.00 38.99           H  
ATOM   3945  N   THR A 268      26.392 -32.258 -24.999  1.00 41.15           N  
ATOM   3946  H   THR A 268      26.036 -33.146 -24.676  1.00 41.15           H  
ATOM   3947  CA  THR A 268      25.447 -31.378 -25.686  1.00 41.15           C  
ATOM   3948  HA  THR A 268      25.993 -30.727 -26.369  1.00 41.15           H  
ATOM   3949  C   THR A 268      24.752 -30.491 -24.654  1.00 41.15           C  
ATOM   3950  CB  THR A 268      24.444 -32.177 -26.532  1.00 41.15           C  
ATOM   3951  HB  THR A 268      23.665 -31.506 -26.895  1.00 41.15           H  
ATOM   3952  O   THR A 268      23.705 -30.839 -24.118  1.00 41.15           O  
ATOM   3953  CG2 THR A 268      25.130 -32.828 -27.734  1.00 41.15           C  
ATOM   3954 HG21 THR A 268      25.600 -32.067 -28.356  1.00 41.15           H  
ATOM   3955 HG22 THR A 268      25.880 -33.544 -27.398  1.00 41.15           H  
ATOM   3956 HG23 THR A 268      24.384 -33.359 -28.325  1.00 41.15           H  
ATOM   3957  OG1 THR A 268      23.859 -33.203 -25.774  1.00 41.15           O  
ATOM   3958  HG1 THR A 268      23.443 -32.807 -25.005  1.00 41.15           H  
ATOM   3959  N   ASN A 269      25.350 -29.331 -24.362  1.00 44.49           N  
ATOM   3960  H   ASN A 269      26.272 -29.185 -24.747  1.00 44.49           H  
ATOM   3961  CA  ASN A 269      24.730 -28.240 -23.601  1.00 44.49           C  
ATOM   3962  HA  ASN A 269      24.439 -28.597 -22.614  1.00 44.49           H  
ATOM   3963  C   ASN A 269      23.459 -27.739 -24.322  1.00 44.49           C  
ATOM   3964  CB  ASN A 269      25.732 -27.067 -23.463  1.00 44.49           C  
ATOM   3965  HB2 ASN A 269      26.232 -26.912 -24.419  1.00 44.49           H  
ATOM   3966  HB3 ASN A 269      25.175 -26.157 -23.243  1.00 44.49           H  
ATOM   3967  O   ASN A 269      23.482 -26.701 -24.982  1.00 44.49           O  
ATOM   3968  CG  ASN A 269      26.763 -27.160 -22.359  1.00 44.49           C  
ATOM   3969  ND2 ASN A 269      27.864 -26.463 -22.527  1.00 44.49           N  
ATOM   3970 HD21 ASN A 269      28.007 -25.955 -23.388  1.00 44.49           H  
ATOM   3971 HD22 ASN A 269      28.557 -26.513 -21.794  1.00 44.49           H  
ATOM   3972  OD1 ASN A 269      26.597 -27.767 -21.315  1.00 44.49           O  
ATOM   3973  N   THR A 270      22.333 -28.438 -24.216  1.00 46.71           N  
ATOM   3974  H   THR A 270      22.354 -29.360 -23.803  1.00 46.71           H  
ATOM   3975  CA  THR A 270      21.041 -27.865 -24.598  1.00 46.71           C  
ATOM   3976  HA  THR A 270      21.159 -27.248 -25.489  1.00 46.71           H  
ATOM   3977  C   THR A 270      20.587 -26.962 -23.460  1.00 46.71           C  
ATOM   3978  CB  THR A 270      19.998 -28.937 -24.935  1.00 46.71           C  
ATOM   3979  HB  THR A 270      19.023 -28.461 -25.043  1.00 46.71           H  
ATOM   3980  O   THR A 270      20.007 -27.431 -22.482  1.00 46.71           O  
ATOM   3981  CG2 THR A 270      20.340 -29.650 -26.242  1.00 46.71           C  
ATOM   3982 HG21 THR A 270      19.563 -30.382 -26.465  1.00 46.71           H  
ATOM   3983 HG22 THR A 270      21.293 -30.169 -26.147  1.00 46.71           H  
ATOM   3984 HG23 THR A 270      20.394 -28.930 -27.058  1.00 46.71           H  
ATOM   3985  OG1 THR A 270      19.929 -29.901 -23.914  1.00 46.71           O  
ATOM   3986  HG1 THR A 270      19.789 -29.430 -23.089  1.00 46.71           H  
ATOM   3987  N   SER A 271      20.888 -25.665 -23.554  1.00 52.03           N  
ATOM   3988  H   SER A 271      21.428 -25.341 -24.344  1.00 52.03           H  
ATOM   3989  CA  SER A 271      20.347 -24.675 -22.624  1.00 52.03           C  
ATOM   3990  HA  SER A 271      20.537 -25.005 -21.603  1.00 52.03           H  
ATOM   3991  C   SER A 271      18.839 -24.579 -22.835  1.00 52.03           C  
ATOM   3992  CB  SER A 271      21.014 -23.307 -22.813  1.00 52.03           C  
ATOM   3993  HB2 SER A 271      20.571 -22.599 -22.112  1.00 52.03           H  
ATOM   3994  HB3 SER A 271      22.078 -23.394 -22.592  1.00 52.03           H  
ATOM   3995  O   SER A 271      18.392 -24.000 -23.825  1.00 52.03           O  
ATOM   3996  OG  SER A 271      20.849 -22.822 -24.132  1.00 52.03           O  
ATOM   3997  HG  SER A 271      19.934 -22.988 -24.374  1.00 52.03           H  
ATOM   3998  N   GLN A 272      18.055 -25.151 -21.927  1.00 55.09           N  
ATOM   3999  H   GLN A 272      18.474 -25.682 -21.177  1.00 55.09           H  
ATOM   4000  CA  GLN A 272      16.625 -24.870 -21.884  1.00 55.09           C  
ATOM   4001  HA  GLN A 272      16.256 -24.757 -22.904  1.00 55.09           H  
ATOM   4002  C   GLN A 272      16.410 -23.537 -21.168  1.00 55.09           C  
ATOM   4003  CB  GLN A 272      15.846 -26.030 -21.256  1.00 55.09           C  
ATOM   4004  HB2 GLN A 272      14.805 -25.722 -21.151  1.00 55.09           H  
ATOM   4005  HB3 GLN A 272      16.248 -26.254 -20.269  1.00 55.09           H  
ATOM   4006  O   GLN A 272      16.982 -23.292 -20.105  1.00 55.09           O  
ATOM   4007  CG  GLN A 272      15.912 -27.291 -22.138  1.00 55.09           C  
ATOM   4008  HG2 GLN A 272      15.658 -27.028 -23.165  1.00 55.09           H  
ATOM   4009  HG3 GLN A 272      16.927 -27.688 -22.127  1.00 55.09           H  
ATOM   4010  CD  GLN A 272      14.954 -28.389 -21.687  1.00 55.09           C  
ATOM   4011  NE2 GLN A 272      14.966 -29.538 -22.323  1.00 55.09           N  
ATOM   4012 HE21 GLN A 272      15.609 -29.718 -23.080  1.00 55.09           H  
ATOM   4013 HE22 GLN A 272      14.310 -30.228 -21.984  1.00 55.09           H  
ATOM   4014  OE1 GLN A 272      14.167 -28.239 -20.773  1.00 55.09           O  
ATOM   4015  N   THR A 273      15.623 -22.664 -21.792  1.00 61.53           N  
ATOM   4016  H   THR A 273      15.211 -22.934 -22.673  1.00 61.53           H  
ATOM   4017  CA  THR A 273      15.226 -21.369 -21.239  1.00 61.53           C  
ATOM   4018  HA  THR A 273      16.054 -20.954 -20.664  1.00 61.53           H  
ATOM   4019  C   THR A 273      14.032 -21.571 -20.320  1.00 61.53           C  
ATOM   4020  CB  THR A 273      14.876 -20.394 -22.374  1.00 61.53           C  
ATOM   4021  HB  THR A 273      14.178 -20.884 -23.054  1.00 61.53           H  
ATOM   4022  O   THR A 273      13.020 -22.125 -20.743  1.00 61.53           O  
ATOM   4023  CG2 THR A 273      14.243 -19.079 -21.921  1.00 61.53           C  
ATOM   4024 HG21 THR A 273      13.211 -19.262 -21.622  1.00 61.53           H  
ATOM   4025 HG22 THR A 273      14.776 -18.662 -21.066  1.00 61.53           H  
ATOM   4026 HG23 THR A 273      14.234 -18.361 -22.740  1.00 61.53           H  
ATOM   4027  OG1 THR A 273      16.044 -20.081 -23.098  1.00 61.53           O  
ATOM   4028  HG1 THR A 273      15.770 -19.576 -23.867  1.00 61.53           H  
ATOM   4029  N   GLY A 274      14.127 -21.100 -19.080  1.00 67.33           N  
ATOM   4030  H   GLY A 274      14.995 -20.696 -18.760  1.00 67.33           H  
ATOM   4031  CA  GLY A 274      13.007 -21.092 -18.151  1.00 67.33           C  
ATOM   4032  HA2 GLY A 274      12.944 -22.063 -17.659  1.00 67.33           H  
ATOM   4033  HA3 GLY A 274      12.075 -20.930 -18.692  1.00 67.33           H  
ATOM   4034  C   GLY A 274      13.136 -20.008 -17.089  1.00 67.33           C  
ATOM   4035  O   GLY A 274      14.108 -19.252 -17.058  1.00 67.33           O  
ATOM   4036  N   PHE A 275      12.124 -19.927 -16.234  1.00 75.47           N  
ATOM   4037  H   PHE A 275      11.335 -20.542 -16.377  1.00 75.47           H  
ATOM   4038  CA  PHE A 275      12.035 -18.978 -15.127  1.00 75.47           C  
ATOM   4039  HA  PHE A 275      12.974 -18.432 -15.043  1.00 75.47           H  
ATOM   4040  C   PHE A 275      11.813 -19.697 -13.792  1.00 75.47           C  
ATOM   4041  CB  PHE A 275      10.930 -17.953 -15.425  1.00 75.47           C  
ATOM   4042  HB2 PHE A 275      10.839 -17.268 -14.583  1.00 75.47           H  
ATOM   4043  HB3 PHE A 275      11.233 -17.359 -16.287  1.00 75.47           H  
ATOM   4044  O   PHE A 275      11.334 -20.837 -13.752  1.00 75.47           O  
ATOM   4045  CG  PHE A 275       9.572 -18.569 -15.711  1.00 75.47           C  
ATOM   4046  CD1 PHE A 275       9.198 -18.871 -17.035  1.00 75.47           C  
ATOM   4047  HD1 PHE A 275       9.868 -18.648 -17.853  1.00 75.47           H  
ATOM   4048  CD2 PHE A 275       8.689 -18.859 -14.654  1.00 75.47           C  
ATOM   4049  HD2 PHE A 275       8.960 -18.615 -13.637  1.00 75.47           H  
ATOM   4050  CE1 PHE A 275       7.948 -19.457 -17.301  1.00 75.47           C  
ATOM   4051  HE1 PHE A 275       7.658 -19.678 -18.318  1.00 75.47           H  
ATOM   4052  CE2 PHE A 275       7.442 -19.450 -14.920  1.00 75.47           C  
ATOM   4053  HE2 PHE A 275       6.754 -19.647 -14.110  1.00 75.47           H  
ATOM   4054  CZ  PHE A 275       7.068 -19.742 -16.243  1.00 75.47           C  
ATOM   4055  HZ  PHE A 275       6.099 -20.174 -16.446  1.00 75.47           H  
ATOM   4056  N   LEU A 276      12.159 -19.005 -12.704  1.00 83.18           N  
ATOM   4057  H   LEU A 276      12.491 -18.059 -12.828  1.00 83.18           H  
ATOM   4058  CA  LEU A 276      11.885 -19.433 -11.336  1.00 83.18           C  
ATOM   4059  HA  LEU A 276      11.700 -20.507 -11.323  1.00 83.18           H  
ATOM   4060  C   LEU A 276      10.630 -18.742 -10.810  1.00 83.18           C  
ATOM   4061  CB  LEU A 276      13.081 -19.131 -10.425  1.00 83.18           C  
ATOM   4062  HB2 LEU A 276      12.796 -19.355  -9.397  1.00 83.18           H  
ATOM   4063  HB3 LEU A 276      13.292 -18.063 -10.481  1.00 83.18           H  
ATOM   4064  O   LEU A 276      10.427 -17.542 -11.030  1.00 83.18           O  
ATOM   4065  CG  LEU A 276      14.365 -19.909 -10.753  1.00 83.18           C  
ATOM   4066  HG  LEU A 276      14.666 -19.726 -11.785  1.00 83.18           H  
ATOM   4067  CD1 LEU A 276      15.463 -19.415  -9.824  1.00 83.18           C  
ATOM   4068 HD11 LEU A 276      15.650 -18.354  -9.990  1.00 83.18           H  
ATOM   4069 HD12 LEU A 276      16.385 -19.968  -9.998  1.00 83.18           H  
ATOM   4070 HD13 LEU A 276      15.138 -19.572  -8.796  1.00 83.18           H  
ATOM   4071  CD2 LEU A 276      14.203 -21.414 -10.529  1.00 83.18           C  
ATOM   4072 HD21 LEU A 276      15.161 -21.915 -10.666  1.00 83.18           H  
ATOM   4073 HD22 LEU A 276      13.851 -21.608  -9.516  1.00 83.18           H  
ATOM   4074 HD23 LEU A 276      13.488 -21.819 -11.245  1.00 83.18           H  
ATOM   4075  N   PHE A 277       9.806 -19.496 -10.095  1.00 87.71           N  
ATOM   4076  H   PHE A 277      10.031 -20.469  -9.940  1.00 87.71           H  
ATOM   4077  CA  PHE A 277       8.544 -19.006  -9.563  1.00 87.71           C  
ATOM   4078  HA  PHE A 277       8.618 -17.924  -9.455  1.00 87.71           H  
ATOM   4079  C   PHE A 277       8.249 -19.566  -8.168  1.00 87.71           C  
ATOM   4080  CB  PHE A 277       7.420 -19.303 -10.568  1.00 87.71           C  
ATOM   4081  HB2 PHE A 277       7.688 -18.885 -11.539  1.00 87.71           H  
ATOM   4082  HB3 PHE A 277       6.520 -18.782 -10.243  1.00 87.71           H  
ATOM   4083  O   PHE A 277       8.725 -20.641  -7.795  1.00 87.71           O  
ATOM   4084  CG  PHE A 277       7.090 -20.775 -10.738  1.00 87.71           C  
ATOM   4085  CD1 PHE A 277       7.816 -21.581 -11.636  1.00 87.71           C  
ATOM   4086  HD1 PHE A 277       8.625 -21.159 -12.215  1.00 87.71           H  
ATOM   4087  CD2 PHE A 277       6.049 -21.345  -9.985  1.00 87.71           C  
ATOM   4088  HD2 PHE A 277       5.473 -20.729  -9.309  1.00 87.71           H  
ATOM   4089  CE1 PHE A 277       7.494 -22.944 -11.765  1.00 87.71           C  
ATOM   4090  HE1 PHE A 277       8.047 -23.584 -12.437  1.00 87.71           H  
ATOM   4091  CE2 PHE A 277       5.730 -22.706 -10.119  1.00 87.71           C  
ATOM   4092  HE2 PHE A 277       4.917 -23.123  -9.545  1.00 87.71           H  
ATOM   4093  CZ  PHE A 277       6.450 -23.507 -11.018  1.00 87.71           C  
ATOM   4094  HZ  PHE A 277       6.203 -24.552 -11.135  1.00 87.71           H  
ATOM   4095  N   LEU A 278       7.459 -18.817  -7.400  1.00 91.86           N  
ATOM   4096  H   LEU A 278       7.133 -17.937  -7.773  1.00 91.86           H  
ATOM   4097  CA  LEU A 278       6.932 -19.248  -6.109  1.00 91.86           C  
ATOM   4098  HA  LEU A 278       7.734 -19.706  -5.530  1.00 91.86           H  
ATOM   4099  C   LEU A 278       5.842 -20.297  -6.304  1.00 91.86           C  
ATOM   4100  CB  LEU A 278       6.358 -18.049  -5.335  1.00 91.86           C  
ATOM   4101  HB2 LEU A 278       5.807 -18.416  -4.469  1.00 91.86           H  
ATOM   4102  HB3 LEU A 278       5.648 -17.531  -5.980  1.00 91.86           H  
ATOM   4103  O   LEU A 278       4.875 -20.074  -7.031  1.00 91.86           O  
ATOM   4104  CG  LEU A 278       7.416 -17.051  -4.850  1.00 91.86           C  
ATOM   4105  HG  LEU A 278       8.041 -16.764  -5.696  1.00 91.86           H  
ATOM   4106  CD1 LEU A 278       6.733 -15.798  -4.303  1.00 91.86           C  
ATOM   4107 HD11 LEU A 278       7.483 -15.083  -3.965  1.00 91.86           H  
ATOM   4108 HD12 LEU A 278       6.134 -15.333  -5.087  1.00 91.86           H  
ATOM   4109 HD13 LEU A 278       6.085 -16.058  -3.466  1.00 91.86           H  
ATOM   4110  CD2 LEU A 278       8.296 -17.637  -3.742  1.00 91.86           C  
ATOM   4111 HD21 LEU A 278       9.027 -16.895  -3.420  1.00 91.86           H  
ATOM   4112 HD22 LEU A 278       7.679 -17.918  -2.888  1.00 91.86           H  
ATOM   4113 HD23 LEU A 278       8.830 -18.517  -4.099  1.00 91.86           H  
ATOM   4114  N   HIS A 279       5.984 -21.417  -5.609  1.00 93.19           N  
ATOM   4115  H   HIS A 279       6.817 -21.532  -5.049  1.00 93.19           H  
ATOM   4116  CA  HIS A 279       4.989 -22.470  -5.541  1.00 93.19           C  
ATOM   4117  HA  HIS A 279       4.124 -22.203  -6.148  1.00 93.19           H  
ATOM   4118  C   HIS A 279       4.520 -22.661  -4.103  1.00 93.19           C  
ATOM   4119  CB  HIS A 279       5.589 -23.753  -6.101  1.00 93.19           C  
ATOM   4120  HB2 HIS A 279       6.488 -24.007  -5.539  1.00 93.19           H  
ATOM   4121  HB3 HIS A 279       5.871 -23.587  -7.140  1.00 93.19           H  
ATOM   4122  O   HIS A 279       5.336 -22.846  -3.198  1.00 93.19           O  
ATOM   4123  CG  HIS A 279       4.619 -24.897  -6.033  1.00 93.19           C  
ATOM   4124  CD2 HIS A 279       4.683 -25.971  -5.191  1.00 93.19           C  
ATOM   4125  HD2 HIS A 279       5.442 -26.150  -4.445  1.00 93.19           H  
ATOM   4126  ND1 HIS A 279       3.468 -25.023  -6.775  1.00 93.19           N  
ATOM   4127  HD1 HIS A 279       3.012 -24.278  -7.283  1.00 93.19           H  
ATOM   4128  CE1 HIS A 279       2.870 -26.169  -6.418  1.00 93.19           C  
ATOM   4129  HE1 HIS A 279       1.904 -26.501  -6.768  1.00 93.19           H  
ATOM   4130  NE2 HIS A 279       3.617 -26.818  -5.509  1.00 93.19           N  
ATOM   4131  N   PHE A 280       3.207 -22.659  -3.907  1.00 94.13           N  
ATOM   4132  H   PHE A 280       2.596 -22.578  -4.707  1.00 94.13           H  
ATOM   4133  CA  PHE A 280       2.579 -22.720  -2.592  1.00 94.13           C  
ATOM   4134  HA  PHE A 280       3.250 -22.297  -1.845  1.00 94.13           H  
ATOM   4135  C   PHE A 280       2.304 -24.178  -2.218  1.00 94.13           C  
ATOM   4136  CB  PHE A 280       1.309 -21.855  -2.620  1.00 94.13           C  
ATOM   4137  HB2 PHE A 280       0.617 -22.244  -3.367  1.00 94.13           H  
ATOM   4138  HB3 PHE A 280       0.818 -21.929  -1.649  1.00 94.13           H  
ATOM   4139  O   PHE A 280       1.552 -24.857  -2.912  1.00 94.13           O  
ATOM   4140  CG  PHE A 280       1.589 -20.392  -2.921  1.00 94.13           C  
ATOM   4141  CD1 PHE A 280       1.752 -19.486  -1.860  1.00 94.13           C  
ATOM   4142  HD1 PHE A 280       1.622 -19.828  -0.844  1.00 94.13           H  
ATOM   4143  CD2 PHE A 280       1.736 -19.938  -4.248  1.00 94.13           C  
ATOM   4144  HD2 PHE A 280       1.596 -20.619  -5.075  1.00 94.13           H  
ATOM   4145  CE1 PHE A 280       2.097 -18.148  -2.114  1.00 94.13           C  
ATOM   4146  HE1 PHE A 280       2.237 -17.463  -1.290  1.00 94.13           H  
ATOM   4147  CE2 PHE A 280       2.082 -18.600  -4.504  1.00 94.13           C  
ATOM   4148  HE2 PHE A 280       2.205 -18.258  -5.521  1.00 94.13           H  
ATOM   4149  CZ  PHE A 280       2.276 -17.708  -3.436  1.00 94.13           C  
ATOM   4150  HZ  PHE A 280       2.564 -16.685  -3.629  1.00 94.13           H  
ATOM   4151  N   ALA A 281       2.913 -24.664  -1.139  1.00 93.98           N  
ATOM   4152  H   ALA A 281       3.499 -24.045  -0.598  1.00 93.98           H  
ATOM   4153  CA  ALA A 281       2.601 -25.967  -0.552  1.00 93.98           C  
ATOM   4154  HA  ALA A 281       2.332 -26.671  -1.340  1.00 93.98           H  
ATOM   4155  C   ALA A 281       1.405 -25.874   0.408  1.00 93.98           C  
ATOM   4156  CB  ALA A 281       3.855 -26.488   0.159  1.00 93.98           C  
ATOM   4157  HB1 ALA A 281       3.649 -27.472   0.581  1.00 93.98           H  
ATOM   4158  HB2 ALA A 281       4.680 -26.567  -0.549  1.00 93.98           H  
ATOM   4159  HB3 ALA A 281       4.135 -25.813   0.968  1.00 93.98           H  
ATOM   4160  O   ALA A 281       0.601 -26.794   0.484  1.00 93.98           O  
ATOM   4161  N   GLU A 282       1.273 -24.739   1.093  1.00 94.31           N  
ATOM   4162  H   GLU A 282       1.992 -24.036   1.001  1.00 94.31           H  
ATOM   4163  CA  GLU A 282       0.163 -24.417   1.988  1.00 94.31           C  
ATOM   4164  HA  GLU A 282      -0.742 -24.920   1.645  1.00 94.31           H  
ATOM   4165  C   GLU A 282      -0.057 -22.901   1.969  1.00 94.31           C  
ATOM   4166  CB  GLU A 282       0.489 -24.917   3.404  1.00 94.31           C  
ATOM   4167  HB2 GLU A 282       0.734 -25.977   3.346  1.00 94.31           H  
ATOM   4168  HB3 GLU A 282       1.360 -24.377   3.774  1.00 94.31           H  
ATOM   4169  O   GLU A 282       0.899 -22.137   1.835  1.00 94.31           O  
ATOM   4170  CG  GLU A 282      -0.671 -24.736   4.398  1.00 94.31           C  
ATOM   4171  HG2 GLU A 282      -0.893 -23.674   4.497  1.00 94.31           H  
ATOM   4172  HG3 GLU A 282      -1.556 -25.229   3.997  1.00 94.31           H  
ATOM   4173  CD  GLU A 282      -0.362 -25.302   5.796  1.00 94.31           C  
ATOM   4174  OE1 GLU A 282      -1.268 -25.228   6.663  1.00 94.31           O  
ATOM   4175  OE2 GLU A 282       0.765 -25.789   6.018  1.00 94.31           O  
ATOM   4176  N   ALA A 283      -1.307 -22.456   2.073  1.00 94.95           N  
ATOM   4177  H   ALA A 283      -2.048 -23.129   2.211  1.00 94.95           H  
ATOM   4178  CA  ALA A 283      -1.669 -21.049   2.182  1.00 94.95           C  
ATOM   4179  HA  ALA A 283      -0.870 -20.517   2.698  1.00 94.95           H  
ATOM   4180  C   ALA A 283      -2.955 -20.916   2.999  1.00 94.95           C  
ATOM   4181  CB  ALA A 283      -1.830 -20.438   0.785  1.00 94.95           C  
ATOM   4182  HB1 ALA A 283      -2.073 -19.380   0.881  1.00 94.95           H  
ATOM   4183  HB2 ALA A 283      -2.634 -20.940   0.247  1.00 94.95           H  
ATOM   4184  HB3 ALA A 283      -0.898 -20.536   0.230  1.00 94.95           H  
ATOM   4185  O   ALA A 283      -3.970 -21.522   2.655  1.00 94.95           O  
ATOM   4186  N   LYS A 284      -2.911 -20.112   4.060  1.00 95.04           N  
ATOM   4187  H   LYS A 284      -2.041 -19.634   4.250  1.00 95.04           H  
ATOM   4188  CA  LYS A 284      -4.002 -19.910   5.016  1.00 95.04           C  
ATOM   4189  HA  LYS A 284      -4.945 -20.227   4.571  1.00 95.04           H  
ATOM   4190  C   LYS A 284      -4.134 -18.443   5.384  1.00 95.04           C  
ATOM   4191  CB  LYS A 284      -3.748 -20.749   6.275  1.00 95.04           C  
ATOM   4192  HB2 LYS A 284      -4.432 -20.436   7.063  1.00 95.04           H  
ATOM   4193  HB3 LYS A 284      -2.726 -20.590   6.618  1.00 95.04           H  
ATOM   4194  O   LYS A 284      -3.156 -17.698   5.360  1.00 95.04           O  
ATOM   4195  CG  LYS A 284      -3.981 -22.237   5.998  1.00 95.04           C  
ATOM   4196  HG2 LYS A 284      -5.023 -22.384   5.716  1.00 95.04           H  
ATOM   4197  HG3 LYS A 284      -3.338 -22.581   5.188  1.00 95.04           H  
ATOM   4198  CD  LYS A 284      -3.667 -23.058   7.243  1.00 95.04           C  
ATOM   4199  HD2 LYS A 284      -2.593 -23.034   7.423  1.00 95.04           H  
ATOM   4200  HD3 LYS A 284      -4.191 -22.645   8.105  1.00 95.04           H  
ATOM   4201  CE  LYS A 284      -4.136 -24.489   7.006  1.00 95.04           C  
ATOM   4202  HE2 LYS A 284      -5.226 -24.504   7.022  1.00 95.04           H  
ATOM   4203  HE3 LYS A 284      -3.789 -24.818   6.026  1.00 95.04           H  
ATOM   4204  NZ  LYS A 284      -3.588 -25.375   8.043  1.00 95.04           N  
ATOM   4205  HZ1 LYS A 284      -3.842 -25.016   8.952  1.00 95.04           H  
ATOM   4206  HZ2 LYS A 284      -2.589 -25.396   7.897  1.00 95.04           H  
ATOM   4207  HZ3 LYS A 284      -3.948 -26.311   7.920  1.00 95.04           H  
ATOM   4208  N   VAL A 285      -5.348 -18.049   5.752  1.00 95.89           N  
ATOM   4209  H   VAL A 285      -6.073 -18.748   5.823  1.00 95.89           H  
ATOM   4210  CA  VAL A 285      -5.612 -16.738   6.348  1.00 95.89           C  
ATOM   4211  HA  VAL A 285      -4.741 -16.097   6.212  1.00 95.89           H  
ATOM   4212  C   VAL A 285      -5.826 -16.935   7.839  1.00 95.89           C  
ATOM   4213  CB  VAL A 285      -6.802 -16.026   5.688  1.00 95.89           C  
ATOM   4214  HB  VAL A 285      -7.697 -16.636   5.814  1.00 95.89           H  
ATOM   4215  O   VAL A 285      -6.683 -17.721   8.237  1.00 95.89           O  
ATOM   4216  CG1 VAL A 285      -7.054 -14.653   6.321  1.00 95.89           C  
ATOM   4217 HG11 VAL A 285      -7.842 -14.129   5.780  1.00 95.89           H  
ATOM   4218 HG12 VAL A 285      -6.144 -14.053   6.294  1.00 95.89           H  
ATOM   4219 HG13 VAL A 285      -7.367 -14.765   7.359  1.00 95.89           H  
ATOM   4220  CG2 VAL A 285      -6.549 -15.827   4.186  1.00 95.89           C  
ATOM   4221 HG21 VAL A 285      -7.361 -15.249   3.745  1.00 95.89           H  
ATOM   4222 HG22 VAL A 285      -5.607 -15.300   4.035  1.00 95.89           H  
ATOM   4223 HG23 VAL A 285      -6.502 -16.795   3.688  1.00 95.89           H  
ATOM   4224  N   TRP A 286      -5.059 -16.221   8.648  1.00 96.13           N  
ATOM   4225  H   TRP A 286      -4.438 -15.539   8.236  1.00 96.13           H  
ATOM   4226  CA  TRP A 286      -5.145 -16.229  10.101  1.00 96.13           C  
ATOM   4227  HA  TRP A 286      -5.870 -16.978  10.421  1.00 96.13           H  
ATOM   4228  C   TRP A 286      -5.622 -14.873  10.601  1.00 96.13           C  
ATOM   4229  CB  TRP A 286      -3.789 -16.607  10.697  1.00 96.13           C  
ATOM   4230  HB2 TRP A 286      -3.033 -15.906  10.344  1.00 96.13           H  
ATOM   4231  HB3 TRP A 286      -3.844 -16.512  11.782  1.00 96.13           H  
ATOM   4232  O   TRP A 286      -5.387 -13.848   9.967  1.00 96.13           O  
ATOM   4233  CG  TRP A 286      -3.359 -18.003  10.378  1.00 96.13           C  
ATOM   4234  CD1 TRP A 286      -2.520 -18.364   9.383  1.00 96.13           C  
ATOM   4235  HD1 TRP A 286      -2.054 -17.665   8.705  1.00 96.13           H  
ATOM   4236  CD2 TRP A 286      -3.774 -19.243  11.021  1.00 96.13           C  
ATOM   4237  CE2 TRP A 286      -3.130 -20.332  10.363  1.00 96.13           C  
ATOM   4238  CE3 TRP A 286      -4.635 -19.553  12.094  1.00 96.13           C  
ATOM   4239  HE3 TRP A 286      -5.139 -18.743  12.600  1.00 96.13           H  
ATOM   4240  NE1 TRP A 286      -2.364 -19.738   9.382  1.00 96.13           N  
ATOM   4241  HE1 TRP A 286      -1.752 -20.230   8.747  1.00 96.13           H  
ATOM   4242  CH2 TRP A 286      -4.215 -21.940  11.809  1.00 96.13           C  
ATOM   4243  HH2 TRP A 286      -4.419 -22.963  12.088  1.00 96.13           H  
ATOM   4244  CZ2 TRP A 286      -3.336 -21.664  10.747  1.00 96.13           C  
ATOM   4245  HZ2 TRP A 286      -2.843 -22.467  10.221  1.00 96.13           H  
ATOM   4246  CZ3 TRP A 286      -4.853 -20.886  12.488  1.00 96.13           C  
ATOM   4247  HZ3 TRP A 286      -5.535 -21.106  13.296  1.00 96.13           H  
ATOM   4248  N   PHE A 287      -6.313 -14.865  11.733  1.00 95.53           N  
ATOM   4249  H   PHE A 287      -6.543 -15.745  12.173  1.00 95.53           H  
ATOM   4250  CA  PHE A 287      -6.712 -13.638  12.410  1.00 95.53           C  
ATOM   4251  HA  PHE A 287      -5.932 -12.894  12.251  1.00 95.53           H  
ATOM   4252  C   PHE A 287      -6.806 -13.858  13.915  1.00 95.53           C  
ATOM   4253  CB  PHE A 287      -8.012 -13.079  11.812  1.00 95.53           C  
ATOM   4254  HB2 PHE A 287      -7.861 -12.902  10.748  1.00 95.53           H  
ATOM   4255  HB3 PHE A 287      -8.211 -12.108  12.265  1.00 95.53           H  
ATOM   4256  O   PHE A 287      -6.932 -14.992  14.390  1.00 95.53           O  
ATOM   4257  CG  PHE A 287      -9.229 -13.966  11.982  1.00 95.53           C  
ATOM   4258  CD1 PHE A 287      -9.389 -15.110  11.176  1.00 95.53           C  
ATOM   4259  HD1 PHE A 287      -8.636 -15.370  10.446  1.00 95.53           H  
ATOM   4260  CD2 PHE A 287     -10.212 -13.642  12.934  1.00 95.53           C  
ATOM   4261  HD2 PHE A 287     -10.090 -12.769  13.559  1.00 95.53           H  
ATOM   4262  CE1 PHE A 287     -10.524 -15.924  11.320  1.00 95.53           C  
ATOM   4263  HE1 PHE A 287     -10.636 -16.807  10.708  1.00 95.53           H  
ATOM   4264  CE2 PHE A 287     -11.359 -14.446  13.063  1.00 95.53           C  
ATOM   4265  HE2 PHE A 287     -12.131 -14.187  13.772  1.00 95.53           H  
ATOM   4266  CZ  PHE A 287     -11.511 -15.587  12.258  1.00 95.53           C  
ATOM   4267  HZ  PHE A 287     -12.386 -16.212  12.363  1.00 95.53           H  
ATOM   4268  N   LYS A 288      -6.730 -12.765  14.677  1.00 93.51           N  
ATOM   4269  H   LYS A 288      -6.666 -11.863  14.226  1.00 93.51           H  
ATOM   4270  CA  LYS A 288      -6.839 -12.797  16.136  1.00 93.51           C  
ATOM   4271  HA  LYS A 288      -6.832 -13.834  16.472  1.00 93.51           H  
ATOM   4272  C   LYS A 288      -8.167 -12.203  16.567  1.00 93.51           C  
ATOM   4273  CB  LYS A 288      -5.647 -12.097  16.805  1.00 93.51           C  
ATOM   4274  HB2 LYS A 288      -5.611 -11.058  16.478  1.00 93.51           H  
ATOM   4275  HB3 LYS A 288      -5.792 -12.107  17.885  1.00 93.51           H  
ATOM   4276  O   LYS A 288      -8.592 -11.162  16.064  1.00 93.51           O  
ATOM   4277  CG  LYS A 288      -4.320 -12.802  16.480  1.00 93.51           C  
ATOM   4278  HG2 LYS A 288      -4.331 -13.804  16.909  1.00 93.51           H  
ATOM   4279  HG3 LYS A 288      -4.206 -12.889  15.399  1.00 93.51           H  
ATOM   4280  CD  LYS A 288      -3.117 -12.023  17.023  1.00 93.51           C  
ATOM   4281  HD2 LYS A 288      -3.173 -11.958  18.110  1.00 93.51           H  
ATOM   4282  HD3 LYS A 288      -3.136 -11.018  16.601  1.00 93.51           H  
ATOM   4283  CE  LYS A 288      -1.826 -12.735  16.600  1.00 93.51           C  
ATOM   4284  HE2 LYS A 288      -1.925 -13.022  15.553  1.00 93.51           H  
ATOM   4285  HE3 LYS A 288      -1.715 -13.649  17.184  1.00 93.51           H  
ATOM   4286  NZ  LYS A 288      -0.632 -11.865  16.741  1.00 93.51           N  
ATOM   4287  HZ1 LYS A 288      -0.721 -11.065  16.131  1.00 93.51           H  
ATOM   4288  HZ2 LYS A 288       0.194 -12.350  16.422  1.00 93.51           H  
ATOM   4289  HZ3 LYS A 288      -0.500 -11.546  17.690  1.00 93.51           H  
ATOM   4290  N   THR A 289      -8.801 -12.857  17.528  1.00 91.08           N  
ATOM   4291  H   THR A 289      -8.412 -13.725  17.869  1.00 91.08           H  
ATOM   4292  CA  THR A 289      -9.994 -12.350  18.196  1.00 91.08           C  
ATOM   4293  HA  THR A 289     -10.216 -11.362  17.794  1.00 91.08           H  
ATOM   4294  C   THR A 289      -9.752 -12.177  19.683  1.00 91.08           C  
ATOM   4295  CB  THR A 289     -11.230 -13.226  17.966  1.00 91.08           C  
ATOM   4296  HB  THR A 289     -12.067 -12.768  18.493  1.00 91.08           H  
ATOM   4297  O   THR A 289      -8.941 -12.881  20.288  1.00 91.08           O  
ATOM   4298  CG2 THR A 289     -11.598 -13.350  16.492  1.00 91.08           C  
ATOM   4299 HG21 THR A 289     -12.520 -13.924  16.398  1.00 91.08           H  
ATOM   4300 HG22 THR A 289     -11.758 -12.354  16.081  1.00 91.08           H  
ATOM   4301 HG23 THR A 289     -10.797 -13.848  15.946  1.00 91.08           H  
ATOM   4302  OG1 THR A 289     -11.044 -14.527  18.459  1.00 91.08           O  
ATOM   4303  HG1 THR A 289     -11.920 -14.855  18.677  1.00 91.08           H  
ATOM   4304  N   VAL A 290     -10.480 -11.243  20.283  1.00 86.73           N  
ATOM   4305  H   VAL A 290     -11.084 -10.666  19.714  1.00 86.73           H  
ATOM   4306  CA  VAL A 290     -10.538 -11.067  21.732  1.00 86.73           C  
ATOM   4307  HA  VAL A 290      -9.882 -11.796  22.208  1.00 86.73           H  
ATOM   4308  C   VAL A 290     -11.941 -11.343  22.239  1.00 86.73           C  
ATOM   4309  CB  VAL A 290     -10.046  -9.682  22.169  1.00 86.73           C  
ATOM   4310  HB  VAL A 290     -10.119  -9.667  23.256  1.00 86.73           H  
ATOM   4311  O   VAL A 290     -12.914 -10.911  21.627  1.00 86.73           O  
ATOM   4312  CG1 VAL A 290      -8.575  -9.491  21.796  1.00 86.73           C  
ATOM   4313 HG11 VAL A 290      -8.139  -8.697  22.402  1.00 86.73           H  
ATOM   4314 HG12 VAL A 290      -8.494  -9.224  20.742  1.00 86.73           H  
ATOM   4315 HG13 VAL A 290      -8.026 -10.419  21.954  1.00 86.73           H  
ATOM   4316  CG2 VAL A 290     -10.848  -8.504  21.598  1.00 86.73           C  
ATOM   4317 HG21 VAL A 290     -11.888  -8.560  21.921  1.00 86.73           H  
ATOM   4318 HG22 VAL A 290     -10.430  -7.566  21.964  1.00 86.73           H  
ATOM   4319 HG23 VAL A 290     -10.811  -8.504  20.509  1.00 86.73           H  
ATOM   4320  N   THR A 291     -12.058 -12.062  23.355  1.00 86.12           N  
ATOM   4321  H   THR A 291     -11.215 -12.384  23.807  1.00 86.12           H  
ATOM   4322  CA  THR A 291     -13.357 -12.281  24.009  1.00 86.12           C  
ATOM   4323  HA  THR A 291     -14.134 -12.372  23.250  1.00 86.12           H  
ATOM   4324  C   THR A 291     -13.698 -11.098  24.896  1.00 86.12           C  
ATOM   4325  CB  THR A 291     -13.378 -13.571  24.827  1.00 86.12           C  
ATOM   4326  HB  THR A 291     -12.553 -13.572  25.540  1.00 86.12           H  
ATOM   4327  O   THR A 291     -12.987 -10.842  25.868  1.00 86.12           O  
ATOM   4328  CG2 THR A 291     -14.695 -13.789  25.573  1.00 86.12           C  
ATOM   4329 HG21 THR A 291     -15.530 -13.709  24.878  1.00 86.12           H  
ATOM   4330 HG22 THR A 291     -14.697 -14.782  26.023  1.00 86.12           H  
ATOM   4331 HG23 THR A 291     -14.815 -13.045  26.361  1.00 86.12           H  
ATOM   4332  OG1 THR A 291     -13.254 -14.663  23.958  1.00 86.12           O  
ATOM   4333  HG1 THR A 291     -12.393 -14.621  23.535  1.00 86.12           H  
ATOM   4334  N   ILE A 292     -14.807 -10.433  24.587  1.00 79.88           N  
ATOM   4335  H   ILE A 292     -15.367 -10.781  23.821  1.00 79.88           H  
ATOM   4336  CA  ILE A 292     -15.343  -9.286  25.317  1.00 79.88           C  
ATOM   4337  HA  ILE A 292     -14.515  -8.651  25.632  1.00 79.88           H  
ATOM   4338  C   ILE A 292     -16.070  -9.769  26.576  1.00 79.88           C  
ATOM   4339  CB  ILE A 292     -16.268  -8.462  24.391  1.00 79.88           C  
ATOM   4340  HB  ILE A 292     -17.133  -9.077  24.142  1.00 79.88           H  
ATOM   4341  O   ILE A 292     -16.836 -10.737  26.539  1.00 79.88           O  
ATOM   4342  CG1 ILE A 292     -15.596  -8.067  23.052  1.00 79.88           C  
ATOM   4343 HG12 ILE A 292     -15.395  -8.966  22.470  1.00 79.88           H  
ATOM   4344 HG13 ILE A 292     -16.298  -7.469  22.471  1.00 79.88           H  
ATOM   4345  CG2 ILE A 292     -16.790  -7.207  25.111  1.00 79.88           C  
ATOM   4346 HG21 ILE A 292     -15.965  -6.627  25.524  1.00 79.88           H  
ATOM   4347 HG22 ILE A 292     -17.462  -7.492  25.920  1.00 79.88           H  
ATOM   4348 HG23 ILE A 292     -17.350  -6.580  24.417  1.00 79.88           H  
ATOM   4349  CD1 ILE A 292     -14.287  -7.277  23.188  1.00 79.88           C  
ATOM   4350 HD11 ILE A 292     -14.453  -6.352  23.740  1.00 79.88           H  
ATOM   4351 HD12 ILE A 292     -13.917  -7.026  22.194  1.00 79.88           H  
ATOM   4352 HD13 ILE A 292     -13.532  -7.876  23.697  1.00 79.88           H  
ATOM   4353  N   GLN A 293     -15.826  -9.108  27.709  1.00 74.93           N  
ATOM   4354  H   GLN A 293     -15.187  -8.326  27.691  1.00 74.93           H  
ATOM   4355  CA  GLN A 293     -16.494  -9.449  28.965  1.00 74.93           C  
ATOM   4356  HA  GLN A 293     -16.338 -10.515  29.129  1.00 74.93           H  
ATOM   4357  C   GLN A 293     -18.006  -9.152  28.903  1.00 74.93           C  
ATOM   4358  CB  GLN A 293     -15.855  -8.693  30.133  1.00 74.93           C  
ATOM   4359  HB2 GLN A 293     -15.823  -7.631  29.889  1.00 74.93           H  
ATOM   4360  HB3 GLN A 293     -16.480  -8.820  31.017  1.00 74.93           H  
ATOM   4361  O   GLN A 293     -18.399  -8.115  28.366  1.00 74.93           O  
ATOM   4362  CG  GLN A 293     -14.433  -9.171  30.462  1.00 74.93           C  
ATOM   4363  HG2 GLN A 293     -13.853  -9.269  29.544  1.00 74.93           H  
ATOM   4364  HG3 GLN A 293     -13.949  -8.416  31.081  1.00 74.93           H  
ATOM   4365  CD  GLN A 293     -14.353 -10.504  31.196  1.00 74.93           C  
ATOM   4366  NE2 GLN A 293     -13.154 -10.965  31.474  1.00 74.93           N  
ATOM   4367 HE21 GLN A 293     -13.104 -11.780  32.068  1.00 74.93           H  
ATOM   4368 HE22 GLN A 293     -12.346 -10.404  31.243  1.00 74.93           H  
ATOM   4369  OE1 GLN A 293     -15.330 -11.160  31.532  1.00 74.93           O  
ATOM   4370  N   PRO A 294     -18.871  -9.994  29.506  1.00 75.53           N  
ATOM   4371  CA  PRO A 294     -20.326  -9.848  29.407  1.00 75.53           C  
ATOM   4372  HA  PRO A 294     -20.612 -10.051  28.374  1.00 75.53           H  
ATOM   4373  C   PRO A 294     -20.877  -8.471  29.804  1.00 75.53           C  
ATOM   4374  CB  PRO A 294     -20.909 -10.952  30.291  1.00 75.53           C  
ATOM   4375  HB2 PRO A 294     -21.875 -11.294  29.920  1.00 75.53           H  
ATOM   4376  HB3 PRO A 294     -20.996 -10.607  31.321  1.00 75.53           H  
ATOM   4377  O   PRO A 294     -21.763  -7.955  29.133  1.00 75.53           O  
ATOM   4378  CG  PRO A 294     -19.849 -12.046  30.210  1.00 75.53           C  
ATOM   4379  HG2 PRO A 294     -19.884 -12.710  31.074  1.00 75.53           H  
ATOM   4380  HG3 PRO A 294     -19.977 -12.610  29.286  1.00 75.53           H  
ATOM   4381  CD  PRO A 294     -18.543 -11.259  30.153  1.00 75.53           C  
ATOM   4382  HD2 PRO A 294     -18.175 -11.068  31.160  1.00 75.53           H  
ATOM   4383  HD3 PRO A 294     -17.811 -11.834  29.584  1.00 75.53           H  
ATOM   4384  N   PHE A 295     -20.329  -7.843  30.850  1.00 69.96           N  
ATOM   4385  H   PHE A 295     -19.563  -8.284  31.339  1.00 69.96           H  
ATOM   4386  CA  PHE A 295     -20.788  -6.529  31.324  1.00 69.96           C  
ATOM   4387  HA  PHE A 295     -21.872  -6.559  31.430  1.00 69.96           H  
ATOM   4388  C   PHE A 295     -20.481  -5.381  30.345  1.00 69.96           C  
ATOM   4389  CB  PHE A 295     -20.182  -6.246  32.708  1.00 69.96           C  
ATOM   4390  HB2 PHE A 295     -20.650  -5.346  33.108  1.00 69.96           H  
ATOM   4391  HB3 PHE A 295     -20.440  -7.063  33.381  1.00 69.96           H  
ATOM   4392  O   PHE A 295     -21.079  -4.317  30.444  1.00 69.96           O  
ATOM   4393  CG  PHE A 295     -18.675  -6.046  32.712  1.00 69.96           C  
ATOM   4394  CD1 PHE A 295     -17.813  -7.128  32.978  1.00 69.96           C  
ATOM   4395  HD1 PHE A 295     -18.220  -8.103  33.204  1.00 69.96           H  
ATOM   4396  CD2 PHE A 295     -18.132  -4.772  32.455  1.00 69.96           C  
ATOM   4397  HD2 PHE A 295     -18.787  -3.935  32.264  1.00 69.96           H  
ATOM   4398  CE1 PHE A 295     -16.419  -6.939  32.968  1.00 69.96           C  
ATOM   4399  HE1 PHE A 295     -15.757  -7.766  33.180  1.00 69.96           H  
ATOM   4400  CE2 PHE A 295     -16.738  -4.586  32.445  1.00 69.96           C  
ATOM   4401  HE2 PHE A 295     -16.327  -3.606  32.251  1.00 69.96           H  
ATOM   4402  CZ  PHE A 295     -15.881  -5.672  32.687  1.00 69.96           C  
ATOM   4403  HZ  PHE A 295     -14.810  -5.529  32.672  1.00 69.96           H  
ATOM   4404  N   GLN A 296     -19.560  -5.578  29.396  1.00 69.34           N  
ATOM   4405  H   GLN A 296     -19.109  -6.479  29.326  1.00 69.34           H  
ATOM   4406  CA  GLN A 296     -19.247  -4.585  28.364  1.00 69.34           C  
ATOM   4407  HA  GLN A 296     -19.395  -3.584  28.771  1.00 69.34           H  
ATOM   4408  C   GLN A 296     -20.157  -4.700  27.141  1.00 69.34           C  
ATOM   4409  CB  GLN A 296     -17.784  -4.711  27.933  1.00 69.34           C  
ATOM   4410  HB2 GLN A 296     -17.587  -3.972  27.157  1.00 69.34           H  
ATOM   4411  HB3 GLN A 296     -17.603  -5.702  27.517  1.00 69.34           H  
ATOM   4412  O   GLN A 296     -20.220  -3.768  26.344  1.00 69.34           O  
ATOM   4413  CG  GLN A 296     -16.822  -4.461  29.096  1.00 69.34           C  
ATOM   4414  HG2 GLN A 296     -17.125  -3.554  29.618  1.00 69.34           H  
ATOM   4415  HG3 GLN A 296     -16.861  -5.300  29.791  1.00 69.34           H  
ATOM   4416  CD  GLN A 296     -15.393  -4.306  28.609  1.00 69.34           C  
ATOM   4417  NE2 GLN A 296     -14.654  -3.367  29.156  1.00 69.34           N  
ATOM   4418 HE21 GLN A 296     -13.755  -3.196  28.728  1.00 69.34           H  
ATOM   4419 HE22 GLN A 296     -15.037  -2.732  29.841  1.00 69.34           H  
ATOM   4420  OE1 GLN A 296     -14.926  -5.006  27.727  1.00 69.34           O  
ATOM   4421  N   LEU A 297     -20.879  -5.816  26.990  1.00 68.50           N  
ATOM   4422  H   LEU A 297     -20.834  -6.526  27.706  1.00 68.50           H  
ATOM   4423  CA  LEU A 297     -21.750  -6.047  25.834  1.00 68.50           C  
ATOM   4424  HA  LEU A 297     -21.163  -5.932  24.923  1.00 68.50           H  
ATOM   4425  C   LEU A 297     -22.887  -5.017  25.759  1.00 68.50           C  
ATOM   4426  CB  LEU A 297     -22.327  -7.474  25.892  1.00 68.50           C  
ATOM   4427  HB2 LEU A 297     -22.956  -7.623  25.014  1.00 68.50           H  
ATOM   4428  HB3 LEU A 297     -22.969  -7.546  26.769  1.00 68.50           H  
ATOM   4429  O   LEU A 297     -23.285  -4.633  24.661  1.00 68.50           O  
ATOM   4430  CG  LEU A 297     -21.291  -8.612  25.950  1.00 68.50           C  
ATOM   4431  HG  LEU A 297     -20.641  -8.472  26.814  1.00 68.50           H  
ATOM   4432  CD1 LEU A 297     -22.015  -9.954  26.084  1.00 68.50           C  
ATOM   4433 HD11 LEU A 297     -22.622  -9.946  26.989  1.00 68.50           H  
ATOM   4434 HD12 LEU A 297     -22.665 -10.115  25.224  1.00 68.50           H  
ATOM   4435 HD13 LEU A 297     -21.287 -10.762  26.147  1.00 68.50           H  
ATOM   4436  CD2 LEU A 297     -20.409  -8.695  24.710  1.00 68.50           C  
ATOM   4437 HD21 LEU A 297     -19.656  -9.471  24.850  1.00 68.50           H  
ATOM   4438 HD22 LEU A 297     -19.897  -7.746  24.547  1.00 68.50           H  
ATOM   4439 HD23 LEU A 297     -21.031  -8.943  23.850  1.00 68.50           H  
ATOM   4440  N   GLU A 298     -23.369  -4.553  26.916  1.00 66.30           N  
ATOM   4441  H   GLU A 298     -23.009  -4.950  27.772  1.00 66.30           H  
ATOM   4442  CA  GLU A 298     -24.407  -3.519  27.043  1.00 66.30           C  
ATOM   4443  HA  GLU A 298     -25.193  -3.703  26.311  1.00 66.30           H  
ATOM   4444  C   GLU A 298     -23.877  -2.098  26.780  1.00 66.30           C  
ATOM   4445  CB  GLU A 298     -25.028  -3.586  28.450  1.00 66.30           C  
ATOM   4446  HB2 GLU A 298     -24.241  -3.438  29.190  1.00 66.30           H  
ATOM   4447  HB3 GLU A 298     -25.752  -2.777  28.545  1.00 66.30           H  
ATOM   4448  O   GLU A 298     -24.655  -1.204  26.454  1.00 66.30           O  
ATOM   4449  CG  GLU A 298     -25.746  -4.919  28.726  1.00 66.30           C  
ATOM   4450  HG2 GLU A 298     -26.500  -5.070  27.954  1.00 66.30           H  
ATOM   4451  HG3 GLU A 298     -25.024  -5.733  28.651  1.00 66.30           H  
ATOM   4452  CD  GLU A 298     -26.419  -4.986  30.109  1.00 66.30           C  
ATOM   4453  OE1 GLU A 298     -27.074  -6.021  30.368  1.00 66.30           O  
ATOM   4454  OE2 GLU A 298     -26.278  -4.027  30.900  1.00 66.30           O  
ATOM   4455  N   LEU A 299     -22.559  -1.889  26.886  1.00 67.22           N  
ATOM   4456  H   LEU A 299     -21.971  -2.687  27.082  1.00 67.22           H  
ATOM   4457  CA  LEU A 299     -21.894  -0.599  26.657  1.00 67.22           C  
ATOM   4458  HA  LEU A 299     -22.595   0.205  26.886  1.00 67.22           H  
ATOM   4459  C   LEU A 299     -21.475  -0.393  25.194  1.00 67.22           C  
ATOM   4460  CB  LEU A 299     -20.675  -0.478  27.592  1.00 67.22           C  
ATOM   4461  HB2 LEU A 299     -19.979  -1.282  27.353  1.00 67.22           H  
ATOM   4462  HB3 LEU A 299     -20.170   0.465  27.382  1.00 67.22           H  
ATOM   4463  O   LEU A 299     -20.954   0.664  24.833  1.00 67.22           O  
ATOM   4464  CG  LEU A 299     -20.993  -0.529  29.097  1.00 67.22           C  
ATOM   4465  HG  LEU A 299     -21.504  -1.462  29.335  1.00 67.22           H  
ATOM   4466  CD1 LEU A 299     -19.685  -0.486  29.889  1.00 67.22           C  
ATOM   4467 HD11 LEU A 299     -19.904  -0.563  30.954  1.00 67.22           H  
ATOM   4468 HD12 LEU A 299     -19.054  -1.327  29.600  1.00 67.22           H  
ATOM   4469 HD13 LEU A 299     -19.158   0.448  29.692  1.00 67.22           H  
ATOM   4470  CD2 LEU A 299     -21.865   0.647  29.544  1.00 67.22           C  
ATOM   4471 HD21 LEU A 299     -21.395   1.592  29.271  1.00 67.22           H  
ATOM   4472 HD22 LEU A 299     -22.846   0.578  29.075  1.00 67.22           H  
ATOM   4473 HD23 LEU A 299     -22.005   0.608  30.624  1.00 67.22           H  
ATOM   4474  N   GLU A 300     -21.664  -1.400  24.341  1.00 68.73           N  
ATOM   4475  H   GLU A 300     -22.107  -2.242  24.678  1.00 68.73           H  
ATOM   4476  CA  GLU A 300     -21.307  -1.301  22.931  1.00 68.73           C  
ATOM   4477  HA  GLU A 300     -20.275  -0.955  22.875  1.00 68.73           H  
ATOM   4478  C   GLU A 300     -22.207  -0.286  22.204  1.00 68.73           C  
ATOM   4479  CB  GLU A 300     -21.362  -2.678  22.274  1.00 68.73           C  
ATOM   4480  HB2 GLU A 300     -20.872  -3.409  22.917  1.00 68.73           H  
ATOM   4481  HB3 GLU A 300     -22.411  -2.956  22.167  1.00 68.73           H  
ATOM   4482  O   GLU A 300     -23.438  -0.339  22.241  1.00 68.73           O  
ATOM   4483  CG  GLU A 300     -20.661  -2.689  20.899  1.00 68.73           C  
ATOM   4484  HG2 GLU A 300     -21.023  -1.854  20.300  1.00 68.73           H  
ATOM   4485  HG3 GLU A 300     -19.588  -2.566  21.048  1.00 68.73           H  
ATOM   4486  CD  GLU A 300     -20.935  -3.983  20.129  1.00 68.73           C  
ATOM   4487  OE1 GLU A 300     -20.457  -4.157  18.986  1.00 68.73           O  
ATOM   4488  OE2 GLU A 300     -21.733  -4.799  20.644  1.00 68.73           O  
ATOM   4489  N   GLN A 301     -21.573   0.635  21.492  1.00 69.11           N  
ATOM   4490  H   GLN A 301     -20.578   0.516  21.363  1.00 69.11           H  
ATOM   4491  CA  GLN A 301     -22.186   1.686  20.708  1.00 69.11           C  
ATOM   4492  HA  GLN A 301     -22.963   2.158  21.309  1.00 69.11           H  
ATOM   4493  C   GLN A 301     -22.827   1.067  19.474  1.00 69.11           C  
ATOM   4494  CB  GLN A 301     -21.155   2.757  20.293  1.00 69.11           C  
ATOM   4495  HB2 GLN A 301     -20.322   2.270  19.786  1.00 69.11           H  
ATOM   4496  HB3 GLN A 301     -21.621   3.428  19.571  1.00 69.11           H  
ATOM   4497  O   GLN A 301     -22.345   0.100  18.884  1.00 69.11           O  
ATOM   4498  CG  GLN A 301     -20.641   3.620  21.463  1.00 69.11           C  
ATOM   4499  HG2 GLN A 301     -20.329   2.993  22.299  1.00 69.11           H  
ATOM   4500  HG3 GLN A 301     -21.459   4.245  21.821  1.00 69.11           H  
ATOM   4501  CD  GLN A 301     -19.473   4.531  21.076  1.00 69.11           C  
ATOM   4502  NE2 GLN A 301     -18.989   5.350  21.982  1.00 69.11           N  
ATOM   4503 HE21 GLN A 301     -18.181   5.882  21.691  1.00 69.11           H  
ATOM   4504 HE22 GLN A 301     -19.313   5.332  22.939  1.00 69.11           H  
ATOM   4505  OE1 GLN A 301     -18.990   4.555  19.959  1.00 69.11           O  
ATOM   4506  N   ARG A 302     -23.928   1.676  19.042  1.00 79.30           N  
ATOM   4507  H   ARG A 302     -24.275   2.460  19.575  1.00 79.30           H  
ATOM   4508  CA  ARG A 302     -24.614   1.271  17.811  1.00 79.30           C  
ATOM   4509  HA  ARG A 302     -24.634   0.182  17.760  1.00 79.30           H  
ATOM   4510  C   ARG A 302     -23.887   1.716  16.545  1.00 79.30           C  
ATOM   4511  CB  ARG A 302     -26.048   1.801  17.819  1.00 79.30           C  
ATOM   4512  HB2 ARG A 302     -26.516   1.554  16.865  1.00 79.30           H  
ATOM   4513  HB3 ARG A 302     -26.038   2.885  17.927  1.00 79.30           H  
ATOM   4514  O   ARG A 302     -24.227   1.240  15.470  1.00 79.30           O  
ATOM   4515  CG  ARG A 302     -26.874   1.170  18.944  1.00 79.30           C  
ATOM   4516  HG2 ARG A 302     -26.470   1.455  19.915  1.00 79.30           H  
ATOM   4517  HG3 ARG A 302     -26.850   0.085  18.847  1.00 79.30           H  
ATOM   4518  CD  ARG A 302     -28.316   1.658  18.831  1.00 79.30           C  
ATOM   4519  HD2 ARG A 302     -28.702   1.379  17.851  1.00 79.30           H  
ATOM   4520  HD3 ARG A 302     -28.328   2.744  18.921  1.00 79.30           H  
ATOM   4521  NE  ARG A 302     -29.161   1.064  19.878  1.00 79.30           N  
ATOM   4522  HE  ARG A 302     -28.709   0.438  20.529  1.00 79.30           H  
ATOM   4523  NH1 ARG A 302     -31.123   2.066  19.241  1.00 79.30           N  
ATOM   4524 HH11 ARG A 302     -30.631   2.502  18.474  1.00 79.30           H  
ATOM   4525 HH12 ARG A 302     -32.119   2.189  19.348  1.00 79.30           H  
ATOM   4526  NH2 ARG A 302     -31.107   0.667  20.984  1.00 79.30           N  
ATOM   4527 HH21 ARG A 302     -30.617   0.045  21.612  1.00 79.30           H  
ATOM   4528 HH22 ARG A 302     -32.099   0.816  21.100  1.00 79.30           H  
ATOM   4529  CZ  ARG A 302     -30.456   1.268  20.029  1.00 79.30           C  
ATOM   4530  N   ILE A 303     -22.941   2.641  16.666  1.00 81.87           N  
ATOM   4531  H   ILE A 303     -22.634   2.895  17.594  1.00 81.87           H  
ATOM   4532  CA  ILE A 303     -22.210   3.238  15.552  1.00 81.87           C  
ATOM   4533  HA  ILE A 303     -22.451   2.719  14.624  1.00 81.87           H  
ATOM   4534  C   ILE A 303     -20.726   3.052  15.832  1.00 81.87           C  
ATOM   4535  CB  ILE A 303     -22.583   4.730  15.384  1.00 81.87           C  
ATOM   4536  HB  ILE A 303     -22.345   5.254  16.310  1.00 81.87           H  
ATOM   4537  O   ILE A 303     -20.251   3.425  16.899  1.00 81.87           O  
ATOM   4538  CG1 ILE A 303     -24.099   4.885  15.108  1.00 81.87           C  
ATOM   4539 HG12 ILE A 303     -24.664   4.402  15.904  1.00 81.87           H  
ATOM   4540 HG13 ILE A 303     -24.349   4.387  14.171  1.00 81.87           H  
ATOM   4541  CG2 ILE A 303     -21.751   5.351  14.248  1.00 81.87           C  
ATOM   4542 HG21 ILE A 303     -22.001   6.403  14.111  1.00 81.87           H  
ATOM   4543 HG22 ILE A 303     -21.944   4.807  13.323  1.00 81.87           H  
ATOM   4544 HG23 ILE A 303     -20.687   5.300  14.481  1.00 81.87           H  
ATOM   4545  CD1 ILE A 303     -24.588   6.337  15.046  1.00 81.87           C  
ATOM   4546 HD11 ILE A 303     -24.279   6.873  15.943  1.00 81.87           H  
ATOM   4547 HD12 ILE A 303     -25.676   6.345  14.984  1.00 81.87           H  
ATOM   4548 HD13 ILE A 303     -24.191   6.837  14.162  1.00 81.87           H  
ATOM   4549  N   THR A 304     -20.002   2.510  14.861  1.00 81.89           N  
ATOM   4550  H   THR A 304     -20.476   2.167  14.038  1.00 81.89           H  
ATOM   4551  CA  THR A 304     -18.545   2.401  14.889  1.00 81.89           C  
ATOM   4552  HA  THR A 304     -18.157   2.849  15.804  1.00 81.89           H  
ATOM   4553  C   THR A 304     -17.980   3.165  13.702  1.00 81.89           C  
ATOM   4554  CB  THR A 304     -18.100   0.933  14.850  1.00 81.89           C  
ATOM   4555  HB  THR A 304     -18.354   0.500  13.882  1.00 81.89           H  
ATOM   4556  O   THR A 304     -18.431   2.973  12.574  1.00 81.89           O  
ATOM   4557  CG2 THR A 304     -16.599   0.784  15.085  1.00 81.89           C  
ATOM   4558 HG21 THR A 304     -16.312   1.265  16.020  1.00 81.89           H  
ATOM   4559 HG22 THR A 304     -16.042   1.231  14.262  1.00 81.89           H  
ATOM   4560 HG23 THR A 304     -16.345  -0.274  15.139  1.00 81.89           H  
ATOM   4561  OG1 THR A 304     -18.756   0.195  15.856  1.00 81.89           O  
ATOM   4562  HG1 THR A 304     -18.744   0.709  16.666  1.00 81.89           H  
ATOM   4563  N   ARG A 305     -16.998   4.038  13.942  1.00 80.78           N  
ATOM   4564  H   ARG A 305     -16.649   4.131  14.885  1.00 80.78           H  
ATOM   4565  CA  ARG A 305     -16.297   4.786  12.891  1.00 80.78           C  
ATOM   4566  HA  ARG A 305     -16.675   4.498  11.911  1.00 80.78           H  
ATOM   4567  C   ARG A 305     -14.818   4.447  12.924  1.00 80.78           C  
ATOM   4568  CB  ARG A 305     -16.498   6.296  13.064  1.00 80.78           C  
ATOM   4569  HB2 ARG A 305     -15.835   6.818  12.374  1.00 80.78           H  
ATOM   4570  HB3 ARG A 305     -16.226   6.583  14.080  1.00 80.78           H  
ATOM   4571  O   ARG A 305     -14.176   4.603  13.954  1.00 80.78           O  
ATOM   4572  CG  ARG A 305     -17.937   6.722  12.773  1.00 80.78           C  
ATOM   4573  HG2 ARG A 305     -18.619   6.214  13.456  1.00 80.78           H  
ATOM   4574  HG3 ARG A 305     -18.192   6.461  11.746  1.00 80.78           H  
ATOM   4575  CD  ARG A 305     -18.067   8.232  12.964  1.00 80.78           C  
ATOM   4576  HD2 ARG A 305     -17.772   8.474  13.986  1.00 80.78           H  
ATOM   4577  HD3 ARG A 305     -17.394   8.743  12.275  1.00 80.78           H  
ATOM   4578  NE  ARG A 305     -19.446   8.660  12.704  1.00 80.78           N  
ATOM   4579  HE  ARG A 305     -19.933   8.182  11.959  1.00 80.78           H  
ATOM   4580  NH1 ARG A 305     -19.624  10.285  14.318  1.00 80.78           N  
ATOM   4581 HH11 ARG A 305     -20.164  10.974  14.821  1.00 80.78           H  
ATOM   4582 HH12 ARG A 305     -18.680  10.081  14.613  1.00 80.78           H  
ATOM   4583  NH2 ARG A 305     -21.367   9.788  12.984  1.00 80.78           N  
ATOM   4584 HH21 ARG A 305     -21.938  10.474  13.456  1.00 80.78           H  
ATOM   4585 HH22 ARG A 305     -21.727   9.214  12.235  1.00 80.78           H  
ATOM   4586  CZ  ARG A 305     -20.133   9.581  13.343  1.00 80.78           C  
ATOM   4587  N   PHE A 306     -14.277   4.031  11.788  1.00 80.36           N  
ATOM   4588  H   PHE A 306     -14.881   3.890  10.990  1.00 80.36           H  
ATOM   4589  CA  PHE A 306     -12.847   3.811  11.619  1.00 80.36           C  
ATOM   4590  HA  PHE A 306     -12.362   3.754  12.593  1.00 80.36           H  
ATOM   4591  C   PHE A 306     -12.231   4.968  10.854  1.00 80.36           C  
ATOM   4592  CB  PHE A 306     -12.607   2.487  10.888  1.00 80.36           C  
ATOM   4593  HB2 PHE A 306     -13.051   2.539   9.894  1.00 80.36           H  
ATOM   4594  HB3 PHE A 306     -11.533   2.340  10.766  1.00 80.36           H  
ATOM   4595  O   PHE A 306     -12.584   5.179   9.695  1.00 80.36           O  
ATOM   4596  CG  PHE A 306     -13.168   1.301  11.630  1.00 80.36           C  
ATOM   4597  CD1 PHE A 306     -12.683   0.998  12.916  1.00 80.36           C  
ATOM   4598  HD1 PHE A 306     -11.897   1.592  13.360  1.00 80.36           H  
ATOM   4599  CD2 PHE A 306     -14.194   0.526  11.061  1.00 80.36           C  
ATOM   4600  HD2 PHE A 306     -14.577   0.760  10.079  1.00 80.36           H  
ATOM   4601  CE1 PHE A 306     -13.231  -0.070  13.642  1.00 80.36           C  
ATOM   4602  HE1 PHE A 306     -12.867  -0.301  14.632  1.00 80.36           H  
ATOM   4603  CE2 PHE A 306     -14.715  -0.562  11.779  1.00 80.36           C  
ATOM   4604  HE2 PHE A 306     -15.475  -1.188  11.334  1.00 80.36           H  
ATOM   4605  CZ  PHE A 306     -14.241  -0.852  13.068  1.00 80.36           C  
ATOM   4606  HZ  PHE A 306     -14.643  -1.680  13.634  1.00 80.36           H  
ATOM   4607  N   ALA A 307     -11.288   5.680  11.468  1.00 77.21           N  
ATOM   4608  H   ALA A 307     -11.083   5.520  12.444  1.00 77.21           H  
ATOM   4609  CA  ALA A 307     -10.397   6.568  10.736  1.00 77.21           C  
ATOM   4610  HA  ALA A 307     -10.967   7.088   9.966  1.00 77.21           H  
ATOM   4611  C   ALA A 307      -9.292   5.744  10.057  1.00 77.21           C  
ATOM   4612  CB  ALA A 307      -9.836   7.624  11.689  1.00 77.21           C  
ATOM   4613  HB1 ALA A 307     -10.648   8.151  12.191  1.00 77.21           H  
ATOM   4614  HB2 ALA A 307      -9.234   8.342  11.133  1.00 77.21           H  
ATOM   4615  HB3 ALA A 307      -9.206   7.149  12.441  1.00 77.21           H  
ATOM   4616  O   ALA A 307      -8.579   4.969  10.698  1.00 77.21           O  
ATOM   4617  N   ILE A 308      -9.153   5.893   8.746  1.00 83.43           N  
ATOM   4618  H   ILE A 308      -9.774   6.531   8.269  1.00 83.43           H  
ATOM   4619  CA  ILE A 308      -8.167   5.183   7.931  1.00 83.43           C  
ATOM   4620  HA  ILE A 308      -7.351   4.845   8.570  1.00 83.43           H  
ATOM   4621  C   ILE A 308      -7.543   6.105   6.888  1.00 83.43           C  
ATOM   4622  CB  ILE A 308      -8.791   3.945   7.254  1.00 83.43           C  
ATOM   4623  HB  ILE A 308      -8.026   3.503   6.616  1.00 83.43           H  
ATOM   4624  O   ILE A 308      -8.038   7.200   6.621  1.00 83.43           O  
ATOM   4625  CG1 ILE A 308     -10.007   4.301   6.372  1.00 83.43           C  
ATOM   4626 HG12 ILE A 308      -9.827   5.246   5.859  1.00 83.43           H  
ATOM   4627 HG13 ILE A 308     -10.892   4.424   6.996  1.00 83.43           H  
ATOM   4628  CG2 ILE A 308      -9.154   2.895   8.310  1.00 83.43           C  
ATOM   4629 HG21 ILE A 308      -8.347   2.798   9.036  1.00 83.43           H  
ATOM   4630 HG22 ILE A 308      -9.256   1.930   7.814  1.00 83.43           H  
ATOM   4631 HG23 ILE A 308     -10.075   3.163   8.828  1.00 83.43           H  
ATOM   4632  CD1 ILE A 308     -10.286   3.252   5.298  1.00 83.43           C  
ATOM   4633 HD11 ILE A 308     -11.226   3.504   4.808  1.00 83.43           H  
ATOM   4634 HD12 ILE A 308      -9.488   3.279   4.556  1.00 83.43           H  
ATOM   4635 HD13 ILE A 308     -10.365   2.257   5.735  1.00 83.43           H  
ATOM   4636  N   PHE A 309      -6.476   5.620   6.255  1.00 87.32           N  
ATOM   4637  H   PHE A 309      -6.120   4.714   6.526  1.00 87.32           H  
ATOM   4638  CA  PHE A 309      -5.986   6.180   5.003  1.00 87.32           C  
ATOM   4639  HA  PHE A 309      -6.406   7.176   4.867  1.00 87.32           H  
ATOM   4640  C   PHE A 309      -6.454   5.339   3.829  1.00 87.32           C  
ATOM   4641  CB  PHE A 309      -4.470   6.345   5.033  1.00 87.32           C  
ATOM   4642  HB2 PHE A 309      -4.000   5.495   5.527  1.00 87.32           H  
ATOM   4643  HB3 PHE A 309      -4.093   6.390   4.011  1.00 87.32           H  
ATOM   4644  O   PHE A 309      -6.002   4.215   3.626  1.00 87.32           O  
ATOM   4645  CG  PHE A 309      -4.109   7.631   5.723  1.00 87.32           C  
ATOM   4646  CD1 PHE A 309      -4.132   8.839   5.007  1.00 87.32           C  
ATOM   4647  HD1 PHE A 309      -4.404   8.835   3.962  1.00 87.32           H  
ATOM   4648  CD2 PHE A 309      -3.892   7.647   7.102  1.00 87.32           C  
ATOM   4649  HD2 PHE A 309      -3.935   6.726   7.663  1.00 87.32           H  
ATOM   4650  CE1 PHE A 309      -3.845  10.053   5.647  1.00 87.32           C  
ATOM   4651  HE1 PHE A 309      -3.851  10.973   5.082  1.00 87.32           H  
ATOM   4652  CE2 PHE A 309      -3.663   8.870   7.749  1.00 87.32           C  
ATOM   4653  HE2 PHE A 309      -3.498   8.891   8.816  1.00 87.32           H  
ATOM   4654  CZ  PHE A 309      -3.606  10.067   7.028  1.00 87.32           C  
ATOM   4655  HZ  PHE A 309      -3.397  10.996   7.539  1.00 87.32           H  
ATOM   4656  N   ASP A 310      -7.347   5.920   3.038  1.00 90.61           N  
ATOM   4657  H   ASP A 310      -7.626   6.866   3.254  1.00 90.61           H  
ATOM   4658  CA  ASP A 310      -7.682   5.414   1.719  1.00 90.61           C  
ATOM   4659  HA  ASP A 310      -7.849   4.338   1.769  1.00 90.61           H  
ATOM   4660  C   ASP A 310      -6.498   5.682   0.775  1.00 90.61           C  
ATOM   4661  CB  ASP A 310      -8.993   6.069   1.275  1.00 90.61           C  
ATOM   4662  HB2 ASP A 310      -8.919   7.148   1.411  1.00 90.61           H  
ATOM   4663  HB3 ASP A 310      -9.801   5.713   1.914  1.00 90.61           H  
ATOM   4664  O   ASP A 310      -6.138   6.834   0.516  1.00 90.61           O  
ATOM   4665  CG  ASP A 310      -9.343   5.772  -0.177  1.00 90.61           C  
ATOM   4666  OD1 ASP A 310      -8.976   4.696  -0.695  1.00 90.61           O  
ATOM   4667  OD2 ASP A 310      -9.945   6.666  -0.813  1.00 90.61           O  
ATOM   4668  N   LEU A 311      -5.860   4.602   0.318  1.00 93.55           N  
ATOM   4669  H   LEU A 311      -6.247   3.698   0.546  1.00 93.55           H  
ATOM   4670  CA  LEU A 311      -4.656   4.627  -0.509  1.00 93.55           C  
ATOM   4671  HA  LEU A 311      -4.271   5.646  -0.526  1.00 93.55           H  
ATOM   4672  C   LEU A 311      -4.973   4.186  -1.937  1.00 93.55           C  
ATOM   4673  CB  LEU A 311      -3.579   3.727   0.114  1.00 93.55           C  
ATOM   4674  HB2 LEU A 311      -3.373   4.066   1.130  1.00 93.55           H  
ATOM   4675  HB3 LEU A 311      -4.005   2.725   0.156  1.00 93.55           H  
ATOM   4676  O   LEU A 311      -5.544   3.119  -2.159  1.00 93.55           O  
ATOM   4677  CG  LEU A 311      -2.256   3.640  -0.676  1.00 93.55           C  
ATOM   4678  HG  LEU A 311      -2.454   3.234  -1.668  1.00 93.55           H  
ATOM   4679  CD1 LEU A 311      -1.596   5.000  -0.869  1.00 93.55           C  
ATOM   4680 HD11 LEU A 311      -1.843   5.656  -0.035  1.00 93.55           H  
ATOM   4681 HD12 LEU A 311      -0.513   4.896  -0.934  1.00 93.55           H  
ATOM   4682 HD13 LEU A 311      -1.959   5.452  -1.792  1.00 93.55           H  
ATOM   4683  CD2 LEU A 311      -1.261   2.703   0.008  1.00 93.55           C  
ATOM   4684 HD21 LEU A 311      -1.666   1.692   0.032  1.00 93.55           H  
ATOM   4685 HD22 LEU A 311      -1.067   3.044   1.025  1.00 93.55           H  
ATOM   4686 HD23 LEU A 311      -0.324   2.670  -0.548  1.00 93.55           H  
ATOM   4687  N   GLY A 312      -4.507   4.961  -2.914  1.00 94.24           N  
ATOM   4688  H   GLY A 312      -4.049   5.820  -2.646  1.00 94.24           H  
ATOM   4689  CA  GLY A 312      -4.600   4.615  -4.331  1.00 94.24           C  
ATOM   4690  HA2 GLY A 312      -5.403   5.199  -4.781  1.00 94.24           H  
ATOM   4691  HA3 GLY A 312      -4.837   3.558  -4.446  1.00 94.24           H  
ATOM   4692  C   GLY A 312      -3.326   4.922  -5.101  1.00 94.24           C  
ATOM   4693  O   GLY A 312      -2.674   5.930  -4.838  1.00 94.24           O  
ATOM   4694  N   ILE A 313      -3.002   4.100  -6.098  1.00 94.46           N  
ATOM   4695  H   ILE A 313      -3.565   3.276  -6.254  1.00 94.46           H  
ATOM   4696  CA  ILE A 313      -1.832   4.277  -6.967  1.00 94.46           C  
ATOM   4697  HA  ILE A 313      -1.351   5.227  -6.733  1.00 94.46           H  
ATOM   4698  C   ILE A 313      -2.289   4.329  -8.422  1.00 94.46           C  
ATOM   4699  CB  ILE A 313      -0.786   3.165  -6.721  1.00 94.46           C  
ATOM   4700  HB  ILE A 313      -1.253   2.195  -6.896  1.00 94.46           H  
ATOM   4701  O   ILE A 313      -2.964   3.417  -8.880  1.00 94.46           O  
ATOM   4702  CG1 ILE A 313      -0.309   3.235  -5.253  1.00 94.46           C  
ATOM   4703 HG12 ILE A 313      -1.166   3.206  -4.581  1.00 94.46           H  
ATOM   4704 HG13 ILE A 313       0.195   4.189  -5.100  1.00 94.46           H  
ATOM   4705  CG2 ILE A 313       0.407   3.324  -7.687  1.00 94.46           C  
ATOM   4706 HG21 ILE A 313       1.146   2.541  -7.511  1.00 94.46           H  
ATOM   4707 HG22 ILE A 313       0.871   4.302  -7.559  1.00 94.46           H  
ATOM   4708 HG23 ILE A 313       0.075   3.220  -8.719  1.00 94.46           H  
ATOM   4709  CD1 ILE A 313       0.625   2.108  -4.815  1.00 94.46           C  
ATOM   4710 HD11 ILE A 313       0.141   1.149  -4.999  1.00 94.46           H  
ATOM   4711 HD12 ILE A 313       0.820   2.200  -3.747  1.00 94.46           H  
ATOM   4712 HD13 ILE A 313       1.572   2.170  -5.351  1.00 94.46           H  
ATOM   4713  N   ASP A 314      -1.916   5.365  -9.162  1.00 93.85           N  
ATOM   4714  H   ASP A 314      -1.354   6.087  -8.734  1.00 93.85           H  
ATOM   4715  CA  ASP A 314      -2.074   5.403 -10.622  1.00 93.85           C  
ATOM   4716  HA  ASP A 314      -2.654   4.533 -10.932  1.00 93.85           H  
ATOM   4717  C   ASP A 314      -0.701   5.290 -11.290  1.00 93.85           C  
ATOM   4718  CB  ASP A 314      -2.869   6.647 -11.071  1.00 93.85           C  
ATOM   4719  HB2 ASP A 314      -3.641   6.852 -10.328  1.00 93.85           H  
ATOM   4720  HB3 ASP A 314      -2.203   7.508 -11.108  1.00 93.85           H  
ATOM   4721  O   ASP A 314       0.283   5.841 -10.784  1.00 93.85           O  
ATOM   4722  CG  ASP A 314      -3.575   6.472 -12.433  1.00 93.85           C  
ATOM   4723  OD1 ASP A 314      -3.509   5.360 -12.998  1.00 93.85           O  
ATOM   4724  OD2 ASP A 314      -4.281   7.414 -12.873  1.00 93.85           O  
ATOM   4725  N   ALA A 315      -0.634   4.566 -12.402  1.00 92.48           N  
ATOM   4726  H   ALA A 315      -1.501   4.237 -12.801  1.00 92.48           H  
ATOM   4727  CA  ALA A 315       0.589   4.330 -13.156  1.00 92.48           C  
ATOM   4728  HA  ALA A 315       1.396   4.935 -12.743  1.00 92.48           H  
ATOM   4729  C   ALA A 315       0.374   4.748 -14.612  1.00 92.48           C  
ATOM   4730  CB  ALA A 315       1.001   2.859 -13.016  1.00 92.48           C  
ATOM   4731  HB1 ALA A 315       0.216   2.218 -13.417  1.00 92.48           H  
ATOM   4732  HB2 ALA A 315       1.925   2.681 -13.566  1.00 92.48           H  
ATOM   4733  HB3 ALA A 315       1.156   2.621 -11.964  1.00 92.48           H  
ATOM   4734  O   ALA A 315      -0.480   4.199 -15.307  1.00 92.48           O  
ATOM   4735  N   GLN A 316       1.163   5.714 -15.076  1.00 92.93           N  
ATOM   4736  H   GLN A 316       1.831   6.129 -14.442  1.00 92.93           H  
ATOM   4737  CA  GLN A 316       1.083   6.241 -16.434  1.00 92.93           C  
ATOM   4738  HA  GLN A 316       0.332   5.684 -16.995  1.00 92.93           H  
ATOM   4739  C   GLN A 316       2.422   6.066 -17.149  1.00 92.93           C  
ATOM   4740  CB  GLN A 316       0.619   7.702 -16.380  1.00 92.93           C  
ATOM   4741  HB2 GLN A 316      -0.335   7.741 -15.854  1.00 92.93           H  
ATOM   4742  HB3 GLN A 316       1.344   8.299 -15.828  1.00 92.93           H  
ATOM   4743  O   GLN A 316       3.425   6.678 -16.772  1.00 92.93           O  
ATOM   4744  CG  GLN A 316       0.438   8.293 -17.786  1.00 92.93           C  
ATOM   4745  HG2 GLN A 316      -0.249   7.670 -18.358  1.00 92.93           H  
ATOM   4746  HG3 GLN A 316       1.400   8.303 -18.298  1.00 92.93           H  
ATOM   4747  CD  GLN A 316      -0.114   9.715 -17.761  1.00 92.93           C  
ATOM   4748  NE2 GLN A 316       0.161  10.513 -18.769  1.00 92.93           N  
ATOM   4749 HE21 GLN A 316      -0.234  11.439 -18.699  1.00 92.93           H  
ATOM   4750 HE22 GLN A 316       0.703  10.171 -19.549  1.00 92.93           H  
ATOM   4751  OE1 GLN A 316      -0.806  10.149 -16.856  1.00 92.93           O  
ATOM   4752  N   GLU A 317       2.436   5.237 -18.192  1.00 92.96           N  
ATOM   4753  H   GLU A 317       1.597   4.730 -18.435  1.00 92.96           H  
ATOM   4754  CA  GLU A 317       3.618   5.047 -19.033  1.00 92.96           C  
ATOM   4755  HA  GLU A 317       4.465   4.804 -18.391  1.00 92.96           H  
ATOM   4756  C   GLU A 317       3.964   6.331 -19.801  1.00 92.96           C  
ATOM   4757  CB  GLU A 317       3.435   3.878 -20.010  1.00 92.96           C  
ATOM   4758  HB2 GLU A 317       4.321   3.837 -20.644  1.00 92.96           H  
ATOM   4759  HB3 GLU A 317       2.565   4.065 -20.640  1.00 92.96           H  
ATOM   4760  O   GLU A 317       3.093   7.039 -20.316  1.00 92.96           O  
ATOM   4761  CG  GLU A 317       3.277   2.519 -19.306  1.00 92.96           C  
ATOM   4762  HG2 GLU A 317       4.072   2.420 -18.567  1.00 92.96           H  
ATOM   4763  HG3 GLU A 317       2.322   2.500 -18.781  1.00 92.96           H  
ATOM   4764  CD  GLU A 317       3.355   1.324 -20.273  1.00 92.96           C  
ATOM   4765  OE1 GLU A 317       3.491   0.184 -19.773  1.00 92.96           O  
ATOM   4766  OE2 GLU A 317       3.311   1.543 -21.506  1.00 92.96           O  
ATOM   4767  N   LEU A 318       5.259   6.629 -19.883  1.00 93.57           N  
ATOM   4768  H   LEU A 318       5.922   6.003 -19.450  1.00 93.57           H  
ATOM   4769  CA  LEU A 318       5.804   7.756 -20.624  1.00 93.57           C  
ATOM   4770  HA  LEU A 318       5.030   8.516 -20.729  1.00 93.57           H  
ATOM   4771  C   LEU A 318       6.208   7.331 -22.030  1.00 93.57           C  
ATOM   4772  CB  LEU A 318       6.998   8.373 -19.877  1.00 93.57           C  
ATOM   4773  HB2 LEU A 318       7.419   9.166 -20.494  1.00 93.57           H  
ATOM   4774  HB3 LEU A 318       7.768   7.611 -19.756  1.00 93.57           H  
ATOM   4775  O   LEU A 318       6.764   6.255 -22.266  1.00 93.57           O  
ATOM   4776  CG  LEU A 318       6.639   8.957 -18.502  1.00 93.57           C  
ATOM   4777  HG  LEU A 318       6.190   8.190 -17.870  1.00 93.57           H  
ATOM   4778  CD1 LEU A 318       7.908   9.463 -17.814  1.00 93.57           C  
ATOM   4779 HD11 LEU A 318       7.660   9.859 -16.829  1.00 93.57           H  
ATOM   4780 HD12 LEU A 318       8.373  10.241 -18.417  1.00 93.57           H  
ATOM   4781 HD13 LEU A 318       8.604   8.633 -17.691  1.00 93.57           H  
ATOM   4782  CD2 LEU A 318       5.668  10.131 -18.649  1.00 93.57           C  
ATOM   4783 HD21 LEU A 318       5.559  10.648 -17.696  1.00 93.57           H  
ATOM   4784 HD22 LEU A 318       6.038  10.834 -19.396  1.00 93.57           H  
ATOM   4785 HD23 LEU A 318       4.689   9.759 -18.949  1.00 93.57           H  
ATOM   4786  N   THR A 319       5.986   8.236 -22.977  1.00 93.10           N  
ATOM   4787  H   THR A 319       5.625   9.137 -22.699  1.00 93.10           H  
ATOM   4788  CA  THR A 319       6.465   8.051 -24.346  1.00 93.10           C  
ATOM   4789  HA  THR A 319       6.291   7.015 -24.636  1.00 93.10           H  
ATOM   4790  C   THR A 319       7.968   8.321 -24.408  1.00 93.10           C  
ATOM   4791  CB  THR A 319       5.682   8.941 -25.314  1.00 93.10           C  
ATOM   4792  HB  THR A 319       5.833   9.989 -25.054  1.00 93.10           H  
ATOM   4793  O   THR A 319       8.474   9.258 -23.788  1.00 93.10           O  
ATOM   4794  CG2 THR A 319       6.065   8.713 -26.775  1.00 93.10           C  
ATOM   4795 HG21 THR A 319       5.394   9.287 -27.414  1.00 93.10           H  
ATOM   4796 HG22 THR A 319       7.085   9.053 -26.956  1.00 93.10           H  
ATOM   4797 HG23 THR A 319       5.975   7.656 -27.026  1.00 93.10           H  
ATOM   4798  OG1 THR A 319       4.314   8.630 -25.213  1.00 93.10           O  
ATOM   4799  HG1 THR A 319       4.100   8.539 -24.282  1.00 93.10           H  
ATOM   4800  N   ALA A 320       8.706   7.525 -25.184  1.00 93.34           N  
ATOM   4801  H   ALA A 320       8.252   6.775 -25.686  1.00 93.34           H  
ATOM   4802  CA  ALA A 320      10.137   7.746 -25.378  1.00 93.34           C  
ATOM   4803  HA  ALA A 320      10.629   7.643 -24.411  1.00 93.34           H  
ATOM   4804  C   ALA A 320      10.409   9.165 -25.914  1.00 93.34           C  
ATOM   4805  CB  ALA A 320      10.686   6.672 -26.322  1.00 93.34           C  
ATOM   4806  HB1 ALA A 320      11.764   6.798 -26.430  1.00 93.34           H  
ATOM   4807  HB2 ALA A 320      10.216   6.765 -27.301  1.00 93.34           H  
ATOM   4808  HB3 ALA A 320      10.480   5.682 -25.915  1.00 93.34           H  
ATOM   4809  O   ALA A 320       9.755   9.622 -26.850  1.00 93.34           O  
ATOM   4810  N   GLY A 321      11.376   9.868 -25.324  1.00 93.86           N  
ATOM   4811  H   GLY A 321      11.843   9.462 -24.526  1.00 93.86           H  
ATOM   4812  CA  GLY A 321      11.695  11.250 -25.697  1.00 93.86           C  
ATOM   4813  HA2 GLY A 321      12.745  11.448 -25.484  1.00 93.86           H  
ATOM   4814  HA3 GLY A 321      11.556  11.370 -26.771  1.00 93.86           H  
ATOM   4815  C   GLY A 321      10.840  12.319 -25.006  1.00 93.86           C  
ATOM   4816  O   GLY A 321      11.173  13.499 -25.098  1.00 93.86           O  
ATOM   4817  N   GLN A 322       9.780  11.939 -24.284  1.00 93.91           N  
ATOM   4818  H   GLN A 322       9.547  10.957 -24.229  1.00 93.91           H  
ATOM   4819  CA  GLN A 322       8.920  12.876 -23.563  1.00 93.91           C  
ATOM   4820  HA  GLN A 322       8.535  13.597 -24.285  1.00 93.91           H  
ATOM   4821  C   GLN A 322       9.718  13.639 -22.491  1.00 93.91           C  
ATOM   4822  CB  GLN A 322       7.728  12.096 -22.985  1.00 93.91           C  
ATOM   4823  HB2 GLN A 322       7.267  11.547 -23.806  1.00 93.91           H  
ATOM   4824  HB3 GLN A 322       8.084  11.383 -22.241  1.00 93.91           H  
ATOM   4825  O   GLN A 322      10.476  13.040 -21.729  1.00 93.91           O  
ATOM   4826  CG  GLN A 322       6.648  12.975 -22.351  1.00 93.91           C  
ATOM   4827  HG2 GLN A 322       6.393  13.781 -23.039  1.00 93.91           H  
ATOM   4828  HG3 GLN A 322       7.032  13.412 -21.429  1.00 93.91           H  
ATOM   4829  CD  GLN A 322       5.369  12.202 -22.030  1.00 93.91           C  
ATOM   4830  NE2 GLN A 322       4.348  12.889 -21.579  1.00 93.91           N  
ATOM   4831 HE21 GLN A 322       4.446  13.886 -21.451  1.00 93.91           H  
ATOM   4832 HE22 GLN A 322       3.502  12.368 -21.394  1.00 93.91           H  
ATOM   4833  OE1 GLN A 322       5.252  10.997 -22.190  1.00 93.91           O  
ATOM   4834  N   GLN A 323       9.556  14.966 -22.441  1.00 95.49           N  
ATOM   4835  H   GLN A 323       9.011  15.396 -23.175  1.00 95.49           H  
ATOM   4836  CA  GLN A 323      10.209  15.855 -21.460  1.00 95.49           C  
ATOM   4837  HA  GLN A 323      10.862  15.268 -20.813  1.00 95.49           H  
ATOM   4838  C   GLN A 323       9.220  16.567 -20.531  1.00 95.49           C  
ATOM   4839  CB  GLN A 323      11.072  16.902 -22.174  1.00 95.49           C  
ATOM   4840  HB2 GLN A 323      10.467  17.450 -22.896  1.00 95.49           H  
ATOM   4841  HB3 GLN A 323      11.439  17.608 -21.429  1.00 95.49           H  
ATOM   4842  O   GLN A 323       9.619  17.182 -19.545  1.00 95.49           O  
ATOM   4843  CG  GLN A 323      12.287  16.289 -22.880  1.00 95.49           C  
ATOM   4844  HG2 GLN A 323      12.830  15.658 -22.176  1.00 95.49           H  
ATOM   4845  HG3 GLN A 323      11.951  15.672 -23.713  1.00 95.49           H  
ATOM   4846  CD  GLN A 323      13.250  17.348 -23.408  1.00 95.49           C  
ATOM   4847  NE2 GLN A 323      14.296  16.949 -24.096  1.00 95.49           N  
ATOM   4848 HE21 GLN A 323      14.414  15.975 -24.335  1.00 95.49           H  
ATOM   4849 HE22 GLN A 323      14.891  17.691 -24.436  1.00 95.49           H  
ATOM   4850  OE1 GLN A 323      13.097  18.544 -23.231  1.00 95.49           O  
ATOM   4851  N   SER A 324       7.923  16.490 -20.820  1.00 95.40           N  
ATOM   4852  H   SER A 324       7.626  15.956 -21.625  1.00 95.40           H  
ATOM   4853  CA  SER A 324       6.879  16.979 -19.929  1.00 95.40           C  
ATOM   4854  HA  SER A 324       7.256  16.907 -18.909  1.00 95.40           H  
ATOM   4855  C   SER A 324       5.642  16.100 -20.028  1.00 95.40           C  
ATOM   4856  CB  SER A 324       6.552  18.444 -20.221  1.00 95.40           C  
ATOM   4857  HB2 SER A 324       7.464  19.036 -20.154  1.00 95.40           H  
ATOM   4858  HB3 SER A 324       6.141  18.539 -21.227  1.00 95.40           H  
ATOM   4859  O   SER A 324       5.337  15.547 -21.087  1.00 95.40           O  
ATOM   4860  OG  SER A 324       5.617  18.931 -19.279  1.00 95.40           O  
ATOM   4861  HG  SER A 324       5.852  18.620 -18.402  1.00 95.40           H  
ATOM   4862  N   VAL A 325       4.949  15.939 -18.909  1.00 95.94           N  
ATOM   4863  H   VAL A 325       5.245  16.438 -18.082  1.00 95.94           H  
ATOM   4864  CA  VAL A 325       3.751  15.112 -18.787  1.00 95.94           C  
ATOM   4865  HA  VAL A 325       3.274  15.039 -19.764  1.00 95.94           H  
ATOM   4866  C   VAL A 325       2.767  15.793 -17.845  1.00 95.94           C  
ATOM   4867  CB  VAL A 325       4.125  13.684 -18.336  1.00 95.94           C  
ATOM   4868  HB  VAL A 325       4.845  13.287 -19.051  1.00 95.94           H  
ATOM   4869  O   VAL A 325       3.169  16.393 -16.853  1.00 95.94           O  
ATOM   4870  CG1 VAL A 325       4.806  13.634 -16.969  1.00 95.94           C  
ATOM   4871 HG11 VAL A 325       5.704  14.253 -16.980  1.00 95.94           H  
ATOM   4872 HG12 VAL A 325       5.108  12.611 -16.746  1.00 95.94           H  
ATOM   4873 HG13 VAL A 325       4.120  13.970 -16.191  1.00 95.94           H  
ATOM   4874  CG2 VAL A 325       2.907  12.758 -18.344  1.00 95.94           C  
ATOM   4875 HG21 VAL A 325       2.180  13.069 -17.594  1.00 95.94           H  
ATOM   4876 HG22 VAL A 325       3.217  11.738 -18.114  1.00 95.94           H  
ATOM   4877 HG23 VAL A 325       2.434  12.763 -19.326  1.00 95.94           H  
ATOM   4878  N   THR A 326       1.479  15.712 -18.166  1.00 95.21           N  
ATOM   4879  H   THR A 326       1.214  15.153 -18.965  1.00 95.21           H  
ATOM   4880  CA  THR A 326       0.398  16.073 -17.244  1.00 95.21           C  
ATOM   4881  HA  THR A 326       0.809  16.578 -16.369  1.00 95.21           H  
ATOM   4882  C   THR A 326      -0.280  14.788 -16.795  1.00 95.21           C  
ATOM   4883  CB  THR A 326      -0.606  17.032 -17.892  1.00 95.21           C  
ATOM   4884  HB  THR A 326      -1.073  16.546 -18.749  1.00 95.21           H  
ATOM   4885  O   THR A 326      -0.673  13.991 -17.648  1.00 95.21           O  
ATOM   4886  CG2 THR A 326      -1.686  17.494 -16.918  1.00 95.21           C  
ATOM   4887 HG21 THR A 326      -1.227  17.931 -16.032  1.00 95.21           H  
ATOM   4888 HG22 THR A 326      -2.311  16.652 -16.622  1.00 95.21           H  
ATOM   4889 HG23 THR A 326      -2.318  18.241 -17.399  1.00 95.21           H  
ATOM   4890  OG1 THR A 326       0.076  18.184 -18.334  1.00 95.21           O  
ATOM   4891  HG1 THR A 326       0.899  17.892 -18.732  1.00 95.21           H  
ATOM   4892  N   ILE A 327      -0.381  14.584 -15.485  1.00 94.42           N  
ATOM   4893  H   ILE A 327      -0.034  15.294 -14.856  1.00 94.42           H  
ATOM   4894  CA  ILE A 327      -0.999  13.401 -14.879  1.00 94.42           C  
ATOM   4895  HA  ILE A 327      -1.374  12.766 -15.681  1.00 94.42           H  
ATOM   4896  C   ILE A 327      -2.183  13.836 -14.001  1.00 94.42           C  
ATOM   4897  CB  ILE A 327       0.030  12.546 -14.101  1.00 94.42           C  
ATOM   4898  HB  ILE A 327      -0.474  11.631 -13.789  1.00 94.42           H  
ATOM   4899  O   ILE A 327      -2.037  14.786 -13.225  1.00 94.42           O  
ATOM   4900  CG1 ILE A 327       0.543  13.263 -12.836  1.00 94.42           C  
ATOM   4901 HG12 ILE A 327       0.881  14.261 -13.114  1.00 94.42           H  
ATOM   4902 HG13 ILE A 327      -0.276  13.349 -12.121  1.00 94.42           H  
ATOM   4903  CG2 ILE A 327       1.200  12.142 -15.018  1.00 94.42           C  
ATOM   4904 HG21 ILE A 327       1.743  11.303 -14.582  1.00 94.42           H  
ATOM   4905 HG22 ILE A 327       1.878  12.983 -15.157  1.00 94.42           H  
ATOM   4906 HG23 ILE A 327       0.818  11.829 -15.990  1.00 94.42           H  
ATOM   4907  CD1 ILE A 327       1.689  12.557 -12.117  1.00 94.42           C  
ATOM   4908 HD11 ILE A 327       1.740  12.884 -11.079  1.00 94.42           H  
ATOM   4909 HD12 ILE A 327       1.547  11.478 -12.163  1.00 94.42           H  
ATOM   4910 HD13 ILE A 327       2.628  12.806 -12.613  1.00 94.42           H  
ATOM   4911  N   PRO A 328      -3.349  13.181 -14.095  1.00 93.37           N  
ATOM   4912  CA  PRO A 328      -4.480  13.492 -13.232  1.00 93.37           C  
ATOM   4913  HA  PRO A 328      -4.586  14.570 -13.111  1.00 93.37           H  
ATOM   4914  C   PRO A 328      -4.302  12.854 -11.849  1.00 93.37           C  
ATOM   4915  CB  PRO A 328      -5.700  12.954 -13.980  1.00 93.37           C  
ATOM   4916  HB2 PRO A 328      -6.503  12.669 -13.300  1.00 93.37           H  
ATOM   4917  HB3 PRO A 328      -6.051  13.708 -14.684  1.00 93.37           H  
ATOM   4918  O   PRO A 328      -4.121  11.644 -11.731  1.00 93.37           O  
ATOM   4919  CG  PRO A 328      -5.143  11.754 -14.751  1.00 93.37           C  
ATOM   4920  HG2 PRO A 328      -5.135  10.874 -14.109  1.00 93.37           H  
ATOM   4921  HG3 PRO A 328      -5.717  11.557 -15.656  1.00 93.37           H  
ATOM   4922  CD  PRO A 328      -3.706  12.163 -15.074  1.00 93.37           C  
ATOM   4923  HD2 PRO A 328      -3.045  11.299 -15.004  1.00 93.37           H  
ATOM   4924  HD3 PRO A 328      -3.664  12.592 -16.075  1.00 93.37           H  
ATOM   4925  N   VAL A 329      -4.418  13.648 -10.786  1.00 93.66           N  
ATOM   4926  H   VAL A 329      -4.586  14.630 -10.949  1.00 93.66           H  
ATOM   4927  CA  VAL A 329      -4.541  13.141  -9.404  1.00 93.66           C  
ATOM   4928  HA  VAL A 329      -3.959  12.224  -9.305  1.00 93.66           H  
ATOM   4929  C   VAL A 329      -6.000  12.800  -9.114  1.00 93.66           C  
ATOM   4930  CB  VAL A 329      -4.014  14.160  -8.377  1.00 93.66           C  
ATOM   4931  HB  VAL A 329      -4.607  15.073  -8.436  1.00 93.66           H  
ATOM   4932  O   VAL A 329      -6.309  11.728  -8.581  1.00 93.66           O  
ATOM   4933  CG1 VAL A 329      -4.099  13.623  -6.944  1.00 93.66           C  
ATOM   4934 HG11 VAL A 329      -5.137  13.448  -6.662  1.00 93.66           H  
ATOM   4935 HG12 VAL A 329      -3.537  12.692  -6.865  1.00 93.66           H  
ATOM   4936 HG13 VAL A 329      -3.671  14.345  -6.248  1.00 93.66           H  
ATOM   4937  CG2 VAL A 329      -2.555  14.510  -8.656  1.00 93.66           C  
ATOM   4938 HG21 VAL A 329      -2.206  15.244  -7.930  1.00 93.66           H
[truncated: 281,241 more chars]
