# Supplementary material for: Novel Adomaviruses Associated with Blotchy Bass Syndrome in Black Basses (Micropterus spp.)
Source: bioRxiv. 2025 Jun 5:2025.06.01.657292. Preprint. [Version 2] doi: 10.1101/2025.06.01.657292 (PMC12478380; doi:10.1101/2025.06.01.657292)
Supplement: Supplement 15 [file media-15.zip › Bass PDB/Mna1_Macc.pdb]

ATOM      1  N   MET A   1      -7.545 -41.997 -19.996  1.00 38.20           N  
ATOM      2  H   MET A   1      -7.858 -42.944 -19.836  1.00 38.20           H  
ATOM      3  H2  MET A   1      -8.049 -41.603 -20.778  1.00 38.20           H  
ATOM      4  H3  MET A   1      -7.746 -41.448 -19.172  1.00 38.20           H  
ATOM      5  CA  MET A   1      -6.088 -41.959 -20.251  1.00 38.20           C  
ATOM      6  HA  MET A   1      -5.833 -42.609 -21.088  1.00 38.20           H  
ATOM      7  C   MET A   1      -5.373 -42.478 -19.013  1.00 38.20           C  
ATOM      8  CB  MET A   1      -5.630 -40.531 -20.584  1.00 38.20           C  
ATOM      9  HB2 MET A   1      -6.215 -39.810 -20.015  1.00 38.20           H  
ATOM     10  HB3 MET A   1      -4.583 -40.413 -20.304  1.00 38.20           H  
ATOM     11  O   MET A   1      -5.514 -41.875 -17.959  1.00 38.20           O  
ATOM     12  CG  MET A   1      -5.741 -40.228 -22.080  1.00 38.20           C  
ATOM     13  HG2 MET A   1      -5.018 -40.843 -22.616  1.00 38.20           H  
ATOM     14  HG3 MET A   1      -6.741 -40.476 -22.437  1.00 38.20           H  
ATOM     15  SD  MET A   1      -5.420 -38.489 -22.455  1.00 38.20           S  
ATOM     16  CE  MET A   1      -5.077 -38.587 -24.234  1.00 38.20           C  
ATOM     17  HE1 MET A   1      -5.939 -39.002 -24.756  1.00 38.20           H  
ATOM     18  HE2 MET A   1      -4.205 -39.218 -24.409  1.00 38.20           H  
ATOM     19  HE3 MET A   1      -4.874 -37.587 -24.618  1.00 38.20           H  
ATOM     20  N   ARG A   2      -4.705 -43.634 -19.109  1.00 30.40           N  
ATOM     21  H   ARG A   2      -4.563 -44.040 -20.023  1.00 30.40           H  
ATOM     22  CA  ARG A   2      -3.888 -44.219 -18.032  1.00 30.40           C  
ATOM     23  HA  ARG A   2      -4.188 -43.821 -17.063  1.00 30.40           H  
ATOM     24  C   ARG A   2      -2.437 -43.811 -18.267  1.00 30.40           C  
ATOM     25  CB  ARG A   2      -4.014 -45.758 -18.015  1.00 30.40           C  
ATOM     26  HB2 ARG A   2      -4.112 -46.130 -19.035  1.00 30.40           H  
ATOM     27  HB3 ARG A   2      -3.094 -46.173 -17.604  1.00 30.40           H  
ATOM     28  O   ARG A   2      -1.914 -44.072 -19.344  1.00 30.40           O  
ATOM     29  CG  ARG A   2      -5.174 -46.277 -17.151  1.00 30.40           C  
ATOM     30  HG2 ARG A   2      -5.022 -45.951 -16.122  1.00 30.40           H  
ATOM     31  HG3 ARG A   2      -6.115 -45.868 -17.519  1.00 30.40           H  
ATOM     32  CD  ARG A   2      -5.231 -47.813 -17.194  1.00 30.40           C  
ATOM     33  HD2 ARG A   2      -4.253 -48.210 -16.923  1.00 30.40           H  
ATOM     34  HD3 ARG A   2      -5.457 -48.121 -18.215  1.00 30.40           H  
ATOM     35  NE  ARG A   2      -6.240 -48.358 -16.261  1.00 30.40           N  
ATOM     36  HE  ARG A   2      -6.481 -47.786 -15.464  1.00 30.40           H  
ATOM     37  NH1 ARG A   2      -6.545 -50.410 -17.265  1.00 30.40           N  
ATOM     38 HH11 ARG A   2      -6.977 -51.323 -17.270  1.00 30.40           H  
ATOM     39 HH12 ARG A   2      -5.859 -50.179 -17.970  1.00 30.40           H  
ATOM     40  NH2 ARG A   2      -7.653 -49.928 -15.396  1.00 30.40           N  
ATOM     41 HH21 ARG A   2      -8.066 -50.849 -15.433  1.00 30.40           H  
ATOM     42 HH22 ARG A   2      -7.878 -49.323 -14.619  1.00 30.40           H  
ATOM     43  CZ  ARG A   2      -6.804 -49.556 -16.313  1.00 30.40           C  
ATOM     44  N   PHE A   3      -1.824 -43.177 -17.274  1.00 41.18           N  
ATOM     45  H   PHE A   3      -2.328 -43.006 -16.416  1.00 41.18           H  
ATOM     46  CA  PHE A   3      -0.404 -42.842 -17.278  1.00 41.18           C  
ATOM     47  HA  PHE A   3      -0.043 -42.762 -18.303  1.00 41.18           H  
ATOM     48  C   PHE A   3       0.370 -43.967 -16.588  1.00 41.18           C  
ATOM     49  CB  PHE A   3      -0.188 -41.482 -16.598  1.00 41.18           C  
ATOM     50  HB2 PHE A   3      -0.688 -41.471 -15.630  1.00 41.18           H  
ATOM     51  HB3 PHE A   3       0.878 -41.357 -16.410  1.00 41.18           H  
ATOM     52  O   PHE A   3       0.221 -44.190 -15.389  1.00 41.18           O  
ATOM     53  CG  PHE A   3      -0.662 -40.302 -17.428  1.00 41.18           C  
ATOM     54  CD1 PHE A   3       0.216 -39.704 -18.351  1.00 41.18           C  
ATOM     55  HD1 PHE A   3       1.223 -40.077 -18.463  1.00 41.18           H  
ATOM     56  CD2 PHE A   3      -1.972 -39.801 -17.288  1.00 41.18           C  
ATOM     57  HD2 PHE A   3      -2.648 -40.244 -16.571  1.00 41.18           H  
ATOM     58  CE1 PHE A   3      -0.209 -38.611 -19.127  1.00 41.18           C  
ATOM     59  HE1 PHE A   3       0.472 -38.149 -19.827  1.00 41.18           H  
ATOM     60  CE2 PHE A   3      -2.397 -38.709 -18.066  1.00 41.18           C  
ATOM     61  HE2 PHE A   3      -3.395 -38.312 -17.945  1.00 41.18           H  
ATOM     62  CZ  PHE A   3      -1.516 -38.114 -18.986  1.00 41.18           C  
ATOM     63  HZ  PHE A   3      -1.837 -37.269 -19.577  1.00 41.18           H  
ATOM     64  N   THR A   4       1.167 -44.698 -17.359  1.00 45.29           N  
ATOM     65  H   THR A   4       1.168 -44.547 -18.358  1.00 45.29           H  
ATOM     66  CA  THR A   4       2.173 -45.644 -16.873  1.00 45.29           C  
ATOM     67  HA  THR A   4       1.821 -46.103 -15.949  1.00 45.29           H  
ATOM     68  C   THR A   4       3.453 -44.872 -16.561  1.00 45.29           C  
ATOM     69  CB  THR A   4       2.443 -46.761 -17.904  1.00 45.29           C  
ATOM     70  HB  THR A   4       3.514 -46.956 -17.960  1.00 45.29           H  
ATOM     71  O   THR A   4       4.092 -44.320 -17.454  1.00 45.29           O  
ATOM     72  CG2 THR A   4       1.740 -48.058 -17.509  1.00 45.29           C  
ATOM     73 HG21 THR A   4       1.933 -48.823 -18.260  1.00 45.29           H  
ATOM     74 HG22 THR A   4       0.665 -47.892 -17.428  1.00 45.29           H  
ATOM     75 HG23 THR A   4       2.128 -48.406 -16.552  1.00 45.29           H  
ATOM     76  OG1 THR A   4       1.959 -46.416 -19.190  1.00 45.29           O  
ATOM     77  HG1 THR A   4       2.472 -46.905 -19.837  1.00 45.29           H  
ATOM     78  N   VAL A   5       3.815 -44.805 -15.279  1.00 48.39           N  
ATOM     79  H   VAL A   5       3.237 -45.268 -14.592  1.00 48.39           H  
ATOM     80  CA  VAL A   5       5.062 -44.192 -14.806  1.00 48.39           C  
ATOM     81  HA  VAL A   5       5.273 -43.302 -15.399  1.00 48.39           H  
ATOM     82  C   VAL A   5       6.189 -45.201 -15.029  1.00 48.39           C  
ATOM     83  CB  VAL A   5       4.936 -43.757 -13.330  1.00 48.39           C  
ATOM     84  HB  VAL A   5       4.679 -44.622 -12.719  1.00 48.39           H  
ATOM     85  O   VAL A   5       6.243 -46.233 -14.364  1.00 48.39           O  
ATOM     86  CG1 VAL A   5       6.235 -43.146 -12.791  1.00 48.39           C  
ATOM     87 HG11 VAL A   5       6.527 -42.285 -13.391  1.00 48.39           H  
ATOM     88 HG12 VAL A   5       7.037 -43.885 -12.812  1.00 48.39           H  
ATOM     89 HG13 VAL A   5       6.095 -42.831 -11.757  1.00 48.39           H  
ATOM     90  CG2 VAL A   5       3.826 -42.705 -13.172  1.00 48.39           C  
ATOM     91 HG21 VAL A   5       4.041 -41.837 -13.795  1.00 48.39           H  
ATOM     92 HG22 VAL A   5       2.860 -43.123 -13.456  1.00 48.39           H  
ATOM     93 HG23 VAL A   5       3.765 -42.389 -12.130  1.00 48.39           H  
ATOM     94  N   ALA A   6       7.053 -44.925 -16.006  1.00 50.46           N  
ATOM     95  H   ALA A   6       6.911 -44.089 -16.555  1.00 50.46           H  
ATOM     96  CA  ALA A   6       8.236 -45.725 -16.292  1.00 50.46           C  
ATOM     97  HA  ALA A   6       7.937 -46.769 -16.391  1.00 50.46           H  
ATOM     98  C   ALA A   6       9.235 -45.609 -15.130  1.00 50.46           C  
ATOM     99  CB  ALA A   6       8.832 -45.275 -17.632  1.00 50.46           C  
ATOM    100  HB1 ALA A   6       9.708 -45.881 -17.864  1.00 50.46           H  
ATOM    101  HB2 ALA A   6       8.098 -45.397 -18.428  1.00 50.46           H  
ATOM    102  HB3 ALA A   6       9.135 -44.229 -17.575  1.00 50.46           H  
ATOM    103  O   ALA A   6       9.764 -44.533 -14.845  1.00 50.46           O  
ATOM    104  N   GLY A   7       9.460 -46.728 -14.443  1.00 46.68           N  
ATOM    105  H   GLY A   7       8.952 -47.559 -14.713  1.00 46.68           H  
ATOM    106  CA  GLY A   7      10.448 -46.859 -13.385  1.00 46.68           C  
ATOM    107  HA2 GLY A   7      10.299 -47.801 -12.858  1.00 46.68           H  
ATOM    108  HA3 GLY A   7      10.337 -46.040 -12.674  1.00 46.68           H  
ATOM    109  C   GLY A   7      11.857 -46.849 -13.962  1.00 46.68           C  
ATOM    110  O   GLY A   7      12.316 -47.854 -14.494  1.00 46.68           O  
ATOM    111  N   HIS A   8      12.556 -45.726 -13.819  1.00 48.03           N  
ATOM    112  H   HIS A   8      12.092 -44.901 -13.467  1.00 48.03           H  
ATOM    113  CA  HIS A   8      13.995 -45.665 -14.041  1.00 48.03           C  
ATOM    114  HA  HIS A   8      14.357 -46.675 -14.227  1.00 48.03           H  
ATOM    115  C   HIS A   8      14.715 -45.185 -12.774  1.00 48.03           C  
ATOM    116  CB  HIS A   8      14.326 -44.876 -15.315  1.00 48.03           C  
ATOM    117  HB2 HIS A   8      15.383 -44.610 -15.300  1.00 48.03           H  
ATOM    118  HB3 HIS A   8      13.748 -43.952 -15.341  1.00 48.03           H  
ATOM    119  O   HIS A   8      14.552 -44.058 -12.315  1.00 48.03           O  
ATOM    120  CG  HIS A   8      14.070 -45.687 -16.568  1.00 48.03           C  
ATOM    121  CD2 HIS A   8      13.087 -45.481 -17.499  1.00 48.03           C  
ATOM    122  HD2 HIS A   8      12.351 -44.690 -17.477  1.00 48.03           H  
ATOM    123  ND1 HIS A   8      14.767 -46.808 -16.967  1.00 48.03           N  
ATOM    124  HD1 HIS A   8      15.550 -47.232 -16.490  1.00 48.03           H  
ATOM    125  CE1 HIS A   8      14.214 -47.265 -18.103  1.00 48.03           C  
ATOM    126  HE1 HIS A   8      14.543 -48.136 -18.650  1.00 48.03           H  
ATOM    127  NE2 HIS A   8      13.189 -46.482 -18.470  1.00 48.03           N  
ATOM    128  N   SER A   9      15.494 -46.125 -12.228  1.00 53.61           N  
ATOM    129  H   SER A   9      15.398 -47.037 -12.651  1.00 53.61           H  
ATOM    130  CA  SER A   9      16.680 -45.983 -11.373  1.00 53.61           C  
ATOM    131  HA  SER A   9      16.878 -46.982 -10.985  1.00 53.61           H  
ATOM    132  C   SER A   9      16.579 -45.083 -10.133  1.00 53.61           C  
ATOM    133  CB  SER A   9      17.906 -45.649 -12.233  1.00 53.61           C  
ATOM    134  HB2 SER A   9      18.805 -45.766 -11.627  1.00 53.61           H  
ATOM    135  HB3 SER A   9      17.967 -46.337 -13.076  1.00 53.61           H  
ATOM    136  O   SER A   9      17.103 -43.970 -10.097  1.00 53.61           O  
ATOM    137  OG  SER A   9      17.853 -44.325 -12.710  1.00 53.61           O  
ATOM    138  HG  SER A   9      17.555 -43.770 -11.985  1.00 53.61           H  
ATOM    139  N   LEU A  10      16.026 -45.639  -9.052  1.00 55.12           N  
ATOM    140  H   LEU A  10      15.593 -46.545  -9.155  1.00 55.12           H  
ATOM    141  CA  LEU A  10      16.183 -45.117  -7.686  1.00 55.12           C  
ATOM    142  HA  LEU A  10      15.985 -44.045  -7.706  1.00 55.12           H  
ATOM    143  C   LEU A  10      17.621 -45.264  -7.139  1.00 55.12           C  
ATOM    144  CB  LEU A  10      15.135 -45.810  -6.785  1.00 55.12           C  
ATOM    145  HB2 LEU A  10      15.615 -46.189  -5.883  1.00 55.12           H  
ATOM    146  HB3 LEU A  10      14.730 -46.680  -7.301  1.00 55.12           H  
ATOM    147  O   LEU A  10      17.977 -44.599  -6.166  1.00 55.12           O  
ATOM    148  CG  LEU A  10      13.981 -44.867  -6.390  1.00 55.12           C  
ATOM    149  HG  LEU A  10      13.832 -44.118  -7.167  1.00 55.12           H  
ATOM    150  CD1 LEU A  10      12.669 -45.635  -6.234  1.00 55.12           C  
ATOM    151 HD11 LEU A  10      11.872 -44.950  -5.945  1.00 55.12           H  
ATOM    152 HD12 LEU A  10      12.776 -46.408  -5.473  1.00 55.12           H  
ATOM    153 HD13 LEU A  10      12.401 -46.100  -7.183  1.00 55.12           H  
ATOM    154  CD2 LEU A  10      14.290 -44.163  -5.067  1.00 55.12           C  
ATOM    155 HD21 LEU A  10      15.228 -43.615  -5.158  1.00 55.12           H  
ATOM    156 HD22 LEU A  10      14.378 -44.895  -4.264  1.00 55.12           H  
ATOM    157 HD23 LEU A  10      13.491 -43.461  -4.830  1.00 55.12           H  
ATOM    158  N   ASP A  11      18.475 -46.067  -7.779  1.00 59.68           N  
ATOM    159  H   ASP A  11      18.112 -46.676  -8.499  1.00 59.68           H  
ATOM    160  CA  ASP A  11      19.817 -46.363  -7.261  1.00 59.68           C  
ATOM    161  HA  ASP A  11      19.754 -46.441  -6.176  1.00 59.68           H  
ATOM    162  C   ASP A  11      20.851 -45.261  -7.531  1.00 59.68           C  
ATOM    163  CB  ASP A  11      20.272 -47.732  -7.782  1.00 59.68           C  
ATOM    164  HB2 ASP A  11      20.230 -47.736  -8.871  1.00 59.68           H  
ATOM    165  HB3 ASP A  11      21.304 -47.903  -7.476  1.00 59.68           H  
ATOM    166  O   ASP A  11      21.744 -45.041  -6.711  1.00 59.68           O  
ATOM    167  CG  ASP A  11      19.403 -48.856  -7.208  1.00 59.68           C  
ATOM    168  OD1 ASP A  11      19.026 -48.752  -6.016  1.00 59.68           O  
ATOM    169  OD2 ASP A  11      19.073 -49.769  -7.991  1.00 59.68           O  
ATOM    170  N   ALA A  12      20.692 -44.471  -8.599  1.00 57.69           N  
ATOM    171  H   ALA A  12      19.928 -44.656  -9.233  1.00 57.69           H  
ATOM    172  CA  ALA A  12      21.598 -43.350  -8.873  1.00 57.69           C  
ATOM    173  HA  ALA A  12      22.623 -43.715  -8.825  1.00 57.69           H  
ATOM    174  C   ALA A  12      21.471 -42.220  -7.829  1.00 57.69           C  
ATOM    175  CB  ALA A  12      21.338 -42.850 -10.298  1.00 57.69           C  
ATOM    176  HB1 ALA A  12      22.034 -42.044 -10.533  1.00 57.69           H  
ATOM    177  HB2 ALA A  12      21.488 -43.662 -11.010  1.00 57.69           H  
ATOM    178  HB3 ALA A  12      20.318 -42.477 -10.387  1.00 57.69           H  
ATOM    179  O   ALA A  12      22.444 -41.528  -7.529  1.00 57.69           O  
ATOM    180  N   ALA A  13      20.292 -42.060  -7.216  1.00 57.64           N  
ATOM    181  H   ALA A  13      19.534 -42.681  -7.461  1.00 57.64           H  
ATOM    182  CA  ALA A  13      20.051 -41.022  -6.214  1.00 57.64           C  
ATOM    183  HA  ALA A  13      20.487 -40.089  -6.573  1.00 57.64           H  
ATOM    184  C   ALA A  13      20.710 -41.329  -4.854  1.00 57.64           C  
ATOM    185  CB  ALA A  13      18.538 -40.815  -6.089  1.00 57.64           C  
ATOM    186  HB1 ALA A  13      18.338 -40.004  -5.389  1.00 57.64           H  
ATOM    187  HB2 ALA A  13      18.117 -40.556  -7.060  1.00 57.64           H  
ATOM    188  HB3 ALA A  13      18.064 -41.727  -5.723  1.00 57.64           H  
ATOM    189  O   ALA A  13      21.044 -40.404  -4.112  1.00 57.64           O  
ATOM    190  N   ARG A  14      20.952 -42.606  -4.520  1.00 58.90           N  
ATOM    191  H   ARG A  14      20.704 -43.331  -5.179  1.00 58.90           H  
ATOM    192  CA  ARG A  14      21.562 -42.982  -3.232  1.00 58.90           C  
ATOM    193  HA  ARG A  14      21.145 -42.341  -2.455  1.00 58.90           H  
ATOM    194  C   ARG A  14      23.064 -42.708  -3.162  1.00 58.90           C  
ATOM    195  CB  ARG A  14      21.227 -44.441  -2.883  1.00 58.90           C  
ATOM    196  HB2 ARG A  14      21.199 -45.049  -3.787  1.00 58.90           H  
ATOM    197  HB3 ARG A  14      22.003 -44.838  -2.229  1.00 58.90           H  
ATOM    198  O   ARG A  14      23.556 -42.389  -2.084  1.00 58.90           O  
ATOM    199  CG  ARG A  14      19.886 -44.524  -2.138  1.00 58.90           C  
ATOM    200  HG2 ARG A  14      19.089 -44.137  -2.773  1.00 58.90           H  
ATOM    201  HG3 ARG A  14      19.947 -43.921  -1.233  1.00 58.90           H  
ATOM    202  CD  ARG A  14      19.571 -45.973  -1.755  1.00 58.90           C  
ATOM    203  HD2 ARG A  14      20.442 -46.410  -1.268  1.00 58.90           H  
ATOM    204  HD3 ARG A  14      19.369 -46.530  -2.670  1.00 58.90           H  
ATOM    205  NE  ARG A  14      18.416 -46.055  -0.837  1.00 58.90           N  
ATOM    206  HE  ARG A  14      18.146 -45.204  -0.365  1.00 58.90           H  
ATOM    207  NH1 ARG A  14      17.973 -48.290  -1.139  1.00 58.90           N  
ATOM    208 HH11 ARG A  14      18.658 -48.327  -1.880  1.00 58.90           H  
ATOM    209 HH12 ARG A  14      17.427 -49.115  -0.941  1.00 58.90           H  
ATOM    210  NH2 ARG A  14      16.759 -47.112   0.316  1.00 58.90           N  
ATOM    211 HH21 ARG A  14      16.242 -47.955   0.518  1.00 58.90           H  
ATOM    212 HH22 ARG A  14      16.532 -46.252   0.794  1.00 58.90           H  
ATOM    213  CZ  ARG A  14      17.725 -47.148  -0.560  1.00 58.90           C  
ATOM    214  N   ALA A  15      23.780 -42.751  -4.284  1.00 64.31           N  
ATOM    215  H   ALA A  15      23.327 -43.036  -5.140  1.00 64.31           H  
ATOM    216  CA  ALA A  15      25.228 -42.526  -4.290  1.00 64.31           C  
ATOM    217  HA  ALA A  15      25.662 -43.045  -3.435  1.00 64.31           H  
ATOM    218  C   ALA A  15      25.626 -41.039  -4.150  1.00 64.31           C  
ATOM    219  CB  ALA A  15      25.803 -43.171  -5.554  1.00 64.31           C  
ATOM    220  HB1 ALA A  15      26.888 -43.065  -5.558  1.00 64.31           H  
ATOM    221  HB2 ALA A  15      25.554 -44.232  -5.578  1.00 64.31           H  
ATOM    222  HB3 ALA A  15      25.395 -42.687  -6.442  1.00 64.31           H  
ATOM    223  O   ALA A  15      26.705 -40.735  -3.645  1.00 64.31           O  
ATOM    224  N   ALA A  16      24.760 -40.096  -4.543  1.00 57.72           N  
ATOM    225  H   ALA A  16      23.895 -40.391  -4.972  1.00 57.72           H  
ATOM    226  CA  ALA A  16      25.085 -38.662  -4.545  1.00 57.72           C  
ATOM    227  HA  ALA A  16      26.163 -38.551  -4.658  1.00 57.72           H  
ATOM    228  C   ALA A  16      24.705 -37.907  -3.249  1.00 57.72           C  
ATOM    229  CB  ALA A  16      24.439 -38.039  -5.788  1.00 57.72           C  
ATOM    230  HB1 ALA A  16      24.785 -38.555  -6.684  1.00 57.72           H  
ATOM    231  HB2 ALA A  16      24.716 -36.988  -5.858  1.00 57.72           H  
ATOM    232  HB3 ALA A  16      23.354 -38.119  -5.725  1.00 57.72           H  
ATOM    233  O   ALA A  16      25.149 -36.776  -3.034  1.00 57.72           O  
ATOM    234  N   GLY A  17      23.906 -38.517  -2.366  1.00 60.41           N  
ATOM    235  H   GLY A  17      23.583 -39.447  -2.594  1.00 60.41           H  
ATOM    236  CA  GLY A  17      23.367 -37.877  -1.157  1.00 60.41           C  
ATOM    237  HA2 GLY A  17      22.752 -38.607  -0.631  1.00 60.41           H  
ATOM    238  HA3 GLY A  17      22.721 -37.052  -1.458  1.00 60.41           H  
ATOM    239  C   GLY A  17      24.401 -37.330  -0.152  1.00 60.41           C  
ATOM    240  O   GLY A  17      24.223 -36.202   0.322  1.00 60.41           O  
ATOM    241  N   PRO A  18      25.502 -38.043   0.171  1.00 56.09           N  
ATOM    242  CA  PRO A  18      26.406 -37.605   1.243  1.00 56.09           C  
ATOM    243  HA  PRO A  18      25.814 -37.399   2.134  1.00 56.09           H  
ATOM    244  C   PRO A  18      27.214 -36.345   0.893  1.00 56.09           C  
ATOM    245  CB  PRO A  18      27.325 -38.799   1.529  1.00 56.09           C  
ATOM    246  HB2 PRO A  18      27.498 -38.925   2.597  1.00 56.09           H  
ATOM    247  HB3 PRO A  18      28.276 -38.674   1.010  1.00 56.09           H  
ATOM    248  O   PRO A  18      27.480 -35.498   1.751  1.00 56.09           O  
ATOM    249  CG  PRO A  18      26.597 -40.003   0.934  1.00 56.09           C  
ATOM    250  HG2 PRO A  18      25.896 -40.403   1.667  1.00 56.09           H  
ATOM    251  HG3 PRO A  18      27.290 -40.777   0.606  1.00 56.09           H  
ATOM    252  CD  PRO A  18      25.823 -39.406  -0.234  1.00 56.09           C  
ATOM    253  HD2 PRO A  18      24.930 -40.003  -0.420  1.00 56.09           H  
ATOM    254  HD3 PRO A  18      26.452 -39.386  -1.124  1.00 56.09           H  
ATOM    255  N   PHE A  19      27.575 -36.172  -0.382  1.00 64.27           N  
ATOM    256  H   PHE A  19      27.317 -36.875  -1.061  1.00 64.27           H  
ATOM    257  CA  PHE A  19      28.353 -35.012  -0.825  1.00 64.27           C  
ATOM    258  HA  PHE A  19      29.122 -34.805  -0.081  1.00 64.27           H  
ATOM    259  C   PHE A  19      27.515 -33.734  -0.925  1.00 64.27           C  
ATOM    260  CB  PHE A  19      29.071 -35.335  -2.140  1.00 64.27           C  
ATOM    261  HB2 PHE A  19      28.405 -35.884  -2.805  1.00 64.27           H  
ATOM    262  HB3 PHE A  19      29.331 -34.401  -2.639  1.00 64.27           H  
ATOM    263  O   PHE A  19      28.050 -32.640  -0.743  1.00 64.27           O  
ATOM    264  CG  PHE A  19      30.355 -36.111  -1.922  1.00 64.27           C  
ATOM    265  CD1 PHE A  19      31.516 -35.428  -1.510  1.00 64.27           C  
ATOM    266  HD1 PHE A  19      31.491 -34.358  -1.365  1.00 64.27           H  
ATOM    267  CD2 PHE A  19      30.392 -37.507  -2.100  1.00 64.27           C  
ATOM    268  HD2 PHE A  19      29.509 -38.042  -2.417  1.00 64.27           H  
ATOM    269  CE1 PHE A  19      32.710 -36.134  -1.285  1.00 64.27           C  
ATOM    270  HE1 PHE A  19      33.602 -35.612  -0.972  1.00 64.27           H  
ATOM    271  CE2 PHE A  19      31.587 -38.212  -1.873  1.00 64.27           C  
ATOM    272  HE2 PHE A  19      31.618 -39.282  -2.016  1.00 64.27           H  
ATOM    273  CZ  PHE A  19      32.746 -37.527  -1.467  1.00 64.27           C  
ATOM    274  HZ  PHE A  19      33.662 -38.073  -1.298  1.00 64.27           H  
ATOM    275  N   TYR A  20      26.204 -33.845  -1.154  1.00 62.60           N  
ATOM    276  H   TYR A  20      25.805 -34.761  -1.304  1.00 62.60           H  
ATOM    277  CA  TYR A  20      25.338 -32.671  -1.242  1.00 62.60           C  
ATOM    278  HA  TYR A  20      25.877 -31.896  -1.786  1.00 62.60           H  
ATOM    279  C   TYR A  20      25.010 -32.093   0.144  1.00 62.60           C  
ATOM    280  CB  TYR A  20      24.091 -33.016  -2.064  1.00 62.60           C  
ATOM    281  HB2 TYR A  20      24.362 -33.726  -2.845  1.00 62.60           H  
ATOM    282  HB3 TYR A  20      23.352 -33.503  -1.427  1.00 62.60           H  
ATOM    283  O   TYR A  20      25.089 -30.880   0.347  1.00 62.60           O  
ATOM    284  CG  TYR A  20      23.483 -31.804  -2.739  1.00 62.60           C  
ATOM    285  CD1 TYR A  20      22.382 -31.143  -2.163  1.00 62.60           C  
ATOM    286  HD1 TYR A  20      21.954 -31.504  -1.239  1.00 62.60           H  
ATOM    287  CD2 TYR A  20      24.029 -31.335  -3.951  1.00 62.60           C  
ATOM    288  HD2 TYR A  20      24.861 -31.857  -4.400  1.00 62.60           H  
ATOM    289  CE1 TYR A  20      21.824 -30.020  -2.804  1.00 62.60           C  
ATOM    290  HE1 TYR A  20      20.960 -29.521  -2.392  1.00 62.60           H  
ATOM    291  CE2 TYR A  20      23.480 -30.205  -4.587  1.00 62.60           C  
ATOM    292  HE2 TYR A  20      23.890 -29.857  -5.524  1.00 62.60           H  
ATOM    293  OH  TYR A  20      21.835 -28.451  -4.608  1.00 62.60           O  
ATOM    294  HH  TYR A  20      22.234 -28.266  -5.461  1.00 62.60           H  
ATOM    295  CZ  TYR A  20      22.376 -29.543  -4.008  1.00 62.60           C  
ATOM    296  N   LEU A  21      24.740 -32.949   1.139  1.00 63.46           N  
ATOM    297  H   LEU A  21      24.691 -33.935   0.927  1.00 63.46           H  
ATOM    298  CA  LEU A  21      24.402 -32.499   2.496  1.00 63.46           C  
ATOM    299  HA  LEU A  21      23.645 -31.718   2.422  1.00 63.46           H  
ATOM    300  C   LEU A  21      25.584 -31.849   3.225  1.00 63.46           C  
ATOM    301  CB  LEU A  21      23.825 -33.675   3.302  1.00 63.46           C  
ATOM    302  HB2 LEU A  21      24.505 -34.523   3.223  1.00 63.46           H  
ATOM    303  HB3 LEU A  21      23.773 -33.388   4.352  1.00 63.46           H  
ATOM    304  O   LEU A  21      25.407 -30.829   3.891  1.00 63.46           O  
ATOM    305  CG  LEU A  21      22.417 -34.110   2.853  1.00 63.46           C  
ATOM    306  HG  LEU A  21      22.429 -34.351   1.790  1.00 63.46           H  
ATOM    307  CD1 LEU A  21      22.001 -35.359   3.627  1.00 63.46           C  
ATOM    308 HD11 LEU A  21      21.015 -35.687   3.297  1.00 63.46           H  
ATOM    309 HD12 LEU A  21      21.969 -35.149   4.696  1.00 63.46           H  
ATOM    310 HD13 LEU A  21      22.713 -36.163   3.437  1.00 63.46           H  
ATOM    311  CD2 LEU A  21      21.367 -33.022   3.104  1.00 63.46           C  
ATOM    312 HD21 LEU A  21      20.376 -33.411   2.870  1.00 63.46           H  
ATOM    313 HD22 LEU A  21      21.388 -32.713   4.150  1.00 63.46           H  
ATOM    314 HD23 LEU A  21      21.547 -32.159   2.463  1.00 63.46           H  
ATOM    315  N   SER A  22      26.807 -32.358   3.044  1.00 64.45           N  
ATOM    316  H   SER A  22      26.910 -33.197   2.491  1.00 64.45           H  
ATOM    317  CA  SER A  22      27.995 -31.752   3.667  1.00 64.45           C  
ATOM    318  HA  SER A  22      27.796 -31.637   4.732  1.00 64.45           H  
ATOM    319  C   SER A  22      28.314 -30.352   3.128  1.00 64.45           C  
ATOM    320  CB  SER A  22      29.213 -32.669   3.530  1.00 64.45           C  
ATOM    321  HB2 SER A  22      29.011 -33.618   4.027  1.00 64.45           H  
ATOM    322  HB3 SER A  22      30.070 -32.200   4.014  1.00 64.45           H  
ATOM    323  O   SER A  22      28.945 -29.558   3.826  1.00 64.45           O  
ATOM    324  OG  SER A  22      29.516 -32.907   2.172  1.00 64.45           O  
ATOM    325  HG  SER A  22      29.092 -33.730   1.916  1.00 64.45           H  
ATOM    326  N   ARG A  23      27.848 -30.003   1.919  1.00 58.96           N  
ATOM    327  H   ARG A  23      27.352 -30.703   1.387  1.00 58.96           H  
ATOM    328  CA  ARG A  23      28.020 -28.660   1.344  1.00 58.96           C  
ATOM    329  HA  ARG A  23      28.988 -28.283   1.676  1.00 58.96           H  
ATOM    330  C   ARG A  23      26.993 -27.654   1.867  1.00 58.96           C  
ATOM    331  CB  ARG A  23      28.021 -28.753  -0.192  1.00 58.96           C  
ATOM    332  HB2 ARG A  23      27.039 -28.486  -0.583  1.00 58.96           H  
ATOM    333  HB3 ARG A  23      28.235 -29.779  -0.493  1.00 58.96           H  
ATOM    334  O   ARG A  23      27.330 -26.482   1.993  1.00 58.96           O  
ATOM    335  CG  ARG A  23      29.102 -27.846  -0.797  1.00 58.96           C  
ATOM    336  HG2 ARG A  23      28.915 -26.809  -0.521  1.00 58.96           H  
ATOM    337  HG3 ARG A  23      30.071 -28.153  -0.403  1.00 58.96           H  
ATOM    338  CD  ARG A  23      29.117 -27.976  -2.324  1.00 58.96           C  
ATOM    339  HD2 ARG A  23      28.237 -27.472  -2.725  1.00 58.96           H  
ATOM    340  HD3 ARG A  23      29.060 -29.033  -2.585  1.00 58.96           H  
ATOM    341  NE  ARG A  23      30.349 -27.411  -2.914  1.00 58.96           N  
ATOM    342  HE  ARG A  23      31.068 -27.114  -2.270  1.00 58.96           H  
ATOM    343  NH1 ARG A  23      29.752 -27.654  -5.118  1.00 58.96           N  
ATOM    344 HH11 ARG A  23      29.980 -27.597  -6.100  1.00 58.96           H  
ATOM    345 HH12 ARG A  23      28.853 -28.012  -4.828  1.00 58.96           H  
ATOM    346  NH2 ARG A  23      31.785 -26.894  -4.611  1.00 58.96           N  
ATOM    347 HH21 ARG A  23      32.502 -26.638  -3.946  1.00 58.96           H  
ATOM    348 HH22 ARG A  23      31.986 -26.845  -5.599  1.00 58.96           H  
ATOM    349  CZ  ARG A  23      30.621 -27.321  -4.205  1.00 58.96           C  
ATOM    350  N   ILE A  24      25.786 -28.110   2.207  1.00 63.50           N  
ATOM    351  H   ILE A  24      25.589 -29.089   2.054  1.00 63.50           H  
ATOM    352  CA  ILE A  24      24.729 -27.271   2.799  1.00 63.50           C  
ATOM    353  HA  ILE A  24      24.738 -26.295   2.313  1.00 63.50           H  
ATOM    354  C   ILE A  24      24.998 -27.023   4.289  1.00 63.50           C  
ATOM    355  CB  ILE A  24      23.339 -27.908   2.559  1.00 63.50           C  
ATOM    356  HB  ILE A  24      23.335 -28.905   2.999  1.00 63.50           H  
ATOM    357  O   ILE A  24      24.711 -25.944   4.797  1.00 63.50           O  
ATOM    358  CG1 ILE A  24      23.062 -28.029   1.043  1.00 63.50           C  
ATOM    359 HG12 ILE A  24      23.900 -28.518   0.545  1.00 63.50           H  
ATOM    360 HG13 ILE A  24      22.958 -27.033   0.613  1.00 63.50           H  
ATOM    361  CG2 ILE A  24      22.225 -27.075   3.226  1.00 63.50           C  
ATOM    362 HG21 ILE A  24      22.372 -27.027   4.305  1.00 63.50           H  
ATOM    363 HG22 ILE A  24      22.217 -26.062   2.825  1.00 63.50           H  
ATOM    364 HG23 ILE A  24      21.248 -27.532   3.068  1.00 63.50           H  
ATOM    365  CD1 ILE A  24      21.812 -28.847   0.708  1.00 63.50           C  
ATOM    366 HD11 ILE A  24      21.731 -28.926  -0.376  1.00 63.50           H  
ATOM    367 HD12 ILE A  24      21.892 -29.846   1.137  1.00 63.50           H  
ATOM    368 HD13 ILE A  24      20.910 -28.357   1.074  1.00 63.50           H  
ATOM    369  N   LEU A  25      25.598 -27.994   4.981  1.00 57.78           N  
ATOM    370  H   LEU A  25      25.746 -28.882   4.523  1.00 57.78           H  
ATOM    371  CA  LEU A  25      25.844 -27.922   6.422  1.00 57.78           C  
ATOM    372  HA  LEU A  25      25.106 -27.255   6.866  1.00 57.78           H  
ATOM    373  C   LEU A  25      27.193 -27.311   6.806  1.00 57.78           C  
ATOM    374  CB  LEU A  25      25.659 -29.315   7.042  1.00 57.78           C  
ATOM    375  HB2 LEU A  25      25.939 -29.280   8.095  1.00 57.78           H  
ATOM    376  HB3 LEU A  25      26.336 -30.008   6.543  1.00 57.78           H  
ATOM    377  O   LEU A  25      27.527 -27.315   7.989  1.00 57.78           O  
ATOM    378  CG  LEU A  25      24.225 -29.860   6.957  1.00 57.78           C  
ATOM    379  HG  LEU A  25      23.896 -29.891   5.918  1.00 57.78           H  
ATOM    380  CD1 LEU A  25      24.215 -31.286   7.505  1.00 57.78           C  
ATOM    381 HD11 LEU A  25      23.209 -31.700   7.432  1.00 57.78           H  
ATOM    382 HD12 LEU A  25      24.528 -31.290   8.549  1.00 57.78           H  
ATOM    383 HD13 LEU A  25      24.891 -31.910   6.921  1.00 57.78           H  
ATOM    384  CD2 LEU A  25      23.229 -29.020   7.760  1.00 57.78           C  
ATOM    385 HD21 LEU A  25      22.252 -29.504   7.754  1.00 57.78           H  
ATOM    386 HD22 LEU A  25      23.569 -28.918   8.791  1.00 57.78           H  
ATOM    387 HD23 LEU A  25      23.119 -28.033   7.312  1.00 57.78           H  
ATOM    388  N   ARG A  26      27.980 -26.763   5.866  1.00 53.05           N  
ATOM    389  H   ARG A  26      27.637 -26.721   4.917  1.00 53.05           H  
ATOM    390  CA  ARG A  26      29.112 -25.926   6.280  1.00 53.05           C  
ATOM    391  HA  ARG A  26      29.676 -26.486   7.026  1.00 53.05           H  
ATOM    392  C   ARG A  26      28.524 -24.677   6.932  1.00 53.05           C  
ATOM    393  CB  ARG A  26      30.063 -25.570   5.131  1.00 53.05           C  
ATOM    394  HB2 ARG A  26      29.498 -25.209   4.271  1.00 53.05           H  
ATOM    395  HB3 ARG A  26      30.728 -24.777   5.472  1.00 53.05           H  
ATOM    396  O   ARG A  26      27.886 -23.906   6.212  1.00 53.05           O  
ATOM    397  CG  ARG A  26      30.907 -26.786   4.737  1.00 53.05           C  
ATOM    398  HG2 ARG A  26      30.274 -27.495   4.204  1.00 53.05           H  
ATOM    399  HG3 ARG A  26      31.301 -27.266   5.634  1.00 53.05           H  
ATOM    400  CD  ARG A  26      32.081 -26.387   3.841  1.00 53.05           C  
ATOM    401  HD2 ARG A  26      31.692 -25.890   2.953  1.00 53.05           H  
ATOM    402  HD3 ARG A  26      32.716 -25.693   4.391  1.00 53.05           H  
ATOM    403  NE  ARG A  26      32.858 -27.576   3.445  1.00 53.05           N  
ATOM    404  HE  ARG A  26      32.435 -28.470   3.651  1.00 53.05           H  
ATOM    405  NH1 ARG A  26      34.685 -26.492   2.573  1.00 53.05           N  
ATOM    406 HH11 ARG A  26      34.271 -25.608   2.834  1.00 53.05           H  
ATOM    407 HH12 ARG A  26      35.619 -26.527   2.189  1.00 53.05           H  
ATOM    408  NH2 ARG A  26      34.627 -28.723   2.586  1.00 53.05           N  
ATOM    409 HH21 ARG A  26      34.182 -29.595   2.836  1.00 53.05           H  
ATOM    410 HH22 ARG A  26      35.555 -28.742   2.189  1.00 53.05           H  
ATOM    411  CZ  ARG A  26      34.049 -27.591   2.873  1.00 53.05           C  
ATOM    412  N   PRO A  27      28.717 -24.453   8.247  1.00 54.95           N  
ATOM    413  CA  PRO A  27      28.352 -23.187   8.850  1.00 54.95           C  
ATOM    414  HA  PRO A  27      27.276 -23.021   8.786  1.00 54.95           H  
ATOM    415  C   PRO A  27      29.099 -22.133   8.049  1.00 54.95           C  
ATOM    416  CB  PRO A  27      28.789 -23.267  10.318  1.00 54.95           C  
ATOM    417  HB2 PRO A  27      27.950 -23.612  10.922  1.00 54.95           H  
ATOM    418  HB3 PRO A  27      29.153 -22.310  10.692  1.00 54.95           H  
ATOM    419  O   PRO A  27      30.331 -22.124   8.039  1.00 54.95           O  
ATOM    420  CG  PRO A  27      29.884 -24.331  10.325  1.00 54.95           C  
ATOM    421  HG2 PRO A  27      29.930 -24.857  11.278  1.00 54.95           H  
ATOM    422  HG3 PRO A  27      30.846 -23.871  10.098  1.00 54.95           H  
ATOM    423  CD  PRO A  27      29.483 -25.261   9.188  1.00 54.95           C  
ATOM    424  HD2 PRO A  27      28.856 -26.057   9.589  1.00 54.95           H  
ATOM    425  HD3 PRO A  27      30.386 -25.676   8.741  1.00 54.95           H  
ATOM    426  N   GLN A  28      28.362 -21.316   7.292  1.00 61.73           N  
ATOM    427  H   GLN A  28      27.362 -21.450   7.245  1.00 61.73           H  
ATOM    428  CA  GLN A  28      28.957 -20.152   6.669  1.00 61.73           C  
ATOM    429  HA  GLN A  28      29.773 -20.460   6.015  1.00 61.73           H  
ATOM    430  C   GLN A  28      29.526 -19.369   7.833  1.00 61.73           C  
ATOM    431  CB  GLN A  28      27.943 -19.331   5.860  1.00 61.73           C  
ATOM    432  HB2 GLN A  28      28.420 -18.383   5.610  1.00 61.73           H  
ATOM    433  HB3 GLN A  28      27.056 -19.122   6.458  1.00 61.73           H  
ATOM    434  O   GLN A  28      28.784 -18.835   8.656  1.00 61.73           O  
ATOM    435  CG  GLN A  28      27.542 -20.038   4.557  1.00 61.73           C  
ATOM    436  HG2 GLN A  28      28.429 -20.483   4.105  1.00 61.73           H  
ATOM    437  HG3 GLN A  28      26.837 -20.840   4.778  1.00 61.73           H  
ATOM    438  CD  GLN A  28      26.923 -19.094   3.528  1.00 61.73           C  
ATOM    439  NE2 GLN A  28      26.726 -19.546   2.310  1.00 61.73           N  
ATOM    440 HE21 GLN A  28      26.281 -18.901   1.673  1.00 61.73           H  
ATOM    441 HE22 GLN A  28      26.900 -20.516   2.086  1.00 61.73           H  
ATOM    442  OE1 GLN A  28      26.627 -17.937   3.773  1.00 61.73           O  
ATOM    443  N   THR A  29      30.848 -19.401   7.964  1.00 59.75           N  
ATOM    444  H   THR A  29      31.396 -19.974   7.338  1.00 59.75           H  
ATOM    445  CA  THR A  29      31.575 -18.525   8.852  1.00 59.75           C  
ATOM    446  HA  THR A  29      31.237 -18.669   9.878  1.00 59.75           H  
ATOM    447  C   THR A  29      31.177 -17.145   8.386  1.00 59.75           C  
ATOM    448  CB  THR A  29      33.095 -18.767   8.771  1.00 59.75           C  
ATOM    449  HB  THR A  29      33.625 -17.827   8.928  1.00 59.75           H  
ATOM    450  O   THR A  29      31.633 -16.670   7.348  1.00 59.75           O  
ATOM    451  CG2 THR A  29      33.537 -19.757   9.847  1.00 59.75           C  
ATOM    452 HG21 THR A  29      33.016 -20.705   9.713  1.00 59.75           H  
ATOM    453 HG22 THR A  29      33.306 -19.359  10.834  1.00 59.75           H  
ATOM    454 HG23 THR A  29      34.612 -19.924   9.781  1.00 59.75           H  
ATOM    455  OG1 THR A  29      33.481 -19.330   7.534  1.00 59.75           O  
ATOM    456  HG1 THR A  29      34.427 -19.493   7.570  1.00 59.75           H  
ATOM    457  N   ILE A  30      30.212 -16.556   9.098  1.00 61.51           N  
ATOM    458  H   ILE A  30      29.718 -17.130   9.766  1.00 61.51           H  
ATOM    459  CA  ILE A  30      29.785 -15.180   8.928  1.00 61.51           C  
ATOM    460  HA  ILE A  30      29.491 -15.009   7.892  1.00 61.51           H  
ATOM    461  C   ILE A  30      31.048 -14.402   9.237  1.00 61.51           C  
ATOM    462  CB  ILE A  30      28.597 -14.832   9.859  1.00 61.51           C  
ATOM    463  HB  ILE A  30      28.885 -15.055  10.887  1.00 61.51           H  
ATOM    464  O   ILE A  30      31.370 -14.140  10.397  1.00 61.51           O  
ATOM    465  CG1 ILE A  30      27.352 -15.680   9.507  1.00 61.51           C  
ATOM    466 HG12 ILE A  30      26.994 -15.411   8.514  1.00 61.51           H  
ATOM    467 HG13 ILE A  30      27.628 -16.734   9.488  1.00 61.51           H  
ATOM    468  CG2 ILE A  30      28.264 -13.329   9.764  1.00 61.51           C  
ATOM    469 HG21 ILE A  30      29.133 -12.723  10.020  1.00 61.51           H  
ATOM    470 HG22 ILE A  30      27.943 -13.082   8.752  1.00 61.51           H  
ATOM    471 HG23 ILE A  30      27.467 -13.071  10.461  1.00 61.51           H  
ATOM    472  CD1 ILE A  30      26.198 -15.550  10.510  1.00 61.51           C  
ATOM    473 HD11 ILE A  30      25.770 -14.549  10.477  1.00 61.51           H  
ATOM    474 HD12 ILE A  30      25.418 -16.266  10.251  1.00 61.51           H  
ATOM    475 HD13 ILE A  30      26.555 -15.766  11.517  1.00 61.51           H  
ATOM    476  N   VAL A  31      31.832 -14.141   8.190  1.00 61.92           N  
ATOM    477  H   VAL A  31      31.607 -14.600   7.320  1.00 61.92           H  
ATOM    478  CA  VAL A  31      32.990 -13.274   8.244  1.00 61.92           C  
ATOM    479  HA  VAL A  31      33.695 -13.642   8.989  1.00 61.92           H  
ATOM    480  C   VAL A  31      32.391 -11.963   8.697  1.00 61.92           C  
ATOM    481  CB  VAL A  31      33.702 -13.164   6.880  1.00 61.92           C  
ATOM    482  HB  VAL A  31      32.999 -12.815   6.123  1.00 61.92           H  
ATOM    483  O   VAL A  31      31.730 -11.275   7.918  1.00 61.92           O  
ATOM    484  CG1 VAL A  31      34.874 -12.176   6.952  1.00 61.92           C  
ATOM    485 HG11 VAL A  31      34.515 -11.176   7.196  1.00 61.92           H  
ATOM    486 HG12 VAL A  31      35.588 -12.498   7.709  1.00 61.92           H  
ATOM    487 HG13 VAL A  31      35.380 -12.134   5.987  1.00 61.92           H  
ATOM    488  CG2 VAL A  31      34.261 -14.520   6.431  1.00 61.92           C  
ATOM    489 HG21 VAL A  31      33.448 -15.225   6.258  1.00 61.92           H  
ATOM    490 HG22 VAL A  31      34.927 -14.926   7.193  1.00 61.92           H  
ATOM    491 HG23 VAL A  31      34.812 -14.408   5.498  1.00 61.92           H  
ATOM    492  N   ARG A  32      32.535 -11.677   9.995  1.00 60.26           N  
ATOM    493  H   ARG A  32      32.907 -12.413  10.579  1.00 60.26           H  
ATOM    494  CA  ARG A  32      32.183 -10.406  10.610  1.00 60.26           C  
ATOM    495  HA  ARG A  32      31.147 -10.151  10.386  1.00 60.26           H  
ATOM    496  C   ARG A  32      33.084  -9.377   9.948  1.00 60.26           C  
ATOM    497  CB  ARG A  32      32.389 -10.457  12.139  1.00 60.26           C  
ATOM    498  HB2 ARG A  32      32.302  -9.441  12.522  1.00 60.26           H  
ATOM    499  HB3 ARG A  32      33.399 -10.810  12.353  1.00 60.26           H  
ATOM    500  O   ARG A  32      34.133  -9.027  10.482  1.00 60.26           O  
ATOM    501  CG  ARG A  32      31.382 -11.338  12.896  1.00 60.26           C  
ATOM    502  HG2 ARG A  32      31.475 -12.374  12.567  1.00 60.26           H  
ATOM    503  HG3 ARG A  32      30.371 -10.987  12.688  1.00 60.26           H  
ATOM    504  CD  ARG A  32      31.659 -11.249  14.407  1.00 60.26           C  
ATOM    505  HD2 ARG A  32      32.652 -11.652  14.601  1.00 60.26           H  
ATOM    506  HD3 ARG A  32      31.643 -10.199  14.701  1.00 60.26           H  
ATOM    507  NE  ARG A  32      30.664 -11.985  15.214  1.00 60.26           N  
ATOM    508  HE  ARG A  32      29.931 -12.462  14.709  1.00 60.26           H  
ATOM    509  NH1 ARG A  32      31.550 -11.535  17.294  1.00 60.26           N  
ATOM    510 HH11 ARG A  32      32.313 -11.032  16.864  1.00 60.26           H  
ATOM    511 HH12 ARG A  32      31.500 -11.627  18.298  1.00 60.26           H  
ATOM    512  NH2 ARG A  32      29.691 -12.745  17.135  1.00 60.26           N  
ATOM    513 HH21 ARG A  32      29.687 -12.832  18.141  1.00 60.26           H  
ATOM    514 HH22 ARG A  32      28.959 -13.193  16.602  1.00 60.26           H  
ATOM    515  CZ  ARG A  32      30.640 -12.084  16.536  1.00 60.26           C  
ATOM    516  N   ARG A  33      32.727  -8.945   8.735  1.00 62.52           N  
ATOM    517  H   ARG A  33      31.935  -9.397   8.301  1.00 62.52           H  
ATOM    518  CA  ARG A  33      33.327  -7.783   8.099  1.00 62.52           C  
ATOM    519  HA  ARG A  33      34.401  -7.931   7.988  1.00 62.52           H  
ATOM    520  C   ARG A  33      33.085  -6.665   9.102  1.00 62.52           C  
ATOM    521  CB  ARG A  33      32.697  -7.508   6.719  1.00 62.52           C  
ATOM    522  HB2 ARG A  33      31.610  -7.507   6.801  1.00 62.52           H  
ATOM    523  HB3 ARG A  33      33.012  -6.515   6.399  1.00 62.52           H  
ATOM    524  O   ARG A  33      31.943  -6.279   9.328  1.00 62.52           O  
ATOM    525  CG  ARG A  33      33.133  -8.527   5.649  1.00 62.52           C  
ATOM    526  HG2 ARG A  33      34.221  -8.602   5.651  1.00 62.52           H  
ATOM    527  HG3 ARG A  33      32.711  -9.505   5.880  1.00 62.52           H  
ATOM    528  CD  ARG A  33      32.671  -8.080   4.253  1.00 62.52           C  
ATOM    529  HD2 ARG A  33      31.581  -8.064   4.231  1.00 62.52           H  
ATOM    530  HD3 ARG A  33      33.037  -7.068   4.080  1.00 62.52           H  
ATOM    531  NE  ARG A  33      33.172  -8.971   3.184  1.00 62.52           N  
ATOM    532  HE  ARG A  33      33.509  -9.880   3.468  1.00 62.52           H  
ATOM    533  NH1 ARG A  33      32.780  -7.567   1.400  1.00 62.52           N  
ATOM    534 HH11 ARG A  33      32.819  -7.380   0.409  1.00 62.52           H  
ATOM    535 HH12 ARG A  33      32.393  -6.875   2.026  1.00 62.52           H  
ATOM    536  NH2 ARG A  33      33.690  -9.567   1.042  1.00 62.52           N  
ATOM    537 HH21 ARG A  33      33.733  -9.344   0.058  1.00 62.52           H  
ATOM    538 HH22 ARG A  33      34.045 -10.457   1.362  1.00 62.52           H  
ATOM    539  CZ  ARG A  33      33.211  -8.698   1.887  1.00 62.52           C  
ATOM    540  N   ARG A  34      34.155  -6.233   9.774  1.00 65.50           N  
ATOM    541  H   ARG A  34      35.022  -6.703   9.559  1.00 65.50           H  
ATOM    542  CA  ARG A  34      34.191  -5.276  10.897  1.00 65.50           C  
ATOM    543  HA  ARG A  34      33.491  -5.615  11.661  1.00 65.50           H  
ATOM    544  C   ARG A  34      33.693  -3.857  10.540  1.00 65.50           C  
ATOM    545  CB  ARG A  34      35.620  -5.283  11.500  1.00 65.50           C  
ATOM    546  HB2 ARG A  34      35.905  -4.272  11.792  1.00 65.50           H  
ATOM    547  HB3 ARG A  34      36.340  -5.596  10.743  1.00 65.50           H  
ATOM    548  O   ARG A  34      33.981  -2.913  11.255  1.00 65.50           O  
ATOM    549  CG  ARG A  34      35.774  -6.169  12.748  1.00 65.50           C  
ATOM    550  HG2 ARG A  34      35.080  -5.825  13.514  1.00 65.50           H  
ATOM    551  HG3 ARG A  34      35.554  -7.207  12.499  1.00 65.50           H  
ATOM    552  CD  ARG A  34      37.215  -6.052  13.276  1.00 65.50           C  
ATOM    553  HD2 ARG A  34      37.890  -6.511  12.554  1.00 65.50           H  
ATOM    554  HD3 ARG A  34      37.467  -4.995  13.359  1.00 65.50           H  
ATOM    555  NE  ARG A  34      37.398  -6.682  14.600  1.00 65.50           N  
ATOM    556  HE  ARG A  34      36.584  -7.100  15.028  1.00 65.50           H  
ATOM    557  NH1 ARG A  34      39.622  -6.148  14.862  1.00 65.50           N  
ATOM    558 HH11 ARG A  34      39.622  -5.690  13.961  1.00 65.50           H  
ATOM    559 HH12 ARG A  34      40.463  -6.148  15.421  1.00 65.50           H  
ATOM    560  NH2 ARG A  34      38.558  -7.224  16.493  1.00 65.50           N  
ATOM    561 HH21 ARG A  34      37.730  -7.621  16.913  1.00 65.50           H  
ATOM    562 HH22 ARG A  34      39.417  -7.201  17.025  1.00 65.50           H  
ATOM    563  CZ  ARG A  34      38.519  -6.684  15.308  1.00 65.50           C  
ATOM    564  N   GLY A  35      32.921  -3.712   9.467  1.00 73.75           N  
ATOM    565  H   GLY A  35      32.630  -4.558   8.999  1.00 73.75           H  
ATOM    566  CA  GLY A  35      32.288  -2.474   9.012  1.00 73.75           C  
ATOM    567  HA2 GLY A  35      32.083  -1.826   9.865  1.00 73.75           H  
ATOM    568  HA3 GLY A  35      32.952  -1.947   8.327  1.00 73.75           H  
ATOM    569  C   GLY A  35      30.964  -2.756   8.301  1.00 73.75           C  
ATOM    570  O   GLY A  35      30.703  -2.201   7.241  1.00 73.75           O  
ATOM    571  N   GLY A  36      30.179  -3.709   8.814  1.00 82.52           N  
ATOM    572  H   GLY A  36      30.436  -4.123   9.699  1.00 82.52           H  
ATOM    573  CA  GLY A  36      28.869  -4.039   8.260  1.00 82.52           C  
ATOM    574  HA2 GLY A  36      28.941  -4.139   7.177  1.00 82.52           H  
ATOM    575  HA3 GLY A  36      28.520  -4.985   8.674  1.00 82.52           H  
ATOM    576  C   GLY A  36      27.845  -2.963   8.604  1.00 82.52           C  
ATOM    577  O   GLY A  36      27.666  -2.649   9.778  1.00 82.52           O  
ATOM    578  N   TYR A  37      27.166  -2.438   7.585  1.00 86.71           N  
ATOM    579  H   TYR A  37      27.431  -2.674   6.640  1.00 86.71           H  
ATOM    580  CA  TYR A  37      25.984  -1.599   7.769  1.00 86.71           C  
ATOM    581  HA  TYR A  37      26.267  -0.683   8.286  1.00 86.71           H  
ATOM    582  C   TYR A  37      24.950  -2.338   8.615  1.00 86.71           C  
ATOM    583  CB  TYR A  37      25.387  -1.236   6.406  1.00 86.71           C  
ATOM    584  HB2 TYR A  37      25.191  -2.146   5.839  1.00 86.71           H  
ATOM    585  HB3 TYR A  37      24.433  -0.735   6.570  1.00 86.71           H  
ATOM    586  O   TYR A  37      24.711  -3.536   8.409  1.00 86.71           O  
ATOM    587  CG  TYR A  37      26.268  -0.312   5.597  1.00 86.71           C  
ATOM    588  CD1 TYR A  37      26.246   1.067   5.876  1.00 86.71           C  
ATOM    589  HD1 TYR A  37      25.605   1.447   6.658  1.00 86.71           H  
ATOM    590  CD2 TYR A  37      27.129  -0.820   4.605  1.00 86.71           C  
ATOM    591  HD2 TYR A  37      27.143  -1.878   4.386  1.00 86.71           H  
ATOM    592  CE1 TYR A  37      27.081   1.946   5.162  1.00 86.71           C  
ATOM    593  HE1 TYR A  37      27.066   3.001   5.390  1.00 86.71           H  
ATOM    594  CE2 TYR A  37      27.974   0.056   3.895  1.00 86.71           C  
ATOM    595  HE2 TYR A  37      28.645  -0.314   3.134  1.00 86.71           H  
ATOM    596  OH  TYR A  37      28.769   2.278   3.488  1.00 86.71           O  
ATOM    597  HH  TYR A  37      28.664   3.186   3.780  1.00 86.71           H  
ATOM    598  CZ  TYR A  37      27.950   1.438   4.174  1.00 86.71           C  
ATOM    599  N   SER A  38      24.325  -1.635   9.559  1.00 90.02           N  
ATOM    600  H   SER A  38      24.525  -0.649   9.644  1.00 90.02           H  
ATOM    601  CA  SER A  38      23.232  -2.236  10.317  1.00 90.02           C  
ATOM    602  HA  SER A  38      23.628  -3.153  10.755  1.00 90.02           H  
ATOM    603  C   SER A  38      22.086  -2.599   9.354  1.00 90.02           C  
ATOM    604  CB  SER A  38      22.789  -1.347  11.487  1.00 90.02           C  
ATOM    605  HB2 SER A  38      23.661  -1.076  12.082  1.00 90.02           H  
ATOM    606  HB3 SER A  38      22.110  -1.918  12.120  1.00 90.02           H  
ATOM    607  O   SER A  38      21.827  -1.864   8.397  1.00 90.02           O  
ATOM    608  OG  SER A  38      22.127  -0.173  11.070  1.00 90.02           O  
ATOM    609  HG  SER A  38      22.759   0.545  11.149  1.00 90.02           H  
ATOM    610  N   PRO A  39      21.348  -3.706   9.566  1.00 89.95           N  
ATOM    611  CA  PRO A  39      20.198  -4.043   8.719  1.00 89.95           C  
ATOM    612  HA  PRO A  39      20.556  -4.289   7.719  1.00 89.95           H  
ATOM    613  C   PRO A  39      19.176  -2.898   8.612  1.00 89.95           C  
ATOM    614  CB  PRO A  39      19.581  -5.286   9.365  1.00 89.95           C  
ATOM    615  HB2 PRO A  39      18.840  -4.996  10.110  1.00 89.95           H  
ATOM    616  HB3 PRO A  39      19.131  -5.941   8.619  1.00 89.95           H  
ATOM    617  O   PRO A  39      18.507  -2.740   7.593  1.00 89.95           O  
ATOM    618  CG  PRO A  39      20.768  -5.949  10.067  1.00 89.95           C  
ATOM    619  HG2 PRO A  39      21.333  -6.542   9.347  1.00 89.95           H  
ATOM    620  HG3 PRO A  39      20.452  -6.566  10.908  1.00 89.95           H  
ATOM    621  CD  PRO A  39      21.614  -4.764  10.527  1.00 89.95           C  
ATOM    622  HD2 PRO A  39      22.667  -5.046  10.537  1.00 89.95           H  
ATOM    623  HD3 PRO A  39      21.296  -4.445  11.520  1.00 89.95           H  
ATOM    624  N   LEU A  40      19.092  -2.063   9.654  1.00 91.09           N  
ATOM    625  H   LEU A  40      19.726  -2.216  10.425  1.00 91.09           H  
ATOM    626  CA  LEU A  40      18.264  -0.861   9.677  1.00 91.09           C  
ATOM    627  HA  LEU A  40      17.280  -1.106   9.277  1.00 91.09           H  
ATOM    628  C   LEU A  40      18.812   0.262   8.792  1.00 91.09           C  
ATOM    629  CB  LEU A  40      18.123  -0.371  11.126  1.00 91.09           C  
ATOM    630  HB2 LEU A  40      17.649   0.610  11.113  1.00 91.09           H  
ATOM    631  HB3 LEU A  40      19.120  -0.249  11.550  1.00 91.09           H  
ATOM    632  O   LEU A  40      18.015   0.948   8.161  1.00 91.09           O  
ATOM    633  CG  LEU A  40      17.296  -1.295  12.035  1.00 91.09           C  
ATOM    634  HG  LEU A  40      17.735  -2.293  12.046  1.00 91.09           H  
ATOM    635  CD1 LEU A  40      17.314  -0.741  13.460  1.00 91.09           C  
ATOM    636 HD11 LEU A  40      18.343  -0.682  13.815  1.00 91.09           H  
ATOM    637 HD12 LEU A  40      16.761  -1.409  14.121  1.00 91.09           H  
ATOM    638 HD13 LEU A  40      16.867   0.252  13.487  1.00 91.09           H  
ATOM    639  CD2 LEU A  40      15.835  -1.394  11.584  1.00 91.09           C  
ATOM    640 HD21 LEU A  40      15.268  -1.981  12.306  1.00 91.09           H  
ATOM    641 HD22 LEU A  40      15.396  -0.400  11.498  1.00 91.09           H  
ATOM    642 HD23 LEU A  40      15.774  -1.903  10.622  1.00 91.09           H  
ATOM    643  N   GLU A  41      20.129   0.463   8.722  1.00 92.49           N  
ATOM    644  H   GLU A  41      20.754  -0.127   9.251  1.00 92.49           H  
ATOM    645  CA  GLU A  41      20.739   1.404   7.772  1.00 92.49           C  
ATOM    646  HA  GLU A  41      20.311   2.399   7.899  1.00 92.49           H  
ATOM    647  C   GLU A  41      20.471   0.982   6.333  1.00 92.49           C  
ATOM    648  CB  GLU A  41      22.252   1.489   7.984  1.00 92.49           C  
ATOM    649  HB2 GLU A  41      22.640   0.481   8.129  1.00 92.49           H  
ATOM    650  HB3 GLU A  41      22.722   1.900   7.090  1.00 92.49           H  
ATOM    651  O   GLU A  41      20.036   1.807   5.538  1.00 92.49           O  
ATOM    652  CG  GLU A  41      22.628   2.385   9.166  1.00 92.49           C  
ATOM    653  HG2 GLU A  41      22.734   3.413   8.819  1.00 92.49           H  
ATOM    654  HG3 GLU A  41      21.824   2.368   9.903  1.00 92.49           H  
ATOM    655  CD  GLU A  41      23.925   1.908   9.820  1.00 92.49           C  
ATOM    656  OE1 GLU A  41      23.930   1.915  11.069  1.00 92.49           O  
ATOM    657  OE2 GLU A  41      24.804   1.362   9.118  1.00 92.49           O  
ATOM    658  N   ILE A  42      20.630  -0.306   6.021  1.00 92.16           N  
ATOM    659  H   ILE A  42      21.004  -0.923   6.728  1.00 92.16           H  
ATOM    660  CA  ILE A  42      20.327  -0.843   4.688  1.00 92.16           C  
ATOM    661  HA  ILE A  42      20.920  -0.302   3.951  1.00 92.16           H  
ATOM    662  C   ILE A  42      18.851  -0.593   4.343  1.00 92.16           C  
ATOM    663  CB  ILE A  42      20.707  -2.340   4.614  1.00 92.16           C  
ATOM    664  HB  ILE A  42      20.173  -2.873   5.400  1.00 92.16           H  
ATOM    665  O   ILE A  42      18.538  -0.070   3.272  1.00 92.16           O  
ATOM    666  CG1 ILE A  42      22.226  -2.525   4.843  1.00 92.16           C  
ATOM    667 HG12 ILE A  42      22.778  -2.045   4.035  1.00 92.16           H  
ATOM    668 HG13 ILE A  42      22.512  -2.039   5.776  1.00 92.16           H  
ATOM    669  CG2 ILE A  42      20.288  -2.935   3.260  1.00 92.16           C  
ATOM    670 HG21 ILE A  42      20.604  -3.974   3.171  1.00 92.16           H  
ATOM    671 HG22 ILE A  42      20.717  -2.359   2.440  1.00 92.16           H  
ATOM    672 HG23 ILE A  42      19.201  -2.933   3.170  1.00 92.16           H  
ATOM    673  CD1 ILE A  42      22.672  -3.989   4.954  1.00 92.16           C  
ATOM    674 HD11 ILE A  42      23.713  -4.023   5.274  1.00 92.16           H  
ATOM    675 HD12 ILE A  42      22.595  -4.490   3.989  1.00 92.16           H  
ATOM    676 HD13 ILE A  42      22.062  -4.509   5.692  1.00 92.16           H  
ATOM    677  N   ALA A  43      17.937  -0.882   5.275  1.00 94.59           N  
ATOM    678  H   ALA A  43      18.235  -1.344   6.122  1.00 94.59           H  
ATOM    679  CA  ALA A  43      16.514  -0.616   5.085  1.00 94.59           C  
ATOM    680  HA  ALA A  43      16.192  -1.126   4.177  1.00 94.59           H  
ATOM    681  C   ALA A  43      16.207   0.880   4.895  1.00 94.59           C  
ATOM    682  CB  ALA A  43      15.741  -1.200   6.272  1.00 94.59           C  
ATOM    683  HB1 ALA A  43      14.672  -1.070   6.098  1.00 94.59           H  
ATOM    684  HB2 ALA A  43      16.025  -0.696   7.195  1.00 94.59           H  
ATOM    685  HB3 ALA A  43      15.953  -2.265   6.358  1.00 94.59           H  
ATOM    686  O   ALA A  43      15.350   1.229   4.082  1.00 94.59           O  
ATOM    687  N   ARG A  44      16.908   1.772   5.612  1.00 94.35           N  
ATOM    688  H   ARG A  44      17.608   1.418   6.249  1.00 94.35           H  
ATOM    689  CA  ARG A  44      16.765   3.230   5.459  1.00 94.35           C  
ATOM    690  HA  ARG A  44      15.711   3.500   5.513  1.00 94.35           H  
ATOM    691  C   ARG A  44      17.231   3.692   4.087  1.00 94.35           C  
ATOM    692  CB  ARG A  44      17.541   3.989   6.543  1.00 94.35           C  
ATOM    693  HB2 ARG A  44      18.537   3.559   6.648  1.00 94.35           H  
ATOM    694  HB3 ARG A  44      17.658   5.026   6.226  1.00 94.35           H  
ATOM    695  O   ARG A  44      16.508   4.458   3.460  1.00 94.35           O  
ATOM    696  CG  ARG A  44      16.830   3.992   7.898  1.00 94.35           C  
ATOM    697  HG2 ARG A  44      15.867   4.495   7.809  1.00 94.35           H  
ATOM    698  HG3 ARG A  44      16.664   2.969   8.236  1.00 94.35           H  
ATOM    699  CD  ARG A  44      17.700   4.723   8.922  1.00 94.35           C  
ATOM    700  HD2 ARG A  44      17.727   5.784   8.672  1.00 94.35           H  
ATOM    701  HD3 ARG A  44      18.712   4.322   8.860  1.00 94.35           H  
ATOM    702  NE  ARG A  44      17.195   4.536  10.293  1.00 94.35           N  
ATOM    703  HE  ARG A  44      16.327   4.028  10.389  1.00 94.35           H  
ATOM    704  NH1 ARG A  44      18.962   5.535  11.370  1.00 94.35           N  
ATOM    705 HH11 ARG A  44      19.351   5.808  10.478  1.00 94.35           H  
ATOM    706 HH12 ARG A  44      19.468   5.747  12.217  1.00 94.35           H  
ATOM    707  NH2 ARG A  44      17.387   4.514  12.562  1.00 94.35           N  
ATOM    708 HH21 ARG A  44      17.902   4.780  13.390  1.00 94.35           H  
ATOM    709 HH22 ARG A  44      16.551   3.952  12.636  1.00 94.35           H  
ATOM    710  CZ  ARG A  44      17.844   4.868  11.395  1.00 94.35           C  
ATOM    711  N   THR A  45      18.372   3.201   3.609  1.00 95.12           N  
ATOM    712  H   THR A  45      18.954   2.634   4.209  1.00 95.12           H  
ATOM    713  CA  THR A  45      18.883   3.525   2.272  1.00 95.12           C  
ATOM    714  HA  THR A  45      19.013   4.604   2.194  1.00 95.12           H  
ATOM    715  C   THR A  45      17.887   3.097   1.197  1.00 95.12           C  
ATOM    716  CB  THR A  45      20.247   2.864   2.035  1.00 95.12           C  
ATOM    717  HB  THR A  45      20.136   1.780   2.025  1.00 95.12           H  
ATOM    718  O   THR A  45      17.501   3.910   0.364  1.00 95.12           O  
ATOM    719  CG2 THR A  45      20.895   3.321   0.731  1.00 95.12           C  
ATOM    720 HG21 THR A  45      20.281   3.028  -0.121  1.00 95.12           H  
ATOM    721 HG22 THR A  45      21.877   2.860   0.621  1.00 95.12           H  
ATOM    722 HG23 THR A  45      21.002   4.406   0.727  1.00 95.12           H  
ATOM    723  OG1 THR A  45      21.129   3.227   3.071  1.00 95.12           O  
ATOM    724  HG1 THR A  45      21.967   2.788   2.909  1.00 95.12           H  
ATOM    725  N   HIS A  46      17.356   1.872   1.275  1.00 95.83           N  
ATOM    726  H   HIS A  46      17.710   1.228   1.968  1.00 95.83           H  
ATOM    727  CA  HIS A  46      16.333   1.411   0.332  1.00 95.83           C  
ATOM    728  HA  HIS A  46      16.721   1.521  -0.680  1.00 95.83           H  
ATOM    729  C   HIS A  46      15.039   2.224   0.400  1.00 95.83           C  
ATOM    730  CB  HIS A  46      16.021  -0.063   0.590  1.00 95.83           C  
ATOM    731  HB2 HIS A  46      15.796  -0.215   1.645  1.00 95.83           H  
ATOM    732  HB3 HIS A  46      15.140  -0.341   0.012  1.00 95.83           H  
ATOM    733  O   HIS A  46      14.439   2.509  -0.634  1.00 95.83           O  
ATOM    734  CG  HIS A  46      17.140  -0.970   0.171  1.00 95.83           C  
ATOM    735  CD2 HIS A  46      17.763  -1.908   0.942  1.00 95.83           C  
ATOM    736  HD2 HIS A  46      17.532  -2.126   1.974  1.00 95.83           H  
ATOM    737  ND1 HIS A  46      17.723  -1.014  -1.073  1.00 95.83           N  
ATOM    738  HD1 HIS A  46      17.575  -0.354  -1.823  1.00 95.83           H  
ATOM    739  CE1 HIS A  46      18.664  -1.970  -1.055  1.00 95.83           C  
ATOM    740  HE1 HIS A  46      19.319  -2.211  -1.879  1.00 95.83           H  
ATOM    741  NE2 HIS A  46      18.721  -2.551   0.153  1.00 95.83           N  
ATOM    742  N   LEU A  47      14.606   2.617   1.599  1.00 95.41           N  
ATOM    743  H   LEU A  47      15.114   2.321   2.420  1.00 95.41           H  
ATOM    744  CA  LEU A  47      13.432   3.468   1.770  1.00 95.41           C  
ATOM    745  HA  LEU A  47      12.606   3.013   1.222  1.00 95.41           H  
ATOM    746  C   LEU A  47      13.657   4.872   1.192  1.00 95.41           C  
ATOM    747  CB  LEU A  47      13.082   3.512   3.263  1.00 95.41           C  
ATOM    748  HB2 LEU A  47      13.904   3.984   3.802  1.00 95.41           H  
ATOM    749  HB3 LEU A  47      12.985   2.489   3.626  1.00 95.41           H  
ATOM    750  O   LEU A  47      12.744   5.437   0.593  1.00 95.41           O  
ATOM    751  CG  LEU A  47      11.785   4.272   3.581  1.00 95.41           C  
ATOM    752  HG  LEU A  47      11.852   5.306   3.242  1.00 95.41           H  
ATOM    753  CD1 LEU A  47      10.562   3.605   2.956  1.00 95.41           C  
ATOM    754 HD11 LEU A  47      10.523   2.551   3.231  1.00 95.41           H  
ATOM    755 HD12 LEU A  47      10.589   3.709   1.871  1.00 95.41           H  
ATOM    756 HD13 LEU A  47       9.665   4.099   3.329  1.00 95.41           H  
ATOM    757  CD2 LEU A  47      11.583   4.265   5.092  1.00 95.41           C  
ATOM    758 HD21 LEU A  47      10.616   4.703   5.339  1.00 95.41           H  
ATOM    759 HD22 LEU A  47      11.601   3.236   5.450  1.00 95.41           H  
ATOM    760 HD23 LEU A  47      12.381   4.834   5.569  1.00 95.41           H  
ATOM    761  N   GLN A  48      14.865   5.420   1.330  1.00 95.25           N  
ATOM    762  H   GLN A  48      15.568   4.910   1.846  1.00 95.25           H  
ATOM    763  CA  GLN A  48      15.250   6.703   0.748  1.00 95.25           C  
ATOM    764  HA  GLN A  48      14.494   7.442   1.011  1.00 95.25           H  
ATOM    765  C   GLN A  48      15.304   6.625  -0.784  1.00 95.25           C  
ATOM    766  CB  GLN A  48      16.585   7.142   1.366  1.00 95.25           C  
ATOM    767  HB2 GLN A  48      16.485   7.122   2.451  1.00 95.25           H  
ATOM    768  HB3 GLN A  48      17.375   6.448   1.079  1.00 95.25           H  
ATOM    769  O   GLN A  48      14.747   7.489  -1.459  1.00 95.25           O  
ATOM    770  CG  GLN A  48      16.983   8.561   0.941  1.00 95.25           C  
ATOM    771  HG2 GLN A  48      16.151   9.240   1.128  1.00 95.25           H  
ATOM    772  HG3 GLN A  48      17.206   8.568  -0.126  1.00 95.25           H  
ATOM    773  CD  GLN A  48      18.209   9.079   1.688  1.00 95.25           C  
ATOM    774  NE2 GLN A  48      18.552  10.339   1.533  1.00 95.25           N  
ATOM    775 HE21 GLN A  48      19.380  10.626   2.034  1.00 95.25           H  
ATOM    776 HE22 GLN A  48      18.029  10.961   0.933  1.00 95.25           H  
ATOM    777  OE1 GLN A  48      18.875   8.388   2.438  1.00 95.25           O  
ATOM    778  N   ASP A  49      15.873   5.559  -1.346  1.00 95.56           N  
ATOM    779  H   ASP A  49      16.396   4.924  -0.759  1.00 95.56           H  
ATOM    780  CA  ASP A  49      15.881   5.317  -2.793  1.00 95.56           C  
ATOM    781  HA  ASP A  49      16.341   6.166  -3.298  1.00 95.56           H  
ATOM    782  C   ASP A  49      14.465   5.154  -3.349  1.00 95.56           C  
ATOM    783  CB  ASP A  49      16.687   4.051  -3.108  1.00 95.56           C  
ATOM    784  HB2 ASP A  49      16.345   3.238  -2.468  1.00 95.56           H  
ATOM    785  HB3 ASP A  49      16.496   3.766  -4.143  1.00 95.56           H  
ATOM    786  O   ASP A  49      14.133   5.695  -4.407  1.00 95.56           O  
ATOM    787  CG  ASP A  49      18.195   4.228  -2.947  1.00 95.56           C  
ATOM    788  OD1 ASP A  49      18.655   5.389  -3.027  1.00 95.56           O  
ATOM    789  OD2 ASP A  49      18.863   3.178  -2.819  1.00 95.56           O  
ATOM    790  N   LEU A  50      13.606   4.446  -2.620  1.00 95.34           N  
ATOM    791  H   LEU A  50      13.962   3.986  -1.794  1.00 95.34           H  
ATOM    792  CA  LEU A  50      12.194   4.292  -2.941  1.00 95.34           C  
ATOM    793  HA  LEU A  50      12.111   3.913  -3.960  1.00 95.34           H  
ATOM    794  C   LEU A  50      11.476   5.648  -2.889  1.00 95.34           C  
ATOM    795  CB  LEU A  50      11.643   3.229  -1.980  1.00 95.34           C  
ATOM    796  HB2 LEU A  50      11.732   3.576  -0.951  1.00 95.34           H  
ATOM    797  HB3 LEU A  50      12.291   2.359  -2.086  1.00 95.34           H  
ATOM    798  O   LEU A  50      10.744   5.992  -3.816  1.00 95.34           O  
ATOM    799  CG  LEU A  50      10.205   2.763  -2.232  1.00 95.34           C  
ATOM    800  HG  LEU A  50       9.998   2.739  -3.302  1.00 95.34           H  
ATOM    801  CD1 LEU A  50      10.070   1.351  -1.677  1.00 95.34           C  
ATOM    802 HD11 LEU A  50      10.446   1.310  -0.654  1.00 95.34           H  
ATOM    803 HD12 LEU A  50       9.019   1.064  -1.672  1.00 95.34           H  
ATOM    804 HD13 LEU A  50      10.629   0.649  -2.296  1.00 95.34           H  
ATOM    805  CD2 LEU A  50       9.171   3.629  -1.516  1.00 95.34           C  
ATOM    806 HD21 LEU A  50       8.171   3.326  -1.825  1.00 95.34           H  
ATOM    807 HD22 LEU A  50       9.268   3.516  -0.437  1.00 95.34           H  
ATOM    808 HD23 LEU A  50       9.326   4.678  -1.767  1.00 95.34           H  
ATOM    809  N   SER A  51      11.741   6.457  -1.864  1.00 94.49           N  
ATOM    810  H   SER A  51      12.341   6.112  -1.129  1.00 94.49           H  
ATOM    811  CA  SER A  51      11.194   7.810  -1.731  1.00 94.49           C  
ATOM    812  HA  SER A  51      10.106   7.749  -1.769  1.00 94.49           H  
ATOM    813  C   SER A  51      11.627   8.745  -2.857  1.00 94.49           C  
ATOM    814  CB  SER A  51      11.596   8.400  -0.378  1.00 94.49           C  
ATOM    815  HB2 SER A  51      11.255   7.739   0.419  1.00 94.49           H  
ATOM    816  HB3 SER A  51      12.680   8.490  -0.321  1.00 94.49           H  
ATOM    817  O   SER A  51      10.830   9.561  -3.308  1.00 94.49           O  
ATOM    818  OG  SER A  51      11.013   9.674  -0.199  1.00 94.49           O  
ATOM    819  HG  SER A  51      11.312  10.258  -0.899  1.00 94.49           H  
ATOM    820  N   ASN A  52      12.867   8.633  -3.328  1.00 94.61           N  
ATOM    821  H   ASN A  52      13.498   8.003  -2.853  1.00 94.61           H  
ATOM    822  CA  ASN A  52      13.415   9.534  -4.340  1.00 94.61           C  
ATOM    823  HA  ASN A  52      13.007  10.534  -4.194  1.00 94.61           H  
ATOM    824  C   ASN A  52      13.046   9.115  -5.770  1.00 94.61           C  
ATOM    825  CB  ASN A  52      14.936   9.597  -4.141  1.00 94.61           C  
ATOM    826  HB2 ASN A  52      15.349   8.589  -4.150  1.00 94.61           H  
ATOM    827  HB3 ASN A  52      15.382  10.157  -4.963  1.00 94.61           H  
ATOM    828  O   ASN A  52      12.834   9.969  -6.628  1.00 94.61           O  
ATOM    829  CG  ASN A  52      15.337  10.291  -2.850  1.00 94.61           C  
ATOM    830  ND2 ASN A  52      16.547  10.074  -2.395  1.00 94.61           N  
ATOM    831 HD21 ASN A  52      16.796  10.561  -1.546  1.00 94.61           H  
ATOM    832 HD22 ASN A  52      17.149   9.393  -2.837  1.00 94.61           H  
ATOM    833  OD1 ASN A  52      14.597  11.053  -2.247  1.00 94.61           O  
ATOM    834  N   ASN A  53      12.960   7.809  -6.038  1.00 93.86           N  
ATOM    835  H   ASN A  53      13.195   7.163  -5.298  1.00 93.86           H  
ATOM    836  CA  ASN A  53      12.784   7.286  -7.396  1.00 93.86           C  
ATOM    837  HA  ASN A  53      12.951   8.082  -8.121  1.00 93.86           H  
ATOM    838  C   ASN A  53      11.379   6.735  -7.654  1.00 93.86           C  
ATOM    839  CB  ASN A  53      13.837   6.197  -7.647  1.00 93.86           C  
ATOM    840  HB2 ASN A  53      13.695   5.370  -6.951  1.00 93.86           H  
ATOM    841  HB3 ASN A  53      13.713   5.809  -8.658  1.00 93.86           H  
ATOM    842  O   ASN A  53      10.869   6.843  -8.774  1.00 93.86           O  
ATOM    843  CG  ASN A  53      15.255   6.721  -7.536  1.00 93.86           C  
ATOM    844  ND2 ASN A  53      15.967   6.362  -6.495  1.00 93.86           N  
ATOM    845 HD21 ASN A  53      16.915   6.705  -6.431  1.00 93.86           H  
ATOM    846 HD22 ASN A  53      15.526   5.864  -5.735  1.00 93.86           H  
ATOM    847  OD1 ASN A  53      15.725   7.450  -8.389  1.00 93.86           O  
ATOM    848  N   VAL A  54      10.772   6.109  -6.637  1.00 94.64           N  
ATOM    849  H   VAL A  54      11.211   6.120  -5.727  1.00 94.64           H  
ATOM    850  CA  VAL A  54       9.531   5.344  -6.790  1.00 94.64           C  
ATOM    851  HA  VAL A  54       9.530   5.015  -7.829  1.00 94.64           H  
ATOM    852  C   VAL A  54       8.293   6.198  -6.507  1.00 94.64           C  
ATOM    853  CB  VAL A  54       9.528   3.996  -6.052  1.00 94.64           C  
ATOM    854  HB  VAL A  54       9.554   4.163  -4.975  1.00 94.64           H  
ATOM    855  O   VAL A  54       7.382   6.325  -7.329  1.00 94.64           O  
ATOM    856  CG1 VAL A  54       8.272   3.179  -6.378  1.00 94.64           C  
ATOM    857 HG11 VAL A  54       8.262   2.920  -7.437  1.00 94.64           H  
ATOM    858 HG12 VAL A  54       7.375   3.743  -6.122  1.00 94.64           H  
ATOM    859 HG13 VAL A  54       8.275   2.264  -5.787  1.00 94.64           H  
ATOM    860  CG2 VAL A  54      10.730   3.136  -6.478  1.00 94.64           C  
ATOM    861 HG21 VAL A  54      10.698   2.178  -5.959  1.00 94.64           H  
ATOM    862 HG22 VAL A  54      11.662   3.633  -6.212  1.00 94.64           H  
ATOM    863 HG23 VAL A  54      10.712   2.964  -7.554  1.00 94.64           H  
ATOM    864  N   LEU A  55       8.271   6.831  -5.336  1.00 95.14           N  
ATOM    865  H   LEU A  55       9.065   6.722  -4.721  1.00 95.14           H  
ATOM    866  CA  LEU A  55       7.103   7.574  -4.855  1.00 95.14           C  
ATOM    867  HA  LEU A  55       6.248   6.899  -4.893  1.00 95.14           H  
ATOM    868  C   LEU A  55       6.699   8.760  -5.738  1.00 95.14           C  
ATOM    869  CB  LEU A  55       7.295   8.007  -3.390  1.00 95.14           C  
ATOM    870  HB2 LEU A  55       8.143   8.687  -3.314  1.00 95.14           H  
ATOM    871  HB3 LEU A  55       6.405   8.545  -3.061  1.00 95.14           H  
ATOM    872  O   LEU A  55       5.502   8.896  -5.974  1.00 95.14           O  
ATOM    873  CG  LEU A  55       7.527   6.822  -2.448  1.00 95.14           C  
ATOM    874  HG  LEU A  55       8.442   6.323  -2.764  1.00 95.14           H  
ATOM    875  CD1 LEU A  55       7.708   7.247  -0.994  1.00 95.14           C  
ATOM    876 HD11 LEU A  55       8.172   8.231  -0.932  1.00 95.14           H  
ATOM    877 HD12 LEU A  55       8.329   6.520  -0.470  1.00 95.14           H  
ATOM    878 HD13 LEU A  55       6.737   7.287  -0.500  1.00 95.14           H  
ATOM    879  CD2 LEU A  55       6.380   5.816  -2.491  1.00 95.14           C  
ATOM    880 HD21 LEU A  55       5.427   6.331  -2.371  1.00 95.14           H  
ATOM    881 HD22 LEU A  55       6.518   5.117  -1.666  1.00 95.14           H  
ATOM    882 HD23 LEU A  55       6.397   5.259  -3.427  1.00 95.14           H  
ATOM    883  N   PRO A  56       7.614   9.561  -6.320  1.00 94.93           N  
ATOM    884  CA  PRO A  56       7.215  10.702  -7.141  1.00 94.93           C  
ATOM    885  HA  PRO A  56       6.579  11.356  -6.544  1.00 94.93           H  
ATOM    886  C   PRO A  56       6.458  10.301  -8.411  1.00 94.93           C  
ATOM    887  CB  PRO A  56       8.516  11.435  -7.481  1.00 94.93           C  
ATOM    888  HB2 PRO A  56       8.927  11.065  -8.421  1.00 94.93           H  
ATOM    889  HB3 PRO A  56       8.367  12.514  -7.529  1.00 94.93           H  
ATOM    890  O   PRO A  56       5.690  11.091  -8.953  1.00 94.93           O  
ATOM    891  CG  PRO A  56       9.452  11.047  -6.340  1.00 94.93           C  
ATOM    892  HG2 PRO A  56       9.237  11.650  -5.459  1.00 94.93           H  
ATOM    893  HG3 PRO A  56      10.500  11.138  -6.627  1.00 94.93           H  
ATOM    894  CD  PRO A  56       9.049   9.600  -6.087  1.00 94.93           C  
ATOM    895  HD2 PRO A  56       9.298   9.310  -5.067  1.00 94.93           H  
ATOM    896  HD3 PRO A  56       9.555   8.946  -6.797  1.00 94.93           H  
ATOM    897  N   VAL A  57       6.664   9.083  -8.920  1.00 94.41           N  
ATOM    898  H   VAL A  57       7.257   8.441  -8.415  1.00 94.41           H  
ATOM    899  CA  VAL A  57       5.913   8.593 -10.085  1.00 94.41           C  
ATOM    900  HA  VAL A  57       5.779   9.409 -10.796  1.00 94.41           H  
ATOM    901  C   VAL A  57       4.527   8.126  -9.672  1.00 94.41           C  
ATOM    902  CB  VAL A  57       6.651   7.459 -10.794  1.00 94.41           C  
ATOM    903  HB  VAL A  57       6.688   6.622 -10.096  1.00 94.41           H  
ATOM    904  O   VAL A  57       3.569   8.432 -10.374  1.00 94.41           O  
ATOM    905  CG1 VAL A  57       5.926   6.977 -12.057  1.00 94.41           C  
ATOM    906 HG11 VAL A  57       4.952   6.563 -11.795  1.00 94.41           H  
ATOM    907 HG12 VAL A  57       5.782   7.809 -12.746  1.00 94.41           H  
ATOM    908 HG13 VAL A  57       6.502   6.190 -12.543  1.00 94.41           H  
ATOM    909  CG2 VAL A  57       8.069   7.907 -11.192  1.00 94.41           C  
ATOM    910 HG21 VAL A  57       8.676   8.060 -10.299  1.00 94.41           H  
ATOM    911 HG22 VAL A  57       8.550   7.147 -11.808  1.00 94.41           H  
ATOM    912 HG23 VAL A  57       8.018   8.840 -11.753  1.00 94.41           H  
ATOM    913  N   ILE A  58       4.422   7.438  -8.531  1.00 96.41           N  
ATOM    914  H   ILE A  58       5.256   7.259  -7.991  1.00 96.41           H  
ATOM    915  CA  ILE A  58       3.129   7.042  -7.964  1.00 96.41           C  
ATOM    916  HA  ILE A  58       2.570   6.485  -8.715  1.00 96.41           H  
ATOM    917  C   ILE A  58       2.307   8.289  -7.629  1.00 96.41           C  
ATOM    918  CB  ILE A  58       3.324   6.141  -6.723  1.00 96.41           C  
ATOM    919  HB  ILE A  58       3.915   6.679  -5.982  1.00 96.41           H  
ATOM    920  O   ILE A  58       1.123   8.332  -7.932  1.00 96.41           O  
ATOM    921  CG1 ILE A  58       4.069   4.844  -7.114  1.00 96.41           C  
ATOM    922 HG12 ILE A  58       3.474   4.290  -7.840  1.00 96.41           H  
ATOM    923 HG13 ILE A  58       5.018   5.099  -7.585  1.00 96.41           H  
ATOM    924  CG2 ILE A  58       1.960   5.799  -6.102  1.00 96.41           C  
ATOM    925 HG21 ILE A  58       2.076   5.190  -5.205  1.00 96.41           H  
ATOM    926 HG22 ILE A  58       1.423   6.703  -5.813  1.00 96.41           H  
ATOM    927 HG23 ILE A  58       1.357   5.264  -6.837  1.00 96.41           H  
ATOM    928  CD1 ILE A  58       4.388   3.921  -5.932  1.00 96.41           C  
ATOM    929 HD11 ILE A  58       3.477   3.471  -5.537  1.00 96.41           H  
ATOM    930 HD12 ILE A  58       5.045   3.122  -6.275  1.00 96.41           H  
ATOM    931 HD13 ILE A  58       4.892   4.484  -5.146  1.00 96.41           H  
ATOM    932  N   ASP A  59       2.931   9.321  -7.066  1.00 95.50           N  
ATOM    933  H   ASP A  59       3.893   9.209  -6.779  1.00 95.50           H  
ATOM    934  CA  ASP A  59       2.258  10.565  -6.695  1.00 95.50           C  
ATOM    935  HA  ASP A  59       1.416  10.320  -6.047  1.00 95.50           H  
ATOM    936  C   ASP A  59       1.693  11.310  -7.920  1.00 95.50           C  
ATOM    937  CB  ASP A  59       3.247  11.422  -5.894  1.00 95.50           C  
ATOM    938  HB2 ASP A  59       3.734  10.799  -5.142  1.00 95.50           H  
ATOM    939  HB3 ASP A  59       4.016  11.809  -6.563  1.00 95.50           H  
ATOM    940  O   ASP A  59       0.561  11.792  -7.900  1.00 95.50           O  
ATOM    941  CG  ASP A  59       2.549  12.568  -5.164  1.00 95.50           C  
ATOM    942  OD1 ASP A  59       1.519  12.287  -4.509  1.00 95.50           O  
ATOM    943  OD2 ASP A  59       3.069  13.700  -5.259  1.00 95.50           O  
ATOM    944  N   ARG A  60       2.421  11.302  -9.050  1.00 95.54           N  
ATOM    945  H   ARG A  60       3.335  10.873  -9.003  1.00 95.54           H  
ATOM    946  CA  ARG A  60       1.960  11.892 -10.323  1.00 95.54           C  
ATOM    947  HA  ARG A  60       1.697  12.935 -10.142  1.00 95.54           H  
ATOM    948  C   ARG A  60       0.685  11.252 -10.885  1.00 95.54           C  
ATOM    949  CB  ARG A  60       3.073  11.812 -11.376  1.00 95.54           C  
ATOM    950  HB2 ARG A  60       3.510  10.814 -11.353  1.00 95.54           H  
ATOM    951  HB3 ARG A  60       2.641  11.967 -12.364  1.00 95.54           H  
ATOM    952  O   ARG A  60      -0.067  11.945 -11.565  1.00 95.54           O  
ATOM    953  CG  ARG A  60       4.165  12.866 -11.171  1.00 95.54           C  
ATOM    954  HG2 ARG A  60       4.508  12.863 -10.137  1.00 95.54           H  
ATOM    955  HG3 ARG A  60       3.760  13.853 -11.394  1.00 95.54           H  
ATOM    956  CD  ARG A  60       5.330  12.561 -12.119  1.00 95.54           C  
ATOM    957  HD2 ARG A  60       4.977  12.668 -13.145  1.00 95.54           H  
ATOM    958  HD3 ARG A  60       5.646  11.532 -11.954  1.00 95.54           H  
ATOM    959  NE  ARG A  60       6.478  13.453 -11.881  1.00 95.54           N  
ATOM    960  HE  ARG A  60       6.439  14.001 -11.033  1.00 95.54           H  
ATOM    961  NH1 ARG A  60       7.744  12.803 -13.681  1.00 95.54           N  
ATOM    962 HH11 ARG A  60       6.994  12.182 -13.949  1.00 95.54           H  
ATOM    963 HH12 ARG A  60       8.592  12.882 -14.222  1.00 95.54           H  
ATOM    964  NH2 ARG A  60       8.554  14.313 -12.250  1.00 95.54           N  
ATOM    965 HH21 ARG A  60       8.464  14.868 -11.411  1.00 95.54           H  
ATOM    966 HH22 ARG A  60       9.409  14.363 -12.784  1.00 95.54           H  
ATOM    967  CZ  ARG A  60       7.582  13.520 -12.602  1.00 95.54           C  
ATOM    968  N   ASP A  61       0.445   9.963 -10.643  1.00 95.70           N  
ATOM    969  H   ASP A  61       1.109   9.460 -10.071  1.00 95.70           H  
ATOM    970  CA  ASP A  61      -0.801   9.268 -11.016  1.00 95.70           C  
ATOM    971  HA  ASP A  61      -1.557  10.022 -11.233  1.00 95.70           H  
ATOM    972  C   ASP A  61      -1.355   8.452  -9.846  1.00 95.70           C  
ATOM    973  CB  ASP A  61      -0.635   8.426 -12.285  1.00 95.70           C  
ATOM    974  HB2 ASP A  61       0.064   7.622 -12.056  1.00 95.70           H  
ATOM    975  HB3 ASP A  61      -0.210   9.062 -13.062  1.00 95.70           H  
ATOM    976  O   ASP A  61      -1.640   7.252  -9.941  1.00 95.70           O  
ATOM    977  CG  ASP A  61      -1.968   7.835 -12.805  1.00 95.70           C  
ATOM    978  OD1 ASP A  61      -3.049   8.340 -12.414  1.00 95.70           O  
ATOM    979  OD2 ASP A  61      -1.945   6.900 -13.642  1.00 95.70           O  
ATOM    980  N   LYS A  62      -1.532   9.139  -8.716  1.00 95.49           N  
ATOM    981  H   LYS A  62      -1.124  10.062  -8.664  1.00 95.49           H  
ATOM    982  CA  LYS A  62      -2.049   8.539  -7.486  1.00 95.49           C  
ATOM    983  HA  LYS A  62      -1.343   7.779  -7.149  1.00 95.49           H  
ATOM    984  C   LYS A  62      -3.387   7.837  -7.720  1.00 95.49           C  
ATOM    985  CB  LYS A  62      -2.121   9.649  -6.432  1.00 95.49           C  
ATOM    986  HB2 LYS A  62      -1.113  10.019  -6.247  1.00 95.49           H  
ATOM    987  HB3 LYS A  62      -2.723  10.474  -6.815  1.00 95.49           H  
ATOM    988  O   LYS A  62      -3.605   6.730  -7.237  1.00 95.49           O  
ATOM    989  CG  LYS A  62      -2.724   9.167  -5.111  1.00 95.49           C  
ATOM    990  HG2 LYS A  62      -3.767   8.896  -5.273  1.00 95.49           H  
ATOM    991  HG3 LYS A  62      -2.182   8.293  -4.749  1.00 95.49           H  
ATOM    992  CD  LYS A  62      -2.653  10.280  -4.062  1.00 95.49           C  
ATOM    993  HD2 LYS A  62      -1.628  10.368  -3.703  1.00 95.49           H  
ATOM    994  HD3 LYS A  62      -2.961  11.229  -4.501  1.00 95.49           H  
ATOM    995  CE  LYS A  62      -3.592   9.927  -2.911  1.00 95.49           C  
ATOM    996  HE2 LYS A  62      -4.619   9.915  -3.276  1.00 95.49           H  
ATOM    997  HE3 LYS A  62      -3.346   8.922  -2.567  1.00 95.49           H  
ATOM    998  NZ  LYS A  62      -3.459  10.866  -1.774  1.00 95.49           N  
ATOM    999  HZ1 LYS A  62      -2.585  10.645  -1.318  1.00 95.49           H  
ATOM   1000  HZ2 LYS A  62      -4.084  10.604  -1.025  1.00 95.49           H  
ATOM   1001  HZ3 LYS A  62      -3.499  11.845  -2.019  1.00 95.49           H  
ATOM   1002  N   THR A  63      -4.267   8.444  -8.516  1.00 96.14           N  
ATOM   1003  H   THR A  63      -3.990   9.311  -8.954  1.00 96.14           H  
ATOM   1004  CA  THR A  63      -5.579   7.881  -8.859  1.00 96.14           C  
ATOM   1005  HA  THR A  63      -6.110   7.641  -7.938  1.00 96.14           H  
ATOM   1006  C   THR A  63      -5.460   6.575  -9.637  1.00 96.14           C  
ATOM   1007  CB  THR A  63      -6.422   8.895  -9.647  1.00 96.14           C  
ATOM   1008  HB  THR A  63      -7.313   8.404 -10.038  1.00 96.14           H  
ATOM   1009  O   THR A  63      -6.055   5.575  -9.238  1.00 96.14           O  
ATOM   1010  CG2 THR A  63      -6.841  10.054  -8.739  1.00 96.14           C  
ATOM   1011 HG21 THR A  63      -5.971  10.645  -8.454  1.00 96.14           H  
ATOM   1012 HG22 THR A  63      -7.542  10.694  -9.275  1.00 96.14           H  
ATOM   1013 HG23 THR A  63      -7.324   9.669  -7.841  1.00 96.14           H  
ATOM   1014  OG1 THR A  63      -5.696   9.489 -10.706  1.00 96.14           O  
ATOM   1015  HG1 THR A  63      -5.308   8.822 -11.278  1.00 96.14           H  
ATOM   1016  N   GLY A  64      -4.636   6.540 -10.691  1.00 96.54           N  
ATOM   1017  H   GLY A  64      -4.072   7.342 -10.932  1.00 96.54           H  
ATOM   1018  CA  GLY A  64      -4.439   5.335 -11.492  1.00 96.54           C  
ATOM   1019  HA2 GLY A  64      -5.411   4.927 -11.770  1.00 96.54           H  
ATOM   1020  HA3 GLY A  64      -3.897   5.606 -12.398  1.00 96.54           H  
ATOM   1021  C   GLY A  64      -3.648   4.247 -10.764  1.00 96.54           C  
ATOM   1022  O   GLY A  64      -3.714   3.079 -11.153  1.00 96.54           O  
ATOM   1023  N   PHE A  65      -2.896   4.594  -9.716  1.00 97.70           N  
ATOM   1024  H   PHE A  65      -2.775   5.576  -9.513  1.00 97.70           H  
ATOM   1025  CA  PHE A  65      -2.313   3.621  -8.794  1.00 97.70           C  
ATOM   1026  HA  PHE A  65      -1.906   2.792  -9.372  1.00 97.70           H  
ATOM   1027  C   PHE A  65      -3.375   3.024  -7.865  1.00 97.70           C  
ATOM   1028  CB  PHE A  65      -1.162   4.252  -8.003  1.00 97.70           C  
ATOM   1029  HB2 PHE A  65      -1.546   5.073  -7.397  1.00 97.70           H  
ATOM   1030  HB3 PHE A  65      -0.436   4.680  -8.695  1.00 97.70           H  
ATOM   1031  O   PHE A  65      -3.543   1.806  -7.858  1.00 97.70           O  
ATOM   1032  CG  PHE A  65      -0.440   3.261  -7.109  1.00 97.70           C  
ATOM   1033  CD1 PHE A  65      -0.421   3.437  -5.714  1.00 97.70           C  
ATOM   1034  HD1 PHE A  65      -0.923   4.280  -5.263  1.00 97.70           H  
ATOM   1035  CD2 PHE A  65       0.228   2.161  -7.676  1.00 97.70           C  
ATOM   1036  HD2 PHE A  65       0.200   2.017  -8.746  1.00 97.70           H  
ATOM   1037  CE1 PHE A  65       0.285   2.532  -4.902  1.00 97.70           C  
ATOM   1038  HE1 PHE A  65       0.329   2.689  -3.834  1.00 97.70           H  
ATOM   1039  CE2 PHE A  65       0.918   1.245  -6.865  1.00 97.70           C  
ATOM   1040  HE2 PHE A  65       1.419   0.395  -7.306  1.00 97.70           H  
ATOM   1041  CZ  PHE A  65       0.949   1.434  -5.474  1.00 97.70           C  
ATOM   1042  HZ  PHE A  65       1.482   0.738  -4.844  1.00 97.70           H  
ATOM   1043  N   CYS A  66      -4.140   3.855  -7.150  1.00 97.43           N  
ATOM   1044  H   CYS A  66      -3.952   4.847  -7.192  1.00 97.43           H  
ATOM   1045  CA  CYS A  66      -5.193   3.403  -6.237  1.00 97.43           C  
ATOM   1046  HA  CYS A  66      -4.748   2.781  -5.460  1.00 97.43           H  
ATOM   1047  C   CYS A  66      -6.262   2.551  -6.938  1.00 97.43           C  
ATOM   1048  CB  CYS A  66      -5.848   4.623  -5.575  1.00 97.43           C  
ATOM   1049  HB2 CYS A  66      -6.134   5.341  -6.344  1.00 97.43           H  
ATOM   1050  HB3 CYS A  66      -6.741   4.306  -5.038  1.00 97.43           H  
ATOM   1051  O   CYS A  66      -6.715   1.562  -6.366  1.00 97.43           O  
ATOM   1052  SG  CYS A  66      -4.715   5.411  -4.394  1.00 97.43           S  
ATOM   1053  HG  CYS A  66      -4.781   4.484  -3.434  1.00 97.43           H  
ATOM   1054  N   ASP A  67      -6.636   2.878  -8.178  1.00 97.59           N  
ATOM   1055  H   ASP A  67      -6.312   3.749  -8.574  1.00 97.59           H  
ATOM   1056  CA  ASP A  67      -7.596   2.077  -8.947  1.00 97.59           C  
ATOM   1057  HA  ASP A  67      -8.501   1.947  -8.354  1.00 97.59           H  
ATOM   1058  C   ASP A  67      -7.066   0.665  -9.244  1.00 97.59           C  
ATOM   1059  CB  ASP A  67      -7.971   2.810 -10.245  1.00 97.59           C  
ATOM   1060  HB2 ASP A  67      -8.508   2.115 -10.891  1.00 97.59           H  
ATOM   1061  HB3 ASP A  67      -7.060   3.111 -10.763  1.00 97.59           H  
ATOM   1062  O   ASP A  67      -7.814  -0.306  -9.148  1.00 97.59           O  
ATOM   1063  CG  ASP A  67      -8.874   4.033 -10.025  1.00 97.59           C  
ATOM   1064  OD1 ASP A  67      -9.594   4.080  -8.991  1.00 97.59           O  
ATOM   1065  OD2 ASP A  67      -8.888   4.899 -10.927  1.00 97.59           O  
ATOM   1066  N   ARG A  68      -5.761   0.520  -9.508  1.00 97.80           N  
ATOM   1067  H   ARG A  68      -5.183   1.349  -9.499  1.00 97.80           H  
ATOM   1068  CA  ARG A  68      -5.130  -0.798  -9.687  1.00 97.80           C  
ATOM   1069  HA  ARG A  68      -5.755  -1.415 -10.332  1.00 97.80           H  
ATOM   1070  C   ARG A  68      -4.992  -1.563  -8.388  1.00 97.80           C  
ATOM   1071  CB  ARG A  68      -3.748  -0.651 -10.305  1.00 97.80           C  
ATOM   1072  HB2 ARG A  68      -3.231  -1.609 -10.249  1.00 97.80           H  
ATOM   1073  HB3 ARG A  68      -3.166   0.095  -9.763  1.00 97.80           H  
ATOM   1074  O   ARG A  68      -5.176  -2.774  -8.378  1.00 97.80           O  
ATOM   1075  CG  ARG A  68      -3.882  -0.257 -11.768  1.00 97.80           C  
ATOM   1076  HG2 ARG A  68      -4.443  -1.024 -12.300  1.00 97.80           H  
ATOM   1077  HG3 ARG A  68      -4.419   0.687 -11.860  1.00 97.80           H  
ATOM   1078  CD  ARG A  68      -2.486  -0.155 -12.362  1.00 97.80           C  
ATOM   1079  HD2 ARG A  68      -2.426  -0.914 -13.142  1.00 97.80           H  
ATOM   1080  HD3 ARG A  68      -1.733  -0.387 -11.609  1.00 97.80           H  
ATOM   1081  NE  ARG A  68      -2.232   1.192 -12.898  1.00 97.80           N  
ATOM   1082  HE  ARG A  68      -2.760   1.948 -12.484  1.00 97.80           H  
ATOM   1083  NH1 ARG A  68      -0.756   0.457 -14.430  1.00 97.80           N  
ATOM   1084 HH11 ARG A  68      -1.003  -0.480 -14.146  1.00 97.80           H  
ATOM   1085 HH12 ARG A  68       0.092   0.603 -14.961  1.00 97.80           H  
ATOM   1086  NH2 ARG A  68      -1.032   2.679 -14.151  1.00 97.80           N  
ATOM   1087 HH21 ARG A  68      -1.482   3.461 -13.697  1.00 97.80           H  
ATOM   1088 HH22 ARG A  68      -0.199   2.881 -14.686  1.00 97.80           H  
ATOM   1089  CZ  ARG A  68      -1.356   1.453 -13.840  1.00 97.80           C  
ATOM   1090  N   VAL A  69      -4.683  -0.869  -7.294  1.00 98.15           N  
ATOM   1091  H   VAL A  69      -4.493   0.118  -7.388  1.00 98.15           H  
ATOM   1092  CA  VAL A  69      -4.681  -1.485  -5.963  1.00 98.15           C  
ATOM   1093  HA  VAL A  69      -4.019  -2.352  -5.979  1.00 98.15           H  
ATOM   1094  C   VAL A  69      -6.077  -2.007  -5.630  1.00 98.15           C  
ATOM   1095  CB  VAL A  69      -4.159  -0.510  -4.893  1.00 98.15           C  
ATOM   1096  HB  VAL A  69      -4.771   0.392  -4.883  1.00 98.15           H  
ATOM   1097  O   VAL A  69      -6.205  -3.142  -5.178  1.00 98.15           O  
ATOM   1098  CG1 VAL A  69      -4.226  -1.136  -3.499  1.00 98.15           C  
ATOM   1099 HG11 VAL A  69      -3.797  -0.456  -2.764  1.00 98.15           H  
ATOM   1100 HG12 VAL A  69      -5.261  -1.315  -3.211  1.00 98.15           H  
ATOM   1101 HG13 VAL A  69      -3.678  -2.079  -3.479  1.00 98.15           H  
ATOM   1102  CG2 VAL A  69      -2.704  -0.116  -5.197  1.00 98.15           C  
ATOM   1103 HG21 VAL A  69      -2.196  -0.905  -5.752  1.00 98.15           H  
ATOM   1104 HG22 VAL A  69      -2.683   0.796  -5.793  1.00 98.15           H  
ATOM   1105 HG23 VAL A  69      -2.146   0.075  -4.281  1.00 98.15           H  
ATOM   1106  N   ARG A  70      -7.129  -1.236  -5.930  1.00 97.73           N  
ATOM   1107  H   ARG A  70      -6.949  -0.308  -6.287  1.00 97.73           H  
ATOM   1108  CA  ARG A  70      -8.525  -1.665  -5.780  1.00 97.73           C  
ATOM   1109  HA  ARG A  70      -8.691  -1.956  -4.743  1.00 97.73           H  
ATOM   1110  C   ARG A  70      -8.829  -2.903  -6.624  1.00 97.73           C  
ATOM   1111  CB  ARG A  70      -9.457  -0.489  -6.115  1.00 97.73           C  
ATOM   1112  HB2 ARG A  70      -9.213   0.343  -5.454  1.00 97.73           H  
ATOM   1113  HB3 ARG A  70      -9.293  -0.167  -7.143  1.00 97.73           H  
ATOM   1114  O   ARG A  70      -9.313  -3.884  -6.072  1.00 97.73           O  
ATOM   1115  CG  ARG A  70     -10.940  -0.857  -5.947  1.00 97.73           C  
ATOM   1116  HG2 ARG A  70     -11.182  -1.701  -6.592  1.00 97.73           H  
ATOM   1117  HG3 ARG A  70     -11.126  -1.158  -4.916  1.00 97.73           H  
ATOM   1118  CD  ARG A  70     -11.896   0.284  -6.307  1.00 97.73           C  
ATOM   1119  HD2 ARG A  70     -12.915  -0.053  -6.118  1.00 97.73           H  
ATOM   1120  HD3 ARG A  70     -11.802   0.469  -7.377  1.00 97.73           H  
ATOM   1121  NE  ARG A  70     -11.644   1.513  -5.521  1.00 97.73           N  
ATOM   1122  HE  ARG A  70     -11.609   1.401  -4.518  1.00 97.73           H  
ATOM   1123  NH1 ARG A  70     -11.423   2.963  -7.287  1.00 97.73           N  
ATOM   1124 HH11 ARG A  70     -11.648   2.202  -7.911  1.00 97.73           H  
ATOM   1125 HH12 ARG A  70     -10.840   3.673  -7.707  1.00 97.73           H  
ATOM   1126  NH2 ARG A  70     -11.042   3.691  -5.218  1.00 97.73           N  
ATOM   1127 HH21 ARG A  70     -10.783   4.569  -5.644  1.00 97.73           H  
ATOM   1128 HH22 ARG A  70     -10.918   3.529  -4.228  1.00 97.73           H  
ATOM   1129  CZ  ARG A  70     -11.378   2.714  -6.008  1.00 97.73           C  
ATOM   1130  N   GLU A  71      -8.516  -2.881  -7.918  1.00 97.83           N  
ATOM   1131  H   GLU A  71      -8.151  -2.026  -8.313  1.00 97.83           H  
ATOM   1132  CA  GLU A  71      -8.732  -4.019  -8.827  1.00 97.83           C  
ATOM   1133  HA  GLU A  71      -9.796  -4.255  -8.866  1.00 97.83           H  
ATOM   1134  C   GLU A  71      -7.996  -5.277  -8.340  1.00 97.83           C  
ATOM   1135  CB  GLU A  71      -8.268  -3.611 -10.236  1.00 97.83           C  
ATOM   1136  HB2 GLU A  71      -7.198  -3.405 -10.208  1.00 97.83           H  
ATOM   1137  HB3 GLU A  71      -8.788  -2.696 -10.520  1.00 97.83           H  
ATOM   1138  O   GLU A  71      -8.579  -6.353  -8.226  1.00 97.83           O  
ATOM   1139  CG  GLU A  71      -8.548  -4.683 -11.301  1.00 97.83           C  
ATOM   1140  HG2 GLU A  71      -8.063  -5.613 -11.001  1.00 97.83           H  
ATOM   1141  HG3 GLU A  71      -9.622  -4.860 -11.343  1.00 97.83           H  
ATOM   1142  CD  GLU A  71      -8.036  -4.303 -12.702  1.00 97.83           C  
ATOM   1143  OE1 GLU A  71      -8.174  -5.155 -13.607  1.00 97.83           O  
ATOM   1144  OE2 GLU A  71      -7.479  -3.190 -12.872  1.00 97.83           O  
ATOM   1145  N   HIS A  72      -6.728  -5.140  -7.954  1.00 98.24           N  
ATOM   1146  H   HIS A  72      -6.283  -4.240  -8.070  1.00 98.24           H  
ATOM   1147  CA  HIS A  72      -5.941  -6.242  -7.410  1.00 98.24           C  
ATOM   1148  HA  HIS A  72      -5.936  -7.060  -8.130  1.00 98.24           H  
ATOM   1149  C   HIS A  72      -6.510  -6.780  -6.093  1.00 98.24           C  
ATOM   1150  CB  HIS A  72      -4.513  -5.753  -7.203  1.00 98.24           C  
ATOM   1151  HB2 HIS A  72      -4.516  -4.955  -6.462  1.00 98.24           H  
ATOM   1152  HB3 HIS A  72      -4.140  -5.349  -8.144  1.00 98.24           H  
ATOM   1153  O   HIS A  72      -6.530  -7.992  -5.887  1.00 98.24           O  
ATOM   1154  CG  HIS A  72      -3.580  -6.843  -6.750  1.00 98.24           C  
ATOM   1155  CD2 HIS A  72      -3.218  -7.137  -5.462  1.00 98.24           C  
ATOM   1156  HD2 HIS A  72      -3.550  -6.632  -4.567  1.00 98.24           H  
ATOM   1157  ND1 HIS A  72      -2.939  -7.739  -7.573  1.00 98.24           N  
ATOM   1158  HD1 HIS A  72      -3.008  -7.775  -8.580  1.00 98.24           H  
ATOM   1159  CE1 HIS A  72      -2.207  -8.559  -6.801  1.00 98.24           C  
ATOM   1160  HE1 HIS A  72      -1.601  -9.381  -7.153  1.00 98.24           H  
ATOM   1161  NE2 HIS A  72      -2.342  -8.222  -5.514  1.00 98.24           N  
ATOM   1162  N   THR A  73      -6.995  -5.897  -5.218  1.00 97.58           N  
ATOM   1163  H   THR A  73      -6.939  -4.916  -5.450  1.00 97.58           H  
ATOM   1164  CA  THR A  73      -7.613  -6.284  -3.942  1.00 97.58           C  
ATOM   1165  HA  THR A  73      -6.940  -6.956  -3.410  1.00 97.58           H  
ATOM   1166  C   THR A  73      -8.919  -7.030  -4.168  1.00 97.58           C  
ATOM   1167  CB  THR A  73      -7.877  -5.068  -3.046  1.00 97.58           C  
ATOM   1168  HB  THR A  73      -8.610  -4.412  -3.515  1.00 97.58           H  
ATOM   1169  O   THR A  73      -9.180  -8.015  -3.489  1.00 97.58           O  
ATOM   1170  CG2 THR A  73      -8.377  -5.465  -1.657  1.00 97.58           C  
ATOM   1171 HG21 THR A  73      -7.711  -6.207  -1.218  1.00 97.58           H  
ATOM   1172 HG22 THR A  73      -9.384  -5.877  -1.720  1.00 97.58           H  
ATOM   1173 HG23 THR A  73      -8.396  -4.588  -1.010  1.00 97.58           H  
ATOM   1174  OG1 THR A  73      -6.687  -4.350  -2.853  1.00 97.58           O  
ATOM   1175  HG1 THR A  73      -6.445  -3.954  -3.693  1.00 97.58           H  
ATOM   1176  N   GLN A  74      -9.722  -6.606  -5.145  1.00 97.08           N  
ATOM   1177  H   GLN A  74      -9.455  -5.788  -5.674  1.00 97.08           H  
ATOM   1178  CA  GLN A  74     -10.950  -7.303  -5.526  1.00 97.08           C  
ATOM   1179  HA  GLN A  74     -11.574  -7.441  -4.643  1.00 97.08           H  
ATOM   1180  C   GLN A  74     -10.647  -8.699  -6.080  1.00 97.08           C  
ATOM   1181  CB  GLN A  74     -11.718  -6.453  -6.547  1.00 97.08           C  
ATOM   1182  HB2 GLN A  74     -11.042  -6.139  -7.343  1.00 97.08           H  
ATOM   1183  HB3 GLN A  74     -12.512  -7.055  -6.990  1.00 97.08           H  
ATOM   1184  O   GLN A  74     -11.297  -9.665  -5.684  1.00 97.08           O  
ATOM   1185  CG  GLN A  74     -12.354  -5.223  -5.883  1.00 97.08           C  
ATOM   1186  HG2 GLN A  74     -11.609  -4.670  -5.312  1.00 97.08           H  
ATOM   1187  HG3 GLN A  74     -13.120  -5.562  -5.186  1.00 97.08           H  
ATOM   1188  CD  GLN A  74     -12.996  -4.262  -6.878  1.00 97.08           C  
ATOM   1189  NE2 GLN A  74     -13.747  -3.292  -6.402  1.00 97.08           N  
ATOM   1190 HE21 GLN A  74     -13.937  -3.239  -5.411  1.00 97.08           H  
ATOM   1191 HE22 GLN A  74     -14.236  -2.750  -7.099  1.00 97.08           H  
ATOM   1192  OE1 GLN A  74     -12.855  -4.336  -8.085  1.00 97.08           O  
ATOM   1193  N   ASN A  75      -9.615  -8.822  -6.917  1.00 97.74           N  
ATOM   1194  H   ASN A  75      -9.173  -7.979  -7.256  1.00 97.74           H  
ATOM   1195  CA  ASN A  75      -9.197 -10.104  -7.487  1.00 97.74           C  
ATOM   1196  HA  ASN A  75     -10.072 -10.604  -7.902  1.00 97.74           H  
ATOM   1197  C   ASN A  75      -8.605 -11.063  -6.438  1.00 97.74           C  
ATOM   1198  CB  ASN A  75      -8.203  -9.827  -8.628  1.00 97.74           C  
ATOM   1199  HB2 ASN A  75      -7.383  -9.214  -8.254  1.00 97.74           H  
ATOM   1200  HB3 ASN A  75      -7.794 -10.774  -8.979  1.00 97.74           H  
ATOM   1201  O   ASN A  75      -8.778 -12.272  -6.557  1.00 97.74           O  
ATOM   1202  CG  ASN A  75      -8.848  -9.138  -9.821  1.00 97.74           C  
ATOM   1203  ND2 ASN A  75      -8.071  -8.479 -10.649  1.00 97.74           N  
ATOM   1204 HD21 ASN A  75      -8.544  -7.977 -11.386  1.00 97.74           H  
ATOM   1205 HD22 ASN A  75      -7.087  -8.360 -10.455  1.00 97.74           H  
ATOM   1206  OD1 ASN A  75     -10.044  -9.199 -10.046  1.00 97.74           O  
ATOM   1207  N   ASN A  76      -7.941 -10.541  -5.402  1.00 97.51           N  
ATOM   1208  H   ASN A  76      -7.809  -9.539  -5.387  1.00 97.51           H  
ATOM   1209  CA  ASN A  76      -7.290 -11.330  -4.347  1.00 97.51           C  
ATOM   1210  HA  ASN A  76      -7.355 -12.386  -4.609  1.00 97.51           H  
ATOM   1211  C   ASN A  76      -7.997 -11.203  -2.990  1.00 97.51           C  
ATOM   1212  CB  ASN A  76      -5.793 -10.990  -4.277  1.00 97.51           C  
ATOM   1213  HB2 ASN A  76      -5.317 -11.587  -3.500  1.00 97.51           H  
ATOM   1214  HB3 ASN A  76      -5.657  -9.938  -4.027  1.00 97.51           H  
ATOM   1215  O   ASN A  76      -7.378 -11.353  -1.936  1.00 97.51           O  
ATOM   1216  CG  ASN A  76      -5.092 -11.307  -5.578  1.00 97.51           C  
ATOM   1217  ND2 ASN A  76      -4.887 -10.327  -6.421  1.00 97.51           N  
ATOM   1218 HD21 ASN A  76      -5.183  -9.394  -6.170  1.00 97.51           H  
ATOM   1219 HD22 ASN A  76      -4.420 -10.576  -7.281  1.00 97.51           H  
ATOM   1220  OD1 ASN A  76      -4.763 -12.437  -5.891  1.00 97.51           O  
ATOM   1221  N   ILE A  77      -9.302 -10.918  -2.992  1.00 96.74           N  
ATOM   1222  H   ILE A  77      -9.748 -10.733  -3.879  1.00 96.74           H  
ATOM   1223  CA  ILE A  77     -10.033 -10.600  -1.761  1.00 96.74           C  
ATOM   1224  HA  ILE A  77      -9.514  -9.758  -1.305  1.00 96.74           H  
ATOM   1225  C   ILE A  77      -9.996 -11.748  -0.747  1.00 96.74           C  
ATOM   1226  CB  ILE A  77     -11.469 -10.152  -2.103  1.00 96.74           C  
ATOM   1227  HB  ILE A  77     -11.399  -9.405  -2.893  1.00 96.74           H  
ATOM   1228  O   ILE A  77      -9.925 -11.497   0.451  1.00 96.74           O  
ATOM   1229  CG1 ILE A  77     -12.202  -9.484  -0.924  1.00 96.74           C  
ATOM   1230 HG12 ILE A  77     -13.164  -9.140  -1.302  1.00 96.74           H  
ATOM   1231 HG13 ILE A  77     -12.375 -10.210  -0.129  1.00 96.74           H  
ATOM   1232  CG2 ILE A  77     -12.337 -11.306  -2.641  1.00 96.74           C  
ATOM   1233 HG21 ILE A  77     -13.289 -10.909  -2.994  1.00 96.74           H  
ATOM   1234 HG22 ILE A  77     -11.844 -11.780  -3.490  1.00 96.74           H  
ATOM   1235 HG23 ILE A  77     -12.526 -12.046  -1.865  1.00 96.74           H  
ATOM   1236  CD1 ILE A  77     -11.495  -8.257  -0.338  1.00 96.74           C  
ATOM   1237 HD11 ILE A  77     -10.594  -8.555   0.197  1.00 96.74           H  
ATOM   1238 HD12 ILE A  77     -11.237  -7.560  -1.135  1.00 96.74           H  
ATOM   1239 HD13 ILE A  77     -12.168  -7.761   0.362  1.00 96.74           H  
ATOM   1240  N   GLN A  78      -9.968 -12.999  -1.222  1.00 96.49           N  
ATOM   1241  H   GLN A  78      -9.968 -13.122  -2.225  1.00 96.49           H  
ATOM   1242  CA  GLN A  78      -9.886 -14.188  -0.371  1.00 96.49           C  
ATOM   1243  HA  GLN A  78     -10.719 -14.169   0.332  1.00 96.49           H  
ATOM   1244  C   GLN A  78      -8.591 -14.210   0.452  1.00 96.49           C  
ATOM   1245  CB  GLN A  78     -10.024 -15.458  -1.218  1.00 96.49           C  
ATOM   1246  HB2 GLN A  78      -9.814 -16.320  -0.585  1.00 96.49           H  
ATOM   1247  HB3 GLN A  78      -9.299 -15.441  -2.032  1.00 96.49           H  
ATOM   1248  O   GLN A  78      -8.646 -14.364   1.671  1.00 96.49           O  
ATOM   1249  CG  GLN A  78     -11.445 -15.606  -1.787  1.00 96.49           C  
ATOM   1250  HG2 GLN A  78     -12.160 -15.594  -0.965  1.00 96.49           H  
ATOM   1251  HG3 GLN A  78     -11.666 -14.769  -2.448  1.00 96.49           H  
ATOM   1252  CD  GLN A  78     -11.639 -16.900  -2.572  1.00 96.49           C  
ATOM   1253  NE2 GLN A  78     -12.831 -17.164  -3.061  1.00 96.49           N  
ATOM   1254 HE21 GLN A  78     -12.896 -18.030  -3.575  1.00 96.49           H  
ATOM   1255 HE22 GLN A  78     -13.607 -16.531  -2.929  1.00 96.49           H  
ATOM   1256  OE1 GLN A  78     -10.743 -17.696  -2.780  1.00 96.49           O  
ATOM   1257  N   SER A  79      -7.447 -13.933  -0.181  1.00 97.32           N  
ATOM   1258  H   SER A  79      -7.455 -13.777  -1.179  1.00 97.32           H  
ATOM   1259  CA  SER A  79      -6.146 -13.859   0.494  1.00 97.32           C  
ATOM   1260  HA  SER A  79      -5.938 -14.820   0.965  1.00 97.32           H  
ATOM   1261  C   SER A  79      -6.135 -12.793   1.589  1.00 97.32           C  
ATOM   1262  CB  SER A  79      -5.044 -13.559  -0.528  1.00 97.32           C  
ATOM   1263  HB2 SER A  79      -4.071 -13.592  -0.038  1.00 97.32           H  
ATOM   1264  HB3 SER A  79      -5.192 -12.565  -0.948  1.00 97.32           H  
ATOM   1265  O   SER A  79      -5.674 -13.052   2.700  1.00 97.32           O  
ATOM   1266  OG  SER A  79      -5.087 -14.514  -1.572  1.00 97.32           O  
ATOM   1267  HG  SER A  79      -4.855 -15.374  -1.212  1.00 97.32           H  
ATOM   1268  N   TYR A  80      -6.727 -11.624   1.326  1.00 97.48           N  
ATOM   1269  H   TYR A  80      -7.078 -11.455   0.394  1.00 97.48           H  
ATOM   1270  CA  TYR A  80      -6.871 -10.586   2.346  1.00 97.48           C  
ATOM   1271  HA  TYR A  80      -5.896 -10.420   2.803  1.00 97.48           H  
ATOM   1272  C   TYR A  80      -7.821 -11.004   3.472  1.00 97.48           C  
ATOM   1273  CB  TYR A  80      -7.329  -9.271   1.712  1.00 97.48           C  
ATOM   1274  HB2 TYR A  80      -8.222  -9.442   1.111  1.00 97.48           H  
ATOM   1275  HB3 TYR A  80      -7.599  -8.586   2.516  1.00 97.48           H  
ATOM   1276  O   TYR A  80      -7.517 -10.752   4.635  1.00 97.48           O  
ATOM   1277  CG  TYR A  80      -6.263  -8.595   0.876  1.00 97.48           C  
ATOM   1278  CD1 TYR A  80      -5.167  -7.983   1.514  1.00 97.48           C  
ATOM   1279  HD1 TYR A  80      -5.074  -8.033   2.589  1.00 97.48           H  
ATOM   1280  CD2 TYR A  80      -6.347  -8.592  -0.528  1.00 97.48           C  
ATOM   1281  HD2 TYR A  80      -7.180  -9.068  -1.024  1.00 97.48           H  
ATOM   1282  CE1 TYR A  80      -4.175  -7.337   0.757  1.00 97.48           C  
ATOM   1283  HE1 TYR A  80      -3.342  -6.866   1.258  1.00 97.48           H  
ATOM   1284  CE2 TYR A  80      -5.337  -7.977  -1.292  1.00 97.48           C  
ATOM   1285  HE2 TYR A  80      -5.364  -8.004  -2.371  1.00 97.48           H  
ATOM   1286  OH  TYR A  80      -3.305  -6.713  -1.392  1.00 97.48           O  
ATOM   1287  HH  TYR A  80      -2.592  -6.400  -0.831  1.00 97.48           H  
ATOM   1288  CZ  TYR A  80      -4.261  -7.332  -0.652  1.00 97.48           C  
ATOM   1289  N   THR A  81      -8.944 -11.665   3.172  1.00 95.29           N  
ATOM   1290  H   THR A  81      -9.170 -11.838   2.203  1.00 95.29           H  
ATOM   1291  CA  THR A  81      -9.861 -12.148   4.218  1.00 95.29           C  
ATOM   1292  HA  THR A  81     -10.082 -11.312   4.881  1.00 95.29           H  
ATOM   1293  C   THR A  81      -9.241 -13.225   5.098  1.00 95.29           C  
ATOM   1294  CB  THR A  81     -11.197 -12.662   3.667  1.00 95.29           C  
ATOM   1295  HB  THR A  81     -11.753 -13.103   4.495  1.00 95.29           H  
ATOM   1296  O   THR A  81      -9.481 -13.234   6.305  1.00 95.29           O  
ATOM   1297  CG2 THR A  81     -12.038 -11.521   3.107  1.00 95.29           C  
ATOM   1298 HG21 THR A  81     -12.137 -10.755   3.877  1.00 95.29           H  
ATOM   1299 HG22 THR A  81     -13.024 -11.893   2.831  1.00 95.29           H  
ATOM   1300 HG23 THR A  81     -11.560 -11.077   2.234  1.00 95.29           H  
ATOM   1301  OG1 THR A  81     -11.087 -13.628   2.653  1.00 95.29           O  
ATOM   1302  HG1 THR A  81     -10.193 -13.976   2.612  1.00 95.29           H  
ATOM   1303  N   ASP A  82      -8.406 -14.095   4.537  1.00 95.84           N  
ATOM   1304  H   ASP A  82      -8.256 -14.079   3.539  1.00 95.84           H  
ATOM   1305  CA  ASP A  82      -7.693 -15.104   5.314  1.00 95.84           C  
ATOM   1306  HA  ASP A  82      -8.390 -15.577   6.006  1.00 95.84           H  
ATOM   1307  C   ASP A  82      -6.598 -14.463   6.172  1.00 95.84           C  
ATOM   1308  CB  ASP A  82      -7.160 -16.192   4.377  1.00 95.84           C  
ATOM   1309  HB2 ASP A  82      -6.550 -15.733   3.600  1.00 95.84           H  
ATOM   1310  HB3 ASP A  82      -6.529 -16.870   4.952  1.00 95.84           H  
ATOM   1311  O   ASP A  82      -6.460 -14.805   7.347  1.00 95.84           O  
ATOM   1312  CG  ASP A  82      -8.293 -17.012   3.739  1.00 95.84           C  
ATOM   1313  OD1 ASP A  82      -9.383 -17.123   4.367  1.00 95.84           O  
ATOM   1314  OD2 ASP A  82      -8.046 -17.547   2.638  1.00 95.84           O  
ATOM   1315  N   ALA A  83      -5.912 -13.439   5.655  1.00 96.00           N  
ATOM   1316  H   ALA A  83      -6.020 -13.229   4.673  1.00 96.00           H  
ATOM   1317  CA  ALA A  83      -4.969 -12.644   6.436  1.00 96.00           C  
ATOM   1318  HA  ALA A  83      -4.234 -13.322   6.870  1.00 96.00           H  
ATOM   1319  C   ALA A  83      -5.653 -11.898   7.603  1.00 96.00           C  
ATOM   1320  CB  ALA A  83      -4.234 -11.695   5.486  1.00 96.00           C  
ATOM   1321  HB1 ALA A  83      -4.907 -10.919   5.119  1.00 96.00           H  
ATOM   1322  HB2 ALA A  83      -3.400 -11.236   6.017  1.00 96.00           H  
ATOM   1323  HB3 ALA A  83      -3.833 -12.253   4.640  1.00 96.00           H  
ATOM   1324  O   ALA A  83      -5.109 -11.870   8.710  1.00 96.00           O  
ATOM   1325  N   VAL A  84      -6.873 -11.367   7.397  1.00 93.71           N  
ATOM   1326  H   VAL A  84      -7.236 -11.377   6.455  1.00 93.71           H  
ATOM   1327  CA  VAL A  84      -7.706 -10.812   8.485  1.00 93.71           C  
ATOM   1328  HA  VAL A  84      -7.152 -10.008   8.970  1.00 93.71           H  
ATOM   1329  C   VAL A  84      -7.992 -11.869   9.546  1.00 93.71           C  
ATOM   1330  CB  VAL A  84      -9.057 -10.235   8.000  1.00 93.71           C  
ATOM   1331  HB  VAL A  84      -9.589 -10.983   7.412  1.00 93.71           H  
ATOM   1332  O   VAL A  84      -7.884 -11.590  10.736  1.00 93.71           O  
ATOM   1333  CG1 VAL A  84      -9.961  -9.812   9.169  1.00 93.71           C  
ATOM   1334 HG11 VAL A  84     -10.842  -9.285   8.800  1.00 93.71           H  
ATOM   1335 HG12 VAL A  84      -9.405  -9.172   9.853  1.00 93.71           H  
ATOM   1336 HG13 VAL A  84     -10.313 -10.689   9.713  1.00 93.71           H  
ATOM   1337  CG2 VAL A  84      -8.912  -8.978   7.153  1.00 93.71           C  
ATOM   1338 HG21 VAL A  84      -8.478  -8.181   7.757  1.00 93.71           H  
ATOM   1339 HG22 VAL A  84      -8.288  -9.192   6.285  1.00 93.71           H  
ATOM   1340 HG23 VAL A  84      -9.890  -8.662   6.791  1.00 93.71           H  
ATOM   1341  N   ARG A  85      -8.364 -13.086   9.142  1.00 93.01           N  
ATOM   1342  H   ARG A  85      -8.426 -13.263   8.150  1.00 93.01           H  
ATOM   1343  CA  ARG A  85      -8.698 -14.163  10.086  1.00 93.01           C  
ATOM   1344  HA  ARG A  85      -9.415 -13.796  10.821  1.00 93.01           H  
ATOM   1345  C   ARG A  85      -7.488 -14.622  10.895  1.00 93.01           C  
ATOM   1346  CB  ARG A  85      -9.309 -15.341   9.322  1.00 93.01           C  
ATOM   1347  HB2 ARG A  85      -8.669 -15.591   8.476  1.00 93.01           H  
ATOM   1348  HB3 ARG A  85      -9.352 -16.209   9.980  1.00 93.01           H  
ATOM   1349  O   ARG A  85      -7.635 -14.919  12.075  1.00 93.01           O  
ATOM   1350  CG  ARG A  85     -10.729 -15.039   8.832  1.00 93.01           C  
ATOM   1351  HG2 ARG A  85     -10.769 -14.073   8.328  1.00 93.01           H  
ATOM   1352  HG3 ARG A  85     -11.407 -15.020   9.685  1.00 93.01           H  
ATOM   1353  CD  ARG A  85     -11.149 -16.136   7.854  1.00 93.01           C  
ATOM   1354  HD2 ARG A  85     -10.469 -16.111   7.002  1.00 93.01           H  
ATOM   1355  HD3 ARG A  85     -11.056 -17.106   8.342  1.00 93.01           H  
ATOM   1356  NE  ARG A  85     -12.532 -15.957   7.386  1.00 93.01           N  
ATOM   1357  HE  ARG A  85     -13.112 -15.297   7.883  1.00 93.01           H  
ATOM   1358  NH1 ARG A  85     -12.387 -17.464   5.654  1.00 93.01           N  
ATOM   1359 HH11 ARG A  85     -11.378 -17.422   5.670  1.00 93.01           H  
ATOM   1360 HH12 ARG A  85     -12.789 -17.930   4.854  1.00 93.01           H  
ATOM   1361  NH2 ARG A  85     -14.338 -16.464   6.106  1.00 93.01           N  
ATOM   1362 HH21 ARG A  85     -14.744 -16.994   5.348  1.00 93.01           H  
ATOM   1363 HH22 ARG A  85     -14.894 -15.805   6.631  1.00 93.01           H  
ATOM   1364  CZ  ARG A  85     -13.075 -16.631   6.389  1.00 93.01           C  
ATOM   1365  N   GLN A  86      -6.310 -14.671  10.276  1.00 94.66           N  
ATOM   1366  H   GLN A  86      -6.289 -14.468   9.287  1.00 94.66           H  
ATOM   1367  CA  GLN A  86      -5.090 -15.176  10.910  1.00 94.66           C  
ATOM   1368  HA  GLN A  86      -5.336 -16.030  11.541  1.00 94.66           H  
ATOM   1369  C   GLN A  86      -4.399 -14.146  11.807  1.00 94.66           C  
ATOM   1370  CB  GLN A  86      -4.114 -15.639   9.823  1.00 94.66           C  
ATOM   1371  HB2 GLN A  86      -3.984 -14.841   9.093  1.00 94.66           H  
ATOM   1372  HB3 GLN A  86      -3.147 -15.844  10.282  1.00 94.66           H  
ATOM   1373  O   GLN A  86      -3.869 -14.500  12.856  1.00 94.66           O  
ATOM   1374  CG  GLN A  86      -4.587 -16.915   9.111  1.00 94.66           C  
ATOM   1375  HG2 GLN A  86      -4.631 -17.732   9.831  1.00 94.66           H  
ATOM   1376  HG3 GLN A  86      -5.587 -16.771   8.704  1.00 94.66           H  
ATOM   1377  CD  GLN A  86      -3.655 -17.320   7.974  1.00 94.66           C  
ATOM   1378  NE2 GLN A  86      -4.019 -18.309   7.190  1.00 94.66           N  
ATOM   1379 HE21 GLN A  86      -4.922 -18.750   7.291  1.00 94.66           H  
ATOM   1380 HE22 GLN A  86      -3.387 -18.515   6.430  1.00 94.66           H  
ATOM   1381  OE1 GLN A  86      -2.584 -16.776   7.769  1.00 94.66           O  
ATOM   1382  N   SER A  87      -4.343 -12.879  11.393  1.00 92.21           N  
ATOM   1383  H   SER A  87      -4.740 -12.652  10.492  1.00 92.21           H  
ATOM   1384  CA  SER A  87      -3.538 -11.853  12.077  1.00 92.21           C  
ATOM   1385  HA  SER A  87      -3.322 -12.183  13.094  1.00 92.21           H  
ATOM   1386  C   SER A  87      -4.264 -10.516  12.240  1.00 92.21           C  
ATOM   1387  CB  SER A  87      -2.197 -11.683  11.358  1.00 92.21           C  
ATOM   1388  HB2 SER A  87      -2.380 -11.381  10.326  1.00 92.21           H  
ATOM   1389  HB3 SER A  87      -1.599 -10.921  11.857  1.00 92.21           H  
ATOM   1390  O   SER A  87      -3.640  -9.491  12.529  1.00 92.21           O  
ATOM   1391  OG  SER A  87      -1.478 -12.899  11.349  1.00 92.21           O  
ATOM   1392  HG  SER A  87      -1.957 -13.543  11.877  1.00 92.21           H  
ATOM   1393  N   GLY A  88      -5.585 -10.498  12.055  1.00 91.54           N  
ATOM   1394  H   GLY A  88      -6.057 -11.348  11.782  1.00 91.54           H  
ATOM   1395  CA  GLY A  88      -6.389  -9.285  12.125  1.00 91.54           C  
ATOM   1396  HA2 GLY A  88      -6.270  -8.846  13.116  1.00 91.54           H  
ATOM   1397  HA3 GLY A  88      -7.444  -9.523  11.988  1.00 91.54           H  
ATOM   1398  C   GLY A  88      -5.969  -8.269  11.066  1.00 91.54           C  
ATOM   1399  O   GLY A  88      -5.532  -8.608   9.966  1.00 91.54           O  
ATOM   1400  N   LEU A  89      -6.054  -6.988  11.423  1.00 91.70           N  
ATOM   1401  H   LEU A  89      -6.424  -6.762  12.335  1.00 91.70           H  
ATOM   1402  CA  LEU A  89      -5.616  -5.910  10.541  1.00 91.70           C  
ATOM   1403  HA  LEU A  89      -6.182  -5.967   9.612  1.00 91.70           H  
ATOM   1404  C   LEU A  89      -4.146  -6.083  10.142  1.00 91.70           C  
ATOM   1405  CB  LEU A  89      -5.884  -4.555  11.224  1.00 91.70           C  
ATOM   1406  HB2 LEU A  89      -5.484  -4.586  12.238  1.00 91.70           H  
ATOM   1407  HB3 LEU A  89      -5.351  -3.771  10.686  1.00 91.70           H  
ATOM   1408  O   LEU A  89      -3.833  -5.956   8.963  1.00 91.70           O  
ATOM   1409  CG  LEU A  89      -7.373  -4.166  11.271  1.00 91.70           C  
ATOM   1410  HG  LEU A  89      -7.951  -4.972  11.724  1.00 91.70           H  
ATOM   1411  CD1 LEU A  89      -7.548  -2.907  12.120  1.00 91.70           C  
ATOM   1412 HD11 LEU A  89      -8.605  -2.650  12.180  1.00 91.70           H  
ATOM   1413 HD12 LEU A  89      -7.006  -2.075  11.672  1.00 91.70           H  
ATOM   1414 HD13 LEU A  89      -7.175  -3.084  13.129  1.00 91.70           H  
ATOM   1415  CD2 LEU A  89      -7.928  -3.868   9.877  1.00 91.70           C  
ATOM   1416 HD21 LEU A  89      -7.924  -4.763   9.255  1.00 91.70           H  
ATOM   1417 HD22 LEU A  89      -7.327  -3.100   9.390  1.00 91.70           H  
ATOM   1418 HD23 LEU A  89      -8.952  -3.504   9.954  1.00 91.70           H  
ATOM   1419  N   LEU A  90      -3.249  -6.426  11.077  1.00 92.32           N  
ATOM   1420  H   LEU A  90      -3.581  -6.657  12.002  1.00 92.32           H  
ATOM   1421  CA  LEU A  90      -1.813  -6.556  10.790  1.00 92.32           C  
ATOM   1422  HA  LEU A  90      -1.431  -5.591  10.456  1.00 92.32           H  
ATOM   1423  C   LEU A  90      -1.535  -7.533   9.640  1.00 92.32           C  
ATOM   1424  CB  LEU A  90      -1.056  -6.987  12.060  1.00 92.32           C  
ATOM   1425  HB2 LEU A  90      -0.027  -7.216  11.786  1.00 92.32           H  
ATOM   1426  HB3 LEU A  90      -1.504  -7.906  12.437  1.00 92.32           H  
ATOM   1427  O   LEU A  90      -0.697  -7.233   8.792  1.00 92.32           O  
ATOM   1428  CG  LEU A  90      -1.035  -5.939  13.188  1.00 92.32           C  
ATOM   1429  HG  LEU A  90      -2.056  -5.660  13.446  1.00 92.32           H  
ATOM   1430  CD1 LEU A  90      -0.370  -6.536  14.427  1.00 92.32           C  
ATOM   1431 HD11 LEU A  90      -0.375  -5.809  15.240  1.00 92.32           H  
ATOM   1432 HD12 LEU A  90       0.658  -6.823  14.203  1.00 92.32           H  
ATOM   1433 HD13 LEU A  90      -0.922  -7.419  14.749  1.00 92.32           H  
ATOM   1434  CD2 LEU A  90      -0.259  -4.679  12.794  1.00 92.32           C  
ATOM   1435 HD21 LEU A  90       0.756  -4.949  12.503  1.00 92.32           H  
ATOM   1436 HD22 LEU A  90      -0.222  -3.992  13.640  1.00 92.32           H  
ATOM   1437 HD23 LEU A  90      -0.751  -4.174  11.963  1.00 92.32           H  
ATOM   1438  N   GLY A  91      -2.298  -8.627   9.551  1.00 95.12           N  
ATOM   1439  H   GLY A  91      -3.008  -8.777  10.255  1.00 95.12           H  
ATOM   1440  CA  GLY A  91      -2.219  -9.570   8.435  1.00 95.12           C  
ATOM   1441  HA2 GLY A  91      -2.955 -10.360   8.584  1.00 95.12           H  
ATOM   1442  HA3 GLY A  91      -1.225 -10.015   8.396  1.00 95.12           H  
ATOM   1443  C   GLY A  91      -2.522  -8.930   7.083  1.00 95.12           C  
ATOM   1444  O   GLY A  91      -1.802  -9.165   6.118  1.00 95.12           O  
ATOM   1445  N   VAL A  92      -3.537  -8.063   7.010  1.00 95.75           N  
ATOM   1446  H   VAL A  92      -4.060  -7.870   7.852  1.00 95.75           H  
ATOM   1447  CA  VAL A  92      -3.891  -7.342   5.774  1.00 95.75           C  
ATOM   1448  HA  VAL A  92      -4.059  -8.072   4.982  1.00 95.75           H  
ATOM   1449  C   VAL A  92      -2.759  -6.431   5.320  1.00 95.75           C  
ATOM   1450  CB  VAL A  92      -5.173  -6.510   5.948  1.00 95.75           C  
ATOM   1451  HB  VAL A  92      -5.036  -5.796   6.761  1.00 95.75           H  
ATOM   1452  O   VAL A  92      -2.481  -6.369   4.124  1.00 95.75           O  
ATOM   1453  CG1 VAL A  92      -5.587  -5.737   4.687  1.00 95.75           C  
ATOM   1454 HG11 VAL A  92      -5.776  -6.424   3.862  1.00 95.75           H  
ATOM   1455 HG12 VAL A  92      -4.814  -5.027   4.393  1.00 95.75           H  
ATOM   1456 HG13 VAL A  92      -6.502  -5.177   4.881  1.00 95.75           H  
ATOM   1457  CG2 VAL A  92      -6.334  -7.416   6.314  1.00 95.75           C  
ATOM   1458 HG21 VAL A  92      -7.242  -6.818   6.392  1.00 95.75           H  
ATOM   1459 HG22 VAL A  92      -6.150  -7.902   7.272  1.00 95.75           H  
ATOM   1460 HG23 VAL A  92      -6.458  -8.174   5.540  1.00 95.75           H  
ATOM   1461  N   ARG A  93      -2.072  -5.749   6.246  1.00 95.47           N  
ATOM   1462  H   ARG A  93      -2.318  -5.882   7.217  1.00 95.47           H  
ATOM   1463  CA  ARG A  93      -0.915  -4.916   5.882  1.00 95.47           C  
ATOM   1464  HA  ARG A  93      -1.193  -4.291   5.034  1.00 95.47           H  
ATOM   1465  C   ARG A  93       0.256  -5.741   5.414  1.00 95.47           C  
ATOM   1466  CB  ARG A  93      -0.508  -3.996   7.022  1.00 95.47           C  
ATOM   1467  HB2 ARG A  93      -0.461  -4.556   7.956  1.00 95.47           H  
ATOM   1468  HB3 ARG A  93      -1.315  -3.264   7.034  1.00 95.47           H  
ATOM   1469  O   ARG A  93       0.868  -5.352   4.429  1.00 95.47           O  
ATOM   1470  CG  ARG A  93       0.785  -3.186   6.805  1.00 95.47           C  
ATOM   1471  HG2 ARG A  93       0.588  -2.400   6.076  1.00 95.47           H  
ATOM   1472  HG3 ARG A  93       1.584  -3.816   6.413  1.00 95.47           H  
ATOM   1473  CD  ARG A  93       1.308  -2.554   8.096  1.00 95.47           C  
ATOM   1474  HD2 ARG A  93       0.515  -1.998   8.596  1.00 95.47           H  
ATOM   1475  HD3 ARG A  93       2.095  -1.846   7.834  1.00 95.47           H  
ATOM   1476  NE  ARG A  93       1.880  -3.581   8.982  1.00 95.47           N  
ATOM   1477  HE  ARG A  93       2.139  -4.465   8.569  1.00 95.47           H  
ATOM   1478  NH1 ARG A  93       2.043  -2.299  10.872  1.00 95.47           N  
ATOM   1479 HH11 ARG A  93       1.639  -1.540  10.341  1.00 95.47           H  
ATOM   1480 HH12 ARG A  93       2.682  -2.047  11.612  1.00 95.47           H  
ATOM   1481  NH2 ARG A  93       2.970  -4.359  10.773  1.00 95.47           N  
ATOM   1482 HH21 ARG A  93       3.239  -5.140  10.191  1.00 95.47           H  
ATOM   1483 HH22 ARG A  93       3.314  -4.275  11.718  1.00 95.47           H  
ATOM   1484  CZ  ARG A  93       2.281  -3.404  10.218  1.00 95.47           C  
ATOM   1485  N   GLU A  94       0.574  -6.842   6.084  1.00 97.02           N  
ATOM   1486  H   GLU A  94       0.043  -7.107   6.901  1.00 97.02           H  
ATOM   1487  CA  GLU A  94       1.655  -7.708   5.612  1.00 97.02           C  
ATOM   1488  HA  GLU A  94       2.555  -7.107   5.481  1.00 97.02           H  
ATOM   1489  C   GLU A  94       1.331  -8.261   4.219  1.00 97.02           C  
ATOM   1490  CB  GLU A  94       1.963  -8.817   6.629  1.00 97.02           C  
ATOM   1491  HB2 GLU A  94       2.696  -9.493   6.188  1.00 97.02           H  
ATOM   1492  HB3 GLU A  94       1.057  -9.390   6.827  1.00 97.02           H  
ATOM   1493  O   GLU A  94       2.138  -8.096   3.310  1.00 97.02           O  
ATOM   1494  CG  GLU A  94       2.529  -8.295   7.964  1.00 97.02           C  
ATOM   1495  HG2 GLU A  94       1.737  -7.779   8.507  1.00 97.02           H  
ATOM   1496  HG3 GLU A  94       2.830  -9.150   8.569  1.00 97.02           H  
ATOM   1497  CD  GLU A  94       3.727  -7.342   7.810  1.00 97.02           C  
ATOM   1498  OE1 GLU A  94       3.760  -6.338   8.577  1.00 97.02           O  
ATOM   1499  OE2 GLU A  94       4.574  -7.590   6.908  1.00 97.02           O  
ATOM   1500  N   CYS A  95       0.105  -8.748   4.004  1.00 97.45           N  
ATOM   1501  H   CYS A  95      -0.515  -8.856   4.794  1.00 97.45           H  
ATOM   1502  CA  CYS A  95      -0.367  -9.200   2.693  1.00 97.45           C  
ATOM   1503  HA  CYS A  95       0.278 -10.011   2.353  1.00 97.45           H  
ATOM   1504  C   CYS A  95      -0.318  -8.082   1.635  1.00 97.45           C  
ATOM   1505  CB  CYS A  95      -1.796  -9.729   2.870  1.00 97.45           C  
ATOM   1506  HB2 CYS A  95      -2.470  -8.901   3.089  1.00 97.45           H  
ATOM   1507  HB3 CYS A  95      -1.825 -10.429   3.705  1.00 97.45           H  
ATOM   1508  O   CYS A  95       0.058  -8.309   0.487  1.00 97.45           O  
ATOM   1509  SG  CYS A  95      -2.361 -10.595   1.378  1.00 97.45           S  
ATOM   1510  HG  CYS A  95      -1.512 -10.067   0.492  1.00 97.45           H  
ATOM   1511  N   PHE A  96      -0.663  -6.845   1.999  1.00 97.75           N  
ATOM   1512  H   PHE A  96      -1.012  -6.696   2.935  1.00 97.75           H  
ATOM   1513  CA  PHE A  96      -0.522  -5.697   1.105  1.00 97.75           C  
ATOM   1514  HA  PHE A  96      -1.007  -5.930   0.157  1.00 97.75           H  
ATOM   1515  C   PHE A  96       0.946  -5.406   0.775  1.00 97.75           C  
ATOM   1516  CB  PHE A  96      -1.213  -4.471   1.713  1.00 97.75           C  
ATOM   1517  HB2 PHE A  96      -0.880  -4.351   2.744  1.00 97.75           H  
ATOM   1518  HB3 PHE A  96      -2.289  -4.642   1.734  1.00 97.75           H  
ATOM   1519  O   PHE A  96       1.271  -5.215  -0.395  1.00 97.75           O  
ATOM   1520  CG  PHE A  96      -0.938  -3.183   0.961  1.00 97.75           C  
ATOM   1521  CD1 PHE A  96      -0.243  -2.132   1.589  1.00 97.75           C  
ATOM   1522  HD1 PHE A  96       0.087  -2.235   2.612  1.00 97.75           H  
ATOM   1523  CD2 PHE A  96      -1.347  -3.045  -0.379  1.00 97.75           C  
ATOM   1524  HD2 PHE A  96      -1.852  -3.858  -0.879  1.00 97.75           H  
ATOM   1525  CE1 PHE A  96       0.012  -0.939   0.890  1.00 97.75           C  
ATOM   1526  HE1 PHE A  96       0.532  -0.127   1.377  1.00 97.75           H  
ATOM   1527  CE2 PHE A  96      -1.109  -1.846  -1.072  1.00 97.75           C  
ATOM   1528  HE2 PHE A  96      -1.440  -1.740  -2.094  1.00 97.75           H  
ATOM   1529  CZ  PHE A  96      -0.435  -0.791  -0.433  1.00 97.75           C  
ATOM   1530  HZ  PHE A  96      -0.246   0.132  -0.961  1.00 97.75           H  
ATOM   1531  N   LEU A  97       1.833  -5.417   1.773  1.00 97.31           N  
ATOM   1532  H   LEU A  97       1.498  -5.628   2.702  1.00 97.31           H  
ATOM   1533  CA  LEU A  97       3.273  -5.228   1.591  1.00 97.31           C  
ATOM   1534  HA  LEU A  97       3.437  -4.296   1.050  1.00 97.31           H  
ATOM   1535  C   LEU A  97       3.903  -6.329   0.727  1.00 97.31           C  
ATOM   1536  CB  LEU A  97       3.962  -5.156   2.968  1.00 97.31           C  
ATOM   1537  HB2 LEU A  97       5.035  -5.289   2.824  1.00 97.31           H  
ATOM   1538  HB3 LEU A  97       3.616  -5.986   3.583  1.00 97.31           H  
ATOM   1539  O   LEU A  97       4.839  -6.037  -0.015  1.00 97.31           O  
ATOM   1540  CG  LEU A  97       3.739  -3.837   3.728  1.00 97.31           C  
ATOM   1541  HG  LEU A  97       2.675  -3.643   3.857  1.00 97.31           H  
ATOM   1542  CD1 LEU A  97       4.395  -3.915   5.108  1.00 97.31           C  
ATOM   1543 HD11 LEU A  97       3.988  -4.764   5.658  1.00 97.31           H  
ATOM   1544 HD12 LEU A  97       5.472  -4.042   5.008  1.00 97.31           H  
ATOM   1545 HD13 LEU A  97       4.182  -3.002   5.665  1.00 97.31           H  
ATOM   1546  CD2 LEU A  97       4.360  -2.659   2.972  1.00 97.31           C  
ATOM   1547 HD21 LEU A  97       4.419  -1.787   3.624  1.00 97.31           H  
ATOM   1548 HD22 LEU A  97       5.365  -2.915   2.637  1.00 97.31           H  
ATOM   1549 HD23 LEU A  97       3.738  -2.407   2.113  1.00 97.31           H  
ATOM   1550  N   ASP A  98       3.371  -7.552   0.773  1.00 97.42           N  
ATOM   1551  H   ASP A  98       2.686  -7.745   1.489  1.00 97.42           H  
ATOM   1552  CA  ASP A  98       3.758  -8.658  -0.109  1.00 97.42           C  
ATOM   1553  HA  ASP A  98       4.841  -8.773  -0.080  1.00 97.42           H  
ATOM   1554  C   ASP A  98       3.390  -8.396  -1.579  1.00 97.42           C  
ATOM   1555  CB  ASP A  98       3.112  -9.964   0.397  1.00 97.42           C  
ATOM   1556  HB2 ASP A  98       2.070  -9.799   0.670  1.00 97.42           H  
ATOM   1557  HB3 ASP A  98       3.135 -10.702  -0.405  1.00 97.42           H  
ATOM   1558  O   ASP A  98       4.185  -8.664  -2.483  1.00 97.42           O  
ATOM   1559  CG  ASP A  98       3.881 -10.539   1.582  1.00 97.42           C  
ATOM   1560  OD1 ASP A  98       5.095 -10.754   1.404  1.00 97.42           O  
ATOM   1561  OD2 ASP A  98       3.345 -10.698   2.697  1.00 97.42           O  
ATOM   1562  N   HIS A  99       2.216  -7.816  -1.839  1.00 97.60           N  
ATOM   1563  H   HIS A  99       1.584  -7.670  -1.065  1.00 97.60           H  
ATOM   1564  CA  HIS A  99       1.751  -7.509  -3.198  1.00 97.60           C  
ATOM   1565  HA  HIS A  99       2.135  -8.272  -3.874  1.00 97.60           H  
ATOM   1566  C   HIS A  99       2.254  -6.164  -3.745  1.00 97.60           C  
ATOM   1567  CB  HIS A  99       0.222  -7.592  -3.224  1.00 97.60           C  
ATOM   1568  HB2 HIS A  99      -0.135  -7.253  -4.196  1.00 97.60           H  
ATOM   1569  HB3 HIS A  99      -0.193  -6.931  -2.463  1.00 97.60           H  
ATOM   1570  O   HIS A  99       2.262  -5.941  -4.962  1.00 97.60           O  
ATOM   1571  CG  HIS A  99      -0.280  -8.996  -3.001  1.00 97.60           C  
ATOM   1572  CD2 HIS A  99      -1.189  -9.408  -2.065  1.00 97.60           C  
ATOM   1573  HD2 HIS A  99      -1.688  -8.779  -1.342  1.00 97.60           H  
ATOM   1574  ND1 HIS A  99       0.096 -10.116  -3.710  1.00 97.60           N  
ATOM   1575  HD1 HIS A  99       0.766 -10.147  -4.466  1.00 97.60           H  
ATOM   1576  CE1 HIS A  99      -0.568 -11.170  -3.210  1.00 97.60           C  
ATOM   1577  HE1 HIS A  99      -0.480 -12.188  -3.558  1.00 97.60           H  
ATOM   1578  NE2 HIS A  99      -1.359 -10.788  -2.199  1.00 97.60           N  
ATOM   1579  N   LEU A 100       2.712  -5.268  -2.871  1.00 97.04           N  
ATOM   1580  H   LEU A 100       2.624  -5.499  -1.891  1.00 97.04           H  
ATOM   1581  CA  LEU A 100       3.122  -3.908  -3.214  1.00 97.04           C  
ATOM   1582  HA  LEU A 100       2.234  -3.414  -3.608  1.00 97.04           H  
ATOM   1583  C   LEU A 100       4.200  -3.824  -4.317  1.00 97.04           C  
ATOM   1584  CB  LEU A 100       3.524  -3.187  -1.915  1.00 97.04           C  
ATOM   1585  HB2 LEU A 100       4.422  -3.645  -1.500  1.00 97.04           H  
ATOM   1586  HB3 LEU A 100       2.722  -3.323  -1.190  1.00 97.04           H  
ATOM   1587  O   LEU A 100       4.021  -3.024  -5.240  1.00 97.04           O  
ATOM   1588  CG  LEU A 100       3.763  -1.679  -2.055  1.00 97.04           C  
ATOM   1589  HG  LEU A 100       4.608  -1.499  -2.719  1.00 97.04           H  
ATOM   1590  CD1 LEU A 100       2.537  -0.941  -2.593  1.00 97.04           C  
ATOM   1591 HD11 LEU A 100       1.658  -1.223  -2.014  1.00 97.04           H  
ATOM   1592 HD12 LEU A 100       2.382  -1.203  -3.639  1.00 97.04           H  
ATOM   1593 HD13 LEU A 100       2.692   0.136  -2.528  1.00 97.04           H  
ATOM   1594  CD2 LEU A 100       4.074  -1.117  -0.668  1.00 97.04           C  
ATOM   1595 HD21 LEU A 100       3.231  -1.301  -0.002  1.00 97.04           H  
ATOM   1596 HD22 LEU A 100       4.962  -1.600  -0.261  1.00 97.04           H  
ATOM   1597 HD23 LEU A 100       4.233  -0.041  -0.732  1.00 97.04           H  
ATOM   1598  N   PRO A 101       5.267  -4.651  -4.336  1.00 97.45           N  
ATOM   1599  CA  PRO A 101       6.272  -4.589  -5.398  1.00 97.45           C  
ATOM   1600  HA  PRO A 101       6.700  -3.586  -5.416  1.00 97.45           H  
ATOM   1601  C   PRO A 101       5.701  -4.921  -6.782  1.00 97.45           C  
ATOM   1602  CB  PRO A 101       7.357  -5.598  -5.009  1.00 97.45           C  
ATOM   1603  HB2 PRO A 101       8.345  -5.170  -5.179  1.00 97.45           H  
ATOM   1604  HB3 PRO A 101       7.242  -6.524  -5.572  1.00 97.45           H  
ATOM   1605  O   PRO A 101       6.072  -4.296  -7.782  1.00 97.45           O  
ATOM   1606  CG  PRO A 101       7.128  -5.884  -3.528  1.00 97.45           C  
ATOM   1607  HG2 PRO A 101       7.674  -5.163  -2.920  1.00 97.45           H  
ATOM   1608  HG3 PRO A 101       7.412  -6.901  -3.260  1.00 97.45           H  
ATOM   1609  CD  PRO A 101       5.639  -5.650  -3.343  1.00 97.45           C  
ATOM   1610  HD2 PRO A 101       5.100  -6.576  -3.545  1.00 97.45           H  
ATOM   1611  HD3 PRO A 101       5.445  -5.317  -2.324  1.00 97.45           H  
ATOM   1612  N   ALA A 102       4.776  -5.883  -6.849  1.00 96.91           N  
ATOM   1613  H   ALA A 102       4.461  -6.310  -5.990  1.00 96.91           H  
ATOM   1614  CA  ALA A 102       4.108  -6.265  -8.088  1.00 96.91           C  
ATOM   1615  HA  ALA A 102       4.862  -6.423  -8.860  1.00 96.91           H  
ATOM   1616  C   ALA A 102       3.172  -5.147  -8.570  1.00 96.91           C  
ATOM   1617  CB  ALA A 102       3.367  -7.589  -7.867  1.00 96.91           C  
ATOM   1618  HB1 ALA A 102       2.597  -7.471  -7.105  1.00 96.91           H  
ATOM   1619  HB2 ALA A 102       2.896  -7.905  -8.798  1.00 96.91           H  
ATOM   1620  HB3 ALA A 102       4.070  -8.358  -7.547  1.00 96.91           H  
ATOM   1621  O   ALA A 102       3.219  -4.774  -9.744  1.00 96.91           O  
ATOM   1622  N   LEU A 103       2.397  -4.552  -7.657  1.00 97.79           N  
ATOM   1623  H   LEU A 103       2.408  -4.920  -6.717  1.00 97.79           H  
ATOM   1624  CA  LEU A 103       1.525  -3.407  -7.937  1.00 97.79           C  
ATOM   1625  HA  LEU A 103       0.806  -3.686  -8.708  1.00 97.79           H  
ATOM   1626  C   LEU A 103       2.309  -2.208  -8.475  1.00 97.79           C  
ATOM   1627  CB  LEU A 103       0.781  -3.017  -6.647  1.00 97.79           C  
ATOM   1628  HB2 LEU A 103       0.344  -2.026  -6.770  1.00 97.79           H  
ATOM   1629  HB3 LEU A 103       1.497  -2.956  -5.828  1.00 97.79           H  
ATOM   1630  O   LEU A 103       1.939  -1.635  -9.502  1.00 97.79           O  
ATOM   1631  CG  LEU A 103      -0.336  -3.996  -6.261  1.00 97.79           C  
ATOM   1632  HG  LEU A 103       0.036  -5.021  -6.273  1.00 97.79           H  
ATOM   1633  CD1 LEU A 103      -0.846  -3.685  -4.853  1.00 97.79           C  
ATOM   1634 HD11 LEU A 103      -1.651  -4.372  -4.592  1.00 97.79           H  
ATOM   1635 HD12 LEU A 103      -1.208  -2.659  -4.788  1.00 97.79           H  
ATOM   1636 HD13 LEU A 103      -0.040  -3.827  -4.133  1.00 97.79           H  
ATOM   1637  CD2 LEU A 103      -1.496  -3.875  -7.246  1.00 97.79           C  
ATOM   1638 HD21 LEU A 103      -2.343  -4.429  -6.840  1.00 97.79           H  
ATOM   1639 HD22 LEU A 103      -1.792  -2.834  -7.374  1.00 97.79           H  
ATOM   1640 HD23 LEU A 103      -1.232  -4.312  -8.209  1.00 97.79           H  
ATOM   1641  N   CYS A 104       3.426  -1.856  -7.835  1.00 96.74           N  
ATOM   1642  H   CYS A 104       3.651  -2.315  -6.964  1.00 96.74           H  
ATOM   1643  CA  CYS A 104       4.302  -0.791  -8.311  1.00 96.74           C  
ATOM   1644  HA  CYS A 104       3.716   0.120  -8.429  1.00 96.74           H  
ATOM   1645  C   CYS A 104       4.879  -1.132  -9.690  1.00 96.74           C  
ATOM   1646  CB  CYS A 104       5.399  -0.529  -7.273  1.00 96.74           C  
ATOM   1647  HB2 CYS A 104       5.886  -1.465  -6.998  1.00 96.74           H  
ATOM   1648  HB3 CYS A 104       6.143   0.154  -7.683  1.00 96.74           H  
ATOM   1649  O   CYS A 104       4.797  -0.317 -10.605  1.00 96.74           O  
ATOM   1650  SG  CYS A 104       4.658   0.217  -5.795  1.00 96.74           S  
ATOM   1651  HG  CYS A 104       4.106   1.292  -6.365  1.00 96.74           H  
ATOM   1652  N   SER A 105       5.380  -2.351  -9.894  1.00 95.26           N  
ATOM   1653  H   SER A 105       5.406  -3.000  -9.121  1.00 95.26           H  
ATOM   1654  CA  SER A 105       5.938  -2.769 -11.188  1.00 95.26           C  
ATOM   1655  HA  SER A 105       6.767  -2.108 -11.442  1.00 95.26           H  
ATOM   1656  C   SER A 105       4.912  -2.677 -12.325  1.00 95.26           C  
ATOM   1657  CB  SER A 105       6.489  -4.192 -11.087  1.00 95.26           C  
ATOM   1658  HB2 SER A 105       6.893  -4.488 -12.055  1.00 95.26           H  
ATOM   1659  HB3 SER A 105       5.697  -4.885 -10.806  1.00 95.26           H  
ATOM   1660  O   SER A 105       5.209  -2.128 -13.389  1.00 95.26           O  
ATOM   1661  OG  SER A 105       7.523  -4.235 -10.127  1.00 95.26           O  
ATOM   1662  HG  SER A 105       7.128  -4.305  -9.255  1.00 95.26           H  
ATOM   1663  N   GLN A 106       3.679  -3.134 -12.091  1.00 95.27           N  
ATOM   1664  H   GLN A 106       3.491  -3.568 -11.199  1.00 95.27           H  
ATOM   1665  CA  GLN A 106       2.570  -3.022 -13.046  1.00 95.27           C  
ATOM   1666  HA  GLN A 106       2.869  -3.451 -14.003  1.00 95.27           H  
ATOM   1667  C   GLN A 106       2.161  -1.563 -13.291  1.00 95.27           C  
ATOM   1668  CB  GLN A 106       1.361  -3.796 -12.507  1.00 95.27           C  
ATOM   1669  HB2 GLN A 106       0.490  -3.552 -13.116  1.00 95.27           H  
ATOM   1670  HB3 GLN A 106       1.159  -3.475 -11.485  1.00 95.27           H  
ATOM   1671  O   GLN A 106       1.879  -1.166 -14.429  1.00 95.27           O  
ATOM   1672  CG  GLN A 106       1.547  -5.321 -12.534  1.00 95.27           C  
ATOM   1673  HG2 GLN A 106       2.460  -5.602 -12.009  1.00 95.27           H  
ATOM   1674  HG3 GLN A 106       1.637  -5.654 -13.568  1.00 95.27           H  
ATOM   1675  CD  GLN A 106       0.371  -6.050 -11.890  1.00 95.27           C  
ATOM   1676  NE2 GLN A 106       0.449  -7.352 -11.730  1.00 95.27           N  
ATOM   1677 HE21 GLN A 106      -0.362  -7.792 -11.318  1.00 95.27           H  
ATOM   1678 HE22 GLN A 106       1.270  -7.871 -12.004  1.00 95.27           H  
ATOM   1679  OE1 GLN A 106      -0.642  -5.472 -11.537  1.00 95.27           O  
ATOM   1680  N   HIS A 107       2.147  -0.742 -12.237  1.00 95.74           N  
ATOM   1681  H   HIS A 107       2.332  -1.124 -11.321  1.00 95.74           H  
ATOM   1682  CA  HIS A 107       1.854   0.683 -12.341  1.00 95.74           C  
ATOM   1683  HA  HIS A 107       0.860   0.800 -12.773  1.00 95.74           H  
ATOM   1684  C   HIS A 107       2.846   1.390 -13.268  1.00 95.74           C  
ATOM   1685  CB  HIS A 107       1.767   1.313 -10.955  1.00 95.74           C  
ATOM   1686  HB2 HIS A 107       2.724   1.223 -10.440  1.00 95.74           H  
ATOM   1687  HB3 HIS A 107       1.016   0.775 -10.377  1.00 95.74           H  
ATOM   1688  O   HIS A 107       2.450   2.025 -14.254  1.00 95.74           O  
ATOM   1689  CG  HIS A 107       1.384   2.766 -11.030  1.00 95.74           C  
ATOM   1690  CD2 HIS A 107       2.234   3.822 -10.857  1.00 95.74           C  
ATOM   1691  HD2 HIS A 107       3.287   3.769 -10.626  1.00 95.74           H  
ATOM   1692  ND1 HIS A 107       0.133   3.285 -11.300  1.00 95.74           N  
ATOM   1693  HD1 HIS A 107      -0.741   2.780 -11.306  1.00 95.74           H  
ATOM   1694  CE1 HIS A 107       0.237   4.628 -11.310  1.00 95.74           C  
ATOM   1695  HE1 HIS A 107      -0.571   5.330 -11.454  1.00 95.74           H  
ATOM   1696  NE2 HIS A 107       1.500   4.987 -11.041  1.00 95.74           N  
ATOM   1697  N   TYR A 108       4.133   1.162 -13.023  1.00 94.01           N  
ATOM   1698  H   TYR A 108       4.364   0.605 -12.212  1.00 94.01           H  
ATOM   1699  CA  TYR A 108       5.231   1.686 -13.820  1.00 94.01           C  
ATOM   1700  HA  TYR A 108       5.164   2.774 -13.839  1.00 94.01           H  
ATOM   1701  C   TYR A 108       5.226   1.211 -15.268  1.00 94.01           C  
ATOM   1702  CB  TYR A 108       6.536   1.283 -13.147  1.00 94.01           C  
ATOM   1703  HB2 TYR A 108       6.429   0.340 -12.612  1.00 94.01           H  
ATOM   1704  HB3 TYR A 108       7.306   1.132 -13.904  1.00 94.01           H  
ATOM   1705  O   TYR A 108       5.442   2.020 -16.175  1.00 94.01           O  
ATOM   1706  CG  TYR A 108       7.001   2.360 -12.214  1.00 94.01           C  
ATOM   1707  CD1 TYR A 108       7.882   3.332 -12.719  1.00 94.01           C  
ATOM   1708  HD1 TYR A 108       8.185   3.306 -13.755  1.00 94.01           H  
ATOM   1709  CD2 TYR A 108       6.605   2.379 -10.864  1.00 94.01           C  
ATOM   1710  HD2 TYR A 108       5.900   1.661 -10.473  1.00 94.01           H  
ATOM   1711  CE1 TYR A 108       8.429   4.282 -11.853  1.00 94.01           C  
ATOM   1712  HE1 TYR A 108       9.153   5.001 -12.209  1.00 94.01           H  
ATOM   1713  CE2 TYR A 108       7.111   3.359 -10.006  1.00 94.01           C  
ATOM   1714  HE2 TYR A 108       6.788   3.426  -8.977  1.00 94.01           H  
ATOM   1715  OH  TYR A 108       8.550   5.214  -9.698  1.00 94.01           O  
ATOM   1716  HH  TYR A 108       9.235   5.782 -10.058  1.00 94.01           H  
ATOM   1717  CZ  TYR A 108       8.040   4.285 -10.507  1.00 94.01           C  
ATOM   1718  N   ALA A 109       4.935  -0.070 -15.503  1.00 92.51           N  
ATOM   1719  H   ALA A 109       4.827  -0.699 -14.720  1.00 92.51           H  
ATOM   1720  CA  ALA A 109       4.837  -0.619 -16.851  1.00 92.51           C  
ATOM   1721  HA  ALA A 109       5.797  -0.496 -17.351  1.00 92.51           H  
ATOM   1722  C   ALA A 109       3.779   0.121 -17.688  1.00 92.51           C  
ATOM   1723  CB  ALA A 109       4.537  -2.118 -16.743  1.00 92.51           C  
ATOM   1724  HB1 ALA A 109       4.499  -2.557 -17.740  1.00 92.51           H  
ATOM   1725  HB2 ALA A 109       5.322  -2.613 -16.172  1.00 92.51           H  
ATOM   1726  HB3 ALA A 109       3.581  -2.279 -16.246  1.00 92.51           H  
ATOM   1727  O   ALA A 109       4.013   0.428 -18.857  1.00 92.51           O  
ATOM   1728  N   ALA A 110       2.642   0.498 -17.091  1.00 92.19           N  
ATOM   1729  H   ALA A 110       2.489   0.230 -16.130  1.00 92.19           H  
ATOM   1730  CA  ALA A 110       1.620   1.242 -17.826  1.00 92.19           C  
ATOM   1731  HA  ALA A 110       1.522   0.789 -18.812  1.00 92.19           H  
ATOM   1732  C   ALA A 110       1.953   2.725 -18.037  1.00 92.19           C  
ATOM   1733  CB  ALA A 110       0.282   1.116 -17.128  1.00 92.19           C  
ATOM   1734  HB1 ALA A 110      -0.510   1.476 -17.785  1.00 92.19           H  
ATOM   1735  HB2 ALA A 110       0.091   0.073 -16.877  1.00 92.19           H  
ATOM   1736  HB3 ALA A 110       0.316   1.762 -16.251  1.00 92.19           H  
ATOM   1737  O   ALA A 110       1.508   3.292 -19.035  1.00 92.19           O  
ATOM   1738  N   HIS A 111       2.722   3.357 -17.142  1.00 89.15           N  
ATOM   1739  H   HIS A 111       3.018   2.867 -16.310  1.00 89.15           H  
ATOM   1740  CA  HIS A 111       3.198   4.729 -17.364  1.00 89.15           C  
ATOM   1741  HA  HIS A 111       2.361   5.340 -17.699  1.00 89.15           H  
ATOM   1742  C   HIS A 111       4.246   4.810 -18.465  1.00 89.15           C  
ATOM   1743  CB  HIS A 111       3.754   5.332 -16.070  1.00 89.15           C  
ATOM   1744  HB2 HIS A 111       4.487   6.104 -16.304  1.00 89.15           H  
ATOM   1745  HB3 HIS A 111       4.241   4.568 -15.463  1.00 89.15           H  
ATOM   1746  O   HIS A 111       4.327   5.810 -19.176  1.00 89.15           O  
ATOM   1747  CG  HIS A 111       2.647   5.978 -15.309  1.00 89.15           C  
ATOM   1748  CD2 HIS A 111       2.005   5.442 -14.233  1.00 89.15           C  
ATOM   1749  HD2 HIS A 111       2.263   4.535 -13.707  1.00 89.15           H  
ATOM   1750  ND1 HIS A 111       1.950   7.100 -15.705  1.00 89.15           N  
ATOM   1751  HD1 HIS A 111       2.198   7.738 -16.448  1.00 89.15           H  
ATOM   1752  CE1 HIS A 111       0.889   7.221 -14.898  1.00 89.15           C  
ATOM   1753  HE1 HIS A 111       0.125   7.983 -14.959  1.00 89.15           H  
ATOM   1754  NE2 HIS A 111       0.878   6.214 -14.019  1.00 89.15           N  
ATOM   1755  N   ARG A 112       5.027   3.744 -18.644  1.00 85.92           N  
ATOM   1756  H   ARG A 112       4.925   2.975 -17.997  1.00 85.92           H  
ATOM   1757  CA  ARG A 112       6.103   3.675 -19.631  1.00 85.92           C  
ATOM   1758  HA  ARG A 112       6.405   4.693 -19.878  1.00 85.92           H  
ATOM   1759  C   ARG A 112       5.687   3.091 -20.977  1.00 85.92           C  
ATOM   1760  CB  ARG A 112       7.321   2.969 -19.017  1.00 85.92           C  
ATOM   1761  HB2 ARG A 112       8.025   2.696 -19.804  1.00 85.92           H  
ATOM   1762  HB3 ARG A 112       7.015   2.051 -18.515  1.00 85.92           H  
ATOM   1763  O   ARG A 112       6.563   2.664 -21.717  1.00 85.92           O  
ATOM   1764  CG  ARG A 112       8.049   3.895 -18.038  1.00 85.92           C  
ATOM   1765  HG2 ARG A 112       7.486   3.978 -17.108  1.00 85.92           H  
ATOM   1766  HG3 ARG A 112       8.150   4.884 -18.485  1.00 85.92           H  
ATOM   1767  CD  ARG A 112       9.450   3.348 -17.760  1.00 85.92           C  
ATOM   1768  HD2 ARG A 112       9.931   3.128 -18.713  1.00 85.92           H  
ATOM   1769  HD3 ARG A 112       9.366   2.424 -17.190  1.00 85.92           H  
ATOM   1770  NE  ARG A 112      10.263   4.326 -17.015  1.00 85.92           N  
ATOM   1771  HE  ARG A 112       9.766   5.028 -16.486  1.00 85.92           H  
ATOM   1772  NH1 ARG A 112      12.316   3.486 -17.583  1.00 85.92           N  
ATOM   1773 HH11 ARG A 112      13.323   3.513 -17.511  1.00 85.92           H  
ATOM   1774 HH12 ARG A 112      11.865   2.774 -18.139  1.00 85.92           H  
ATOM   1775  NH2 ARG A 112      12.199   5.255 -16.244  1.00 85.92           N  
ATOM   1776 HH21 ARG A 112      11.678   5.936 -15.710  1.00 85.92           H  
ATOM   1777 HH22 ARG A 112      13.207   5.256 -16.184  1.00 85.92           H  
ATOM   1778  CZ  ARG A 112      11.582   4.352 -16.950  1.00 85.92           C  
ATOM   1779  N   LYS A 113       4.407   3.156 -21.366  1.00 78.86           N  
ATOM   1780  H   LYS A 113       3.749   3.536 -20.700  1.00 78.86           H  
ATOM   1781  CA  LYS A 113       3.888   2.651 -22.661  1.00 78.86           C  
ATOM   1782  HA  LYS A 113       4.082   1.579 -22.689  1.00 78.86           H  
ATOM   1783  C   LYS A 113       4.593   3.168 -23.943  1.00 78.86           C  
ATOM   1784  CB  LYS A 113       2.358   2.854 -22.726  1.00 78.86           C  
ATOM   1785  HB2 LYS A 113       2.099   3.828 -22.311  1.00 78.86           H  
ATOM   1786  HB3 LYS A 113       2.027   2.834 -23.764  1.00 78.86           H  
ATOM   1787  O   LYS A 113       4.202   2.759 -25.027  1.00 78.86           O  
ATOM   1788  CG  LYS A 113       1.598   1.745 -21.980  1.00 78.86           C  
ATOM   1789  HG2 LYS A 113       1.922   1.716 -20.940  1.00 78.86           H  
ATOM   1790  HG3 LYS A 113       1.845   0.785 -22.435  1.00 78.86           H  
ATOM   1791  CD  LYS A 113       0.076   1.947 -22.054  1.00 78.86           C  
ATOM   1792  HD2 LYS A 113      -0.180   2.914 -21.621  1.00 78.86           H  
ATOM   1793  HD3 LYS A 113      -0.230   1.924 -23.100  1.00 78.86           H  
ATOM   1794  CE  LYS A 113      -0.633   0.829 -21.277  1.00 78.86           C  
ATOM   1795  HE2 LYS A 113      -0.391   0.938 -20.220  1.00 78.86           H  
ATOM   1796  HE3 LYS A 113      -0.227  -0.127 -21.608  1.00 78.86           H  
ATOM   1797  NZ  LYS A 113      -2.105   0.841 -21.476  1.00 78.86           N  
ATOM   1798  HZ1 LYS A 113      -2.329   0.704 -22.451  1.00 78.86           H  
ATOM   1799  HZ2 LYS A 113      -2.505   1.712 -21.156  1.00 78.86           H  
ATOM   1800  HZ3 LYS A 113      -2.530   0.085 -20.957  1.00 78.86           H  
ATOM   1801  N   GLY A 114       5.630   4.006 -23.856  1.00 72.81           N  
ATOM   1802  H   GLY A 114       5.919   4.272 -22.926  1.00 72.81           H  
ATOM   1803  CA  GLY A 114       6.527   4.348 -24.972  1.00 72.81           C  
ATOM   1804  HA2 GLY A 114       6.357   3.665 -25.804  1.00 72.81           H  
ATOM   1805  HA3 GLY A 114       6.287   5.354 -25.317  1.00 72.81           H  
ATOM   1806  C   GLY A 114       8.032   4.308 -24.661  1.00 72.81           C  
ATOM   1807  O   GLY A 114       8.834   4.531 -25.560  1.00 72.81           O  
ATOM   1808  N   ALA A 115       8.447   4.023 -23.425  1.00 73.05           N  
ATOM   1809  H   ALA A 115       7.778   3.665 -22.758  1.00 73.05           H  
ATOM   1810  CA  ALA A 115       9.860   3.936 -23.071  1.00 73.05           C  
ATOM   1811  HA  ALA A 115      10.463   4.481 -23.798  1.00 73.05           H  
ATOM   1812  C   ALA A 115      10.287   2.468 -23.128  1.00 73.05           C  
ATOM   1813  CB  ALA A 115      10.091   4.603 -21.708  1.00 73.05           C  
ATOM   1814  HB1 ALA A 115      11.143   4.514 -21.435  1.00 73.05           H  
ATOM   1815  HB2 ALA A 115       9.829   5.659 -21.770  1.00 73.05           H  
ATOM   1816  HB3 ALA A 115       9.477   4.121 -20.948  1.00 73.05           H  
ATOM   1817  O   ALA A 115      10.227   1.765 -22.118  1.00 73.05           O  
ATOM   1818  N   GLN A 116      10.686   2.000 -24.315  1.00 69.02           N  
ATOM   1819  H   GLN A 116      10.670   2.622 -25.111  1.00 69.02           H  
ATOM   1820  CA  GLN A 116      11.392   0.728 -24.447  1.00 69.02           C  
ATOM   1821  HA  GLN A 116      10.748  -0.084 -24.110  1.00 69.02           H  
ATOM   1822  C   GLN A 116      12.625   0.785 -23.538  1.00 69.02           C  
ATOM   1823  CB  GLN A 116      11.788   0.468 -25.910  1.00 69.02           C  
ATOM   1824  HB2 GLN A 116      12.314   1.336 -26.307  1.00 69.02           H  
ATOM   1825  HB3 GLN A 116      12.471  -0.382 -25.930  1.00 69.02           H  
ATOM   1826  O   GLN A 116      13.584   1.511 -23.801  1.00 69.02           O  
ATOM   1827  CG  GLN A 116      10.586   0.138 -26.813  1.00 69.02           C  
ATOM   1828  HG2 GLN A 116      10.035  -0.697 -26.381  1.00 69.02           H  
ATOM   1829  HG3 GLN A 116       9.921   1.000 -26.869  1.00 69.02           H  
ATOM   1830  CD  GLN A 116      11.006  -0.244 -28.233  1.00 69.02           C  
ATOM   1831  NE2 GLN A 116      10.106  -0.758 -29.043  1.00 69.02           N  
ATOM   1832 HE21 GLN A 116      10.446  -0.996 -29.964  1.00 69.02           H  
ATOM   1833 HE22 GLN A 116       9.152  -0.915 -28.751  1.00 69.02           H  
ATOM   1834  OE1 GLN A 116      12.140  -0.093 -28.645  1.00 69.02           O  
ATOM   1835  N   LEU A 117      12.563   0.085 -22.406  1.00 67.51           N  
ATOM   1836  H   LEU A 117      11.723  -0.443 -22.215  1.00 67.51           H  
ATOM   1837  CA  LEU A 117      13.725  -0.110 -21.553  1.00 67.51           C  
ATOM   1838  HA  LEU A 117      14.115   0.858 -21.238  1.00 67.51           H  
ATOM   1839  C   LEU A 117      14.790  -0.809 -22.399  1.00 67.51           C  
ATOM   1840  CB  LEU A 117      13.327  -0.951 -20.326  1.00 67.51           C  
ATOM   1841  HB2 LEU A 117      14.224  -1.393 -19.890  1.00 67.51           H  
ATOM   1842  HB3 LEU A 117      12.701  -1.778 -20.663  1.00 67.51           H  
ATOM   1843  O   LEU A 117      14.486  -1.795 -23.071  1.00 67.51           O  
ATOM   1844  CG  LEU A 117      12.585  -0.156 -19.238  1.00 67.51           C  
ATOM   1845  HG  LEU A 117      11.796   0.452 -19.683  1.00 67.51           H  
ATOM   1846  CD1 LEU A 117      11.944  -1.104 -18.226  1.00 67.51           C  
ATOM   1847 HD11 LEU A 117      11.242  -1.762 -18.738  1.00 67.51           H  
ATOM   1848 HD12 LEU A 117      12.715  -1.712 -17.753  1.00 67.51           H  
ATOM   1849 HD13 LEU A 117      11.402  -0.541 -17.466  1.00 67.51           H  
ATOM   1850  CD2 LEU A 117      13.554   0.752 -18.477  1.00 67.51           C  
ATOM   1851 HD21 LEU A 117      13.104   1.075 -17.538  1.00 67.51           H  
ATOM   1852 HD22 LEU A 117      13.834   1.604 -19.096  1.00 67.51           H  
ATOM   1853 HD23 LEU A 117      14.453   0.190 -18.222  1.00 67.51           H  
ATOM   1854  N   ARG A 118      16.026  -0.297 -22.376  1.00 76.92           N  
ATOM   1855  H   ARG A 118      16.195   0.530 -21.820  1.00 76.92           H  
ATOM   1856  CA  ARG A 118      17.164  -0.994 -22.984  1.00 76.92           C  
ATOM   1857  HA  ARG A 118      17.018  -1.035 -24.063  1.00 76.92           H  
ATOM   1858  C   ARG A 118      17.173  -2.433 -22.461  1.00 76.92           C  
ATOM   1859  CB  ARG A 118      18.490  -0.282 -22.668  1.00 76.92           C  
ATOM   1860  HB2 ARG A 118      19.306  -0.964 -22.910  1.00 76.92           H  
ATOM   1861  HB3 ARG A 118      18.543  -0.062 -21.602  1.00 76.92           H  
ATOM   1862  O   ARG A 118      17.111  -2.643 -21.247  1.00 76.92           O  
ATOM   1863  CG  ARG A 118      18.687   1.007 -23.482  1.00 76.92           C  
ATOM   1864  HG2 ARG A 118      18.612   0.774 -24.544  1.00 76.92           H  
ATOM   1865  HG3 ARG A 118      17.915   1.730 -23.220  1.00 76.92           H  
ATOM   1866  CD  ARG A 118      20.072   1.605 -23.195  1.00 76.92           C  
ATOM   1867  HD2 ARG A 118      20.128   1.881 -22.142  1.00 76.92           H  
ATOM   1868  HD3 ARG A 118      20.823   0.841 -23.395  1.00 76.92           H  
ATOM   1869  NE  ARG A 118      20.351   2.791 -24.031  1.00 76.92           N  
ATOM   1870  HE  ARG A 118      19.587   3.156 -24.581  1.00 76.92           H  
ATOM   1871  NH1 ARG A 118      22.590   2.989 -23.531  1.00 76.92           N  
ATOM   1872 HH11 ARG A 118      22.531   2.180 -22.928  1.00 76.92           H  
ATOM   1873 HH12 ARG A 118      23.479   3.448 -23.670  1.00 76.92           H  
ATOM   1874  NH2 ARG A 118      21.655   4.417 -24.962  1.00 76.92           N  
ATOM   1875 HH21 ARG A 118      20.873   4.752 -25.507  1.00 76.92           H  
ATOM   1876 HH22 ARG A 118      22.557   4.855 -25.077  1.00 76.92           H  
ATOM   1877  CZ  ARG A 118      21.525   3.391 -24.169  1.00 76.92           C  
ATOM   1878  N   ALA A 119      17.192  -3.394 -23.384  1.00 77.86           N  
ATOM   1879  H   ALA A 119      17.205  -3.128 -24.358  1.00 77.86           H  
ATOM   1880  CA  ALA A 119      17.179  -4.817 -23.077  1.00 77.86           C  
ATOM   1881  HA  ALA A 119      16.206  -5.079 -22.661  1.00 77.86           H  
ATOM   1882  C   ALA A 119      18.271  -5.132 -22.040  1.00 77.86           C  
ATOM   1883  CB  ALA A 119      17.381  -5.590 -24.388  1.00 77.86           C  
ATOM   1884  HB1 ALA A 119      17.364  -6.661 -24.187  1.00 77.86           H  
ATOM   1885  HB2 ALA A 119      18.343  -5.334 -24.831  1.00 77.86           H  
ATOM   1886  HB3 ALA A 119      16.583  -5.351 -25.091  1.00 77.86           H  
ATOM   1887  O   ALA A 119      19.440  -4.834 -22.266  1.00 77.86           O  
ATOM   1888  N   GLY A 120      17.881  -5.664 -20.880  1.00 80.12           N  
ATOM   1889  H   GLY A 120      16.897  -5.853 -20.750  1.00 80.12           H  
ATOM   1890  CA  GLY A 120      18.811  -6.093 -19.829  1.00 80.12           C  
ATOM   1891  HA2 GLY A 120      18.831  -7.182 -19.800  1.00 80.12           H  
ATOM   1892  HA3 GLY A 120      19.821  -5.754 -20.063  1.00 80.12           H  
ATOM   1893  C   GLY A 120      18.485  -5.588 -18.424  1.00 80.12           C  
ATOM   1894  O   GLY A 120      18.758  -6.298 -17.463  1.00 80.12           O  
ATOM   1895  N   PHE A 121      17.844  -4.423 -18.269  1.00 81.09           N  
ATOM   1896  H   PHE A 121      17.631  -3.865 -19.084  1.00 81.09           H  
ATOM   1897  CA  PHE A 121      17.477  -3.925 -16.937  1.00 81.09           C  
ATOM   1898  HA  PHE A 121      18.003  -4.515 -16.186  1.00 81.09           H  
ATOM   1899  C   PHE A 121      15.983  -4.104 -16.660  1.00 81.09           C  
ATOM   1900  CB  PHE A 121      17.971  -2.490 -16.729  1.00 81.09           C  
ATOM   1901  HB2 PHE A 121      18.967  -2.391 -17.162  1.00 81.09           H  
ATOM   1902  HB3 PHE A 121      17.316  -1.788 -17.246  1.00 81.09           H  
ATOM   1903  O   PHE A 121      15.148  -3.309 -17.103  1.00 81.09           O  
ATOM   1904  CG  PHE A 121      18.064  -2.138 -15.257  1.00 81.09           C  
ATOM   1905  CD1 PHE A 121      17.013  -1.457 -14.612  1.00 81.09           C  
ATOM   1906  HD1 PHE A 121      16.136  -1.164 -15.170  1.00 81.09           H  
ATOM   1907  CD2 PHE A 121      19.193  -2.546 -14.522  1.00 81.09           C  
ATOM   1908  HD2 PHE A 121      19.995  -3.080 -15.008  1.00 81.09           H  
ATOM   1909  CE1 PHE A 121      17.103  -1.171 -13.238  1.00 81.09           C  
ATOM   1910  HE1 PHE A 121      16.299  -0.654 -12.736  1.00 81.09           H  
ATOM   1911  CE2 PHE A 121      19.282  -2.261 -13.151  1.00 81.09           C  
ATOM   1912  HE2 PHE A 121      20.149  -2.572 -12.587  1.00 81.09           H  
ATOM   1913  CZ  PHE A 121      18.240  -1.573 -12.513  1.00 81.09           C  
ATOM   1914  HZ  PHE A 121      18.324  -1.364 -11.457  1.00 81.09           H  
ATOM   1915  N   SER A 122      15.630  -5.158 -15.915  1.00 85.54           N  
ATOM   1916  H   SER A 122      16.350  -5.781 -15.579  1.00 85.54           H  
ATOM   1917  CA  SER A 122      14.251  -5.338 -15.459  1.00 85.54           C  
ATOM   1918  HA  SER A 122      13.598  -5.052 -16.284  1.00 85.54           H  
ATOM   1919  C   SER A 122      13.975  -4.378 -14.301  1.00 85.54           C  
ATOM   1920  CB  SER A 122      13.895  -6.804 -15.164  1.00 85.54           C  
ATOM   1921  HB2 SER A 122      12.809  -6.894 -15.161  1.00 85.54           H  
ATOM   1922  HB3 SER A 122      14.282  -7.442 -15.958  1.00 85.54           H  
ATOM   1923  O   SER A 122      14.411  -4.559 -13.166  1.00 85.54           O  
ATOM   1924  OG  SER A 122      14.364  -7.265 -13.915  1.00 85.54           O  
ATOM   1925  HG  SER A 122      15.305  -7.446 -13.959  1.00 85.54           H  
ATOM   1926  N   PHE A 123      13.239  -3.310 -14.593  1.00 88.35           N  
ATOM   1927  H   PHE A 123      13.026  -3.126 -15.563  1.00 88.35           H  
ATOM   1928  CA  PHE A 123      12.839  -2.338 -13.577  1.00 88.35           C  
ATOM   1929  HA  PHE A 123      13.736  -1.906 -13.133  1.00 88.35           H  
ATOM   1930  C   PHE A 123      12.037  -2.992 -12.433  1.00 88.35           C  
ATOM   1931  CB  PHE A 123      12.053  -1.235 -14.286  1.00 88.35           C  
ATOM   1932  HB2 PHE A 123      12.654  -0.847 -15.109  1.00 88.35           H  
ATOM   1933  HB3 PHE A 123      11.142  -1.657 -14.710  1.00 88.35           H  
ATOM   1934  O   PHE A 123      12.142  -2.570 -11.284  1.00 88.35           O  
ATOM   1935  CG  PHE A 123      11.702  -0.079 -13.384  1.00 88.35           C  
ATOM   1936  CD1 PHE A 123      10.388   0.072 -12.922  1.00 88.35           C  
ATOM   1937  HD1 PHE A 123       9.617  -0.631 -13.202  1.00 88.35           H  
ATOM   1938  CD2 PHE A 123      12.697   0.832 -12.983  1.00 88.35           C  
ATOM   1939  HD2 PHE A 123      13.716   0.704 -13.318  1.00 88.35           H  
ATOM   1940  CE1 PHE A 123      10.086   1.136 -12.065  1.00 88.35           C  
ATOM   1941  HE1 PHE A 123       9.077   1.249 -11.697  1.00 88.35           H  
ATOM   1942  CE2 PHE A 123      12.384   1.889 -12.109  1.00 88.35           C  
ATOM   1943  HE2 PHE A 123      13.156   2.563 -11.771  1.00 88.35           H  
ATOM   1944  CZ  PHE A 123      11.071   2.037 -11.642  1.00 88.35           C  
ATOM   1945  HZ  PHE A 123      10.824   2.826 -10.947  1.00 88.35           H  
ATOM   1946  N   GLY A 124      11.308  -4.075 -12.733  1.00 91.56           N  
ATOM   1947  H   GLY A 124      11.285  -4.385 -13.694  1.00 91.56           H  
ATOM   1948  CA  GLY A 124      10.615  -4.885 -11.730  1.00 91.56           C  
ATOM   1949  HA2 GLY A 124      10.073  -5.691 -12.225  1.00 91.56           H  
ATOM   1950  HA3 GLY A 124       9.896  -4.260 -11.200  1.00 91.56           H  
ATOM   1951  C   GLY A 124      11.554  -5.510 -10.695  1.00 91.56           C  
ATOM   1952  O   GLY A 124      11.241  -5.473  -9.511  1.00 91.56           O  
ATOM   1953  N   GLY A 125      12.735  -5.993 -11.104  1.00 93.14           N  
ATOM   1954  H   GLY A 125      12.988  -5.953 -12.081  1.00 93.14           H  
ATOM   1955  CA  GLY A 125      13.727  -6.538 -10.171  1.00 93.14           C  
ATOM   1956  HA2 GLY A 125      14.559  -6.955 -10.741  1.00 93.14           H  
ATOM   1957  HA3 GLY A 125      13.275  -7.335  -9.580  1.00 93.14           H  
ATOM   1958  C   GLY A 125      14.282  -5.478  -9.216  1.00 93.14           C  
ATOM   1959  O   GLY A 125      14.422  -5.736  -8.021  1.00 93.14           O  
ATOM   1960  N   LEU A 126      14.517  -4.256  -9.714  1.00 93.66           N  
ATOM   1961  H   LEU A 126      14.372  -4.104 -10.702  1.00 93.66           H  
ATOM   1962  CA  LEU A 126      14.935  -3.132  -8.869  1.00 93.66           C  
ATOM   1963  HA  LEU A 126      15.790  -3.457  -8.276  1.00 93.66           H  
ATOM   1964  C   LEU A 126      13.840  -2.749  -7.870  1.00 93.66           C  
ATOM   1965  CB  LEU A 126      15.398  -1.951  -9.743  1.00 93.66           C  
ATOM   1966  HB2 LEU A 126      14.619  -1.689 -10.460  1.00 93.66           H  
ATOM   1967  HB3 LEU A 126      16.266  -2.293 -10.308  1.00 93.66           H  
ATOM   1968  O   LEU A 126      14.130  -2.625  -6.683  1.00 93.66           O  
ATOM   1969  CG  LEU A 126      15.795  -0.699  -8.923  1.00 93.66           C  
ATOM   1970  HG  LEU A 126      16.144  -0.996  -7.934  1.00 93.66           H  
ATOM   1971  CD1 LEU A 126      16.923   0.074  -9.601  1.00 93.66           C  
ATOM   1972 HD11 LEU A 126      17.834  -0.524  -9.562  1.00 93.66           H  
ATOM   1973 HD12 LEU A 126      16.660   0.323 -10.629  1.00 93.66           H  
ATOM   1974 HD13 LEU A 126      17.125   0.993  -9.050  1.00 93.66           H  
ATOM   1975  CD2 LEU A 126      14.630   0.284  -8.773  1.00 93.66           C  
ATOM   1976 HD21 LEU A 126      13.833  -0.151  -8.169  1.00 93.66           H  
ATOM   1977 HD22 LEU A 126      14.972   1.188  -8.270  1.00 93.66           H  
ATOM   1978 HD23 LEU A 126      14.233   0.553  -9.751  1.00 93.66           H  
ATOM   1979  N   ILE A 127      12.587  -2.603  -8.319  1.00 95.44           N  
ATOM   1980  H   ILE A 127      12.410  -2.721  -9.307  1.00 95.44           H  
ATOM   1981  CA  ILE A 127      11.457  -2.318  -7.421  1.00 95.44           C  
ATOM   1982  HA  ILE A 127      11.639  -1.373  -6.909  1.00 95.44           H  
ATOM   1983  C   ILE A 127      11.369  -3.393  -6.341  1.00 95.44           C  
ATOM   1984  CB  ILE A 127      10.131  -2.209  -8.211  1.00 95.44           C  
ATOM   1985  HB  ILE A 127      10.076  -3.027  -8.929  1.00 95.44           H  
ATOM   1986  O   ILE A 127      11.296  -3.069  -5.159  1.00 95.44           O  
ATOM   1987  CG1 ILE A 127      10.104  -0.862  -8.961  1.00 95.44           C  
ATOM   1988 HG12 ILE A 127      10.151  -0.057  -8.227  1.00 95.44           H  
ATOM   1989 HG13 ILE A 127      10.979  -0.773  -9.603  1.00 95.44           H  
ATOM   1990  CG2 ILE A 127       8.894  -2.291  -7.290  1.00 95.44           C  
ATOM   1991 HG21 ILE A 127       7.983  -2.441  -7.870  1.00 95.44           H  
ATOM   1992 HG22 ILE A 127       8.812  -1.373  -6.709  1.00 95.44           H  
ATOM   1993 HG23 ILE A 127       8.931  -3.153  -6.623  1.00 95.44           H  
ATOM   1994  CD1 ILE A 127       8.850  -0.649  -9.819  1.00 95.44           C  
ATOM   1995 HD11 ILE A 127       7.941  -1.055  -9.374  1.00 95.44           H  
ATOM   1996 HD12 ILE A 127       8.670   0.423  -9.894  1.00 95.44           H  
ATOM   1997 HD13 ILE A 127       8.986  -1.111 -10.797  1.00 95.44           H  
ATOM   1998  N   GLN A 128      11.402  -4.665  -6.734  1.00 96.52           N  
ATOM   1999  H   GLN A 128      11.461  -4.874  -7.721  1.00 96.52           H  
ATOM   2000  CA  GLN A 128      11.295  -5.778  -5.802  1.00 96.52           C  
ATOM   2001  HA  GLN A 128      10.350  -5.693  -5.267  1.00 96.52           H  
ATOM   2002  C   GLN A 128      12.398  -5.738  -4.742  1.00 96.52           C  
ATOM   2003  CB  GLN A 128      11.279  -7.082  -6.600  1.00 96.52           C  
ATOM   2004  HB2 GLN A 128      12.238  -7.225  -7.099  1.00 96.52           H  
ATOM   2005  HB3 GLN A 128      10.499  -7.011  -7.358  1.00 96.52           H  
ATOM   2006  O   GLN A 128      12.085  -5.851  -3.560  1.00 96.52           O  
ATOM   2007  CG  GLN A 128      10.978  -8.294  -5.710  1.00 96.52           C  
ATOM   2008  HG2 GLN A 128      11.794  -8.442  -5.002  1.00 96.52           H  
ATOM   2009  HG3 GLN A 128      10.062  -8.111  -5.148  1.00 96.52           H  
ATOM   2010  CD  GLN A 128      10.799  -9.576  -6.516  1.00 96.52           C  
ATOM   2011  NE2 GLN A 128      10.496 -10.678  -5.868  1.00 96.52           N  
ATOM   2012 HE21 GLN A 128      10.386 -10.681  -4.864  1.00 96.52           H  
ATOM   2013 HE22 GLN A 128      10.381 -11.507  -6.433  1.00 96.52           H  
ATOM   2014  OE1 GLN A 128      10.913  -9.619  -7.729  1.00 96.52           O  
ATOM   2015  N   SER A 129      13.647  -5.487  -5.146  1.00 96.25           N  
ATOM   2016  H   SER A 129      13.827  -5.417  -6.137  1.00 96.25           H  
ATOM   2017  CA  SER A 129      14.776  -5.347  -4.221  1.00 96.25           C  
ATOM   2018  HA  SER A 129      14.850  -6.256  -3.623  1.00 96.25           H  
ATOM   2019  C   SER A 129      14.621  -4.156  -3.270  1.00 96.25           C  
ATOM   2020  CB  SER A 129      16.074  -5.190  -5.012  1.00 96.25           C  
ATOM   2021  HB2 SER A 129      16.175  -6.017  -5.716  1.00 96.25           H  
ATOM   2022  HB3 SER A 129      16.051  -4.255  -5.572  1.00 96.25           H  
ATOM   2023  O   SER A 129      14.936  -4.273  -2.084  1.00 96.25           O  
ATOM   2024  OG  SER A 129      17.187  -5.190  -4.138  1.00 96.25           O  
ATOM   2025  HG  SER A 129      16.943  -4.788  -3.302  1.00 96.25           H  
ATOM   2026  N   LEU A 130      14.147  -3.007  -3.767  1.00 96.76           N  
ATOM   2027  H   LEU A 130      13.928  -2.959  -4.752  1.00 96.76           H  
ATOM   2028  CA  LEU A 130      13.936  -1.818  -2.939  1.00 96.76           C  
ATOM   2029  HA  LEU A 130      14.846  -1.608  -2.376  1.00 96.76           H  
ATOM   2030  C   LEU A 130      12.842  -2.056  -1.899  1.00 96.76           C  
ATOM   2031  CB  LEU A 130      13.580  -0.600  -3.812  1.00 96.76           C  
ATOM   2032  HB2 LEU A 130      13.214   0.185  -3.150  1.00 96.76           H  
ATOM   2033  HB3 LEU A 130      12.765  -0.870  -4.483  1.00 96.76           H  
ATOM   2034  O   LEU A 130      13.040  -1.770  -0.720  1.00 96.76           O  
ATOM   2035  CG  LEU A 130      14.733  -0.007  -4.642  1.00 96.76           C  
ATOM   2036  HG  LEU A 130      15.084  -0.732  -5.376  1.00 96.76           H  
ATOM   2037  CD1 LEU A 130      14.219   1.228  -5.381  1.00 96.76           C  
ATOM   2038 HD11 LEU A 130      13.388   0.952  -6.030  1.00 96.76           H  
ATOM   2039 HD12 LEU A 130      15.023   1.654  -5.980  1.00 96.76           H  
ATOM   2040 HD13 LEU A 130      13.886   1.977  -4.662  1.00 96.76           H  
ATOM   2041  CD2 LEU A 130      15.921   0.404  -3.774  1.00 96.76           C  
ATOM   2042 HD21 LEU A 130      15.581   1.005  -2.930  1.00 96.76           H  
ATOM   2043 HD22 LEU A 130      16.633   0.986  -4.359  1.00 96.76           H  
ATOM   2044 HD23 LEU A 130      16.431  -0.491  -3.419  1.00 96.76           H  
ATOM   2045  N   PHE A 131      11.707  -2.625  -2.305  1.00 96.71           N  
ATOM   2046  H   PHE A 131      11.600  -2.858  -3.282  1.00 96.71           H  
ATOM   2047  CA  PHE A 131      10.617  -2.918  -1.378  1.00 96.71           C  
ATOM   2048  HA  PHE A 131      10.418  -2.027  -0.783  1.00 96.71           H  
ATOM   2049  C   PHE A 131      10.976  -4.024  -0.384  1.00 96.71           C  
ATOM   2050  CB  PHE A 131       9.339  -3.262  -2.142  1.00 96.71           C  
ATOM   2051  HB2 PHE A 131       8.704  -3.850  -1.480  1.00 96.71           H  
ATOM   2052  HB3 PHE A 131       9.585  -3.878  -3.008  1.00 96.71           H  
ATOM   2053  O   PHE A 131      10.634  -3.891   0.789  1.00 96.71           O  
ATOM   2054  CG  PHE A 131       8.536  -2.052  -2.570  1.00 96.71           C  
ATOM   2055  CD1 PHE A 131       7.685  -1.421  -1.647  1.00 96.71           C  
ATOM   2056  HD1 PHE A 131       7.602  -1.802  -0.640  1.00 96.71           H  
ATOM   2057  CD2 PHE A 131       8.639  -1.539  -3.873  1.00 96.71           C  
ATOM   2058  HD2 PHE A 131       9.296  -2.019  -4.583  1.00 96.71           H  
ATOM   2059  CE1 PHE A 131       6.957  -0.281  -2.028  1.00 96.71           C  
ATOM   2060  HE1 PHE A 131       6.341   0.231  -1.303  1.00 96.71           H  
ATOM   2061  CE2 PHE A 131       7.903  -0.405  -4.257  1.00 96.71           C  
ATOM   2062  HE2 PHE A 131       7.983  -0.005  -5.257  1.00 96.71           H  
ATOM   2063  CZ  PHE A 131       7.058   0.225  -3.333  1.00 96.71           C  
ATOM   2064  HZ  PHE A 131       6.498   1.103  -3.617  1.00 96.71           H  
ATOM   2065  N   SER A 132      11.704  -5.072  -0.791  1.00 95.99           N  
ATOM   2066  H   SER A 132      11.957  -5.167  -1.764  1.00 95.99           H  
ATOM   2067  CA  SER A 132      12.147  -6.111   0.146  1.00 95.99           C  
ATOM   2068  HA  SER A 132      11.270  -6.494   0.668  1.00 95.99           H  
ATOM   2069  C   SER A 132      13.091  -5.553   1.210  1.00 95.99           C  
ATOM   2070  CB  SER A 132      12.802  -7.290  -0.585  1.00 95.99           C  
ATOM   2071  HB2 SER A 132      12.072  -7.732  -1.263  1.00 95.99           H  
ATOM   2072  HB3 SER A 132      13.087  -8.046   0.147  1.00 95.99           H  
ATOM   2073  O   SER A 132      12.970  -5.905   2.380  1.00 95.99           O  
ATOM   2074  OG  SER A 132      13.944  -6.919  -1.335  1.00 95.99           O  
ATOM   2075  HG  SER A 132      14.552  -6.397  -0.807  1.00 95.99           H  
ATOM   2076  N   GLY A 133      13.991  -4.642   0.822  1.00 96.41           N  
ATOM   2077  H   GLY A 133      14.033  -4.381  -0.153  1.00 96.41           H  
ATOM   2078  CA  GLY A 133      14.888  -3.964   1.756  1.00 96.41           C  
ATOM   2079  HA2 GLY A 133      15.638  -3.426   1.176  1.00 96.41           H  
ATOM   2080  HA3 GLY A 133      15.391  -4.698   2.384  1.00 96.41           H  
ATOM   2081  C   GLY A 133      14.165  -2.959   2.657  1.00 96.41           C  
ATOM   2082  O   GLY A 133      14.453  -2.876   3.848  1.00 96.41           O  
ATOM   2083  N   ALA A 134      13.189  -2.224   2.118  1.00 96.56           N  
ATOM   2084  H   ALA A 134      13.036  -2.292   1.121  1.00 96.56           H  
ATOM   2085  CA  ALA A 134      12.434  -1.206   2.848  1.00 96.56           C  
ATOM   2086  HA  ALA A 134      13.119  -0.682   3.515  1.00 96.56           H  
ATOM   2087  C   ALA A 134      11.297  -1.774   3.723  1.00 96.56           C  
ATOM   2088  CB  ALA A 134      11.907  -0.189   1.831  1.00 96.56           C  
ATOM   2089  HB1 ALA A 134      11.394   0.619   2.353  1.00 96.56           H  
ATOM   2090  HB2 ALA A 134      11.209  -0.671   1.147  1.00 96.56           H  
ATOM   2091  HB3 ALA A 134      12.736   0.232   1.262  1.00 96.56           H  
ATOM   2092  O   ALA A 134      10.806  -1.072   4.613  1.00 96.56           O  
ATOM   2093  N   ARG A 135      10.883  -3.034   3.512  1.00 96.36           N  
ATOM   2094  H   ARG A 135      11.286  -3.521   2.724  1.00 96.36           H  
ATOM   2095  CA  ARG A 135       9.751  -3.682   4.200  1.00 96.36           C  
ATOM   2096  HA  ARG A 135       8.840  -3.225   3.815  1.00 96.36           H  
ATOM   2097  C   ARG A 135       9.711  -3.482   5.722  1.00 96.36           C  
ATOM   2098  CB  ARG A 135       9.689  -5.180   3.852  1.00 96.36           C  
ATOM   2099  HB2 ARG A 135      10.544  -5.701   4.282  1.00 96.36           H  
ATOM   2100  HB3 ARG A 135       9.722  -5.305   2.769  1.00 96.36           H  
ATOM   2101  O   ARG A 135       8.656  -3.065   6.196  1.00 96.36           O  
ATOM   2102  CG  ARG A 135       8.382  -5.801   4.376  1.00 96.36           C  
ATOM   2103  HG2 ARG A 135       7.537  -5.336   3.867  1.00 96.36           H  
ATOM   2104  HG3 ARG A 135       8.279  -5.632   5.448  1.00 96.36           H  
ATOM   2105  CD  ARG A 135       8.342  -7.307   4.142  1.00 96.36           C  
ATOM   2106  HD2 ARG A 135       8.519  -7.487   3.082  1.00 96.36           H  
ATOM   2107  HD3 ARG A 135       9.143  -7.779   4.710  1.00 96.36           H  
ATOM   2108  NE  ARG A 135       7.043  -7.873   4.574  1.00 96.36           N  
ATOM   2109  HE  ARG A 135       6.642  -7.581   5.453  1.00 96.36           H  
ATOM   2110  NH1 ARG A 135       6.704  -9.172   2.749  1.00 96.36           N  
ATOM   2111 HH11 ARG A 135       6.119  -9.848   2.278  1.00 96.36           H  
ATOM   2112 HH12 ARG A 135       7.566  -8.862   2.324  1.00 96.36           H  
ATOM   2113  NH2 ARG A 135       5.171  -9.145   4.379  1.00 96.36           N  
ATOM   2114 HH21 ARG A 135       4.573  -9.742   3.825  1.00 96.36           H  
ATOM   2115 HH22 ARG A 135       4.822  -8.759   5.244  1.00 96.36           H  
ATOM   2116  CZ  ARG A 135       6.306  -8.732   3.899  1.00 96.36           C  
ATOM   2117  N   PRO A 136      10.780  -3.724   6.511  1.00 95.38           N  
ATOM   2118  CA  PRO A 136      10.700  -3.588   7.970  1.00 95.38           C  
ATOM   2119  HA  PRO A 136       9.920  -4.243   8.358  1.00 95.38           H  
ATOM   2120  C   PRO A 136      10.382  -2.156   8.421  1.00 95.38           C  
ATOM   2121  CB  PRO A 136      12.061  -4.059   8.497  1.00 95.38           C  
ATOM   2122  HB2 PRO A 136      12.006  -5.122   8.734  1.00 95.38           H  
ATOM   2123  HB3 PRO A 136      12.385  -3.497   9.373  1.00 95.38           H  
ATOM   2124  O   PRO A 136       9.732  -1.958   9.446  1.00 95.38           O  
ATOM   2125  CG  PRO A 136      13.007  -3.857   7.315  1.00 95.38           C  
ATOM   2126  HG2 PRO A 136      13.325  -2.815   7.269  1.00 95.38           H  
ATOM   2127  HG3 PRO A 136      13.869  -4.522   7.361  1.00 95.38           H  
ATOM   2128  CD  PRO A 136      12.113  -4.174   6.123  1.00 95.38           C  
ATOM   2129  HD2 PRO A 136      12.101  -5.250   5.950  1.00 95.38           H  
ATOM   2130  HD3 PRO A 136      12.501  -3.659   5.244  1.00 95.38           H  
ATOM   2131  N   LEU A 137      10.802  -1.146   7.653  1.00 94.90           N  
ATOM   2132  H   LEU A 137      11.253  -1.360   6.775  1.00 94.90           H  
ATOM   2133  CA  LEU A 137      10.468   0.247   7.938  1.00 94.90           C  
ATOM   2134  HA  LEU A 137      10.457   0.403   9.017  1.00 94.90           H  
ATOM   2135  C   LEU A 137       9.065   0.597   7.449  1.00 94.90           C  
ATOM   2136  CB  LEU A 137      11.513   1.177   7.316  1.00 94.90           C  
ATOM   2137  HB2 LEU A 137      11.565   0.978   6.245  1.00 94.90           H  
ATOM   2138  HB3 LEU A 137      11.174   2.203   7.454  1.00 94.90           H  
ATOM   2139  O   LEU A 137       8.322   1.243   8.181  1.00 94.90           O  
ATOM   2140  CG  LEU A 137      12.920   1.049   7.916  1.00 94.90           C  
ATOM   2141  HG  LEU A 137      13.291   0.035   7.766  1.00 94.90           H  
ATOM   2142  CD1 LEU A 137      13.848   2.019   7.196  1.00 94.90           C  
ATOM   2143 HD11 LEU A 137      14.872   1.832   7.518  1.00 94.90           H  
ATOM   2144 HD12 LEU A 137      13.789   1.848   6.121  1.00 94.90           H  
ATOM   2145 HD13 LEU A 137      13.568   3.051   7.407  1.00 94.90           H  
ATOM   2146  CD2 LEU A 137      12.966   1.380   9.411  1.00 94.90           C  
ATOM   2147 HD21 LEU A 137      12.419   0.622   9.972  1.00 94.90           H  
ATOM   2148 HD22 LEU A 137      12.528   2.361   9.590  1.00 94.90           H  
ATOM   2149 HD23 LEU A 137      14.003   1.371   9.749  1.00 94.90           H  
ATOM   2150  N   LEU A 138       8.671   0.130   6.262  1.00 95.52           N  
ATOM   2151  H   LEU A 138       9.329  -0.396   5.706  1.00 95.52           H  
ATOM   2152  CA  LEU A 138       7.311   0.319   5.754  1.00 95.52           C  
ATOM   2153  HA  LEU A 138       7.095   1.386   5.701  1.00 95.52           H  
ATOM   2154  C   LEU A 138       6.269  -0.281   6.707  1.00 95.52           C  
ATOM   2155  CB  LEU A 138       7.185  -0.296   4.351  1.00 95.52           C  
ATOM   2156  HB2 LEU A 138       6.130  -0.309   4.078  1.00 95.52           H  
ATOM   2157  HB3 LEU A 138       7.530  -1.330   4.388  1.00 95.52           H  
ATOM   2158  O   LEU A 138       5.295   0.386   7.036  1.00 95.52           O  
ATOM   2159  CG  LEU A 138       7.949   0.455   3.248  1.00 95.52           C  
ATOM   2160  HG  LEU A 138       8.997   0.566   3.529  1.00 95.52           H  
ATOM   2161  CD1 LEU A 138       7.878  -0.339   1.944  1.00 95.52           C  
ATOM   2162 HD11 LEU A 138       6.840  -0.458   1.633  1.00 95.52           H  
ATOM   2163 HD12 LEU A 138       8.327  -1.322   2.086  1.00 95.52           H  
ATOM   2164 HD13 LEU A 138       8.431   0.184   1.163  1.00 95.52           H  
ATOM   2165  CD2 LEU A 138       7.356   1.839   2.990  1.00 95.52           C  
ATOM   2166 HD21 LEU A 138       7.858   2.298   2.138  1.00 95.52           H  
ATOM   2167 HD22 LEU A 138       6.290   1.759   2.773  1.00 95.52           H  
ATOM   2168 HD23 LEU A 138       7.501   2.482   3.858  1.00 95.52           H  
ATOM   2169  N   ALA A 139       6.513  -1.481   7.238  1.00 94.55           N  
ATOM   2170  H   ALA A 139       7.312  -2.003   6.908  1.00 94.55           H  
ATOM   2171  CA  ALA A 139       5.653  -2.107   8.241  1.00 94.55           C  
ATOM   2172  HA  ALA A 139       4.643  -2.187   7.840  1.00 94.55           H  
ATOM   2173  C   ALA A 139       5.567  -1.293   9.544  1.00 94.55           C  
ATOM   2174  CB  ALA A 139       6.185  -3.519   8.507  1.00 94.55           C  
ATOM   2175  HB1 ALA A 139       6.192  -4.095   7.581  1.00 94.55           H  
ATOM   2176  HB2 ALA A 139       5.537  -4.029   9.220  1.00 94.55           H  
ATOM   2177  HB3 ALA A 139       7.197  -3.474   8.909  1.00 94.55           H  
ATOM   2178  O   ALA A 139       4.552  -1.331  10.233  1.00 94.55           O  
ATOM   2179  N   LYS A 140       6.610  -0.534   9.896  1.00 92.33           N  
ATOM   2180  H   LYS A 140       7.422  -0.534   9.296  1.00 92.33           H  
ATOM   2181  CA  LYS A 140       6.598   0.341  11.076  1.00 92.33           C  
ATOM   2182  HA  LYS A 140       6.063  -0.167  11.878  1.00 92.33           H  
ATOM   2183  C   LYS A 140       5.846   1.651  10.828  1.00 92.33           C  
ATOM   2184  CB  LYS A 140       8.044   0.582  11.526  1.00 92.33           C  
ATOM   2185  HB2 LYS A 140       8.542  -0.381  11.639  1.00 92.33           H  
ATOM   2186  HB3 LYS A 140       8.574   1.160  10.768  1.00 92.33           H  
ATOM   2187  O   LYS A 140       5.198   2.146  11.745  1.00 92.33           O  
ATOM   2188  CG  LYS A 140       8.099   1.332  12.863  1.00 92.33           C  
ATOM   2189  HG2 LYS A 140       7.554   0.764  13.617  1.00 92.33           H  
ATOM   2190  HG3 LYS A 140       7.639   2.314  12.756  1.00 92.33           H  
ATOM   2191  CD  LYS A 140       9.547   1.521  13.314  1.00 92.33           C  
ATOM   2192  HD2 LYS A 140      10.019   0.545  13.427  1.00 92.33           H  
ATOM   2193  HD3 LYS A 140      10.083   2.100  12.562  1.00 92.33           H  
ATOM   2194  CE  LYS A 140       9.550   2.265  14.650  1.00 92.33           C  
ATOM   2195  HE2 LYS A 140       8.974   1.683  15.371  1.00 92.33           H  
ATOM   2196  HE3 LYS A 140       9.039   3.219  14.513  1.00 92.33           H  
ATOM   2197  NZ  LYS A 140      10.930   2.481  15.145  1.00 92.33           N  
ATOM   2198  HZ1 LYS A 140      11.393   1.595  15.282  1.00 92.33           H  
ATOM   2199  HZ2 LYS A 140      11.457   3.025  14.477  1.00 92.33           H  
ATOM   2200  HZ3 LYS A 140      10.915   2.978  16.024  1.00 92.33           H  
ATOM   2201  N   TYR A 141       5.974   2.225   9.633  1.00 92.23           N  
ATOM   2202  H   TYR A 141       6.560   1.769   8.948  1.00 92.23           H  
ATOM   2203  CA  TYR A 141       5.425   3.545   9.312  1.00 92.23           C  
ATOM   2204  HA  TYR A 141       5.376   4.136  10.227  1.00 92.23           H  
ATOM   2205  C   TYR A 141       3.996   3.513   8.772  1.00 92.23           C  
ATOM   2206  CB  TYR A 141       6.351   4.272   8.329  1.00 92.23           C  
ATOM   2207  HB2 TYR A 141       6.527   3.630   7.465  1.00 92.23           H  
ATOM   2208  HB3 TYR A 141       5.843   5.167   7.970  1.00 92.23           H  
ATOM   2209  O   TYR A 141       3.264   4.472   8.998  1.00 92.23           O  
ATOM   2210  CG  TYR A 141       7.673   4.712   8.929  1.00 92.23           C  
ATOM   2211  CD1 TYR A 141       7.682   5.619  10.007  1.00 92.23           C  
ATOM   2212  HD1 TYR A 141       6.748   5.996  10.397  1.00 92.23           H  
ATOM   2213  CD2 TYR A 141       8.888   4.251   8.391  1.00 92.23           C  
ATOM   2214  HD2 TYR A 141       8.879   3.591   7.536  1.00 92.23           H  
ATOM   2215  CE1 TYR A 141       8.903   6.053  10.558  1.00 92.23           C  
ATOM   2216  HE1 TYR A 141       8.901   6.762  11.373  1.00 92.23           H  
ATOM   2217  CE2 TYR A 141      10.111   4.666   8.948  1.00 92.23           C  
ATOM   2218  HE2 TYR A 141      11.048   4.330   8.529  1.00 92.23           H  
ATOM   2219  OH  TYR A 141      11.301   5.993  10.542  1.00 92.23           O  
ATOM   2220  HH  TYR A 141      11.173   6.715  11.161  1.00 92.23           H  
ATOM   2221  CZ  TYR A 141      10.118   5.570  10.028  1.00 92.23           C  
ATOM   2222  N   LEU A 142       3.589   2.444   8.082  1.00 92.26           N  
ATOM   2223  H   LEU A 142       4.231   1.683   7.913  1.00 92.26           H  
ATOM   2224  CA  LEU A 142       2.225   2.326   7.580  1.00 92.26           C  
ATOM   2225  HA  LEU A 142       1.940   3.277   7.131  1.00 92.26           H  
ATOM   2226  C   LEU A 142       1.264   2.079   8.737  1.00 92.26           C  
ATOM   2227  CB  LEU A 142       2.116   1.233   6.510  1.00 92.26           C  
ATOM   2228  HB2 LEU A 142       2.532   0.311   6.916  1.00 92.26           H  
ATOM   2229  HB3 LEU A 142       1.061   1.061   6.296  1.00 92.26           H  
ATOM   2230  O   LEU A 142       1.327   1.053   9.428  1.00 92.26           O  
ATOM   2231  CG  LEU A 142       2.827   1.584   5.193  1.00 92.26           C  
ATOM   2232  HG  LEU A 142       3.872   1.825   5.387  1.00 92.26           H  
ATOM   2233  CD1 LEU A 142       2.773   0.361   4.281  1.00 92.26           C  
ATOM   2234 HD11 LEU A 142       1.743   0.159   3.987  1.00 92.26           H  
ATOM   2235 HD12 LEU A 142       3.161  -0.500   4.825  1.00 92.26           H  
ATOM   2236 HD13 LEU A 142       3.379   0.535   3.392  1.00 92.26           H  
ATOM   2237  CD2 LEU A 142       2.186   2.761   4.455  1.00 92.26           C  
ATOM   2238 HD21 LEU A 142       2.742   2.969   3.541  1.00 92.26           H  
ATOM   2239 HD22 LEU A 142       1.146   2.539   4.218  1.00 92.26           H  
ATOM   2240 HD23 LEU A 142       2.220   3.662   5.067  1.00 92.26           H  
ATOM   2241  N   THR A 143       0.373   3.042   8.937  1.00 86.92           N  
ATOM   2242  H   THR A 143       0.323   3.804   8.276  1.00 86.92           H  
ATOM   2243  CA  THR A 143      -0.666   2.959   9.952  1.00 86.92           C  
ATOM   2244  HA  THR A 143      -0.255   2.428  10.811  1.00 86.92           H  
ATOM   2245  C   THR A 143      -1.834   2.141   9.417  1.00 86.92           C  
ATOM   2246  CB  THR A 143      -1.108   4.342  10.451  1.00 86.92           C  
ATOM   2247  HB  THR A 143      -1.902   4.214  11.186  1.00 86.92           H  
ATOM   2248  O   THR A 143      -2.150   2.142   8.230  1.00 86.92           O  
ATOM   2249  CG2 THR A 143       0.042   5.111  11.102  1.00 86.92           C  
ATOM   2250 HG21 THR A 143       0.818   5.321  10.367  1.00 86.92           H  
ATOM   2251 HG22 THR A 143      -0.328   6.053  11.507  1.00 86.92           H  
ATOM   2252 HG23 THR A 143       0.470   4.520  11.913  1.00 86.92           H  
ATOM   2253  OG1 THR A 143      -1.593   5.115   9.389  1.00 86.92           O  
ATOM   2254  HG1 THR A 143      -1.826   5.990   9.707  1.00 86.92           H  
ATOM   2255  N   MET A 144      -2.469   1.401  10.321  1.00 80.27           N  
ATOM   2256  H   MET A 144      -2.124   1.404  11.271  1.00 80.27           H  
ATOM   2257  CA  MET A 144      -3.594   0.516   9.998  1.00 80.27           C  
ATOM   2258  HA  MET A 144      -3.527   0.204   8.956  1.00 80.27           H  
ATOM   2259  C   MET A 144      -4.946   1.185  10.130  1.00 80.27           C  
ATOM   2260  CB  MET A 144      -3.551  -0.709  10.921  1.00 80.27           C  
ATOM   2261  HB2 MET A 144      -3.618  -0.391  11.961  1.00 80.27           H  
ATOM   2262  HB3 MET A 144      -4.396  -1.362  10.708  1.00 80.27           H  
ATOM   2263  O   MET A 144      -5.959   0.567   9.823  1.00 80.27           O  
ATOM   2264  CG  MET A 144      -2.255  -1.479  10.714  1.00 80.27           C  
ATOM   2265  HG2 MET A 144      -2.260  -2.374  11.337  1.00 80.27           H  
ATOM   2266  HG3 MET A 144      -1.409  -0.863  11.017  1.00 80.27           H  
ATOM   2267  SD  MET A 144      -2.049  -1.929   8.999  1.00 80.27           S  
ATOM   2268  CE  MET A 144      -3.196  -3.288   8.996  1.00 80.27           C  
ATOM   2269  HE1 MET A 144      -2.988  -3.886   9.882  1.00 80.27           H  
ATOM   2270  HE2 MET A 144      -4.220  -2.915   9.025  1.00 80.27           H  
ATOM   2271  HE3 MET A 144      -3.046  -3.887   8.098  1.00 80.27           H  
ATOM   2272  N   LEU A 145      -4.970   2.412  10.646  1.00 78.61           N  
ATOM   2273  H   LEU A 145      -4.094   2.904  10.751  1.00 78.61           H  
ATOM   2274  CA  LEU A 145      -6.192   3.180  10.744  1.00 78.61           C  
ATOM   2275  HA  LEU A 145      -7.023   2.506  10.948  1.00 78.61           H  
ATOM   2276  C   LEU A 145      -6.429   3.865   9.400  1.00 78.61           C  
ATOM   2277  CB  LEU A 145      -6.105   4.192  11.897  1.00 78.61           C  
ATOM   2278  HB2 LEU A 145      -5.083   4.552  12.012  1.00 78.61           H  
ATOM   2279  HB3 LEU A 145      -6.709   5.057  11.621  1.00 78.61           H  
ATOM   2280  O   LEU A 145      -5.663   4.772   9.070  1.00 78.61           O  
ATOM   2281  CG  LEU A 145      -6.645   3.614  13.221  1.00 78.61           C  
ATOM   2282  HG  LEU A 145      -7.112   2.643  13.055  1.00 78.61           H  
ATOM   2283  CD1 LEU A 145      -5.533   3.430  14.251  1.00 78.61           C  
ATOM   2284 HD11 LEU A 145      -5.074   4.391  14.483  1.00 78.61           H  
ATOM   2285 HD12 LEU A 145      -4.777   2.752  13.854  1.00 78.61           H  
ATOM   2286 HD13 LEU A 145      -5.946   3.000  15.164  1.00 78.61           H  
ATOM   2287  CD2 LEU A 145      -7.710   4.544  13.799  1.00 78.61           C  
ATOM   2288 HD21 LEU A 145      -8.527   4.652  13.085  1.00 78.61           H  
ATOM   2289 HD22 LEU A 145      -7.280   5.524  14.009  1.00 78.61           H  
ATOM   2290 HD23 LEU A 145      -8.105   4.121  14.723  1.00 78.61           H  
ATOM   2291  N   PRO A 146      -7.500   3.498   8.670  1.00 74.89           N  
ATOM   2292  CA  PRO A 146      -7.931   4.269   7.519  1.00 74.89           C  
ATOM   2293  HA  PRO A 146      -7.187   4.173   6.728  1.00 74.89           H  
ATOM   2294  C   PRO A 146      -8.082   5.728   7.941  1.00 74.89           C  
ATOM   2295  CB  PRO A 146      -9.270   3.663   7.068  1.00 74.89           C  
ATOM   2296  HB2 PRO A 146     -10.106   4.238   7.466  1.00 74.89           H  
ATOM   2297  HB3 PRO A 146      -9.336   3.608   5.981  1.00 74.89           H  
ATOM   2298  O   PRO A 146      -8.694   6.013   8.980  1.00 74.89           O  
ATOM   2299  CG  PRO A 146      -9.277   2.270   7.693  1.00 74.89           C  
ATOM   2300  HG2 PRO A 146      -8.756   1.572   7.038  1.00 74.89           H  
ATOM   2301  HG3 PRO A 146     -10.287   1.923   7.910  1.00 74.89           H  
ATOM   2302  CD  PRO A 146      -8.474   2.462   8.969  1.00 74.89           C  
ATOM   2303  HD2 PRO A 146      -9.123   2.825   9.765  1.00 74.89           H  
ATOM   2304  HD3 PRO A 146      -8.017   1.514   9.253  1.00 74.89           H  
ATOM   2305  N   ALA A 147      -7.588   6.666   7.133  1.00 75.08           N  
ATOM   2306  H   ALA A 147      -7.018   6.382   6.349  1.00 75.08           H  
ATOM   2307  CA  ALA A 147      -7.665   8.093   7.444  1.00 75.08           C  
ATOM   2308  HA  ALA A 147      -7.059   8.288   8.329  1.00 75.08           H  
ATOM   2309  C   ALA A 147      -9.106   8.562   7.740  1.00 75.08           C  
ATOM   2310  CB  ALA A 147      -7.067   8.858   6.259  1.00 75.08           C  
ATOM   2311  HB1 ALA A 147      -7.637   8.656   5.353  1.00 75.08           H  
ATOM   2312  HB2 ALA A 147      -6.039   8.534   6.100  1.00 75.08           H  
ATOM   2313  HB3 ALA A 147      -7.070   9.928   6.468  1.00 75.08           H  
ATOM   2314  O   ALA A 147      -9.327   9.518   8.485  1.00 75.08           O  
ATOM   2315  N   GLN A 148     -10.105   7.864   7.188  1.00 71.92           N  
ATOM   2316  H   GLN A 148      -9.845   7.076   6.614  1.00 71.92           H  
ATOM   2317  CA  GLN A 148     -11.525   8.094   7.459  1.00 71.92           C  
ATOM   2318  HA  GLN A 148     -11.771   9.132   7.235  1.00 71.92           H  
ATOM   2319  C   GLN A 148     -11.905   7.837   8.921  1.00 71.92           C  
ATOM   2320  CB  GLN A 148     -12.371   7.183   6.564  1.00 71.92           C  
ATOM   2321  HB2 GLN A 148     -12.112   6.143   6.764  1.00 71.92           H  
ATOM   2322  HB3 GLN A 148     -13.420   7.328   6.823  1.00 71.92           H  
ATOM   2323  O   GLN A 148     -12.631   8.639   9.507  1.00 71.92           O  
ATOM   2324  CG  GLN A 148     -12.198   7.465   5.064  1.00 71.92           C  
ATOM   2325  HG2 GLN A 148     -11.168   7.276   4.763  1.00 71.92           H  
ATOM   2326  HG3 GLN A 148     -12.437   8.510   4.863  1.00 71.92           H  
ATOM   2327  CD  GLN A 148     -13.114   6.585   4.218  1.00 71.92           C  
ATOM   2328  NE2 GLN A 148     -13.164   6.776   2.919  1.00 71.92           N  
ATOM   2329 HE21 GLN A 148     -12.598   7.471   2.453  1.00 71.92           H  
ATOM   2330 HE22 GLN A 148     -13.781   6.138   2.438  1.00 71.92           H  
ATOM   2331  OE1 GLN A 148     -13.803   5.712   4.702  1.00 71.92           O  
ATOM   2332  N   ILE A 149     -11.388   6.763   9.530  1.00 71.16           N  
ATOM   2333  H   ILE A 149     -10.706   6.204   9.037  1.00 71.16           H  
ATOM   2334  CA  ILE A 149     -11.628   6.467  10.946  1.00 71.16           C  
ATOM   2335  HA  ILE A 149     -12.700   6.535  11.133  1.00 71.16           H  
ATOM   2336  C   ILE A 149     -10.956   7.537  11.802  1.00 71.16           C  
ATOM   2337  CB  ILE A 149     -11.173   5.039  11.330  1.00 71.16           C  
ATOM   2338  HB  ILE A 149     -10.102   4.946  11.151  1.00 71.16           H  
ATOM   2339  O   ILE A 149     -11.587   8.048  12.720  1.00 71.16           O  
ATOM   2340  CG1 ILE A 149     -11.907   3.999  10.449  1.00 71.16           C  
ATOM   2341 HG12 ILE A 149     -12.977   4.207  10.457  1.00 71.16           H  
ATOM   2342 HG13 ILE A 149     -11.555   4.103   9.423  1.00 71.16           H  
ATOM   2343  CG2 ILE A 149     -11.436   4.789  12.829  1.00 71.16           C  
ATOM   2344 HG21 ILE A 149     -12.502   4.862  13.041  1.00 71.16           H  
ATOM   2345 HG22 ILE A 149     -11.080   3.800  13.120  1.00 71.16           H  
ATOM   2346 HG23 ILE A 149     -10.899   5.510  13.445  1.00 71.16           H  
ATOM   2347  CD1 ILE A 149     -11.707   2.533  10.858  1.00 71.16           C  
ATOM   2348 HD11 ILE A 149     -12.320   2.305  11.730  1.00 71.16           H  
ATOM   2349 HD12 ILE A 149     -12.017   1.882  10.040  1.00 71.16           H  
ATOM   2350 HD13 ILE A 149     -10.663   2.335  11.102  1.00 71.16           H  
ATOM   2351  N   GLY A 150      -9.740   7.964  11.447  1.00 69.76           N  
ATOM   2352  H   GLY A 150      -9.272   7.502  10.680  1.00 69.76           H  
ATOM   2353  CA  GLY A 150      -9.069   9.081  12.120  1.00 69.76           C  
ATOM   2354  HA2 GLY A 150      -8.855   8.809  13.153  1.00 69.76           H  
ATOM   2355  HA3 GLY A 150      -8.129   9.293  11.611  1.00 69.76           H  
ATOM   2356  C   GLY A 150      -9.916  10.360  12.118  1.00 69.76           C  
ATOM   2357  O   GLY A 150     -10.117  10.972  13.166  1.00 69.76           O  
ATOM   2358  N   LYS A 151     -10.509  10.714  10.969  1.00 73.99           N  
ATOM   2359  H   LYS A 151     -10.288  10.174  10.144  1.00 73.99           H  
ATOM   2360  CA  LYS A 151     -11.417  11.869  10.849  1.00 73.99           C  
ATOM   2361  HA  LYS A 151     -10.933  12.745  11.282  1.00 73.99           H  
ATOM   2362  C   LYS A 151     -12.718  11.692  11.624  1.00 73.99           C  
ATOM   2363  CB  LYS A 151     -11.736  12.149   9.377  1.00 73.99           C  
ATOM   2364  HB2 LYS A 151     -12.054  11.227   8.890  1.00 73.99           H  
ATOM   2365  HB3 LYS A 151     -12.553  12.868   9.323  1.00 73.99           H  
ATOM   2366  O   LYS A 151     -13.206  12.657  12.199  1.00 73.99           O  
ATOM   2367  CG  LYS A 151     -10.527  12.738   8.646  1.00 73.99           C  
ATOM   2368  HG2 LYS A 151      -9.680  12.056   8.719  1.00 73.99           H  
ATOM   2369  HG3 LYS A 151     -10.252  13.683   9.113  1.00 73.99           H  
ATOM   2370  CD  LYS A 151     -10.858  12.979   7.172  1.00 73.99           C  
ATOM   2371  HD2 LYS A 151     -11.173  12.039   6.717  1.00 73.99           H  
ATOM   2372  HD3 LYS A 151     -11.662  13.711   7.097  1.00 73.99           H  
ATOM   2373  CE  LYS A 151      -9.599  13.497   6.477  1.00 73.99           C  
ATOM   2374  HE2 LYS A 151      -9.276  14.410   6.978  1.00 73.99           H  
ATOM   2375  HE3 LYS A 151      -8.808  12.759   6.605  1.00 73.99           H  
ATOM   2376  NZ  LYS A 151      -9.831  13.754   5.036  1.00 73.99           N  
ATOM   2377  HZ1 LYS A 151     -10.109  12.900   4.573  1.00 73.99           H  
ATOM   2378  HZ2 LYS A 151     -10.548  14.455   4.916  1.00 73.99           H  
ATOM   2379  HZ3 LYS A 151      -8.976  14.082   4.610  1.00 73.99           H  
ATOM   2380  N   TYR A 152     -13.287  10.489  11.645  1.00 69.85           N  
ATOM   2381  H   TYR A 152     -12.861   9.741  11.117  1.00 69.85           H  
ATOM   2382  CA  TYR A 152     -14.515  10.221  12.393  1.00 69.85           C  
ATOM   2383  HA  TYR A 152     -15.257  10.977  12.135  1.00 69.85           H  
ATOM   2384  C   TYR A 152     -14.287  10.295  13.902  1.00 69.85           C  
ATOM   2385  CB  TYR A 152     -15.068   8.848  12.009  1.00 69.85           C  
ATOM   2386  HB2 TYR A 152     -14.372   8.070  12.322  1.00 69.85           H  
ATOM   2387  HB3 TYR A 152     -15.157   8.792  10.924  1.00 69.85           H  
ATOM   2388  O   TYR A 152     -15.074  10.909  14.618  1.00 69.85           O  
ATOM   2389  CG  TYR A 152     -16.429   8.584  12.619  1.00 69.85           C  
ATOM   2390  CD1 TYR A 152     -16.555   7.866  13.827  1.00 69.85           C  
ATOM   2391  HD1 TYR A 152     -15.673   7.504  14.333  1.00 69.85           H  
ATOM   2392  CD2 TYR A 152     -17.574   9.082  11.974  1.00 69.85           C  
ATOM   2393  HD2 TYR A 152     -17.473   9.647  11.059  1.00 69.85           H  
ATOM   2394  CE1 TYR A 152     -17.834   7.607  14.363  1.00 69.85           C  
ATOM   2395  HE1 TYR A 152     -17.935   7.028  15.269  1.00 69.85           H  
ATOM   2396  CE2 TYR A 152     -18.850   8.821  12.499  1.00 69.85           C  
ATOM   2397  HE2 TYR A 152     -19.723   9.185  11.978  1.00 69.85           H  
ATOM   2398  OH  TYR A 152     -20.236   7.760  14.117  1.00 69.85           O  
ATOM   2399  HH  TYR A 152     -20.846   7.918  13.393  1.00 69.85           H  
ATOM   2400  CZ  TYR A 152     -18.983   8.061  13.678  1.00 69.85           C  
ATOM   2401  N   VAL A 153     -13.192   9.701  14.377  1.00 66.29           N  
ATOM   2402  H   VAL A 153     -12.590   9.212  13.730  1.00 66.29           H  
ATOM   2403  CA  VAL A 153     -12.798   9.733  15.786  1.00 66.29           C  
ATOM   2404  HA  VAL A 153     -13.639   9.401  16.395  1.00 66.29           H  
ATOM   2405  C   VAL A 153     -12.490  11.173  16.205  1.00 66.29           C  
ATOM   2406  CB  VAL A 153     -11.622   8.768  16.029  1.00 66.29           C  
ATOM   2407  HB  VAL A 153     -10.813   9.006  15.338  1.00 66.29           H  
ATOM   2408  O   VAL A 153     -13.021  11.624  17.215  1.00 66.29           O  
ATOM   2409  CG1 VAL A 153     -11.082   8.840  17.457  1.00 66.29           C  
ATOM   2410 HG11 VAL A 153     -11.851   8.559  18.176  1.00 66.29           H  
ATOM   2411 HG12 VAL A 153     -10.249   8.144  17.558  1.00 66.29           H  
ATOM   2412 HG13 VAL A 153     -10.733   9.848  17.681  1.00 66.29           H  
ATOM   2413  CG2 VAL A 153     -12.056   7.307  15.815  1.00 66.29           C  
ATOM   2414 HG21 VAL A 153     -11.188   6.653  15.889  1.00 66.29           H  
ATOM   2415 HG22 VAL A 153     -12.511   7.170  14.834  1.00 66.29           H  
ATOM   2416 HG23 VAL A 153     -12.785   7.020  16.573  1.00 66.29           H  
ATOM   2417  N   SER A 154     -11.750  11.926  15.385  1.00 68.60           N  
ATOM   2418  H   SER A 154     -11.314  11.490  14.585  1.00 68.60           H  
ATOM   2419  CA  SER A 154     -11.469  13.347  15.632  1.00 68.60           C  
ATOM   2420  HA  SER A 154     -11.046  13.443  16.632  1.00 68.60           H  
ATOM   2421  C   SER A 154     -12.736  14.216  15.610  1.00 68.60           C  
ATOM   2422  CB  SER A 154     -10.423  13.832  14.616  1.00 68.60           C  
ATOM   2423  HB2 SER A 154      -9.491  13.290  14.779  1.00 68.60           H  
ATOM   2424  HB3 SER A 154     -10.777  13.626  13.606  1.00 68.60           H  
ATOM   2425  O   SER A 154     -12.948  15.038  16.498  1.00 68.60           O  
ATOM   2426  OG  SER A 154     -10.187  15.217  14.739  1.00 68.60           O  
ATOM   2427  HG  SER A 154      -9.243  15.392  14.762  1.00 68.60           H  
ATOM   2428  N   GLY A 155     -13.641  13.992  14.652  1.00 73.95           N  
ATOM   2429  H   GLY A 155     -13.414  13.330  13.924  1.00 73.95           H  
ATOM   2430  CA  GLY A 155     -14.865  14.783  14.515  1.00 73.95           C  
ATOM   2431  HA2 GLY A 155     -15.300  14.580  13.536  1.00 73.95           H  
ATOM   2432  HA3 GLY A 155     -14.613  15.842  14.568  1.00 73.95           H  
ATOM   2433  C   GLY A 155     -15.929  14.492  15.576  1.00 73.95           C  
ATOM   2434  O   GLY A 155     -16.620  15.412  16.008  1.00 73.95           O  
ATOM   2435  N   LYS A 156     -16.091  13.230  16.000  1.00 71.50           N  
ATOM   2436  H   LYS A 156     -15.494  12.517  15.607  1.00 71.50           H  
ATOM   2437  CA  LYS A 156     -17.184  12.828  16.902  1.00 71.50           C  
ATOM   2438  HA  LYS A 156     -17.986  13.559  16.798  1.00 71.50           H  
ATOM   2439  C   LYS A 156     -16.809  12.861  18.381  1.00 71.50           C  
ATOM   2440  CB  LYS A 156     -17.737  11.462  16.474  1.00 71.50           C  
ATOM   2441  HB2 LYS A 156     -17.781  11.430  15.385  1.00 71.50           H  
ATOM   2442  HB3 LYS A 156     -17.069  10.670  16.813  1.00 71.50           H  
ATOM   2443  O   LYS A 156     -17.690  13.107  19.197  1.00 71.50           O  
ATOM   2444  CG  LYS A 156     -19.156  11.235  17.022  1.00 71.50           C  
ATOM   2445  HG2 LYS A 156     -19.134  11.189  18.111  1.00 71.50           H  
ATOM   2446  HG3 LYS A 156     -19.798  12.059  16.712  1.00 71.50           H  
ATOM   2447  CD  LYS A 156     -19.725   9.925  16.480  1.00 71.50           C  
ATOM   2448  HD2 LYS A 156     -19.118   9.098  16.847  1.00 71.50           H  
ATOM   2449  HD3 LYS A 156     -19.670   9.966  15.392  1.00 71.50           H  
ATOM   2450  CE  LYS A 156     -21.188   9.738  16.893  1.00 71.50           C  
ATOM   2451  HE2 LYS A 156     -21.275   9.903  17.967  1.00 71.50           H  
ATOM   2452  HE3 LYS A 156     -21.785  10.498  16.390  1.00 71.50           H  
ATOM   2453  NZ  LYS A 156     -21.671   8.380  16.542  1.00 71.50           N  
ATOM   2454  HZ1 LYS A 156     -21.249   7.693  17.151  1.00 71.50           H  
ATOM   2455  HZ2 LYS A 156     -21.394   8.147  15.599  1.00 71.50           H  
ATOM   2456  HZ3 LYS A 156     -22.675   8.317  16.630  1.00 71.50           H  
ATOM   2457  N   LEU A 157     -15.541  12.637  18.739  1.00 65.86           N  
ATOM   2458  H   LEU A 157     -14.842  12.449  18.035  1.00 65.86           H  
ATOM   2459  CA  LEU A 157     -15.108  12.740  20.140  1.00 65.86           C  
ATOM   2460  HA  LEU A 157     -15.956  12.488  20.776  1.00 65.86           H  
ATOM   2461  C   LEU A 157     -14.755  14.184  20.559  1.00 65.86           C  
ATOM   2462  CB  LEU A 157     -14.008  11.717  20.481  1.00 65.86           C  
ATOM   2463  HB2 LEU A 157     -13.624  12.013  21.457  1.00 65.86           H  
ATOM   2464  HB3 LEU A 157     -13.189  11.775  19.765  1.00 65.86           H  
ATOM   2465  O   LEU A 157     -14.324  14.407  21.689  1.00 65.86           O  
ATOM   2466  CG  LEU A 157     -14.474  10.263  20.669  1.00 65.86           C  
ATOM   2467  HG  LEU A 157     -15.429  10.255  21.195  1.00 65.86           H  
ATOM   2468  CD1 LEU A 157     -14.629   9.499  19.356  1.00 65.86           C  
ATOM   2469 HD11 LEU A 157     -15.430   9.944  18.764  1.00 65.86           H  
ATOM   2470 HD12 LEU A 157     -13.697   9.562  18.794  1.00 65.86           H  
ATOM   2471 HD13 LEU A 157     -14.872   8.455  19.556  1.00 65.86           H  
ATOM   2472  CD2 LEU A 157     -13.460   9.508  21.529  1.00 65.86           C  
ATOM   2473 HD21 LEU A 157     -12.489   9.497  21.034  1.00 65.86           H  
ATOM   2474 HD22 LEU A 157     -13.360   9.994  22.500  1.00 65.86           H  
ATOM   2475 HD23 LEU A 157     -13.795   8.483  21.692  1.00 65.86           H  
ATOM   2476  N   GLY A 158     -14.997  15.172  19.689  1.00 63.81           N  
ATOM   2477  H   GLY A 158     -15.301  14.922  18.758  1.00 63.81           H  
ATOM   2478  CA  GLY A 158     -14.725  16.582  19.959  1.00 63.81           C  
ATOM   2479  HA2 GLY A 158     -15.101  16.845  20.948  1.00 63.81           H  
ATOM   2480  HA3 GLY A 158     -15.247  17.189  19.220  1.00 63.81           H  
ATOM   2481  C   GLY A 158     -13.233  16.923  19.901  1.00 63.81           C  
ATOM   2482  O   GLY A 158     -12.372  16.041  19.889  1.00 63.81           O  
ATOM   2483  N   SER A 159     -12.924  18.224  19.880  1.00 64.98           N  
ATOM   2484  H   SER A 159     -13.664  18.907  19.961  1.00 64.98           H  
ATOM   2485  CA  SER A 159     -11.550  18.748  19.781  1.00 64.98           C  
ATOM   2486  HA  SER A 159     -11.145  18.511  18.798  1.00 64.98           H  
ATOM   2487  C   SER A 159     -10.606  18.140  20.816  1.00 64.98           C  
ATOM   2488  CB  SER A 159     -11.546  20.272  19.950  1.00 64.98           C  
ATOM   2489  HB2 SER A 159     -10.516  20.621  20.032  1.00 64.98           H  
ATOM   2490  HB3 SER A 159     -12.001  20.733  19.073  1.00 64.98           H  
ATOM   2491  O   SER A 159      -9.465  17.838  20.498  1.00 64.98           O  
ATOM   2492  OG  SER A 159     -12.277  20.651  21.106  1.00 64.98           O  
ATOM   2493  HG  SER A 159     -11.890  21.462  21.444  1.00 64.98           H  
ATOM   2494  N   SER A 160     -11.104  17.852  22.020  1.00 64.08           N  
ATOM   2495  H   SER A 160     -12.047  18.155  22.220  1.00 64.08           H  
ATOM   2496  CA  SER A 160     -10.284  17.301  23.099  1.00 64.08           C  
ATOM   2497  HA  SER A 160      -9.444  17.979  23.248  1.00 64.08           H  
ATOM   2498  C   SER A 160      -9.698  15.918  22.778  1.00 64.08           C  
ATOM   2499  CB  SER A 160     -11.117  17.269  24.381  1.00 64.08           C  
ATOM   2500  HB2 SER A 160     -11.788  16.410  24.372  1.00 64.08           H  
ATOM   2501  HB3 SER A 160     -11.715  18.178  24.441  1.00 64.08           H  
ATOM   2502  O   SER A 160      -8.607  15.608  23.242  1.00 64.08           O  
ATOM   2503  OG  SER A 160     -10.289  17.227  25.520  1.00 64.08           O  
ATOM   2504  HG  SER A 160      -9.372  17.314  25.248  1.00 64.08           H  
ATOM   2505  N   TYR A 161     -10.374  15.099  21.964  1.00 53.84           N  
ATOM   2506  H   TYR A 161     -11.243  15.429  21.567  1.00 53.84           H  
ATOM   2507  CA  TYR A 161      -9.845  13.813  21.486  1.00 53.84           C  
ATOM   2508  HA  TYR A 161      -9.060  13.460  22.155  1.00 53.84           H  
ATOM   2509  C   TYR A 161      -9.249  13.883  20.091  1.00 53.84           C  
ATOM   2510  CB  TYR A 161     -10.954  12.773  21.443  1.00 53.84           C  
ATOM   2511  HB2 TYR A 161     -11.911  13.296  21.456  1.00 53.84           H  
ATOM   2512  HB3 TYR A 161     -10.914  12.212  20.509  1.00 53.84           H  
ATOM   2513  O   TYR A 161      -8.355  13.095  19.792  1.00 53.84           O  
ATOM   2514  CG  TYR A 161     -10.898  11.783  22.571  1.00 53.84           C  
ATOM   2515  CD1 TYR A 161     -10.247  10.544  22.402  1.00 53.84           C  
ATOM   2516  HD1 TYR A 161      -9.731  10.324  21.479  1.00 53.84           H  
ATOM   2517  CD2 TYR A 161     -11.551  12.101  23.771  1.00 53.84           C  
ATOM   2518  HD2 TYR A 161     -12.025  13.064  23.888  1.00 53.84           H  
ATOM   2519  CE1 TYR A 161     -10.325   9.579  23.423  1.00 53.84           C  
ATOM   2520  HE1 TYR A 161      -9.886   8.600  23.301  1.00 53.84           H  
ATOM   2521  CE2 TYR A 161     -11.619  11.151  24.795  1.00 53.84           C  
ATOM   2522  HE2 TYR A 161     -12.151  11.381  25.706  1.00 53.84           H  
ATOM   2523  OH  TYR A 161     -11.259   8.956  25.544  1.00 53.84           O  
ATOM   2524  HH  TYR A 161     -11.757   9.321  26.280  1.00 53.84           H  
ATOM   2525  CZ  TYR A 161     -11.037   9.887  24.601  1.00 53.84           C  
ATOM   2526  N   GLY A 162      -9.762  14.778  19.240  1.00 55.85           N  
ATOM   2527  H   GLY A 162     -10.538  15.350  19.542  1.00 55.85           H  
ATOM   2528  CA  GLY A 162      -9.145  15.086  17.955  1.00 55.85           C  
ATOM   2529  HA2 GLY A 162      -9.652  15.934  17.496  1.00 55.85           H  
ATOM   2530  HA3 GLY A 162      -9.197  14.218  17.298  1.00 55.85           H  
ATOM   2531  C   GLY A 162      -7.682  15.437  18.157  1.00 55.85           C  
ATOM   2532  O   GLY A 162      -6.837  14.810  17.525  1.00 55.85           O  
ATOM   2533  N   ASP A 163      -7.408  16.280  19.155  1.00 59.61           N  
ATOM   2534  H   ASP A 163      -8.157  16.814  19.573  1.00 59.61           H  
ATOM   2535  CA  ASP A 163      -6.062  16.555  19.620  1.00 59.61           C  
ATOM   2536  HA  ASP A 163      -5.483  16.939  18.781  1.00 59.61           H  
ATOM   2537  C   ASP A 163      -5.396  15.259  20.065  1.00 59.61           C  
ATOM   2538  CB  ASP A 163      -6.058  17.627  20.718  1.00 59.61           C  
ATOM   2539  HB2 ASP A 163      -5.053  17.689  21.136  1.00 59.61           H  
ATOM   2540  HB3 ASP A 163      -6.736  17.324  21.516  1.00 59.61           H  
ATOM   2541  O   ASP A 163      -4.430  14.893  19.441  1.00 59.61           O  
ATOM   2542  CG  ASP A 163      -6.451  19.023  20.211  1.00 59.61           C  
ATOM   2543  OD1 ASP A 163      -6.449  19.244  18.979  1.00 59.61           O  
ATOM   2544  OD2 ASP A 163      -6.737  19.878  21.078  1.00 59.61           O  
ATOM   2545  N   VAL A 164      -5.913  14.463  21.009  1.00 57.20           N  
ATOM   2546  H   VAL A 164      -6.743  14.778  21.491  1.00 57.20           H  
ATOM   2547  CA  VAL A 164      -5.214  13.238  21.480  1.00 57.20           C  
ATOM   2548  HA  VAL A 164      -4.246  13.546  21.876  1.00 57.20           H  
ATOM   2549  C   VAL A 164      -4.920  12.208  20.382  1.00 57.20           C  
ATOM   2550  CB  VAL A 164      -5.985  12.556  22.626  1.00 57.20           C  
ATOM   2551  HB  VAL A 164      -6.999  12.332  22.293  1.00 57.20           H  
ATOM   2552  O   VAL A 164      -3.881  11.560  20.438  1.00 57.20           O  
ATOM   2553  CG1 VAL A 164      -5.333  11.250  23.112  1.00 57.20           C  
ATOM   2554 HG11 VAL A 164      -5.851  10.884  23.999  1.00 57.20           H  
ATOM   2555 HG12 VAL A 164      -4.284  11.424  23.354  1.00 57.20           H  
ATOM   2556 HG13 VAL A 164      -5.404  10.481  22.342  1.00 57.20           H  
ATOM   2557  CG2 VAL A 164      -6.056  13.478  23.846  1.00 57.20           C  
ATOM   2558 HG21 VAL A 164      -6.705  13.043  24.606  1.00 57.20           H  
ATOM   2559 HG22 VAL A 164      -5.060  13.627  24.262  1.00 57.20           H  
ATOM   2560 HG23 VAL A 164      -6.458  14.454  23.572  1.00 57.20           H  
ATOM   2561  N   VAL A 165      -5.796  12.010  19.395  1.00 53.42           N  
ATOM   2562  H   VAL A 165      -6.626  12.585  19.388  1.00 53.42           H  
ATOM   2563  CA  VAL A 165      -5.596  11.024  18.316  1.00 53.42           C  
ATOM   2564  HA  VAL A 165      -5.086  10.152  18.725  1.00 53.42           H  
ATOM   2565  C   VAL A 165      -4.700  11.577  17.223  1.00 53.42           C  
ATOM   2566  CB  VAL A 165      -6.936  10.552  17.729  1.00 53.42           C  
ATOM   2567  HB  VAL A 165      -7.531  11.414  17.428  1.00 53.42           H  
ATOM   2568  O   VAL A 165      -3.824  10.858  16.738  1.00 53.42           O  
ATOM   2569  CG1 VAL A 165      -6.767   9.625  16.512  1.00 53.42           C  
ATOM   2570 HG11 VAL A 165      -6.336  10.177  15.677  1.00 53.42           H  
ATOM   2571 HG12 VAL A 165      -6.116   8.789  16.768  1.00 53.42           H  
ATOM   2572 HG13 VAL A 165      -7.741   9.247  16.200  1.00 53.42           H  
ATOM   2573  CG2 VAL A 165      -7.693   9.772  18.809  1.00 53.42           C  
ATOM   2574 HG21 VAL A 165      -8.640   9.409  18.410  1.00 53.42           H  
ATOM   2575 HG22 VAL A 165      -7.098   8.925  19.151  1.00 53.42           H  
ATOM   2576 HG23 VAL A 165      -7.909  10.423  19.656  1.00 53.42           H  
ATOM   2577  N   GLU A 166      -4.881  12.843  16.849  1.00 59.97           N  
ATOM   2578  H   GLU A 166      -5.580  13.412  17.305  1.00 59.97           H  
ATOM   2579  CA  GLU A 166      -3.942  13.532  15.974  1.00 59.97           C  
ATOM   2580  HA  GLU A 166      -3.814  12.935  15.071  1.00 59.97           H  
ATOM   2581  C   GLU A 166      -2.582  13.631  16.654  1.00 59.97           C  
ATOM   2582  CB  GLU A 166      -4.487  14.902  15.554  1.00 59.97           C  
ATOM   2583  HB2 GLU A 166      -5.496  14.746  15.171  1.00 59.97           H  
ATOM   2584  HB3 GLU A 166      -4.523  15.572  16.413  1.00 59.97           H  
ATOM   2585  O   GLU A 166      -1.584  13.443  15.990  1.00 59.97           O  
ATOM   2586  CG  GLU A 166      -3.631  15.532  14.443  1.00 59.97           C  
ATOM   2587  HG2 GLU A 166      -2.683  15.860  14.870  1.00 59.97           H  
ATOM   2588  HG3 GLU A 166      -3.411  14.764  13.701  1.00 59.97           H  
ATOM   2589  CD  GLU A 166      -4.308  16.712  13.724  1.00 59.97           C  
ATOM   2590  OE1 GLU A 166      -3.663  17.236  12.785  1.00 59.97           O  
ATOM   2591  OE2 GLU A 166      -5.481  17.024  14.025  1.00 59.97           O  
ATOM   2592  N   ASP A 167      -2.519  13.776  17.969  1.00 58.58           N  
ATOM   2593  H   ASP A 167      -3.386  13.996  18.437  1.00 58.58           H  
ATOM   2594  CA  ASP A 167      -1.322  13.788  18.798  1.00 58.58           C  
ATOM   2595  HA  ASP A 167      -0.584  14.435  18.323  1.00 58.58           H  
ATOM   2596  C   ASP A 167      -0.728  12.381  18.921  1.00 58.58           C  
ATOM   2597  CB  ASP A 167      -1.693  14.394  20.159  1.00 58.58           C  
ATOM   2598  HB2 ASP A 167      -2.214  13.672  20.788  1.00 58.58           H  
ATOM   2599  HB3 ASP A 167      -2.310  15.275  19.986  1.00 58.58           H  
ATOM   2600  O   ASP A 167       0.460  12.197  18.719  1.00 58.58           O  
ATOM   2601  CG  ASP A 167      -0.556  15.032  20.888  1.00 58.58           C  
ATOM   2602  OD1 ASP A 167       0.054  15.933  20.283  1.00 58.58           O  
ATOM   2603  OD2 ASP A 167      -0.334  14.772  22.092  1.00 58.58           O  
ATOM   2604  N   LEU A 168      -1.510  11.320  19.114  1.00 52.03           N  
ATOM   2605  H   LEU A 168      -2.486  11.469  19.328  1.00 52.03           H  
ATOM   2606  CA  LEU A 168      -0.972   9.955  19.085  1.00 52.03           C  
ATOM   2607  HA  LEU A 168      -0.120   9.922  19.764  1.00 52.03           H  
ATOM   2608  C   LEU A 168      -0.441   9.591  17.695  1.00 52.03           C  
ATOM   2609  CB  LEU A 168      -2.017   8.913  19.526  1.00 52.03           C  
ATOM   2610  HB2 LEU A 168      -2.143   8.188  18.721  1.00 52.03           H  
ATOM   2611  HB3 LEU A 168      -2.995   9.369  19.681  1.00 52.03           H  
ATOM   2612  O   LEU A 168       0.580   8.923  17.584  1.00 52.03           O  
ATOM   2613  CG  LEU A 168      -1.580   8.161  20.793  1.00 52.03           C  
ATOM   2614  HG  LEU A 168      -0.498   8.028  20.795  1.00 52.03           H  
ATOM   2615  CD1 LEU A 168      -1.997   8.917  22.053  1.00 52.03           C  
ATOM   2616 HD11 LEU A 168      -1.562   9.917  22.039  1.00 52.03           H  
ATOM   2617 HD12 LEU A 168      -3.082   9.017  22.090  1.00 52.03           H  
ATOM   2618 HD13 LEU A 168      -1.649   8.390  22.941  1.00 52.03           H  
ATOM   2619  CD2 LEU A 168      -2.212   6.771  20.819  1.00 52.03           C  
ATOM   2620 HD21 LEU A 168      -1.927   6.254  21.735  1.00 52.03           H  
ATOM   2621 HD22 LEU A 168      -3.297   6.867  20.780  1.00 52.03           H  
ATOM   2622 HD23 LEU A 168      -1.867   6.192  19.963  1.00 52.03           H  
ATOM   2623  N   SER A 169      -1.111  10.036  16.636  1.00 56.50           N  
ATOM   2624  H   SER A 169      -1.965  10.548  16.806  1.00 56.50           H  
ATOM   2625  CA  SER A 169      -0.669   9.858  15.253  1.00 56.50           C  
ATOM   2626  HA  SER A 169      -0.422   8.810  15.079  1.00 56.50           H  
ATOM   2627  C   SER A 169       0.582  10.691  14.967  1.00 56.50           C  
ATOM   2628  CB  SER A 169      -1.819  10.248  14.321  1.00 56.50           C  
ATOM   2629  HB2 SER A 169      -2.590   9.479  14.347  1.00 56.50           H  
ATOM   2630  HB3 SER A 169      -2.252  11.186  14.669  1.00 56.50           H  
ATOM   2631  O   SER A 169       1.614  10.156  14.575  1.00 56.50           O  
ATOM   2632  OG  SER A 169      -1.370  10.440  12.996  1.00 56.50           O  
ATOM   2633  HG  SER A 169      -1.883  11.151  12.606  1.00 56.50           H  
ATOM   2634  N   THR A 170       0.523  11.999  15.215  1.00 59.67           N  
ATOM   2635  H   THR A 170      -0.341  12.356  15.598  1.00 59.67           H  
ATOM   2636  CA  THR A 170       1.553  12.978  14.857  1.00 59.67           C  
ATOM   2637  HA  THR A 170       2.029  12.633  13.940  1.00 59.67           H  
ATOM   2638  C   THR A 170       2.644  13.079  15.903  1.00 59.67           C  
ATOM   2639  CB  THR A 170       1.026  14.391  14.567  1.00 59.67           C  
ATOM   2640  HB  THR A 170       1.882  15.006  14.292  1.00 59.67           H  
ATOM   2641  O   THR A 170       3.794  12.987  15.507  1.00 59.67           O  
ATOM   2642  CG2 THR A 170       0.038  14.457  13.405  1.00 59.67           C  
ATOM   2643 HG21 THR A 170      -0.820  13.809  13.584  1.00 59.67           H  
ATOM   2644 HG22 THR A 170      -0.316  15.481  13.288  1.00 59.67           H  
ATOM   2645 HG23 THR A 170       0.532  14.146  12.484  1.00 59.67           H  
ATOM   2646  OG1 THR A 170       0.459  14.965  15.712  1.00 59.67           O  
ATOM   2647  HG1 THR A 170      -0.408  14.570  15.826  1.00 59.67           H  
ATOM   2648  N   LYS A 171       2.368  13.201  17.211  1.00 59.32           N  
ATOM   2649  H   LYS A 171       1.400  13.262  17.493  1.00 59.32           H  
ATOM   2650  CA  LYS A 171       3.386  13.032  18.266  1.00 59.32           C  
ATOM   2651  HA  LYS A 171       4.264  13.604  17.968  1.00 59.32           H  
ATOM   2652  C   LYS A 171       3.842  11.594  18.391  1.00 59.32           C  
ATOM   2653  CB  LYS A 171       3.018  13.531  19.679  1.00 59.32           C  
ATOM   2654  HB2 LYS A 171       3.812  13.203  20.350  1.00 59.32           H  
ATOM   2655  HB3 LYS A 171       2.106  13.073  20.061  1.00 59.32           H  
ATOM   2656  O   LYS A 171       5.005  11.428  18.701  1.00 59.32           O  
ATOM   2657  CG  LYS A 171       2.933  15.049  19.826  1.00 59.32           C  
ATOM   2658  HG2 LYS A 171       3.857  15.505  19.473  1.00 59.32           H  
ATOM   2659  HG3 LYS A 171       2.115  15.422  19.209  1.00 59.32           H  
ATOM   2660  CD  LYS A 171       2.746  15.386  21.322  1.00 59.32           C  
ATOM   2661  HD2 LYS A 171       3.688  15.220  21.844  1.00 59.32           H  
ATOM   2662  HD3 LYS A 171       2.029  14.687  21.752  1.00 59.32           H  
ATOM   2663  CE  LYS A 171       2.293  16.839  21.566  1.00 59.32           C  
ATOM   2664  HE2 LYS A 171       3.147  17.456  21.847  1.00 59.32           H  
ATOM   2665  HE3 LYS A 171       1.887  17.215  20.627  1.00 59.32           H  
ATOM   2666  NZ  LYS A 171       1.215  16.912  22.583  1.00 59.32           N  
ATOM   2667  HZ1 LYS A 171       0.794  17.828  22.640  1.00 59.32           H  
ATOM   2668  HZ2 LYS A 171       0.485  16.303  22.243  1.00 59.32           H  
ATOM   2669  HZ3 LYS A 171       1.477  16.540  23.484  1.00 59.32           H  
ATOM   2670  N   GLY A 172       3.043  10.564  18.118  1.00 56.35           N  
ATOM   2671  H   GLY A 172       2.061  10.731  17.950  1.00 56.35           H  
ATOM   2672  CA  GLY A 172       3.577   9.196  18.058  1.00 56.35           C  
ATOM   2673  HA2 GLY A 172       2.781   8.459  17.955  1.00 56.35           H  
ATOM   2674  HA3 GLY A 172       4.114   8.976  18.981  1.00 56.35           H  
ATOM   2675  C   GLY A 172       4.534   9.026  16.883  1.00 56.35           C  
ATOM   2676  O   GLY A 172       5.670   8.606  17.086  1.00 56.35           O  
ATOM   2677  N   ALA A 173       4.149   9.446  15.673  1.00 49.03           N  
ATOM   2678  H   ALA A 173       3.195   9.744  15.530  1.00 49.03           H  
ATOM   2679  CA  ALA A 173       5.048   9.448  14.519  1.00 49.03           C  
ATOM   2680  HA  ALA A 173       5.424   8.434  14.377  1.00 49.03           H  
ATOM   2681  C   ALA A 173       6.259  10.362  14.744  1.00 49.03           C  
ATOM   2682  CB  ALA A 173       4.288   9.850  13.251  1.00 49.03           C  
ATOM   2683  HB1 ALA A 173       3.481   9.141  13.063  1.00 49.03           H  
ATOM   2684  HB2 ALA A 173       3.871  10.851  13.360  1.00 49.03           H  
ATOM   2685  HB3 ALA A 173       4.965   9.838  12.397  1.00 49.03           H  
ATOM   2686  O   ALA A 173       7.383   9.945  14.490  1.00 49.03           O  
ATOM   2687  N   LYS A 174       6.066  11.571  15.280  1.00 59.09           N  
ATOM   2688  H   LYS A 174       5.110  11.859  15.432  1.00 59.09           H  
ATOM   2689  CA  LYS A 174       7.129  12.531  15.597  1.00 59.09           C  
ATOM   2690  HA  LYS A 174       7.766  12.637  14.719  1.00 59.09           H  
ATOM   2691  C   LYS A 174       8.014  12.025  16.720  1.00 59.09           C  
ATOM   2692  CB  LYS A 174       6.549  13.916  15.928  1.00 59.09           C  
ATOM   2693  HB2 LYS A 174       5.912  14.232  15.102  1.00 59.09           H  
ATOM   2694  HB3 LYS A 174       5.950  13.835  16.835  1.00 59.09           H  
ATOM   2695  O   LYS A 174       9.207  12.178  16.596  1.00 59.09           O  
ATOM   2696  CG  LYS A 174       7.604  15.009  16.148  1.00 59.09           C  
ATOM   2697  HG2 LYS A 174       8.206  15.115  15.245  1.00 59.09           H  
ATOM   2698  HG3 LYS A 174       8.255  14.736  16.979  1.00 59.09           H  
ATOM   2699  CD  LYS A 174       6.922  16.347  16.470  1.00 59.09           C  
ATOM   2700  HD2 LYS A 174       6.331  16.238  17.379  1.00 59.09           H  
ATOM   2701  HD3 LYS A 174       6.260  16.614  15.647  1.00 59.09           H  
ATOM   2702  CE  LYS A 174       7.974  17.447  16.661  1.00 59.09           C  
ATOM   2703  HE2 LYS A 174       8.582  17.502  15.759  1.00 59.09           H  
ATOM   2704  HE3 LYS A 174       8.632  17.164  17.482  1.00 59.09           H  
ATOM   2705  NZ  LYS A 174       7.345  18.765  16.934  1.00 59.09           N  
ATOM   2706  HZ1 LYS A 174       8.053  19.477  17.051  1.00 59.09           H  
ATOM   2707  HZ2 LYS A 174       6.789  18.730  17.777  1.00 59.09           H  
ATOM   2708  HZ3 LYS A 174       6.745  19.039  16.170  1.00 59.09           H  
ATOM   2709  N   TRP A 175       7.499  11.386  17.765  1.00 63.50           N  
ATOM   2710  H   TRP A 175       6.494  11.309  17.827  1.00 63.50           H  
ATOM   2711  CA  TRP A 175       8.292  10.763  18.829  1.00 63.50           C  
ATOM   2712  HA  TRP A 175       9.030  11.478  19.193  1.00 63.50           H  
ATOM   2713  C   TRP A 175       9.053   9.554  18.297  1.00 63.50           C  
ATOM   2714  CB  TRP A 175       7.398  10.353  20.005  1.00 63.50           C  
ATOM   2715  HB2 TRP A 175       6.606   9.702  19.635  1.00 63.50           H  
ATOM   2716  HB3 TRP A 175       6.934  11.248  20.420  1.00 63.50           H  
ATOM   2717  O   TRP A 175      10.218   9.388  18.627  1.00 63.50           O  
ATOM   2718  CG  TRP A 175       8.084   9.626  21.119  1.00 63.50           C  
ATOM   2719  CD1 TRP A 175       8.626  10.189  22.220  1.00 63.50           C  
ATOM   2720  HD1 TRP A 175       8.635  11.250  22.423  1.00 63.50           H  
ATOM   2721  CD2 TRP A 175       8.255   8.187  21.283  1.00 63.50           C  
ATOM   2722  CE2 TRP A 175       8.879   7.945  22.540  1.00 63.50           C  
ATOM   2723  CE3 TRP A 175       7.887   7.064  20.516  1.00 63.50           C  
ATOM   2724  HE3 TRP A 175       7.369   7.233  19.584  1.00 63.50           H  
ATOM   2725  NE1 TRP A 175       9.110   9.202  23.058  1.00 63.50           N  
ATOM   2726  HE1 TRP A 175       9.467   9.397  23.982  1.00 63.50           H  
ATOM   2727  CH2 TRP A 175       8.634   5.552  22.268  1.00 63.50           C  
ATOM   2728  HH2 TRP A 175       8.636   4.554  22.680  1.00 63.50           H  
ATOM   2729  CZ2 TRP A 175       9.072   6.647  23.037  1.00 63.50           C  
ATOM   2730  HZ2 TRP A 175       9.458   6.507  24.036  1.00 63.50           H  
ATOM   2731  CZ3 TRP A 175       8.084   5.757  20.993  1.00 63.50           C  
ATOM   2732  HZ3 TRP A 175       7.716   4.919  20.420  1.00 63.50           H  
ATOM   2733  N   ILE A 176       8.454   8.740  17.423  1.00 49.43           N  
ATOM   2734  H   ILE A 176       7.478   8.894  17.212  1.00 49.43           H  
ATOM   2735  CA  ILE A 176       9.160   7.654  16.734  1.00 49.43           C  
ATOM   2736  HA  ILE A 176       9.635   7.024  17.485  1.00 49.43           H  
ATOM   2737  C   ILE A 176      10.285   8.236  15.871  1.00 49.43           C  
ATOM   2738  CB  ILE A 176       8.177   6.780  15.916  1.00 49.43           C  
ATOM   2739  HB  ILE A 176       7.526   7.433  15.334  1.00 49.43           H  
ATOM   2740  O   ILE A 176      11.404   7.736  15.939  1.00 49.43           O  
ATOM   2741  CG1 ILE A 176       7.308   5.916  16.857  1.00 49.43           C  
ATOM   2742 HG12 ILE A 176       6.895   6.543  17.647  1.00 49.43           H  
ATOM   2743 HG13 ILE A 176       7.926   5.155  17.334  1.00 49.43           H  
ATOM   2744  CG2 ILE A 176       8.928   5.859  14.933  1.00 49.43           C  
ATOM   2745 HG21 ILE A 176       9.647   5.247  15.478  1.00 49.43           H  
ATOM   2746 HG22 ILE A 176       8.222   5.231  14.390  1.00 49.43           H  
ATOM   2747 HG23 ILE A 176       9.447   6.459  14.186  1.00 49.43           H  
ATOM   2748  CD1 ILE A 176       6.116   5.238  16.170  1.00 49.43           C  
ATOM   2749 HD11 ILE A 176       5.485   4.771  16.927  1.00 49.43           H  
ATOM   2750 HD12 ILE A 176       6.452   4.465  15.478  1.00 49.43           H  
ATOM   2751 HD13 ILE A 176       5.526   5.980  15.633  1.00 49.43           H  
ATOM   2752  N   VAL A 177      10.015   9.289  15.095  1.00 58.56           N  
ATOM   2753  H   VAL A 177       9.065   9.632  15.078  1.00 58.56           H  
ATOM   2754  CA  VAL A 177      11.006   9.990  14.265  1.00 58.56           C  
ATOM   2755  HA  VAL A 177      11.516   9.260  13.636  1.00 58.56           H  
ATOM   2756  C   VAL A 177      12.084  10.636  15.132  1.00 58.56           C  
ATOM   2757  CB  VAL A 177      10.329  11.017  13.334  1.00 58.56           C  
ATOM   2758  HB  VAL A 177       9.629  11.621  13.911  1.00 58.56           H  
ATOM   2759  O   VAL A 177      13.252  10.409  14.872  1.00 58.56           O  
ATOM   2760  CG1 VAL A 177      11.328  11.960  12.649  1.00 58.56           C  
ATOM   2761 HG11 VAL A 177      10.813  12.595  11.928  1.00 58.56           H  
ATOM   2762 HG12 VAL A 177      11.800  12.612  13.384  1.00 58.56           H  
ATOM   2763 HG13 VAL A 177      12.104  11.389  12.138  1.00 58.56           H  
ATOM   2764  CG2 VAL A 177       9.564  10.306  12.207  1.00 58.56           C  
ATOM   2765 HG21 VAL A 177       8.900   9.539  12.606  1.00 58.56           H  
ATOM   2766 HG22 VAL A 177      10.265   9.834  11.518  1.00 58.56           H  
ATOM   2767 HG23 VAL A 177       8.966  11.038  11.665  1.00 58.56           H  
ATOM   2768  N   ASP A 178      11.725  11.345  16.196  1.00 63.22           N  
ATOM   2769  H   ASP A 178      10.737  11.501  16.341  1.00 63.22           H  
ATOM   2770  CA  ASP A 178      12.630  12.057  17.103  1.00 63.22           C  
ATOM   2771  HA  ASP A 178      13.296  12.684  16.511  1.00 63.22           H  
ATOM   2772  C   ASP A 178      13.485  11.075  17.909  1.00 63.22           C  
ATOM   2773  CB  ASP A 178      11.800  12.971  18.025  1.00 63.22           C  
ATOM   2774  HB2 ASP A 178      11.266  12.369  18.761  1.00 63.22           H  
ATOM   2775  HB3 ASP A 178      11.071  13.511  17.421  1.00 63.22           H  
ATOM   2776  O   ASP A 178      14.671  11.298  18.114  1.00 63.22           O  
ATOM   2777  CG  ASP A 178      12.635  14.045  18.717  1.00 63.22           C  
ATOM   2778  OD1 ASP A 178      13.250  14.839  17.982  1.00 63.22           O  
ATOM   2779  OD2 ASP A 178      12.644  14.085  19.975  1.00 63.22           O  
ATOM   2780  N   ARG A 179      12.932   9.920  18.301  1.00 62.06           N  
ATOM   2781  H   ARG A 179      11.941   9.802  18.146  1.00 62.06           H  
ATOM   2782  CA  ARG A 179      13.683   8.843  18.960  1.00 62.06           C  
ATOM   2783  HA  ARG A 179      14.322   9.304  19.714  1.00 62.06           H  
ATOM   2784  C   ARG A 179      14.618   8.134  17.981  1.00 62.06           C  
ATOM   2785  CB  ARG A 179      12.699   7.891  19.658  1.00 62.06           C  
ATOM   2786  HB2 ARG A 179      12.238   7.227  18.927  1.00 62.06           H  
ATOM   2787  HB3 ARG A 179      11.920   8.491  20.128  1.00 62.06           H  
ATOM   2788  O   ARG A 179      15.732   7.787  18.361  1.00 62.06           O  
ATOM   2789  CG  ARG A 179      13.349   7.084  20.786  1.00 62.06           C  
ATOM   2790  HG2 ARG A 179      13.786   7.779  21.503  1.00 62.06           H  
ATOM   2791  HG3 ARG A 179      14.136   6.445  20.385  1.00 62.06           H  
ATOM   2792  CD  ARG A 179      12.293   6.224  21.492  1.00 62.06           C  
ATOM   2793  HD2 ARG A 179      12.022   5.394  20.839  1.00 62.06           H  
ATOM   2794  HD3 ARG A 179      11.406   6.834  21.664  1.00 62.06           H  
ATOM   2795  NE  ARG A 179      12.782   5.724  22.792  1.00 62.06           N  
ATOM   2796  HE  ARG A 179      13.622   6.154  23.153  1.00 62.06           H  
ATOM   2797  NH1 ARG A 179      11.125   4.192  23.199  1.00 62.06           N  
ATOM   2798 HH11 ARG A 179      10.653   4.514  22.366  1.00 62.06           H  
ATOM   2799 HH12 ARG A 179      10.698   3.506  23.806  1.00 62.06           H  
ATOM   2800  NH2 ARG A 179      12.704   4.508  24.724  1.00 62.06           N  
ATOM   2801 HH21 ARG A 179      13.535   4.970  25.065  1.00 62.06           H  
ATOM   2802 HH22 ARG A 179      12.255   3.819  25.309  1.00 62.06           H  
ATOM   2803  CZ  ARG A 179      12.205   4.815  23.561  1.00 62.06           C  
ATOM   2804  N   ILE A 180      14.206   7.963  16.724  1.00 54.63           N  
ATOM   2805  H   ILE A 180      13.275   8.275  16.487  1.00 54.63           H  
ATOM   2806  CA  ILE A 180      15.072   7.469  15.642  1.00 54.63           C  
ATOM   2807  HA  ILE A 180      15.565   6.556  15.976  1.00 54.63           H  
ATOM   2808  C   ILE A 180      16.188   8.478  15.338  1.00 54.63           C  
ATOM   2809  CB  ILE A 180      14.219   7.140  14.393  1.00 54.63           C  
ATOM   2810  HB  ILE A 180      13.499   7.943  14.236  1.00 54.63           H  
ATOM   2811  O   ILE A 180      17.335   8.075  15.157  1.00 54.63           O  
ATOM   2812  CG1 ILE A 180      13.448   5.821  14.623  1.00 54.63           C  
ATOM   2813 HG12 ILE A 180      12.979   5.834  15.606  1.00 54.63           H  
ATOM   2814 HG13 ILE A 180      14.147   4.984  14.611  1.00 54.63           H  
ATOM   2815  CG2 ILE A 180      15.078   7.041  13.121  1.00 54.63           C  
ATOM   2816 HG21 ILE A 180      15.443   8.031  12.847  1.00 54.63           H  
ATOM   2817 HG22 ILE A 180      15.938   6.399  13.315  1.00 54.63           H  
ATOM   2818 HG23 ILE A 180      14.503   6.668  12.274  1.00 54.63           H  
ATOM   2819  CD1 ILE A 180      12.355   5.577  13.574  1.00 54.63           C  
ATOM   2820 HD11 ILE A 180      11.769   6.483  13.424  1.00 54.63           H  
ATOM   2821 HD12 ILE A 180      12.805   5.268  12.631  1.00 54.63           H  
ATOM   2822 HD13 ILE A 180      11.691   4.781  13.914  1.00 54.63           H  
ATOM   2823  N   GLN A 181      15.865   9.771  15.328  1.00 60.06           N  
ATOM   2824  H   GLN A 181      14.892  10.019  15.437  1.00 60.06           H  
ATOM   2825  CA  GLN A 181      16.787  10.863  15.044  1.00 60.06           C  
ATOM   2826  HA  GLN A 181      17.333  10.605  14.136  1.00 60.06           H  
ATOM   2827  C   GLN A 181      17.804  11.019  16.179  1.00 60.06           C  
ATOM   2828  CB  GLN A 181      15.972  12.127  14.741  1.00 60.06           C  
ATOM   2829  HB2 GLN A 181      15.213  11.848  14.010  1.00 60.06           H  
ATOM   2830  HB3 GLN A 181      15.475  12.485  15.642  1.00 60.06           H  
ATOM   2831  O   GLN A 181      19.005  11.007  15.914  1.00 60.06           O  
ATOM   2832  CG  GLN A 181      16.816  13.257  14.137  1.00 60.06           C  
ATOM   2833  HG2 GLN A 181      17.369  13.749  14.938  1.00 60.06           H  
ATOM   2834  HG3 GLN A 181      17.533  12.842  13.429  1.00 60.06           H  
ATOM   2835  CD  GLN A 181      15.981  14.300  13.392  1.00 60.06           C  
ATOM   2836  NE2 GLN A 181      16.559  15.426  13.039  1.00 60.06           N  
ATOM   2837 HE21 GLN A 181      15.961  16.104  12.589  1.00 60.06           H  
ATOM   2838 HE22 GLN A 181      17.501  15.638  13.336  1.00 60.06           H  
ATOM   2839  OE1 GLN A 181      14.816  14.123  13.072  1.00 60.06           O  
ATOM   2840  N   LYS A 182      17.350  10.970  17.439  1.00 68.11           N  
ATOM   2841  H   LYS A 182      16.352  11.040  17.576  1.00 68.11           H  
ATOM   2842  CA  LYS A 182      18.206  10.890  18.634  1.00 68.11           C  
ATOM   2843  HA  LYS A 182      18.883  11.745  18.631  1.00 68.11           H  
ATOM   2844  C   LYS A 182      19.117   9.668  18.634  1.00 68.11           C  
ATOM   2845  CB  LYS A 182      17.358  10.948  19.915  1.00 68.11           C  
ATOM   2846  HB2 LYS A 182      16.479  10.313  19.804  1.00 68.11           H  
ATOM   2847  HB3 LYS A 182      17.948  10.575  20.752  1.00 68.11           H  
ATOM   2848  O   LYS A 182      20.278   9.794  19.000  1.00 68.11           O  
ATOM   2849  CG  LYS A 182      16.947  12.392  20.233  1.00 68.11           C  
ATOM   2850  HG2 LYS A 182      17.837  12.958  20.509  1.00 68.11           H  
ATOM   2851  HG3 LYS A 182      16.510  12.853  19.347  1.00 68.11           H  
ATOM   2852  CD  LYS A 182      15.926  12.456  21.374  1.00 68.11           C  
ATOM   2853  HD2 LYS A 182      15.010  11.974  21.034  1.00 68.11           H  
ATOM   2854  HD3 LYS A 182      16.309  11.945  22.257  1.00 68.11           H  
ATOM   2855  CE  LYS A 182      15.655  13.929  21.699  1.00 68.11           C  
ATOM   2856  HE2 LYS A 182      16.399  14.283  22.412  1.00 68.11           H  
ATOM   2857  HE3 LYS A 182      15.774  14.505  20.781  1.00 68.11           H  
ATOM   2858  NZ  LYS A 182      14.282  14.149  22.202  1.00 68.11           N  
ATOM   2859  HZ1 LYS A 182      14.151  15.117  22.461  1.00 68.11           H  
ATOM   2860  HZ2 LYS A 182      14.040  13.536  22.967  1.00 68.11           H  
ATOM   2861  HZ3 LYS A 182      13.638  14.009  21.436  1.00 68.11           H  
ATOM   2862  N   GLN A 183      18.644   8.509  18.171  1.00 61.06           N  
ATOM   2863  H   GLN A 183      17.668   8.445  17.919  1.00 61.06           H  
ATOM   2864  CA  GLN A 183      19.509   7.334  17.997  1.00 61.06           C  
ATOM   2865  HA  GLN A 183      20.122   7.219  18.891  1.00 61.06           H  
ATOM   2866  C   GLN A 183      20.508   7.474  16.837  1.00 61.06           C  
ATOM   2867  CB  GLN A 183      18.661   6.064  17.828  1.00 61.06           C  
ATOM   2868  HB2 GLN A 183      17.841   6.246  17.134  1.00 61.06           H  
ATOM   2869  HB3 GLN A 183      19.290   5.275  17.416  1.00 61.06           H  
ATOM   2870  O   GLN A 183      21.488   6.738  16.800  1.00 61.06           O  
ATOM   2871  CG  GLN A 183      18.117   5.570  19.175  1.00 61.06           C  
ATOM   2872  HG2 GLN A 183      17.408   6.290  19.585  1.00 61.06           H  
ATOM   2873  HG3 GLN A 183      18.949   5.484  19.874  1.00 61.06           H  
ATOM   2874  CD  GLN A 183      17.440   4.206  19.079  1.00 61.06           C  
ATOM   2875  NE2 GLN A 183      17.305   3.508  20.186  1.00 61.06           N  
ATOM   2876 HE21 GLN A 183      17.740   3.829  21.038  1.00 61.06           H  
ATOM   2877 HE22 GLN A 183      16.955   2.567  20.073  1.00 61.06           H  
ATOM   2878  OE1 GLN A 183      17.017   3.735  18.033  1.00 61.06           O  
ATOM   2879  N   SER A 184      20.287   8.396  15.896  1.00 54.03           N  
ATOM   2880  H   SER A 184      19.454   8.963  15.968  1.00 54.03           H  
ATOM   2881  CA  SER A 184      21.168   8.613  14.740  1.00 54.03           C  
ATOM   2882  HA  SER A 184      21.769   7.714  14.598  1.00 54.03           H  
ATOM   2883  C   SER A 184      22.182   9.751  14.903  1.00 54.03           C  
ATOM   2884  CB  SER A 184      20.343   8.777  13.462  1.00 54.03           C  
ATOM   2885  HB2 SER A 184      19.659   7.933  13.373  1.00 54.03           H  
ATOM   2886  HB3 SER A 184      21.012   8.769  12.602  1.00 54.03           H  
ATOM   2887  O   SER A 184      23.016   9.935  14.019  1.00 54.03           O  
ATOM   2888  OG  SER A 184      19.597   9.974  13.445  1.00 54.03           O  
ATOM   2889  HG  SER A 184      19.561  10.356  14.325  1.00 54.03           H  
ATOM   2890  N   HIS A 185      22.176  10.484  16.022  1.00 44.36           N  
ATOM   2891  H   HIS A 185      21.479  10.286  16.725  1.00 44.36           H  
ATOM   2892  CA  HIS A 185      23.054  11.645  16.258  1.00 44.36           C  
ATOM   2893  HA  HIS A 185      23.069  12.218  15.331  1.00 44.36           H  
ATOM   2894  C   HIS A 185      24.547  11.320  16.490  1.00 44.36           C  
ATOM   2895  CB  HIS A 185      22.439  12.559  17.337  1.00 44.36           C  
ATOM   2896  HB2 HIS A 185      23.182  13.282  17.676  1.00 44.36           H  
ATOM   2897  HB3 HIS A 185      22.141  11.961  18.198  1.00 44.36           H  
ATOM   2898  O   HIS A 185      25.262  12.093  17.114  1.00 44.36           O  
ATOM   2899  CG  HIS A 185      21.266  13.364  16.837  1.00 44.36           C  
ATOM   2900  CD2 HIS A 185      20.169  13.750  17.556  1.00 44.36           C  
ATOM   2901  HD2 HIS A 185      19.989  13.526  18.598  1.00 44.36           H  
ATOM   2902  ND1 HIS A 185      21.162  13.962  15.601  1.00 44.36           N  
ATOM   2903  HD1 HIS A 185      21.878  13.980  14.889  1.00 44.36           H  
ATOM   2904  CE1 HIS A 185      20.019  14.662  15.571  1.00 44.36           C  
ATOM   2905  HE1 HIS A 185      19.692  15.275  14.744  1.00 44.36           H  
ATOM   2906  NE2 HIS A 185      19.361  14.542  16.734  1.00 44.36           N  
ATOM   2907  N   GLY A 186      25.049  10.211  15.938  1.00 50.29           N  
ATOM   2908  H   GLY A 186      24.415   9.639  15.399  1.00 50.29           H  
ATOM   2909  CA  GLY A 186      26.485   9.947  15.807  1.00 50.29           C  
ATOM   2910  HA2 GLY A 186      26.652   8.875  15.913  1.00 50.29           H  
ATOM   2911  HA3 GLY A 186      27.032  10.449  16.605  1.00 50.29           H  
ATOM   2912  C   GLY A 186      27.100  10.381  14.469  1.00 50.29           C  
ATOM   2913  O   GLY A 186      28.320  10.469  14.381  1.00 50.29           O  
ATOM   2914  N   HIS A 187      26.311  10.666  13.425  1.00 45.01           N  
ATOM   2915  H   HIS A 187      25.308  10.592  13.523  1.00 45.01           H  
ATOM   2916  CA  HIS A 187      26.864  11.072  12.127  1.00 45.01           C  
ATOM   2917  HA  HIS A 187      27.861  11.480  12.297  1.00 45.01           H  
ATOM   2918  C   HIS A 187      26.099  12.233  11.494  1.00 45.01           C  
ATOM   2919  CB  HIS A 187      27.043   9.857  11.200  1.00 45.01           C  
ATOM   2920  HB2 HIS A 187      26.216   9.161  11.337  1.00 45.01           H  
ATOM   2921  HB3 HIS A 187      27.023  10.200  10.166  1.00 45.01           H  
ATOM   2922  O   HIS A 187      25.094  12.083  10.805  1.00 45.01           O  
ATOM   2923  CG  HIS A 187      28.363   9.144  11.404  1.00 45.01           C  
ATOM   2924  CD2 HIS A 187      28.602   7.802  11.283  1.00 45.01           C  
ATOM   2925  HD2 HIS A 187      27.870   7.047  11.037  1.00 45.01           H  
ATOM   2926  ND1 HIS A 187      29.572   9.734  11.711  1.00 45.01           N  
ATOM   2927  HD1 HIS A 187      29.698  10.679  12.046  1.00 45.01           H  
ATOM   2928  CE1 HIS A 187      30.505   8.775  11.783  1.00 45.01           C  
ATOM   2929  HE1 HIS A 187      31.534   8.929  12.073  1.00 45.01           H  
ATOM   2930  NE2 HIS A 187      29.964   7.578  11.517  1.00 45.01           N  
ATOM   2931  N   GLU A 188      26.636  13.417  11.753  1.00 41.61           N  
ATOM   2932  H   GLU A 188      27.434  13.441  12.370  1.00 41.61           H  
ATOM   2933  CA  GLU A 188      26.233  14.708  11.228  1.00 41.61           C  
ATOM   2934  HA  GLU A 188      25.149  14.744  11.118  1.00 41.61           H  
ATOM   2935  C   GLU A 188      26.907  14.950   9.865  1.00 41.61           C  
ATOM   2936  CB  GLU A 188      26.659  15.718  12.308  1.00 41.61           C  
ATOM   2937  HB2 GLU A 188      27.748  15.765  12.337  1.00 41.61           H  
ATOM   2938  HB3 GLU A 188      26.319  15.338  13.271  1.00 41.61           H  
ATOM   2939  O   GLU A 188      28.115  15.168   9.787  1.00 41.61           O  
ATOM   2940  CG  GLU A 188      26.089  17.128  12.161  1.00 41.61           C  
ATOM   2941  HG2 GLU A 188      26.476  17.576  11.246  1.00 41.61           H  
ATOM   2942  HG3 GLU A 188      25.005  17.055  12.070  1.00 41.61           H  
ATOM   2943  CD  GLU A 188      26.458  18.005  13.373  1.00 41.61           C  
ATOM   2944  OE1 GLU A 188      25.664  18.927  13.660  1.00 41.61           O  
ATOM   2945  OE2 GLU A 188      27.511  17.740  13.994  1.00 41.61           O  
ATOM   2946  N   ARG A 189      26.137  14.910   8.769  1.00 44.11           N  
ATOM   2947  H   ARG A 189      25.195  14.561   8.878  1.00 44.11           H  
ATOM   2948  CA  ARG A 189      26.430  15.665   7.538  1.00 44.11           C  
ATOM   2949  HA  ARG A 189      26.997  16.546   7.838  1.00 44.11           H  
ATOM   2950  C   ARG A 189      25.130  16.175   6.919  1.00 44.11           C  
ATOM   2951  CB  ARG A 189      27.283  14.885   6.516  1.00 44.11           C  
ATOM   2952  HB2 ARG A 189      27.156  15.358   5.542  1.00 44.11           H  
ATOM   2953  HB3 ARG A 189      26.934  13.855   6.441  1.00 44.11           H  
ATOM   2954  O   ARG A 189      24.161  15.439   6.754  1.00 44.11           O  
ATOM   2955  CG  ARG A 189      28.782  14.916   6.868  1.00 44.11           C  
ATOM   2956  HG2 ARG A 189      28.975  14.214   7.679  1.00 44.11           H  
ATOM   2957  HG3 ARG A 189      29.053  15.921   7.194  1.00 44.11           H  
ATOM   2958  CD  ARG A 189      29.677  14.536   5.686  1.00 44.11           C  
ATOM   2959  HD2 ARG A 189      29.414  15.164   4.834  1.00 44.11           H  
ATOM   2960  HD3 ARG A 189      29.496  13.492   5.430  1.00 44.11           H  
ATOM   2961  NE  ARG A 189      31.100  14.738   6.021  1.00 44.11           N  
ATOM   2962  HE  ARG A 189      31.296  15.051   6.961  1.00 44.11           H  
ATOM   2963  NH1 ARG A 189      31.985  14.150   3.986  1.00 44.11           N  
ATOM   2964 HH11 ARG A 189      31.053  13.947   3.656  1.00 44.11           H  
ATOM   2965 HH12 ARG A 189      32.784  14.041   3.378  1.00 44.11           H  
ATOM   2966  NH2 ARG A 189      33.342  14.836   5.620  1.00 44.11           N  
ATOM   2967 HH21 ARG A 189      34.130  14.725   4.998  1.00 44.11           H  
ATOM   2968 HH22 ARG A 189      33.494  15.176   6.559  1.00 44.11           H  
ATOM   2969  CZ  ARG A 189      32.132  14.574   5.211  1.00 44.11           C  
ATOM   2970  N   ALA A 190      25.144  17.467   6.618  1.00 42.00           N  
ATOM   2971  H   ALA A 190      26.012  17.957   6.781  1.00 42.00           H  
ATOM   2972  CA  ALA A 190      24.029  18.299   6.205  1.00 42.00           C  
ATOM   2973  HA  ALA A 190      23.265  18.261   6.981  1.00 42.00           H  
ATOM   2974  C   ALA A 190      23.389  17.879   4.866  1.00 42.00           C  
ATOM   2975  CB  ALA A 190      24.575  19.732   6.141  1.00 42.00           C  
ATOM   2976  HB1 ALA A 190      25.359  19.806   5.386  1.00 42.00           H  
ATOM   2977  HB2 ALA A 190      23.770  20.417   5.876  1.00 42.00           H  
ATOM   2978  HB3 ALA A 190      24.976  20.027   7.110  1.00 42.00           H  
ATOM   2979  O   ALA A 190      23.972  18.031   3.798  1.00 42.00           O  
ATOM   2980  N   SER A 191      22.146  17.410   4.940  1.00 46.63           N  
ATOM   2981  H   SER A 191      21.836  17.093   5.848  1.00 46.63           H  
ATOM   2982  CA  SER A 191      21.097  17.540   3.922  1.00 46.63           C  
ATOM   2983  HA  SER A 191      21.085  18.565   3.551  1.00 46.63           H  
ATOM   2984  C   SER A 191      19.796  17.251   4.673  1.00 46.63           C  
ATOM   2985  CB  SER A 191      21.340  16.593   2.726  1.00 46.63           C  
ATOM   2986  HB2 SER A 191      21.369  17.186   1.812  1.00 46.63           H  
ATOM   2987  HB3 SER A 191      22.309  16.105   2.834  1.00 46.63           H  
ATOM   2988  O   SER A 191      19.670  16.170   5.250  1.00 46.63           O  
ATOM   2989  OG  SER A 191      20.346  15.597   2.584  1.00 46.63           O  
ATOM   2990  HG  SER A 191      20.158  15.245   3.457  1.00 46.63           H  
ATOM   2991  N   GLY A 192      18.889  18.227   4.775  1.00 50.19           N  
ATOM   2992  H   GLY A 192      19.033  19.081   4.255  1.00 50.19           H  
ATOM   2993  CA  GLY A 192      17.707  18.134   5.639  1.00 50.19           C  
ATOM   2994  HA2 GLY A 192      17.039  18.972   5.438  1.00 50.19           H  
ATOM   2995  HA3 GLY A 192      18.028  18.196   6.679  1.00 50.19           H  
ATOM   2996  C   GLY A 192      16.930  16.836   5.379  1.00 50.19           C  
ATOM   2997  O   GLY A 192      16.531  16.610   4.236  1.00 50.19           O  
ATOM   2998  N   PRO A 193      16.747  15.955   6.382  1.00 51.06           N  
ATOM   2999  CA  PRO A 193      16.080  14.684   6.163  1.00 51.06           C  
ATOM   3000  HA  PRO A 193      16.585  14.128   5.373  1.00 51.06           H  
ATOM   3001  C   PRO A 193      14.642  14.974   5.745  1.00 51.06           C  
ATOM   3002  CB  PRO A 193      16.194  13.911   7.483  1.00 51.06           C  
ATOM   3003  HB2 PRO A 193      15.313  13.301   7.681  1.00 51.06           H  
ATOM   3004  HB3 PRO A 193      17.088  13.288   7.457  1.00 51.06           H  
ATOM   3005  O   PRO A 193      13.862  15.529   6.519  1.00 51.06           O  
ATOM   3006  CG  PRO A 193      16.374  15.008   8.533  1.00 51.06           C  
ATOM   3007  HG2 PRO A 193      15.398  15.382   8.842  1.00 51.06           H  
ATOM   3008  HG3 PRO A 193      16.936  14.654   9.397  1.00 51.06           H  
ATOM   3009  CD  PRO A 193      17.125  16.103   7.777  1.00 51.06           C  
ATOM   3010  HD2 PRO A 193      18.199  15.951   7.876  1.00 51.06           H  
ATOM   3011  HD3 PRO A 193      16.841  17.081   8.167  1.00 51.06           H  
ATOM   3012  N   ILE A 194      14.291  14.602   4.512  1.00 52.96           N  
ATOM   3013  H   ILE A 194      15.012  14.264   3.891  1.00 52.96           H  
ATOM   3014  CA  ILE A 194      12.893  14.487   4.099  1.00 52.96           C  
ATOM   3015  HA  ILE A 194      12.445  15.480   4.060  1.00 52.96           H  
ATOM   3016  C   ILE A 194      12.217  13.666   5.190  1.00 52.96           C  
ATOM   3017  CB  ILE A 194      12.773  13.812   2.713  1.00 52.96           C  
ATOM   3018  HB  ILE A 194      13.316  12.867   2.743  1.00 52.96           H  
ATOM   3019  O   ILE A 194      12.668  12.560   5.505  1.00 52.96           O  
ATOM   3020  CG1 ILE A 194      13.414  14.716   1.634  1.00 52.96           C  
ATOM   3021 HG12 ILE A 194      14.416  15.006   1.951  1.00 52.96           H  
ATOM   3022 HG13 ILE A 194      12.825  15.626   1.524  1.00 52.96           H  
ATOM   3023  CG2 ILE A 194      11.300  13.508   2.368  1.00 52.96           C  
ATOM   3024 HG21 ILE A 194      10.722  14.431   2.330  1.00 52.96           H  
ATOM   3025 HG22 ILE A 194      10.861  12.835   3.104  1.00 52.96           H  
ATOM   3026 HG23 ILE A 194      11.235  13.007   1.402  1.00 52.96           H  
ATOM   3027  CD1 ILE A 194      13.558  14.045   0.263  1.00 52.96           C  
ATOM   3028 HD11 ILE A 194      14.090  13.099   0.363  1.00 52.96           H  
ATOM   3029 HD12 ILE A 194      14.126  14.700  -0.399  1.00 52.96           H  
ATOM   3030 HD13 ILE A 194      12.580  13.869  -0.185  1.00 52.96           H  
ATOM   3031  N   SER A 195      11.183  14.227   5.817  1.00 66.35           N  
ATOM   3032  H   SER A 195      10.871  15.149   5.546  1.00 66.35           H  
ATOM   3033  CA  SER A 195      10.428  13.501   6.822  1.00 66.35           C  
ATOM   3034  HA  SER A 195      11.131  13.124   7.565  1.00 66.35           H  
ATOM   3035  C   SER A 195       9.789  12.309   6.115  1.00 66.35           C  
ATOM   3036  CB  SER A 195       9.444  14.417   7.565  1.00 66.35           C  
ATOM   3037  HB2 SER A 195       8.905  13.840   8.317  1.00 66.35           H  
ATOM   3038  HB3 SER A 195      10.016  15.191   8.075  1.00 66.35           H  
ATOM   3039  O   SER A 195       8.778  12.421   5.425  1.00 66.35           O  
ATOM   3040  OG  SER A 195       8.515  15.037   6.697  1.00 66.35           O  
ATOM   3041  HG  SER A 195       8.145  15.804   7.140  1.00 66.35           H  
ATOM   3042  N   VAL A 196      10.423  11.148   6.283  1.00 62.76           N  
ATOM   3043  H   VAL A 196      11.359  11.212   6.658  1.00 62.76           H  
ATOM   3044  CA  VAL A 196      10.000   9.845   5.762  1.00 62.76           C  
ATOM   3045  HA  VAL A 196      10.233   9.809   4.698  1.00 62.76           H  
ATOM   3046  C   VAL A 196       8.482   9.611   5.892  1.00 62.76           C  
ATOM   3047  CB  VAL A 196      10.806   8.734   6.467  1.00 62.76           C  
ATOM   3048  HB  VAL A 196      10.641   8.799   7.542  1.00 62.76           H  
ATOM   3049  O   VAL A 196       7.908   9.078   4.944  1.00 62.76           O  
ATOM   3050  CG1 VAL A 196      10.399   7.332   6.019  1.00 62.76           C  
ATOM   3051 HG11 VAL A 196      10.547   7.223   4.945  1.00 62.76           H  
ATOM   3052 HG12 VAL A 196       9.354   7.138   6.260  1.00 62.76           H  
ATOM   3053 HG13 VAL A 196      11.005   6.603   6.557  1.00 62.76           H  
ATOM   3054  CG2 VAL A 196      12.314   8.882   6.209  1.00 62.76           C  
ATOM   3055 HG21 VAL A 196      12.858   8.072   6.696  1.00 62.76           H  
ATOM   3056 HG22 VAL A 196      12.513   8.849   5.138  1.00 62.76           H  
ATOM   3057 HG23 VAL A 196      12.687   9.826   6.606  1.00 62.76           H  
ATOM   3058  N   PRO A 197       7.787  10.051   6.971  1.00 70.40           N  
ATOM   3059  CA  PRO A 197       6.336   9.893   7.065  1.00 70.40           C  
ATOM   3060  HA  PRO A 197       6.098   8.829   7.046  1.00 70.40           H  
ATOM   3061  C   PRO A 197       5.550  10.585   5.942  1.00 70.40           C  
ATOM   3062  CB  PRO A 197       5.940  10.471   8.429  1.00 70.40           C  
ATOM   3063  HB2 PRO A 197       5.127   9.903   8.883  1.00 70.40           H  
ATOM   3064  HB3 PRO A 197       5.653  11.517   8.327  1.00 70.40           H  
ATOM   3065  O   PRO A 197       4.551  10.044   5.483  1.00 70.40           O  
ATOM   3066  CG  PRO A 197       7.216  10.385   9.257  1.00 70.40           C  
ATOM   3067  HG2 PRO A 197       7.234  11.137  10.045  1.00 70.40           H  
ATOM   3068  HG3 PRO A 197       7.320   9.382   9.672  1.00 70.40           H  
ATOM   3069  CD  PRO A 197       8.294  10.623   8.215  1.00 70.40           C  
ATOM   3070  HD2 PRO A 197       8.412  11.702   8.108  1.00 70.40           H  
ATOM   3071  HD3 PRO A 197       9.229  10.164   8.536  1.00 70.40           H  
ATOM   3072  N   THR A 198       5.994  11.755   5.474  1.00 78.78           N  
ATOM   3073  H   THR A 198       6.865  12.128   5.825  1.00 78.78           H  
ATOM   3074  CA  THR A 198       5.245  12.555   4.489  1.00 78.78           C  
ATOM   3075  HA  THR A 198       4.188  12.540   4.754  1.00 78.78           H  
ATOM   3076  C   THR A 198       5.375  11.975   3.086  1.00 78.78           C  
ATOM   3077  CB  THR A 198       5.716  14.018   4.474  1.00 78.78           C  
ATOM   3078  HB  THR A 198       6.672  14.087   3.956  1.00 78.78           H  
ATOM   3079  O   THR A 198       4.404  11.937   2.333  1.00 78.78           O  
ATOM   3080  CG2 THR A 198       4.706  14.936   3.785  1.00 78.78           C  
ATOM   3081 HG21 THR A 198       4.596  14.657   2.737  1.00 78.78           H  
ATOM   3082 HG22 THR A 198       3.739  14.862   4.282  1.00 78.78           H  
ATOM   3083 HG23 THR A 198       5.057  15.966   3.838  1.00 78.78           H  
ATOM   3084  OG1 THR A 198       5.893  14.498   5.788  1.00 78.78           O  
ATOM   3085  HG1 THR A 198       6.839  14.513   5.951  1.00 78.78           H  
ATOM   3086  N   ALA A 199       6.563  11.472   2.739  1.00 85.91           N  
ATOM   3087  H   ALA A 199       7.316  11.492   3.411  1.00 85.91           H  
ATOM   3088  CA  ALA A 199       6.811  10.897   1.421  1.00 85.91           C  
ATOM   3089  HA  ALA A 199       6.512  11.620   0.662  1.00 85.91           H  
ATOM   3090  C   ALA A 199       5.993   9.617   1.178  1.00 85.91           C  
ATOM   3091  CB  ALA A 199       8.314  10.649   1.286  1.00 85.91           C  
ATOM   3092  HB1 ALA A 199       8.864  11.576   1.446  1.00 85.91           H  
ATOM   3093  HB2 ALA A 199       8.520  10.291   0.277  1.00 85.91           H  
ATOM   3094  HB3 ALA A 199       8.642   9.900   2.007  1.00 85.91           H  
ATOM   3095  O   ALA A 199       5.620   9.331   0.044  1.00 85.91           O  
ATOM   3096  N   LEU A 200       5.661   8.878   2.243  1.00 92.11           N  
ATOM   3097  H   LEU A 200       5.979   9.190   3.149  1.00 92.11           H  
ATOM   3098  CA  LEU A 200       4.894   7.630   2.185  1.00 92.11           C  
ATOM   3099  HA  LEU A 200       5.233   7.067   1.316  1.00 92.11           H  
ATOM   3100  C   LEU A 200       3.389   7.812   1.952  1.00 92.11           C  
ATOM   3101  CB  LEU A 200       5.176   6.811   3.458  1.00 92.11           C  
ATOM   3102  HB2 LEU A 200       4.472   5.981   3.518  1.00 92.11           H  
ATOM   3103  HB3 LEU A 200       5.006   7.448   4.327  1.00 92.11           H  
ATOM   3104  O   LEU A 200       2.687   6.805   1.841  1.00 92.11           O  
ATOM   3105  CG  LEU A 200       6.600   6.236   3.518  1.00 92.11           C  
ATOM   3106  HG  LEU A 200       7.335   7.032   3.394  1.00 92.11           H  
ATOM   3107  CD1 LEU A 200       6.829   5.568   4.875  1.00 92.11           C  
ATOM   3108 HD11 LEU A 200       6.705   6.309   5.664  1.00 92.11           H  
ATOM   3109 HD12 LEU A 200       7.843   5.171   4.924  1.00 92.11           H  
ATOM   3110 HD13 LEU A 200       6.110   4.762   5.020  1.00 92.11           H  
ATOM   3111  CD2 LEU A 200       6.820   5.194   2.419  1.00 92.11           C  
ATOM   3112 HD21 LEU A 200       6.787   5.663   1.436  1.00 92.11           H  
ATOM   3113 HD22 LEU A 200       7.807   4.744   2.528  1.00 92.11           H  
ATOM   3114 HD23 LEU A 200       6.054   4.421   2.482  1.00 92.11           H  
ATOM   3115  N   GLY A 201       2.905   9.053   1.819  1.00 92.20           N  
ATOM   3116  H   GLY A 201       3.549   9.825   1.920  1.00 92.20           H  
ATOM   3117  CA  GLY A 201       1.498   9.377   1.567  1.00 92.20           C  
ATOM   3118  HA2 GLY A 201       0.940   9.292   2.500  1.00 92.20           H  
ATOM   3119  HA3 GLY A 201       1.426  10.407   1.218  1.00 92.20           H  
ATOM   3120  C   GLY A 201       0.832   8.466   0.526  1.00 92.20           C  
ATOM   3121  O   GLY A 201      -0.102   7.755   0.889  1.00 92.20           O  
ATOM   3122  N   PRO A 202       1.358   8.349  -0.711  1.00 94.88           N  
ATOM   3123  CA  PRO A 202       0.728   7.536  -1.752  1.00 94.88           C  
ATOM   3124  HA  PRO A 202      -0.273   7.928  -1.931  1.00 94.88           H  
ATOM   3125  C   PRO A 202       0.612   6.042  -1.411  1.00 94.88           C  
ATOM   3126  CB  PRO A 202       1.584   7.749  -3.006  1.00 94.88           C  
ATOM   3127  HB2 PRO A 202       2.335   6.964  -3.093  1.00 94.88           H  
ATOM   3128  HB3 PRO A 202       0.960   7.787  -3.899  1.00 94.88           H  
ATOM   3129  O   PRO A 202      -0.339   5.383  -1.834  1.00 94.88           O  
ATOM   3130  CG  PRO A 202       2.281   9.086  -2.767  1.00 94.88           C  
ATOM   3131  HG2 PRO A 202       1.618   9.902  -3.055  1.00 94.88           H  
ATOM   3132  HG3 PRO A 202       3.228   9.153  -3.302  1.00 94.88           H  
ATOM   3133  CD  PRO A 202       2.481   9.100  -1.256  1.00 94.88           C  
ATOM   3134  HD2 PRO A 202       3.411   8.587  -1.008  1.00 94.88           H  
ATOM   3135  HD3 PRO A 202       2.506  10.127  -0.891  1.00 94.88           H  
ATOM   3136  N   ILE A 203       1.559   5.492  -0.639  1.00 96.10           N  
ATOM   3137  H   ILE A 203       2.245   6.103  -0.220  1.00 96.10           H  
ATOM   3138  CA  ILE A 203       1.485   4.099  -0.172  1.00 96.10           C  
ATOM   3139  HA  ILE A 203       1.135   3.476  -0.995  1.00 96.10           H  
ATOM   3140  C   ILE A 203       0.445   3.975   0.945  1.00 96.10           C  
ATOM   3141  CB  ILE A 203       2.865   3.557   0.271  1.00 96.10           C  
ATOM   3142  HB  ILE A 203       3.259   4.191   1.065  1.00 96.10           H  
ATOM   3143  O   ILE A 203      -0.306   3.002   0.958  1.00 96.10           O  
ATOM   3144  CG1 ILE A 203       3.849   3.564  -0.921  1.00 96.10           C  
ATOM   3145 HG12 ILE A 203       3.947   4.582  -1.300  1.00 96.10           H  
ATOM   3146 HG13 ILE A 203       3.440   2.949  -1.722  1.00 96.10           H  
ATOM   3147  CG2 ILE A 203       2.727   2.117   0.811  1.00 96.10           C  
ATOM   3148 HG21 ILE A 203       3.668   1.771   1.239  1.00 96.10           H  
ATOM   3149 HG22 ILE A 203       1.990   2.057   1.612  1.00 96.10           H  
ATOM   3150 HG23 ILE A 203       2.415   1.443   0.013  1.00 96.10           H  
ATOM   3151  CD1 ILE A 203       5.259   3.052  -0.592  1.00 96.10           C  
ATOM   3152 HD11 ILE A 203       5.734   3.708   0.138  1.00 96.10           H  
ATOM   3153 HD12 ILE A 203       5.849   3.028  -1.508  1.00 96.10           H  
ATOM   3154 HD13 ILE A 203       5.237   2.034  -0.204  1.00 96.10           H  
ATOM   3155  N   GLN A 204       0.361   4.955   1.848  1.00 95.10           N  
ATOM   3156  H   GLN A 204       0.987   5.744   1.780  1.00 95.10           H  
ATOM   3157  CA  GLN A 204      -0.673   4.984   2.881  1.00 95.10           C  
ATOM   3158  HA  GLN A 204      -0.627   4.046   3.434  1.00 95.10           H  
ATOM   3159  C   GLN A 204      -2.074   5.081   2.261  1.00 95.10           C  
ATOM   3160  CB  GLN A 204      -0.399   6.137   3.860  1.00 95.10           C  
ATOM   3161  HB2 GLN A 204       0.624   6.060   4.228  1.00 95.10           H  
ATOM   3162  HB3 GLN A 204      -0.502   7.090   3.342  1.00 95.10           H  
ATOM   3163  O   GLN A 204      -2.956   4.324   2.644  1.00 95.10           O  
ATOM   3164  CG  GLN A 204      -1.364   6.127   5.057  1.00 95.10           C  
ATOM   3165  HG2 GLN A 204      -1.156   6.995   5.684  1.00 95.10           H  
ATOM   3166  HG3 GLN A 204      -2.391   6.219   4.704  1.00 95.10           H  
ATOM   3167  CD  GLN A 204      -1.229   4.879   5.926  1.00 95.10           C  
ATOM   3168  NE2 GLN A 204      -2.319   4.235   6.279  1.00 95.10           N  
ATOM   3169 HE21 GLN A 204      -3.235   4.469   5.922  1.00 95.10           H  
ATOM   3170 HE22 GLN A 204      -2.226   3.473   6.934  1.00 95.10           H  
ATOM   3171  OE1 GLN A 204      -0.135   4.461   6.283  1.00 95.10           O  
ATOM   3172  N   ASP A 205      -2.271   5.922   1.243  1.00 94.68           N  
ATOM   3173  H   ASP A 205      -1.524   6.557   1.000  1.00 94.68           H  
ATOM   3174  CA  ASP A 205      -3.546   6.019   0.521  1.00 94.68           C  
ATOM   3175  HA  ASP A 205      -4.341   6.279   1.219  1.00 94.68           H  
ATOM   3176  C   ASP A 205      -3.925   4.702  -0.180  1.00 94.68           C  
ATOM   3177  CB  ASP A 205      -3.444   7.105  -0.549  1.00 94.68           C  
ATOM   3178  HB2 ASP A 205      -4.366   7.109  -1.130  1.00 94.68           H  
ATOM   3179  HB3 ASP A 205      -2.632   6.858  -1.234  1.00 94.68           H  
ATOM   3180  O   ASP A 205      -5.098   4.319  -0.243  1.00 94.68           O  
ATOM   3181  CG  ASP A 205      -3.228   8.510   0.001  1.00 94.68           C  
ATOM   3182  OD1 ASP A 205      -4.195   9.117   0.505  1.00 94.68           O  
ATOM   3183  OD2 ASP A 205      -2.211   9.134  -0.364  1.00 94.68           O  
ATOM   3184  N   ALA A 206      -2.933   3.990  -0.719  1.00 96.69           N  
ATOM   3185  H   ALA A 206      -1.997   4.369  -0.688  1.00 96.69           H  
ATOM   3186  CA  ALA A 206      -3.133   2.665  -1.288  1.00 96.69           C  
ATOM   3187  HA  ALA A 206      -3.970   2.706  -1.986  1.00 96.69           H  
ATOM   3188  C   ALA A 206      -3.499   1.634  -0.209  1.00 96.69           C  
ATOM   3189  CB  ALA A 206      -1.883   2.280  -2.076  1.00 96.69           C  
ATOM   3190  HB1 ALA A 206      -1.776   2.959  -2.923  1.00 96.69           H  
ATOM   3191  HB2 ALA A 206      -0.998   2.351  -1.444  1.00 96.69           H  
ATOM   3192  HB3 ALA A 206      -1.981   1.256  -2.436  1.00 96.69           H  
ATOM   3193  O   ALA A 206      -4.448   0.879  -0.409  1.00 96.69           O  
ATOM   3194  N   CYS A 207      -2.822   1.648   0.943  1.00 96.05           N  
ATOM   3195  H   CYS A 207      -2.063   2.307   1.042  1.00 96.05           H  
ATOM   3196  CA  CYS A 207      -3.154   0.812   2.099  1.00 96.05           C  
ATOM   3197  HA  CYS A 207      -3.078  -0.237   1.814  1.00 96.05           H  
ATOM   3198  C   CYS A 207      -4.594   1.069   2.573  1.00 96.05           C  
ATOM   3199  CB  CYS A 207      -2.141   1.099   3.218  1.00 96.05           C  
ATOM   3200  HB2 CYS A 207      -1.126   1.059   2.821  1.00 96.05           H  
ATOM   3201  HB3 CYS A 207      -2.318   2.096   3.622  1.00 96.05           H  
ATOM   3202  O   CYS A 207      -5.383   0.134   2.701  1.00 96.05           O  
ATOM   3203  SG  CYS A 207      -2.315  -0.121   4.552  1.00 96.05           S  
ATOM   3204  HG  CYS A 207      -2.044   0.714   5.558  1.00 96.05           H  
ATOM   3205  N   ASP A 208      -4.982   2.337   2.723  1.00 94.87           N  
ATOM   3206  H   ASP A 208      -4.275   3.058   2.689  1.00 94.87           H  
ATOM   3207  CA  ASP A 208      -6.343   2.749   3.075  1.00 94.87           C  
ATOM   3208  HA  ASP A 208      -6.610   2.326   4.043  1.00 94.87           H  
ATOM   3209  C   ASP A 208      -7.365   2.257   2.039  1.00 94.87           C  
ATOM   3210  CB  ASP A 208      -6.408   4.284   3.166  1.00 94.87           C  
ATOM   3211  HB2 ASP A 208      -5.929   4.723   2.291  1.00 94.87           H  
ATOM   3212  HB3 ASP A 208      -7.458   4.576   3.142  1.00 94.87           H  
ATOM   3213  O   ASP A 208      -8.461   1.822   2.392  1.00 94.87           O  
ATOM   3214  CG  ASP A 208      -5.794   4.894   4.433  1.00 94.87           C  
ATOM   3215  OD1 ASP A 208      -5.105   4.188   5.201  1.00 94.87           O  
ATOM   3216  OD2 ASP A 208      -6.107   6.079   4.688  1.00 94.87           O  
ATOM   3217  N   THR A 209      -7.004   2.273   0.751  1.00 95.84           N  
ATOM   3218  H   THR A 209      -6.092   2.645   0.528  1.00 95.84           H  
ATOM   3219  CA  THR A 209      -7.848   1.728  -0.321  1.00 95.84           C  
ATOM   3220  HA  THR A 209      -8.831   2.194  -0.247  1.00 95.84           H  
ATOM   3221  C   THR A 209      -8.054   0.222  -0.162  1.00 95.84           C  
ATOM   3222  CB  THR A 209      -7.282   2.051  -1.714  1.00 95.84           C  
ATOM   3223  HB  THR A 209      -6.303   1.590  -1.841  1.00 95.84           H  
ATOM   3224  O   THR A 209      -9.192  -0.234  -0.281  1.00 95.84           O  
ATOM   3225  CG2 THR A 209      -8.199   1.568  -2.842  1.00 95.84           C  
ATOM   3226 HG21 THR A 209      -7.812   1.922  -3.797  1.00 95.84           H  
ATOM   3227 HG22 THR A 209      -8.220   0.478  -2.864  1.00 95.84           H  
ATOM   3228 HG23 THR A 209      -9.208   1.950  -2.690  1.00 95.84           H  
ATOM   3229  OG1 THR A 209      -7.158   3.448  -1.877  1.00 95.84           O  
ATOM   3230  HG1 THR A 209      -6.502   3.758  -1.249  1.00 95.84           H  
ATOM   3231  N   VAL A 210      -7.000  -0.545   0.150  1.00 96.66           N  
ATOM   3232  H   VAL A 210      -6.097  -0.104   0.253  1.00 96.66           H  
ATOM   3233  CA  VAL A 210      -7.110  -1.985   0.452  1.00 96.66           C  
ATOM   3234  HA  VAL A 210      -7.558  -2.491  -0.404  1.00 96.66           H  
ATOM   3235  C   VAL A 210      -8.028  -2.203   1.648  1.00 96.66           C  
ATOM   3236  CB  VAL A 210      -5.741  -2.640   0.734  1.00 96.66           C  
ATOM   3237  HB  VAL A 210      -5.253  -2.135   1.567  1.00 96.66           H  
ATOM   3238  O   VAL A 210      -8.960  -2.999   1.562  1.00 96.66           O  
ATOM   3239  CG1 VAL A 210      -5.861  -4.127   1.099  1.00 96.66           C  
ATOM   3240 HG11 VAL A 210      -6.306  -4.683   0.274  1.00 96.66           H  
ATOM   3241 HG12 VAL A 210      -6.465  -4.262   1.996  1.00 96.66           H  
ATOM   3242 HG13 VAL A 210      -4.872  -4.537   1.306  1.00 96.66           H  
ATOM   3243  CG2 VAL A 210      -4.825  -2.553  -0.484  1.00 96.66           C  
ATOM   3244 HG21 VAL A 210      -5.348  -2.899  -1.375  1.00 96.66           H  
ATOM   3245 HG22 VAL A 210      -3.950  -3.182  -0.325  1.00 96.66           H  
ATOM   3246 HG23 VAL A 210      -4.490  -1.526  -0.631  1.00 96.66           H  
ATOM   3247  N   MET A 211      -7.820  -1.460   2.738  1.00 94.70           N  
ATOM   3248  H   MET A 211      -7.038  -0.821   2.740  1.00 94.70           H  
ATOM   3249  CA  MET A 211      -8.634  -1.580   3.950  1.00 94.70           C  
ATOM   3250  HA  MET A 211      -8.566  -2.603   4.318  1.00 94.70           H  
ATOM   3251  C   MET A 211     -10.106  -1.309   3.673  1.00 94.70           C  
ATOM   3252  CB  MET A 211      -8.139  -0.618   5.037  1.00 94.70           C  
ATOM   3253  HB2 MET A 211      -8.843  -0.629   5.869  1.00 94.70           H  
ATOM   3254  HB3 MET A 211      -8.087   0.397   4.643  1.00 94.70           H  
ATOM   3255  O   MET A 211     -10.954  -2.083   4.105  1.00 94.70           O  
ATOM   3256  CG  MET A 211      -6.769  -1.018   5.569  1.00 94.70           C  
ATOM   3257  HG2 MET A 211      -6.055  -1.016   4.746  1.00 94.70           H  
ATOM   3258  HG3 MET A 211      -6.443  -0.273   6.295  1.00 94.70           H  
ATOM   3259  SD  MET A 211      -6.728  -2.645   6.356  1.00 94.70           S  
ATOM   3260  CE  MET A 211      -4.935  -2.786   6.394  1.00 94.70           C  
ATOM   3261  HE1 MET A 211      -4.666  -3.741   6.844  1.00 94.70           H  
ATOM   3262  HE2 MET A 211      -4.516  -1.959   6.967  1.00 94.70           H  
ATOM   3263  HE3 MET A 211      -4.542  -2.747   5.378  1.00 94.70           H  
ATOM   3264  N   ASN A 212     -10.418  -0.261   2.911  1.00 93.85           N  
ATOM   3265  H   ASN A 212      -9.680   0.364   2.621  1.00 93.85           H  
ATOM   3266  CA  ASN A 212     -11.795   0.040   2.531  1.00 93.85           C  
ATOM   3267  HA  ASN A 212     -12.404   0.121   3.432  1.00 93.85           H  
ATOM   3268  C   ASN A 212     -12.405  -1.099   1.702  1.00 93.85           C  
ATOM   3269  CB  ASN A 212     -11.834   1.391   1.803  1.00 93.85           C  
ATOM   3270  HB2 ASN A 212     -11.133   1.373   0.969  1.00 93.85           H  
ATOM   3271  HB3 ASN A 212     -12.838   1.551   1.411  1.00 93.85           H  
ATOM   3272  O   ASN A 212     -13.503  -1.547   2.010  1.00 93.85           O  
ATOM   3273  CG  ASN A 212     -11.509   2.560   2.719  1.00 93.85           C  
ATOM   3274  ND2 ASN A 212     -11.024   3.649   2.170  1.00 93.85           N  
ATOM   3275 HD21 ASN A 212     -10.758   3.635   1.195  1.00 93.85           H  
ATOM   3276 HD22 ASN A 212     -10.718   4.351   2.827  1.00 93.85           H  
ATOM   3277  OD1 ASN A 212     -11.673   2.530   3.928  1.00 93.85           O  
ATOM   3278  N   CYS A 213     -11.668  -1.653   0.734  1.00 95.12           N  
ATOM   3279  H   CYS A 213     -10.740  -1.294   0.561  1.00 95.12           H  
ATOM   3280  CA  CYS A 213     -12.152  -2.785  -0.064  1.00 95.12           C  
ATOM   3281  HA  CYS A 213     -13.108  -2.518  -0.514  1.00 95.12           H  
ATOM   3282  C   CYS A 213     -12.392  -4.046   0.779  1.00 95.12           C  
ATOM   3283  CB  CYS A 213     -11.142  -3.098  -1.173  1.00 95.12           C  
ATOM   3284  HB2 CYS A 213     -11.469  -3.987  -1.714  1.00 95.12           H  
ATOM   3285  HB3 CYS A 213     -10.166  -3.293  -0.730  1.00 95.12           H  
ATOM   3286  O   CYS A 213     -13.367  -4.763   0.558  1.00 95.12           O  
ATOM   3287  SG  CYS A 213     -11.019  -1.711  -2.328  1.00 95.12           S  
ATOM   3288  HG  CYS A 213     -10.426  -0.886  -1.461  1.00 95.12           H  
ATOM   3289  N   VAL A 214     -11.515  -4.321   1.749  1.00 94.71           N  
ATOM   3290  H   VAL A 214     -10.711  -3.718   1.852  1.00 94.71           H  
ATOM   3291  CA  VAL A 214     -11.668  -5.451   2.674  1.00 94.71           C  
ATOM   3292  HA  VAL A 214     -11.891  -6.348   2.097  1.00 94.71           H  
ATOM   3293  C   VAL A 214     -12.862  -5.221   3.599  1.00 94.71           C  
ATOM   3294  CB  VAL A 214     -10.363  -5.705   3.453  1.00 94.71           C  
ATOM   3295  HB  VAL A 214     -10.041  -4.781   3.934  1.00 94.71           H  
ATOM   3296  O   VAL A 214     -13.671  -6.126   3.772  1.00 94.71           O  
ATOM   3297  CG1 VAL A 214     -10.526  -6.785   4.530  1.00 94.71           C  
ATOM   3298 HG11 VAL A 214      -9.561  -6.981   4.997  1.00 94.71           H  
ATOM   3299 HG12 VAL A 214     -11.216  -6.449   5.304  1.00 94.71           H  
ATOM   3300 HG13 VAL A 214     -10.901  -7.706   4.084  1.00 94.71           H  
ATOM   3301  CG2 VAL A 214      -9.254  -6.188   2.508  1.00 94.71           C  
ATOM   3302 HG21 VAL A 214      -9.095  -5.480   1.695  1.00 94.71           H  
ATOM   3303 HG22 VAL A 214      -9.526  -7.151   2.075  1.00 94.71           H  
ATOM   3304 HG23 VAL A 214      -8.318  -6.289   3.058  1.00 94.71           H  
ATOM   3305  N   MET A 215     -13.029  -4.015   4.145  1.00 90.86           N  
ATOM   3306  H   MET A 215     -12.345  -3.299   3.946  1.00 90.86           H  
ATOM   3307  CA  MET A 215     -14.161  -3.665   5.010  1.00 90.86           C  
ATOM   3308  HA  MET A 215     -14.249  -4.415   5.796  1.00 90.86           H  
ATOM   3309  C   MET A 215     -15.499  -3.642   4.269  1.00 90.86           C  
ATOM   3310  CB  MET A 215     -13.933  -2.294   5.657  1.00 90.86           C  
ATOM   3311  HB2 MET A 215     -13.672  -1.572   4.884  1.00 90.86           H  
ATOM   3312  HB3 MET A 215     -14.861  -1.969   6.127  1.00 90.86           H  
ATOM   3313  O   MET A 215     -16.528  -3.928   4.877  1.00 90.86           O  
ATOM   3314  CG  MET A 215     -12.850  -2.325   6.741  1.00 90.86           C  
ATOM   3315  HG2 MET A 215     -13.090  -3.129   7.437  1.00 90.86           H  
ATOM   3316  HG3 MET A 215     -11.883  -2.554   6.295  1.00 90.86           H  
ATOM   3317  SD  MET A 215     -12.710  -0.790   7.702  1.00 90.86           S  
ATOM   3318  CE  MET A 215     -12.260   0.390   6.397  1.00 90.86           C  
ATOM   3319  HE1 MET A 215     -11.324   0.087   5.926  1.00 90.86           H  
ATOM   3320  HE2 MET A 215     -12.147   1.387   6.823  1.00 90.86           H  
ATOM   3321  HE3 MET A 215     -13.047   0.435   5.644  1.00 90.86           H  
ATOM   3322  N   ASP A 216     -15.516  -3.326   2.977  1.00 91.90           N  
ATOM   3323  H   ASP A 216     -14.675  -2.957   2.555  1.00 91.90           H  
ATOM   3324  CA  ASP A 216     -16.729  -3.356   2.158  1.00 91.90           C  
ATOM   3325  HA  ASP A 216     -17.542  -2.885   2.711  1.00 91.90           H  
ATOM   3326  C   ASP A 216     -17.208  -4.781   1.865  1.00 91.90           C  
ATOM   3327  CB  ASP A 216     -16.512  -2.551   0.869  1.00 91.90           C  
ATOM   3328  HB2 ASP A 216     -15.567  -2.843   0.410  1.00 91.90           H  
ATOM   3329  HB3 ASP A 216     -17.311  -2.791   0.168  1.00 91.90           H  
ATOM   3330  O   ASP A 216     -18.383  -4.981   1.553  1.00 91.90           O  
ATOM   3331  CG  ASP A 216     -16.540  -1.034   1.099  1.00 91.90           C  
ATOM   3332  OD1 ASP A 216     -17.127  -0.607   2.126  1.00 91.90           O  
ATOM   3333  OD2 ASP A 216     -16.044  -0.317   0.201  1.00 91.90           O  
ATOM   3334  N   ASN A 217     -16.348  -5.791   2.030  1.00 91.63           N  
ATOM   3335  H   ASN A 217     -15.405  -5.586   2.330  1.00 91.63           H  
ATOM   3336  CA  ASN A 217     -16.750  -7.177   1.862  1.00 91.63           C  
ATOM   3337  HA  ASN A 217     -17.411  -7.201   0.995  1.00 91.63           H  
ATOM   3338  C   ASN A 217     -17.512  -7.683   3.108  1.00 91.63           C  
ATOM   3339  CB  ASN A 217     -15.530  -8.033   1.505  1.00 91.63           C  
ATOM   3340  HB2 ASN A 217     -14.900  -8.180   2.383  1.00 91.63           H  
ATOM   3341  HB3 ASN A 217     -14.941  -7.513   0.749  1.00 91.63           H  
ATOM   3342  O   ASN A 217     -16.923  -7.788   4.191  1.00 91.63           O  
ATOM   3343  CG  ASN A 217     -15.962  -9.382   0.964  1.00 91.63           C  
ATOM   3344  ND2 ASN A 217     -15.431  -9.797  -0.158  1.00 91.63           N  
ATOM   3345 HD21 ASN A 217     -15.752 -10.681  -0.526  1.00 91.63           H  
ATOM   3346 HD22 ASN A 217     -14.746  -9.224  -0.630  1.00 91.63           H  
ATOM   3347  OD1 ASN A 217     -16.809 -10.069   1.514  1.00 91.63           O  
ATOM   3348  N   PRO A 218     -18.800  -8.062   2.991  1.00 88.18           N  
ATOM   3349  CA  PRO A 218     -19.598  -8.515   4.133  1.00 88.18           C  
ATOM   3350  HA  PRO A 218     -19.656  -7.721   4.876  1.00 88.18           H  
ATOM   3351  C   PRO A 218     -19.008  -9.759   4.812  1.00 88.18           C  
ATOM   3352  CB  PRO A 218     -20.998  -8.779   3.567  1.00 88.18           C  
ATOM   3353  HB2 PRO A 218     -21.493  -9.616   4.060  1.00 88.18           H  
ATOM   3354  HB3 PRO A 218     -21.602  -7.877   3.665  1.00 88.18           H  
ATOM   3355  O   PRO A 218     -19.105  -9.894   6.031  1.00 88.18           O  
ATOM   3356  CG  PRO A 218     -20.752  -9.062   2.086  1.00 88.18           C  
ATOM   3357  HG2 PRO A 218     -20.456 -10.103   1.954  1.00 88.18           H  
ATOM   3358  HG3 PRO A 218     -21.626  -8.829   1.477  1.00 88.18           H  
ATOM   3359  CD  PRO A 218     -19.577  -8.148   1.761  1.00 88.18           C  
ATOM   3360  HD2 PRO A 218     -19.941  -7.157   1.490  1.00 88.18           H  
ATOM   3361  HD3 PRO A 218     -19.001  -8.579   0.942  1.00 88.18           H  
ATOM   3362  N   ASN A 219     -18.315 -10.621   4.061  1.00 86.84           N  
ATOM   3363  H   ASN A 219     -18.207 -10.431   3.075  1.00 86.84           H  
ATOM   3364  CA  ASN A 219     -17.687 -11.826   4.606  1.00 86.84           C  
ATOM   3365  HA  ASN A 219     -18.409 -12.341   5.240  1.00 86.84           H  
ATOM   3366  C   ASN A 219     -16.465 -11.506   5.481  1.00 86.84           C  
ATOM   3367  CB  ASN A 219     -17.304 -12.759   3.445  1.00 86.84           C  
ATOM   3368  HB2 ASN A 219     -16.597 -12.255   2.785  1.00 86.84           H  
ATOM   3369  HB3 ASN A 219     -16.812 -13.645   3.847  1.00 86.84           H  
ATOM   3370  O   ASN A 219     -16.143 -12.266   6.393  1.00 86.84           O  
ATOM   3371  CG  ASN A 219     -18.502 -13.231   2.641  1.00 86.84           C  
ATOM   3372  ND2 ASN A 219     -18.310 -13.580   1.392  1.00 86.84           N  
ATOM   3373 HD21 ASN A 219     -17.395 -13.508   0.969  1.00 86.84           H  
ATOM   3374 HD22 ASN A 219     -19.129 -13.900   0.896  1.00 86.84           H  
ATOM   3375  OD1 ASN A 219     -19.618 -13.309   3.119  1.00 86.84           O  
ATOM   3376  N   ALA A 220     -15.794 -10.377   5.230  1.00 79.90           N  
ATOM   3377  H   ALA A 220     -16.128  -9.768   4.496  1.00 79.90           H  
ATOM   3378  CA  ALA A 220     -14.673  -9.913   6.043  1.00 79.90           C  
ATOM   3379  HA  ALA A 220     -14.039 -10.760   6.303  1.00 79.90           H  
ATOM   3380  C   ALA A 220     -15.148  -9.243   7.344  1.00 79.90           C  
ATOM   3381  CB  ALA A 220     -13.858  -8.927   5.210  1.00 79.90           C  
ATOM   3382  HB1 ALA A 220     -12.896  -8.740   5.688  1.00 79.90           H  
ATOM   3383  HB2 ALA A 220     -13.702  -9.305   4.199  1.00 79.90           H  
ATOM   3384  HB3 ALA A 220     -14.408  -7.989   5.144  1.00 79.90           H  
ATOM   3385  O   ALA A 220     -14.491  -9.358   8.381  1.00 79.90           O  
ATOM   3386  N   ARG A 221     -16.314  -8.574   7.312  1.00 77.92           N  
ATOM   3387  H   ARG A 221     -16.784  -8.509   6.420  1.00 77.92           H  
ATOM   3388  CA  ARG A 221     -16.874  -7.844   8.466  1.00 77.92           C  
ATOM   3389  HA  ARG A 221     -16.153  -7.094   8.790  1.00 77.92           H  
ATOM   3390  C   ARG A 221     -17.111  -8.744   9.677  1.00 77.92           C  
ATOM   3391  CB  ARG A 221     -18.186  -7.137   8.084  1.00 77.92           C  
ATOM   3392  HB2 ARG A 221     -18.642  -6.743   8.992  1.00 77.92           H  
ATOM   3393  HB3 ARG A 221     -18.878  -7.854   7.643  1.00 77.92           H  
ATOM   3394  O   ARG A 221     -16.867  -8.308  10.801  1.00 77.92           O  
ATOM   3395  CG  ARG A 221     -17.969  -5.967   7.116  1.00 77.92           C  
ATOM   3396  HG2 ARG A 221     -17.553  -6.337   6.179  1.00 77.92           H  
ATOM   3397  HG3 ARG A 221     -17.262  -5.263   7.555  1.00 77.92           H  
ATOM   3398  CD  ARG A 221     -19.289  -5.239   6.828  1.00 77.92           C  
ATOM   3399  HD2 ARG A 221     -19.700  -4.864   7.765  1.00 77.92           H  
ATOM   3400  HD3 ARG A 221     -19.993  -5.942   6.383  1.00 77.92           H  
ATOM   3401  NE  ARG A 221     -19.062  -4.118   5.905  1.00 77.92           N  
ATOM   3402  HE  ARG A 221     -18.126  -4.039   5.534  1.00 77.92           H  
ATOM   3403  NH1 ARG A 221     -21.179  -3.242   5.781  1.00 77.92           N  
ATOM   3404 HH11 ARG A 221     -21.813  -2.583   5.353  1.00 77.92           H  
ATOM   3405 HH12 ARG A 221     -21.516  -3.978   6.385  1.00 77.92           H  
ATOM   3406  NH2 ARG A 221     -19.523  -2.315   4.605  1.00 77.92           N  
ATOM   3407 HH21 ARG A 221     -20.181  -1.689   4.163  1.00 77.92           H  
ATOM   3408 HH22 ARG A 221     -18.558  -2.286   4.309  1.00 77.92           H  
ATOM   3409  CZ  ARG A 221     -19.921  -3.234   5.438  1.00 77.92           C  
ATOM   3410  N   ALA A 222     -17.517  -9.994   9.453  1.00 76.45           N  
ATOM   3411  H   ALA A 222     -17.711 -10.270   8.501  1.00 76.45           H  
ATOM   3412  CA  ALA A 222     -17.770 -10.956  10.526  1.00 76.45           C  
ATOM   3413  HA  ALA A 222     -18.516 -10.536  11.200  1.00 76.45           H  
ATOM   3414  C   ALA A 222     -16.517 -11.262  11.374  1.00 76.45           C  
ATOM   3415  CB  ALA A 222     -18.356 -12.227   9.897  1.00 76.45           C  
ATOM   3416  HB1 ALA A 222     -19.258 -11.983   9.336  1.00 76.45           H  
ATOM   3417  HB2 ALA A 222     -17.629 -12.685   9.228  1.00 76.45           H  
ATOM   3418  HB3 ALA A 222     -18.613 -12.936  10.684  1.00 76.45           H  
ATOM   3419  O   ALA A 222     -16.644 -11.575  12.554  1.00 76.45           O  
ATOM   3420  N   GLY A 223     -15.313 -11.129  10.803  1.00 76.48           N  
ATOM   3421  H   GLY A 223     -15.265 -10.832   9.839  1.00 76.48           H  
ATOM   3422  CA  GLY A 223     -14.052 -11.368  11.512  1.00 76.48           C  
ATOM   3423  HA2 GLY A 223     -14.202 -12.104  12.302  1.00 76.48           H  
ATOM   3424  HA3 GLY A 223     -13.332 -11.778  10.804  1.00 76.48           H  
ATOM   3425  C   GLY A 223     -13.417 -10.123  12.138  1.00 76.48           C  
ATOM   3426  O   GLY A 223     -12.597 -10.258  13.039  1.00 76.48           O  
ATOM   3427  N   LEU A 224     -13.770  -8.912  11.690  1.00 76.81           N  
ATOM   3428  H   LEU A 224     -14.457  -8.860  10.952  1.00 76.81           H  
ATOM   3429  CA  LEU A 224     -13.035  -7.692  12.058  1.00 76.81           C  
ATOM   3430  HA  LEU A 224     -11.984  -7.957  12.177  1.00 76.81           H  
ATOM   3431  C   LEU A 224     -13.500  -7.062  13.385  1.00 76.81           C  
ATOM   3432  CB  LEU A 224     -13.153  -6.687  10.901  1.00 76.81           C  
ATOM   3433  HB2 LEU A 224     -13.232  -7.217   9.952  1.00 76.81           H  
ATOM   3434  HB3 LEU A 224     -14.077  -6.123  11.027  1.00 76.81           H  
ATOM   3435  O   LEU A 224     -12.687  -6.552  14.157  1.00 76.81           O  
ATOM   3436  CG  LEU A 224     -11.946  -5.730  10.840  1.00 76.81           C  
ATOM   3437  HG  LEU A 224     -11.488  -5.630  11.824  1.00 76.81           H  
ATOM   3438  CD1 LEU A 224     -10.912  -6.249   9.843  1.00 76.81           C  
ATOM   3439 HD11 LEU A 224     -10.546  -7.218  10.181  1.00 76.81           H  
ATOM   3440 HD12 LEU A 224     -10.071  -5.558   9.790  1.00 76.81           H  
ATOM   3441 HD13 LEU A 224     -11.350  -6.350   8.850  1.00 76.81           H  
ATOM   3442  CD2 LEU A 224     -12.381  -4.347  10.375  1.00 76.81           C  
ATOM   3443 HD21 LEU A 224     -12.758  -4.403   9.354  1.00 76.81           H  
ATOM   3444 HD22 LEU A 224     -13.180  -3.975  11.016  1.00 76.81           H  
ATOM   3445 HD23 LEU A 224     -11.535  -3.661  10.404  1.00 76.81           H  
ATOM   3446  N   LEU A 225     -14.807  -7.112  13.665  1.00 77.57           N  
ATOM   3447  H   LEU A 225     -15.408  -7.566  12.992  1.00 77.57           H  
ATOM   3448  CA  LEU A 225     -15.416  -6.570  14.889  1.00 77.57           C  
ATOM   3449  HA  LEU A 225     -15.287  -5.488  14.866  1.00 77.57           H  
ATOM   3450  C   LEU A 225     -14.745  -7.034  16.200  1.00 77.57           C  
ATOM   3451  CB  LEU A 225     -16.927  -6.888  14.880  1.00 77.57           C  
ATOM   3452  HB2 LEU A 225     -17.260  -7.141  15.886  1.00 77.57           H  
ATOM   3453  HB3 LEU A 225     -17.106  -7.763  14.256  1.00 77.57           H  
ATOM   3454  O   LEU A 225     -14.468  -6.169  17.036  1.00 77.57           O  
ATOM   3455  CG  LEU A 225     -17.766  -5.704  14.366  1.00 77.57           C  
ATOM   3456  HG  LEU A 225     -17.244  -5.217  13.543  1.00 77.57           H  
ATOM   3457  CD1 LEU A 225     -19.117  -6.188  13.846  1.00 77.57           C  
ATOM   3458 HD11 LEU A 225     -19.666  -6.698  14.639  1.00 77.57           H  
ATOM   3459 HD12 LEU A 225     -18.964  -6.878  13.016  1.00 77.57           H  
ATOM   3460 HD13 LEU A 225     -19.703  -5.340  13.490  1.00 77.57           H  
ATOM   3461  CD2 LEU A 225     -18.012  -4.683  15.482  1.00 77.57           C  
ATOM   3462 HD21 LEU A 225     -18.579  -3.840  15.087  1.00 77.57           H  
ATOM   3463 HD22 LEU A 225     -17.061  -4.317  15.868  1.00 77.57           H  
ATOM   3464 HD23 LEU A 225     -18.575  -5.144  16.294  1.00 77.57           H  
ATOM   3465  N   PRO A 226     -14.421  -8.329  16.402  1.00 75.78           N  
ATOM   3466  CA  PRO A 226     -13.777  -8.770  17.639  1.00 75.78           C  
ATOM   3467  HA  PRO A 226     -14.360  -8.422  18.492  1.00 75.78           H  
ATOM   3468  C   PRO A 226     -12.347  -8.240  17.819  1.00 75.78           C  
ATOM   3469  CB  PRO A 226     -13.825 -10.302  17.612  1.00 75.78           C  
ATOM   3470  HB2 PRO A 226     -14.734 -10.643  18.106  1.00 75.78           H  
ATOM   3471  HB3 PRO A 226     -12.951 -10.754  18.080  1.00 75.78           H  
ATOM   3472  O   PRO A 226     -11.876  -8.213  18.950  1.00 75.78           O  
ATOM   3473  CG  PRO A 226     -13.903 -10.635  16.126  1.00 75.78           C  
ATOM   3474  HG2 PRO A 226     -14.374 -11.602  15.947  1.00 75.78           H  
ATOM   3475  HG3 PRO A 226     -12.902 -10.607  15.695  1.00 75.78           H  
ATOM   3476  CD  PRO A 226     -14.738  -9.486  15.572  1.00 75.78           C  
ATOM   3477  HD2 PRO A 226     -15.797  -9.723  15.668  1.00 75.78           H  
ATOM   3478  HD3 PRO A 226     -14.483  -9.349  14.521  1.00 75.78           H  
ATOM   3479  N   PHE A 227     -11.666  -7.777  16.763  1.00 75.90           N  
ATOM   3480  H   PHE A 227     -12.102  -7.806  15.852  1.00 75.90           H  
ATOM   3481  CA  PHE A 227     -10.303  -7.233  16.862  1.00 75.90           C  
ATOM   3482  HA  PHE A 227      -9.802  -7.684  17.718  1.00 75.90           H  
ATOM   3483  C   PHE A 227     -10.255  -5.721  17.094  1.00 75.90           C  
ATOM   3484  CB  PHE A 227      -9.501  -7.602  15.611  1.00 75.90           C  
ATOM   3485  HB2 PHE A 227      -8.619  -6.964  15.558  1.00 75.90           H  
ATOM   3486  HB3 PHE A 227     -10.096  -7.407  14.719  1.00 75.90           H  
ATOM   3487  O   PHE A 227      -9.315  -5.227  17.718  1.00 75.90           O  
ATOM   3488  CG  PHE A 227      -9.021  -9.036  15.616  1.00 75.90           C  
ATOM   3489  CD1 PHE A 227      -7.920  -9.401  16.414  1.00 75.90           C  
ATOM   3490  HD1 PHE A 227      -7.424  -8.663  17.026  1.00 75.90           H  
ATOM   3491  CD2 PHE A 227      -9.668 -10.005  14.830  1.00 75.90           C  
ATOM   3492  HD2 PHE A 227     -10.511  -9.730  14.214  1.00 75.90           H  
ATOM   3493  CE1 PHE A 227      -7.464 -10.731  16.418  1.00 75.90           C  
ATOM   3494  HE1 PHE A 227      -6.620 -11.014  17.028  1.00 75.90           H  
ATOM   3495  CE2 PHE A 227      -9.211 -11.334  14.833  1.00 75.90           C  
ATOM   3496  HE2 PHE A 227      -9.701 -12.075  14.219  1.00 75.90           H  
ATOM   3497  CZ  PHE A 227      -8.109 -11.697  15.626  1.00 75.90           C  
ATOM   3498  HZ  PHE A 227      -7.756 -12.718  15.620  1.00 75.90           H  
ATOM   3499  N   ILE A 228     -11.261  -4.972  16.636  1.00 73.35           N  
ATOM   3500  H   ILE A 228     -11.991  -5.419  16.100  1.00 73.35           H  
ATOM   3501  CA  ILE A 228     -11.314  -3.520  16.868  1.00 73.35           C  
ATOM   3502  HA  ILE A 228     -10.326  -3.100  16.676  1.00 73.35           H  
ATOM   3503  C   ILE A 228     -11.628  -3.215  18.340  1.00 73.35           C  
ATOM   3504  CB  ILE A 228     -12.303  -2.856  15.882  1.00 73.35           C  
ATOM   3505  HB  ILE A 228     -13.261  -3.372  15.943  1.00 73.35           H  
ATOM   3506  O   ILE A 228     -11.101  -2.254  18.899  1.00 73.35           O  
ATOM   3507  CG1 ILE A 228     -11.752  -2.978  14.443  1.00 73.35           C  
ATOM   3508 HG12 ILE A 228     -10.818  -2.421  14.374  1.00 73.35           H  
ATOM   3509 HG13 ILE A 228     -11.534  -4.021  14.218  1.00 73.35           H  
ATOM   3510  CG2 ILE A 228     -12.524  -1.374  16.242  1.00 73.35           C  
ATOM   3511 HG21 ILE A 228     -13.228  -0.899  15.558  1.00 73.35           H  
ATOM   3512 HG22 ILE A 228     -11.577  -0.833  16.228  1.00 73.35           H  
ATOM   3513 HG23 ILE A 228     -12.968  -1.299  17.234  1.00 73.35           H  
ATOM   3514  CD1 ILE A 228     -12.702  -2.467  13.356  1.00 73.35           C  
ATOM   3515 HD11 ILE A 228     -12.961  -1.419  13.507  1.00 73.35           H  
ATOM   3516 HD12 ILE A 228     -12.188  -2.527  12.396  1.00 73.35           H  
ATOM   3517 HD13 ILE A 228     -13.608  -3.073  13.334  1.00 73.35           H  
ATOM   3518  N   ILE A 229     -12.441  -4.052  18.991  1.00 77.59           N  
ATOM   3519  H   ILE A 229     -12.825  -4.834  18.479  1.00 77.59           H  
ATOM   3520  CA  ILE A 229     -12.870  -3.849  20.380  1.00 77.59           C  
ATOM   3521  HA  ILE A 229     -13.308  -2.853  20.445  1.00 77.59           H  
ATOM   3522  C   ILE A 229     -11.679  -3.831  21.369  1.00 77.59           C  
ATOM   3523  CB  ILE A 229     -13.992  -4.858  20.732  1.00 77.59           C  
ATOM   3524  HB  ILE A 229     -13.702  -5.865  20.430  1.00 77.59           H  
ATOM   3525  O   ILE A 229     -11.559  -2.856  22.117  1.00 77.59           O  
ATOM   3526  CG1 ILE A 229     -15.284  -4.518  19.960  1.00 77.59           C  
ATOM   3527 HG12 ILE A 229     -15.049  -4.355  18.908  1.00 77.59           H  
ATOM   3528 HG13 ILE A 229     -15.711  -3.594  20.349  1.00 77.59           H  
ATOM   3529  CG2 ILE A 229     -14.247  -4.855  22.243  1.00 77.59           C  
ATOM   3530 HG21 ILE A 229     -13.385  -5.252  22.780  1.00 77.59           H  
ATOM   3531 HG22 ILE A 229     -15.107  -5.472  22.503  1.00 77.59           H  
ATOM   3532 HG23 ILE A 229     -14.418  -3.822  22.549  1.00 77.59           H  
ATOM   3533  CD1 ILE A 229     -16.342  -5.629  20.022  1.00 77.59           C  
ATOM   3534 HD11 ILE A 229     -15.910  -6.574  19.695  1.00 77.59           H  
ATOM   3535 HD12 ILE A 229     -16.737  -5.735  21.032  1.00 77.59           H  
ATOM   3536 HD13 ILE A 229     -17.167  -5.373  19.356  1.00 77.59           H  
ATOM   3537  N   PRO A 230     -10.755  -4.816  21.363  1.00 71.16           N  
ATOM   3538  CA  PRO A 230      -9.573  -4.793  22.219  1.00 71.16           C  
ATOM   3539  HA  PRO A 230      -9.898  -4.771  23.259  1.00 71.16           H  
ATOM   3540  C   PRO A 230      -8.661  -3.603  21.932  1.00 71.16           C  
ATOM   3541  CB  PRO A 230      -8.824  -6.105  21.965  1.00 71.16           C  
ATOM   3542  HB2 PRO A 230      -8.366  -6.489  22.877  1.00 71.16           H  
ATOM   3543  HB3 PRO A 230      -8.070  -5.974  21.190  1.00 71.16           H  
ATOM   3544  O   PRO A 230      -8.170  -2.973  22.866  1.00 71.16           O  
ATOM   3545  CG  PRO A 230      -9.905  -7.040  21.445  1.00 71.16           C  
ATOM   3546  HG2 PRO A 230     -10.431  -7.495  22.284  1.00 71.16           H  
ATOM   3547  HG3 PRO A 230      -9.498  -7.807  20.786  1.00 71.16           H  
ATOM   3548  CD  PRO A 230     -10.847  -6.103  20.705  1.00 71.16           C  
ATOM   3549  HD2 PRO A 230     -11.849  -6.526  20.772  1.00 71.16           H  
ATOM   3550  HD3 PRO A 230     -10.536  -6.015  19.664  1.00 71.16           H  
ATOM   3551  N   LEU A 231      -8.472  -3.260  20.653  1.00 72.25           N  
ATOM   3552  H   LEU A 231      -8.925  -3.805  19.933  1.00 72.25           H  
ATOM   3553  CA  LEU A 231      -7.573  -2.180  20.247  1.00 72.25           C  
ATOM   3554  HA  LEU A 231      -6.618  -2.353  20.743  1.00 72.25           H  
ATOM   3555  C   LEU A 231      -8.082  -0.809  20.718  1.00 72.25           C  
ATOM   3556  CB  LEU A 231      -7.376  -2.249  18.720  1.00 72.25           C  
ATOM   3557  HB2 LEU A 231      -7.579  -3.267  18.388  1.00 72.25           H  
ATOM   3558  HB3 LEU A 231      -8.110  -1.611  18.228  1.00 72.25           H  
ATOM   3559  O   LEU A 231      -7.286   0.043  21.104  1.00 72.25           O  
ATOM   3560  CG  LEU A 231      -5.943  -1.871  18.285  1.00 72.25           C  
ATOM   3561  HG  LEU A 231      -5.310  -1.713  19.158  1.00 72.25           H  
ATOM   3562  CD1 LEU A 231      -5.324  -3.000  17.457  1.00 72.25           C  
ATOM   3563 HD11 LEU A 231      -5.284  -3.910  18.057  1.00 72.25           H  
ATOM   3564 HD12 LEU A 231      -4.308  -2.730  17.168  1.00 72.25           H  
ATOM   3565 HD13 LEU A 231      -5.921  -3.183  16.564  1.00 72.25           H  
ATOM   3566  CD2 LEU A 231      -5.921  -0.592  17.449  1.00 72.25           C  
ATOM   3567 HD21 LEU A 231      -6.331   0.227  18.039  1.00 72.25           H  
ATOM   3568 HD22 LEU A 231      -6.516  -0.721  16.545  1.00 72.25           H  
ATOM   3569 HD23 LEU A 231      -4.893  -0.347  17.179  1.00 72.25           H  
ATOM   3570  N   LEU A 232      -9.405  -0.629  20.761  1.00 69.73           N  
ATOM   3571  H   LEU A 232      -9.998  -1.354  20.382  1.00 69.73           H  
ATOM   3572  CA  LEU A 232     -10.041   0.542  21.367  1.00 69.73           C  
ATOM   3573  HA  LEU A 232      -9.493   1.435  21.068  1.00 69.73           H  
ATOM   3574  C   LEU A 232      -9.993   0.512  22.902  1.00 69.73           C  
ATOM   3575  CB  LEU A 232     -11.489   0.650  20.864  1.00 69.73           C  
ATOM   3576  HB2 LEU A 232     -12.019   1.379  21.477  1.00 69.73           H  
ATOM   3577  HB3 LEU A 232     -11.976  -0.315  21.007  1.00 69.73           H  
ATOM   3578  O   LEU A 232      -9.874   1.567  23.515  1.00 69.73           O  
ATOM   3579  CG  LEU A 232     -11.617   1.073  19.389  1.00 69.73           C  
ATOM   3580  HG  LEU A 232     -10.997   0.435  18.759  1.00 69.73           H  
ATOM   3581  CD1 LEU A 232     -13.073   0.921  18.950  1.00 69.73           C  
ATOM   3582 HD11 LEU A 232     -13.707   1.598  19.523  1.00 69.73           H  
ATOM   3583 HD12 LEU A 232     -13.401  -0.104  19.127  1.00 69.73           H  
ATOM   3584 HD13 LEU A 232     -13.163   1.149  17.888  1.00 69.73           H  
ATOM   3585  CD2 LEU A 232     -11.216   2.535  19.166  1.00 69.73           C  
ATOM   3586 HD21 LEU A 232     -11.794   3.189  19.819  1.00 69.73           H  
ATOM   3587 HD22 LEU A 232     -11.392   2.811  18.127  1.00 69.73           H  
ATOM   3588 HD23 LEU A 232     -10.155   2.666  19.378  1.00 69.73           H  
ATOM   3589  N   SER A 233     -10.054  -0.667  23.532  1.00 68.52           N  
ATOM   3590  H   SER A 233     -10.219  -1.498  22.982  1.00 68.52           H  
ATOM   3591  CA  SER A 233      -9.960  -0.789  24.997  1.00 68.52           C  
ATOM   3592  HA  SER A 233     -10.586  -0.015  25.442  1.00 68.52           H  
ATOM   3593  C   SER A 233      -8.543  -0.575  25.541  1.00 68.52           C  
ATOM   3594  CB  SER A 233     -10.506  -2.142  25.459  1.00 68.52           C  
ATOM   3595  HB2 SER A 233     -11.467  -2.324  24.977  1.00 68.52           H  
ATOM   3596  HB3 SER A 233     -10.665  -2.110  26.536  1.00 68.52           H  
ATOM   3597  O   SER A 233      -8.376  -0.104  26.661  1.00 68.52           O  
ATOM   3598  OG  SER A 233      -9.626  -3.209  25.163  1.00 68.52           O  
ATOM   3599  HG  SER A 233      -9.113  -3.011  24.377  1.00 68.52           H  
ATOM   3600  N   ALA A 234      -7.521  -0.888  24.738  1.00 61.03           N  
ATOM   3601  H   ALA A 234      -7.728  -1.311  23.844  1.00 61.03           H  
ATOM   3602  CA  ALA A 234      -6.117  -0.771  25.111  1.00 61.03           C  
ATOM   3603  HA  ALA A 234      -6.011  -1.100  26.145  1.00 61.03           H  
ATOM   3604  C   ALA A 234      -5.582   0.667  25.051  1.00 61.03           C  
ATOM   3605  CB  ALA A 234      -5.298  -1.718  24.227  1.00 61.03           C  
ATOM   3606  HB1 ALA A 234      -5.371  -1.407  23.185  1.00 61.03           H  
ATOM   3607  HB2 ALA A 234      -4.253  -1.699  24.533  1.00 61.03           H  
ATOM   3608  HB3 ALA A 234      -5.676  -2.736  24.326  1.00 61.03           H  
ATOM   3609  O   ALA A 234      -4.417   0.868  25.373  1.00 61.03           O  
ATOM   3610  N   LEU A 235      -6.392   1.658  24.652  1.00 60.88           N  
ATOM   3611  H   LEU A 235      -7.340   1.414  24.405  1.00 60.88           H  
ATOM   3612  CA  LEU A 235      -6.089   3.084  24.807  1.00 60.88           C  
ATOM   3613  HA  LEU A 235      -5.037   3.264  24.582  1.00 60.88           H  
ATOM   3614  C   LEU A 235      -6.365   3.485  26.273  1.00 60.88           C  
ATOM   3615  CB  LEU A 235      -6.929   3.884  23.789  1.00 60.88           C  
ATOM   3616  HB2 LEU A 235      -7.913   3.423  23.706  1.00 60.88           H  
ATOM   3617  HB3 LEU A 235      -7.088   4.895  24.163  1.00 60.88           H  
ATOM   3618  O   LEU A 235      -7.503   3.815  26.609  1.00 60.88           O  
ATOM   3619  CG  LEU A 235      -6.259   3.963  22.401  1.00 60.88           C  
ATOM   3620  HG  LEU A 235      -5.563   3.133  22.277  1.00 60.88           H  
ATOM   3621  CD1 LEU A 235      -7.288   3.879  21.277  1.00 60.88           C  
ATOM   3622 HD11 LEU A 235      -8.020   4.681  21.376  1.00 60.88           H  
ATOM   3623 HD12 LEU A 235      -7.796   2.916  21.336  1.00 60.88           H  
ATOM   3624 HD13 LEU A 235      -6.789   3.950  20.310  1.00 60.88           H  
ATOM   3625  CD2 LEU A 235      -5.492   5.279  22.244  1.00 60.88           C  
ATOM   3626 HD21 LEU A 235      -6.175   6.126  22.316  1.00 60.88           H  
ATOM   3627 HD22 LEU A 235      -5.003   5.296  21.270  1.00 60.88           H  
ATOM   3628 HD23 LEU A 235      -4.733   5.359  23.021  1.00 60.88           H  
ATOM   3629  N   PRO A 236      -5.364   3.474  27.180  1.00 51.35           N  
ATOM   3630  CA  PRO A 236      -5.597   3.564  28.623  1.00 51.35           C  
ATOM   3631  HA  PRO A 236      -6.466   2.961  28.884  1.00 51.35           H  
ATOM   3632  C   PRO A 236      -5.842   5.008  29.079  1.00 51.35           C  
ATOM   3633  CB  PRO A 236      -4.345   2.964  29.291  1.00 51.35           C  
ATOM   3634  HB2 PRO A 236      -4.615   2.183  30.001  1.00 51.35           H  
ATOM   3635  HB3 PRO A 236      -3.775   3.744  29.796  1.00 51.35           H  
ATOM   3636  O   PRO A 236      -6.299   5.241  30.190  1.00 51.35           O  
ATOM   3637  CG  PRO A 236      -3.513   2.394  28.139  1.00 51.35           C  
ATOM   3638  HG2 PRO A 236      -3.808   1.364  27.941  1.00 51.35           H  
ATOM   3639  HG3 PRO A 236      -2.443   2.463  28.336  1.00 51.35           H  
ATOM   3640  CD  PRO A 236      -3.936   3.292  26.986  1.00 51.35           C  
ATOM   3641  HD2 PRO A 236      -3.445   4.258  27.096  1.00 51.35           H  
ATOM   3642  HD3 PRO A 236      -3.641   2.882  26.020  1.00 51.35           H  
ATOM   3643  N   ALA A 237      -5.576   6.002  28.229  1.00 52.00           N  
ATOM   3644  H   ALA A 237      -5.247   5.761  27.305  1.00 52.00           H  
ATOM   3645  CA  ALA A 237      -5.646   7.423  28.583  1.00 52.00           C  
ATOM   3646  HA  ALA A 237      -5.236   7.541  29.587  1.00 52.00           H  
ATOM   3647  C   ALA A 237      -7.083   7.988  28.636  1.00 52.00           C  
ATOM   3648  CB  ALA A 237      -4.735   8.189  27.619  1.00 52.00           C  
ATOM   3649  HB1 ALA A 237      -4.687   9.237  27.916  1.00 52.00           H  
ATOM   3650  HB2 ALA A 237      -3.727   7.773  27.643  1.00 52.00           H  
ATOM   3651  HB3 ALA A 237      -5.130   8.130  26.605  1.00 52.00           H  
ATOM   3652  O   ALA A 237      -7.290   9.196  28.646  1.00 52.00           O  
ATOM   3653  N   ALA A 238      -8.086   7.116  28.636  1.00 47.05           N  
ATOM   3654  H   ALA A 238      -7.836   6.138  28.673  1.00 47.05           H  
ATOM   3655  CA  ALA A 238      -9.428   7.449  28.194  1.00 47.05           C  
ATOM   3656  HA  ALA A 238      -9.607   8.519  28.299  1.00 47.05           H  
ATOM   3657  C   ALA A 238     -10.534   6.734  28.986  1.00 47.05           C  
ATOM   3658  CB  ALA A 238      -9.429   7.089  26.708  1.00 47.05           C  
ATOM   3659  HB1 ALA A 238      -8.880   6.163  26.536  1.00 47.05           H  
ATOM   3660  HB2 ALA A 238      -8.950   7.886  26.140  1.00 47.05           H  
ATOM   3661  HB3 ALA A 238     -10.441   6.915  26.344  1.00 47.05           H  
ATOM   3662  O   ALA A 238     -11.691   6.779  28.577  1.00 47.05           O  
ATOM   3663  N   VAL A 239     -10.207   6.081  30.108  1.00 50.00           N  
ATOM   3664  H   VAL A 239      -9.238   6.114  30.391  1.00 50.00           H  
ATOM   3665  CA  VAL A 239     -11.091   5.146  30.841  1.00 50.00           C  
ATOM   3666  HA  VAL A 239     -11.228   4.262  30.218  1.00 50.00           H  
ATOM   3667  C   VAL A 239     -12.502   5.703  31.106  1.00 50.00           C  
ATOM   3668  CB  VAL A 239     -10.405   4.684  32.148  1.00 50.00           C  
ATOM   3669  HB  VAL A 239     -10.200   5.557  32.769  1.00 50.00           H  
ATOM   3670  O   VAL A 239     -13.471   4.954  31.012  1.00 50.00           O  
ATOM   3671  CG1 VAL A 239     -11.258   3.706  32.963  1.00 50.00           C  
ATOM   3672 HG11 VAL A 239     -10.710   3.377  33.846  1.00 50.00           H  
ATOM   3673 HG12 VAL A 239     -12.175   4.189  33.302  1.00 50.00           H  
ATOM   3674 HG13 VAL A 239     -11.516   2.836  32.358  1.00 50.00           H  
ATOM   3675  CG2 VAL A 239      -9.078   3.974  31.845  1.00 50.00           C  
ATOM   3676 HG21 VAL A 239      -9.237   3.143  31.158  1.00 50.00           H  
ATOM   3677 HG22 VAL A 239      -8.367   4.677  31.410  1.00 50.00           H  
ATOM   3678 HG23 VAL A 239      -8.638   3.594  32.767  1.00 50.00           H  
ATOM   3679  N   ALA A 240     -12.665   7.015  31.319  1.00 53.27           N  
ATOM   3680  H   ALA A 240     -11.844   7.600  31.389  1.00 53.27           H  
ATOM   3681  CA  ALA A 240     -13.989   7.632  31.469  1.00 53.27           C  
ATOM   3682  HA  ALA A 240     -14.593   7.000  32.120  1.00 53.27           H  
ATOM   3683  C   ALA A 240     -14.771   7.782  30.142  1.00 53.27           C  
ATOM   3684  CB  ALA A 240     -13.803   8.981  32.173  1.00 53.27           C  
ATOM   3685  HB1 ALA A 240     -13.315   8.833  33.136  1.00 53.27           H  
ATOM   3686  HB2 ALA A 240     -13.200   9.650  31.560  1.00 53.27           H  
ATOM   3687  HB3 ALA A 240     -14.778   9.438  32.344  1.00 53.27           H  
ATOM   3688  O   ALA A 240     -15.986   7.602  30.104  1.00 53.27           O  
ATOM   3689  N   GLY A 241     -14.090   8.081  29.032  1.00 54.66           N  
ATOM   3690  H   GLY A 241     -13.082   8.089  29.092  1.00 54.66           H  
ATOM   3691  CA  GLY A 241     -14.704   8.215  27.706  1.00 54.66           C  
ATOM   3692  HA2 GLY A 241     -15.659   8.732  27.795  1.00 54.66           H  
ATOM   3693  HA3 GLY A 241     -14.046   8.811  27.074  1.00 54.66           H  
ATOM   3694  C   GLY A 241     -14.940   6.876  27.005  1.00 54.66           C  
ATOM   3695  O   GLY A 241     -15.877   6.754  26.217  1.00 54.66           O  
ATOM   3696  N   VAL A 242     -14.137   5.855  27.321  1.00 46.80           N  
ATOM   3697  H   VAL A 242     -13.368   6.040  27.949  1.00 46.80           H  
ATOM   3698  CA  VAL A 242     -14.227   4.519  26.713  1.00 46.80           C  
ATOM   3699  HA  VAL A 242     -14.167   4.629  25.630  1.00 46.80           H  
ATOM   3700  C   VAL A 242     -15.575   3.876  27.017  1.00 46.80           C  
ATOM   3701  CB  VAL A 242     -13.050   3.626  27.157  1.00 46.80           C  
ATOM   3702  HB  VAL A 242     -12.973   3.650  28.244  1.00 46.80           H  
ATOM   3703  O   VAL A 242     -16.192   3.357  26.098  1.00 46.80           O  
ATOM   3704  CG1 VAL A 242     -13.166   2.172  26.699  1.00 46.80           C  
ATOM   3705 HG11 VAL A 242     -13.239   2.138  25.612  1.00 46.80           H  
ATOM   3706 HG12 VAL A 242     -14.030   1.695  27.161  1.00 46.80           H  
ATOM   3707 HG13 VAL A 242     -12.278   1.621  27.007  1.00 46.80           H  
ATOM   3708  CG2 VAL A 242     -11.740   4.129  26.547  1.00 46.80           C  
ATOM   3709 HG21 VAL A 242     -11.627   5.197  26.731  1.00 46.80           H  
ATOM   3710 HG22 VAL A 242     -11.731   3.971  25.468  1.00 46.80           H  
ATOM   3711 HG23 VAL A 242     -10.892   3.605  26.988  1.00 46.80           H  
ATOM   3712  N   ALA A 243     -16.098   3.979  28.244  1.00 53.35           N  
ATOM   3713  H   ALA A 243     -15.563   4.428  28.973  1.00 53.35           H  
ATOM   3714  CA  ALA A 243     -17.424   3.443  28.569  1.00 53.35           C  
ATOM   3715  HA  ALA A 243     -17.423   2.370  28.376  1.00 53.35           H  
ATOM   3716  C   ALA A 243     -18.534   4.067  27.698  1.00 53.35           C  
ATOM   3717  CB  ALA A 243     -17.687   3.662  30.062  1.00 53.35           C  
ATOM   3718  HB1 ALA A 243     -17.684   4.727  30.293  1.00 53.35           H  
ATOM   3719  HB2 ALA A 243     -18.657   3.243  30.329  1.00 53.35           H  
ATOM   3720  HB3 ALA A 243     -16.915   3.168  30.652  1.00 53.35           H  
ATOM   3721  O   ALA A 243     -19.404   3.351  27.198  1.00 53.35           O  
ATOM   3722  N   ASN A 244     -18.449   5.377  27.440  1.00 56.58           N  
ATOM   3723  H   ASN A 244     -17.700   5.899  27.871  1.00 56.58           H  
ATOM   3724  CA  ASN A 244     -19.390   6.095  26.577  1.00 56.58           C  
ATOM   3725  HA  ASN A 244     -20.403   5.777  26.823  1.00 56.58           H  
ATOM   3726  C   ASN A 244     -19.188   5.772  25.092  1.00 56.58           C  
ATOM   3727  CB  ASN A 244     -19.282   7.603  26.852  1.00 56.58           C  
ATOM   3728  HB2 ASN A 244     -19.836   8.147  26.087  1.00 56.58           H  
ATOM   3729  HB3 ASN A 244     -18.239   7.918  26.809  1.00 56.58           H  
ATOM   3730  O   ASN A 244     -20.159   5.650  24.351  1.00 56.58           O  
ATOM   3731  CG  ASN A 244     -19.874   7.993  28.194  1.00 56.58           C  
ATOM   3732  ND2 ASN A 244     -19.553   9.163  28.692  1.00 56.58           N  
ATOM   3733 HD21 ASN A 244     -18.901   9.775  28.222  1.00 56.58           H  
ATOM   3734 HD22 ASN A 244     -19.946   9.378  29.597  1.00 56.58           H  
ATOM   3735  OD1 ASN A 244     -20.644   7.268  28.800  1.00 56.58           O  
ATOM   3736  N   ALA A 245     -17.947   5.582  24.644  1.00 53.61           N  
ATOM   3737  H   ALA A 245     -17.173   5.748  25.271  1.00 53.61           H  
ATOM   3738  CA  ALA A 245     -17.665   5.134  23.285  1.00 53.61           C  
ATOM   3739  HA  ALA A 245     -18.203   5.775  22.587  1.00 53.61           H  
ATOM   3740  C   ALA A 245     -18.154   3.693  23.065  1.00 53.61           C  
ATOM   3741  CB  ALA A 245     -16.165   5.285  23.014  1.00 53.61           C  
ATOM   3742  HB1 ALA A 245     -15.595   4.644  23.686  1.00 53.61           H  
ATOM   3743  HB2 ALA A 245     -15.863   6.321  23.169  1.00 53.61           H  
ATOM   3744  HB3 ALA A 245     -15.947   5.002  21.984  1.00 53.61           H  
ATOM   3745  O   ALA A 245     -18.774   3.405  22.044  1.00 53.61           O  
ATOM   3746  N   PHE A 246     -17.953   2.802  24.039  1.00 52.77           N  
ATOM   3747  H   PHE A 246     -17.425   3.097  24.848  1.00 52.77           H  
ATOM   3748  CA  PHE A 246     -18.451   1.428  24.017  1.00 52.77           C  
ATOM   3749  HA  PHE A 246     -18.112   0.944  23.101  1.00 52.77           H  
ATOM   3750  C   PHE A 246     -19.973   1.382  24.009  1.00 52.77           C  
ATOM   3751  CB  PHE A 246     -17.923   0.634  25.219  1.00 52.77           C  
ATOM   3752  HB2 PHE A 246     -17.695   1.300  26.050  1.00 52.77           H  
ATOM   3753  HB3 PHE A 246     -18.706  -0.036  25.576  1.00 52.77           H  
ATOM   3754  O   PHE A 246     -20.543   0.648  23.204  1.00 52.77           O  
ATOM   3755  CG  PHE A 246     -16.719  -0.219  24.896  1.00 52.77           C  
ATOM   3756  CD1 PHE A 246     -16.898  -1.555  24.506  1.00 52.77           C  
ATOM   3757  HD1 PHE A 246     -17.892  -1.970  24.427  1.00 52.77           H  
ATOM   3758  CD2 PHE A 246     -15.422   0.307  24.990  1.00 52.77           C  
ATOM   3759  HD2 PHE A 246     -15.287   1.349  25.242  1.00 52.77           H  
ATOM   3760  CE1 PHE A 246     -15.782  -2.369  24.264  1.00 52.77           C  
ATOM   3761  HE1 PHE A 246     -15.932  -3.411  24.024  1.00 52.77           H  
ATOM   3762  CE2 PHE A 246     -14.300  -0.501  24.740  1.00 52.77           C  
ATOM   3763  HE2 PHE A 246     -13.303  -0.094  24.816  1.00 52.77           H  
ATOM   3764  CZ  PHE A 246     -14.481  -1.845  24.383  1.00 52.77           C  
ATOM   3765  HZ  PHE A 246     -13.620  -2.472  24.206  1.00 52.77           H  
ATOM   3766  N   SER A 247     -20.644   2.159  24.864  1.00 58.03           N  
ATOM   3767  H   SER A 247     -20.138   2.733  25.523  1.00 58.03           H  
ATOM   3768  CA  SER A 247     -22.105   2.222  24.869  1.00 58.03           C  
ATOM   3769  HA  SER A 247     -22.487   1.203  24.909  1.00 58.03           H  
ATOM   3770  C   SER A 247     -22.628   2.843  23.575  1.00 58.03           C  
ATOM   3771  CB  SER A 247     -22.628   2.944  26.114  1.00 58.03           C  
ATOM   3772  HB2 SER A 247     -23.712   2.838  26.162  1.00 58.03           H  
ATOM   3773  HB3 SER A 247     -22.190   2.488  27.002  1.00 58.03           H  
ATOM   3774  O   SER A 247     -23.555   2.295  22.993  1.00 58.03           O  
ATOM   3775  OG  SER A 247     -22.300   4.313  26.081  1.00 58.03           O  
ATOM   3776  HG  SER A 247     -22.339   4.667  26.972  1.00 58.03           H  
ATOM   3777  N   ALA A 248     -21.988   3.884  23.035  1.00 60.84           N  
ATOM   3778  H   ALA A 248     -21.282   4.347  23.589  1.00 60.84           H  
ATOM   3779  CA  ALA A 248     -22.369   4.486  21.759  1.00 60.84           C  
ATOM   3780  HA  ALA A 248     -23.430   4.732  21.803  1.00 60.84           H  
ATOM   3781  C   ALA A 248     -22.170   3.536  20.568  1.00 60.84           C  
ATOM   3782  CB  ALA A 248     -21.590   5.790  21.563  1.00 60.84           C  
ATOM   3783  HB1 ALA A 248     -21.891   6.261  20.627  1.00 60.84           H  
ATOM   3784  HB2 ALA A 248     -21.804   6.473  22.386  1.00 60.84           H  
ATOM   3785  HB3 ALA A 248     -20.519   5.588  21.538  1.00 60.84           H  
ATOM   3786  O   ALA A 248     -23.053   3.444  19.720  1.00 60.84           O  
ATOM   3787  N   VAL A 249     -21.054   2.802  20.498  1.00 54.71           N  
ATOM   3788  H   VAL A 249     -20.344   2.949  21.201  1.00 54.71           H  
ATOM   3789  CA  VAL A 249     -20.792   1.821  19.430  1.00 54.71           C  
ATOM   3790  HA  VAL A 249     -21.026   2.278  18.468  1.00 54.71           H  
ATOM   3791  C   VAL A 249     -21.710   0.610  19.573  1.00 54.71           C  
ATOM   3792  CB  VAL A 249     -19.307   1.402  19.402  1.00 54.71           C  
ATOM   3793  HB  VAL A 249     -19.001   1.098  20.403  1.00 54.71           H  
ATOM   3794  O   VAL A 249     -22.289   0.168  18.585  1.00 54.71           O  
ATOM   3795  CG1 VAL A 249     -19.039   0.237  18.437  1.00 54.71           C  
ATOM   3796 HG11 VAL A 249     -19.408   0.479  17.440  1.00 54.71           H  
ATOM   3797 HG12 VAL A 249     -17.968   0.041  18.383  1.00 54.71           H  
ATOM   3798 HG13 VAL A 249     -19.527  -0.671  18.789  1.00 54.71           H  
ATOM   3799  CG2 VAL A 249     -18.425   2.570  18.938  1.00 54.71           C  
ATOM   3800 HG21 VAL A 249     -17.374   2.293  19.030  1.00 54.71           H  
ATOM   3801 HG22 VAL A 249     -18.642   2.814  17.898  1.00 54.71           H  
ATOM   3802 HG23 VAL A 249     -18.601   3.455  19.549  1.00 54.71           H  
ATOM   3803  N   ARG A 250     -21.914   0.097  20.792  1.00 59.22           N  
ATOM   3804  H   ARG A 250     -21.409   0.501  21.569  1.00 59.22           H  
ATOM   3805  CA  ARG A 250     -22.821  -1.029  21.058  1.00 59.22           C  
ATOM   3806  HA  ARG A 250     -22.575  -1.838  20.371  1.00 59.22           H  
ATOM   3807  C   ARG A 250     -24.278  -0.659  20.791  1.00 59.22           C  
ATOM   3808  CB  ARG A 250     -22.616  -1.511  22.501  1.00 59.22           C  
ATOM   3809  HB2 ARG A 250     -21.554  -1.707  22.651  1.00 59.22           H  
ATOM   3810  HB3 ARG A 250     -22.927  -0.729  23.193  1.00 59.22           H  
ATOM   3811  O   ARG A 250     -25.006  -1.466  20.220  1.00 59.22           O  
ATOM   3812  CG  ARG A 250     -23.387  -2.800  22.808  1.00 59.22           C  
ATOM   3813  HG2 ARG A 250     -24.459  -2.630  22.704  1.00 59.22           H  
ATOM   3814  HG3 ARG A 250     -23.077  -3.576  22.108  1.00 59.22           H  
ATOM   3815  CD  ARG A 250     -23.086  -3.253  24.240  1.00 59.22           C  
ATOM   3816  HD2 ARG A 250     -22.005  -3.315  24.362  1.00 59.22           H  
ATOM   3817  HD3 ARG A 250     -23.474  -2.509  24.935  1.00 59.22           H  
ATOM   3818  NE  ARG A 250     -23.687  -4.570  24.527  1.00 59.22           N  
ATOM   3819  HE  ARG A 250     -24.286  -4.957  23.811  1.00 59.22           H  
ATOM   3820  NH1 ARG A 250     -22.659  -4.933  26.551  1.00 59.22           N  
ATOM   3821 HH11 ARG A 250     -22.216  -4.027  26.492  1.00 59.22           H  
ATOM   3822 HH12 ARG A 250     -22.480  -5.518  27.354  1.00 59.22           H  
ATOM   3823  NH2 ARG A 250     -23.998  -6.495  25.704  1.00 59.22           N  
ATOM   3824 HH21 ARG A 250     -24.509  -6.889  24.927  1.00 59.22           H  
ATOM   3825 HH22 ARG A 250     -23.751  -7.080  26.490  1.00 59.22           H  
ATOM   3826  CZ  ARG A 250     -23.448  -5.320  25.589  1.00 59.22           C  
ATOM   3827  N   ASN A 251     -24.696   0.547  21.169  1.00 63.50           N  
ATOM   3828  H   ASN A 251     -24.065   1.137  21.692  1.00 63.50           H  
ATOM   3829  CA  ASN A 251     -26.035   1.052  20.890  1.00 63.50           C  
ATOM   3830  HA  ASN A 251     -26.760   0.273  21.124  1.00 63.50           H  
ATOM   3831  C   ASN A 251     -26.198   1.359  19.403  1.00 63.50           C  
ATOM   3832  CB  ASN A 251     -26.360   2.271  21.768  1.00 63.50           C  
ATOM   3833  HB2 ASN A 251     -25.591   3.034  21.646  1.00 63.50           H  
ATOM   3834  HB3 ASN A 251     -27.308   2.698  21.440  1.00 63.50           H  
ATOM   3835  O   ASN A 251     -27.240   1.032  18.862  1.00 63.50           O  
ATOM   3836  CG  ASN A 251     -26.512   1.925  23.242  1.00 63.50           C  
ATOM   3837  ND2 ASN A 251     -26.563   2.918  24.099  1.00 63.50           N  
ATOM   3838 HD21 ASN A 251     -26.485   3.874  23.785  1.00 63.50           H  
ATOM   3839 HD22 ASN A 251     -26.715   2.677  25.068  1.00 63.50           H  
ATOM   3840  OD1 ASN A 251     -26.610   0.772  23.642  1.00 63.50           O  
ATOM   3841  N   ALA A 252     -25.179   1.875  18.709  1.00 57.31           N  
ATOM   3842  H   ALA A 252     -24.351   2.188  19.195  1.00 57.31           H  
ATOM   3843  CA  ALA A 252     -25.222   2.024  17.254  1.00 57.31           C  
ATOM   3844  HA  ALA A 252     -26.114   2.592  16.990  1.00 57.31           H  
ATOM   3845  C   ALA A 252     -25.329   0.662  16.549  1.00 57.31           C  
ATOM   3846  CB  ALA A 252     -23.997   2.814  16.782  1.00 57.31           C  
ATOM   3847  HB1 ALA A 252     -24.042   2.934  15.699  1.00 57.31           H  
ATOM   3848  HB2 ALA A 252     -23.992   3.800  17.246  1.00 57.31           H  
ATOM   3849  HB3 ALA A 252     -23.081   2.283  17.043  1.00 57.31           H  
ATOM   3850  O   ALA A 252     -26.153   0.510  15.653  1.00 57.31           O  
ATOM   3851  N   ALA A 253     -24.574  -0.348  16.989  1.00 52.09           N  
ATOM   3852  H   ALA A 253     -23.871  -0.155  17.688  1.00 52.09           H  
ATOM   3853  CA  ALA A 253     -24.634  -1.703  16.438  1.00 52.09           C  
ATOM   3854  HA  ALA A 253     -24.526  -1.646  15.355  1.00 52.09           H  
ATOM   3855  C   ALA A 253     -25.970  -2.416  16.719  1.00 52.09           C  
ATOM   3856  CB  ALA A 253     -23.454  -2.504  17.002  1.00 52.09           C  
ATOM   3857  HB1 ALA A 253     -23.456  -3.504  16.568  1.00 52.09           H  
ATOM   3858  HB2 ALA A 253     -23.538  -2.583  18.086  1.00 52.09           H  
ATOM   3859  HB3 ALA A 253     -22.516  -2.011  16.746  1.00 52.09           H  
ATOM   3860  O   ALA A 253     -26.380  -3.261  15.935  1.00 52.09           O  
ATOM   3861  N   ARG A 254     -26.652  -2.091  17.828  1.00 58.40           N  
ATOM   3862  H   ARG A 254     -26.218  -1.445  18.470  1.00 58.40           H  
ATOM   3863  CA  ARG A 254     -27.979  -2.644  18.160  1.00 58.40           C  
ATOM   3864  HA  ARG A 254     -28.075  -3.638  17.724  1.00 58.40           H  
ATOM   3865  C   ARG A 254     -29.141  -1.855  17.556  1.00 58.40           C  
ATOM   3866  CB  ARG A 254     -28.146  -2.745  19.680  1.00 58.40           C  
ATOM   3867  HB2 ARG A 254     -29.204  -2.879  19.906  1.00 58.40           H  
ATOM   3868  HB3 ARG A 254     -27.815  -1.817  20.147  1.00 58.40           H  
ATOM   3869  O   ARG A 254     -30.142  -2.459  17.200  1.00 58.40           O  
ATOM   3870  CG  ARG A 254     -27.382  -3.937  20.265  1.00 58.40           C  
ATOM   3871  HG2 ARG A 254     -27.775  -4.856  19.830  1.00 58.40           H  
ATOM   3872  HG3 ARG A 254     -26.320  -3.856  20.035  1.00 58.40           H  
ATOM   3873  CD  ARG A 254     -27.582  -3.958  21.782  1.00 58.40           C  
ATOM   3874  HD2 ARG A 254     -28.649  -3.882  21.995  1.00 58.40           H  
ATOM   3875  HD3 ARG A 254     -27.080  -3.087  22.202  1.00 58.40           H  
ATOM   3876  NE  ARG A 254     -27.060  -5.198  22.386  1.00 58.40           N  
ATOM   3877  HE  ARG A 254     -26.928  -5.973  21.751  1.00 58.40           H  
ATOM   3878  NH1 ARG A 254     -27.120  -4.478  24.563  1.00 58.40           N  
ATOM   3879 HH11 ARG A 254     -27.437  -3.575  24.238  1.00 58.40           H  
ATOM   3880 HH12 ARG A 254     -27.142  -4.669  25.555  1.00 58.40           H  
ATOM   3881  NH2 ARG A 254     -26.629  -6.611  24.117  1.00 58.40           N  
ATOM   3882 HH21 ARG A 254     -26.688  -7.375  23.458  1.00 58.40           H  
ATOM   3883 HH22 ARG A 254     -26.831  -6.818  25.085  1.00 58.40           H  
ATOM   3884  CZ  ARG A 254     -26.941  -5.421  23.680  1.00 58.40           C  
ATOM   3885  N   ALA A 255     -29.029  -0.530  17.476  1.00 58.86           N  
ATOM   3886  H   ALA A 255     -28.194  -0.095  17.839  1.00 58.86           H  
ATOM   3887  CA  ALA A 255     -30.079   0.347  16.960  1.00 58.86           C  
ATOM   3888  HA  ALA A 255     -31.048  -0.037  17.277  1.00 58.86           H  
ATOM   3889  C   ALA A 255     -30.092   0.384  15.427  1.00 58.86           C  
ATOM   3890  CB  ALA A 255     -29.905   1.752  17.552  1.00 58.86           C  
ATOM   3891  HB1 ALA A 255     -28.967   2.190  17.213  1.00 58.86           H  
ATOM   3892  HB2 ALA A 255     -30.729   2.385  17.221  1.00 58.86           H  
ATOM   3893  HB3 ALA A 255     -29.917   1.701  18.640  1.00 58.86           H  
ATOM   3894  O   ALA A 255     -31.161   0.478  14.833  1.00 58.86           O  
ATOM   3895  N   SER A 256     -28.929   0.266  14.776  1.00 47.23           N  
ATOM   3896  H   SER A 256     -28.074   0.186  15.308  1.00 47.23           H  
ATOM   3897  CA  SER A 256     -28.861   0.055  13.329  1.00 47.23           C  
ATOM   3898  HA  SER A 256     -29.757   0.479  12.875  1.00 47.23           H  
ATOM   3899  C   SER A 256     -28.906  -1.445  13.039  1.00 47.23           C  
ATOM   3900  CB  SER A 256     -27.696   0.816  12.670  1.00 47.23           C  
ATOM   3901  HB2 SER A 256     -27.768   1.868  12.944  1.00 47.23           H  
ATOM   3902  HB3 SER A 256     -27.803   0.751  11.587  1.00 47.23           H  
ATOM   3903  O   SER A 256     -27.887  -2.094  12.825  1.00 47.23           O  
ATOM   3904  OG  SER A 256     -26.407   0.346  13.009  1.00 47.23           O  
ATOM   3905  HG  SER A 256     -26.358   0.275  13.966  1.00 47.23           H  
ATOM   3906  N   GLY A 257     -30.115  -2.017  13.037  1.00 49.73           N  
ATOM   3907  H   GLY A 257     -30.907  -1.451  13.306  1.00 49.73           H  
ATOM   3908  CA  GLY A 257     -30.367  -3.370  12.512  1.00 49.73           C  
ATOM   3909  HA2 GLY A 257     -29.837  -4.097  13.127  1.00 49.73           H  
ATOM   3910  HA3 GLY A 257     -31.435  -3.580  12.561  1.00 49.73           H  
ATOM   3911  C   GLY A 257     -29.912  -3.561  11.053  1.00 49.73           C  
ATOM   3912  O   GLY A 257     -29.869  -4.677  10.550  1.00 49.73           O  
ATOM   3913  N   SER A 258     -29.513  -2.479  10.396  1.00 44.91           N  
ATOM   3914  H   SER A 258     -29.695  -1.585  10.830  1.00 44.91           H  
ATOM   3915  CA  SER A 258     -28.737  -2.404   9.170  1.00 44.91           C  
ATOM   3916  HA  SER A 258     -27.892  -3.090   9.228  1.00 44.91           H  
ATOM   3917  C   SER A 258     -28.220  -0.961   9.079  1.00 44.91           C  
ATOM   3918  CB  SER A 258     -29.618  -2.782   7.971  1.00 44.91           C  
ATOM   3919  HB2 SER A 258     -29.114  -2.514   7.042  1.00 44.91           H  
ATOM   3920  HB3 SER A 258     -29.776  -3.861   7.980  1.00 44.91           H  
ATOM   3921  O   SER A 258     -28.916  -0.039   9.494  1.00 44.91           O  
ATOM   3922  OG  SER A 258     -30.881  -2.146   8.032  1.00 44.91           O  
ATOM   3923  HG  SER A 258     -30.772  -1.242   7.728  1.00 44.91           H  
ATOM   3924  N   ASP A 259     -27.015  -0.759   8.546  1.00 43.97           N  
ATOM   3925  H   ASP A 259     -26.582  -1.579   8.144  1.00 43.97           H  
ATOM   3926  CA  ASP A 259     -26.479   0.540   8.092  1.00 43.97           C  
ATOM   3927  HA  ASP A 259     -25.734   0.252   7.350  1.00 43.97           H  
ATOM   3928  C   ASP A 259     -25.657   1.408   9.068  1.00 43.97           C  
ATOM   3929  CB  ASP A 259     -27.506   1.343   7.264  1.00 43.97           C  
ATOM   3930  HB2 ASP A 259     -26.998   2.190   6.804  1.00 43.97           H  
ATOM   3931  HB3 ASP A 259     -28.280   1.755   7.911  1.00 43.97           H  
ATOM   3932  O   ASP A 259     -25.951   2.573   9.325  1.00 43.97           O  
ATOM   3933  CG  ASP A 259     -28.141   0.507   6.151  1.00 43.97           C  
ATOM   3934  OD1 ASP A 259     -27.455  -0.434   5.682  1.00 43.97           O  
ATOM   3935  OD2 ASP A 259     -29.284   0.827   5.768  1.00 43.97           O  
ATOM   3936  N   LEU A 260     -24.449   0.940   9.405  1.00 41.99           N  
ATOM   3937  H   LEU A 260     -24.273  -0.041   9.236  1.00 41.99           H  
ATOM   3938  CA  LEU A 260     -23.289   1.818   9.675  1.00 41.99           C  
ATOM   3939  HA  LEU A 260     -23.637   2.650  10.288  1.00 41.99           H  
ATOM   3940  C   LEU A 260     -22.728   2.468   8.376  1.00 41.99           C  
ATOM   3941  CB  LEU A 260     -22.221   1.037  10.477  1.00 41.99           C  
ATOM   3942  HB2 LEU A 260     -22.120   0.045  10.037  1.00 41.99           H  
ATOM   3943  HB3 LEU A 260     -21.253   1.529  10.386  1.00 41.99           H  
ATOM   3944  O   LEU A 260     -21.519   2.633   8.217  1.00 41.99           O  
ATOM   3945  CG  LEU A 260     -22.521   0.903  11.982  1.00 41.99           C  
ATOM   3946  HG  LEU A 260     -23.552   0.582  12.127  1.00 41.99           H  
ATOM   3947  CD1 LEU A 260     -21.592  -0.146  12.598  1.00 41.99           C  
ATOM   3948 HD11 LEU A 260     -21.761  -1.109  12.116  1.00 41.99           H  
ATOM   3949 HD12 LEU A 260     -21.814  -0.252  13.660  1.00 41.99           H  
ATOM   3950 HD13 LEU A 260     -20.550   0.147  12.469  1.00 41.99           H  
ATOM   3951  CD2 LEU A 260     -22.284   2.222  12.729  1.00 41.99           C  
ATOM   3952 HD21 LEU A 260     -21.260   2.563  12.579  1.00 41.99           H  
ATOM   3953 HD22 LEU A 260     -22.468   2.071  13.792  1.00 41.99           H  
ATOM   3954 HD23 LEU A 260     -22.980   2.979  12.368  1.00 41.99           H  
ATOM   3955  N   TYR A 261     -23.591   2.824   7.416  1.00 45.71           N  
ATOM   3956  H   TYR A 261     -24.575   2.736   7.626  1.00 45.71           H  
ATOM   3957  CA  TYR A 261     -23.205   3.233   6.055  1.00 45.71           C  
ATOM   3958  HA  TYR A 261     -22.280   2.702   5.831  1.00 45.71           H  
ATOM   3959  C   TYR A 261     -22.852   4.716   5.795  1.00 45.71           C  
ATOM   3960  CB  TYR A 261     -24.239   2.723   5.032  1.00 45.71           C  
ATOM   3961  HB2 TYR A 261     -25.169   2.454   5.534  1.00 45.71           H  
ATOM   3962  HB3 TYR A 261     -24.487   3.518   4.328  1.00 45.71           H  
ATOM   3963  O   TYR A 261     -22.195   4.958   4.775  1.00 45.71           O  
ATOM   3964  CG  TYR A 261     -23.734   1.534   4.238  1.00 45.71           C  
ATOM   3965  CD1 TYR A 261     -22.820   1.733   3.186  1.00 45.71           C  
ATOM   3966  HD1 TYR A 261     -22.503   2.736   2.940  1.00 45.71           H  
ATOM   3967  CD2 TYR A 261     -24.152   0.231   4.566  1.00 45.71           C  
ATOM   3968  HD2 TYR A 261     -24.910   0.074   5.319  1.00 45.71           H  
ATOM   3969  CE1 TYR A 261     -22.307   0.633   2.471  1.00 45.71           C  
ATOM   3970  HE1 TYR A 261     -21.593   0.787   1.675  1.00 45.71           H  
ATOM   3971  CE2 TYR A 261     -23.634  -0.873   3.864  1.00 45.71           C  
ATOM   3972  HE2 TYR A 261     -23.989  -1.869   4.083  1.00 45.71           H  
ATOM   3973  OH  TYR A 261     -22.176  -1.752   2.189  1.00 45.71           O  
ATOM   3974  HH  TYR A 261     -21.609  -1.507   1.454  1.00 45.71           H  
ATOM   3975  CZ  TYR A 261     -22.708  -0.675   2.821  1.00 45.71           C  
ATOM   3976  N   PRO A 262     -23.176   5.735   6.625  1.00 42.25           N  
ATOM   3977  CA  PRO A 262     -22.884   7.110   6.206  1.00 42.25           C  
ATOM   3978  HA  PRO A 262     -23.304   7.265   5.212  1.00 42.25           H  
ATOM   3979  C   PRO A 262     -21.384   7.433   6.147  1.00 42.25           C  
ATOM   3980  CB  PRO A 262     -23.618   8.029   7.184  1.00 42.25           C  
ATOM   3981  HB2 PRO A 262     -22.934   8.372   7.961  1.00 42.25           H  
ATOM   3982  HB3 PRO A 262     -24.066   8.882   6.675  1.00 42.25           H  
ATOM   3983  O   PRO A 262     -20.979   8.320   5.404  1.00 42.25           O  
ATOM   3984  CG  PRO A 262     -24.678   7.134   7.817  1.00 42.25           C  
ATOM   3985  HG2 PRO A 262     -25.568   7.126   7.187  1.00 42.25           H  
ATOM   3986  HG3 PRO A 262     -24.931   7.452   8.828  1.00 42.25           H  
ATOM   3987  CD  PRO A 262     -24.037   5.748   7.800  1.00 42.25           C  
ATOM   3988  HD2 PRO A 262     -23.437   5.598   8.697  1.00 42.25           H  
ATOM   3989  HD3 PRO A 262     -24.825   4.998   7.735  1.00 42.25           H  
ATOM   3990  N   CYS A 263     -20.547   6.719   6.906  1.00 42.32           N  
ATOM   3991  H   CYS A 263     -20.930   6.016   7.522  1.00 42.32           H  
ATOM   3992  CA  CYS A 263     -19.130   7.062   7.041  1.00 42.32           C  
ATOM   3993  HA  CYS A 263     -19.025   8.146   6.980  1.00 42.32           H  
ATOM   3994  C   CYS A 263     -18.246   6.470   5.932  1.00 42.32           C  
ATOM   3995  CB  CYS A 263     -18.631   6.615   8.423  1.00 42.32           C  
ATOM   3996  HB2 CYS A 263     -17.661   7.074   8.614  1.00 42.32           H  
ATOM   3997  HB3 CYS A 263     -18.499   5.533   8.420  1.00 42.32           H  
ATOM   3998  O   CYS A 263     -17.204   7.045   5.631  1.00 42.32           O  
ATOM   3999  SG  CYS A 263     -19.797   7.056   9.749  1.00 42.32           S  
ATOM   4000  HG  CYS A 263     -19.055   6.574  10.750  1.00 42.32           H  
ATOM   4001  N   LEU A 264     -18.643   5.337   5.339  1.00 42.93           N  
ATOM   4002  H   LEU A 264     -19.527   4.934   5.619  1.00 42.93           H  
ATOM   4003  CA  LEU A 264     -17.801   4.577   4.402  1.00 42.93           C  
ATOM   4004  HA  LEU A 264     -16.771   4.922   4.487  1.00 42.93           H  
ATOM   4005  C   LEU A 264     -18.171   4.796   2.924  1.00 42.93           C  
ATOM   4006  CB  LEU A 264     -17.825   3.084   4.794  1.00 42.93           C  
ATOM   4007  HB2 LEU A 264     -17.348   2.506   4.002  1.00 42.93           H  
ATOM   4008  HB3 LEU A 264     -18.863   2.759   4.853  1.00 42.93           H  
ATOM   4009  O   LEU A 264     -17.329   4.586   2.058  1.00 42.93           O  
ATOM   4010  CG  LEU A 264     -17.112   2.751   6.124  1.00 42.93           C  
ATOM   4011  HG  LEU A 264     -17.480   3.411   6.910  1.00 42.93           H  
ATOM   4012  CD1 LEU A 264     -17.421   1.312   6.538  1.00 42.93           C  
ATOM   4013 HD11 LEU A 264     -16.913   1.074   7.472  1.00 42.93           H  
ATOM   4014 HD12 LEU A 264     -17.082   0.627   5.761  1.00 42.93           H  
ATOM   4015 HD13 LEU A 264     -18.495   1.192   6.680  1.00 42.93           H  
ATOM   4016  CD2 LEU A 264     -15.592   2.896   6.032  1.00 42.93           C  
ATOM   4017 HD21 LEU A 264     -15.325   3.932   5.828  1.00 42.93           H  
ATOM   4018 HD22 LEU A 264     -15.127   2.598   6.972  1.00 42.93           H  
ATOM   4019 HD23 LEU A 264     -15.205   2.269   5.228  1.00 42.93           H  
ATOM   4020  N   SER A 265     -19.384   5.272   2.598  1.00 39.38           N  
ATOM   4021  H   SER A 265     -20.055   5.449   3.333  1.00 39.38           H  
ATOM   4022  CA  SER A 265     -19.809   5.388   1.187  1.00 39.38           C  
ATOM   4023  HA  SER A 265     -19.316   4.582   0.642  1.00 39.38           H  
ATOM   4024  C   SER A 265     -19.381   6.672   0.462  1.00 39.38           C  
ATOM   4025  CB  SER A 265     -21.305   5.129   1.004  1.00 39.38           C  
ATOM   4026  HB2 SER A 265     -21.499   4.943  -0.053  1.00 39.38           H  
ATOM   4027  HB3 SER A 265     -21.601   4.244   1.567  1.00 39.38           H  
ATOM   4028  O   SER A 265     -19.560   6.775  -0.751  1.00 39.38           O  
ATOM   4029  OG  SER A 265     -22.071   6.242   1.407  1.00 39.38           O  
ATOM   4030  HG  SER A 265     -22.362   6.097   2.310  1.00 39.38           H  
ATOM   4031  N   THR A 266     -18.749   7.646   1.128  1.00 32.33           N  
ATOM   4032  H   THR A 266     -18.608   7.548   2.124  1.00 32.33           H  
ATOM   4033  CA  THR A 266     -18.212   8.832   0.438  1.00 32.33           C  
ATOM   4034  HA  THR A 266     -18.841   9.027  -0.430  1.00 32.33           H  
ATOM   4035  C   THR A 266     -16.816   8.580  -0.132  1.00 32.33           C  
ATOM   4036  CB  THR A 266     -18.279  10.115   1.277  1.00 32.33           C  
ATOM   4037  HB  THR A 266     -17.780  10.918   0.735  1.00 32.33           H  
ATOM   4038  O   THR A 266     -15.866   9.301   0.169  1.00 32.33           O  
ATOM   4039  CG2 THR A 266     -19.720  10.555   1.532  1.00 32.33           C  
ATOM   4040 HG21 THR A 266     -20.239  10.703   0.586  1.00 32.33           H  
ATOM   4041 HG22 THR A 266     -20.242   9.796   2.115  1.00 32.33           H  
ATOM   4042 HG23 THR A 266     -19.719  11.490   2.094  1.00 32.33           H  
ATOM   4043  OG1 THR A 266     -17.642   9.943   2.517  1.00 32.33           O  
ATOM   4044  HG1 THR A 266     -16.773   9.572   2.349  1.00 32.33           H  
ATOM   4045  N   CYS A 267     -16.674   7.577  -0.996  1.00 37.90           N  
ATOM   4046  H   CYS A 267     -17.473   6.982  -1.164  1.00 37.90           H  
ATOM   4047  CA  CYS A 267     -15.626   7.619  -2.008  1.00 37.90           C  
ATOM   4048  HA  CYS A 267     -14.727   8.059  -1.577  1.00 37.90           H  
ATOM   4049  C   CYS A 267     -16.146   8.501  -3.152  1.00 37.90           C  
ATOM   4050  CB  CYS A 267     -15.264   6.207  -2.481  1.00 37.90           C  
ATOM   4051  HB2 CYS A 267     -16.170   5.645  -2.706  1.00 37.90           H  
ATOM   4052  HB3 CYS A 267     -14.655   6.265  -3.383  1.00 37.90           H  
ATOM   4053  O   CYS A 267     -17.165   8.158  -3.756  1.00 37.90           O  
ATOM   4054  SG  CYS A 267     -14.322   5.353  -1.186  1.00 37.90           S  
ATOM   4055  HG  CYS A 267     -13.360   6.263  -1.014  1.00 37.90           H  
ATOM   4056  N   PRO A 268     -15.507   9.642  -3.475  1.00 38.93           N  
ATOM   4057  CA  PRO A 268     -15.860  10.374  -4.679  1.00 38.93           C  
ATOM   4058  HA  PRO A 268     -16.913  10.656  -4.652  1.00 38.93           H  
ATOM   4059  C   PRO A 268     -15.606   9.450  -5.869  1.00 38.93           C  
ATOM   4060  CB  PRO A 268     -14.997  11.638  -4.677  1.00 38.93           C  
ATOM   4061  HB2 PRO A 268     -14.711  11.945  -5.683  1.00 38.93           H  
ATOM   4062  HB3 PRO A 268     -15.536  12.441  -4.174  1.00 38.93           H  
ATOM   4063  O   PRO A 268     -14.467   9.121  -6.190  1.00 38.93           O  
ATOM   4064  CG  PRO A 268     -13.783  11.245  -3.836  1.00 38.93           C  
ATOM   4065  HG2 PRO A 268     -13.040  10.763  -4.473  1.00 38.93           H  
ATOM   4066  HG3 PRO A 268     -13.346  12.105  -3.330  1.00 38.93           H  
ATOM   4067  CD  PRO A 268     -14.335  10.224  -2.841  1.00 38.93           C  
ATOM   4068  HD2 PRO A 268     -14.633  10.725  -1.920  1.00 38.93           H  
ATOM   4069  HD3 PRO A 268     -13.572   9.474  -2.634  1.00 38.93           H  
ATOM   4070  N   HIS A 269     -16.696   8.987  -6.476  1.00 36.65           N  
ATOM   4071  H   HIS A 269     -17.587   9.163  -6.034  1.00 36.65           H  
ATOM   4072  CA  HIS A 269     -16.682   8.165  -7.674  1.00 36.65           C  
ATOM   4073  HA  HIS A 269     -16.227   7.206  -7.427  1.00 36.65           H  
ATOM   4074  C   HIS A 269     -15.864   8.906  -8.744  1.00 36.65           C  
ATOM   4075  CB  HIS A 269     -18.147   7.941  -8.089  1.00 36.65           C  
ATOM   4076  HB2 HIS A 269     -18.738   7.744  -7.195  1.00 36.65           H  
ATOM   4077  HB3 HIS A 269     -18.544   8.846  -8.549  1.00 36.65           H  
ATOM   4078  O   HIS A 269     -16.244  10.032  -9.097  1.00 36.65           O  
ATOM   4079  CG  HIS A 269     -18.366   6.771  -9.008  1.00 36.65           C  
ATOM   4080  CD2 HIS A 269     -18.994   6.792 -10.224  1.00 36.65           C  
ATOM   4081  HD2 HIS A 269     -19.381   7.668 -10.724  1.00 36.65           H  
ATOM   4082  ND1 HIS A 269     -18.093   5.454  -8.717  1.00 36.65           N  
ATOM   4083  HD1 HIS A 269     -17.711   5.094  -7.854  1.00 36.65           H  
ATOM   4084  CE1 HIS A 269     -18.537   4.702  -9.737  1.00 36.65           C  
ATOM   4085  HE1 HIS A 269     -18.485   3.624  -9.784  1.00 36.65           H  
ATOM   4086  NE2 HIS A 269     -19.091   5.477 -10.683  1.00 36.65           N  
ATOM   4087  N   PRO A 270     -14.733   8.357  -9.230  1.00 46.31           N  
ATOM   4088  CA  PRO A 270     -13.955   9.014 -10.265  1.00 46.31           C  
ATOM   4089  HA  PRO A 270     -13.727  10.038  -9.972  1.00 46.31           H  
ATOM   4090  C   PRO A 270     -14.807   9.027 -11.532  1.00 46.31           C  
ATOM   4091  CB  PRO A 270     -12.644   8.229 -10.379  1.00 46.31           C  
ATOM   4092  HB2 PRO A 270     -11.903   8.667  -9.711  1.00 46.31           H  
ATOM   4093  HB3 PRO A 270     -12.262   8.203 -11.400  1.00 46.31           H  
ATOM   4094  O   PRO A 270     -14.974   8.019 -12.218  1.00 46.31           O  
ATOM   4095  CG  PRO A 270     -13.009   6.834  -9.875  1.00 46.31           C  
ATOM   4096  HG2 PRO A 270     -13.407   6.241 -10.699  1.00 46.31           H  
ATOM   4097  HG3 PRO A 270     -12.152   6.329  -9.427  1.00 46.31           H  
ATOM   4098  CD  PRO A 270     -14.116   7.092  -8.852  1.00 46.31           C  
ATOM   4099  HD2 PRO A 270     -14.836   6.275  -8.875  1.00 46.31           H  
ATOM   4100  HD3 PRO A 270     -13.680   7.185  -7.857  1.00 46.31           H  
ATOM   4101  N   GLN A 271     -15.424  10.178 -11.808  1.00 40.16           N  
ATOM   4102  H   GLN A 271     -15.345  10.932 -11.141  1.00 40.16           H  
ATOM   4103  CA  GLN A 271     -16.150  10.388 -13.046  1.00 40.16           C  
ATOM   4104  HA  GLN A 271     -16.940   9.640 -13.113  1.00 40.16           H  
ATOM   4105  C   GLN A 271     -15.174  10.167 -14.194  1.00 40.16           C  
ATOM   4106  CB  GLN A 271     -16.788  11.782 -13.112  1.00 40.16           C  
ATOM   4107  HB2 GLN A 271     -16.064  12.541 -12.817  1.00 40.16           H  
ATOM   4108  HB3 GLN A 271     -17.085  11.972 -14.143  1.00 40.16           H  
ATOM   4109  O   GLN A 271     -14.144  10.830 -14.294  1.00 40.16           O  
ATOM   4110  CG  GLN A 271     -18.041  11.875 -12.228  1.00 40.16           C  
ATOM   4111  HG2 GLN A 271     -18.701  11.038 -12.456  1.00 40.16           H  
ATOM   4112  HG3 GLN A 271     -17.753  11.806 -11.179  1.00 40.16           H  
ATOM   4113  CD  GLN A 271     -18.824  13.169 -12.441  1.00 40.16           C  
ATOM   4114  NE2 GLN A 271     -20.029  13.260 -11.923  1.00 40.16           N  
ATOM   4115 HE21 GLN A 271     -20.537  14.100 -12.161  1.00 40.16           H  
ATOM   4116 HE22 GLN A 271     -20.432  12.476 -11.430  1.00 40.16           H  
ATOM   4117  OE1 GLN A 271     -18.398  14.116 -13.078  1.00 40.16           O  
ATOM   4118  N   ASN A 272     -15.533   9.197 -15.028  1.00 41.72           N  
ATOM   4119  H   ASN A 272     -16.330   8.648 -14.739  1.00 41.72           H  
ATOM   4120  CA  ASN A 272     -14.858   8.762 -16.237  1.00 41.72           C  
ATOM   4121  HA  ASN A 272     -13.874   8.385 -15.961  1.00 41.72           H  
ATOM   4122  C   ASN A 272     -14.667   9.956 -17.196  1.00 41.72           C  
ATOM   4123  CB  ASN A 272     -15.724   7.608 -16.817  1.00 41.72           C  
ATOM   4124  HB2 ASN A 272     -16.194   7.899 -17.756  1.00 41.72           H  
ATOM   4125  HB3 ASN A 272     -16.534   7.361 -16.131  1.00 41.72           H  
ATOM   4126  O   ASN A 272     -15.457  10.179 -18.117  1.00 41.72           O  
ATOM   4127  CG  ASN A 272     -14.958   6.327 -17.075  1.00 41.72           C  
ATOM   4128  ND2 ASN A 272     -15.622   5.196 -17.018  1.00 41.72           N  
ATOM   4129 HD21 ASN A 272     -15.062   4.359 -17.093  1.00 41.72           H  
ATOM   4130 HD22 ASN A 272     -16.574   5.168 -16.682  1.00 41.72           H  
ATOM   4131  OD1 ASN A 272     -13.778   6.323 -17.369  1.00 41.72           O  
ATOM   4132  N   THR A 273     -13.635  10.771 -16.980  1.00 44.27           N  
ATOM   4133  H   THR A 273     -13.090  10.658 -16.138  1.00 44.27           H  
ATOM   4134  CA  THR A 273     -13.249  11.826 -17.914  1.00 44.27           C  
ATOM   4135  HA  THR A 273     -14.152  12.266 -18.338  1.00 44.27           H  
ATOM   4136  C   THR A 273     -12.494  11.162 -19.056  1.00 44.27           C  
ATOM   4137  CB  THR A 273     -12.493  12.986 -17.246  1.00 44.27           C  
ATOM   4138  HB  THR A 273     -12.080  13.634 -18.019  1.00 44.27           H  
ATOM   4139  O   THR A 273     -11.282  10.950 -19.038  1.00 44.27           O  
ATOM   4140  CG2 THR A 273     -13.428  13.817 -16.365  1.00 44.27           C  
ATOM   4141 HG21 THR A 273     -14.251  14.206 -16.964  1.00 44.27           H  
ATOM   4142 HG22 THR A 273     -12.880  14.658 -15.940  1.00 44.27           H  
ATOM   4143 HG23 THR A 273     -13.833  13.205 -15.559  1.00 44.27           H  
ATOM   4144  OG1 THR A 273     -11.452  12.527 -16.426  1.00 44.27           O  
ATOM   4145  HG1 THR A 273     -11.502  12.996 -15.590  1.00 44.27           H  
ATOM   4146  N   ARG A 274     -13.262  10.768 -20.078  1.00 39.86           N  
ATOM   4147  H   ARG A 274     -14.261  10.848 -19.951  1.00 39.86           H  
ATOM   4148  CA  ARG A 274     -12.731  10.375 -21.384  1.00 39.86           C  
ATOM   4149  HA  ARG A 274     -12.195   9.432 -21.275  1.00 39.86           H  
ATOM   4150  C   ARG A 274     -11.739  11.441 -21.848  1.00 39.86           C  
ATOM   4151  CB  ARG A 274     -13.868  10.213 -22.407  1.00 39.86           C  
ATOM   4152  HB2 ARG A 274     -13.483  10.454 -23.398  1.00 39.86           H  
ATOM   4153  HB3 ARG A 274     -14.673  10.914 -22.183  1.00 39.86           H  
ATOM   4154  O   ARG A 274     -12.114  12.576 -22.124  1.00 39.86           O  
ATOM   4155  CG  ARG A 274     -14.410   8.780 -22.456  1.00 39.86           C  
ATOM   4156  HG2 ARG A 274     -13.601   8.101 -22.723  1.00 39.86           H  
ATOM   4157  HG3 ARG A 274     -14.804   8.501 -21.478  1.00 39.86           H  
ATOM   4158  CD  ARG A 274     -15.523   8.684 -23.506  1.00 39.86           C  
ATOM   4159  HD2 ARG A 274     -15.159   9.108 -24.442  1.00 39.86           H  
ATOM   4160  HD3 ARG A 274     -16.376   9.271 -23.163  1.00 39.86           H  
ATOM   4161  NE  ARG A 274     -15.938   7.289 -23.743  1.00 39.86           N  
ATOM   4162  HE  ARG A 274     -15.444   6.572 -23.231  1.00 39.86           H  
ATOM   4163  NH1 ARG A 274     -17.623   7.732 -25.239  1.00 39.86           N  
ATOM   4164 HH11 ARG A 274     -18.335   7.401 -25.876  1.00 39.86           H  
ATOM   4165 HH12 ARG A 274     -17.460   8.721 -25.118  1.00 39.86           H  
ATOM   4166  NH2 ARG A 274     -17.127   5.616 -24.734  1.00 39.86           N  
ATOM   4167 HH21 ARG A 274     -16.592   4.925 -24.228  1.00 39.86           H  
ATOM   4168 HH22 ARG A 274     -17.848   5.304 -25.369  1.00 39.86           H  
ATOM   4169  CZ  ARG A 274     -16.891   6.887 -24.567  1.00 39.86           C  
ATOM   4170  N   LYS A 275     -10.474  11.032 -21.940  1.00 42.92           N  
ATOM   4171  H   LYS A 275     -10.281  10.120 -21.552  1.00 42.92           H  
ATOM   4172  CA  LYS A 275      -9.344  11.793 -22.471  1.00 42.92           C  
ATOM   4173  HA  LYS A 275      -9.202  12.694 -21.874  1.00 42.92           H  
ATOM   4174  C   LYS A 275      -9.628  12.215 -23.915  1.00 42.92           C  
ATOM   4175  CB  LYS A 275      -8.072  10.918 -22.393  1.00 42.92           C  
ATOM   4176  HB2 LYS A 275      -7.252  11.453 -22.872  1.00 42.92           H  
ATOM   4177  HB3 LYS A 275      -8.238   9.992 -22.943  1.00 42.92           H  
ATOM   4178  O   LYS A 275      -9.331  11.473 -24.849  1.00 42.92           O  
ATOM   4179  CG  LYS A 275      -7.648  10.571 -20.955  1.00 42.92           C  
ATOM   4180  HG2 LYS A 275      -7.431  11.495 -20.420  1.00 42.92           H  
ATOM   4181  HG3 LYS A 275      -8.467  10.062 -20.448  1.00 42.92           H  
ATOM   4182  CD  LYS A 275      -6.408   9.659 -20.917  1.00 42.92           C  
ATOM   4183  HD2 LYS A 275      -5.575  10.164 -21.408  1.00 42.92           H  
ATOM   4184  HD3 LYS A 275      -6.628   8.727 -21.437  1.00 42.92           H  
ATOM   4185  CE  LYS A 275      -6.051   9.368 -19.451  1.00 42.92           C  
ATOM   4186  HE2 LYS A 275      -5.880  10.317 -18.942  1.00 42.92           H  
ATOM   4187  HE3 LYS A 275      -6.913   8.905 -18.971  1.00 42.92           H  
ATOM   4188  NZ  LYS A 275      -4.859   8.494 -19.293  1.00 42.92           N  
ATOM   4189  HZ1 LYS A 275      -5.011   7.590 -19.717  1.00 42.92           H  
ATOM   4190  HZ2 LYS A 275      -4.034   8.930 -19.680  1.00 42.92           H  
ATOM   4191  HZ3 LYS A 275      -4.684   8.343 -18.310  1.00 42.92           H  
ATOM   4192  N   THR A 276     -10.167  13.411 -24.126  1.00 44.56           N  
ATOM   4193  H   THR A 276     -10.557  13.927 -23.350  1.00 44.56           H  
ATOM   4194  CA  THR A 276     -10.061  14.081 -25.424  1.00 44.56           C  
ATOM   4195  HA  THR A 276     -10.124  13.342 -26.222  1.00 44.56           H  
ATOM   4196  C   THR A 276      -8.691  14.738 -25.501  1.00 44.56           C  
ATOM   4197  CB  THR A 276     -11.193  15.086 -25.673  1.00 44.56           C  
ATOM   4198  HB  THR A 276     -10.941  15.709 -26.531  1.00 44.56           H  
ATOM   4199  O   THR A 276      -8.443  15.768 -24.879  1.00 44.56           O  
ATOM   4200  CG2 THR A 276     -12.502  14.354 -25.967  1.00 44.56           C  
ATOM   4201 HG21 THR A 276     -12.785  13.738 -25.114  1.00 44.56           H  
ATOM   4202 HG22 THR A 276     -13.288  15.087 -26.150  1.00 44.56           H  
ATOM   4203 HG23 THR A 276     -12.390  13.727 -26.852  1.00 44.56           H  
ATOM   4204  OG1 THR A 276     -11.392  15.901 -24.546  1.00 44.56           O  
ATOM   4205  HG1 THR A 276     -10.587  16.403 -24.400  1.00 44.56           H  
ATOM   4206  N   LYS A 277      -7.789  14.107 -26.260  1.00 37.55           N  
ATOM   4207  H   LYS A 277      -8.074  13.227 -26.666  1.00 37.55           H  
ATOM   4208  CA  LYS A 277      -6.561  14.725 -26.767  1.00 37.55           C  
ATOM   4209  HA  LYS A 277      -5.871  14.940 -25.951  1.00 37.55           H  
ATOM   4210  C   LYS A 277      -6.930  16.031 -27.477  1.00 37.55           C  
ATOM   4211  CB  LYS A 277      -5.912  13.792 -27.813  1.00 37.55           C  
ATOM   4212  HB2 LYS A 277      -6.658  13.539 -28.566  1.00 37.55           H  
ATOM   4213  HB3 LYS A 277      -5.122  14.351 -28.315  1.00 37.55           H  
ATOM   4214  O   LYS A 277      -7.699  15.972 -28.433  1.00 37.55           O  
ATOM   4215  CG  LYS A 277      -5.295  12.490 -27.279  1.00 37.55           C  
ATOM   4216  HG2 LYS A 277      -4.477  12.732 -26.601  1.00 37.55           H  
ATOM   4217  HG3 LYS A 277      -6.049  11.916 -26.740  1.00 37.55           H  
ATOM   4218  CD  LYS A 277      -4.765  11.656 -28.459  1.00 37.55           C  
ATOM   4219  HD2 LYS A 277      -5.602  11.379 -29.100  1.00 37.55           H  
ATOM   4220  HD3 LYS A 277      -4.073  12.268 -29.038  1.00 37.55           H  
ATOM   4221  CE  LYS A 277      -4.036  10.388 -27.995  1.00 37.55           C  
ATOM   4222  HE2 LYS A 277      -4.727   9.785 -27.407  1.00 37.55           H  
ATOM   4223  HE3 LYS A 277      -3.210  10.682 -27.347  1.00 37.55           H  
ATOM   4224  NZ  LYS A 277      -3.522   9.601 -29.148  1.00 37.55           N  
ATOM   4225  HZ1 LYS A 277      -4.275   9.315 -29.758  1.00 37.55           H  
ATOM   4226  HZ2 LYS A 277      -2.874  10.149 -29.695  1.00 37.55           H  
ATOM   4227  HZ3 LYS A 277      -3.036   8.772 -28.839  1.00 37.55           H  
ATOM   4228  N   ARG A 278      -6.355  17.168 -27.082  1.00 37.57           N  
ATOM   4229  H   ARG A 278      -5.893  17.193 -26.184  1.00 37.57           H  
ATOM   4230  CA  ARG A 278      -6.060  18.282 -27.997  1.00 37.57           C  
ATOM   4231  HA  ARG A 278      -5.524  17.851 -28.842  1.00 37.57           H  
ATOM   4232  C   ARG A 278      -5.074  19.265 -27.373  1.00 37.57           C  
ATOM   4233  CB  ARG A 278      -7.335  18.966 -28.533  1.00 37.57           C  
ATOM   4234  HB2 ARG A 278      -7.276  20.046 -28.395  1.00 37.57           H  
ATOM   4235  HB3 ARG A 278      -8.212  18.606 -27.994  1.00 37.57           H  
ATOM   4236  O   ARG A 278      -4.917  19.319 -26.161  1.00 37.57           O  
ATOM   4237  CG  ARG A 278      -7.476  18.660 -30.037  1.00 37.57           C  
ATOM   4238  HG2 ARG A 278      -6.691  19.191 -30.575  1.00 37.57           H  
ATOM   4239  HG3 ARG A 278      -7.349  17.594 -30.225  1.00 37.57           H  
ATOM   4240  CD  ARG A 278      -8.833  19.083 -30.598  1.00 37.57           C  
ATOM   4241  HD2 ARG A 278      -9.620  18.583 -30.034  1.00 37.57           H  
ATOM   4242  HD3 ARG A 278      -8.939  20.161 -30.475  1.00 37.57           H  
ATOM   4243  NE  ARG A 278      -8.944  18.721 -32.026  1.00 37.57           N  
ATOM   4244  HE  ARG A 278      -8.238  18.101 -32.396  1.00 37.57           H  
ATOM   4245  NH1 ARG A 278     -10.811  19.965 -32.512  1.00 37.57           N  
ATOM   4246 HH11 ARG A 278     -11.468  20.324 -33.190  1.00 37.57           H  
ATOM   4247 HH12 ARG A 278     -10.823  20.314 -31.564  1.00 37.57           H  
ATOM   4248  NH2 ARG A 278      -9.831  18.781 -34.126  1.00 37.57           N  
ATOM   4249 HH21 ARG A 278     -10.506  19.150 -34.780  1.00 37.57           H  
ATOM   4250 HH22 ARG A 278      -9.092  18.187 -34.474  1.00 37.57           H  
ATOM   4251  CZ  ARG A 278      -9.858  19.154 -32.877  1.00 37.57           C  
ATOM   4252  N   ALA A 279      -4.342  19.892 -28.281  1.00 38.17           N  
ATOM   4253  H   ALA A 279      -4.696  19.892 -29.226  1.00 38.17           H  
ATOM   4254  CA  ALA A 279      -2.997  20.414 -28.144  1.00 38.17           C  
ATOM   4255  HA  ALA A 279      -2.367  19.628 -27.727  1.00 38.17           H  
ATOM   4256  C   ALA A 279      -2.866  21.643 -27.239  1.00 38.17           C  
ATOM   4257  CB  ALA A 279      -2.517  20.715 -29.569  1.00 38.17           C  
ATOM   4258  HB1 ALA A 279      -2.556  19.818 -30.187  1.00 38.17           H  
ATOM   4259  HB2 ALA A 279      -1.488  21.075 -29.545  1.00 38.17           H  
ATOM   4260  HB3 ALA A 279      -3.137  21.492 -30.015  1.00 38.17           H  
ATOM   4261  O   ALA A 279      -3.818  22.385 -27.013  1.00 38.17           O  
ATOM   4262  N   ALA A 280      -1.633  21.826 -26.770  1.00 34.48           N  
ATOM   4263  H   ALA A 280      -0.923  21.172 -27.069  1.00 34.48           H  
ATOM   4264  CA  ALA A 280      -1.141  22.979 -26.045  1.00 34.48           C  
ATOM   4265  HA  ALA A 280      -1.600  23.001 -25.057  1.00 34.48           H  
ATOM   4266  C   ALA A 280      -1.462  24.289 -26.780  1.00 34.48           C  
ATOM   4267  CB  ALA A 280       0.374  22.785 -25.892  1.00 34.48           C  
ATOM   4268  HB1 ALA A 280       0.582  21.867 -25.343  1.00 34.48           H  
ATOM   4269  HB2 ALA A 280       0.852  22.742 -26.871  1.00 34.48           H  
ATOM   4270  HB3 ALA A 280       0.792  23.625 -25.337  1.00 34.48           H  
ATOM   4271  O   ALA A 280      -0.997  24.524 -27.892  1.00 34.48           O  
ATOM   4272  N   GLY A 281      -2.235  25.143 -26.119  1.00 34.72           N  
ATOM   4273  H   GLY A 281      -2.664  24.836 -25.258  1.00 34.72           H  
ATOM   4274  CA  GLY A 281      -2.361  26.557 -26.427  1.00 34.72           C  
ATOM   4275  HA2 GLY A 281      -3.339  26.763 -26.863  1.00 34.72           H  
ATOM   4276  HA3 GLY A 281      -1.584  26.883 -27.117  1.00 34.72           H  
ATOM   4277  C   GLY A 281      -2.239  27.299 -25.108  1.00 34.72           C  
ATOM   4278  O   GLY A 281      -3.138  27.231 -24.273  1.00 34.72           O  
ATOM   4279  N   VAL A 282      -1.087  27.930 -24.898  1.00 31.98           N  
ATOM   4280  H   VAL A 282      -0.408  27.923 -25.646  1.00 31.98           H  
ATOM   4281  CA  VAL A 282      -0.854  28.880 -23.811  1.00 31.98           C  
ATOM   4282  HA  VAL A 282      -1.089  28.423 -22.850  1.00 31.98           H  
ATOM   4283  C   VAL A 282      -1.797  30.051 -24.064  1.00 31.98           C  
ATOM   4284  CB  VAL A 282       0.625  29.327 -23.826  1.00 31.98           C  
ATOM   4285  HB  VAL A 282       0.876  29.708 -24.815  1.00 31.98           H  
ATOM   4286  O   VAL A 282      -1.611  30.781 -25.033  1.00 31.98           O  
ATOM   4287  CG1 VAL A 282       0.921  30.426 -22.800  1.00 31.98           C  
ATOM   4288 HG11 VAL A 282       0.659  30.089 -21.797  1.00 31.98           H  
ATOM   4289 HG12 VAL A 282       1.980  30.682 -22.827  1.00 31.98           H  
ATOM   4290 HG13 VAL A 282       0.354  31.326 -23.039  1.00 31.98           H  
ATOM   4291  CG2 VAL A 282       1.552  28.138 -23.528  1.00 31.98           C  
ATOM   4292 HG21 VAL A 282       1.325  27.723 -22.546  1.00 31.98           H  
ATOM   4293 HG22 VAL A 282       1.436  27.363 -24.286  1.00 31.98           H  
ATOM   4294 HG23 VAL A 282       2.589  28.472 -23.542  1.00 31.98           H  
ATOM   4295  N   LEU A 283      -2.838  30.199 -23.244  1.00 31.54           N  
ATOM   4296  H   LEU A 283      -2.995  29.526 -22.508  1.00 31.54           H  
ATOM   4297  CA  LEU A 283      -3.728  31.351 -23.320  1.00 31.54           C  
ATOM   4298  HA  LEU A 283      -3.266  32.074 -23.993  1.00 31.54           H  
ATOM   4299  C   LEU A 283      -3.832  32.016 -21.950  1.00 31.54           C  
ATOM   4300  CB  LEU A 283      -5.098  30.989 -23.923  1.00 31.54           C  
ATOM   4301  HB2 LEU A 283      -5.796  30.787 -23.111  1.00 31.54           H  
ATOM   4302  HB3 LEU A 283      -5.017  30.078 -24.517  1.00 31.54           H  
ATOM   4303  O   LEU A 283      -4.179  31.393 -20.947  1.00 31.54           O  
ATOM   4304  CG  LEU A 283      -5.631  32.135 -24.814  1.00 31.54           C  
ATOM   4305  HG  LEU A 283      -5.150  33.074 -24.541  1.00 31.54           H  
ATOM   4306  CD1 LEU A 283      -5.347  31.846 -26.290  1.00 31.54           C  
ATOM   4307 HD11 LEU A 283      -5.676  32.688 -26.899  1.00 31.54           H  
ATOM   4308 HD12 LEU A 283      -5.872  30.945 -26.608  1.00 31.54           H  
ATOM   4309 HD13 LEU A 283      -4.275  31.710 -26.434  1.00 31.54           H  
ATOM   4310  CD2 LEU A 283      -7.134  32.331 -24.636  1.00 31.54           C  
ATOM   4311 HD21 LEU A 283      -7.344  32.600 -23.601  1.00 31.54           H  
ATOM   4312 HD22 LEU A 283      -7.478  33.141 -25.279  1.00 31.54           H  
ATOM   4313 HD23 LEU A 283      -7.666  31.414 -24.891  1.00 31.54           H  
ATOM   4314  N   HIS A 284      -3.478  33.295 -21.964  1.00 30.51           N  
ATOM   4315  H   HIS A 284      -3.217  33.670 -22.865  1.00 30.51           H  
ATOM   4316  CA  HIS A 284      -3.535  34.261 -20.882  1.00 30.51           C  
ATOM   4317  HA  HIS A 284      -2.790  34.000 -20.130  1.00 30.51           H  
ATOM   4318  C   HIS A 284      -4.937  34.284 -20.249  1.00 30.51           C  
ATOM   4319  CB  HIS A 284      -3.178  35.617 -21.524  1.00 30.51           C  
ATOM   4320  HB2 HIS A 284      -2.632  35.460 -22.454  1.00 30.51           H  
ATOM   4321  HB3 HIS A 284      -4.091  36.151 -21.789  1.00 30.51           H  
ATOM   4322  O   HIS A 284      -5.933  34.353 -20.967  1.00 30.51           O  
ATOM   4323  CG  HIS A 284      -2.322  36.513 -20.680  1.00 30.51           C  
ATOM   4324  CD2 HIS A 284      -0.987  36.758 -20.864  1.00 30.51           C  
ATOM   4325  HD2 HIS A 284      -0.354  36.318 -21.620  1.00 30.51           H  
ATOM   4326  ND1 HIS A 284      -2.749  37.319 -19.650  1.00 30.51           N  
ATOM   4327  HD1 HIS A 284      -3.695  37.421 -19.310  1.00 30.51           H  
ATOM   4328  CE1 HIS A 284      -1.693  38.032 -19.223  1.00 30.51           C  
ATOM   4329  HE1 HIS A 284      -1.717  38.769 -18.435  1.00 30.51           H  
ATOM   4330  NE2 HIS A 284      -0.597  37.712 -19.925  1.00 30.51           N  
ATOM   4331  N   ILE A 285      -5.020  34.231 -18.918  1.00 35.45           N  
ATOM   4332  H   ILE A 285      -4.161  34.199 -18.388  1.00 35.45           H  
ATOM   4333  CA  ILE A 285      -6.278  34.308 -18.160  1.00 35.45           C  
ATOM   4334  HA  ILE A 285      -7.098  33.931 -18.770  1.00 35.45           H  
ATOM   4335  C   ILE A 285      -6.528  35.787 -17.820  1.00 35.45           C  
ATOM   4336  CB  ILE A 285      -6.194  33.437 -16.875  1.00 35.45           C  
ATOM   4337  HB  ILE A 285      -5.377  33.816 -16.262  1.00 35.45           H  
ATOM   4338  O   ILE A 285      -5.805  36.318 -16.975  1.00 35.45           O  
ATOM   4339  CG1 ILE A 285      -5.892  31.954 -17.203  1.00 35.45           C  
ATOM   4340 HG12 ILE A 285      -6.749  31.512 -17.711  1.00 35.45           H  
ATOM   4341 HG13 ILE A 285      -5.040  31.895 -17.880  1.00 35.45           H  
ATOM   4342  CG2 ILE A 285      -7.497  33.545 -16.056  1.00 35.45           C  
ATOM   4343 HG21 ILE A 285      -7.692  34.583 -15.786  1.00 35.45           H  
ATOM   4344 HG22 ILE A 285      -7.417  32.981 -15.127  1.00 35.45           H  
ATOM   4345 HG23 ILE A 285      -8.339  33.173 -16.639  1.00 35.45           H  
ATOM   4346  CD1 ILE A 285      -5.537  31.103 -15.974  1.00 35.45           C  
ATOM   4347 HD11 ILE A 285      -5.222  30.113 -16.305  1.00 35.45           H  
ATOM   4348 HD12 ILE A 285      -4.720  31.568 -15.423  1.00 35.45           H  
ATOM   4349 HD13 ILE A 285      -6.403  30.989 -15.322  1.00 35.45           H  
ATOM   4350  N   PRO A 286      -7.498  36.485 -18.439  1.00 35.61           N  
ATOM   4351  CA  PRO A 286      -7.979  37.753 -17.907  1.00 35.61           C  
ATOM   4352  HA  PRO A 286      -7.129  38.359 -17.594  1.00 35.61           H  
ATOM   4353  C   PRO A 286      -8.921  37.495 -16.712  1.00 35.61           C  
ATOM   4354  CB  PRO A 286      -8.669  38.454 -19.074  1.00 35.61           C  
ATOM   4355  HB2 PRO A 286      -9.465  39.121 -18.743  1.00 35.61           H  
ATOM   4356  HB3 PRO A 286      -7.930  39.003 -19.658  1.00 35.61           H  
ATOM   4357  O   PRO A 286      -9.665  36.507 -16.716  1.00 35.61           O  
ATOM   4358  CG  PRO A 286      -9.209  37.289 -19.902  1.00 35.61           C  
ATOM   4359  HG2 PRO A 286     -10.185  36.992 -19.517  1.00 35.61           H  
ATOM   4360  HG3 PRO A 286      -9.284  37.547 -20.959  1.00 35.61           H  
ATOM   4361  CD  PRO A 286      -8.206  36.156 -19.668  1.00 35.61           C  
ATOM   4362  HD2 PRO A 286      -7.501  36.141 -20.498  1.00 35.61           H  
ATOM   4363  HD3 PRO A 286      -8.726  35.201 -19.589  1.00 35.61           H  
ATOM   4364  N   PRO A 287      -8.885  38.340 -15.668  1.00 41.58           N  
ATOM   4365  CA  PRO A 287      -9.686  38.155 -14.468  1.00 41.58           C  
ATOM   4366  HA  PRO A 287      -9.712  37.098 -14.202  1.00 41.58           H  
ATOM   4367  C   PRO A 287     -11.129  38.651 -14.653  1.00 41.58           C  
ATOM   4368  CB  PRO A 287      -8.930  38.921 -13.376  1.00 41.58           C  
ATOM   4369  HB2 PRO A 287      -9.582  39.256 -12.570  1.00 41.58           H  
ATOM   4370  HB3 PRO A 287      -8.130  38.295 -12.980  1.00 41.58           H  
ATOM   4371  O   PRO A 287     -11.394  39.567 -15.425  1.00 41.58           O  
ATOM   4372  CG  PRO A 287      -8.323  40.095 -14.144  1.00 41.58           C  
ATOM   4373  HG2 PRO A 287      -9.065  40.887 -14.244  1.00 41.58           H  
ATOM   4374  HG3 PRO A 287      -7.423  40.475 -13.659  1.00 41.58           H  
ATOM   4375  CD  PRO A 287      -8.021  39.505 -15.521  1.00 41.58           C  
ATOM   4376  HD2 PRO A 287      -8.219  40.241 -16.300  1.00 41.58           H  
ATOM   4377  HD3 PRO A 287      -6.978  39.191 -15.553  1.00 41.58           H  
ATOM   4378  N   SER A 288     -12.022  38.071 -13.845  1.00 40.25           N  
ATOM   4379  H   SER A 288     -11.656  37.351 -13.239  1.00 40.25           H  
ATOM   4380  CA  SER A 288     -13.331  38.622 -13.460  1.00 40.25           C  
ATOM   4381  HA  SER A 288     -13.662  38.046 -12.596  1.00 40.25           H  
ATOM   4382  C   SER A 288     -14.462  38.521 -14.492  1.00 40.25           C  
ATOM   4383  CB  SER A 288     -13.166  40.057 -12.935  1.00 40.25           C  
ATOM   4384  HB2 SER A 288     -14.084  40.370 -12.438  1.00 40.25           H  
ATOM   4385  HB3 SER A 288     -12.978  40.732 -13.769  1.00 40.25           H  
ATOM   4386  O   SER A 288     -14.761  39.461 -15.215  1.00 40.25           O  
ATOM   4387  OG  SER A 288     -12.079  40.128 -12.026  1.00 40.25           O  
ATOM   4388  HG  SER A 288     -11.928  41.056 -11.833  1.00 40.25           H  
ATOM   4389  N   TYR A 289     -15.181  37.395 -14.470  1.00 36.13           N  
ATOM   4390  H   TYR A 289     -14.862  36.638 -13.883  1.00 36.13           H  
ATOM   4391  CA  TYR A 289     -16.563  37.314 -14.958  1.00 36.13           C  
ATOM   4392  HA  TYR A 289     -16.912  38.308 -15.237  1.00 36.13           H  
ATOM   4393  C   TYR A 289     -17.453  36.833 -13.802  1.00 36.13           C  
ATOM   4394  CB  TYR A 289     -16.660  36.428 -16.220  1.00 36.13           C  
ATOM   4395  HB2 TYR A 289     -15.727  35.883 -16.363  1.00 36.13           H  
ATOM   4396  HB3 TYR A 289     -17.438  35.678 -16.078  1.00 36.13           H  
ATOM   4397  O   TYR A 289     -17.529  35.635 -13.520  1.00 36.13           O  
ATOM   4398  CG  TYR A 289     -16.982  37.194 -17.493  1.00 36.13           C  
ATOM   4399  CD1 TYR A 289     -18.305  37.238 -17.977  1.00 36.13           C  
ATOM   4400  HD1 TYR A 289     -19.101  36.747 -17.437  1.00 36.13           H  
ATOM   4401  CD2 TYR A 289     -15.962  37.878 -18.183  1.00 36.13           C  
ATOM   4402  HD2 TYR A 289     -14.956  37.888 -17.790  1.00 36.13           H  
ATOM   4403  CE1 TYR A 289     -18.604  37.950 -19.156  1.00 36.13           C  
ATOM   4404  HE1 TYR A 289     -19.617  38.007 -19.526  1.00 36.13           H  
ATOM   4405  CE2 TYR A 289     -16.258  38.594 -19.360  1.00 36.13           C  
ATOM   4406  HE2 TYR A 289     -15.478  39.134 -19.876  1.00 36.13           H  
ATOM   4407  OH  TYR A 289     -17.878  39.325 -20.978  1.00 36.13           O  
ATOM   4408  HH  TYR A 289     -17.135  39.845 -21.294  1.00 36.13           H  
ATOM   4409  CZ  TYR A 289     -17.583  38.632 -19.848  1.00 36.13           C  
ATOM   4410  N   MET A 290     -18.098  37.774 -13.103  1.00 32.78           N  
ATOM   4411  H   MET A 290     -17.960  38.737 -13.374  1.00 32.78           H  
ATOM   4412  CA  MET A 290     -19.337  37.488 -12.377  1.00 32.78           C  
ATOM   4413  HA  MET A 290     -19.279  36.517 -11.886  1.00 32.78           H  
ATOM   4414  C   MET A 290     -20.444  37.441 -13.428  1.00 32.78           C  
ATOM   4415  CB  MET A 290     -19.656  38.561 -11.316  1.00 32.78           C  
ATOM   4416  HB2 MET A 290     -20.704  38.450 -11.037  1.00 32.78           H  
ATOM   4417  HB3 MET A 290     -19.527  39.561 -11.731  1.00 32.78           H  
ATOM   4418  O   MET A 290     -20.781  38.464 -14.011  1.00 32.78           O  
ATOM   4419  CG  MET A 290     -18.820  38.418 -10.041  1.00 32.78           C  
ATOM   4420  HG2 MET A 290     -17.823  38.809 -10.240  1.00 32.78           H  
ATOM   4421  HG3 MET A 290     -18.728  37.363  -9.785  1.00 32.78           H  
ATOM   4422  SD  MET A 290     -19.504  39.286  -8.600  1.00 32.78           S  
ATOM   4423  CE  MET A 290     -20.725  38.084  -7.991  1.00 32.78           C  
ATOM   4424  HE1 MET A 290     -20.233  37.147  -7.728  1.00 32.78           H  
ATOM   4425  HE2 MET A 290     -21.216  38.485  -7.104  1.00 32.78           H  
ATOM   4426  HE3 MET A 290     -21.481  37.903  -8.755  1.00 32.78           H  
ATOM   4427  N   SER A 291     -20.963  36.253 -13.736  1.00 41.48           N  
ATOM   4428  H   SER A 291     -20.639  35.427 -13.253  1.00 41.48           H  
ATOM   4429  CA  SER A 291     -22.122  36.133 -14.622  1.00 41.48           C  
ATOM   4430  HA  SER A 291     -22.120  36.953 -15.340  1.00 41.48           H  
ATOM   4431  C   SER A 291     -23.394  36.252 -13.785  1.00 41.48           C  
ATOM   4432  CB  SER A 291     -22.079  34.837 -15.443  1.00 41.48           C  
ATOM   4433  HB2 SER A 291     -22.906  34.852 -16.153  1.00 41.48           H  
ATOM   4434  HB3 SER A 291     -21.143  34.787 -16.000  1.00 41.48           H  
ATOM   4435  O   SER A 291     -23.795  35.274 -13.150  1.00 41.48           O  
ATOM   4436  OG  SER A 291     -22.208  33.696 -14.616  1.00 41.48           O  
ATOM   4437  HG  SER A 291     -22.884  33.946 -13.982  1.00 41.48           H  
ATOM   4438  N   GLN A 292     -24.002  37.434 -13.779  1.00 36.72           N  
ATOM   4439  H   GLN A 292     -23.575  38.205 -14.272  1.00 36.72           H  
ATOM   4440  CA  GLN A 292     -25.415  37.590 -13.445  1.00 36.72           C  
ATOM   4441  HA  GLN A 292     -25.641  37.086 -12.505  1.00 36.72           H  
ATOM   4442  C   GLN A 292     -26.216  36.924 -14.572  1.00 36.72           C  
ATOM   4443  CB  GLN A 292     -25.746  39.086 -13.301  1.00 36.72           C  
ATOM   4444  HB2 GLN A 292     -26.828  39.215 -13.289  1.00 36.72           H  
ATOM   4445  HB3 GLN A 292     -25.348  39.624 -14.161  1.00 36.72           H  
ATOM   4446  O   GLN A 292     -25.996  37.216 -15.746  1.00 36.72           O  
ATOM   4447  CG  GLN A 292     -25.173  39.674 -11.998  1.00 36.72           C  
ATOM   4448  HG2 GLN A 292     -25.692  39.220 -11.153  1.00 36.72           H  
ATOM   4449  HG3 GLN A 292     -24.113  39.437 -11.916  1.00 36.72           H  
ATOM   4450  CD  GLN A 292     -25.313  41.192 -11.908  1.00 36.72           C  
ATOM   4451  NE2 GLN A 292     -25.404  41.750 -10.723  1.00 36.72           N  
ATOM   4452 HE21 GLN A 292     -25.668  41.185  -9.929  1.00 36.72           H  
ATOM   4453 HE22 GLN A 292     -25.622  42.736 -10.745  1.00 36.72           H  
ATOM   4454  OE1 GLN A 292     -25.281  41.909 -12.891  1.00 36.72           O  
ATOM   4455  N   TYR A 293     -27.060  35.951 -14.235  1.00 37.60           N  
ATOM   4456  H   TYR A 293     -27.244  35.796 -13.254  1.00 37.60           H  
ATOM   4457  CA  TYR A 293     -28.013  35.374 -15.181  1.00 37.60           C  
ATOM   4458  HA  TYR A 293     -27.717  35.575 -16.210  1.00 37.60           H  
ATOM   4459  C   TYR A 293     -29.349  36.071 -14.930  1.00 37.60           C  
ATOM   4460  CB  TYR A 293     -28.120  33.846 -15.001  1.00 37.60           C  
ATOM   4461  HB2 TYR A 293     -28.263  33.619 -13.945  1.00 37.60           H  
ATOM   4462  HB3 TYR A 293     -29.020  33.510 -15.518  1.00 37.60           H  
ATOM   4463  O   TYR A 293     -30.047  35.695 -13.995  1.00 37.60           O  
ATOM   4464  CG  TYR A 293     -26.949  33.034 -15.532  1.00 37.60           C  
ATOM   4465  CD1 TYR A 293     -26.969  32.531 -16.850  1.00 37.60           C  
ATOM   4466  HD1 TYR A 293     -27.814  32.753 -17.485  1.00 37.60           H  
ATOM   4467  CD2 TYR A 293     -25.847  32.769 -14.701  1.00 37.60           C  
ATOM   4468  HD2 TYR A 293     -25.835  33.169 -13.698  1.00 37.60           H  
ATOM   4469  CE1 TYR A 293     -25.882  31.780 -17.344  1.00 37.60           C  
ATOM   4470  HE1 TYR A 293     -25.883  31.438 -18.369  1.00 37.60           H  
ATOM   4471  CE2 TYR A 293     -24.758  32.025 -15.188  1.00 37.60           C  
ATOM   4472  HE2 TYR A 293     -23.913  31.846 -14.540  1.00 37.60           H  
ATOM   4473  OH  TYR A 293     -23.648  30.923 -16.981  1.00 37.60           O  
ATOM   4474  HH  TYR A 293     -22.911  31.330 -16.520  1.00 37.60           H  
ATOM   4475  CZ  TYR A 293     -24.765  31.548 -16.515  1.00 37.60           C  
ATOM   4476  N   GLN A 294     -29.685  37.076 -15.740  1.00 35.97           N  
ATOM   4477  H   GLN A 294     -29.047  37.373 -16.465  1.00 35.97           H  
ATOM   4478  CA  GLN A 294     -31.068  37.532 -15.854  1.00 35.97           C  
ATOM   4479  HA  GLN A 294     -31.528  37.521 -14.866  1.00 35.97           H  
ATOM   4480  C   GLN A 294     -31.822  36.521 -16.719  1.00 35.97           C  
ATOM   4481  CB  GLN A 294     -31.144  38.972 -16.388  1.00 35.97           C  
ATOM   4482  HB2 GLN A 294     -32.079  39.109 -16.932  1.00 35.97           H  
ATOM   4483  HB3 GLN A 294     -30.316  39.162 -17.071  1.00 35.97           H  
ATOM   4484  O   GLN A 294     -31.367  36.124 -17.793  1.00 35.97           O  
ATOM   4485  CG  GLN A 294     -31.121  39.963 -15.212  1.00 35.97           C  
ATOM   4486  HG2 GLN A 294     -30.244  39.772 -14.593  1.00 35.97           H  
ATOM   4487  HG3 GLN A 294     -32.007  39.803 -14.599  1.00 35.97           H  
ATOM   4488  CD  GLN A 294     -31.084  41.429 -15.634  1.00 35.97           C  
ATOM   4489  NE2 GLN A 294     -31.445  42.332 -14.750  1.00 35.97           N  
ATOM   4490 HE21 GLN A 294     -31.453  43.292 -15.064  1.00 35.97           H  
ATOM   4491 HE22 GLN A 294     -31.754  42.052 -13.830  1.00 35.97           H  
ATOM   4492  OE1 GLN A 294     -30.687  41.795 -16.728  1.00 35.97           O  
ATOM   4493  N   LEU A 295     -32.916  36.006 -16.167  1.00 38.45           N  
ATOM   4494  H   LEU A 295     -33.238  36.402 -15.295  1.00 38.45           H  
ATOM   4495  CA  LEU A 295     -33.806  35.072 -16.829  1.00 38.45           C  
ATOM   4496  HA  LEU A 295     -33.235  34.443 -17.511  1.00 38.45           H  
ATOM   4497  C   LEU A 295     -34.802  35.909 -17.639  1.00 38.45           C  
ATOM   4498  CB  LEU A 295     -34.467  34.196 -15.742  1.00 38.45           C  
ATOM   4499  HB2 LEU A 295     -33.715  33.890 -15.015  1.00 38.45           H  
ATOM   4500  HB3 LEU A 295     -35.197  34.803 -15.208  1.00 38.45           H  
ATOM   4501  O   LEU A 295     -35.736  36.465 -17.073  1.00 38.45           O  
ATOM   4502  CG  LEU A 295     -35.160  32.938 -16.291  1.00 38.45           C  
ATOM   4503  HG  LEU A 295     -35.675  33.174 -17.222  1.00 38.45           H  
ATOM   4504  CD1 LEU A 295     -34.139  31.820 -16.545  1.00 38.45           C  
ATOM   4505 HD11 LEU A 295     -34.656  30.949 -16.949  1.00 38.45           H  
ATOM   4506 HD12 LEU A 295     -33.642  31.555 -15.612  1.00 38.45           H  
ATOM   4507 HD13 LEU A 295     -33.400  32.163 -17.269  1.00 38.45           H  
ATOM   4508  CD2 LEU A 295     -36.185  32.410 -15.289  1.00 38.45           C  
ATOM   4509 HD21 LEU A 295     -35.707  32.184 -14.335  1.00 38.45           H  
ATOM   4510 HD22 LEU A 295     -36.673  31.517 -15.681  1.00 38.45           H  
ATOM   4511 HD23 LEU A 295     -36.948  33.171 -15.124  1.00 38.45           H  
ATOM   4512  N   ASP A 296     -34.572  36.026 -18.944  1.00 35.29           N  
ATOM   4513  H   ASP A 296     -33.685  35.715 -19.315  1.00 35.29           H  
ATOM   4514  CA  ASP A 296     -35.468  36.744 -19.852  1.00 35.29           C  
ATOM   4515  HA  ASP A 296     -35.664  37.737 -19.449  1.00 35.29           H  
ATOM   4516  C   ASP A 296     -36.803  35.986 -19.964  1.00 35.29           C  
ATOM   4517  CB  ASP A 296     -34.805  36.916 -21.234  1.00 35.29           C  
ATOM   4518  HB2 ASP A 296     -34.601  35.931 -21.653  1.00 35.29           H  
ATOM   4519  HB3 ASP A 296     -35.510  37.420 -21.895  1.00 35.29           H  
ATOM   4520  O   ASP A 296     -36.920  35.002 -20.701  1.00 35.29           O  
ATOM   4521  CG  ASP A 296     -33.502  37.725 -21.217  1.00 35.29           C  
ATOM   4522  OD1 ASP A 296     -33.416  38.694 -20.434  1.00 35.29           O  
ATOM   4523  OD2 ASP A 296     -32.587  37.344 -21.987  1.00 35.29           O  
ATOM   4524  N   SER A 297     -37.816  36.411 -19.207  1.00 42.10           N  
ATOM   4525  H   SER A 297     -37.631  37.121 -18.512  1.00 42.10           H  
ATOM   4526  CA  SER A 297     -39.209  36.039 -19.453  1.00 42.10           C  
ATOM   4527  HA  SER A 297     -39.237  35.103 -20.010  1.00 42.10           H  
ATOM   4528  C   SER A 297     -39.865  37.112 -20.320  1.00 42.10           C  
ATOM   4529  CB  SER A 297     -39.978  35.784 -18.149  1.00 42.10           C  
ATOM   4530  HB2 SER A 297     -39.488  34.987 -17.591  1.00 42.10           H  
ATOM   4531  HB3 SER A 297     -40.991  35.464 -18.395  1.00 42.10           H  
ATOM   4532  O   SER A 297     -40.231  38.180 -19.834  1.00 42.10           O  
ATOM   4533  OG  SER A 297     -40.047  36.937 -17.340  1.00 42.10           O  
ATOM   4534  HG  SER A 297     -40.291  37.678 -17.898  1.00 42.10           H  
ATOM   4535  N   GLU A 298     -40.008  36.821 -21.614  1.00 41.82           N  
ATOM   4536  H   GLU A 298     -39.581  35.976 -21.963  1.00 41.82           H  
ATOM   4537  CA  GLU A 298     -40.894  37.547 -22.527  1.00 41.82           C  
ATOM   4538  HA  GLU A 298     -40.599  38.595 -22.593  1.00 41.82           H  
ATOM   4539  C   GLU A 298     -42.334  37.465 -22.015  1.00 41.82           C  
ATOM   4540  CB  GLU A 298     -40.857  36.913 -23.935  1.00 41.82           C  
ATOM   4541  HB2 GLU A 298     -41.761  37.201 -24.472  1.00 41.82           H  
ATOM   4542  HB3 GLU A 298     -40.865  35.829 -23.828  1.00 41.82           H  
ATOM   4543  O   GLU A 298     -42.978  36.419 -22.115  1.00 41.82           O  
ATOM   4544  CG  GLU A 298     -39.670  37.342 -24.804  1.00 41.82           C  
ATOM   4545  HG2 GLU A 298     -38.750  37.183 -24.242  1.00 41.82           H  
ATOM   4546  HG3 GLU A 298     -39.756  38.408 -25.014  1.00 41.82           H  
ATOM   4547  CD  GLU A 298     -39.591  36.539 -26.120  1.00 41.82           C  
ATOM   4548  OE1 GLU A 298     -39.407  37.156 -27.194  1.00 41.82           O  
ATOM   4549  OE2 GLU A 298     -39.659  35.286 -26.056  1.00 41.82           O  
ATOM   4550  N   THR A 299     -42.871  38.560 -21.485  1.00 46.34           N  
ATOM   4551  H   THR A 299     -42.257  39.315 -21.213  1.00 46.34           H  
ATOM   4552  CA  THR A 299     -44.297  38.871 -21.626  1.00 46.34           C  
ATOM   4553  HA  THR A 299     -44.563  38.656 -22.661  1.00 46.34           H  
ATOM   4554  C   THR A 299     -44.519  40.362 -21.409  1.00 46.34           C  
ATOM   4555  CB  THR A 299     -45.245  38.045 -20.723  1.00 46.34           C  
ATOM   4556  HB  THR A 299     -45.673  38.671 -19.940  1.00 46.34           H  
ATOM   4557  O   THR A 299     -44.354  40.882 -20.309  1.00 46.34           O  
ATOM   4558  CG2 THR A 299     -46.373  37.464 -21.579  1.00 46.34           C  
ATOM   4559 HG21 THR A 299     -47.045  36.885 -20.947  1.00 46.34           H  
ATOM   4560 HG22 THR A 299     -46.936  38.276 -22.040  1.00 46.34           H  
ATOM   4561 HG23 THR A 299     -45.958  36.819 -22.354  1.00 46.34           H  
ATOM   4562  OG1 THR A 299     -44.632  36.927 -20.123  1.00 46.34           O  
ATOM   4563  HG1 THR A 299     -44.001  36.610 -20.774  1.00 46.34           H  
ATOM   4564  N   ASP A 300     -44.878  41.042 -22.494  1.00 46.43           N  
ATOM   4565  H   ASP A 300     -44.907  40.560 -23.381  1.00 46.43           H  
ATOM   4566  CA  ASP A 300     -45.335  42.426 -22.510  1.00 46.43           C  
ATOM   4567  HA  ASP A 300     -44.526  43.089 -22.205  1.00 46.43           H  
ATOM   4568  C   ASP A 300     -46.538  42.603 -21.578  1.00 46.43           C  
ATOM   4569  CB  ASP A 300     -45.782  42.787 -23.940  1.00 46.43           C  
ATOM   4570  HB2 ASP A 300     -46.260  43.766 -23.913  1.00 46.43           H  
ATOM   4571  HB3 ASP A 300     -46.524  42.066 -24.281  1.00 46.43           H  
ATOM   4572  O   ASP A 300     -47.605  42.045 -21.835  1.00 46.43           O  
ATOM   4573  CG  ASP A 300     -44.640  42.855 -24.951  1.00 46.43           C  
ATOM   4574  OD1 ASP A 300     -43.635  43.525 -24.633  1.00 46.43           O  
ATOM   4575  OD2 ASP A 300     -44.800  42.255 -26.038  1.00 46.43           O  
ATOM   4576  N   SER A 301     -46.392  43.397 -20.517  1.00 51.56           N  
ATOM   4577  H   SER A 301     -45.449  43.622 -20.237  1.00 51.56           H  
ATOM   4578  CA  SER A 301     -47.474  44.188 -19.912  1.00 51.56           C  
ATOM   4579  HA  SER A 301     -47.966  44.746 -20.709  1.00 51.56           H  
ATOM   4580  C   SER A 301     -46.892  45.151 -18.870  1.00 51.56           C  
ATOM   4581  CB  SER A 301     -48.545  43.323 -19.237  1.00 51.56           C  
ATOM   4582  HB2 SER A 301     -48.081  42.484 -18.719  1.00 51.56           H  
ATOM   4583  HB3 SER A 301     -49.100  43.923 -18.516  1.00 51.56           H  
ATOM   4584  O   SER A 301     -46.231  44.703 -17.935  1.00 51.56           O  
ATOM   4585  OG  SER A 301     -49.447  42.862 -20.224  1.00 51.56           O  
ATOM   4586  HG  SER A 301     -48.900  42.441 -20.891  1.00 51.56           H  
ATOM   4587  N   PRO A 302     -47.114  46.469 -19.005  1.00 48.37           N  
ATOM   4588  CA  PRO A 302     -46.622  47.450 -18.055  1.00 48.37           C  
ATOM   4589  HA  PRO A 302     -45.628  47.184 -17.695  1.00 48.37           H  
ATOM   4590  C   PRO A 302     -47.590  47.533 -16.874  1.00 48.37           C  
ATOM   4591  CB  PRO A 302     -46.539  48.753 -18.855  1.00 48.37           C  
ATOM   4592  HB2 PRO A 302     -46.640  49.634 -18.221  1.00 48.37           H  
ATOM   4593  HB3 PRO A 302     -45.592  48.783 -19.395  1.00 48.37           H  
ATOM   4594  O   PRO A 302     -48.724  47.990 -17.015  1.00 48.37           O  
ATOM   4595  CG  PRO A 302     -47.690  48.634 -19.856  1.00 48.37           C  
ATOM   4596  HG2 PRO A 302     -47.464  49.159 -20.784  1.00 48.37           H  
ATOM   4597  HG3 PRO A 302     -48.607  49.028 -19.418  1.00 48.37           H  
ATOM   4598  CD  PRO A 302     -47.833  47.129 -20.085  1.00 48.37           C  
ATOM   4599  HD2 PRO A 302     -47.375  46.868 -21.039  1.00 48.37           H  
ATOM   4600  HD3 PRO A 302     -48.885  46.846 -20.080  1.00 48.37           H  
ATOM   4601  N   SER A 303     -47.151  47.118 -15.694  1.00 55.38           N  
ATOM   4602  H   SER A 303     -46.266  46.634 -15.634  1.00 55.38           H  
ATOM   4603  CA  SER A 303     -47.777  47.568 -14.454  1.00 55.38           C  
ATOM   4604  HA  SER A 303     -48.198  48.558 -14.625  1.00 55.38           H  
ATOM   4605  C   SER A 303     -46.714  47.701 -13.379  1.00 55.38           C  
ATOM   4606  CB  SER A 303     -48.941  46.672 -14.016  1.00 55.38           C  
ATOM   4607  HB2 SER A 303     -49.414  47.118 -13.141  1.00 55.38           H  
ATOM   4608  HB3 SER A 303     -49.680  46.618 -14.816  1.00 55.38           H  
ATOM   4609  O   SER A 303     -46.143  46.709 -12.928  1.00 55.38           O  
ATOM   4610  OG  SER A 303     -48.519  45.367 -13.684  1.00 55.38           O  
ATOM   4611  HG  SER A 303     -47.671  45.438 -13.239  1.00 55.38           H  
ATOM   4612  N   ASP A 304     -46.457  48.950 -13.005  1.00 53.29           N  
ATOM   4613  H   ASP A 304     -46.920  49.701 -13.496  1.00 53.29           H  
ATOM   4614  CA  ASP A 304     -45.586  49.357 -11.915  1.00 53.29           C  
ATOM   4615  HA  ASP A 304     -44.566  49.030 -12.118  1.00 53.29           H  
ATOM   4616  C   ASP A 304     -46.060  48.744 -10.593  1.00 53.29           C  
ATOM   4617  CB  ASP A 304     -45.601  50.893 -11.814  1.00 53.29           C  
ATOM   4618  HB2 ASP A 304     -45.026  51.191 -10.937  1.00 53.29           H  
ATOM   4619  HB3 ASP A 304     -46.627  51.236 -11.673  1.00 53.29           H  
ATOM   4620  O   ASP A 304     -46.924  49.283  -9.902  1.00 53.29           O  
ATOM   4621  CG  ASP A 304     -44.999  51.591 -13.032  1.00 53.29           C  
ATOM   4622  OD1 ASP A 304     -43.901  51.170 -13.454  1.00 53.29           O  
ATOM   4623  OD2 ASP A 304     -45.649  52.538 -13.529  1.00 53.29           O  
ATOM   4624  N   THR A 305     -45.475  47.617 -10.207  1.00 58.23           N  
ATOM   4625  H   THR A 305     -44.914  47.113 -10.880  1.00 58.23           H  
ATOM   4626  CA  THR A 305     -45.464  47.178  -8.814  1.00 58.23           C  
ATOM   4627  HA  THR A 305     -45.674  48.037  -8.176  1.00 58.23           H  
ATOM   4628  C   THR A 305     -44.064  46.693  -8.485  1.00 58.23           C  
ATOM   4629  CB  THR A 305     -46.530  46.116  -8.489  1.00 58.23           C  
ATOM   4630  HB  THR A 305     -46.330  45.732  -7.489  1.00 58.23           H  
ATOM   4631  O   THR A 305     -43.607  45.705  -9.052  1.00 58.23           O  
ATOM   4632  CG2 THR A 305     -47.948  46.687  -8.501  1.00 58.23           C  
ATOM   4633 HG21 THR A 305     -48.647  45.924  -8.158  1.00 58.23           H  
ATOM   4634 HG22 THR A 305     -48.220  46.983  -9.514  1.00 58.23           H  
ATOM   4635 HG23 THR A 305     -48.008  47.554  -7.842  1.00 58.23           H  
ATOM   4636  OG1 THR A 305     -46.502  45.039  -9.393  1.00 58.23           O  
ATOM   4637  HG1 THR A 305     -45.583  44.837  -9.581  1.00 58.23           H  
ATOM   4638  N   ASN A 306     -43.395  47.415  -7.580  1.00 57.97           N  
ATOM   4639  H   ASN A 306     -43.845  48.257  -7.251  1.00 57.97           H  
ATOM   4640  CA  ASN A 306     -42.113  47.082  -6.954  1.00 57.97           C  
ATOM   4641  HA  ASN A 306     -41.336  47.002  -7.714  1.00 57.97           H  
ATOM   4642  C   ASN A 306     -42.194  45.732  -6.219  1.00 57.97           C  
ATOM   4643  CB  ASN A 306     -41.746  48.201  -5.950  1.00 57.97           C  
ATOM   4644  HB2 ASN A 306     -40.987  47.821  -5.266  1.00 57.97           H  
ATOM   4645  HB3 ASN A 306     -42.620  48.459  -5.352  1.00 57.97           H  
ATOM   4646  O   ASN A 306     -42.289  45.683  -4.994  1.00 57.97           O  
ATOM   4647  CG  ASN A 306     -41.141  49.448  -6.552  1.00 57.97           C  
ATOM   4648  ND2 ASN A 306     -41.289  50.574  -5.894  1.00 57.97           N  
ATOM   4649 HD21 ASN A 306     -41.750  50.582  -4.995  1.00 57.97           H  
ATOM   4650 HD22 ASN A 306     -40.849  51.380  -6.315  1.00 57.97           H  
ATOM   4651  OD1 ASN A 306     -40.507  49.441  -7.588  1.00 57.97           O  
ATOM   4652  N   SER A 307     -42.208  44.626  -6.953  1.00 64.33           N  
ATOM   4653  H   SER A 307     -42.289  44.702  -7.956  1.00 64.33           H  
ATOM   4654  CA  SER A 307     -42.004  43.302  -6.384  1.00 64.33           C  
ATOM   4655  HA  SER A 307     -42.423  43.264  -5.379  1.00 64.33           H  
ATOM   4656  C   SER A 307     -40.503  43.066  -6.284  1.00 64.33           C  
ATOM   4657  CB  SER A 307     -42.728  42.232  -7.208  1.00 64.33           C  
ATOM   4658  HB2 SER A 307     -42.428  41.242  -6.864  1.00 64.33           H  
ATOM   4659  HB3 SER A 307     -43.803  42.341  -7.063  1.00 64.33           H  
ATOM   4660  O   SER A 307     -39.855  42.763  -7.290  1.00 64.33           O  
ATOM   4661  OG  SER A 307     -42.444  42.365  -8.584  1.00 64.33           O  
ATOM   4662  HG  SER A 307     -41.490  42.346  -8.687  1.00 64.33           H  
ATOM   4663  N   ASP A 308     -39.974  43.242  -5.071  1.00 71.18           N  
ATOM   4664  H   ASP A 308     -40.569  43.635  -4.356  1.00 71.18           H  
ATOM   4665  CA  ASP A 308     -38.612  42.901  -4.656  1.00 71.18           C  
ATOM   4666  HA  ASP A 308     -37.901  43.533  -5.188  1.00 71.18           H  
ATOM   4667  C   ASP A 308     -38.321  41.433  -4.995  1.00 71.18           C  
ATOM   4668  CB  ASP A 308     -38.449  43.147  -3.143  1.00 71.18           C  
ATOM   4669  HB2 ASP A 308     -39.223  42.599  -2.606  1.00 71.18           H  
ATOM   4670  HB3 ASP A 308     -37.482  42.752  -2.831  1.00 71.18           H  
ATOM   4671  O   ASP A 308     -38.545  40.516  -4.206  1.00 71.18           O  
ATOM   4672  CG  ASP A 308     -38.501  44.622  -2.733  1.00 71.18           C  
ATOM   4673  OD1 ASP A 308     -38.019  45.469  -3.518  1.00 71.18           O  
ATOM   4674  OD2 ASP A 308     -39.001  44.890  -1.617  1.00 71.18           O  
ATOM   4675  N   SER A 309     -37.871  41.196  -6.222  1.00 76.97           N  
ATOM   4676  H   SER A 309     -37.789  41.980  -6.854  1.00 76.97           H  
ATOM   4677  CA  SER A 309     -37.483  39.872  -6.684  1.00 76.97           C  
ATOM   4678  HA  SER A 309     -38.201  39.132  -6.332  1.00 76.97           H  
ATOM   4679  C   SER A 309     -36.123  39.578  -6.064  1.00 76.97           C  
ATOM   4680  CB  SER A 309     -37.467  39.828  -8.213  1.00 76.97           C  
ATOM   4681  HB2 SER A 309     -37.195  38.827  -8.548  1.00 76.97           H  
ATOM   4682  HB3 SER A 309     -36.737  40.541  -8.594  1.00 76.97           H  
ATOM   4683  O   SER A 309     -35.098  40.078  -6.525  1.00 76.97           O  
ATOM   4684  OG  SER A 309     -38.753  40.162  -8.706  1.00 76.97           O  
ATOM   4685  HG  SER A 309     -39.056  40.950  -8.248  1.00 76.97           H  
ATOM   4686  N   GLU A 310     -36.115  38.837  -4.957  1.00 82.32           N  
ATOM   4687  H   GLU A 310     -36.999  38.577  -4.544  1.00 82.32           H  
ATOM   4688  CA  GLU A 310     -34.876  38.437  -4.295  1.00 82.32           C  
ATOM   4689  HA  GLU A 310     -34.266  39.326  -4.137  1.00 82.32           H  
ATOM   4690  C   GLU A 310     -34.083  37.488  -5.208  1.00 82.32           C  
ATOM   4691  CB  GLU A 310     -35.140  37.805  -2.914  1.00 82.32           C  
ATOM   4692  HB2 GLU A 310     -35.915  37.043  -3.000  1.00 82.32           H  
ATOM   4693  HB3 GLU A 310     -34.217  37.319  -2.599  1.00 82.32           H  
ATOM   4694  O   GLU A 310     -34.425  36.319  -5.390  1.00 82.32           O  
ATOM   4695  CG  GLU A 310     -35.529  38.826  -1.826  1.00 82.32           C  
ATOM   4696  HG2 GLU A 310     -34.822  39.655  -1.864  1.00 82.32           H  
ATOM   4697  HG3 GLU A 310     -36.523  39.216  -2.045  1.00 82.32           H  
ATOM   4698  CD  GLU A 310     -35.512  38.230  -0.401  1.00 82.32           C  
ATOM   4699  OE1 GLU A 310     -35.526  39.001   0.586  1.00 82.32           O  
ATOM   4700  OE2 GLU A 310     -35.410  36.990  -0.257  1.00 82.32           O  
ATOM   4701  N   GLU A 311     -32.998  37.991  -5.799  1.00 88.98           N  
ATOM   4702  H   GLU A 311     -32.847  38.989  -5.757  1.00 88.98           H  
ATOM   4703  CA  GLU A 311     -32.098  37.176  -6.612  1.00 88.98           C  
ATOM   4704  HA  GLU A 311     -32.703  36.622  -7.330  1.00 88.98           H  
ATOM   4705  C   GLU A 311     -31.334  36.160  -5.743  1.00 88.98           C  
ATOM   4706  CB  GLU A 311     -31.110  38.047  -7.405  1.00 88.98           C  
ATOM   4707  HB2 GLU A 311     -30.591  38.717  -6.720  1.00 88.98           H  
ATOM   4708  HB3 GLU A 311     -30.374  37.379  -7.853  1.00 88.98           H  
ATOM   4709  O   GLU A 311     -30.630  36.506  -4.789  1.00 88.98           O  
ATOM   4710  CG  GLU A 311     -31.759  38.866  -8.535  1.00 88.98           C  
ATOM   4711  HG2 GLU A 311     -32.429  39.605  -8.096  1.00 88.98           H  
ATOM   4712  HG3 GLU A 311     -32.352  38.190  -9.152  1.00 88.98           H  
ATOM   4713  CD  GLU A 311     -30.723  39.582  -9.429  1.00 88.98           C  
ATOM   4714  OE1 GLU A 311     -31.128  40.109 -10.489  1.00 88.98           O  
ATOM   4715  OE2 GLU A 311     -29.512  39.566  -9.090  1.00 88.98           O  
ATOM   4716  N   VAL A 312     -31.415  34.875  -6.105  1.00 92.41           N  
ATOM   4717  H   VAL A 312     -32.065  34.635  -6.840  1.00 92.41           H  
ATOM   4718  CA  VAL A 312     -30.685  33.804  -5.415  1.00 92.41           C  
ATOM   4719  HA  VAL A 312     -30.608  34.082  -4.364  1.00 92.41           H  
ATOM   4720  C   VAL A 312     -29.265  33.670  -5.972  1.00 92.41           C  
ATOM   4721  CB  VAL A 312     -31.450  32.466  -5.460  1.00 92.41           C  
ATOM   4722  HB  VAL A 312     -31.593  32.158  -6.495  1.00 92.41           H  
ATOM   4723  O   VAL A 312     -29.051  33.208  -7.094  1.00 92.41           O  
ATOM   4724  CG1 VAL A 312     -30.665  31.367  -4.724  1.00 92.41           C  
ATOM   4725 HG11 VAL A 312     -29.763  31.118  -5.283  1.00 92.41           H  
ATOM   4726 HG12 VAL A 312     -31.280  30.472  -4.636  1.00 92.41           H  
ATOM   4727 HG13 VAL A 312     -30.392  31.722  -3.730  1.00 92.41           H  
ATOM   4728  CG2 VAL A 312     -32.823  32.588  -4.790  1.00 92.41           C  
ATOM   4729 HG21 VAL A 312     -32.715  32.919  -3.757  1.00 92.41           H  
ATOM   4730 HG22 VAL A 312     -33.347  31.632  -4.810  1.00 92.41           H  
ATOM   4731 HG23 VAL A 312     -33.439  33.318  -5.315  1.00 92.41           H  
ATOM   4732  N   GLU A 313     -28.260  33.994  -5.156  1.00 93.94           N  
ATOM   4733  H   GLU A 313     -28.493  34.500  -4.313  1.00 93.94           H  
ATOM   4734  CA  GLU A 313     -26.848  33.851  -5.532  1.00 93.94           C  
ATOM   4735  HA  GLU A 313     -26.732  34.331  -6.503  1.00 93.94           H  
ATOM   4736  C   GLU A 313     -26.433  32.366  -5.670  1.00 93.94           C  
ATOM   4737  CB  GLU A 313     -25.950  34.611  -4.537  1.00 93.94           C  
ATOM   4738  HB2 GLU A 313     -26.372  35.600  -4.359  1.00 93.94           H  
ATOM   4739  HB3 GLU A 313     -25.932  34.064  -3.594  1.00 93.94           H  
ATOM   4740  O   GLU A 313     -26.597  31.547  -4.752  1.00 93.94           O  
ATOM   4741  CG  GLU A 313     -24.512  34.783  -5.066  1.00 93.94           C  
ATOM   4742  HG2 GLU A 313     -24.544  35.394  -5.969  1.00 93.94           H  
ATOM   4743  HG3 GLU A 313     -24.124  33.804  -5.347  1.00 93.94           H  
ATOM   4744  CD  GLU A 313     -23.533  35.412  -4.056  1.00 93.94           C  
ATOM   4745  OE1 GLU A 313     -22.341  35.537  -4.431  1.00 93.94           O  
ATOM   4746  OE2 GLU A 313     -23.918  35.652  -2.889  1.00 93.94           O  
ATOM   4747  N   LEU A 314     -25.845  32.017  -6.823  1.00 96.09           N  
ATOM   4748  H   LEU A 314     -25.774  32.730  -7.534  1.00 96.09           H  
ATOM   4749  CA  LEU A 314     -25.304  30.688  -7.133  1.00 96.09           C  
ATOM   4750  HA  LEU A 314     -25.433  30.040  -6.266  1.00 96.09           H  
ATOM   4751  C   LEU A 314     -23.799  30.768  -7.432  1.00 96.09           C  
ATOM   4752  CB  LEU A 314     -26.063  30.062  -8.324  1.00 96.09           C  
ATOM   4753  HB2 LEU A 314     -25.595  29.107  -8.562  1.00 96.09           H  
ATOM   4754  HB3 LEU A 314     -25.938  30.716  -9.187  1.00 96.09           H  
ATOM   4755  O   LEU A 314     -23.370  31.385  -8.405  1.00 96.09           O  
ATOM   4756  CG  LEU A 314     -27.572  29.825  -8.121  1.00 96.09           C  
ATOM   4757  HG  LEU A 314     -28.073  30.775  -7.938  1.00 96.09           H  
ATOM   4758  CD1 LEU A 314     -28.177  29.194  -9.376  1.00 96.09           C  
ATOM   4759 HD11 LEU A 314     -27.788  28.186  -9.524  1.00 96.09           H  
ATOM   4760 HD12 LEU A 314     -27.966  29.827 -10.237  1.00 96.09           H  
ATOM   4761 HD13 LEU A 314     -29.260  29.149  -9.259  1.00 96.09           H  
ATOM   4762  CD2 LEU A 314     -27.848  28.877  -6.956  1.00 96.09           C  
ATOM   4763 HD21 LEU A 314     -27.244  27.972  -7.030  1.00 96.09           H  
ATOM   4764 HD22 LEU A 314     -27.625  29.425  -6.041  1.00 96.09           H  
ATOM   4765 HD23 LEU A 314     -28.908  28.626  -6.932  1.00 96.09           H  
ATOM   4766  N   LEU A 315     -22.980  30.067  -6.644  1.00 95.83           N  
ATOM   4767  H   LEU A 315     -23.393  29.603  -5.848  1.00 95.83           H  
ATOM   4768  CA  LEU A 315     -21.523  30.040  -6.792  1.00 95.83           C  
ATOM   4769  HA  LEU A 315     -21.229  30.823  -7.491  1.00 95.83           H  
ATOM   4770  C   LEU A 315     -21.025  28.716  -7.381  1.00 95.83           C  
ATOM   4771  CB  LEU A 315     -20.858  30.350  -5.438  1.00 95.83           C  
ATOM   4772  HB2 LEU A 315     -19.781  30.207  -5.532  1.00 95.83           H  
ATOM   4773  HB3 LEU A 315     -21.226  29.635  -4.702  1.00 95.83           H  
ATOM   4774  O   LEU A 315     -21.457  27.628  -7.005  1.00 95.83           O  
ATOM   4775  CG  LEU A 315     -21.114  31.780  -4.916  1.00 95.83           C  
ATOM   4776  HG  LEU A 315     -22.186  31.953  -4.822  1.00 95.83           H  
ATOM   4777  CD1 LEU A 315     -20.473  31.927  -3.535  1.00 95.83           C  
ATOM   4778 HD11 LEU A 315     -19.390  31.835  -3.612  1.00 95.83           H  
ATOM   4779 HD12 LEU A 315     -20.876  31.168  -2.865  1.00 95.83           H  
ATOM   4780 HD13 LEU A 315     -20.730  32.911  -3.143  1.00 95.83           H  
ATOM   4781  CD2 LEU A 315     -20.499  32.839  -5.833  1.00 95.83           C  
ATOM   4782 HD21 LEU A 315     -19.438  32.652  -6.001  1.00 95.83           H  
ATOM   4783 HD22 LEU A 315     -21.040  32.877  -6.778  1.00 95.83           H  
ATOM   4784 HD23 LEU A 315     -20.621  33.819  -5.371  1.00 95.83           H  
ATOM   4785  N   ALA A 316     -20.034  28.776  -8.273  1.00 95.73           N  
ATOM   4786  H   ALA A 316     -19.753  29.689  -8.602  1.00 95.73           H  
ATOM   4787  CA  ALA A 316     -19.419  27.576  -8.855  1.00 95.73           C  
ATOM   4788  HA  ALA A 316     -20.213  26.891  -9.154  1.00 95.73           H  
ATOM   4789  C   ALA A 316     -18.510  26.811  -7.869  1.00 95.73           C  
ATOM   4790  CB  ALA A 316     -18.648  27.995 -10.111  1.00 95.73           C  
ATOM   4791  HB1 ALA A 316     -18.227  27.112 -10.593  1.00 95.73           H  
ATOM   4792  HB2 ALA A 316     -19.323  28.491 -10.808  1.00 95.73           H  
ATOM   4793  HB3 ALA A 316     -17.841  28.679  -9.846  1.00 95.73           H  
ATOM   4794  O   ALA A 316     -18.208  25.634  -8.078  1.00 95.73           O  
ATOM   4795  N   ARG A 317     -18.050  27.470  -6.797  1.00 95.08           N  
ATOM   4796  H   ARG A 317     -18.419  28.396  -6.632  1.00 95.08           H  
ATOM   4797  CA  ARG A 317     -17.195  26.889  -5.752  1.00 95.08           C  
ATOM   4798  HA  ARG A 317     -17.057  25.827  -5.953  1.00 95.08           H  
ATOM   4799  C   ARG A 317     -17.882  27.000  -4.396  1.00 95.08           C  
ATOM   4800  CB  ARG A 317     -15.816  27.570  -5.725  1.00 95.08           C  
ATOM   4801  HB2 ARG A 317     -15.268  27.209  -4.855  1.00 95.08           H  
ATOM   4802  HB3 ARG A 317     -15.948  28.646  -5.618  1.00 95.08           H  
ATOM   4803  O   ARG A 317     -18.555  27.985  -4.118  1.00 95.08           O  
ATOM   4804  CG  ARG A 317     -14.980  27.277  -6.981  1.00 95.08           C  
ATOM   4805  HG2 ARG A 317     -15.479  27.694  -7.857  1.00 95.08           H  
ATOM   4806  HG3 ARG A 317     -14.884  26.199  -7.107  1.00 95.08           H  
ATOM   4807  CD  ARG A 317     -13.584  27.900  -6.849  1.00 95.08           C  
ATOM   4808  HD2 ARG A 317     -13.100  27.488  -5.963  1.00 95.08           H  
ATOM   4809  HD3 ARG A 317     -13.694  28.976  -6.718  1.00 95.08           H  
ATOM   4810  NE  ARG A 317     -12.747  27.634  -8.037  1.00 95.08           N  
ATOM   4811  HE  ARG A 317     -13.195  27.177  -8.818  1.00 95.08           H  
ATOM   4812  NH1 ARG A 317     -10.815  28.615  -7.264  1.00 95.08           N  
ATOM   4813 HH11 ARG A 317     -11.290  28.884  -6.414  1.00 95.08           H  
ATOM   4814 HH12 ARG A 317      -9.861  28.910  -7.415  1.00 95.08           H  
ATOM   4815  NH2 ARG A 317     -10.851  27.718  -9.303  1.00 95.08           N  
ATOM   4816 HH21 ARG A 317      -9.895  28.022  -9.421  1.00 95.08           H  
ATOM   4817 HH22 ARG A 317     -11.328  27.272 -10.073  1.00 95.08           H  
ATOM   4818  CZ  ARG A 317     -11.481  27.988  -8.194  1.00 95.08           C  
ATOM   4819  N   ARG A 318     -17.668  25.996  -3.546  1.00 96.59           N  
ATOM   4820  H   ARG A 318     -17.076  25.236  -3.848  1.00 96.59           H  
ATOM   4821  CA  ARG A 318     -18.171  25.982  -2.170  1.00 96.59           C  
ATOM   4822  HA  ARG A 318     -19.235  26.221  -2.184  1.00 96.59           H  
ATOM   4823  C   ARG A 318     -17.458  27.053  -1.344  1.00 96.59           C  
ATOM   4824  CB  ARG A 318     -17.980  24.575  -1.587  1.00 96.59           C  
ATOM   4825  HB2 ARG A 318     -18.442  23.851  -2.259  1.00 96.59           H  
ATOM   4826  HB3 ARG A 318     -16.915  24.352  -1.516  1.00 96.59           H  
ATOM   4827  O   ARG A 318     -16.230  27.051  -1.280  1.00 96.59           O  
ATOM   4828  CG  ARG A 318     -18.623  24.438  -0.204  1.00 96.59           C  
ATOM   4829  HG2 ARG A 318     -18.156  25.132   0.495  1.00 96.59           H  
ATOM   4830  HG3 ARG A 318     -19.683  24.674  -0.290  1.00 96.59           H  
ATOM   4831  CD  ARG A 318     -18.463  23.008   0.321  1.00 96.59           C  
ATOM   4832  HD2 ARG A 318     -17.401  22.766   0.359  1.00 96.59           H  
ATOM   4833  HD3 ARG A 318     -18.961  22.328  -0.370  1.00 96.59           H  
ATOM   4834  NE  ARG A 318     -19.049  22.862   1.666  1.00 96.59           N  
ATOM   4835  HE  ARG A 318     -19.432  23.698   2.082  1.00 96.59           H  
ATOM   4836  NH1 ARG A 318     -18.643  20.617   1.933  1.00 96.59           N  
ATOM   4837 HH11 ARG A 318     -18.195  20.603   1.028  1.00 96.59           H  
ATOM   4838 HH12 ARG A 318     -18.721  19.778   2.491  1.00 96.59           H  
ATOM   4839  NH2 ARG A 318     -19.700  21.741   3.543  1.00 96.59           N  
ATOM   4840 HH21 ARG A 318     -20.115  22.584   3.913  1.00 96.59           H  
ATOM   4841 HH22 ARG A 318     -19.781  20.886   4.073  1.00 96.59           H  
ATOM   4842  CZ  ARG A 318     -19.130  21.746   2.371  1.00 96.59           C  
ATOM   4843  N   THR A 319     -18.220  27.915  -0.683  1.00 94.94           N  
ATOM   4844  H   THR A 319     -19.223  27.845  -0.780  1.00 94.94           H  
ATOM   4845  CA  THR A 319     -17.714  28.917   0.270  1.00 94.94           C  
ATOM   4846  HA  THR A 319     -16.627  28.850   0.323  1.00 94.94           H  
ATOM   4847  C   THR A 319     -18.247  28.624   1.675  1.00 94.94           C  
ATOM   4848  CB  THR A 319     -18.054  30.349  -0.183  1.00 94.94           C  
ATOM   4849  HB  THR A 319     -17.650  31.055   0.543  1.00 94.94           H  
ATOM   4850  O   THR A 319     -19.007  27.672   1.876  1.00 94.94           O  
ATOM   4851  CG2 THR A 319     -17.461  30.684  -1.550  1.00 94.94           C  
ATOM   4852 HG21 THR A 319     -16.387  30.497  -1.546  1.00 94.94           H  
ATOM   4853 HG22 THR A 319     -17.931  30.080  -2.326  1.00 94.94           H  
ATOM   4854 HG23 THR A 319     -17.633  31.737  -1.771  1.00 94.94           H  
ATOM   4855  OG1 THR A 319     -19.449  30.506  -0.234  1.00 94.94           O  
ATOM   4856  HG1 THR A 319     -19.640  31.344  -0.662  1.00 94.94           H  
ATOM   4857  N   ARG A 320     -17.829  29.407   2.681  1.00 94.86           N  
ATOM   4858  H   ARG A 320     -17.212  30.179   2.471  1.00 94.86           H  
ATOM   4859  CA  ARG A 320     -18.348  29.265   4.055  1.00 94.86           C  
ATOM   4860  HA  ARG A 320     -18.274  28.221   4.361  1.00 94.86           H  
ATOM   4861  C   ARG A 320     -19.846  29.587   4.143  1.00 94.86           C  
ATOM   4862  CB  ARG A 320     -17.545  30.127   5.046  1.00 94.86           C  
ATOM   4863  HB2 ARG A 320     -18.080  30.142   5.995  1.00 94.86           H  
ATOM   4864  HB3 ARG A 320     -17.486  31.152   4.678  1.00 94.86           H  
ATOM   4865  O   ARG A 320     -20.542  28.955   4.927  1.00 94.86           O  
ATOM   4866  CG  ARG A 320     -16.129  29.584   5.306  1.00 94.86           C  
ATOM   4867  HG2 ARG A 320     -15.543  29.635   4.389  1.00 94.86           H  
ATOM   4868  HG3 ARG A 320     -16.198  28.545   5.627  1.00 94.86           H  
ATOM   4869  CD  ARG A 320     -15.432  30.402   6.405  1.00 94.86           C  
ATOM   4870  HD2 ARG A 320     -16.042  30.363   7.307  1.00 94.86           H  
ATOM   4871  HD3 ARG A 320     -15.362  31.439   6.078  1.00 94.86           H  
ATOM   4872  NE  ARG A 320     -14.078  29.892   6.710  1.00 94.86           N  
ATOM   4873  HE  ARG A 320     -13.741  29.115   6.160  1.00 94.86           H  
ATOM   4874  NH1 ARG A 320     -13.586  31.359   8.414  1.00 94.86           N  
ATOM   4875 HH11 ARG A 320     -12.949  31.703   9.118  1.00 94.86           H  
ATOM   4876 HH12 ARG A 320     -14.485  31.807   8.301  1.00 94.86           H  
ATOM   4877  NH2 ARG A 320     -12.085  29.826   7.823  1.00 94.86           N  
ATOM   4878 HH21 ARG A 320     -11.474  30.194   8.538  1.00 94.86           H  
ATOM   4879 HH22 ARG A 320     -11.771  29.048   7.260  1.00 94.86           H  
ATOM   4880  CZ  ARG A 320     -13.261  30.359   7.643  1.00 94.86           C  
ATOM   4881  N   THR A 321     -20.333  30.519   3.324  1.00 93.88           N  
ATOM   4882  H   THR A 321     -19.708  31.004   2.696  1.00 93.88           H  
ATOM   4883  CA  THR A 321     -21.742  30.946   3.287  1.00 93.88           C  
ATOM   4884  HA  THR A 321     -22.183  30.837   4.278  1.00 93.88           H  
ATOM   4885  C   THR A 321     -22.588  30.098   2.334  1.00 93.88           C  
ATOM   4886  CB  THR A 321     -21.832  32.428   2.893  1.00 93.88           C  
ATOM   4887  HB  THR A 321     -22.877  32.704   2.753  1.00 93.88           H  
ATOM   4888  O   THR A 321     -23.742  29.805   2.638  1.00 93.88           O  
ATOM   4889  CG2 THR A 321     -21.210  33.331   3.961  1.00 93.88           C  
ATOM   4890 HG21 THR A 321     -21.354  34.374   3.680  1.00 93.88           H  
ATOM   4891 HG22 THR A 321     -20.142  33.135   4.060  1.00 93.88           H  
ATOM   4892 HG23 THR A 321     -21.702  33.161   4.918  1.00 93.88           H  
ATOM   4893  OG1 THR A 321     -21.115  32.643   1.696  1.00 93.88           O  
ATOM   4894  HG1 THR A 321     -21.367  33.508   1.364  1.00 93.88           H  
ATOM   4895  N   CYS A 322     -22.012  29.627   1.222  1.00 94.25           N  
ATOM   4896  H   CYS A 322     -21.084  29.953   0.991  1.00 94.25           H  
ATOM   4897  CA  CYS A 322     -22.702  28.810   0.222  1.00 94.25           C  
ATOM   4898  HA  CYS A 322     -23.769  28.795   0.445  1.00 94.25           H  
ATOM   4899  C   CYS A 322     -22.202  27.363   0.257  1.00 94.25           C  
ATOM   4900  CB  CYS A 322     -22.550  29.447  -1.161  1.00 94.25           C  
ATOM   4901  HB2 CYS A 322     -23.043  28.823  -1.906  1.00 94.25           H  
ATOM   4902  HB3 CYS A 322     -21.497  29.533  -1.428  1.00 94.25           H  
ATOM   4903  O   CYS A 322     -21.266  26.985  -0.457  1.00 94.25           O  
ATOM   4904  SG  CYS A 322     -23.339  31.077  -1.167  1.00 94.25           S  
ATOM   4905  HG  CYS A 322     -22.465  31.741  -0.405  1.00 94.25           H  
ATOM   4906  N   SER A 323     -22.814  26.548   1.119  1.00 92.90           N  
ATOM   4907  H   SER A 323     -23.581  26.927   1.656  1.00 92.90           H  
ATOM   4908  CA  SER A 323     -22.436  25.140   1.306  1.00 92.90           C  
ATOM   4909  HA  SER A 323     -21.497  24.965   0.780  1.00 92.90           H  
ATOM   4910  C   SER A 323     -23.422  24.135   0.709  1.00 92.90           C  
ATOM   4911  CB  SER A 323     -22.152  24.850   2.780  1.00 92.90           C  
ATOM   4912  HB2 SER A 323     -21.769  23.833   2.866  1.00 92.90           H  
ATOM   4913  HB3 SER A 323     -21.393  25.542   3.145  1.00 92.90           H  
ATOM   4914  O   SER A 323     -23.050  22.975   0.511  1.00 92.90           O  
ATOM   4915  OG  SER A 323     -23.309  24.961   3.576  1.00 92.90           O  
ATOM   4916  HG  SER A 323     -23.461  25.882   3.800  1.00 92.90           H  
ATOM   4917  N   SER A 324     -24.636  24.571   0.367  1.00 95.96           N  
ATOM   4918  H   SER A 324     -24.869  25.546   0.488  1.00 95.96           H  
ATOM   4919  CA  SER A 324     -25.684  23.709  -0.172  1.00 95.96           C  
ATOM   4920  HA  SER A 324     -25.687  22.763   0.368  1.00 95.96           H  
ATOM   4921  C   SER A 324     -25.446  23.444  -1.652  1.00 95.96           C  
ATOM   4922  CB  SER A 324     -27.052  24.359   0.019  1.00 95.96           C  
ATOM   4923  HB2 SER A 324     -27.090  25.317  -0.500  1.00 95.96           H  
ATOM   4924  HB3 SER A 324     -27.802  23.698  -0.414  1.00 95.96           H  
ATOM   4925  O   SER A 324     -25.465  24.369  -2.458  1.00 95.96           O  
ATOM   4926  OG  SER A 324     -27.322  24.546   1.394  1.00 95.96           O  
ATOM   4927  HG  SER A 324     -28.139  25.048   1.454  1.00 95.96           H  
ATOM   4928  N   ARG A 325     -25.201  22.182  -2.016  1.00 96.33           N  
ATOM   4929  H   ARG A 325     -25.249  21.474  -1.298  1.00 96.33           H  
ATOM   4930  CA  ARG A 325     -24.897  21.767  -3.391  1.00 96.33           C  
ATOM   4931  HA  ARG A 325     -24.280  22.535  -3.860  1.00 96.33           H  
ATOM   4932  C   ARG A 325     -26.178  21.629  -4.218  1.00 96.33           C  
ATOM   4933  CB  ARG A 325     -24.110  20.449  -3.344  1.00 96.33           C  
ATOM   4934  HB2 ARG A 325     -23.234  20.579  -2.709  1.00 96.33           H  
ATOM   4935  HB3 ARG A 325     -24.740  19.676  -2.906  1.00 96.33           H  
ATOM   4936  O   ARG A 325     -27.032  20.818  -3.881  1.00 96.33           O  
ATOM   4937  CG  ARG A 325     -23.652  20.001  -4.736  1.00 96.33           C  
ATOM   4938  HG2 ARG A 325     -22.945  20.734  -5.124  1.00 96.33           H
[truncated: 52,578 more chars]
