# Supplementary material for: Novel Adomaviruses Associated with Blotchy Bass Syndrome in Black Basses (Micropterus spp.)
Source: bioRxiv. 2025 Jun 5:2025.06.01.657292. Preprint. [Version 2] doi: 10.1101/2025.06.01.657292 (PMC12478380; doi:10.1101/2025.06.01.657292)
Supplement: Supplement 15 [file media-15.zip › Bass PDB/Mna1_Penton+.pdb]

ATOM      1  N   MET A   1      22.831  29.293 -30.377  1.00 47.17           N  
ATOM      2  H   MET A   1      22.218  30.074 -30.561  1.00 47.17           H  
ATOM      3  H2  MET A   1      23.117  28.882 -31.254  1.00 47.17           H  
ATOM      4  H3  MET A   1      23.661  29.606 -29.895  1.00 47.17           H  
ATOM      5  CA  MET A   1      22.136  28.254 -29.588  1.00 47.17           C  
ATOM      6  HA  MET A   1      21.904  28.625 -28.590  1.00 47.17           H  
ATOM      7  C   MET A   1      23.105  27.095 -29.454  1.00 47.17           C  
ATOM      8  CB  MET A   1      20.831  27.823 -30.276  1.00 47.17           C  
ATOM      9  HB2 MET A   1      21.003  27.701 -31.345  1.00 47.17           H  
ATOM     10  HB3 MET A   1      20.506  26.865 -29.870  1.00 47.17           H  
ATOM     11  O   MET A   1      23.673  26.702 -30.460  1.00 47.17           O  
ATOM     12  CG  MET A   1      19.712  28.846 -30.042  1.00 47.17           C  
ATOM     13  HG2 MET A   1      19.413  28.807 -28.995  1.00 47.17           H  
ATOM     14  HG3 MET A   1      20.084  29.848 -30.258  1.00 47.17           H  
ATOM     15  SD  MET A   1      18.253  28.565 -31.074  1.00 47.17           S  
ATOM     16  CE  MET A   1      17.120  29.824 -30.426  1.00 47.17           C  
ATOM     17  HE1 MET A   1      16.916  29.628 -29.374  1.00 47.17           H  
ATOM     18  HE2 MET A   1      17.561  30.815 -30.537  1.00 47.17           H  
ATOM     19  HE3 MET A   1      16.184  29.785 -30.983  1.00 47.17           H  
ATOM     20  N   ASN A   2      23.417  26.663 -28.234  1.00 46.85           N  
ATOM     21  H   ASN A   2      22.870  26.959 -27.438  1.00 46.85           H  
ATOM     22  CA  ASN A   2      24.396  25.599 -27.992  1.00 46.85           C  
ATOM     23  HA  ASN A   2      25.338  25.837 -28.487  1.00 46.85           H  
ATOM     24  C   ASN A   2      23.859  24.285 -28.593  1.00 46.85           C  
ATOM     25  CB  ASN A   2      24.627  25.495 -26.469  1.00 46.85           C  
ATOM     26  HB2 ASN A   2      24.688  24.447 -26.178  1.00 46.85           H  
ATOM     27  HB3 ASN A   2      23.784  25.973 -25.970  1.00 46.85           H  
ATOM     28  O   ASN A   2      22.859  23.758 -28.129  1.00 46.85           O  
ATOM     29  CG  ASN A   2      25.838  26.192 -25.900  1.00 46.85           C  
ATOM     30  ND2 ASN A   2      25.859  26.420 -24.606  1.00 46.85           N  
ATOM     31 HD21 ASN A   2      26.702  26.847 -24.251  1.00 46.85           H  
ATOM     32 HD22 ASN A   2      25.126  26.073 -24.004  1.00 46.85           H  
ATOM     33  OD1 ASN A   2      26.762  26.555 -26.596  1.00 46.85           O  
ATOM     34  N   VAL A   3      24.519  23.773 -29.632  1.00 60.87           N  
ATOM     35  H   VAL A   3      25.298  24.302 -29.999  1.00 60.87           H  
ATOM     36  CA  VAL A   3      24.106  22.588 -30.418  1.00 60.87           C  
ATOM     37  HA  VAL A   3      23.048  22.680 -30.666  1.00 60.87           H  
ATOM     38  C   VAL A   3      24.263  21.275 -29.625  1.00 60.87           C  
ATOM     39  CB  VAL A   3      24.900  22.568 -31.748  1.00 60.87           C  
ATOM     40  HB  VAL A   3      25.959  22.449 -31.517  1.00 60.87           H  
ATOM     41  O   VAL A   3      23.794  20.221 -30.032  1.00 60.87           O  
ATOM     42  CG1 VAL A   3      24.493  21.449 -32.713  1.00 60.87           C  
ATOM     43 HG11 VAL A   3      25.012  21.555 -33.665  1.00 60.87           H  
ATOM     44 HG12 VAL A   3      24.752  20.471 -32.307  1.00 60.87           H  
ATOM     45 HG13 VAL A   3      23.419  21.481 -32.895  1.00 60.87           H  
ATOM     46  CG2 VAL A   3      24.726  23.894 -32.512  1.00 60.87           C  
ATOM     47 HG21 VAL A   3      25.253  23.843 -33.464  1.00 60.87           H  
ATOM     48 HG22 VAL A   3      23.668  24.063 -32.709  1.00 60.87           H  
ATOM     49 HG23 VAL A   3      25.132  24.735 -31.949  1.00 60.87           H  
ATOM     50  N   HIS A   4      24.879  21.323 -28.441  1.00 59.44           N  
ATOM     51  H   HIS A   4      25.211  22.224 -28.128  1.00 59.44           H  
ATOM     52  CA  HIS A   4      25.250  20.143 -27.652  1.00 59.44           C  
ATOM     53  HA  HIS A   4      25.856  19.497 -28.287  1.00 59.44           H  
ATOM     54  C   HIS A   4      24.085  19.260 -27.168  1.00 59.44           C  
ATOM     55  CB  HIS A   4      26.112  20.606 -26.467  1.00 59.44           C  
ATOM     56  HB2 HIS A   4      26.264  19.768 -25.788  1.00 59.44           H  
ATOM     57  HB3 HIS A   4      25.590  21.390 -25.918  1.00 59.44           H  
ATOM     58  O   HIS A   4      24.342  18.175 -26.653  1.00 59.44           O  
ATOM     59  CG  HIS A   4      27.471  21.093 -26.895  1.00 59.44           C  
ATOM     60  CD2 HIS A   4      27.985  22.355 -26.760  1.00 59.44           C  
ATOM     61  HD2 HIS A   4      27.488  23.204 -26.314  1.00 59.44           H  
ATOM     62  ND1 HIS A   4      28.436  20.326 -27.507  1.00 59.44           N  
ATOM     63  HD1 HIS A   4      28.354  19.349 -27.752  1.00 59.44           H  
ATOM     64  CE1 HIS A   4      29.503  21.105 -27.739  1.00 59.44           C  
ATOM     65  HE1 HIS A   4      30.417  20.784 -28.216  1.00 59.44           H  
ATOM     66  NE2 HIS A   4      29.273  22.353 -27.302  1.00 59.44           N  
ATOM     67  N   TRP A   5      22.830  19.690 -27.304  1.00 68.28           N  
ATOM     68  H   TRP A   5      22.674  20.577 -27.760  1.00 68.28           H  
ATOM     69  CA  TRP A   5      21.658  18.953 -26.815  1.00 68.28           C  
ATOM     70  HA  TRP A   5      21.976  17.999 -26.394  1.00 68.28           H  
ATOM     71  C   TRP A   5      20.629  18.596 -27.891  1.00 68.28           C  
ATOM     72  CB  TRP A   5      21.008  19.758 -25.691  1.00 68.28           C  
ATOM     73  HB2 TRP A   5      20.121  19.236 -25.331  1.00 68.28           H  
ATOM     74  HB3 TRP A   5      21.707  19.807 -24.856  1.00 68.28           H  
ATOM     75  O   TRP A   5      19.608  18.002 -27.551  1.00 68.28           O  
ATOM     76  CG  TRP A   5      20.628  21.152 -26.075  1.00 68.28           C  
ATOM     77  CD1 TRP A   5      19.599  21.510 -26.875  1.00 68.28           C  
ATOM     78  HD1 TRP A   5      18.925  20.817 -27.357  1.00 68.28           H  
ATOM     79  CD2 TRP A   5      21.277  22.391 -25.677  1.00 68.28           C  
ATOM     80  CE2 TRP A   5      20.533  23.480 -26.218  1.00 68.28           C  
ATOM     81  CE3 TRP A   5      22.386  22.694 -24.860  1.00 68.28           C  
ATOM     82  HE3 TRP A   5      22.973  21.885 -24.450  1.00 68.28           H  
ATOM     83  NE1 TRP A   5      19.562  22.884 -26.994  1.00 68.28           N  
ATOM     84  HE1 TRP A   5      18.901  23.367 -27.585  1.00 68.28           H  
ATOM     85  CH2 TRP A   5      21.842  25.070 -24.972  1.00 68.28           C  
ATOM     86  HH2 TRP A   5      22.007  26.080 -24.628  1.00 68.28           H  
ATOM     87  CZ2 TRP A   5      20.818  24.812 -25.896  1.00 68.28           C  
ATOM     88  HZ2 TRP A   5      20.198  25.605 -26.286  1.00 68.28           H  
ATOM     89  CZ3 TRP A   5      22.654  24.023 -24.493  1.00 68.28           C  
ATOM     90  HZ3 TRP A   5      23.450  24.229 -23.792  1.00 68.28           H  
ATOM     91  N   GLU A   6      20.842  18.932 -29.167  1.00 64.17           N  
ATOM     92  H   GLU A   6      21.709  19.373 -29.439  1.00 64.17           H  
ATOM     93  CA  GLU A   6      19.855  18.617 -30.217  1.00 64.17           C  
ATOM     94  HA  GLU A   6      18.885  19.021 -29.926  1.00 64.17           H  
ATOM     95  C   GLU A   6      19.651  17.100 -30.365  1.00 64.17           C  
ATOM     96  CB  GLU A   6      20.256  19.274 -31.547  1.00 64.17           C  
ATOM     97  HB2 GLU A   6      21.289  19.020 -31.783  1.00 64.17           H  
ATOM     98  HB3 GLU A   6      19.606  18.889 -32.333  1.00 64.17           H  
ATOM     99  O   GLU A   6      18.515  16.630 -30.466  1.00 64.17           O  
ATOM    100  CG  GLU A   6      20.088  20.802 -31.474  1.00 64.17           C  
ATOM    101  HG2 GLU A   6      19.068  21.021 -31.160  1.00 64.17           H  
ATOM    102  HG3 GLU A   6      20.760  21.195 -30.710  1.00 64.17           H  
ATOM    103  CD  GLU A   6      20.366  21.534 -32.797  1.00 64.17           C  
ATOM    104  OE1 GLU A   6      20.108  22.761 -32.819  1.00 64.17           O  
ATOM    105  OE2 GLU A   6      20.846  20.897 -33.758  1.00 64.17           O  
ATOM    106  N   ASP A   7      20.729  16.325 -30.222  1.00 75.24           N  
ATOM    107  H   ASP A   7      21.634  16.773 -30.216  1.00 75.24           H  
ATOM    108  CA  ASP A   7      20.694  14.861 -30.260  1.00 75.24           C  
ATOM    109  HA  ASP A   7      19.994  14.560 -31.040  1.00 75.24           H  
ATOM    110  C   ASP A   7      20.186  14.211 -28.967  1.00 75.24           C  
ATOM    111  CB  ASP A   7      22.084  14.325 -30.633  1.00 75.24           C  
ATOM    112  HB2 ASP A   7      22.828  14.755 -29.962  1.00 75.24           H  
ATOM    113  HB3 ASP A   7      22.097  13.243 -30.502  1.00 75.24           H  
ATOM    114  O   ASP A   7      19.939  13.007 -28.942  1.00 75.24           O  
ATOM    115  CG  ASP A   7      22.450  14.619 -32.088  1.00 75.24           C  
ATOM    116  OD1 ASP A   7      21.521  14.573 -32.929  1.00 75.24           O  
ATOM    117  OD2 ASP A   7      23.653  14.843 -32.337  1.00 75.24           O  
ATOM    118  N   TYR A   8      19.957  14.974 -27.889  1.00 82.04           N  
ATOM    119  H   TYR A   8      20.083  15.972 -27.972  1.00 82.04           H  
ATOM    120  CA  TYR A   8      19.464  14.413 -26.623  1.00 82.04           C  
ATOM    121  HA  TYR A   8      20.177  13.665 -26.276  1.00 82.04           H  
ATOM    122  C   TYR A   8      18.105  13.718 -26.792  1.00 82.04           C  
ATOM    123  CB  TYR A   8      19.358  15.519 -25.568  1.00 82.04           C  
ATOM    124  HB2 TYR A   8      20.331  16.000 -25.459  1.00 82.04           H  
ATOM    125  HB3 TYR A   8      18.651  16.273 -25.914  1.00 82.04           H  
ATOM    126  O   TYR A   8      17.830  12.709 -26.136  1.00 82.04           O  
ATOM    127  CG  TYR A   8      18.904  15.017 -24.210  1.00 82.04           C  
ATOM    128  CD1 TYR A   8      17.558  15.161 -23.815  1.00 82.04           C  
ATOM    129  HD1 TYR A   8      16.852  15.639 -24.478  1.00 82.04           H  
ATOM    130  CD2 TYR A   8      19.823  14.382 -23.353  1.00 82.04           C  
ATOM    131  HD2 TYR A   8      20.851  14.264 -23.662  1.00 82.04           H  
ATOM    132  CE1 TYR A   8      17.132  14.683 -22.560  1.00 82.04           C  
ATOM    133  HE1 TYR A   8      16.102  14.803 -22.261  1.00 82.04           H  
ATOM    134  CE2 TYR A   8      19.402  13.904 -22.097  1.00 82.04           C  
ATOM    135  HE2 TYR A   8      20.101  13.419 -21.433  1.00 82.04           H  
ATOM    136  OH  TYR A   8      17.655  13.565 -20.495  1.00 82.04           O  
ATOM    137  HH  TYR A   8      16.738  13.767 -20.295  1.00 82.04           H  
ATOM    138  CZ  TYR A   8      18.057  14.055 -21.698  1.00 82.04           C  
ATOM    139  N   TYR A   9      17.272  14.233 -27.697  1.00 84.43           N  
ATOM    140  H   TYR A   9      17.584  15.042 -28.215  1.00 84.43           H  
ATOM    141  CA  TYR A   9      15.961  13.676 -28.014  1.00 84.43           C  
ATOM    142  HA  TYR A   9      15.465  13.406 -27.081  1.00 84.43           H  
ATOM    143  C   TYR A   9      16.027  12.404 -28.868  1.00 84.43           C  
ATOM    144  CB  TYR A   9      15.122  14.757 -28.695  1.00 84.43           C  
ATOM    145  HB2 TYR A   9      15.658  15.135 -29.566  1.00 84.43           H  
ATOM    146  HB3 TYR A   9      14.197  14.307 -29.056  1.00 84.43           H  
ATOM    147  O   TYR A   9      15.048  11.662 -28.922  1.00 84.43           O  
ATOM    148  CG  TYR A   9      14.768  15.902 -27.769  1.00 84.43           C  
ATOM    149  CD1 TYR A   9      13.798  15.716 -26.764  1.00 84.43           C  
ATOM    150  HD1 TYR A   9      13.292  14.766 -26.672  1.00 84.43           H  
ATOM    151  CD2 TYR A   9      15.429  17.139 -27.893  1.00 84.43           C  
ATOM    152  HD2 TYR A   9      16.185  17.276 -28.652  1.00 84.43           H  
ATOM    153  CE1 TYR A   9      13.483  16.771 -25.887  1.00 84.43           C  
ATOM    154  HE1 TYR A   9      12.730  16.646 -25.123  1.00 84.43           H  
ATOM    155  CE2 TYR A   9      15.109  18.199 -27.022  1.00 84.43           C  
ATOM    156  HE2 TYR A   9      15.614  19.148 -27.122  1.00 84.43           H  
ATOM    157  OH  TYR A   9      13.821  19.026 -25.166  1.00 84.43           O  
ATOM    158  HH  TYR A   9      14.274  19.842 -25.392  1.00 84.43           H  
ATOM    159  CZ  TYR A   9      14.133  18.015 -26.018  1.00 84.43           C  
ATOM    160  N   ASN A  10      17.163  12.113 -29.500  1.00 85.62           N  
ATOM    161  H   ASN A  10      17.974  12.695 -29.349  1.00 85.62           H  
ATOM    162  CA  ASN A  10      17.379  10.854 -30.199  1.00 85.62           C  
ATOM    163  HA  ASN A  10      16.439  10.510 -30.630  1.00 85.62           H  
ATOM    164  C   ASN A  10      17.856   9.813 -29.178  1.00 85.62           C  
ATOM    165  CB  ASN A  10      18.370  11.079 -31.353  1.00 85.62           C  
ATOM    166  HB2 ASN A  10      18.558  10.133 -31.862  1.00 85.62           H  
ATOM    167  HB3 ASN A  10      19.319  11.432 -30.951  1.00 85.62           H  
ATOM    168  O   ASN A  10      18.894   9.977 -28.547  1.00 85.62           O  
ATOM    169  CG  ASN A  10      17.858  12.074 -32.385  1.00 85.62           C  
ATOM    170  ND2 ASN A  10      18.711  12.933 -32.897  1.00 85.62           N  
ATOM    171 HD21 ASN A  10      19.681  12.971 -32.620  1.00 85.62           H  
ATOM    172 HD22 ASN A  10      18.374  13.634 -33.542  1.00 85.62           H  
ATOM    173  OD1 ASN A  10      16.687  12.086 -32.751  1.00 85.62           O  
ATOM    174  N   VAL A  11      17.079   8.753 -28.974  1.00 85.78           N  
ATOM    175  H   VAL A  11      16.227   8.686 -29.512  1.00 85.78           H  
ATOM    176  CA  VAL A  11      17.427   7.648 -28.075  1.00 85.78           C  
ATOM    177  HA  VAL A  11      18.176   7.984 -27.358  1.00 85.78           H  
ATOM    178  C   VAL A  11      18.040   6.533 -28.913  1.00 85.78           C  
ATOM    179  CB  VAL A  11      16.199   7.172 -27.279  1.00 85.78           C  
ATOM    180  HB  VAL A  11      15.446   6.814 -27.980  1.00 85.78           H  
ATOM    181  O   VAL A  11      17.318   5.835 -29.633  1.00 85.78           O  
ATOM    182  CG1 VAL A  11      16.554   6.027 -26.322  1.00 85.78           C  
ATOM    183 HG11 VAL A  11      17.461   6.266 -25.768  1.00 85.78           H  
ATOM    184 HG12 VAL A  11      16.704   5.120 -26.907  1.00 85.78           H  
ATOM    185 HG13 VAL A  11      15.737   5.850 -25.622  1.00 85.78           H  
ATOM    186  CG2 VAL A  11      15.586   8.309 -26.453  1.00 85.78           C  
ATOM    187 HG21 VAL A  11      14.740   7.943 -25.871  1.00 85.78           H  
ATOM    188 HG22 VAL A  11      15.229   9.096 -27.118  1.00 85.78           H  
ATOM    189 HG23 VAL A  11      16.341   8.724 -25.785  1.00 85.78           H  
ATOM    190  N   CYS A  12      19.361   6.377 -28.821  1.00 83.14           N  
ATOM    191  H   CYS A  12      19.889   7.033 -28.263  1.00 83.14           H  
ATOM    192  CA  CYS A  12      20.131   5.440 -29.639  1.00 83.14           C  
ATOM    193  HA  CYS A  12      19.495   5.111 -30.462  1.00 83.14           H  
ATOM    194  C   CYS A  12      20.574   4.189 -28.849  1.00 83.14           C  
ATOM    195  CB  CYS A  12      21.323   6.179 -30.262  1.00 83.14           C  
ATOM    196  HB2 CYS A  12      21.970   6.555 -29.469  1.00 83.14           H  
ATOM    197  HB3 CYS A  12      21.913   5.503 -30.881  1.00 83.14           H  
ATOM    198  O   CYS A  12      20.606   4.197 -27.613  1.00 83.14           O  
ATOM    199  SG  CYS A  12      20.762   7.574 -31.280  1.00 83.14           S  
ATOM    200  HG  CYS A  12      21.689   8.433 -30.846  1.00 83.14           H  
ATOM    201  N   PRO A  13      20.931   3.080 -29.528  1.00 82.46           N  
ATOM    202  CA  PRO A  13      21.462   1.887 -28.882  1.00 82.46           C  
ATOM    203  HA  PRO A  13      20.718   1.497 -28.188  1.00 82.46           H  
ATOM    204  C   PRO A  13      22.763   2.185 -28.138  1.00 82.46           C  
ATOM    205  CB  PRO A  13      21.698   0.864 -29.999  1.00 82.46           C  
ATOM    206  HB2 PRO A  13      21.458  -0.150 -29.681  1.00 82.46           H  
ATOM    207  HB3 PRO A  13      22.730   0.913 -30.346  1.00 82.46           H  
ATOM    208  O   PRO A  13      23.593   2.953 -28.611  1.00 82.46           O  
ATOM    209  CG  PRO A  13      20.780   1.345 -31.114  1.00 82.46           C  
ATOM    210  HG2 PRO A  13      21.132   1.024 -32.094  1.00 82.46           H  
ATOM    211  HG3 PRO A  13      19.760   1.004 -30.936  1.00 82.46           H  
ATOM    212  CD  PRO A  13      20.852   2.854 -30.957  1.00 82.46           C  
ATOM    213  HD2 PRO A  13      21.746   3.242 -31.445  1.00 82.46           H  
ATOM    214  HD3 PRO A  13      19.953   3.295 -31.386  1.00 82.46           H  
ATOM    215  N   ASN A  14      22.976   1.496 -27.016  1.00 80.40           N  
ATOM    216  H   ASN A  14      22.241   0.878 -26.703  1.00 80.40           H  
ATOM    217  CA  ASN A  14      24.178   1.587 -26.174  1.00 80.40           C  
ATOM    218  HA  ASN A  14      24.034   0.888 -25.350  1.00 80.40           H  
ATOM    219  C   ASN A  14      24.405   2.937 -25.474  1.00 80.40           C  
ATOM    220  CB  ASN A  14      25.414   1.091 -26.946  1.00 80.40           C  
ATOM    221  HB2 ASN A  14      26.266   1.037 -26.267  1.00 80.40           H  
ATOM    222  HB3 ASN A  14      25.665   1.805 -27.729  1.00 80.40           H  
ATOM    223  O   ASN A  14      25.457   3.133 -24.869  1.00 80.40           O  
ATOM    224  CG  ASN A  14      25.214  -0.285 -27.544  1.00 80.40           C  
ATOM    225  ND2 ASN A  14      25.640  -0.493 -28.767  1.00 80.40           N  
ATOM    226 HD21 ASN A  14      25.498  -1.419 -29.145  1.00 80.40           H  
ATOM    227 HD22 ASN A  14      26.031   0.273 -29.296  1.00 80.40           H  
ATOM    228  OD1 ASN A  14      24.672  -1.188 -26.926  1.00 80.40           O  
ATOM    229  N   GLU A  15      23.422   3.833 -25.492  1.00 83.97           N  
ATOM    230  H   GLU A  15      22.606   3.667 -26.064  1.00 83.97           H  
ATOM    231  CA  GLU A  15      23.441   5.056 -24.695  1.00 83.97           C  
ATOM    232  HA  GLU A  15      24.474   5.369 -24.539  1.00 83.97           H  
ATOM    233  C   GLU A  15      22.804   4.864 -23.315  1.00 83.97           C  
ATOM    234  CB  GLU A  15      22.729   6.177 -25.442  1.00 83.97           C  
ATOM    235  HB2 GLU A  15      22.691   7.052 -24.793  1.00 83.97           H  
ATOM    236  HB3 GLU A  15      21.709   5.862 -25.662  1.00 83.97           H  
ATOM    237  O   GLU A  15      22.060   3.911 -23.059  1.00 83.97           O  
ATOM    238  CG  GLU A  15      23.452   6.570 -26.736  1.00 83.97           C  
ATOM    239  HG2 GLU A  15      23.461   5.724 -27.423  1.00 83.97           H  
ATOM    240  HG3 GLU A  15      24.482   6.837 -26.496  1.00 83.97           H  
ATOM    241  CD  GLU A  15      22.760   7.755 -27.406  1.00 83.97           C  
ATOM    242  OE1 GLU A  15      23.325   8.287 -28.380  1.00 83.97           O  
ATOM    243  OE2 GLU A  15      21.645   8.110 -26.951  1.00 83.97           O  
ATOM    244  N   THR A  16      23.078   5.805 -22.414  1.00 85.82           N  
ATOM    245  H   THR A  16      23.624   6.609 -22.687  1.00 85.82           H  
ATOM    246  CA  THR A  16      22.391   5.885 -21.127  1.00 85.82           C  
ATOM    247  HA  THR A  16      22.421   4.898 -20.666  1.00 85.82           H  
ATOM    248  C   THR A  16      20.922   6.262 -21.318  1.00 85.82           C  
ATOM    249  CB  THR A  16      23.081   6.875 -20.178  1.00 85.82           C  
ATOM    250  HB  THR A  16      22.462   7.013 -19.291  1.00 85.82           H  
ATOM    251  O   THR A  16      20.543   6.998 -22.235  1.00 85.82           O  
ATOM    252  CG2 THR A  16      24.460   6.373 -19.748  1.00 85.82           C  
ATOM    253 HG21 THR A  16      24.365   5.401 -19.265  1.00 85.82           H  
ATOM    254 HG22 THR A  16      24.901   7.076 -19.042  1.00 85.82           H  
ATOM    255 HG23 THR A  16      25.115   6.281 -20.614  1.00 85.82           H  
ATOM    256  OG1 THR A  16      23.272   8.115 -20.813  1.00 85.82           O  
ATOM    257  HG1 THR A  16      23.460   8.778 -20.144  1.00 85.82           H  
ATOM    258  N   GLY A  17      20.076   5.747 -20.423  1.00 88.37           N  
ATOM    259  H   GLY A  17      20.434   5.153 -19.689  1.00 88.37           H  
ATOM    260  CA  GLY A  17      18.664   6.106 -20.402  1.00 88.37           C  
ATOM    261  HA2 GLY A  17      18.221   5.827 -21.358  1.00 88.37           H  
ATOM    262  HA3 GLY A  17      18.149   5.565 -19.608  1.00 88.37           H  
ATOM    263  C   GLY A  17      18.469   7.607 -20.180  1.00 88.37           C  
ATOM    264  O   GLY A  17      19.246   8.252 -19.476  1.00 88.37           O  
ATOM    265  N   ARG A  18      17.424   8.161 -20.790  1.00 90.20           N  
ATOM    266  H   ARG A  18      16.837   7.557 -21.347  1.00 90.20           H  
ATOM    267  CA  ARG A  18      17.011   9.551 -20.624  1.00 90.20           C  
ATOM    268  HA  ARG A  18      17.902  10.172 -20.529  1.00 90.20           H  
ATOM    269  C   ARG A  18      16.191   9.669 -19.341  1.00 90.20           C  
ATOM    270  CB  ARG A  18      16.227  10.024 -21.859  1.00 90.20           C  
ATOM    271  HB2 ARG A  18      15.312   9.441 -21.959  1.00 90.20           H  
ATOM    272  HB3 ARG A  18      15.947  11.068 -21.718  1.00 90.20           H  
ATOM    273  O   ARG A  18      15.104   9.083 -19.284  1.00 90.20           O  
ATOM    274  CG  ARG A  18      17.027   9.898 -23.165  1.00 90.20           C  
ATOM    275  HG2 ARG A  18      17.220   8.848 -23.386  1.00 90.20           H  
ATOM    276  HG3 ARG A  18      16.426  10.307 -23.977  1.00 90.20           H  
ATOM    277  CD  ARG A  18      18.357  10.652 -23.099  1.00 90.20           C  
ATOM    278  HD2 ARG A  18      19.039  10.150 -22.413  1.00 90.20           H  
ATOM    279  HD3 ARG A  18      18.163  11.657 -22.725  1.00 90.20           H  
ATOM    280  NE  ARG A  18      18.972  10.767 -24.423  1.00 90.20           N  
ATOM    281  HE  ARG A  18      18.627  11.507 -25.018  1.00 90.20           H  
ATOM    282  NH1 ARG A  18      20.488   8.996 -24.392  1.00 90.20           N  
ATOM    283 HH11 ARG A  18      21.111   8.484 -25.000  1.00 90.20           H  
ATOM    284 HH12 ARG A  18      20.232   8.631 -23.486  1.00 90.20           H  
ATOM    285  NH2 ARG A  18      20.329  10.290 -26.154  1.00 90.20           N  
ATOM    286 HH21 ARG A  18      19.804  10.880 -26.783  1.00 90.20           H  
ATOM    287 HH22 ARG A  18      20.940   9.630 -26.614  1.00 90.20           H  
ATOM    288  CZ  ARG A  18      19.919  10.023 -24.958  1.00 90.20           C  
ATOM    289  N   PRO A  19      16.688  10.375 -18.309  1.00 92.02           N  
ATOM    290  CA  PRO A  19      15.896  10.640 -17.124  1.00 92.02           C  
ATOM    291  HA  PRO A  19      15.460   9.714 -16.749  1.00 92.02           H  
ATOM    292  C   PRO A  19      14.787  11.631 -17.474  1.00 92.02           C  
ATOM    293  CB  PRO A  19      16.870  11.194 -16.085  1.00 92.02           C  
ATOM    294  HB2 PRO A  19      17.328  10.369 -15.540  1.00 92.02           H  
ATOM    295  HB3 PRO A  19      16.388  11.885 -15.393  1.00 92.02           H  
ATOM    296  O   PRO A  19      15.030  12.669 -18.091  1.00 92.02           O  
ATOM    297  CG  PRO A  19      17.928  11.890 -16.940  1.00 92.02           C  
ATOM    298  HG2 PRO A  19      17.585  12.885 -17.222  1.00 92.02           H  
ATOM    299  HG3 PRO A  19      18.889  11.949 -16.429  1.00 92.02           H  
ATOM    300  CD  PRO A  19      18.003  11.000 -18.179  1.00 92.02           C  
ATOM    301  HD2 PRO A  19      18.756  10.228 -18.021  1.00 92.02           H  
ATOM    302  HD3 PRO A  19      18.262  11.602 -19.050  1.00 92.02           H  
ATOM    303  N   ILE A  20      13.568  11.315 -17.060  1.00 92.37           N  
ATOM    304  H   ILE A  20      13.430  10.418 -16.616  1.00 92.37           H  
ATOM    305  CA  ILE A  20      12.409  12.191 -17.208  1.00 92.37           C  
ATOM    306  HA  ILE A  20      12.733  13.169 -17.562  1.00 92.37           H  
ATOM    307  C   ILE A  20      11.810  12.364 -15.819  1.00 92.37           C  
ATOM    308  CB  ILE A  20      11.411  11.633 -18.243  1.00 92.37           C  
ATOM    309  HB  ILE A  20      11.049  10.678 -17.863  1.00 92.37           H  
ATOM    310  O   ILE A  20      11.466  11.388 -15.147  1.00 92.37           O  
ATOM    311  CG1 ILE A  20      12.079  11.365 -19.612  1.00 92.37           C  
ATOM    312 HG12 ILE A  20      12.346  12.312 -20.082  1.00 92.37           H  
ATOM    313 HG13 ILE A  20      12.995  10.792 -19.472  1.00 92.37           H  
ATOM    314  CG2 ILE A  20      10.193  12.562 -18.379  1.00 92.37           C  
ATOM    315 HG21 ILE A  20       9.461  12.131 -19.062  1.00 92.37           H  
ATOM    316 HG22 ILE A  20      10.499  13.538 -18.753  1.00 92.37           H  
ATOM    317 HG23 ILE A  20       9.704  12.684 -17.413  1.00 92.37           H  
ATOM    318  CD1 ILE A  20      11.213  10.545 -20.571  1.00 92.37           C  
ATOM    319 HD11 ILE A  20      10.370  11.144 -20.915  1.00 92.37           H  
ATOM    320 HD12 ILE A  20      10.855   9.643 -20.073  1.00 92.37           H  
ATOM    321 HD13 ILE A  20      11.808  10.253 -21.436  1.00 92.37           H  
ATOM    322  N   TYR A  21      11.734  13.613 -15.372  1.00 94.05           N  
ATOM    323  H   TYR A  21      11.997  14.367 -15.991  1.00 94.05           H  
ATOM    324  CA  TYR A  21      11.070  13.961 -14.126  1.00 94.05           C  
ATOM    325  HA  TYR A  21      11.303  13.207 -13.375  1.00 94.05           H  
ATOM    326  C   TYR A  21       9.560  13.972 -14.350  1.00 94.05           C  
ATOM    327  CB  TYR A  21      11.589  15.309 -13.626  1.00 94.05           C  
ATOM    328  HB2 TYR A  21      11.345  16.081 -14.355  1.00 94.05           H  
ATOM    329  HB3 TYR A  21      12.675  15.261 -13.548  1.00 94.05           H  
ATOM    330  O   TYR A  21       9.084  14.562 -15.320  1.00 94.05           O  
ATOM    331  CG  TYR A  21      11.036  15.697 -12.272  1.00 94.05           C  
ATOM    332  CD1 TYR A  21      10.083  16.727 -12.166  1.00 94.05           C  
ATOM    333  HD1 TYR A  21       9.732  17.234 -13.052  1.00 94.05           H  
ATOM    334  CD2 TYR A  21      11.480  15.026 -11.117  1.00 94.05           C  
ATOM    335  HD2 TYR A  21      12.191  14.218 -11.200  1.00 94.05           H  
ATOM    336  CE1 TYR A  21       9.604  17.111 -10.900  1.00 94.05           C  
ATOM    337  HE1 TYR A  21       8.909  17.934 -10.816  1.00 94.05           H  
ATOM    338  CE2 TYR A  21      10.976  15.386  -9.853  1.00 94.05           C  
ATOM    339  HE2 TYR A  21      11.297  14.870  -8.960  1.00 94.05           H  
ATOM    340  OH  TYR A  21       9.568  16.794  -8.521  1.00 94.05           O  
ATOM    341  HH  TYR A  21       8.928  17.507  -8.582  1.00 94.05           H  
ATOM    342  CZ  TYR A  21      10.038  16.432  -9.743  1.00 94.05           C  
ATOM    343  N   VAL A  22       8.823  13.311 -13.464  1.00 93.92           N  
ATOM    344  H   VAL A  22       9.286  12.901 -12.665  1.00 93.92           H  
ATOM    345  CA  VAL A  22       7.368  13.171 -13.551  1.00 93.92           C  
ATOM    346  HA  VAL A  22       7.006  13.761 -14.393  1.00 93.92           H  
ATOM    347  C   VAL A  22       6.723  13.745 -12.297  1.00 93.92           C  
ATOM    348  CB  VAL A  22       6.934  11.714 -13.822  1.00 93.92           C  
ATOM    349  HB  VAL A  22       5.848  11.692 -13.905  1.00 93.92           H  
ATOM    350  O   VAL A  22       7.151  13.457 -11.178  1.00 93.92           O  
ATOM    351  CG1 VAL A  22       7.525  11.204 -15.144  1.00 93.92           C  
ATOM    352 HG11 VAL A  22       7.320  11.919 -15.941  1.00 93.92           H  
ATOM    353 HG12 VAL A  22       8.604  11.084 -15.056  1.00 93.92           H  
ATOM    354 HG13 VAL A  22       7.071  10.249 -15.408  1.00 93.92           H  
ATOM    355  CG2 VAL A  22       7.352  10.723 -12.725  1.00 93.92           C  
ATOM    356 HG21 VAL A  22       7.031   9.715 -12.990  1.00 93.92           H  
ATOM    357 HG22 VAL A  22       8.437  10.720 -12.618  1.00 93.92           H  
ATOM    358 HG23 VAL A  22       6.885  10.989 -11.776  1.00 93.92           H  
ATOM    359  N   THR A  23       5.683  14.550 -12.482  1.00 93.30           N  
ATOM    360  H   THR A  23       5.413  14.778 -13.429  1.00 93.30           H  
ATOM    361  CA  THR A  23       4.858  15.115 -11.406  1.00 93.30           C  
ATOM    362  HA  THR A  23       5.180  14.725 -10.440  1.00 93.30           H  
ATOM    363  C   THR A  23       3.416  14.705 -11.620  1.00 93.30           C  
ATOM    364  CB  THR A  23       4.938  16.646 -11.348  1.00 93.30           C  
ATOM    365  HB  THR A  23       4.226  17.014 -10.609  1.00 93.30           H  
ATOM    366  O   THR A  23       2.910  14.815 -12.738  1.00 93.30           O  
ATOM    367  CG2 THR A  23       6.335  17.107 -10.958  1.00 93.30           C  
ATOM    368 HG21 THR A  23       6.627  16.647 -10.014  1.00 93.30           H  
ATOM    369 HG22 THR A  23       6.337  18.192 -10.851  1.00 93.30           H  
ATOM    370 HG23 THR A  23       7.037  16.821 -11.741  1.00 93.30           H  
ATOM    371  OG1 THR A  23       4.649  17.220 -12.602  1.00 93.30           O  
ATOM    372  HG1 THR A  23       3.767  16.939 -12.858  1.00 93.30           H  
ATOM    373  N   PHE A  24       2.762  14.222 -10.572  1.00 93.23           N  
ATOM    374  H   PHE A  24       3.218  14.178  -9.671  1.00 93.23           H  
ATOM    375  CA  PHE A  24       1.354  13.846 -10.629  1.00 93.23           C  
ATOM    376  HA  PHE A  24       1.130  13.438 -11.615  1.00 93.23           H  
ATOM    377  C   PHE A  24       0.448  15.076 -10.474  1.00 93.23           C  
ATOM    378  CB  PHE A  24       1.101  12.725  -9.611  1.00 93.23           C  
ATOM    379  HB2 PHE A  24       0.025  12.575  -9.524  1.00 93.23           H  
ATOM    380  HB3 PHE A  24       1.472  13.030  -8.633  1.00 93.23           H  
ATOM    381  O   PHE A  24       0.878  16.124  -9.993  1.00 93.23           O  
ATOM    382  CG  PHE A  24       1.745  11.404 -10.012  1.00 93.23           C  
ATOM    383  CD1 PHE A  24       0.970  10.414 -10.638  1.00 93.23           C  
ATOM    384  HD1 PHE A  24      -0.087  10.577 -10.785  1.00 93.23           H  
ATOM    385  CD2 PHE A  24       3.126  11.174  -9.841  1.00 93.23           C  
ATOM    386  HD2 PHE A  24       3.756  11.938  -9.409  1.00 93.23           H  
ATOM    387  CE1 PHE A  24       1.565   9.229 -11.102  1.00 93.23           C  
ATOM    388  HE1 PHE A  24       0.960   8.496 -11.615  1.00 93.23           H  
ATOM    389  CE2 PHE A  24       3.716   9.970 -10.254  1.00 93.23           C  
ATOM    390  HE2 PHE A  24       4.775   9.813 -10.119  1.00 93.23           H  
ATOM    391  CZ  PHE A  24       2.933   8.991 -10.886  1.00 93.23           C  
ATOM    392  HZ  PHE A  24       3.382   8.071 -11.229  1.00 93.23           H  
ATOM    393  N   ASP A  25      -0.797  14.966 -10.920  1.00 86.39           N  
ATOM    394  H   ASP A  25      -1.063  14.124 -11.411  1.00 86.39           H  
ATOM    395  CA  ASP A  25      -1.747  16.075 -10.937  1.00 86.39           C  
ATOM    396  HA  ASP A  25      -1.249  16.945 -11.366  1.00 86.39           H  
ATOM    397  C   ASP A  25      -2.214  16.441  -9.524  1.00 86.39           C  
ATOM    398  CB  ASP A  25      -2.952  15.736 -11.826  1.00 86.39           C  
ATOM    399  HB2 ASP A  25      -3.418  14.822 -11.456  1.00 86.39           H  
ATOM    400  HB3 ASP A  25      -3.684  16.540 -11.742  1.00 86.39           H  
ATOM    401  O   ASP A  25      -2.411  15.573  -8.669  1.00 86.39           O  
ATOM    402  CG  ASP A  25      -2.605  15.566 -13.312  1.00 86.39           C  
ATOM    403  OD1 ASP A  25      -1.579  16.128 -13.759  1.00 86.39           O  
ATOM    404  OD2 ASP A  25      -3.391  14.877 -13.997  1.00 86.39           O  
ATOM    405  N   TYR A  26      -2.460  17.732  -9.292  1.00 71.62           N  
ATOM    406  H   TYR A  26      -2.300  18.392 -10.040  1.00 71.62           H  
ATOM    407  CA  TYR A  26      -2.903  18.245  -7.992  1.00 71.62           C  
ATOM    408  HA  TYR A  26      -2.184  17.938  -7.233  1.00 71.62           H  
ATOM    409  C   TYR A  26      -4.277  17.703  -7.580  1.00 71.62           C  
ATOM    410  CB  TYR A  26      -2.937  19.779  -8.047  1.00 71.62           C  
ATOM    411  HB2 TYR A  26      -3.797  20.105  -8.631  1.00 71.62           H  
ATOM    412  HB3 TYR A  26      -2.043  20.136  -8.559  1.00 71.62           H  
ATOM    413  O   TYR A  26      -4.497  17.380  -6.416  1.00 71.62           O  
ATOM    414  CG  TYR A  26      -2.986  20.423  -6.675  1.00 71.62           C  
ATOM    415  CD1 TYR A  26      -4.211  20.699  -6.042  1.00 71.62           C  
ATOM    416  HD1 TYR A  26      -5.141  20.465  -6.539  1.00 71.62           H  
ATOM    417  CD2 TYR A  26      -1.781  20.736  -6.028  1.00 71.62           C  
ATOM    418  HD2 TYR A  26      -0.858  20.570  -6.564  1.00 71.62           H  
ATOM    419  CE1 TYR A  26      -4.220  21.270  -4.753  1.00 71.62           C  
ATOM    420  HE1 TYR A  26      -5.157  21.481  -4.260  1.00 71.62           H  
ATOM    421  CE2 TYR A  26      -1.777  21.292  -4.736  1.00 71.62           C  
ATOM    422  HE2 TYR A  26      -0.842  21.535  -4.253  1.00 71.62           H  
ATOM    423  OH  TYR A  26      -3.014  22.116  -2.855  1.00 71.62           O  
ATOM    424  HH  TYR A  26      -2.125  22.312  -2.550  1.00 71.62           H  
ATOM    425  CZ  TYR A  26      -3.006  21.559  -4.095  1.00 71.62           C  
ATOM    426  N   ASP A  27      -5.187  17.549  -8.547  1.00 67.42           N  
ATOM    427  H   ASP A  27      -4.944  17.877  -9.471  1.00 67.42           H  
ATOM    428  CA  ASP A  27      -6.612  17.350  -8.270  1.00 67.42           C  
ATOM    429  HA  ASP A  27      -6.907  18.055  -7.493  1.00 67.42           H  
ATOM    430  C   ASP A  27      -6.962  15.969  -7.715  1.00 67.42           C  
ATOM    431  CB  ASP A  27      -7.434  17.666  -9.531  1.00 67.42           C  
ATOM    432  HB2 ASP A  27      -8.461  17.332  -9.384  1.00 67.42           H  
ATOM    433  HB3 ASP A  27      -7.023  17.115 -10.377  1.00 67.42           H  
ATOM    434  O   ASP A  27      -8.087  15.782  -7.265  1.00 67.42           O  
ATOM    435  CG  ASP A  27      -7.479  19.163  -9.853  1.00 67.42           C  
ATOM    436  OD1 ASP A  27      -7.199  19.973  -8.942  1.00 67.42           O  
ATOM    437  OD2 ASP A  27      -7.789  19.475 -11.021  1.00 67.42           O  
ATOM    438  N   ASN A  28      -6.027  15.008  -7.726  1.00 73.85           N  
ATOM    439  H   ASN A  28      -5.115  15.306  -8.041  1.00 73.85           H  
ATOM    440  CA  ASN A  28      -6.176  13.698  -7.075  1.00 73.85           C  
ATOM    441  HA  ASN A  28      -6.660  13.847  -6.110  1.00 73.85           H  
ATOM    442  C   ASN A  28      -4.842  12.977  -6.781  1.00 73.85           C  
ATOM    443  CB  ASN A  28      -7.074  12.804  -7.962  1.00 73.85           C  
ATOM    444  HB2 ASN A  28      -6.759  12.889  -9.002  1.00 73.85           H  
ATOM    445  HB3 ASN A  28      -6.972  11.763  -7.656  1.00 73.85           H  
ATOM    446  O   ASN A  28      -4.859  11.943  -6.116  1.00 73.85           O  
ATOM    447  CG  ASN A  28      -8.546  13.155  -7.835  1.00 73.85           C  
ATOM    448  ND2 ASN A  28      -9.231  13.416  -8.924  1.00 73.85           N  
ATOM    449 HD21 ASN A  28      -8.711  13.596  -9.771  1.00 73.85           H  
ATOM    450 HD22 ASN A  28     -10.071  13.947  -8.743  1.00 73.85           H  
ATOM    451  OD1 ASN A  28      -9.114  13.168  -6.756  1.00 73.85           O  
ATOM    452  N   GLY A  29      -3.699  13.435  -7.309  1.00 77.93           N  
ATOM    453  H   GLY A  29      -3.688  14.321  -7.794  1.00 77.93           H  
ATOM    454  CA  GLY A  29      -2.383  12.800  -7.135  1.00 77.93           C  
ATOM    455  HA2 GLY A  29      -1.614  13.479  -7.504  1.00 77.93           H  
ATOM    456  HA3 GLY A  29      -2.204  12.641  -6.072  1.00 77.93           H  
ATOM    457  C   GLY A  29      -2.194  11.456  -7.853  1.00 77.93           C  
ATOM    458  O   GLY A  29      -1.157  10.824  -7.682  1.00 77.93           O  
ATOM    459  N   SER A  30      -3.183  11.002  -8.633  1.00 88.44           N  
ATOM    460  H   SER A  30      -3.999  11.592  -8.719  1.00 88.44           H  
ATOM    461  CA  SER A  30      -3.219   9.640  -9.193  1.00 88.44           C  
ATOM    462  HA  SER A  30      -2.620   8.989  -8.556  1.00 88.44           H  
ATOM    463  C   SER A  30      -2.660   9.514 -10.606  1.00 88.44           C  
ATOM    464  CB  SER A  30      -4.645   9.079  -9.180  1.00 88.44           C  
ATOM    465  HB2 SER A  30      -5.049   9.113  -8.169  1.00 88.44           H  
ATOM    466  HB3 SER A  30      -4.613   8.042  -9.517  1.00 88.44           H  
ATOM    467  O   SER A  30      -2.168   8.450 -10.961  1.00 88.44           O  
ATOM    468  OG  SER A  30      -5.535   9.818  -9.998  1.00 88.44           O  
ATOM    469  HG  SER A  30      -5.724  10.644  -9.547  1.00 88.44           H  
ATOM    470  N   VAL A  31      -2.739  10.566 -11.423  1.00 92.94           N  
ATOM    471  H   VAL A  31      -3.068  11.448 -11.057  1.00 92.94           H  
ATOM    472  CA  VAL A  31      -2.323  10.547 -12.833  1.00 92.94           C  
ATOM    473  HA  VAL A  31      -1.868   9.582 -13.058  1.00 92.94           H  
ATOM    474  C   VAL A  31      -1.265  11.620 -13.055  1.00 92.94           C  
ATOM    475  CB  VAL A  31      -3.521  10.717 -13.791  1.00 92.94           C  
ATOM    476  HB  VAL A  31      -3.978  11.693 -13.629  1.00 92.94           H  
ATOM    477  O   VAL A  31      -1.310  12.667 -12.422  1.00 92.94           O  
ATOM    478  CG1 VAL A  31      -3.101  10.598 -15.261  1.00 92.94           C  
ATOM    479 HG11 VAL A  31      -3.978  10.649 -15.908  1.00 92.94           H  
ATOM    480 HG12 VAL A  31      -2.456  11.432 -15.537  1.00 92.94           H  
ATOM    481 HG13 VAL A  31      -2.579   9.657 -15.437  1.00 92.94           H  
ATOM    482  CG2 VAL A  31      -4.590   9.635 -13.561  1.00 92.94           C  
ATOM    483 HG21 VAL A  31      -5.409   9.791 -14.263  1.00 92.94           H  
ATOM    484 HG22 VAL A  31      -4.976   9.697 -12.544  1.00 92.94           H  
ATOM    485 HG23 VAL A  31      -4.148   8.653 -13.729  1.00 92.94           H  
ATOM    486  N   SER A  32      -0.288  11.340 -13.908  1.00 93.10           N  
ATOM    487  H   SER A  32      -0.302  10.430 -14.348  1.00 93.10           H  
ATOM    488  CA  SER A  32       0.701  12.298 -14.390  1.00 93.10           C  
ATOM    489  HA  SER A  32       0.476  13.296 -14.013  1.00 93.10           H  
ATOM    490  C   SER A  32       0.661  12.317 -15.907  1.00 93.10           C  
ATOM    491  CB  SER A  32       2.105  11.896 -13.931  1.00 93.10           C  
ATOM    492  HB2 SER A  32       2.155  11.889 -12.842  1.00 93.10           H  
ATOM    493  HB3 SER A  32       2.326  10.893 -14.296  1.00 93.10           H  
ATOM    494  O   SER A  32       0.802  11.265 -16.528  1.00 93.10           O  
ATOM    495  OG  SER A  32       3.071  12.795 -14.447  1.00 93.10           O  
ATOM    496  HG  SER A  32       2.983  13.608 -13.944  1.00 93.10           H  
ATOM    497  N   HIS A  33       0.535  13.504 -16.496  1.00 91.87           N  
ATOM    498  H   HIS A  33       0.337  14.306 -15.916  1.00 91.87           H  
ATOM    499  CA  HIS A  33       0.695  13.722 -17.932  1.00 91.87           C  
ATOM    500  HA  HIS A  33       0.798  12.764 -18.443  1.00 91.87           H  
ATOM    501  C   HIS A  33       1.974  14.517 -18.190  1.00 91.87           C  
ATOM    502  CB  HIS A  33      -0.551  14.408 -18.491  1.00 91.87           C  
ATOM    503  HB2 HIS A  33      -0.723  15.341 -17.955  1.00 91.87           H  
ATOM    504  HB3 HIS A  33      -0.382  14.646 -19.542  1.00 91.87           H  
ATOM    505  O   HIS A  33       1.971  15.745 -18.285  1.00 91.87           O  
ATOM    506  CG  HIS A  33      -1.784  13.549 -18.397  1.00 91.87           C  
ATOM    507  CD2 HIS A  33      -2.869  13.767 -17.588  1.00 91.87           C  
ATOM    508  HD2 HIS A  33      -2.991  14.575 -16.881  1.00 91.87           H  
ATOM    509  ND1 HIS A  33      -2.026  12.391 -19.105  1.00 91.87           N  
ATOM    510  HD1 HIS A  33      -1.382  11.881 -19.693  1.00 91.87           H  
ATOM    511  CE1 HIS A  33      -3.239  11.941 -18.751  1.00 91.87           C  
ATOM    512  HE1 HIS A  33      -3.693  11.033 -19.122  1.00 91.87           H  
ATOM    513  NE2 HIS A  33      -3.797  12.750 -17.841  1.00 91.87           N  
ATOM    514  N   THR A  34       3.098  13.812 -18.299  1.00 90.82           N  
ATOM    515  H   THR A  34       3.045  12.803 -18.303  1.00 90.82           H  
ATOM    516  CA  THR A  34       4.392  14.454 -18.535  1.00 90.82           C  
ATOM    517  HA  THR A  34       4.416  15.404 -18.001  1.00 90.82           H  
ATOM    518  C   THR A  34       4.560  14.737 -20.023  1.00 90.82           C  
ATOM    519  CB  THR A  34       5.536  13.611 -17.971  1.00 90.82           C  
ATOM    520  HB  THR A  34       5.549  12.628 -18.443  1.00 90.82           H  
ATOM    521  O   THR A  34       4.777  13.819 -20.816  1.00 90.82           O  
ATOM    522  CG2 THR A  34       6.887  14.297 -18.167  1.00 90.82           C  
ATOM    523 HG21 THR A  34       6.860  15.306 -17.757  1.00 90.82           H  
ATOM    524 HG22 THR A  34       7.146  14.335 -19.226  1.00 90.82           H  
ATOM    525 HG23 THR A  34       7.653  13.729 -17.639  1.00 90.82           H  
ATOM    526  OG1 THR A  34       5.355  13.465 -16.579  1.00 90.82           O  
ATOM    527  HG1 THR A  34       4.481  13.108 -16.406  1.00 90.82           H  
ATOM    528  N   LYS A  35       4.451  16.016 -20.399  1.00 88.98           N  
ATOM    529  H   LYS A  35       4.237  16.696 -19.684  1.00 88.98           H  
ATOM    530  CA  LYS A  35       4.698  16.494 -21.765  1.00 88.98           C  
ATOM    531  HA  LYS A  35       4.373  15.730 -22.471  1.00 88.98           H  
ATOM    532  C   LYS A  35       6.188  16.718 -21.992  1.00 88.98           C  
ATOM    533  CB  LYS A  35       3.910  17.776 -22.059  1.00 88.98           C  
ATOM    534  HB2 LYS A  35       4.209  18.146 -23.040  1.00 88.98           H  
ATOM    535  HB3 LYS A  35       4.155  18.533 -21.315  1.00 88.98           H  
ATOM    536  O   LYS A  35       6.859  17.381 -21.205  1.00 88.98           O  
ATOM    537  CG  LYS A  35       2.397  17.528 -22.069  1.00 88.98           C  
ATOM    538  HG2 LYS A  35       2.071  17.213 -21.078  1.00 88.98           H  
ATOM    539  HG3 LYS A  35       2.166  16.738 -22.784  1.00 88.98           H  
ATOM    540  CD  LYS A  35       1.648  18.805 -22.466  1.00 88.98           C  
ATOM    541  HD2 LYS A  35       1.886  19.595 -21.754  1.00 88.98           H  
ATOM    542  HD3 LYS A  35       1.963  19.108 -23.465  1.00 88.98           H  
ATOM    543  CE  LYS A  35       0.143  18.530 -22.457  1.00 88.98           C  
ATOM    544  HE2 LYS A  35      -0.062  17.712 -23.147  1.00 88.98           H  
ATOM    545  HE3 LYS A  35      -0.141  18.196 -21.458  1.00 88.98           H  
ATOM    546  NZ  LYS A  35      -0.638  19.733 -22.838  1.00 88.98           N  
ATOM    547  HZ1 LYS A  35      -0.389  20.031 -23.770  1.00 88.98           H  
ATOM    548  HZ2 LYS A  35      -0.462  20.486 -22.189  1.00 88.98           H  
ATOM    549  HZ3 LYS A  35      -1.625  19.521 -22.821  1.00 88.98           H  
ATOM    550  N   ILE A  36       6.685  16.190 -23.097  1.00 85.41           N  
ATOM    551  H   ILE A  36       6.045  15.705 -23.709  1.00 85.41           H  
ATOM    552  CA  ILE A  36       8.072  16.269 -23.536  1.00 85.41           C  
ATOM    553  HA  ILE A  36       8.700  16.551 -22.691  1.00 85.41           H  
ATOM    554  C   ILE A  36       8.140  17.373 -24.587  1.00 85.41           C  
ATOM    555  CB  ILE A  36       8.544  14.890 -24.048  1.00 85.41           C  
ATOM    556  HB  ILE A  36       7.969  14.634 -24.937  1.00 85.41           H  
ATOM    557  O   ILE A  36       7.316  17.425 -25.500  1.00 85.41           O  
ATOM    558  CG1 ILE A  36       8.267  13.820 -22.959  1.00 85.41           C  
ATOM    559 HG12 ILE A  36       8.802  14.078 -22.045  1.00 85.41           H  
ATOM    560 HG13 ILE A  36       7.203  13.810 -22.725  1.00 85.41           H  
ATOM    561  CG2 ILE A  36      10.033  14.942 -24.436  1.00 85.41           C  
ATOM    562 HG21 ILE A  36      10.331  13.989 -24.872  1.00 85.41           H  
ATOM    563 HG22 ILE A  36      10.206  15.715 -25.185  1.00 85.41           H  
ATOM    564 HG23 ILE A  36      10.648  15.144 -23.559  1.00 85.41           H  
ATOM    565  CD1 ILE A  36       8.601  12.382 -23.338  1.00 85.41           C  
ATOM    566 HD11 ILE A  36       7.889  11.716 -22.852  1.00 85.41           H  
ATOM    567 HD12 ILE A  36       8.539  12.238 -24.417  1.00 85.41           H  
ATOM    568 HD13 ILE A  36       9.595  12.139 -22.961  1.00 85.41           H  
ATOM    569  N   GLN A  37       9.089  18.298 -24.435  1.00 79.66           N  
ATOM    570  H   GLN A  37       9.768  18.194 -23.695  1.00 79.66           H  
ATOM    571  CA  GLN A  37       9.227  19.415 -25.367  1.00 79.66           C  
ATOM    572  HA  GLN A  37       8.278  19.951 -25.396  1.00 79.66           H  
ATOM    573  C   GLN A  37       9.506  18.912 -26.788  1.00 79.66           C  
ATOM    574  CB  GLN A  37      10.317  20.388 -24.898  1.00 79.66           C  
ATOM    575  HB2 GLN A  37      11.242  19.838 -24.723  1.00 79.66           H  
ATOM    576  HB3 GLN A  37      10.495  21.117 -25.688  1.00 79.66           H  
ATOM    577  O   GLN A  37      10.178  17.898 -26.986  1.00 79.66           O  
ATOM    578  CG  GLN A  37       9.912  21.142 -23.622  1.00 79.66           C  
ATOM    579  HG2 GLN A  37       8.956  21.640 -23.791  1.00 79.66           H  
ATOM    580  HG3 GLN A  37       9.791  20.437 -22.800  1.00 79.66           H  
ATOM    581  CD  GLN A  37      10.933  22.198 -23.206  1.00 79.66           C  
ATOM    582  NE2 GLN A  37      10.615  23.024 -22.234  1.00 79.66           N  
ATOM    583 HE21 GLN A  37       9.727  22.956 -21.759  1.00 79.66           H  
ATOM    584 HE22 GLN A  37      11.325  23.701 -21.992  1.00 79.66           H  
ATOM    585  OE1 GLN A  37      12.025  22.315 -23.732  1.00 79.66           O  
ATOM    586  N   HIS A  38       8.976  19.629 -27.780  1.00 74.76           N  
ATOM    587  H   HIS A  38       8.460  20.467 -27.551  1.00 74.76           H  
ATOM    588  CA  HIS A  38       9.176  19.305 -29.189  1.00 74.76           C  
ATOM    589  HA  HIS A  38       8.743  18.320 -29.358  1.00 74.76           H  
ATOM    590  C   HIS A  38      10.688  19.272 -29.514  1.00 74.76           C  
ATOM    591  CB  HIS A  38       8.407  20.324 -30.046  1.00 74.76           C  
ATOM    592  HB2 HIS A  38       7.431  20.505 -29.596  1.00 74.76           H  
ATOM    593  HB3 HIS A  38       8.949  21.270 -30.061  1.00 74.76           H  
ATOM    594  O   HIS A  38      11.404  20.173 -29.072  1.00 74.76           O  
ATOM    595  CG  HIS A  38       8.172  19.851 -31.455  1.00 74.76           C  
ATOM    596  CD2 HIS A  38       8.854  20.237 -32.578  1.00 74.76           C  
ATOM    597  HD2 HIS A  38       9.646  20.970 -32.622  1.00 74.76           H  
ATOM    598  ND1 HIS A  38       7.280  18.872 -31.836  1.00 74.76           N  
ATOM    599  HD1 HIS A  38       6.627  18.386 -31.238  1.00 74.76           H  
ATOM    600  CE1 HIS A  38       7.425  18.668 -33.156  1.00 74.76           C  
ATOM    601  HE1 HIS A  38       6.862  17.956 -33.740  1.00 74.76           H  
ATOM    602  NE2 HIS A  38       8.379  19.472 -33.649  1.00 74.76           N  
ATOM    603  N   PRO A  39      11.195  18.268 -30.257  1.00 76.60           N  
ATOM    604  CA  PRO A  39      10.457  17.327 -31.100  1.00 76.60           C  
ATOM    605  HA  PRO A  39       9.593  17.817 -31.549  1.00 76.60           H  
ATOM    606  C   PRO A  39       9.932  16.060 -30.409  1.00 76.60           C  
ATOM    607  CB  PRO A  39      11.423  17.010 -32.244  1.00 76.60           C  
ATOM    608  HB2 PRO A  39      11.393  17.819 -32.974  1.00 76.60           H  
ATOM    609  HB3 PRO A  39      11.215  16.056 -32.727  1.00 76.60           H  
ATOM    610  O   PRO A  39       9.431  15.195 -31.117  1.00 76.60           O  
ATOM    611  CG  PRO A  39      12.774  17.009 -31.537  1.00 76.60           C  
ATOM    612  HG2 PRO A  39      12.916  16.061 -31.018  1.00 76.60           H  
ATOM    613  HG3 PRO A  39      13.596  17.196 -32.228  1.00 76.60           H  
ATOM    614  CD  PRO A  39      12.624  18.137 -30.517  1.00 76.60           C  
ATOM    615  HD2 PRO A  39      13.004  19.067 -30.939  1.00 76.60           H  
ATOM    616  HD3 PRO A  39      13.164  17.896 -29.601  1.00 76.60           H  
ATOM    617  N   GLY A  40      10.018  15.931 -29.080  1.00 80.90           N  
ATOM    618  H   GLY A  40      10.414  16.684 -28.536  1.00 80.90           H  
ATOM    619  CA  GLY A  40       9.758  14.672 -28.369  1.00 80.90           C  
ATOM    620  HA2 GLY A  40       9.639  14.877 -27.305  1.00 80.90           H  
ATOM    621  HA3 GLY A  40       8.831  14.225 -28.729  1.00 80.90           H  
ATOM    622  C   GLY A  40      10.897  13.661 -28.555  1.00 80.90           C  
ATOM    623  O   GLY A  40      11.807  13.884 -29.354  1.00 80.90           O  
ATOM    624  N   PHE A  41      10.878  12.540 -27.825  1.00 82.76           N  
ATOM    625  H   PHE A  41      10.076  12.353 -27.241  1.00 82.76           H  
ATOM    626  CA  PHE A  41      11.922  11.521 -27.985  1.00 82.76           C  
ATOM    627  HA  PHE A  41      12.869  12.047 -28.104  1.00 82.76           H  
ATOM    628  C   PHE A  41      11.695  10.688 -29.246  1.00 82.76           C  
ATOM    629  CB  PHE A  41      12.074  10.615 -26.759  1.00 82.76           C  
ATOM    630  HB2 PHE A  41      11.105  10.187 -26.500  1.00 82.76           H  
ATOM    631  HB3 PHE A  41      12.733   9.787 -27.020  1.00 82.76           H  
ATOM    632  O   PHE A  41      10.642  10.070 -29.412  1.00 82.76           O  
ATOM    633  CG  PHE A  41      12.670  11.308 -25.554  1.00 82.76           C  
ATOM    634  CD1 PHE A  41      14.043  11.607 -25.504  1.00 82.76           C  
ATOM    635  HD1 PHE A  41      14.689  11.327 -26.322  1.00 82.76           H  
ATOM    636  CD2 PHE A  41      11.842  11.666 -24.483  1.00 82.76           C  
ATOM    637  HD2 PHE A  41      10.793  11.415 -24.537  1.00 82.76           H  
ATOM    638  CE1 PHE A  41      14.576  12.291 -24.397  1.00 82.76           C  
ATOM    639  HE1 PHE A  41      15.624  12.549 -24.380  1.00 82.76           H  
ATOM    640  CE2 PHE A  41      12.372  12.345 -23.371  1.00 82.76           C  
ATOM    641  HE2 PHE A  41      11.732  12.640 -22.553  1.00 82.76           H  
ATOM    642  CZ  PHE A  41      13.741  12.656 -23.327  1.00 82.76           C  
ATOM    643  HZ  PHE A  41      14.147  13.184 -22.478  1.00 82.76           H  
ATOM    644  N   LYS A  42      12.713  10.621 -30.102  1.00 84.09           N  
ATOM    645  H   LYS A  42      13.554  11.123 -29.855  1.00 84.09           H  
ATOM    646  CA  LYS A  42      12.766   9.759 -31.284  1.00 84.09           C  
ATOM    647  HA  LYS A  42      11.760   9.442 -31.560  1.00 84.09           H  
ATOM    648  C   LYS A  42      13.592   8.529 -30.958  1.00 84.09           C  
ATOM    649  CB  LYS A  42      13.382  10.519 -32.463  1.00 84.09           C  
ATOM    650  HB2 LYS A  42      13.510   9.831 -33.299  1.00 84.09           H  
ATOM    651  HB3 LYS A  42      14.363  10.896 -32.173  1.00 84.09           H  
ATOM    652  O   LYS A  42      14.736   8.643 -30.528  1.00 84.09           O  
ATOM    653  CG  LYS A  42      12.496  11.684 -32.910  1.00 84.09           C  
ATOM    654  HG2 LYS A  42      11.533  11.291 -33.236  1.00 84.09           H  
ATOM    655  HG3 LYS A  42      12.344  12.376 -32.081  1.00 84.09           H  
ATOM    656  CD  LYS A  42      13.155  12.432 -34.070  1.00 84.09           C  
ATOM    657  HD2 LYS A  42      14.151  12.749 -33.763  1.00 84.09           H  
ATOM    658  HD3 LYS A  42      13.239  11.767 -34.929  1.00 84.09           H  
ATOM    659  CE  LYS A  42      12.314  13.658 -34.428  1.00 84.09           C  
ATOM    660  HE2 LYS A  42      11.324  13.329 -34.745  1.00 84.09           H  
ATOM    661  HE3 LYS A  42      12.192  14.259 -33.527  1.00 84.09           H  
ATOM    662  NZ  LYS A  42      12.972  14.457 -35.489  1.00 84.09           N  
ATOM    663  HZ1 LYS A  42      13.892  14.738 -35.181  1.00 84.09           H  
ATOM    664  HZ2 LYS A  42      12.437  15.288 -35.695  1.00 84.09           H  
ATOM    665  HZ3 LYS A  42      13.078  13.910 -36.332  1.00 84.09           H  
ATOM    666  N   ILE A  43      13.032   7.347 -31.174  1.00 81.05           N  
ATOM    667  H   ILE A  43      12.105   7.314 -31.573  1.00 81.05           H  
ATOM    668  CA  ILE A  43      13.779   6.100 -30.996  1.00 81.05           C  
ATOM    669  HA  ILE A  43      14.586   6.257 -30.281  1.00 81.05           H  
ATOM    670  C   ILE A  43      14.400   5.733 -32.334  1.00 81.05           C  
ATOM    671  CB  ILE A  43      12.886   4.978 -30.447  1.00 81.05           C  
ATOM    672  HB  ILE A  43      12.183   4.680 -31.225  1.00 81.05           H  
ATOM    673  O   ILE A  43      13.677   5.546 -33.314  1.00 81.05           O  
ATOM    674  CG1 ILE A  43      12.051   5.414 -29.227  1.00 81.05           C  
ATOM    675 HG12 ILE A  43      11.325   6.158 -29.553  1.00 81.05           H  
ATOM    676 HG13 ILE A  43      11.491   4.543 -28.886  1.00 81.05           H  
ATOM    677  CG2 ILE A  43      13.753   3.757 -30.102  1.00 81.05           C  
ATOM    678 HG21 ILE A  43      13.132   2.972 -29.670  1.00 81.05           H  
ATOM    679 HG22 ILE A  43      14.531   4.028 -29.389  1.00 81.05           H  
ATOM    680 HG23 ILE A  43      14.232   3.369 -31.000  1.00 81.05           H  
ATOM    681  CD1 ILE A  43      12.814   5.998 -28.030  1.00 81.05           C  
ATOM    682 HD11 ILE A  43      13.236   6.966 -28.300  1.00 81.05           H  
ATOM    683 HD12 ILE A  43      13.605   5.323 -27.702  1.00 81.05           H  
ATOM    684 HD13 ILE A  43      12.119   6.149 -27.205  1.00 81.05           H  
ATOM    685  N   SER A  44      15.726   5.627 -32.389  1.00 74.72           N  
ATOM    686  H   SER A  44      16.281   5.770 -31.558  1.00 74.72           H  
ATOM    687  CA  SER A  44      16.406   5.266 -33.630  1.00 74.72           C  
ATOM    688  HA  SER A  44      16.135   5.985 -34.403  1.00 74.72           H  
ATOM    689  C   SER A  44      15.971   3.866 -34.076  1.00 74.72           C  
ATOM    690  CB  SER A  44      17.921   5.321 -33.438  1.00 74.72           C  
ATOM    691  HB2 SER A  44      18.416   5.091 -34.382  1.00 74.72           H  
ATOM    692  HB3 SER A  44      18.223   6.314 -33.107  1.00 74.72           H  
ATOM    693  O   SER A  44      16.199   2.883 -33.369  1.00 74.72           O  
ATOM    694  OG  SER A  44      18.285   4.366 -32.471  1.00 74.72           O  
ATOM    695  HG  SER A  44      17.661   3.639 -32.522  1.00 74.72           H  
ATOM    696  N   SER A  45      15.362   3.742 -35.253  1.00 64.56           N  
ATOM    697  H   SER A  45      15.138   4.566 -35.793  1.00 64.56           H  
ATOM    698  CA  SER A  45      15.142   2.437 -35.869  1.00 64.56           C  
ATOM    699  HA  SER A  45      14.823   1.723 -35.110  1.00 64.56           H  
ATOM    700  C   SER A  45      16.456   1.958 -36.475  1.00 64.56           C  
ATOM    701  CB  SER A  45      14.046   2.517 -36.934  1.00 64.56           C  
ATOM    702  HB2 SER A  45      13.096   2.746 -36.451  1.00 64.56           H  
ATOM    703  HB3 SER A  45      13.964   1.554 -37.438  1.00 64.56           H  
ATOM    704  O   SER A  45      16.916   2.527 -37.461  1.00 64.56           O  
ATOM    705  OG  SER A  45      14.327   3.520 -37.887  1.00 64.56           O  
ATOM    706  HG  SER A  45      15.222   3.383 -38.206  1.00 64.56           H  
ATOM    707  N   GLN A  46      17.072   0.924 -35.909  1.00 59.08           N  
ATOM    708  H   GLN A  46      16.692   0.513 -35.068  1.00 59.08           H  
ATOM    709  CA  GLN A  46      18.162   0.249 -36.608  1.00 59.08           C  
ATOM    710  HA  GLN A  46      18.828   0.996 -37.039  1.00 59.08           H  
ATOM    711  C   GLN A  46      17.597  -0.576 -37.768  1.00 59.08           C  
ATOM    712  CB  GLN A  46      18.977  -0.612 -35.640  1.00 59.08           C  
ATOM    713  HB2 GLN A  46      18.291  -1.184 -35.016  1.00 59.08           H  
ATOM    714  HB3 GLN A  46      19.583  -1.297 -36.233  1.00 59.08           H  
ATOM    715  O   GLN A  46      16.672  -1.364 -37.576  1.00 59.08           O  
ATOM    716  CG  GLN A  46      19.888   0.234 -34.735  1.00 59.08           C  
ATOM    717  HG2 GLN A  46      20.040   1.215 -35.185  1.00 59.08           H  
ATOM    718  HG3 GLN A  46      19.403   0.388 -33.771  1.00 59.08           H  
ATOM    719  CD  GLN A  46      21.263  -0.395 -34.517  1.00 59.08           C  
ATOM    720  NE2 GLN A  46      22.291   0.401 -34.322  1.00 59.08           N  
ATOM    721 HE21 GLN A  46      23.191  -0.052 -34.249  1.00 59.08           H  
ATOM    722 HE22 GLN A  46      22.186   1.404 -34.374  1.00 59.08           H  
ATOM    723  OE1 GLN A  46      21.456  -1.598 -34.528  1.00 59.08           O  
ATOM    724  N   GLU A  47      18.187  -0.416 -38.952  1.00 53.50           N  
ATOM    725  H   GLU A  47      18.887   0.305 -39.049  1.00 53.50           H  
ATOM    726  CA  GLU A  47      17.780  -1.082 -40.200  1.00 53.50           C  
ATOM    727  HA  GLU A  47      16.741  -0.836 -40.417  1.00 53.50           H  
ATOM    728  C   GLU A  47      17.860  -2.622 -40.140  1.00 53.50           C  
ATOM    729  CB  GLU A  47      18.650  -0.541 -41.351  1.00 53.50           C  
ATOM    730  HB2 GLU A  47      18.448  -1.123 -42.250  1.00 53.50           H  
ATOM    731  HB3 GLU A  47      19.700  -0.669 -41.084  1.00 53.50           H  
ATOM    732  O   GLU A  47      17.236  -3.302 -40.947  1.00 53.50           O  
ATOM    733  CG  GLU A  47      18.362   0.940 -41.658  1.00 53.50           C  
ATOM    734  HG2 GLU A  47      17.302   1.043 -41.889  1.00 53.50           H  
ATOM    735  HG3 GLU A  47      18.567   1.533 -40.766  1.00 53.50           H  
ATOM    736  CD  GLU A  47      19.203   1.492 -42.821  1.00 53.50           C  
ATOM    737  OE1 GLU A  47      18.723   2.451 -43.464  1.00 53.50           O  
ATOM    738  OE2 GLU A  47      20.328   0.981 -43.024  1.00 53.50           O  
ATOM    739  N   ASN A  48      18.562  -3.187 -39.150  1.00 50.67           N  
ATOM    740  H   ASN A  48      19.024  -2.560 -38.506  1.00 50.67           H  
ATOM    741  CA  ASN A  48      18.863  -4.621 -39.068  1.00 50.67           C  
ATOM    742  HA  ASN A  48      18.614  -5.080 -40.025  1.00 50.67           H  
ATOM    743  C   ASN A  48      18.042  -5.411 -38.038  1.00 50.67           C  
ATOM    744  CB  ASN A  48      20.377  -4.782 -38.856  1.00 50.67           C  
ATOM    745  HB2 ASN A  48      20.607  -5.822 -38.622  1.00 50.67           H  
ATOM    746  HB3 ASN A  48      20.704  -4.162 -38.021  1.00 50.67           H  
ATOM    747  O   ASN A  48      18.303  -6.597 -37.828  1.00 50.67           O  
ATOM    748  CG  ASN A  48      21.166  -4.432 -40.102  1.00 50.67           C  
ATOM    749  ND2 ASN A  48      22.426  -4.104 -39.962  1.00 50.67           N  
ATOM    750 HD21 ASN A  48      22.889  -3.834 -40.818  1.00 50.67           H  
ATOM    751 HD22 ASN A  48      22.854  -4.041 -39.049  1.00 50.67           H  
ATOM    752  OD1 ASN A  48      20.686  -4.471 -41.217  1.00 50.67           O  
ATOM    753  N   HIS A  49      17.056  -4.796 -37.386  1.00 54.81           N  
ATOM    754  H   HIS A  49      16.818  -3.850 -37.647  1.00 54.81           H  
ATOM    755  CA  HIS A  49      16.164  -5.524 -36.486  1.00 54.81           C  
ATOM    756  HA  HIS A  49      16.605  -6.493 -36.254  1.00 54.81           H  
ATOM    757  C   HIS A  49      14.838  -5.834 -37.168  1.00 54.81           C  
ATOM    758  CB  HIS A  49      16.039  -4.797 -35.149  1.00 54.81           C  
ATOM    759  HB2 HIS A  49      15.860  -3.735 -35.313  1.00 54.81           H  
ATOM    760  HB3 HIS A  49      15.192  -5.212 -34.601  1.00 54.81           H  
ATOM    761  O   HIS A  49      14.292  -5.002 -37.893  1.00 54.81           O  
ATOM    762  CG  HIS A  49      17.282  -5.004 -34.323  1.00 54.81           C  
ATOM    763  CD2 HIS A  49      18.339  -4.148 -34.200  1.00 54.81           C  
ATOM    764  HD2 HIS A  49      18.419  -3.173 -34.657  1.00 54.81           H  
ATOM    765  ND1 HIS A  49      17.646  -6.173 -33.696  1.00 54.81           N  
ATOM    766  HD1 HIS A  49      17.095  -7.019 -33.658  1.00 54.81           H  
ATOM    767  CE1 HIS A  49      18.881  -6.017 -33.197  1.00 54.81           C  
ATOM    768  HE1 HIS A  49      19.439  -6.774 -32.666  1.00 54.81           H  
ATOM    769  NE2 HIS A  49      19.339  -4.791 -33.466  1.00 54.81           N  
ATOM    770  N   SER A  50      14.326  -7.052 -36.945  1.00 51.62           N  
ATOM    771  H   SER A  50      14.811  -7.680 -36.320  1.00 51.62           H  
ATOM    772  CA  SER A  50      13.034  -7.452 -37.497  1.00 51.62           C  
ATOM    773  HA  SER A  50      13.142  -7.464 -38.582  1.00 51.62           H  
ATOM    774  C   SER A  50      11.999  -6.390 -37.134  1.00 51.62           C  
ATOM    775  CB  SER A  50      12.614  -8.867 -37.055  1.00 51.62           C  
ATOM    776  HB2 SER A  50      13.504  -9.480 -36.909  1.00 51.62           H  
ATOM    777  HB3 SER A  50      12.027  -9.314 -37.857  1.00 51.62           H  
ATOM    778  O   SER A  50      11.996  -5.866 -36.015  1.00 51.62           O  
ATOM    779  OG  SER A  50      11.822  -8.882 -35.879  1.00 51.62           O  
ATOM    780  HG  SER A  50      11.790  -9.782 -35.546  1.00 51.62           H  
ATOM    781  N   LEU A  51      11.118  -6.069 -38.083  1.00 52.88           N  
ATOM    782  H   LEU A  51      11.235  -6.498 -38.989  1.00 52.88           H  
ATOM    783  CA  LEU A  51      10.068  -5.050 -37.954  1.00 52.88           C  
ATOM    784  HA  LEU A  51      10.545  -4.072 -37.900  1.00 52.88           H  
ATOM    785  C   LEU A  51       9.202  -5.182 -36.679  1.00 52.88           C  
ATOM    786  CB  LEU A  51       9.194  -5.129 -39.224  1.00 52.88           C  
ATOM    787  HB2 LEU A  51       8.207  -4.726 -38.999  1.00 52.88           H  
ATOM    788  HB3 LEU A  51       9.035  -6.176 -39.485  1.00 52.88           H  
ATOM    789  O   LEU A  51       8.460  -4.254 -36.354  1.00 52.88           O  
ATOM    790  CG  LEU A  51       9.786  -4.360 -40.427  1.00 52.88           C  
ATOM    791  HG  LEU A  51      10.800  -4.032 -40.195  1.00 52.88           H  
ATOM    792  CD1 LEU A  51       9.846  -5.228 -41.683  1.00 52.88           C  
ATOM    793 HD11 LEU A  51      10.483  -6.094 -41.505  1.00 52.88           H  
ATOM    794 HD12 LEU A  51      10.269  -4.655 -42.507  1.00 52.88           H  
ATOM    795 HD13 LEU A  51       8.846  -5.565 -41.958  1.00 52.88           H  
ATOM    796  CD2 LEU A  51       8.933  -3.127 -40.734  1.00 52.88           C  
ATOM    797 HD21 LEU A  51       9.378  -2.574 -41.562  1.00 52.88           H  
ATOM    798 HD22 LEU A  51       8.888  -2.478 -39.859  1.00 52.88           H  
ATOM    799 HD23 LEU A  51       7.925  -3.430 -41.016  1.00 52.88           H  
ATOM    800  N   ASN A  52       9.328  -6.293 -35.949  1.00 52.64           N  
ATOM    801  H   ASN A  52      10.056  -6.935 -36.231  1.00 52.64           H  
ATOM    802  CA  ASN A  52       8.519  -6.684 -34.807  1.00 52.64           C  
ATOM    803  HA  ASN A  52       7.617  -6.071 -34.792  1.00 52.64           H  
ATOM    804  C   ASN A  52       9.195  -6.486 -33.434  1.00 52.64           C  
ATOM    805  CB  ASN A  52       8.093  -8.146 -35.038  1.00 52.64           C  
ATOM    806  HB2 ASN A  52       7.479  -8.477 -34.200  1.00 52.64           H  
ATOM    807  HB3 ASN A  52       8.980  -8.778 -35.083  1.00 52.64           H  
ATOM    808  O   ASN A  52       8.547  -6.740 -32.423  1.00 52.64           O  
ATOM    809  CG  ASN A  52       7.277  -8.333 -36.308  1.00 52.64           C  
ATOM    810  ND2 ASN A  52       7.207  -9.536 -36.826  1.00 52.64           N  
ATOM    811 HD21 ASN A  52       7.636 -10.328 -36.369  1.00 52.64           H  
ATOM    812 HD22 ASN A  52       6.634  -9.623 -37.653  1.00 52.64           H  
ATOM    813  OD1 ASN A  52       6.696  -7.416 -36.861  1.00 52.64           O  
ATOM    814  N   SER A  53      10.461  -6.053 -33.340  1.00 60.89           N  
ATOM    815  H   SER A  53      10.988  -5.874 -34.183  1.00 60.89           H  
ATOM    816  CA  SER A  53      11.102  -5.840 -32.028  1.00 60.89           C  
ATOM    817  HA  SER A  53      10.651  -6.531 -31.315  1.00 60.89           H  
ATOM    818  C   SER A  53      10.887  -4.425 -31.480  1.00 60.89           C  
ATOM    819  CB  SER A  53      12.588  -6.202 -32.055  1.00 60.89           C  
ATOM    820  HB2 SER A  53      12.992  -6.123 -31.046  1.00 60.89           H  
ATOM    821  HB3 SER A  53      12.706  -7.230 -32.398  1.00 60.89           H  
ATOM    822  O   SER A  53      11.111  -3.438 -32.183  1.00 60.89           O  
ATOM    823  OG  SER A  53      13.310  -5.342 -32.904  1.00 60.89           O  
ATOM    824  HG  SER A  53      12.781  -4.560 -33.080  1.00 60.89           H  
ATOM    825  N   HIS A  54      10.514  -4.314 -30.202  1.00 65.83           N  
ATOM    826  H   HIS A  54      10.320  -5.157 -29.680  1.00 65.83           H  
ATOM    827  CA  HIS A  54      10.432  -3.034 -29.496  1.00 65.83           C  
ATOM    828  HA  HIS A  54       9.826  -2.351 -30.091  1.00 65.83           H  
ATOM    829  C   HIS A  54      11.825  -2.423 -29.326  1.00 65.83           C  
ATOM    830  CB  HIS A  54       9.748  -3.215 -28.134  1.00 65.83           C  
ATOM    831  HB2 HIS A  54      10.284  -3.961 -27.548  1.00 65.83           H  
ATOM    832  HB3 HIS A  54       9.782  -2.271 -27.588  1.00 65.83           H  
ATOM    833  O   HIS A  54      12.710  -3.028 -28.722  1.00 65.83           O  
ATOM    834  CG  HIS A  54       8.310  -3.626 -28.278  1.00 65.83           C  
ATOM    835  CD2 HIS A  54       7.817  -4.903 -28.284  1.00 65.83           C  
ATOM    836  HD2 HIS A  54       8.385  -5.811 -28.148  1.00 65.83           H  
ATOM    837  ND1 HIS A  54       7.258  -2.776 -28.518  1.00 65.83           N  
ATOM    838  HD1 HIS A  54       7.272  -1.777 -28.373  1.00 65.83           H  
ATOM    839  CE1 HIS A  54       6.162  -3.528 -28.714  1.00 65.83           C  
ATOM    840  HE1 HIS A  54       5.167  -3.147 -28.886  1.00 65.83           H  
ATOM    841  NE2 HIS A  54       6.450  -4.827 -28.556  1.00 65.83           N  
ATOM    842  N   ALA A  55      12.013  -1.209 -29.841  1.00 79.32           N  
ATOM    843  H   ALA A  55      11.283  -0.805 -30.411  1.00 79.32           H  
ATOM    844  CA  ALA A  55      13.298  -0.524 -29.784  1.00 79.32           C  
ATOM    845  HA  ALA A  55      14.095  -1.258 -29.903  1.00 79.32           H  
ATOM    846  C   ALA A  55      13.543   0.177 -28.434  1.00 79.32           C  
ATOM    847  CB  ALA A  55      13.372   0.426 -30.982  1.00 79.32           C  
ATOM    848  HB1 ALA A  55      12.554   1.147 -30.950  1.00 79.32           H  
ATOM    849  HB2 ALA A  55      13.310  -0.144 -31.909  1.00 79.32           H  
ATOM    850  HB3 ALA A  55      14.323   0.958 -30.970  1.00 79.32           H  
ATOM    851  O   ALA A  55      14.695   0.325 -28.038  1.00 79.32           O  
ATOM    852  N   ALA A  56      12.489   0.547 -27.695  1.00 88.37           N  
ATOM    853  H   ALA A  56      11.561   0.325 -28.025  1.00 88.37           H  
ATOM    854  CA  ALA A  56      12.597   1.307 -26.450  1.00 88.37           C  
ATOM    855  HA  ALA A  56      13.654   1.415 -26.206  1.00 88.37           H  
ATOM    856  C   ALA A  56      11.930   0.633 -25.249  1.00 88.37           C  
ATOM    857  CB  ALA A  56      12.046   2.716 -26.661  1.00 88.37           C  
ATOM    858  HB1 ALA A  56      10.989   2.679 -26.925  1.00 88.37           H  
ATOM    859  HB2 ALA A  56      12.168   3.302 -25.750  1.00 88.37           H  
ATOM    860  HB3 ALA A  56      12.615   3.199 -27.456  1.00 88.37           H  
ATOM    861  O   ALA A  56      10.948  -0.102 -25.382  1.00 88.37           O  
ATOM    862  N   GLY A  57      12.474   0.925 -24.070  1.00 91.62           N  
ATOM    863  H   GLY A  57      13.260   1.558 -24.062  1.00 91.62           H  
ATOM    864  CA  GLY A  57      11.984   0.471 -22.781  1.00 91.62           C  
ATOM    865  HA2 GLY A  57      10.997   0.026 -22.913  1.00 91.62           H  
ATOM    866  HA3 GLY A  57      12.656  -0.283 -22.371  1.00 91.62           H  
ATOM    867  C   GLY A  57      11.893   1.621 -21.788  1.00 91.62           C  
ATOM    868  O   GLY A  57      12.706   2.543 -21.824  1.00 91.62           O  
ATOM    869  N   ILE A  58      10.921   1.546 -20.887  1.00 93.67           N  
ATOM    870  H   ILE A  58      10.294   0.755 -20.926  1.00 93.67           H  
ATOM    871  CA  ILE A  58      10.694   2.524 -19.821  1.00 93.67           C  
ATOM    872  HA  ILE A  58      11.502   3.256 -19.850  1.00 93.67           H  
ATOM    873  C   ILE A  58      10.738   1.833 -18.460  1.00 93.67           C  
ATOM    874  CB  ILE A  58       9.380   3.291 -20.071  1.00 93.67           C  
ATOM    875  HB  ILE A  58       9.418   3.672 -21.091  1.00 93.67           H  
ATOM    876  O   ILE A  58      10.254   0.711 -18.320  1.00 93.67           O  
ATOM    877  CG1 ILE A  58       9.229   4.497 -19.123  1.00 93.67           C  
ATOM    878 HG12 ILE A  58       8.957   4.144 -18.128  1.00 93.67           H  
ATOM    879 HG13 ILE A  58      10.177   5.028 -19.045  1.00 93.67           H  
ATOM    880  CG2 ILE A  58       8.159   2.361 -19.938  1.00 93.67           C  
ATOM    881 HG21 ILE A  58       7.989   2.095 -18.895  1.00 93.67           H  
ATOM    882 HG22 ILE A  58       8.317   1.444 -20.505  1.00 93.67           H  
ATOM    883 HG23 ILE A  58       7.266   2.848 -20.330  1.00 93.67           H  
ATOM    884  CD1 ILE A  58       8.164   5.491 -19.607  1.00 93.67           C  
ATOM    885 HD11 ILE A  58       7.788   6.059 -18.756  1.00 93.67           H  
ATOM    886 HD12 ILE A  58       7.313   4.986 -20.064  1.00 93.67           H  
ATOM    887 HD13 ILE A  58       8.603   6.162 -20.345  1.00 93.67           H  
ATOM    888  N   SER A  59      11.315   2.492 -17.460  1.00 94.78           N  
ATOM    889  H   SER A  59      11.752   3.380 -17.662  1.00 94.78           H  
ATOM    890  CA  SER A  59      11.318   2.021 -16.073  1.00 94.78           C  
ATOM    891  HA  SER A  59      10.535   1.276 -15.931  1.00 94.78           H  
ATOM    892  C   SER A  59      11.076   3.174 -15.117  1.00 94.78           C  
ATOM    893  CB  SER A  59      12.656   1.372 -15.723  1.00 94.78           C  
ATOM    894  HB2 SER A  59      12.852   0.556 -16.420  1.00 94.78           H  
ATOM    895  HB3 SER A  59      13.456   2.106 -15.810  1.00 94.78           H  
ATOM    896  O   SER A  59      11.576   4.278 -15.336  1.00 94.78           O  
ATOM    897  OG  SER A  59      12.619   0.853 -14.406  1.00 94.78           O  
ATOM    898  HG  SER A  59      12.577   1.541 -13.738  1.00 94.78           H  
ATOM    899  N   LEU A  60      10.395   2.900 -14.007  1.00 95.60           N  
ATOM    900  H   LEU A  60      10.064   1.956 -13.870  1.00 95.60           H  
ATOM    901  CA  LEU A  60      10.422   3.784 -12.847  1.00 95.60           C  
ATOM    902  HA  LEU A  60      10.312   4.813 -13.187  1.00 95.60           H  
ATOM    903  C   LEU A  60      11.784   3.644 -12.154  1.00 95.60           C  
ATOM    904  CB  LEU A  60       9.242   3.429 -11.932  1.00 95.60           C  
ATOM    905  HB2 LEU A  60       9.387   2.411 -11.570  1.00 95.60           H  
ATOM    906  HB3 LEU A  60       8.325   3.436 -12.522  1.00 95.60           H  
ATOM    907  O   LEU A  60      12.243   2.530 -11.921  1.00 95.60           O  
ATOM    908  CG  LEU A  60       9.056   4.373 -10.729  1.00 95.60           C  
ATOM    909  HG  LEU A  60       9.988   4.467 -10.171  1.00 95.60           H  
ATOM    910  CD1 LEU A  60       8.597   5.763 -11.172  1.00 95.60           C  
ATOM    911 HD11 LEU A  60       8.419   6.391 -10.299  1.00 95.60           H  
ATOM    912 HD12 LEU A  60       7.677   5.692 -11.753  1.00 95.60           H  
ATOM    913 HD13 LEU A  60       9.371   6.247 -11.767  1.00 95.60           H  
ATOM    914  CD2 LEU A  60       7.990   3.790  -9.804  1.00 95.60           C  
ATOM    915 HD21 LEU A  60       8.407   2.980  -9.206  1.00 95.60           H  
ATOM    916 HD22 LEU A  60       7.611   4.545  -9.116  1.00 95.60           H  
ATOM    917 HD23 LEU A  60       7.163   3.404 -10.399  1.00 95.60           H  
ATOM    918  N   VAL A  61      12.438   4.764 -11.854  1.00 95.16           N  
ATOM    919  H   VAL A  61      12.023   5.647 -12.116  1.00 95.16           H  
ATOM    920  CA  VAL A  61      13.723   4.800 -11.130  1.00 95.16           C  
ATOM    921  HA  VAL A  61      14.185   3.814 -11.134  1.00 95.16           H  
ATOM    922  C   VAL A  61      13.481   5.183  -9.677  1.00 95.16           C  
ATOM    923  CB  VAL A  61      14.699   5.796 -11.792  1.00 95.16           C  
ATOM    924  HB  VAL A  61      14.265   6.795 -11.768  1.00 95.16           H  
ATOM    925  O   VAL A  61      13.990   4.547  -8.757  1.00 95.16           O  
ATOM    926  CG1 VAL A  61      16.044   5.851 -11.057  1.00 95.16           C  
ATOM    927 HG11 VAL A  61      15.909   6.228 -10.043  1.00 95.16           H  
ATOM    928 HG12 VAL A  61      16.727   6.520 -11.581  1.00 95.16           H  
ATOM    929 HG13 VAL A  61      16.483   4.854 -11.010  1.00 95.16           H  
ATOM    930  CG2 VAL A  61      14.967   5.432 -13.257  1.00 95.16           C  
ATOM    931 HG21 VAL A  61      15.664   6.152 -13.686  1.00 95.16           H  
ATOM    932 HG22 VAL A  61      15.390   4.430 -13.324  1.00 95.16           H  
ATOM    933 HG23 VAL A  61      14.040   5.468 -13.829  1.00 95.16           H  
ATOM    934  N   GLN A  62      12.672   6.220  -9.468  1.00 95.47           N  
ATOM    935  H   GLN A  62      12.254   6.678 -10.265  1.00 95.47           H  
ATOM    936  CA  GLN A  62      12.349   6.735  -8.147  1.00 95.47           C  
ATOM    937  HA  GLN A  62      12.412   5.914  -7.433  1.00 95.47           H  
ATOM    938  C   GLN A  62      10.921   7.278  -8.128  1.00 95.47           C  
ATOM    939  CB  GLN A  62      13.394   7.800  -7.765  1.00 95.47           C  
ATOM    940  HB2 GLN A  62      13.379   8.602  -8.503  1.00 95.47           H  
ATOM    941  HB3 GLN A  62      14.380   7.336  -7.783  1.00 95.47           H  
ATOM    942  O   GLN A  62      10.500   7.929  -9.081  1.00 95.47           O  
ATOM    943  CG  GLN A  62      13.157   8.410  -6.376  1.00 95.47           C  
ATOM    944  HG2 GLN A  62      12.208   8.946  -6.385  1.00 95.47           H  
ATOM    945  HG3 GLN A  62      13.100   7.621  -5.625  1.00 95.47           H  
ATOM    946  CD  GLN A  62      14.249   9.390  -5.956  1.00 95.47           C  
ATOM    947  NE2 GLN A  62      13.904  10.373  -5.154  1.00 95.47           N  
ATOM    948 HE21 GLN A  62      14.609  11.054  -4.911  1.00 95.47           H  
ATOM    949 HE22 GLN A  62      12.941  10.479  -4.869  1.00 95.47           H  
ATOM    950  OE1 GLN A  62      15.423   9.273  -6.298  1.00 95.47           O  
ATOM    951  N   LEU A  63      10.206   7.062  -7.028  1.00 95.53           N  
ATOM    952  H   LEU A  63      10.615   6.493  -6.301  1.00 95.53           H  
ATOM    953  CA  LEU A  63       8.939   7.714  -6.718  1.00 95.53           C  
ATOM    954  HA  LEU A  63       8.815   8.579  -7.370  1.00 95.53           H  
ATOM    955  C   LEU A  63       8.975   8.206  -5.275  1.00 95.53           C  
ATOM    956  CB  LEU A  63       7.775   6.738  -6.954  1.00 95.53           C  
ATOM    957  HB2 LEU A  63       7.873   5.908  -6.255  1.00 95.53           H  
ATOM    958  HB3 LEU A  63       7.862   6.344  -7.967  1.00 95.53           H  
ATOM    959  O   LEU A  63       9.403   7.491  -4.372  1.00 95.53           O  
ATOM    960  CG  LEU A  63       6.375   7.364  -6.798  1.00 95.53           C  
ATOM    961  HG  LEU A  63       6.308   7.888  -5.844  1.00 95.53           H  
ATOM    962  CD1 LEU A  63       6.059   8.353  -7.921  1.00 95.53           C  
ATOM    963 HD11 LEU A  63       6.128   7.857  -8.889  1.00 95.53           H  
ATOM    964 HD12 LEU A  63       6.748   9.197  -7.892  1.00 95.53           H  
ATOM    965 HD13 LEU A  63       5.048   8.738  -7.790  1.00 95.53           H  
ATOM    966  CD2 LEU A  63       5.304   6.275  -6.816  1.00 95.53           C  
ATOM    967 HD21 LEU A  63       5.357   5.704  -7.742  1.00 95.53           H  
ATOM    968 HD22 LEU A  63       4.316   6.728  -6.734  1.00 95.53           H  
ATOM    969 HD23 LEU A  63       5.440   5.606  -5.966  1.00 95.53           H  
ATOM    970  N   SER A  64       8.517   9.427  -5.061  1.00 94.58           N  
ATOM    971  H   SER A  64       8.173   9.965  -5.843  1.00 94.58           H  
ATOM    972  CA  SER A  64       8.420  10.042  -3.746  1.00 94.58           C  
ATOM    973  HA  SER A  64       8.420   9.247  -3.000  1.00 94.58           H  
ATOM    974  C   SER A  64       7.111  10.793  -3.594  1.00 94.58           C  
ATOM    975  CB  SER A  64       9.616  10.960  -3.484  1.00 94.58           C  
ATOM    976  HB2 SER A  64      10.521  10.354  -3.449  1.00 94.58           H  
ATOM    977  HB3 SER A  64       9.495  11.448  -2.518  1.00 94.58           H  
ATOM    978  O   SER A  64       6.538  11.260  -4.574  1.00 94.58           O  
ATOM    979  OG  SER A  64       9.759  11.943  -4.497  1.00 94.58           O  
ATOM    980  HG  SER A  64       9.148  11.757  -5.213  1.00 94.58           H  
ATOM    981  N   GLY A  65       6.635  10.913  -2.366  1.00 93.03           N  
ATOM    982  H   GLY A  65       7.123  10.464  -1.605  1.00 93.03           H  
ATOM    983  CA  GLY A  65       5.402  11.622  -2.060  1.00 93.03           C  
ATOM    984  HA2 GLY A  65       5.469  12.648  -2.423  1.00 93.03           H  
ATOM    985  HA3 GLY A  65       4.564  11.132  -2.556  1.00 93.03           H  
ATOM    986  C   GLY A  65       5.141  11.642  -0.565  1.00 93.03           C  
ATOM    987  O   GLY A  65       5.852  11.010   0.216  1.00 93.03           O  
ATOM    988  N   LEU A  66       4.117  12.378  -0.151  1.00 92.34           N  
ATOM    989  H   LEU A  66       3.525  12.822  -0.838  1.00 92.34           H  
ATOM    990  CA  LEU A  66       3.656  12.346   1.231  1.00 92.34           C  
ATOM    991  HA  LEU A  66       4.522  12.248   1.887  1.00 92.34           H  
ATOM    992  C   LEU A  66       2.754  11.120   1.435  1.00 92.34           C  
ATOM    993  CB  LEU A  66       2.948  13.674   1.540  1.00 92.34           C  
ATOM    994  HB2 LEU A  66       3.592  14.500   1.237  1.00 92.34           H  
ATOM    995  HB3 LEU A  66       2.042  13.715   0.935  1.00 92.34           H  
ATOM    996  O   LEU A  66       1.885  10.842   0.610  1.00 92.34           O  
ATOM    997  CG  LEU A  66       2.567  13.866   3.018  1.00 92.34           C  
ATOM    998  HG  LEU A  66       1.992  13.009   3.367  1.00 92.34           H  
ATOM    999  CD1 LEU A  66       3.794  14.048   3.912  1.00 92.34           C  
ATOM   1000 HD11 LEU A  66       4.425  13.160   3.876  1.00 92.34           H  
ATOM   1001 HD12 LEU A  66       4.375  14.909   3.582  1.00 92.34           H  
ATOM   1002 HD13 LEU A  66       3.482  14.204   4.945  1.00 92.34           H  
ATOM   1003  CD2 LEU A  66       1.705  15.119   3.166  1.00 92.34           C  
ATOM   1004 HD21 LEU A  66       2.249  15.995   2.814  1.00 92.34           H  
ATOM   1005 HD22 LEU A  66       1.429  15.258   4.211  1.00 92.34           H  
ATOM   1006 HD23 LEU A  66       0.796  15.002   2.576  1.00 92.34           H  
ATOM   1007  N   VAL A  67       2.925  10.401   2.544  1.00 91.63           N  
ATOM   1008  H   VAL A  67       3.703  10.622   3.150  1.00 91.63           H  
ATOM   1009  CA  VAL A  67       2.011   9.327   2.959  1.00 91.63           C  
ATOM   1010  HA  VAL A  67       1.804   8.691   2.099  1.00 91.63           H  
ATOM   1011  C   VAL A  67       0.695   9.954   3.423  1.00 91.63           C  
ATOM   1012  CB  VAL A  67       2.631   8.437   4.051  1.00 91.63           C  
ATOM   1013  HB  VAL A  67       2.847   9.041   4.932  1.00 91.63           H  
ATOM   1014  O   VAL A  67       0.518  10.293   4.595  1.00 91.63           O  
ATOM   1015  CG1 VAL A  67       1.684   7.295   4.443  1.00 91.63           C  
ATOM   1016 HG11 VAL A  67       0.753   7.677   4.859  1.00 91.63           H  
ATOM   1017 HG12 VAL A  67       1.461   6.686   3.566  1.00 91.63           H  
ATOM   1018 HG13 VAL A  67       2.159   6.660   5.191  1.00 91.63           H  
ATOM   1019  CG2 VAL A  67       3.933   7.785   3.579  1.00 91.63           C  
ATOM   1020 HG21 VAL A  67       3.737   7.082   2.770  1.00 91.63           H  
ATOM   1021 HG22 VAL A  67       4.369   7.256   4.426  1.00 91.63           H  
ATOM   1022 HG23 VAL A  67       4.653   8.531   3.244  1.00 91.63           H  
ATOM   1023  N   SER A  68      -0.203  10.162   2.464  1.00 91.16           N  
ATOM   1024  H   SER A  68       0.125  10.055   1.514  1.00 91.16           H  
ATOM   1025  CA  SER A  68      -1.501  10.828   2.632  1.00 91.16           C  
ATOM   1026  HA  SER A  68      -1.809  10.764   3.675  1.00 91.16           H  
ATOM   1027  C   SER A  68      -2.607  10.188   1.782  1.00 91.16           C  
ATOM   1028  CB  SER A  68      -1.349  12.299   2.244  1.00 91.16           C  
ATOM   1029  HB2 SER A  68      -0.493  12.734   2.761  1.00 91.16           H  
ATOM   1030  HB3 SER A  68      -2.251  12.852   2.504  1.00 91.16           H  
ATOM   1031  O   SER A  68      -3.650  10.803   1.553  1.00 91.16           O  
ATOM   1032  OG  SER A  68      -1.149  12.333   0.849  1.00 91.16           O  
ATOM   1033  HG  SER A  68      -0.697  13.143   0.597  1.00 91.16           H  
ATOM   1034  N   PHE A  69      -2.377   8.974   1.276  1.00 91.70           N  
ATOM   1035  H   PHE A  69      -1.526   8.492   1.530  1.00 91.70           H  
ATOM   1036  CA  PHE A  69      -3.342   8.268   0.440  1.00 91.70           C  
ATOM   1037  HA  PHE A  69      -3.562   8.904  -0.417  1.00 91.70           H  
ATOM   1038  C   PHE A  69      -4.655   8.019   1.195  1.00 91.70           C  
ATOM   1039  CB  PHE A  69      -2.732   6.973  -0.105  1.00 91.70           C  
ATOM   1040  HB2 PHE A  69      -1.908   7.228  -0.771  1.00 91.70           H  
ATOM   1041  HB3 PHE A  69      -3.483   6.461  -0.707  1.00 91.70           H  
ATOM   1042  O   PHE A  69      -4.657   7.675   2.377  1.00 91.70           O  
ATOM   1043  CG  PHE A  69      -2.231   6.021   0.963  1.00 91.70           C  
ATOM   1044  CD1 PHE A  69      -0.861   5.976   1.284  1.00 91.70           C  
ATOM   1045  HD1 PHE A  69      -0.157   6.605   0.760  1.00 91.70           H  
ATOM   1046  CD2 PHE A  69      -3.132   5.165   1.623  1.00 91.70           C  
ATOM   1047  HD2 PHE A  69      -4.182   5.178   1.368  1.00 91.70           H  
ATOM   1048  CE1 PHE A  69      -0.393   5.053   2.236  1.00 91.70           C  
ATOM   1049  HE1 PHE A  69       0.664   4.959   2.435  1.00 91.70           H  
ATOM   1050  CE2 PHE A  69      -2.668   4.267   2.596  1.00 91.70           C  
ATOM   1051  HE2 PHE A  69      -3.361   3.595   3.080  1.00 91.70           H  
ATOM   1052  CZ  PHE A  69      -1.296   4.200   2.893  1.00 91.70           C  
ATOM   1053  HZ  PHE A  69      -0.930   3.474   3.603  1.00 91.70           H  
ATOM   1054  N   LEU A  70      -5.781   8.195   0.515  1.00 93.19           N  
ATOM   1055  H   LEU A  70      -5.708   8.447  -0.460  1.00 93.19           H  
ATOM   1056  CA  LEU A  70      -7.112   8.145   1.111  1.00 93.19           C  
ATOM   1057  HA  LEU A  70      -7.070   8.531   2.130  1.00 93.19           H  
ATOM   1058  C   LEU A  70      -7.604   6.694   1.190  1.00 93.19           C  
ATOM   1059  CB  LEU A  70      -8.051   9.047   0.288  1.00 93.19           C  
ATOM   1060  HB2 LEU A  70      -9.041   9.016   0.742  1.00 93.19           H  
ATOM   1061  HB3 LEU A  70      -8.131   8.636  -0.718  1.00 93.19           H  
ATOM   1062  O   LEU A  70      -8.163   6.175   0.227  1.00 93.19           O  
ATOM   1063  CG  LEU A  70      -7.598  10.516   0.174  1.00 93.19           C  
ATOM   1064  HG  LEU A  70      -6.618  10.577  -0.299  1.00 93.19           H  
ATOM   1065  CD1 LEU A  70      -8.588  11.282  -0.695  1.00 93.19           C  
ATOM   1066 HD11 LEU A  70      -8.238  12.305  -0.840  1.00 93.19           H  
ATOM   1067 HD12 LEU A  70      -8.682  10.802  -1.669  1.00 93.19           H  
ATOM   1068 HD13 LEU A  70      -9.559  11.293  -0.200  1.00 93.19           H  
ATOM   1069  CD2 LEU A  70      -7.533  11.201   1.539  1.00 93.19           C  
ATOM   1070 HD21 LEU A  70      -6.711  10.782   2.121  1.00 93.19           H  
ATOM   1071 HD22 LEU A  70      -8.476  11.055   2.067  1.00 93.19           H  
ATOM   1072 HD23 LEU A  70      -7.359  12.269   1.409  1.00 93.19           H  
ATOM   1073  N   ASN A  71      -7.390   6.035   2.333  1.00 94.06           N  
ATOM   1074  H   ASN A  71      -6.937   6.515   3.097  1.00 94.06           H  
ATOM   1075  CA  ASN A  71      -7.846   4.657   2.556  1.00 94.06           C  
ATOM   1076  HA  ASN A  71      -7.760   4.122   1.610  1.00 94.06           H  
ATOM   1077  C   ASN A  71      -9.329   4.552   2.944  1.00 94.06           C  
ATOM   1078  CB  ASN A  71      -6.935   3.937   3.565  1.00 94.06           C  
ATOM   1079  HB2 ASN A  71      -5.906   3.968   3.208  1.00 94.06           H  
ATOM   1080  HB3 ASN A  71      -7.236   2.891   3.612  1.00 94.06           H  
ATOM   1081  O   ASN A  71      -9.916   3.489   2.758  1.00 94.06           O  
ATOM   1082  CG  ASN A  71      -6.969   4.507   4.970  1.00 94.06           C  
ATOM   1083  ND2 ASN A  71      -6.521   3.737   5.931  1.00 94.06           N  
ATOM   1084 HD21 ASN A  71      -6.242   2.787   5.729  1.00 94.06           H  
ATOM   1085 HD22 ASN A  71      -6.310   4.149   6.829  1.00 94.06           H  
ATOM   1086  OD1 ASN A  71      -7.340   5.647   5.202  1.00 94.06           O  
ATOM   1087  N   ILE A  72      -9.936   5.636   3.434  1.00 95.91           N  
ATOM   1088  H   ILE A  72      -9.369   6.448   3.632  1.00 95.91           H  
ATOM   1089  CA  ILE A  72     -11.386   5.778   3.595  1.00 95.91           C  
ATOM   1090  HA  ILE A  72     -11.891   4.889   3.217  1.00 95.91           H  
ATOM   1091  C   ILE A  72     -11.838   6.972   2.761  1.00 95.91           C  
ATOM   1092  CB  ILE A  72     -11.771   5.953   5.076  1.00 95.91           C  
ATOM   1093  HB  ILE A  72     -11.249   6.841   5.431  1.00 95.91           H  
ATOM   1094  O   ILE A  72     -11.377   8.098   2.969  1.00 95.91           O  
ATOM   1095  CG1 ILE A  72     -11.336   4.769   5.968  1.00 95.91           C  
ATOM   1096 HG12 ILE A  72     -10.255   4.646   5.905  1.00 95.91           H  
ATOM   1097 HG13 ILE A  72     -11.569   5.015   7.004  1.00 95.91           H  
ATOM   1098  CG2 ILE A  72     -13.278   6.214   5.238  1.00 95.91           C  
ATOM   1099 HG21 ILE A  72     -13.548   7.172   4.792  1.00 95.91           H  
ATOM   1100 HG22 ILE A  72     -13.845   5.416   4.760  1.00 95.91           H  
ATOM   1101 HG23 ILE A  72     -13.536   6.255   6.297  1.00 95.91           H  
ATOM   1102  CD1 ILE A  72     -12.001   3.427   5.642  1.00 95.91           C  
ATOM   1103 HD11 ILE A  72     -13.081   3.495   5.776  1.00 95.91           H  
ATOM   1104 HD12 ILE A  72     -11.616   2.671   6.326  1.00 95.91           H  
ATOM   1105 HD13 ILE A  72     -11.785   3.126   4.617  1.00 95.91           H  
ATOM   1106  N   SER A  73     -12.733   6.742   1.803  1.00 94.75           N  
ATOM   1107  H   SER A  73     -13.099   5.808   1.683  1.00 94.75           H  
ATOM   1108  CA  SER A  73     -13.243   7.805   0.945  1.00 94.75           C  
ATOM   1109  HA  SER A  73     -13.345   8.701   1.558  1.00 94.75           H  
ATOM   1110  C   SER A  73     -14.613   7.512   0.347  1.00 94.75           C  
ATOM   1111  CB  SER A  73     -12.245   8.112  -0.176  1.00 94.75           C  
ATOM   1112  HB2 SER A  73     -12.533   9.064  -0.621  1.00 94.75           H  
ATOM   1113  HB3 SER A  73     -11.240   8.217   0.235  1.00 94.75           H  
ATOM   1114  O   SER A  73     -14.985   6.363   0.118  1.00 94.75           O  
ATOM   1115  OG  SER A  73     -12.242   7.126  -1.188  1.00 94.75           O  
ATOM   1116  HG  SER A  73     -11.742   6.371  -0.871  1.00 94.75           H  
ATOM   1117  N   GLN A  74     -15.330   8.584   0.004  1.00 94.29           N  
ATOM   1118  H   GLN A  74     -15.010   9.496   0.297  1.00 94.29           H  
ATOM   1119  CA  GLN A  74     -16.575   8.487  -0.764  1.00 94.29           C  
ATOM   1120  HA  GLN A  74     -17.265   7.832  -0.231  1.00 94.29           H  
ATOM   1121  C   GLN A  74     -16.374   7.860  -2.154  1.00 94.29           C  
ATOM   1122  CB  GLN A  74     -17.230   9.874  -0.863  1.00 94.29           C  
ATOM   1123  HB2 GLN A  74     -17.383  10.262   0.144  1.00 94.29           H  
ATOM   1124  HB3 GLN A  74     -18.207   9.759  -1.331  1.00 94.29           H  
ATOM   1125  O   GLN A  74     -17.257   7.174  -2.654  1.00 94.29           O  
ATOM   1126  CG  GLN A  74     -16.406  10.892  -1.676  1.00 94.29           C  
ATOM   1127  HG2 GLN A  74     -15.419  11.006  -1.229  1.00 94.29           H  
ATOM   1128  HG3 GLN A  74     -16.283  10.536  -2.699  1.00 94.29           H  
ATOM   1129  CD  GLN A  74     -17.056  12.267  -1.753  1.00 94.29           C  
ATOM   1130  NE2 GLN A  74     -16.370  13.242  -2.306  1.00 94.29           N  
ATOM   1131 HE21 GLN A  74     -16.835  14.139  -2.325  1.00 94.29           H  
ATOM   1132 HE22 GLN A  74     -15.421  13.094  -2.620  1.00 94.29           H  
ATOM   1133  OE1 GLN A  74     -18.169  12.504  -1.323  1.00 94.29           O  
ATOM   1134  N   TRP A  75     -15.201   8.049  -2.773  1.00 91.73           N  
ATOM   1135  H   TRP A  75     -14.481   8.573  -2.296  1.00 91.73           H  
ATOM   1136  CA  TRP A  75     -14.901   7.510  -4.107  1.00 91.73           C  
ATOM   1137  HA  TRP A  75     -15.736   7.731  -4.772  1.00 91.73           H  
ATOM   1138  C   TRP A  75     -14.741   5.993  -4.104  1.00 91.73           C  
ATOM   1139  CB  TRP A  75     -13.638   8.173  -4.663  1.00 91.73           C  
ATOM   1140  HB2 TRP A  75     -12.796   7.944  -4.009  1.00 91.73           H  
ATOM   1141  HB3 TRP A  75     -13.421   7.745  -5.642  1.00 91.73           H  
ATOM   1142  O   TRP A  75     -15.078   5.349  -5.093  1.00 91.73           O  
ATOM   1143  CG  TRP A  75     -13.754   9.655  -4.811  1.00 91.73           C  
ATOM   1144  CD1 TRP A  75     -14.524  10.288  -5.723  1.00 91.73           C  
ATOM   1145  HD1 TRP A  75     -15.142   9.785  -6.452  1.00 91.73           H  
ATOM   1146  CD2 TRP A  75     -13.185  10.700  -3.971  1.00 91.73           C  
ATOM   1147  CE2 TRP A  75     -13.674  11.960  -4.429  1.00 91.73           C  
ATOM   1148  CE3 TRP A  75     -12.303  10.714  -2.872  1.00 91.73           C  
ATOM   1149  HE3 TRP A  75     -11.878   9.782  -2.529  1.00 91.73           H  
ATOM   1150  NE1 TRP A  75     -14.481  11.651  -5.503  1.00 91.73           N  
ATOM   1151  HE1 TRP A  75     -15.089  12.306  -5.975  1.00 91.73           H  
ATOM   1152  CH2 TRP A  75     -12.433  13.154  -2.737  1.00 91.73           C  
ATOM   1153  HH2 TRP A  75     -12.119  14.078  -2.275  1.00 91.73           H  
ATOM   1154  CZ2 TRP A  75     -13.316  13.173  -3.827  1.00 91.73           C  
ATOM   1155  HZ2 TRP A  75     -13.693  14.112  -4.207  1.00 91.73           H  
ATOM   1156  CZ3 TRP A  75     -11.925  11.930  -2.275  1.00 91.73           C  
ATOM   1157  HZ3 TRP A  75     -11.202  11.940  -1.472  1.00 91.73           H  
ATOM   1158  N   ASN A  76     -14.270   5.439  -2.987  1.00 93.13           N  
ATOM   1159  H   ASN A  76     -13.994   6.043  -2.226  1.00 93.13           H  
ATOM   1160  CA  ASN A  76     -14.172   3.998  -2.778  1.00 93.13           C  
ATOM   1161  HA  ASN A  76     -14.035   3.505  -3.740  1.00 93.13           H  
ATOM   1162  C   ASN A  76     -15.453   3.407  -2.173  1.00 93.13           C  
ATOM   1163  CB  ASN A  76     -12.939   3.703  -1.908  1.00 93.13           C  
ATOM   1164  HB2 ASN A  76     -12.944   2.652  -1.619  1.00 93.13           H  
ATOM   1165  HB3 ASN A  76     -12.990   4.289  -0.991  1.00 93.13           H  
ATOM   1166  O   ASN A  76     -15.513   2.198  -1.979  1.00 93.13           O  
ATOM   1167  CG  ASN A  76     -11.618   3.979  -2.602  1.00 93.13           C  
ATOM   1168  ND2 ASN A  76     -10.531   3.813  -1.889  1.00 93.13           N  
ATOM   1169 HD21 ASN A  76      -9.653   3.934  -2.372  1.00 93.13           H  
ATOM   1170 HD22 ASN A  76     -10.585   3.304  -1.018  1.00 93.13           H  
ATOM   1171  OD1 ASN A  76     -11.532   4.351  -3.762  1.00 93.13           O  
ATOM   1172  N   MET A  77     -16.461   4.236  -1.865  1.00 94.72           N  
ATOM   1173  H   MET A  77     -16.354   5.215  -2.092  1.00 94.72           H  
ATOM   1174  CA  MET A  77     -17.724   3.838  -1.227  1.00 94.72           C  
ATOM   1175  HA  MET A  77     -18.262   4.757  -0.994  1.00 94.72           H  
ATOM   1176  C   MET A  77     -17.545   3.118   0.122  1.00 94.72           C  
ATOM   1177  CB  MET A  77     -18.602   3.042  -2.211  1.00 94.72           C  
ATOM   1178  HB2 MET A  77     -19.558   2.817  -1.740  1.00 94.72           H  
ATOM   1179  HB3 MET A  77     -18.115   2.098  -2.453  1.00 94.72           H  
ATOM   1180  O   MET A  77     -18.443   2.421   0.583  1.00 94.72           O  
ATOM   1181  CG  MET A  77     -18.880   3.805  -3.509  1.00 94.72           C  
ATOM   1182  HG2 MET A  77     -19.395   4.735  -3.267  1.00 94.72           H  
ATOM   1183  HG3 MET A  77     -17.935   4.051  -3.994  1.00 94.72           H  
ATOM   1184  SD  MET A  77     -19.885   2.865  -4.688  1.00 94.72           S  
ATOM   1185  CE  MET A  77     -19.970   4.067  -6.037  1.00 94.72           C  
ATOM   1186  HE1 MET A  77     -20.461   4.975  -5.686  1.00 94.72           H  
ATOM   1187  HE2 MET A  77     -20.536   3.644  -6.867  1.00 94.72           H  
ATOM   1188  HE3 MET A  77     -18.962   4.306  -6.374  1.00 94.72           H  
ATOM   1189  N   ASN A  78     -16.398   3.297   0.782  1.00 95.80           N  
ATOM   1190  H   ASN A  78     -15.703   3.904   0.372  1.00 95.80           H  
ATOM   1191  CA  ASN A  78     -16.041   2.603   2.021  1.00 95.80           C  
ATOM   1192  HA  ASN A  78     -16.787   1.832   2.214  1.00 95.80           H  
ATOM   1193  C   ASN A  78     -16.058   3.518   3.258  1.00 95.80           C  
ATOM   1194  CB  ASN A  78     -14.703   1.884   1.820  1.00 95.80           C  
ATOM   1195  HB2 ASN A  78     -14.567   1.186   2.646  1.00 95.80           H  
ATOM   1196  HB3 ASN A  78     -14.723   1.305   0.896  1.00 95.80           H  
ATOM   1197  O   ASN A  78     -15.508   3.174   4.301  1.00 95.80           O  
ATOM   1198  CG  ASN A  78     -13.498   2.804   1.787  1.00 95.80           C  
ATOM   1199  ND2 ASN A  78     -12.339   2.215   1.897  1.00 95.80           N  
ATOM   1200 HD21 ASN A  78     -11.488   2.759   1.897  1.00 95.80           H  
ATOM   1201 HD22 ASN A  78     -12.328   1.205   1.871  1.00 95.80           H  
ATOM   1202  OD1 ASN A  78     -13.574   4.020   1.667  1.00 95.80           O  
ATOM   1203  N   ASN A  79     -16.671   4.697   3.145  1.00 96.67           N  
ATOM   1204  H   ASN A  79     -17.090   4.930   2.256  1.00 96.67           H  
ATOM   1205  CA  ASN A  79     -16.757   5.694   4.209  1.00 96.67           C  
ATOM   1206  HA  ASN A  79     -16.059   5.420   5.000  1.00 96.67           H  
ATOM   1207  C   ASN A  79     -18.135   5.747   4.880  1.00 96.67           C  
ATOM   1208  CB  ASN A  79     -16.327   7.057   3.649  1.00 96.67           C  
ATOM   1209  HB2 ASN A  79     -16.106   7.720   4.486  1.00 96.67           H  
ATOM   1210  HB3 ASN A  79     -15.418   6.947   3.057  1.00 96.67           H  
ATOM   1211  O   ASN A  79     -18.461   6.750   5.505  1.00 96.67           O  
ATOM   1212  CG  ASN A  79     -17.403   7.691   2.787  1.00 96.67           C  
ATOM   1213  ND2 ASN A  79     -17.672   8.959   2.986  1.00 96.67           N  
ATOM   1214 HD21 ASN A  79     -17.327   9.393   3.829  1.00 96.67           H  
ATOM   1215 HD22 ASN A  79     -18.466   9.321   2.477  1.00 96.67           H  
ATOM   1216  OD1 ASN A  79     -18.005   7.062   1.934  1.00 96.67           O  
ATOM   1217  N   ILE A  80     -18.963   4.719   4.731  1.00 95.82           N  
ATOM   1218  H   ILE A  80     -18.644   3.899   4.236  1.00 95.82           H  
ATOM   1219  CA  ILE A  80     -20.327   4.695   5.262  1.00 95.82           C  
ATOM   1220  HA  ILE A  80     -20.436   5.521   5.965  1.00 95.82           H  
ATOM   1221  C   ILE A  80     -20.568   3.417   6.056  1.00 95.82           C  
ATOM   1222  CB  ILE A  80     -21.348   4.944   4.132  1.00 95.82           C  
ATOM   1223  HB  ILE A  80     -21.063   5.885   3.662  1.00 95.82           H  
ATOM   1224  O   ILE A  80     -20.104   2.343   5.682  1.00 95.82           O  
ATOM   1225  CG1 ILE A  80     -22.782   5.121   4.679  1.00 95.82           C  
ATOM   1226 HG12 ILE A  80     -23.124   4.190   5.131  1.00 95.82           H  
ATOM   1227 HG13 ILE A  80     -22.778   5.893   5.449  1.00 95.82           H  
ATOM   1228  CG2 ILE A  80     -21.311   3.862   3.040  1.00 95.82           C  
ATOM   1229 HG21 ILE A  80     -20.308   3.465   2.883  1.00 95.82           H  
ATOM   1230 HG22 ILE A  80     -21.644   4.307   2.102  1.00 95.82           H  
ATOM   1231 HG23 ILE A  80     -21.994   3.049   3.288  1.00 95.82           H  
ATOM   1232  CD1 ILE A  80     -23.792   5.527   3.597  1.00 95.82           C  
ATOM   1233 HD11 ILE A  80     -24.786   5.615   4.035  1.00 95.82           H  
ATOM   1234 HD12 ILE A  80     -23.504   6.481   3.156  1.00 95.82           H  
ATOM   1235 HD13 ILE A  80     -23.847   4.768   2.817  1.00 95.82           H  
ATOM   1236  N   PHE A  81     -21.298   3.541   7.157  1.00 95.85           N  
ATOM   1237  H   PHE A  81     -21.605   4.466   7.424  1.00 95.85           H  
ATOM   1238  CA  PHE A  81     -21.860   2.427   7.916  1.00 95.85           C  
ATOM   1239  HA  PHE A  81     -21.960   1.563   7.260  1.00 95.85           H  
ATOM   1240  C   PHE A  81     -23.264   2.799   8.397  1.00 95.85           C  
ATOM   1241  CB  PHE A  81     -20.928   2.044   9.076  1.00 95.85           C  
ATOM   1242  HB2 PHE A  81     -21.293   1.112   9.507  1.00 95.85           H  
ATOM   1243  HB3 PHE A  81     -19.934   1.839   8.678  1.00 95.85           H  
ATOM   1244  O   PHE A  81     -23.626   3.974   8.388  1.00 95.85           O  
ATOM   1245  CG  PHE A  81     -20.813   3.070  10.189  1.00 95.85           C  
ATOM   1246  CD1 PHE A  81     -19.893   4.132  10.091  1.00 95.85           C  
ATOM   1247  HD1 PHE A  81     -19.277   4.231   9.210  1.00 95.85           H  
ATOM   1248  CD2 PHE A  81     -21.618   2.950  11.338  1.00 95.85           C  
ATOM   1249  HD2 PHE A  81     -22.340   2.151  11.415  1.00 95.85           H  
ATOM   1250  CE1 PHE A  81     -19.771   5.059  11.143  1.00 95.85           C  
ATOM   1251  HE1 PHE A  81     -19.061   5.869  11.064  1.00 95.85           H  
ATOM   1252  CE2 PHE A  81     -21.493   3.875  12.389  1.00 95.85           C  
ATOM   1253  HE2 PHE A  81     -22.120   3.787  13.264  1.00 95.85           H  
ATOM   1254  CZ  PHE A  81     -20.563   4.923  12.298  1.00 95.85           C  
ATOM   1255  HZ  PHE A  81     -20.473   5.628  13.112  1.00 95.85           H  
ATOM   1256  N   PHE A  82     -24.063   1.821   8.820  1.00 95.81           N  
ATOM   1257  H   PHE A  82     -23.715   0.873   8.822  1.00 95.81           H  
ATOM   1258  CA  PHE A  82     -25.377   2.081   9.418  1.00 95.81           C  
ATOM   1259  HA  PHE A  82     -25.538   3.158   9.463  1.00 95.81           H  
ATOM   1260  C   PHE A  82     -25.419   1.577  10.854  1.00 95.81           C  
ATOM   1261  CB  PHE A  82     -26.525   1.494   8.586  1.00 95.81           C  
ATOM   1262  HB2 PHE A  82     -27.461   1.831   9.032  1.00 95.81           H  
ATOM   1263  HB3 PHE A  82     -26.533   0.408   8.673  1.00 95.81           H  
ATOM   1264  O   PHE A  82     -24.751   0.599  11.189  1.00 95.81           O  
ATOM   1265  CG  PHE A  82     -26.532   1.864   7.118  1.00 95.81           C  
ATOM   1266  CD1 PHE A  82     -27.433   2.843   6.664  1.00 95.81           C  
ATOM   1267  HD1 PHE A  82     -28.104   3.327   7.358  1.00 95.81           H  
ATOM   1268  CD2 PHE A  82     -25.665   1.230   6.203  1.00 95.81           C  
ATOM   1269  HD2 PHE A  82     -24.970   0.477   6.544  1.00 95.81           H  
ATOM   1270  CE1 PHE A  82     -27.459   3.203   5.307  1.00 95.81           C  
ATOM   1271  HE1 PHE A  82     -28.152   3.954   4.960  1.00 95.81           H  
ATOM   1272  CE2 PHE A  82     -25.684   1.604   4.847  1.00 95.81           C  
ATOM   1273  HE2 PHE A  82     -25.015   1.140   4.137  1.00 95.81           H  
ATOM   1274  CZ  PHE A  82     -26.574   2.595   4.403  1.00 95.81           C  
ATOM   1275  HZ  PHE A  82     -26.575   2.890   3.364  1.00 95.81           H  
ATOM   1276  N   TYR A  83     -26.219   2.222  11.698  1.00 94.68           N  
ATOM   1277  H   TYR A  83     -26.730   3.030  11.371  1.00 94.68           H  
ATOM   1278  CA  TYR A  83     -26.328   1.862  13.107  1.00 94.68           C  
ATOM   1279  HA  TYR A  83     -25.908   0.868  13.257  1.00 94.68           H  
ATOM   1280  C   TYR A  83     -27.784   1.797  13.580  1.00 94.68           C  
ATOM   1281  CB  TYR A  83     -25.485   2.836  13.932  1.00 94.68           C  
ATOM   1282  HB2 TYR A  83     -25.816   3.852  13.719  1.00 94.68           H  
ATOM   1283  HB3 TYR A  83     -24.445   2.755  13.616  1.00 94.68           H  
ATOM   1284  O   TYR A  83     -28.580   2.719  13.369  1.00 94.68           O  
ATOM   1285  CG  TYR A  83     -25.547   2.589  15.422  1.00 94.68           C  
ATOM   1286  CD1 TYR A  83     -26.022   3.604  16.272  1.00 94.68           C  
ATOM   1287  HD1 TYR A  83     -26.357   4.545  15.862  1.00 94.68           H  
ATOM   1288  CD2 TYR A  83     -25.132   1.354  15.960  1.00 94.68           C  
ATOM   1289  HD2 TYR A  83     -24.805   0.553  15.314  1.00 94.68           H  
ATOM   1290  CE1 TYR A  83     -26.027   3.411  17.663  1.00 94.68           C  
ATOM   1291  HE1 TYR A  83     -26.355   4.204  18.318  1.00 94.68           H  
ATOM   1292  CE2 TYR A  83     -25.137   1.157  17.353  1.00 94.68           C  
ATOM   1293  HE2 TYR A  83     -24.798   0.222  17.776  1.00 94.68           H  
ATOM   1294  OH  TYR A  83     -25.528   2.050  19.548  1.00 94.68           O  
ATOM   1295  HH  TYR A  83     -25.747   2.891  19.956  1.00 94.68           H  
ATOM   1296  CZ  TYR A  83     -25.570   2.193  18.204  1.00 94.68           C  
ATOM   1297  N   GLY A  84     -28.112   0.684  14.235  1.00 90.38           N  
ATOM   1298  H   GLY A  84     -27.407  -0.029  14.349  1.00 90.38           H  
ATOM   1299  CA  GLY A  84     -29.425   0.397  14.796  1.00 90.38           C  
ATOM   1300  HA2 GLY A  84     -29.822   1.283  15.290  1.00 90.38           H  
ATOM   1301  HA3 GLY A  84     -29.285  -0.379  15.548  1.00 90.38           H  
ATOM   1302  C   GLY A  84     -30.452  -0.133  13.793  1.00 90.38           C  
ATOM   1303  O   GLY A  84     -30.157  -0.415  12.632  1.00 90.38           O  
ATOM   1304  N   LYS A  85     -31.692  -0.305  14.260  1.00 76.28           N  
ATOM   1305  H   LYS A  85     -31.814  -0.150  15.250  1.00 76.28           H  
ATOM   1306  CA  LYS A  85     -32.760  -1.001  13.509  1.00 76.28           C  
ATOM   1307  HA  LYS A  85     -32.329  -1.903  13.076  1.00 76.28           H  
ATOM   1308  C   LYS A  85     -33.333  -0.227  12.313  1.00 76.28           C  
ATOM   1309  CB  LYS A  85     -33.875  -1.426  14.479  1.00 76.28           C  
ATOM   1310  HB2 LYS A  85     -34.287  -0.545  14.972  1.00 76.28           H  
ATOM   1311  HB3 LYS A  85     -34.670  -1.912  13.914  1.00 76.28           H  
ATOM   1312  O   LYS A  85     -34.021  -0.818  11.484  1.00 76.28           O  
ATOM   1313  CG  LYS A  85     -33.348  -2.411  15.533  1.00 76.28           C  
ATOM   1314  HG2 LYS A  85     -32.584  -1.923  16.139  1.00 76.28           H  
ATOM   1315  HG3 LYS A  85     -32.897  -3.266  15.029  1.00 76.28           H  
ATOM   1316  CD  LYS A  85     -34.459  -2.907  16.462  1.00 76.28           C  
ATOM   1317  HD2 LYS A  85     -34.920  -2.054  16.960  1.00 76.28           H  
ATOM   1318  HD3 LYS A  85     -35.207  -3.447  15.882  1.00 76.28           H  
ATOM   1319  CE  LYS A  85     -33.815  -3.833  17.498  1.00 76.28           C  
ATOM   1320  HE2 LYS A  85     -33.028  -3.278  18.009  1.00 76.28           H  
ATOM   1321  HE3 LYS A  85     -33.329  -4.658  16.977  1.00 76.28           H  
ATOM   1322  NZ  LYS A  85     -34.802  -4.346  18.476  1.00 76.28           N  
ATOM   1323  HZ1 LYS A  85     -35.232  -3.577  18.969  1.00 76.28           H  
ATOM   1324  HZ2 LYS A  85     -35.509  -4.898  18.013  1.00 76.28           H  
ATOM   1325  HZ3 LYS A  85     -34.325  -4.927  19.151  1.00 76.28           H  
ATOM   1326  N   GLY A  86     -33.076   1.077  12.213  1.00 73.00           N  
ATOM   1327  H   GLY A  86     -32.423   1.476  12.871  1.00 73.00           H  
ATOM   1328  CA  GLY A  86     -33.566   1.914  11.117  1.00 73.00           C  
ATOM   1329  HA2 GLY A  86     -34.608   1.671  10.911  1.00 73.00           H  
ATOM   1330  HA3 GLY A  86     -33.514   2.962  11.413  1.00 73.00           H  
ATOM   1331  C   GLY A  86     -32.743   1.740   9.839  1.00 73.00           C  
ATOM   1332  O   GLY A  86     -31.522   1.873   9.855  1.00 73.00           O  
ATOM   1333  N   THR A  87     -33.401   1.524   8.698  1.00 68.12           N  
ATOM   1334  H   THR A  87     -34.405   1.416   8.715  1.00 68.12           H  
ATOM   1335  CA  THR A  87     -32.735   1.405   7.384  1.00 68.12           C  
ATOM   1336  HA  THR A  87     -31.928   0.679   7.473  1.00 68.12           H  
ATOM   1337  C   THR A  87     -32.096   2.705   6.888  1.00 68.12           C  
ATOM   1338  CB  THR A  87     -33.721   0.905   6.317  1.00 68.12           C  
ATOM   1339  HB  THR A  87     -33.274   0.990   5.327  1.00 68.12           H  
ATOM   1340  O   THR A  87     -31.317   2.663   5.936  1.00 68.12           O  
ATOM   1341  CG2 THR A  87     -34.097  -0.558   6.552  1.00 68.12           C  
ATOM   1342 HG21 THR A  87     -33.205  -1.183   6.515  1.00 68.12           H  
ATOM   1343 HG22 THR A  87     -34.788  -0.882   5.773  1.00 68.12           H  
ATOM   1344 HG23 THR A  87     -34.581  -0.676   7.521  1.00 68.12           H  
ATOM   1345  OG1 THR A  87     -34.912   1.659   6.362  1.00 68.12           O  
ATOM   1346  HG1 THR A  87     -34.794   2.481   5.880  1.00 68.12           H  
ATOM   1347  N   SER A  88     -32.420   3.839   7.517  1.00 70.24           N  
ATOM   1348  H   SER A  88     -33.103   3.773   8.258  1.00 70.24           H  
ATOM   1349  CA  SER A  88     -32.053   5.192   7.074  1.00 70.24           C  
ATOM   1350  HA  SER A  88     -31.620   5.128   6.076  1.00 70.24           H  
ATOM   1351  C   SER A  88     -30.996   5.877   7.953  1.00 70.24           C  
ATOM   1352  CB  SER A  88     -33.317   6.055   6.962  1.00 70.24           C  
ATOM   1353  HB2 SER A  88     -33.714   6.240   7.961  1.00 70.24           H  
ATOM   1354  HB3 SER A  88     -33.071   7.011   6.499  1.00 70.24           H  
ATOM   1355  O   SER A  88     -30.665   7.033   7.710  1.00 70.24           O  
ATOM   1356  OG  SER A  88     -34.299   5.383   6.189  1.00 70.24           O  
ATOM   1357  HG  SER A  88     -34.368   5.815   5.334  1.00 70.24           H  
ATOM   1358  N   ASN A  89     -30.433   5.182   8.948  1.00 84.68           N  
ATOM   1359  H   ASN A  89     -30.724   4.227   9.096  1.00 84.68           H  
ATOM   1360  CA  ASN A  89     -29.433   5.741   9.867  1.00 84.68           C  
ATOM   1361  HA  ASN A  89     -29.617   6.809   9.990  1.00 84.68           H  
ATOM   1362  C   ASN A  89     -28.010   5.603   9.306  1.00 84.68           C  
ATOM   1363  CB  ASN A  89     -29.582   5.081  11.245  1.00 84.68           C  
ATOM   1364  HB2 ASN A  89     -28.755   5.393  11.883  1.00 84.68           H  
ATOM   1365  HB3 ASN A  89     -29.527   3.998  11.137  1.00 84.68           H  
ATOM   1366  O   ASN A  89     -27.186   4.868   9.850  1.00 84.68           O  
ATOM   1367  CG  ASN A  89     -30.858   5.438  11.975  1.00 84.68           C  
ATOM   1368  ND2 ASN A  89     -31.109   4.751  13.062  1.00 84.68           N  
ATOM   1369 HD21 ASN A  89     -31.891   5.057  13.625  1.00 84.68           H  
ATOM   1370 HD22 ASN A  89     -30.416   4.089  13.379  1.00 84.68           H  
ATOM   1371  OD1 ASN A  89     -31.627   6.308  11.601  1.00 84.68           O  
ATOM   1372  N   ALA A  90     -27.741   6.263   8.179  1.00 92.77           N  
ATOM   1373  H   ALA A  90     -28.462   6.853   7.789  1.00 92.77           H  
ATOM   1374  CA  ALA A  90     -26.419   6.280   7.564  1.00 92.77           C  
ATOM   1375  HA  ALA A  90     -26.009   5.270   7.568  1.00 92.77           H  
ATOM   1376  C   ALA A  90     -25.454   7.196   8.334  1.00 92.77           C  
ATOM   1377  CB  ALA A  90     -26.556   6.731   6.107  1.00 92.77           C  
ATOM   1378  HB1 ALA A  90     -27.126   5.998   5.535  1.00 92.77           H  
ATOM   1379  HB2 ALA A  90     -27.062   7.695   6.064  1.00 92.77           H  
ATOM   1380  HB3 ALA A  90     -25.563   6.844   5.674  1.00 92.77           H  
ATOM   1381  O   ALA A  90     -25.698   8.392   8.488  1.00 92.77           O  
ATOM   1382  N   CYS A  91     -24.319   6.648   8.753  1.00 94.82           N  
ATOM   1383  H   CYS A  91     -24.191   5.655   8.619  1.00 94.82           H  
ATOM   1384  CA  CYS A  91     -23.209   7.374   9.351  1.00 94.82           C  
ATOM   1385  HA  CYS A  91     -23.530   8.375   9.637  1.00 94.82           H  
ATOM   1386  C   CYS A  91     -22.074   7.487   8.329  1.00 94.82           C  
ATOM   1387  CB  CYS A  91     -22.755   6.634  10.611  1.00 94.82           C  
ATOM   1388  HB2 CYS A  91     -22.509   5.606  10.346  1.00 94.82           H  
ATOM   1389  HB3 CYS A  91     -21.863   7.108  11.021  1.00 94.82           H  
ATOM   1390  O   CYS A  91     -21.518   6.480   7.890  1.00 94.82           O  
ATOM   1391  SG  CYS A  91     -24.066   6.623  11.867  1.00 94.82           S  
ATOM   1392  HG  CYS A  91     -24.113   7.935  12.117  1.00 94.82           H  
ATOM   1393  N   VAL A  92     -21.721   8.719   7.955  1.00 96.48           N  
ATOM   1394  H   VAL A  92     -22.224   9.503   8.346  1.00 96.48           H  
ATOM   1395  CA  VAL A  92     -20.710   8.993   6.925  1.00 96.48           C  
ATOM   1396  HA  VAL A  92     -20.502   8.070   6.383  1.00 96.48           H  
ATOM   1397  C   VAL A  92     -19.406   9.455   7.573  1.00 96.48           C  
ATOM   1398  CB  VAL A  92     -21.229   9.998   5.880  1.00 96.48           C  
ATOM   1399  HB  VAL A  92     -21.398  10.965   6.354  1.00 96.48           H  
ATOM   1400  O   VAL A  92     -19.317  10.544   8.140  1.00 96.48           O  
ATOM   1401  CG1 VAL A  92     -20.218  10.171   4.740  1.00 96.48           C  
ATOM   1402 HG11 VAL A  92     -20.611  10.871   4.002  1.00 96.48           H  
ATOM   1403 HG12 VAL A  92     -19.278  10.566   5.125  1.00 96.48           H  
ATOM   1404 HG13 VAL A  92     -20.044   9.206   4.264  1.00 96.48           H  
ATOM   1405  CG2 VAL A  92     -22.549   9.524   5.251  1.00 96.48           C  
ATOM   1406 HG21 VAL A  92     -22.866  10.225   4.479  1.00 96.48           H  
ATOM   1407 HG22 VAL A  92     -22.419   8.538   4.806  1.00 96.48           H  
ATOM   1408 HG23 VAL A  92     -23.335   9.475   6.005  1.00 96.48           H  
ATOM   1409  N   MET A  93     -18.378   8.619   7.474  1.00 97.35           N  
ATOM   1410  H   MET A  93     -18.533   7.767   6.954  1.00 97.35           H  
ATOM   1411  CA  MET A  93     -17.004   8.913   7.865  1.00 97.35           C  
ATOM   1412  HA  MET A  93     -16.993   9.326   8.874  1.00 97.35           H  
ATOM   1413  C   MET A  93     -16.376   9.957   6.945  1.00 97.35           C  
ATOM   1414  CB  MET A  93     -16.162   7.632   7.882  1.00 97.35           C  
ATOM   1415  HB2 MET A  93     -15.136   7.902   8.131  1.00 97.35           H  
ATOM   1416  HB3 MET A  93     -16.161   7.184   6.888  1.00 97.35           H  
ATOM   1417  O   MET A  93     -16.616   9.997   5.730  1.00 97.35           O  
ATOM   1418  CG  MET A  93     -16.669   6.597   8.895  1.00 97.35           C  
ATOM   1419  HG2 MET A  93     -17.706   6.353   8.665  1.00 97.35           H  
ATOM   1420  HG3 MET A  93     -16.632   7.023   9.898  1.00 97.35           H  
ATOM   1421  SD  MET A  93     -15.724   5.052   8.875  1.00 97.35           S  
ATOM   1422  CE  MET A  93     -14.163   5.593   9.622  1.00 97.35           C  
ATOM   1423  HE1 MET A  93     -13.392   4.848   9.425  1.00 97.35           H  
ATOM   1424  HE2 MET A  93     -13.834   6.538   9.188  1.00 97.35           H  
ATOM   1425  HE3 MET A  93     -14.295   5.704  10.698  1.00 97.35           H  
ATOM   1426  N   ARG A  94     -15.526  10.805   7.532  1.00 96.60           N  
ATOM   1427  H   ARG A  94     -15.359  10.706   8.524  1.00 96.60           H  
ATOM   1428  CA  ARG A  94     -14.742  11.785   6.779  1.00 96.60           C  
ATOM   1429  HA  ARG A  94     -15.431  12.383   6.182  1.00 96.60           H  
ATOM   1430  C   ARG A  94     -13.800  11.074   5.809  1.00 96.60           C  
ATOM   1431  CB  ARG A  94     -13.975  12.703   7.739  1.00 96.60           C  
ATOM   1432  HB2 ARG A  94     -13.424  12.094   8.455  1.00 96.60           H  
ATOM   1433  HB3 ARG A  94     -13.260  13.298   7.171  1.00 96.60           H  
ATOM   1434  O   ARG A  94     -13.175  10.075   6.142  1.00 96.60           O  
ATOM   1435  CG  ARG A  94     -14.937  13.653   8.470  1.00 96.60           C  
ATOM   1436  HG2 ARG A  94     -15.706  13.087   8.996  1.00 96.60           H  
ATOM   1437  HG3 ARG A  94     -15.427  14.289   7.733  1.00 96.60           H  
ATOM   1438  CD  ARG A  94     -14.201  14.547   9.471  1.00 96.60           C  
ATOM   1439  HD2 ARG A  94     -14.897  15.308   9.825  1.00 96.60           H  
ATOM   1440  HD3 ARG A  94     -13.374  15.039   8.959  1.00 96.60           H  
ATOM   1441  NE  ARG A  94     -13.707  13.775  10.624  1.00 96.60           N  
ATOM   1442  HE  ARG A  94     -14.107  12.858  10.762  1.00 96.60           H  
ATOM   1443  NH1 ARG A  94     -12.334  15.385  11.508  1.00 96.60           N  
ATOM   1444 HH11 ARG A  94     -12.624  16.010  10.770  1.00 96.60           H  
ATOM   1445 HH12 ARG A  94     -11.695  15.682  12.231  1.00 96.60           H  
ATOM   1446  NH2 ARG A  94     -12.485  13.390  12.500  1.00 96.60           N  
ATOM   1447 HH21 ARG A  94     -11.811  13.661  13.202  1.00 96.60           H  
ATOM   1448 HH22 ARG A  94     -12.953  12.500  12.588  1.00 96.60           H  
ATOM   1449  CZ  ARG A  94     -12.842  14.182  11.533  1.00 96.60           C  
ATOM   1450  N   THR A  95     -13.678  11.621   4.604  1.00 95.61           N  
ATOM   1451  H   THR A  95     -14.179  12.475   4.405  1.00 95.61           H  
ATOM   1452  CA  THR A  95     -12.690  11.135   3.637  1.00 95.61           C  
ATOM   1453  HA  THR A  95     -12.712  10.045   3.623  1.00 95.61           H  
ATOM   1454  C   THR A  95     -11.300  11.586   4.077  1.00 95.61           C  
ATOM   1455  CB  THR A  95     -13.027  11.632   2.231  1.00 95.61           C  
ATOM   1456  HB  THR A  95     -13.163  12.713   2.243  1.00 95.61           H  
ATOM   1457  O   THR A  95     -11.033  12.786   4.125  1.00 95.61           O  
ATOM   1458  CG2 THR A  95     -11.937  11.281   1.231  1.00 95.61           C  
ATOM   1459 HG21 THR A  95     -11.511  10.302   1.450  1.00 95.61           H  
ATOM   1460 HG22 THR A  95     -11.151  12.035   1.281  1.00 95.61           H  
ATOM   1461 HG23 THR A  95     -12.373  11.275   0.231  1.00 95.61           H  
ATOM   1462  OG1 THR A  95     -14.223  11.027   1.780  1.00 95.61           O  
ATOM   1463  HG1 THR A  95     -14.895  11.158   2.453  1.00 95.61           H  
ATOM   1464  N   ALA A  96     -10.434  10.640   4.434  1.00 94.11           N  
ATOM   1465  H   ALA A  96     -10.698   9.670   4.331  1.00 94.11           H  
ATOM   1466  CA  ALA A  96      -9.103  10.920   4.962  1.00 94.11           C  
ATOM   1467  HA  ALA A  96      -8.646  11.713   4.372  1.00 94.11           H  
ATOM   1468  C   ALA A  96      -8.190   9.686   4.886  1.00 94.11           C  
ATOM   1469  CB  ALA A  96      -9.237  11.409   6.417  1.00 94.11           C  
ATOM   1470  HB1 ALA A  96      -8.257  11.643   6.832  1.00 94.11           H  
ATOM   1471  HB2 ALA A  96      -9.702  10.634   7.027  1.00 94.11           H  
ATOM   1472  HB3 ALA A  96      -9.853  12.307   6.457  1.00 94.11           H  
ATOM   1473  O   ALA A  96      -8.621   8.574   4.580  1.00 94.11           O  
ATOM   1474  N   HIS A  97      -6.914   9.903   5.200  1.00 93.54           N  
ATOM   1475  H   HIS A  97      -6.638  10.844   5.441  1.00 93.54           H  
ATOM   1476  CA  HIS A  97      -5.976   8.836   5.520  1.00 93.54           C  
ATOM   1477  HA  HIS A  97      -6.212   7.946   4.936  1.00 93.54           H  
ATOM   1478  C   HIS A  97      -6.074   8.492   7.014  1.00 93.54           C  
ATOM   1479  CB  HIS A  97      -4.565   9.288   5.142  1.00 93.54           C  
ATOM   1480  HB2 HIS A  97      -4.324  10.207   5.675  1.00 93.54           H  
ATOM   1481  HB3 HIS A  97      -4.526   9.509   4.075  1.00 93.54           H  
ATOM   1482  O   HIS A  97      -5.680   9.291   7.867  1.00 93.54           O  
ATOM   1483  CG  HIS A  97      -3.528   8.251   5.480  1.00 93.54           C  
ATOM   1484  CD2 HIS A  97      -2.827   8.179   6.648  1.00 93.54           C  
ATOM   1485  HD2 HIS A  97      -2.946   8.854   7.483  1.00 93.54           H  
ATOM   1486  ND1 HIS A  97      -3.147   7.180   4.711  1.00 93.54           N  
ATOM   1487  HD1 HIS A  97      -3.513   6.960   3.796  1.00 93.54           H  
ATOM   1488  CE1 HIS A  97      -2.215   6.492   5.392  1.00 93.54           C  
ATOM   1489  HE1 HIS A  97      -1.718   5.602   5.036  1.00 93.54           H  
ATOM   1490  NE2 HIS A  97      -1.962   7.083   6.577  1.00 93.54           N  
ATOM   1491  N   TYR A  98      -6.576   7.303   7.322  1.00 94.48           N  
ATOM   1492  H   TYR A  98      -6.896   6.719   6.562  1.00 94.48           H  
ATOM   1493  CA  TYR A  98      -6.621   6.725   8.661  1.00 94.48           C  
ATOM   1494  HA  TYR A  98      -6.627   7.519   9.407  1.00 94.48           H  
ATOM   1495  C   TYR A  98      -5.377   5.865   8.870  1.00 94.48           C  
ATOM   1496  CB  TYR A  98      -7.912   5.915   8.818  1.00 94.48           C  
ATOM   1497  HB2 TYR A  98      -8.001   5.196   8.004  1.00 94.48           H  
ATOM   1498  HB3 TYR A  98      -7.847   5.351   9.749  1.00 94.48           H  
ATOM   1499  O   TYR A  98      -5.192   4.867   8.175  1.00 94.48           O  
ATOM   1500  CG  TYR A  98      -9.154   6.782   8.853  1.00 94.48           C  
ATOM   1501  CD1 TYR A  98      -9.734   7.105  10.088  1.00 94.48           C  
ATOM   1502  HD1 TYR A  98      -9.312   6.699  10.995  1.00 94.48           H  
ATOM   1503  CD2 TYR A  98      -9.705   7.303   7.668  1.00 94.48           C  
ATOM   1504  HD2 TYR A  98      -9.264   7.057   6.713  1.00 94.48           H  
ATOM   1505  CE1 TYR A  98     -10.855   7.946  10.157  1.00 94.48           C  
ATOM   1506  HE1 TYR A  98     -11.281   8.182  11.121  1.00 94.48           H  
ATOM   1507  CE2 TYR A  98     -10.821   8.158   7.730  1.00 94.48           C  
ATOM   1508  HE2 TYR A  98     -11.246   8.580   6.831  1.00 94.48           H  
ATOM   1509  OH  TYR A  98     -12.452   9.327   9.033  1.00 94.48           O  
ATOM   1510  HH  TYR A  98     -12.790   9.383   9.930  1.00 94.48           H  
ATOM   1511  CZ  TYR A  98     -11.396   8.482   8.972  1.00 94.48           C  
ATOM   1512  N   ALA A  99      -4.513   6.264   9.803  1.00 92.43           N  
ATOM   1513  H   ALA A  99      -4.770   7.016  10.426  1.00 92.43           H  
ATOM   1514  CA  ALA A  99      -3.197   5.655   9.990  1.00 92.43           C  
ATOM   1515  HA  ALA A  99      -2.770   5.417   9.016  1.00 92.43           H  
ATOM   1516  C   ALA A  99      -3.241   4.356  10.806  1.00 92.43           C  
ATOM   1517  CB  ALA A  99      -2.307   6.692  10.681  1.00 92.43           C  
ATOM   1518  HB1 ALA A  99      -2.276   7.605  10.085  1.00 92.43           H  
ATOM   1519  HB2 ALA A  99      -2.705   6.925  11.668  1.00 92.43           H  
ATOM   1520  HB3 ALA A  99      -1.300   6.289  10.794  1.00 92.43           H  
ATOM   1521  O   ALA A  99      -2.309   3.558  10.751  1.00 92.43           O  
ATOM   1522  N   SER A 100      -4.297   4.166  11.596  1.00 92.10           N  
ATOM   1523  H   SER A 100      -4.965   4.919  11.672  1.00 92.10           H  
ATOM   1524  CA  SER A 100      -4.460   3.031  12.496  1.00 92.10           C  
ATOM   1525  HA  SER A 100      -3.878   2.190  12.121  1.00 92.10           H  
ATOM   1526  C   SER A 100      -5.920   2.592  12.603  1.00 92.10           C  
ATOM   1527  CB  SER A 100      -3.916   3.407  13.878  1.00 92.10           C  
ATOM   1528  HB2 SER A 100      -3.891   2.517  14.507  1.00 92.10           H  
ATOM   1529  HB3 SER A 100      -2.900   3.787  13.779  1.00 92.10           H  
ATOM   1530  O   SER A 100      -6.846   3.367  12.353  1.00 92.10           O  
ATOM   1531  OG  SER A 100      -4.733   4.384  14.496  1.00 92.10           O  
ATOM   1532  HG  SER A 100      -4.690   5.193  13.981  1.00 92.10           H  
ATOM   1533  N   MET A 101      -6.133   1.361  13.076  1.00 92.43           N  
ATOM   1534  H   MET A 101      -5.347   0.736  13.187  1.00 92.43           H  
ATOM   1535  CA  MET A 101      -7.470   0.860  13.421  1.00 92.43           C  
ATOM   1536  HA  MET A 101      -8.074   0.837  12.514  1.00 92.43           H  
ATOM   1537  C   MET A 101      -8.176   1.753  14.446  1.00 92.43           C  
ATOM   1538  CB  MET A 101      -7.339  -0.549  14.022  1.00 92.43           C  
ATOM   1539  HB2 MET A 101      -6.541  -1.094  13.517  1.00 92.43           H  
ATOM   1540  HB3 MET A 101      -7.064  -0.482  15.075  1.00 92.43           H  
ATOM   1541  O   MET A 101      -9.388   1.967  14.396  1.00 92.43           O  
ATOM   1542  CG  MET A 101      -8.654  -1.321  13.899  1.00 92.43           C  
ATOM   1543  HG2 MET A 101      -8.547  -2.292  14.382  1.00 92.43           H  
ATOM   1544  HG3 MET A 101      -9.448  -0.774  14.408  1.00 92.43           H  
ATOM   1545  SD  MET A 101      -9.134  -1.576  12.179  1.00 92.43           S  
ATOM   1546  CE  MET A 101      -7.869  -2.797  11.730  1.00 92.43           C  
ATOM   1547  HE1 MET A 101      -8.073  -3.735  12.247  1.00 92.43           H  
ATOM   1548  HE2 MET A 101      -6.870  -2.459  12.007  1.00 92.43           H  
ATOM   1549  HE3 MET A 101      -7.850  -2.960  10.652  1.00 92.43           H  
ATOM   1550  N   LYS A 102      -7.399   2.316  15.377  1.00 92.70           N  
ATOM   1551  H   LYS A 102      -6.404   2.146  15.326  1.00 92.70           H  
ATOM   1552  CA  LYS A 102      -7.900   3.231  16.399  1.00 92.70           C  
ATOM   1553  HA  LYS A 102      -8.694   2.735  16.957  1.00 92.70           H  
ATOM   1554  C   LYS A 102      -8.507   4.488  15.774  1.00 92.70           C  
ATOM   1555  CB  LYS A 102      -6.768   3.561  17.376  1.00 92.70           C  
ATOM   1556  HB2 LYS A 102      -6.341   2.632  17.753  1.00 92.70           H  
ATOM   1557  HB3 LYS A 102      -5.989   4.123  16.860  1.00 92.70           H  
ATOM   1558  O   LYS A 102      -9.536   4.950  16.254  1.00 92.70           O  
ATOM   1559  CG  LYS A 102      -7.293   4.385  18.557  1.00 92.70           C  
ATOM   1560  HG2 LYS A 102      -8.094   3.840  19.056  1.00 92.70           H  
ATOM   1561  HG3 LYS A 102      -7.681   5.337  18.196  1.00 92.70           H  
ATOM   1562  CD  LYS A 102      -6.168   4.664  19.553  1.00 92.70           C  
ATOM   1563  HD2 LYS A 102      -5.360   5.185  19.040  1.00 92.70           H  
ATOM   1564  HD3 LYS A 102      -5.797   3.720  19.954  1.00 92.70           H  
ATOM   1565  CE  LYS A 102      -6.718   5.537  20.682  1.00 92.70           C  
ATOM   1566  HE2 LYS A 102      -7.541   5.007  21.161  1.00 92.70           H  
ATOM   1567  HE3 LYS A 102      -7.124   6.449  20.245  1.00 92.70           H  
ATOM   1568  NZ  LYS A 102      -5.665   5.862  21.673  1.00 92.70           N  
ATOM   1569  HZ1 LYS A 102      -4.907   6.359  21.226  1.00 92.70           H  
ATOM   1570  HZ2 LYS A 102      -5.301   5.015  22.085  1.00 92.70           H  
ATOM   1571  HZ3 LYS A 102      -6.045   6.440  22.409  1.00 92.70           H  
ATOM   1572  N   ASP A 103      -7.923   5.016  14.700  1.00 94.32           N  
ATOM   1573  H   ASP A 103      -7.079   4.591  14.341  1.00 94.32           H  
ATOM   1574  CA  ASP A 103      -8.454   6.208  14.029  1.00 94.32           C  
ATOM   1575  HA  ASP A 103      -8.586   6.996  14.770  1.00 94.32           H  
ATOM   1576  C   ASP A 103      -9.827   5.925  13.399  1.00 94.32           C  
ATOM   1577  CB  ASP A 103      -7.471   6.723  12.964  1.00 94.32           C  
ATOM   1578  HB2 ASP A 103      -7.378   5.981  12.171  1.00 94.32           H  
ATOM   1579  HB3 ASP A 103      -7.881   7.634  12.528  1.00 94.32           H  
ATOM   1580  O   ASP A 103     -10.737   6.748  13.508  1.00 94.32           O  
ATOM   1581  CG  ASP A 103      -6.086   7.050  13.514  1.00 94.32           C  
ATOM   1582  OD1 ASP A 103      -6.000   7.664  14.597  1.00 94.32           O  
ATOM   1583  OD2 ASP A 103      -5.102   6.643  12.852  1.00 94.32           O  
ATOM   1584  N   ILE A 104      -9.992   4.750  12.774  1.00 95.32           N  
ATOM   1585  H   ILE A 104      -9.199   4.126  12.730  1.00 95.32           H  
ATOM   1586  CA  ILE A 104     -11.261   4.307  12.167  1.00 95.32           C  
ATOM   1587  HA  ILE A 104     -11.610   5.072  11.474  1.00 95.32           H  
ATOM   1588  C   ILE A 104     -12.331   4.164  13.250  1.00 95.32           C  
ATOM   1589  CB  ILE A 104     -11.059   2.985  11.382  1.00 95.32           C  
ATOM   1590  HB  ILE A 104     -10.553   2.272  12.034  1.00 95.32           H  
ATOM   1591  O   ILE A 104     -13.384   4.794  13.180  1.00 95.32           O  
ATOM   1592  CG1 ILE A 104     -10.147   3.244  10.161  1.00 95.32           C  
ATOM   1593 HG12 ILE A 104     -10.595   4.010   9.527  1.00 95.32           H  
ATOM   1594 HG13 ILE A 104      -9.186   3.615  10.518  1.00 95.32           H  
ATOM   1595  CG2 ILE A 104     -12.391   2.335  10.951  1.00 95.32           C  
ATOM   1596 HG21 ILE A 104     -12.911   2.956  10.222  1.00 95.32           H  
ATOM   1597 HG22 ILE A 104     -12.205   1.357  10.506  1.00 95.32           H  
ATOM   1598 HG23 ILE A 104     -13.047   2.163  11.804  1.00 95.32           H  
ATOM   1599  CD1 ILE A 104      -9.862   2.005   9.304  1.00 95.32           C  
ATOM   1600 HD11 ILE A 104      -9.542   1.183   9.943  1.00 95.32           H  
ATOM   1601 HD12 ILE A 104     -10.754   1.711   8.751  1.00 95.32           H  
ATOM   1602 HD13 ILE A 104      -9.072   2.235   8.588  1.00 95.32           H  
ATOM   1603  N   THR A 105     -12.038   3.377  14.284  1.00 94.71           N  
ATOM   1604  H   THR A 105     -11.147   2.902  14.278  1.00 94.71           H  
ATOM   1605  CA  THR A 105     -12.981   3.084  15.375  1.00 94.71           C  
ATOM   1606  HA  THR A 105     -13.906   2.705  14.941  1.00 94.71           H  
ATOM   1607  C   THR A 105     -13.355   4.334  16.179  1.00 94.71           C  
ATOM   1608  CB  THR A 105     -12.414   1.996  16.297  1.00 94.71           C  
ATOM   1609  HB  THR A 105     -13.077   1.863  17.152  1.00 94.71           H  
ATOM   1610  O   THR A 105     -14.520   4.504  16.536  1.00 94.71           O  
ATOM   1611  CG2 THR A 105     -12.252   0.664  15.559  1.00 94.71           C  
ATOM   1612 HG21 THR A 105     -11.522   0.735  14.753  1.00 94.71           H  
ATOM   1613 HG22 THR A 105     -11.934  -0.107  16.261  1.00 94.71           H  
ATOM   1614 HG23 THR A 105     -13.202   0.370  15.112  1.00 94.71           H  
ATOM   1615  OG1 THR A 105     -11.130   2.351  16.745  1.00 94.71           O  
ATOM   1616  HG1 THR A 105     -10.531   2.114  16.034  1.00 94.71           H  
ATOM   1617  N   THR A 106     -12.411   5.260  16.387  1.00 95.64           N  
ATOM   1618  H   THR A 106     -11.468   5.039  16.102  1.00 95.64           H  
ATOM   1619  CA  THR A 106     -12.673   6.563  17.025  1.00 95.64           C  
ATOM   1620  HA  THR A 106     -13.165   6.390  17.983  1.00 95.64           H  
ATOM   1621  C   THR A 106     -13.607   7.427  16.179  1.00 95.64           C  
ATOM   1622  CB  THR A 106     -11.369   7.333  17.291  1.00 95.64           C  
ATOM   1623  HB  THR A 106     -10.855   7.517  16.348  1.00 95.64           H  
ATOM   1624  O   THR A 106     -14.517   8.053  16.719  1.00 95.64           O  
ATOM   1625  CG2 THR A 106     -11.589   8.668  18.004  1.00 95.64           C  
ATOM   1626 HG21 THR A 106     -12.154   8.506  18.922  1.00 95.64           H  
ATOM   1627 HG22 THR A 106     -12.136   9.358  17.361  1.00 95.64           H  
ATOM   1628 HG23 THR A 106     -10.623   9.110  18.246  1.00 95.64           H  
ATOM   1629  OG1 THR A 106     -10.518   6.578  18.123  1.00 95.64           O  
ATOM   1630  HG1 THR A 106     -10.181   5.875  17.561  1.00 95.64           H  
ATOM   1631  N   GLU A 107     -13.426   7.462  14.855  1.00 96.74           N  
ATOM   1632  H   GLU A 107     -12.672   6.934  14.438  1.00 96.74           H  
ATOM   1633  CA  GLU A 107     -14.332   8.210  13.978  1.00 96.74           C  
ATOM   1634  HA  GLU A 107     -14.436   9.220  14.376  1.00 96.74           H  
ATOM   1635  C   GLU A 107     -15.738   7.598  13.947  1.00 96.74           C  
ATOM   1636  CB  GLU A 107     -13.745   8.310  12.565  1.00 96.74           C  
ATOM   1637  HB2 GLU A 107     -13.607   7.305  12.166  1.00 96.74           H  
ATOM   1638  HB3 GLU A 107     -12.768   8.789  12.624  1.00 96.74           H  
ATOM   1639  O   GLU A 107     -16.718   8.342  13.955  1.00 96.74           O  
ATOM   1640  CG  GLU A 107     -14.635   9.106  11.589  1.00 96.74           C  
ATOM   1641  HG2 GLU A 107     -14.276   8.921  10.577  1.00 96.74           H  
ATOM   1642  HG3 GLU A 107     -15.655   8.724  11.604  1.00 96.74           H  
ATOM   1643  CD  GLU A 107     -14.653  10.626  11.834  1.00 96.74           C  
ATOM   1644  OE1 GLU A 107     -15.245  11.375  11.024  1.00 96.74           O  
ATOM   1645  OE2 GLU A 107     -14.051  11.152  12.796  1.00 96.74           O  
ATOM   1646  N   MET A 108     -15.855   6.268  13.954  1.00 96.63           N  
ATOM   1647  H   MET A 108     -15.016   5.707  13.913  1.00 96.63           H  
ATOM   1648  CA  MET A 108     -17.156   5.595  14.032  1.00 96.63           C  
ATOM   1649  HA  MET A 108     -17.785   5.946  13.214  1.00 96.63           H  
ATOM   1650  C   MET A 108     -17.884   5.934  15.339  1.00 96.63           C  
ATOM   1651  CB  MET A 108     -16.987   4.079  13.895  1.00 96.63           C  
ATOM   1652  HB2 MET A 108     -17.952   3.608  14.085  1.00 96.63           H  
ATOM   1653  HB3 MET A 108     -16.279   3.718  14.642  1.00 96.63           H  
ATOM   1654  O   MET A 108     -19.044   6.340  15.300  1.00 96.63           O  
ATOM   1655  CG  MET A 108     -16.508   3.658  12.503  1.00 96.63           C  
ATOM   1656  HG2 MET A 108     -15.565   4.158  12.279  1.00 96.63           H  
ATOM   1657  HG3 MET A 108     -17.237   3.973  11.757  1.00 96.63           H  
ATOM   1658  SD  MET A 108     -16.247   1.874  12.352  1.00 96.63           S  
ATOM   1659  CE  MET A 108     -17.968   1.326  12.183  1.00 96.63           C  
ATOM   1660  HE1 MET A 108     -17.998   0.236  12.180  1.00 96.63           H  
ATOM   1661  HE2 MET A 108     -18.570   1.701  13.010  1.00 96.63           H  
ATOM   1662  HE3 MET A 108     -18.379   1.699  11.244  1.00 96.63           H  
ATOM   1663  N   ALA A 109     -17.186   5.862  16.478  1.00 95.68           N  
ATOM   1664  H   ALA A 109     -16.242   5.505  16.447  1.00 95.68           H  
ATOM   1665  CA  ALA A 109     -17.734   6.228  17.785  1.00 95.68           C  
ATOM   1666  HA  ALA A 109     -18.626   5.631  17.976  1.00 95.68           H  
ATOM   1667  C   ALA A 109     -18.153   7.708  17.863  1.00 95.68           C  
ATOM   1668  CB  ALA A 109     -16.679   5.899  18.848  1.00 95.68           C  
ATOM   1669  HB1 ALA A 109     -15.790   6.513  18.701  1.00 95.68           H  
ATOM   1670  HB2 ALA A 109     -17.093   6.091  19.838  1.00 95.68           H  
ATOM   1671  HB3 ALA A 109     -16.406   4.846  18.781  1.00 95.68           H  
ATOM   1672  O   ALA A 109     -19.115   8.054  18.543  1.00 95.68           O  
ATOM   1673  N   ARG A 110     -17.460   8.595  17.133  1.00 95.71           N  
ATOM   1674  H   ARG A 110     -16.642   8.258  16.645  1.00 95.71           H  
ATOM   1675  CA  ARG A 110     -17.817  10.019  17.027  1.00 95.71           C  
ATOM   1676  HA  ARG A 110     -17.967  10.412  18.032  1.00 95.71           H  
ATOM   1677  C   ARG A 110     -19.134  10.243  16.272  1.00 95.71           C  
ATOM   1678  CB  ARG A 110     -16.662  10.766  16.338  1.00 95.71           C  
ATOM   1679  HB2 ARG A 110     -16.639  10.476  15.288  1.00 95.71           H  
ATOM   1680  HB3 ARG A 110     -15.716  10.469  16.792  1.00 95.71           H  
ATOM   1681  O   ARG A 110     -19.802  11.245  16.513  1.00 95.71           O  
ATOM   1682  CG  ARG A 110     -16.783  12.295  16.444  1.00 95.71           C  
ATOM   1683  HG2 ARG A 110     -16.538  12.592  17.464  1.00 95.71           H  
ATOM   1684  HG3 ARG A 110     -17.804  12.620  16.244  1.00 95.71           H  
ATOM   1685  CD  ARG A 110     -15.845  13.023  15.470  1.00 95.71           C  
ATOM   1686  HD2 ARG A 110     -14.825  12.688  15.661  1.00 95.71           H  
ATOM   1687  HD3 ARG A 110     -15.889  14.093  15.672  1.00 95.71           H  
ATOM   1688  NE  ARG A 110     -16.168  12.776  14.048  1.00 95.71           N  
ATOM   1689  HE  ARG A 110     -15.526  12.181  13.545  1.00 95.71           H  
ATOM   1690  NH1 ARG A 110     -18.167  13.919  13.920  1.00 95.71           N  
ATOM   1691 HH11 ARG A 110     -18.168  14.020  14.925  1.00 95.71           H  
ATOM   1692 HH12 ARG A 110     -18.998  14.156  13.396  1.00 95.71           H  
ATOM   1693  NH2 ARG A 110     -17.328  12.922  12.106  1.00 95.71           N  
ATOM   1694 HH21 ARG A 110     -18.180  13.121  11.601  1.00 95.71           H  
ATOM   1695 HH22 ARG A 110     -16.634  12.324  11.682  1.00 95.71           H  
ATOM   1696  CZ  ARG A 110     -17.220  13.207  13.371  1.00 95.71           C  
ATOM   1697  N   LEU A 111     -19.470   9.377  15.316  1.00 95.22           N  
ATOM   1698  H   LEU A 111     -18.879   8.569  15.185  1.00 95.22           H  
ATOM   1699  CA  LEU A 111     -20.638   9.535  14.441  1.00 95.22           C  
ATOM   1700  HA  LEU A 111     -20.858  10.595  14.316  1.00 95.22           H  
ATOM   1701  C   LEU A 111     -21.918   8.914  15.004  1.00 95.22           C  
ATOM   1702  CB  LEU A 111     -20.319   8.919  13.073  1.00 95.22           C  
ATOM   1703  HB2 LEU A 111     -19.883   7.932  13.229  1.00 95.22           H  
ATOM   1704  HB3 LEU A 111     -21.248   8.785  12.518  1.00 95.22           H  
ATOM   1705  O   LEU A 111     -23.003   9.358  14.636  1.00 95.22           O  
ATOM   1706  CG  LEU A 111     -19.366   9.770  12.228  1.00 95.22           C  
ATOM   1707  HG  LEU A 111     -18.494  10.063  12.813  1.00 95.22           H  
ATOM   1708  CD1 LEU A 111     -18.893   8.946  11.041  1.00 95.22           C  
ATOM   1709 HD11 LEU A 111     -18.326   8.088  11.399  1.00 95.22           H  
ATOM   1710 HD12 LEU A 111     -18.238   9.577  10.439  1.00 95.22           H  
ATOM   1711 HD13 LEU A 111     -19.740   8.611  10.442  1.00 95.22           H  
ATOM   1712  CD2 LEU A 111     -20.047  11.035  11.693  1.00 95.22           C  
ATOM   1713 HD21 LEU A 111     -20.983  10.766  11.205  1.00 95.22           H  
ATOM   1714 HD22 LEU A 111     -20.259  11.721  12.513  1.00 95.22           H  
ATOM   1715 HD23 LEU A 111     -19.409  11.520  10.954  1.00 95.22           H  
ATOM   1716  N   ALA A 112     -21.799   7.904  15.863  1.00 93.04           N  
ATOM   1717  H   ALA A 112     -20.876   7.570  16.102  1.00 93.04           H  
ATOM   1718  CA  ALA A 112     -22.932   7.201  16.443  1.00 93.04           C  
ATOM   1719  HA  ALA A 112     -23.828   7.818  16.374  1.00 93.04           H  
ATOM   1720  C   ALA A 112     -22.678   6.904  17.924  1.00 93.04           C  
ATOM   1721  CB  ALA A 112     -23.172   5.928  15.631  1.00 93.04           C  
ATOM   1722  HB1 ALA A 112     -23.525   6.187  14.633  1.00 93.04           H  
ATOM   1723  HB2 ALA A 112     -23.925   5.316  16.129  1.00 93.04           H  
ATOM   1724  HB3 ALA A 112     -22.243   5.364  15.549  1.00 93.04           H  
ATOM   1725  O   ALA A 112     -21.816   6.096  18.277  1.00 93.04           O  
ATOM   1726  N   GLU A 113     -23.458   7.544  18.794  1.00 90.96           N  
ATOM   1727  H   GLU A 113     -24.163   8.183  18.455  1.00 90.96           H  
ATOM   1728  CA  GLU A 113     -23.400   7.294  20.231  1.00 90.96           C  
ATOM   1729  HA  GLU A 113     -22.371   7.451  20.554  1.00 90.96           H  
ATOM   1730  C   GLU A 113     -23.788   5.835  20.529  1.00 90.96           C  
ATOM   1731  CB  GLU A 113     -24.284   8.306  20.972  1.00 90.96           C  
ATOM   1732  HB2 GLU A 113     -24.027   9.306  20.624  1.00 90.96           H  
ATOM   1733  HB3 GLU A 113     -25.331   8.110  20.740  1.00 90.96           H  
ATOM   1734  O   GLU A 113     -24.829   5.336  20.098  1.00 90.96           O  
ATOM   1735  CG  GLU A 113     -24.065   8.243  22.492  1.00 90.96           C  
ATOM   1736  HG2 GLU A 113     -24.345   7.251  22.848  1.00 90.96           H  
ATOM   1737  HG3 GLU A 113     -23.003   8.382  22.693  1.00 90.96           H  
ATOM   1738  CD  GLU A 113     -24.867   9.298  23.272  1.00 90.96           C  
ATOM   1739  OE1 GLU A 113     -24.685   9.335  24.509  1.00 90.96           O  
ATOM   1740  OE2 GLU A 113     -25.637  10.057  22.641  1.00 90.96           O  
ATOM   1741  N   GLY A 114     -22.916   5.126  21.246  1.00 91.84           N  
ATOM   1742  H   GLY A 114     -22.074   5.586  21.562  1.00 91.84           H  
ATOM   1743  CA  GLY A 114     -23.069   3.697  21.521  1.00 91.84           C  
ATOM   1744  HA2 GLY A 114     -24.127   3.439  21.551  1.00 91.84           H  
ATOM   1745  HA3 GLY A 114     -22.647   3.483  22.503  1.00 91.84           H  
ATOM   1746  C   GLY A 114     -22.387   2.773  20.513  1.00 91.84           C  
ATOM   1747  O   GLY A 114     -22.434   1.565  20.716  1.00 91.84           O  
ATOM   1748  N   VAL A 115     -21.717   3.293  19.477  1.00 94.54           N  
ATOM   1749  H   VAL A 115     -21.755   4.289  19.314  1.00 94.54           H  
ATOM   1750  CA  VAL A 115     -20.787   2.498  18.661  1.00 94.54           C  
ATOM   1751  HA  VAL A 115     -21.130   1.463  18.650  1.00 94.54           H  
ATOM   1752  C   VAL A 115     -19.406   2.527  19.300  1.00 94.54           C  
ATOM   1753  CB  VAL A 115     -20.742   2.966  17.196  1.00 94.54           C  
ATOM   1754  HB  VAL A 115     -20.513   4.030  17.147  1.00 94.54           H  
ATOM   1755  O   VAL A 115     -18.794   3.584  19.450  1.00 94.54           O  
ATOM   1756  CG1 VAL A 115     -19.691   2.202  16.376  1.00 94.54           C  
ATOM   1757 HG11 VAL A 115     -18.688   2.446  16.726  1.00 94.54           H  
ATOM   1758 HG12 VAL A 115     -19.766   2.491  15.328  1.00 94.54           H  
ATOM   1759 HG13 VAL A 115     -19.861   1.129  16.465  1.00 94.54           H  
ATOM   1760  CG2 VAL A 115     -22.101   2.705  16.544  1.00 94.54           C  
ATOM   1761 HG21 VAL A 115     -22.353   1.648  16.622  1.00 94.54           H  
ATOM   1762 HG22 VAL A 115     -22.080   2.992  15.493  1.00 94.54           H  
ATOM   1763 HG23 VAL A 115     -22.872   3.288  17.048  1.00 94.54           H  
ATOM   1764  N   LYS A 116     -18.887   1.354  19.656  1.00 95.63           N  
ATOM   1765  H   LYS A 116     -19.451   0.525  19.535  1.00 95.63           H  
ATOM   1766  CA  LYS A 116     -17.531   1.198  20.179  1.00 95.63           C  
ATOM   1767  HA  LYS A 116     -16.924   2.033  19.830  1.00 95.63           H  
ATOM   1768  C   LYS A 116     -16.929  -0.090  19.650  1.00 95.63           C  
ATOM   1769  CB  LYS A 116     -17.576   1.237  21.711  1.00 95.63           C  
ATOM   1770  HB2 LYS A 116     -18.116   0.360  22.069  1.00 95.63           H  
ATOM   1771  HB3 LYS A 116     -18.123   2.125  22.026  1.00 95.63           H  
ATOM   1772  O   LYS A 116     -17.549  -1.146  19.709  1.00 95.63           O  
ATOM   1773  CG  LYS A 116     -16.181   1.270  22.348  1.00 95.63           C  
ATOM   1774  HG2 LYS A 116     -15.661   2.181  22.049  1.00 95.63           H  
ATOM   1775  HG3 LYS A 116     -15.606   0.402  22.025  1.00 95.63           H  
ATOM   1776  CD  LYS A 116     -16.329   1.228  23.869  1.00 95.63           C  
ATOM   1777  HD2 LYS A 116     -16.885   0.326  24.122  1.00 95.63           H  
ATOM   1778  HD3 LYS A 116     -16.893   2.093  24.216  1.00 95.63           H  
ATOM   1779  CE  LYS A 116     -14.959   1.192  24.548  1.00 95.63           C  
ATOM   1780  HE2 LYS A 116     -14.272   0.649  23.900  1.00 95.63           H  
ATOM   1781  HE3 LYS A 116     -14.591   2.210  24.679  1.00 95.63           H  
ATOM   1782  NZ  LYS A 116     -15.061   0.477  25.837  1.00 95.63           N  
ATOM   1783  HZ1 LYS A 116     -15.334  -0.473  25.630  1.00 95.63           H  
ATOM   1784  HZ2 LYS A 116     -14.175   0.411  26.318  1.00 95.63           H  
ATOM   1785  HZ3 LYS A 116     -15.783   0.860  26.430  1.00 95.63           H  
ATOM   1786  N   PHE A 117     -15.705   0.011  19.158  1.00 95.33           N  
ATOM   1787  H   PHE A 117     -15.254   0.915  19.163  1.00 95.33           H  
ATOM   1788  CA  PHE A 117     -14.902  -1.125  18.734  1.00 95.33           C  
ATOM   1789  HA  PHE A 117     -15.414  -2.058  18.971  1.00 95.33           H  
ATOM   1790  C   PHE A 117     -13.585  -1.083  19.500  1.00 95.33           C  
ATOM   1791  CB  PHE A 117     -14.694  -1.061  17.222  1.00 95.33           C  
ATOM   1792  HB2 PHE A 117     -13.902  -1.756  16.942  1.00 95.33           H  
ATOM   1793  HB3 PHE A 117     -14.360  -0.052  16.980  1.00 95.33           H  
ATOM   1794  O   PHE A 117     -12.923  -0.043  19.543  1.00 95.33           O  
ATOM   1795  CG  PHE A 117     -15.924  -1.370  16.395  1.00 95.33           C  
ATOM   1796  CD1 PHE A 117     -16.281  -2.705  16.129  1.00 95.33           C  
ATOM   1797  HD1 PHE A 117     -15.692  -3.515  16.534  1.00 95.33           H  
ATOM   1798  CD2 PHE A 117     -16.711  -0.322  15.880  1.00 95.33           C  
ATOM   1799  HD2 PHE A 117     -16.448   0.707  16.080  1.00 95.33           H  
ATOM   1800  CE1 PHE A 117     -17.407  -2.992  15.339  1.00 95.33           C  
ATOM   1801  HE1 PHE A 117     -17.668  -4.016  15.120  1.00 95.33           H  
ATOM   1802  CE2 PHE A 117     -17.849  -0.612  15.109  1.00 95.33           C  
ATOM   1803  HE2 PHE A 117     -18.463   0.190  14.726  1.00 95.33           H  
ATOM   1804  CZ  PHE A 117     -18.194  -1.945  14.833  1.00 95.33           C  
ATOM   1805  HZ  PHE A 117     -19.065  -2.169  14.235  1.00 95.33           H  
ATOM   1806  N   THR A 118     -13.219  -2.192  20.130  1.00 93.80           N  
ATOM   1807  H   THR A 118     -13.804  -3.013  20.063  1.00 93.80           H  
ATOM   1808  CA  THR A 118     -11.958  -2.345  20.858  1.00 93.80           C  
ATOM   1809  HA  THR A 118     -11.456  -1.379  20.910  1.00 93.80           H  
ATOM   1810  C   THR A 118     -11.042  -3.270  20.073  1.00 93.80           C  
ATOM   1811  CB  THR A 118     -12.189  -2.808  22.310  1.00 93.80           C  
ATOM   1812  HB  THR A 118     -11.227  -3.035  22.771  1.00 93.80           H  
ATOM   1813  O   THR A 118     -11.497  -4.243  19.490  1.00 93.80           O  
ATOM   1814  CG2 THR A 118     -12.863  -1.692  23.108  1.00 93.80           C  
ATOM   1815 HG21 THR A 118     -12.916  -1.985  24.157  1.00 93.80           H  
ATOM   1816 HG22 THR A 118     -12.283  -0.773  23.026  1.00 93.80           H  
ATOM   1817 HG23 THR A 118     -13.873  -1.524  22.734  1.00 93.80           H  
ATOM   1818  OG1 THR A 118     -13.024  -3.937  22.392  1.00 93.80           O  
ATOM   1819  HG1 THR A 118     -13.460  -3.947  23.247  1.00 93.80           H  
ATOM   1820  N   CYS A 119      -9.757  -2.934  19.993  1.00 91.28           N  
ATOM   1821  H   CYS A 119      -9.414  -2.162  20.546  1.00 91.28           H  
ATOM   1822  CA  CYS A 119      -8.755  -3.763  19.328  1.00 91.28           C  
ATOM   1823  HA  CYS A 119      -9.234  -4.563  18.763  1.00 91.28           H  
ATOM   1824  C   CYS A 119      -7.877  -4.396  20.404  1.00 91.28           C  
ATOM   1825  CB  CYS A 119      -7.958  -2.896  18.347  1.00 91.28           C  
ATOM   1826  HB2 CYS A 119      -7.306  -2.227  18.909  1.00 91.28           H  
ATOM   1827  HB3 CYS A 119      -8.644  -2.320  17.726  1.00 91.28           H  
ATOM   1828  O   CYS A 119      -7.412  -3.682  21.301  1.00 91.28           O  
ATOM   1829  SG  CYS A 119      -6.958  -3.966  17.281  1.00 91.28           S  
ATOM   1830  HG  CYS A 119      -6.054  -3.067  16.880  1.00 91.28           H  
ATOM   1831  N   ASP A 120      -7.680  -5.707  20.344  1.00 89.76           N  
ATOM   1832  H   ASP A 120      -8.061  -6.226  19.566  1.00 89.76           H  
ATOM   1833  CA  ASP A 120      -6.763  -6.399  21.241  1.00 89.76           C  
ATOM   1834  HA  ASP A 120      -6.858  -5.936  22.223  1.00 89.76           H  
ATOM   1835  C   ASP A 120      -5.292  -6.206  20.821  1.00 89.76           C  
ATOM   1836  CB  ASP A 120      -7.199  -7.865  21.426  1.00 89.76           C  
ATOM   1837  HB2 ASP A 120      -8.269  -7.891  21.633  1.00 89.76           H  
ATOM   1838  HB3 ASP A 120      -6.692  -8.255  22.308  1.00 89.76           H  
ATOM   1839  O   ASP A 120      -4.969  -5.551  19.827  1.00 89.76           O  
ATOM   1840  CG  ASP A 120      -6.893  -8.806  20.258  1.00 89.76           C  
ATOM   1841  OD1 ASP A 120      -6.178  -8.391  19.323  1.00 89.76           O  
ATOM   1842  OD2 ASP A 120      -7.286  -9.982  20.363  1.00 89.76           O  
ATOM   1843  N   PHE A 121      -4.366  -6.758  21.609  1.00 88.91           N  
ATOM   1844  H   PHE A 121      -4.670  -7.351  22.368  1.00 88.91           H  
ATOM   1845  CA  PHE A 121      -2.930  -6.659  21.327  1.00 88.91           C  
ATOM   1846  HA  PHE A 121      -2.703  -5.621  21.081  1.00 88.91           H  
ATOM   1847  C   PHE A 121      -2.482  -7.501  20.119  1.00 88.91           C  
ATOM   1848  CB  PHE A 121      -2.139  -7.037  22.587  1.00 88.91           C  
ATOM   1849  HB2 PHE A 121      -2.491  -6.435  23.424  1.00 88.91           H  
ATOM   1850  HB3 PHE A 121      -1.092  -6.779  22.425  1.00 88.91           H  
ATOM   1851  O   PHE A 121      -1.359  -7.322  19.650  1.00 88.91           O  
ATOM   1852  CG  PHE A 121      -2.224  -8.507  22.957  1.00 88.91           C  
ATOM   1853  CD1 PHE A 121      -3.286  -8.980  23.751  1.00 88.91           C  
ATOM   1854  HD1 PHE A 121      -4.040  -8.298  24.116  1.00 88.91           H  
ATOM   1855  CD2 PHE A 121      -1.249  -9.409  22.488  1.00 88.91           C  
ATOM   1856  HD2 PHE A 121      -0.443  -9.057  21.862  1.00 88.91           H  
ATOM   1857  CE1 PHE A 121      -3.382 -10.348  24.060  1.00 88.91           C  
ATOM   1858  HE1 PHE A 121      -4.212 -10.714  24.646  1.00 88.91           H  
ATOM   1859  CE2 PHE A 121      -1.332 -10.773  22.820  1.00 88.91           C  
ATOM   1860  HE2 PHE A 121      -0.584 -11.462  22.457  1.00 88.91           H  
ATOM   1861  CZ  PHE A 121      -2.406 -11.245  23.594  1.00 88.91           C  
ATOM   1862  HZ  PHE A 121      -2.484 -12.297  23.823  1.00 88.91           H  
ATOM   1863  N   LEU A 122      -3.330  -8.414  19.634  1.00 89.97           N  
ATOM   1864  H   LEU A 122      -4.278  -8.427  19.984  1.00 89.97           H  
ATOM   1865  CA  LEU A 122      -3.082  -9.258  18.466  1.00 89.97           C  
ATOM   1866  HA  LEU A 122      -2.008  -9.355  18.307  1.00 89.97           H  
ATOM   1867  C   LEU A 122      -3.638  -8.642  17.173  1.00 89.97           C  
ATOM   1868  CB  LEU A 122      -3.679 -10.656  18.717  1.00 89.97           C  
ATOM   1869  HB2 LEU A 122      -3.606 -11.238  17.799  1.00 89.97           H  
ATOM   1870  HB3 LEU A 122      -4.736 -10.537  18.953  1.00 89.97           H  
ATOM   1871  O   LEU A 122      -3.259  -9.084  16.094  1.00 89.97           O  
ATOM   1872  CG  LEU A 122      -3.024 -11.450  19.856  1.00 89.97           C  
ATOM   1873  HG  LEU A 122      -3.093 -10.874  20.779  1.00 89.97           H  
ATOM   1874  CD1 LEU A 122      -3.765 -12.770  20.068  1.00 89.97           C  
ATOM   1875 HD11 LEU A 122      -4.812 -12.559  20.290  1.00 89.97           H  
ATOM   1876 HD12 LEU A 122      -3.330 -13.311  20.909  1.00 89.97           H  
ATOM   1877 HD13 LEU A 122      -3.710 -13.380  19.167  1.00 89.97           H  
ATOM   1878  CD2 LEU A 122      -1.554 -11.771  19.563  1.00 89.97           C  
ATOM   1879 HD21 LEU A 122      -1.160 -12.437  20.331  1.00 89.97           H  
ATOM   1880 HD22 LEU A 122      -1.470 -12.256  18.590  1.00 89.97           H  
ATOM   1881 HD23 LEU A 122      -0.969 -10.851  19.562  1.00 89.97           H  
ATOM   1882  N   GLY A 123      -4.478  -7.607  17.264  1.00 87.79           N  
ATOM   1883  H   GLY A 123      -4.840  -7.392  18.183  1.00 87.79           H  
ATOM   1884  CA  GLY A 123      -5.094  -6.931  16.124  1.00 87.79           C  
ATOM   1885  HA2 GLY A 123      -4.498  -7.100  15.227  1.00 87.79           H  
ATOM   1886  HA3 GLY A 123      -5.107  -5.860  16.328  1.00 87.79           H  
ATOM   1887  C   GLY A 123      -6.530  -7.371  15.820  1.00 87.79           C  
ATOM   1888  O   GLY A 123      -7.085  -6.934  14.810  1.00 87.79           O  
ATOM   1889  N   PHE A 124      -7.143  -8.206  16.664  1.00 93.30           N  
ATOM   1890  H   PHE A 124      -6.673  -8.464  17.521  1.00 93.30           H  
ATOM   1891  CA  PHE A 124      -8.553  -8.563  16.532  1.00 93.30           C  
ATOM   1892  HA  PHE A 124      -8.786  -8.660  15.472  1.00 93.30           H  
ATOM   1893  C   PHE A 124      -9.437  -7.465  17.114  1.00 93.30           C  
ATOM   1894  CB  PHE A 124      -8.873  -9.909  17.184  1.00 93.30           C  
ATOM   1895  HB2 PHE A 124      -8.579  -9.886  18.234  1.00 93.30           H  
ATOM   1896  HB3 PHE A 124      -9.952 -10.059  17.159  1.00 93.30           H  
ATOM   1897  O   PHE A 124      -9.203  -6.949  18.210  1.00 93.30           O  
ATOM   1898  CG  PHE A 124      -8.221 -11.085  16.494  1.00 93.30           C  
ATOM   1899  CD1 PHE A 124      -8.858 -11.703  15.403  1.00 93.30           C  
ATOM   1900  HD1 PHE A 124      -9.818 -11.349  15.057  1.00 93.30           H  
ATOM   1901  CD2 PHE A 124      -6.972 -11.554  16.935  1.00 93.30           C  
ATOM   1902  HD2 PHE A 124      -6.500 -11.080  17.782  1.00 93.30           H  
ATOM   1903  CE1 PHE A 124      -8.247 -12.789  14.755  1.00 93.30           C  
ATOM   1904  HE1 PHE A 124      -8.746 -13.270  13.927  1.00 93.30           H  
ATOM   1905  CE2 PHE A 124      -6.352 -12.633  16.279  1.00 93.30           C  
ATOM   1906  HE2 PHE A 124      -5.389 -12.987  16.617  1.00 93.30           H  
ATOM   1907  CZ  PHE A 124      -6.992 -13.251  15.189  1.00 93.30           C  
ATOM   1908  HZ  PHE A 124      -6.524 -14.084  14.686  1.00 93.30           H  
ATOM   1909  N   VAL A 125     -10.488  -7.125  16.374  1.00 95.15           N  
ATOM   1910  H   VAL A 125     -10.631  -7.597  15.493  1.00 95.15           H  
ATOM   1911  CA  VAL A 125     -11.462  -6.114  16.779  1.00 95.15           C  
ATOM   1912  HA  VAL A 125     -10.993  -5.462  17.516  1.00 95.15           H  
ATOM   1913  C   VAL A 125     -12.668  -6.785  17.431  1.00 95.15           C  
ATOM   1914  CB  VAL A 125     -11.864  -5.231  15.588  1.00 95.15           C  
ATOM   1915  HB  VAL A 125     -12.350  -5.853  14.836  1.00 95.15           H  
ATOM   1916  O   VAL A 125     -13.187  -7.774  16.929  1.00 95.15           O  
ATOM   1917  CG1 VAL A 125     -12.850  -4.143  16.017  1.00 95.15           C  
ATOM   1918 HG11 VAL A 125     -13.090  -3.508  15.164  1.00 95.15           H  
ATOM   1919 HG12 VAL A 125     -12.414  -3.544  16.816  1.00 95.15           H  
ATOM   1920 HG13 VAL A 125     -13.774  -4.606  16.364  1.00 95.15           H  
ATOM   1921  CG2 VAL A 125     -10.644  -4.527  14.970  1.00 95.15           C  
ATOM   1922 HG21 VAL A 125     -10.962  -3.908  14.131  1.00 95.15           H  
ATOM   1923 HG22 VAL A 125     -10.143  -3.912  15.718  1.00 95.15           H  
ATOM   1924 HG23 VAL A 125      -9.941  -5.266  14.587  1.00 95.15           H  
ATOM   1925  N   LYS A 126     -13.165  -6.227  18.530  1.00 95.39           N  
ATOM   1926  H   LYS A 126     -12.657  -5.447  18.923  1.00 95.39           H  
ATOM   1927  CA  LYS A 126     -14.407  -6.628  19.190  1.00 95.39           C  
ATOM   1928  HA  LYS A 126     -14.855  -7.461  18.647  1.00 95.39           H  
ATOM   1929  C   LYS A 126     -15.409  -5.480  19.165  1.00 95.39           C  
ATOM   1930  CB  LYS A 126     -14.070  -7.102  20.606  1.00 95.39           C  
ATOM   1931  HB2 LYS A 126     -13.314  -7.885  20.544  1.00 95.39           H  
ATOM   1932  HB3 LYS A 126     -13.662  -6.269  21.178  1.00 95.39           H  
ATOM   1933  O   LYS A 126     -15.056  -4.341  19.473  1.00 95.39           O  
ATOM   1934  CG  LYS A 126     -15.304  -7.661  21.320  1.00 95.39           C  
ATOM   1935  HG2 LYS A 126     -16.069  -6.888  21.394  1.00 95.39           H  
ATOM   1936  HG3 LYS A 126     -15.702  -8.502  20.752  1.00 95.39           H  
ATOM   1937  CD  LYS A 126     -14.935  -8.120  22.728  1.00 95.39           C  
ATOM   1938  HD2 LYS A 126     -14.176  -8.901  22.669  1.00 95.39           H  
ATOM   1939  HD3 LYS A 126     -14.546  -7.269  23.287  1.00 95.39           H  
ATOM   1940  CE  LYS A 126     -16.195  -8.659  23.403  1.00 95.39           C  
ATOM   1941  HE2 LYS A 126     -16.551  -9.523  22.843  1.00 95.39           H  
ATOM   1942  HE3 LYS A 126     -16.968  -7.891  23.351  1.00 95.39           H  
ATOM   1943  NZ  LYS A 126     -15.927  -9.015  24.813  1.00 95.39           N  
ATOM   1944  HZ1 LYS A 126     -15.618  -8.192  25.310  1.00 95.39           H  
ATOM   1945  HZ2 LYS A 126     -15.211  -9.726  24.860  1.00 95.39           H  
ATOM   1946  HZ3 LYS A 126     -16.775  -9.356  25.244  1.00 95.39           H  
ATOM   1947  N   SER A 127     -16.660  -5.763  18.809  1.00 95.42           N  
ATOM   1948  H   SER A 127     -16.898  -6.716  18.574  1.00 95.42           H  
ATOM   1949  CA  SER A 127     -17.756  -4.801  18.912  1.00 95.42           C  
ATOM   1950  HA  SER A 127     -17.382  -3.818  18.625  1.00 95.42           H  
ATOM   1951  C   SER A 127     -18.243  -4.716  20.363  1.00 95.42           C  
ATOM   1952  CB  SER A 127     -18.895  -5.145  17.937  1.00 95.42           C  
ATOM   1953  HB2 SER A 127     -19.630  -4.340  17.951  1.00 95.42           H  
ATOM   1954  HB3 SER A 127     -18.492  -5.234  16.928  1.00 95.42           H  
ATOM   1955  O   SER A 127     -18.612  -5.705  20.979  1.00 95.42           O  
ATOM   1956  OG  SER A 127     -19.528  -6.355  18.294  1.00 95.42           O  
ATOM   1957  HG  SER A 127     -20.347  -6.477  17.808  1.00 95.42           H  
ATOM   1958  N   GLU A 128     -18.276  -3.519  20.928  1.00 94.21           N  
ATOM   1959  H   GLU A 128     -17.901  -2.742  20.403  1.00 94.21           H  
ATOM   1960  CA  GLU A 128     -18.863  -3.197  22.237  1.00 94.21           C  
ATOM   1961  HA  GLU A 128     -19.315  -4.086  22.678  1.00 94.21           H  
ATOM   1962  C   GLU A 128     -19.996  -2.182  22.028  1.00 94.21           C  
ATOM   1963  CB  GLU A 128     -17.781  -2.685  23.205  1.00 94.21           C  
ATOM   1964  HB2 GLU A 128     -18.263  -2.333  24.117  1.00 94.21           H  
ATOM   1965  HB3 GLU A 128     -17.261  -1.849  22.739  1.00 94.21           H  
ATOM   1966  O   GLU A 128     -20.054  -1.139  22.676  1.00 94.21           O  
ATOM   1967  CG  GLU A 128     -16.755  -3.755  23.602  1.00 94.21           C  
ATOM   1968  HG2 GLU A 128     -16.300  -4.166  22.701  1.00 94.21           H  
ATOM   1969  HG3 GLU A 128     -17.273  -4.565  24.117  1.00 94.21           H  
ATOM   1970  CD  GLU A 128     -15.638  -3.208  24.510  1.00 94.21           C  
ATOM   1971  OE1 GLU A 128     -14.675  -3.972  24.749  1.00 94.21           O  
ATOM   1972  OE2 GLU A 128     -15.679  -2.022  24.937  1.00 94.21           O  
ATOM   1973  N   CYS A 129     -20.842  -2.444  21.028  1.00 93.15           N  
ATOM   1974  H   CYS A 129     -20.766  -3.335  20.557  1.00 93.15           H  
ATOM   1975  CA  CYS A 129     -21.902  -1.533  20.601  1.00 93.15           C  
ATOM   1976  HA  CYS A 129     -21.564  -0.521  20.826  1.00 93.15           H  
ATOM   1977  C   CYS A 129     -23.211  -1.769  21.374  1.00 93.15           C  
ATOM   1978  CB  CYS A 129     -22.095  -1.657  19.082  1.00 93.15           C  
ATOM   1979  HB2 CYS A 129     -22.422  -2.667  18.835  1.00 93.15           H  
ATOM   1980  HB3 CYS A 129     -22.871  -0.967  18.752  1.00 93.15           H  
ATOM   1981  O   CYS A 129     -23.462  -2.888  21.815  1.00 93.15           O  
ATOM   1982  SG  CYS A 129     -20.546  -1.275  18.206  1.00 93.15           S  
ATOM   1983  HG  CYS A 129     -19.716  -1.924  19.028  1.00 93.15           H  
ATOM   1984  N   ASN A 130     -24.072  -0.752  21.498  1.00 93.69           N  
ATOM   1985  H   ASN A 130     -23.785   0.159  21.169  1.00 93.69           H  
ATOM   1986  CA  ASN A 130     -25.389  -0.905  22.145  1.00 93.69           C  
ATOM   1987  HA  ASN A 130     -25.281  -1.561  23.009  1.00 93.69           H  
ATOM   1988  C   ASN A 130     -26.441  -1.559  21.227  1.00 93.69           C  
ATOM   1989  CB  ASN A 130     -25.907   0.459  22.637  1.00 93.69           C  
ATOM   1990  HB2 ASN A 130     -26.912   0.322  23.038  1.00 93.69           H  
ATOM   1991  HB3 ASN A 130     -25.981   1.147  21.795  1.00 93.69           H  
ATOM   1992  O   ASN A 130     -27.399  -2.154  21.716  1.00 93.69           O  
ATOM   1993  CG  ASN A 130     -25.076   1.103  23.729  1.00 93.69           C  
ATOM   1994  ND2 ASN A 130     -25.270   2.381  23.963  1.00 93.69           N  
ATOM   1995 HD21 ASN A 130     -25.950   2.908  23.435  1.00 93.69           H  
ATOM   1996 HD22 ASN A 130     -24.726   2.780  24.715  1.00 93.69           H  
ATOM   1997  OD1 ASN A 130     -24.272   0.490  24.406  1.00 93.69           O  
ATOM   1998  N   ASP A 131     -26.272  -1.436  19.911  1.00 93.75           N  
ATOM   1999  H   ASP A 131     -25.443  -0.958  19.586  1.00 93.75           H  
ATOM   2000  CA  ASP A 131     -27.139  -2.015  18.879  1.00 93.75           C  
ATOM   2001  HA  ASP A 131     -27.672  -2.866  19.302  1.00 93.75           H  
ATOM   2002  C   ASP A 131     -26.278  -2.537  17.710  1.00 93.75           C  
ATOM   2003  CB  ASP A 131     -28.183  -0.960  18.435  1.00 93.75           C  
ATOM   2004  HB2 ASP A 131     -28.472  -0.369  19.305  1.00 93.75           H  
ATOM   2005  HB3 ASP A 131     -27.723  -0.281  17.717  1.00 93.75           H  
ATOM   2006  O   ASP A 131     -25.061  -2.323  17.675  1.00 93.75           O  
ATOM   2007  CG  ASP A 131     -29.479  -1.537  17.830  1.00 93.75           C  
ATOM   2008  OD1 ASP A 131     -29.534  -2.751  17.536  1.00 93.75           O  
ATOM   2009  OD2 ASP A 131     -30.437  -0.757  17.608  1.00 93.75           O  
ATOM   2010  N   THR A 132     -26.895  -3.229  16.754  1.00 94.46           N  
ATOM   2011  H   THR A 132     -27.886  -3.392  16.857  1.00 94.46           H  
ATOM   2012  CA  THR A 132     -26.211  -3.810  15.591  1.00 94.46           C  
ATOM   2013  HA  THR A 132     -25.378  -4.408  15.960  1.00 94.46           H  
ATOM   2014  C   THR A 132     -25.653  -2.714  14.672  1.00 94.46           C  
ATOM   2015  CB  THR A 132     -27.152  -4.752  14.818  1.00 94.46           C  
ATOM   2016  HB  THR A 132     -27.973  -4.157  14.419  1.00 94.46           H  
ATOM   2017  O   THR A 132     -26.351  -1.766  14.292  1.00 94.46           O  
ATOM   2018  CG2 THR A 132     -26.488  -5.489  13.658  1.00 94.46           C  
ATOM   2019 HG21 THR A 132     -26.103  -4.784  12.922  1.00 94.46           H  
ATOM   2020 HG22 THR A 132     -27.226  -6.131  13.177  1.00 94.46           H  
ATOM   2021 HG23 THR A 132     -25.677  -6.113  14.033  1.00 94.46           H  
ATOM   2022  OG1 THR A 132     -27.700  -5.735  15.671  1.00 94.46           O  
ATOM   2023  HG1 THR A 132     -27.258  -6.578  15.546  1.00 94.46           H  
ATOM   2024  N   VAL A 133     -24.390  -2.869  14.267  1.00 95.36           N  
ATOM   2025  H   VAL A 133     -23.891  -3.679  14.608  1.00 95.36           H  
ATOM   2026  CA  VAL A 133     -23.728  -2.038  13.249  1.00 95.36           C  
ATOM   2027  HA  VAL A 133     -24.272  -1.100  13.134  1.00 95.36           H  
ATOM   2028  C   VAL A 133     -23.756  -2.778  11.917  1.00 95.36           C  
ATOM   2029  CB  VAL A 133     -22.279  -1.698  13.653  1.00 95.36           C  
ATOM   2030  HB  VAL A 133     -21.725  -2.623  13.818  1.00 95.36           H  
ATOM   2031  O   VAL A 133     -23.373  -3.937  11.847  1.00 95.36           O  
ATOM   2032  CG1 VAL A 133     -21.561  -0.884  12.567  1.00 95.36           C  
ATOM   2033 HG11 VAL A 133     -20.572  -0.588  12.916  1.00 95.36           H  
ATOM   2034 HG12 VAL A 133     -22.141   0.007  12.327  1.00 95.36           H  
ATOM   2035 HG13 VAL A 133     -21.438  -1.489  11.669  1.00 95.36           H  
ATOM   2036  CG2 VAL A 133     -22.229  -0.869  14.941  1.00 95.36           C  
ATOM   2037 HG21 VAL A 133     -22.679   0.109  14.771  1.00 95.36           H  
ATOM   2038 HG22 VAL A 133     -21.192  -0.734  15.248  1.00 95.36           H  
ATOM   2039 HG23 VAL A 133     -22.758  -1.380  15.745  1.00 95.36           H  
ATOM   2040  N   TYR A 134     -24.170  -2.118  10.842  1.00 95.82           N  
ATOM   2041  H   TYR A 134     -24.425  -1.147  10.949  1.00 95.82           H  
ATOM   2042  CA  TYR A 134     -24.202  -2.702   9.503  1.00 95.82           C  
ATOM   2043  HA  TYR A 134     -24.055  -3.780   9.571  1.00 95.82           H  
ATOM   2044  C   TYR A 134     -23.076  -2.117   8.661  1.00 95.82           C  
ATOM   2045  CB  TYR A 134     -25.565  -2.483   8.849  1.00 95.82           C  
ATOM   2046  HB2 TYR A 134     -25.561  -2.939   7.860  1.00 95.82           H  
ATOM   2047  HB3 TYR A 134     -25.708  -1.412   8.707  1.00 95.82           H  
ATOM   2048  O   TYR A 134     -23.061  -0.915   8.378  1.00 95.82           O  
ATOM   2049  CG  TYR A 134     -26.724  -3.049   9.634  1.00 95.82           C  
ATOM   2050  CD1 TYR A 134     -27.211  -4.330   9.321  1.00 95.82           C  
ATOM   2051  HD1 TYR A 134     -26.787  -4.894   8.504  1.00 95.82           H  
ATOM   2052  CD2 TYR A 134     -27.266  -2.326  10.714  1.00 95.82           C  
ATOM   2053  HD2 TYR A 134     -26.879  -1.350  10.969  1.00 95.82           H  
ATOM   2054  CE1 TYR A 134     -28.221  -4.897  10.114  1.00 95.82           C  
ATOM   2055  HE1 TYR A 134     -28.604  -5.882   9.893  1.00 95.82           H  
ATOM   2056  CE2 TYR A 134     -28.258  -2.905  11.521  1.00 95.82           C  
ATOM   2057  HE2 TYR A 134     -28.636  -2.365  12.377  1.00 95.82           H  
ATOM   2058  OH  TYR A 134     -29.747  -4.727  11.946  1.00 95.82           O  
ATOM   2059  HH  TYR A 134     -29.860  -4.281  12.788  1.00 95.82           H  
ATOM   2060  CZ  TYR A 134     -28.724  -4.199  11.230  1.00 95.82           C  
ATOM   2061  N   LEU A 135     -22.149  -2.977   8.247  1.00 95.95           N  
ATOM   2062  H   LEU A 135     -22.240  -3.945   8.522  1.00 95.95           H  
ATOM   2063  CA  LEU A 135     -20.984  -2.605   7.450  1.00 95.95           C  
ATOM   2064  HA  LEU A 135     -20.804  -1.535   7.549  1.00 95.95           H  
ATOM   2065  C   LEU A 135     -21.235  -2.950   5.974  1.00 95.95           C  
ATOM   2066  CB  LEU A 135     -19.736  -3.310   8.003  1.00 95.95           C  
ATOM   2067  HB2 LEU A 135     -18.879  -3.026   7.392  1.00 95.95           H  
ATOM   2068  HB3 LEU A 135     -19.876  -4.387   7.909  1.00 95.95           H  
ATOM   2069  O   LEU A 135     -21.435  -4.126   5.668  1.00 95.95           O  
ATOM   2070  CG  LEU A 135     -19.429  -2.986   9.477  1.00 95.95           C  
ATOM   2071  HG  LEU A 135     -20.244  -3.344  10.106  1.00 95.95           H  
ATOM   2072  CD1 LEU A 135     -18.155  -3.709   9.897  1.00 95.95           C  
ATOM   2073 HD11 LEU A 135     -18.254  -4.777   9.700  1.00 95.95           H  
ATOM   2074 HD12 LEU A 135     -17.299  -3.312   9.352  1.00 95.95           H  
ATOM   2075 HD13 LEU A 135     -17.995  -3.576  10.967  1.00 95.95           H  
ATOM   2076  CD2 LEU A 135     -19.233  -1.489   9.735  1.00 95.95           C  
ATOM   2077 HD21 LEU A 135     -18.471  -1.085   9.070  1.00 95.95           H  
ATOM   2078 HD22 LEU A 135     -20.174  -0.959   9.584  1.00 95.95           H  
ATOM   2079 HD23 LEU A 135     -18.922  -1.342  10.769  1.00 95.95           H  
ATOM   2080  N   PRO A 136     -21.254  -1.972   5.053  1.00 95.96           N  
ATOM   2081  CA  PRO A 136     -21.538  -2.230   3.646  1.00 95.96           C  
ATOM   2082  HA  PRO A 136     -22.460  -2.807   3.575  1.00 95.96           H  
ATOM   2083  C   PRO A 136     -20.418  -2.992   2.942  1.00 95.96           C  
ATOM   2084  CB  PRO A 136     -21.779  -0.871   2.995  1.00 95.96           C  
ATOM   2085  HB2 PRO A 136     -20.913  -0.550   2.416  1.00 95.96           H  
ATOM   2086  HB3 PRO A 136     -22.673  -0.929   2.374  1.00 95.96           H  
ATOM   2087  O   PRO A 136     -19.257  -2.622   3.058  1.00 95.96           O  
ATOM   2088  CG  PRO A 136     -21.999   0.081   4.163  1.00 95.96           C  
ATOM   2089  HG2 PRO A 136     -21.628   1.080   3.932  1.00 95.96           H  
ATOM   2090  HG3 PRO A 136     -23.056   0.104   4.428  1.00 95.96           H  
ATOM   2091  CD  PRO A 136     -21.210  -0.543   5.299  1.00 95.96           C  
ATOM   2092  HD2 PRO A 136     -20.175  -0.203   5.268  1.00 95.96           H  
ATOM   2093  HD3 PRO A 136     -21.682  -0.269   6.242  1.00 95.96           H  
ATOM   2094  N   VAL A 137     -20.780  -4.017   2.172  1.00 96.50           N  
ATOM   2095  H   VAL A 137     -21.764  -4.245   2.161  1.00 96.50           H  
ATOM   2096  CA  VAL A 137     -19.885  -4.877   1.374  1.00 96.50           C  
ATOM   2097  HA  VAL A 137     -18.848  -4.649   1.619  1.00 96.50           H  
ATOM   2098  C   VAL A 137     -20.057  -4.631  -0.128  1.00 96.50           C  
ATOM   2099  CB  VAL A 137     -20.143  -6.358   1.723  1.00 96.50           C  
ATOM   2100  HB  VAL A 137     -21.188  -6.595   1.523  1.00 96.50           H  
ATOM   2101  O   VAL A 137     -19.125  -4.842  -0.905  1.00 96.50           O  
ATOM   2102  CG1 VAL A 137     -19.268  -7.334   0.925  1.00 96.50           C  
ATOM   2103 HG11 VAL A 137     -19.495  -7.271  -0.139  1.00 96.50           H  
ATOM   2104 HG12 VAL A 137     -19.473  -8.356   1.244  1.00 96.50           H  
ATOM   2105 HG13 VAL A 137     -18.214  -7.114   1.094  1.00 96.50           H  
ATOM   2106  CG2 VAL A 137     -19.860  -6.611   3.206  1.00 96.50           C  
ATOM   2107 HG21 VAL A 137     -20.574  -6.076   3.832  1.00 96.50           H  
ATOM   2108 HG22 VAL A 137     -19.936  -7.678   3.416  1.00 96.50           H  
ATOM   2109 HG23 VAL A 137     -18.852  -6.283   3.457  1.00 96.50           H  
ATOM   2110  N   SER A 138     -21.230  -4.159  -0.558  1.00 95.70           N  
ATOM   2111  H   SER A 138     -21.966  -4.007   0.117  1.00 95.70           H  
ATOM   2112  CA  SER A 138     -21.471  -3.728  -1.938  1.00 95.70           C  
ATOM   2113  HA  SER A 138     -20.532  -3.357  -2.348  1.00 95.70           H  
ATOM   2114  C   SER A 138     -22.481  -2.587  -2.009  1.00 95.70           C  
ATOM   2115  CB  SER A 138     -21.936  -4.898  -2.816  1.00 95.70           C  
ATOM   2116  HB2 SER A 138     -21.926  -4.592  -3.863  1.00 95.70           H  
ATOM   2117  HB3 SER A 138     -21.253  -5.740  -2.700  1.00 95.70           H  
ATOM   2118  O   SER A 138     -23.359  -2.487  -1.149  1.00 95.70           O  
ATOM   2119  OG  SER A 138     -23.247  -5.310  -2.510  1.00 95.70           O  
ATOM   2120  HG  SER A 138     -23.671  -4.637  -1.972  1.00 95.70           H  
ATOM   2121  N   HIS A 139     -22.401  -1.792  -3.072  1.00 95.02           N  
ATOM   2122  H   HIS A 139     -21.669  -1.970  -3.745  1.00 95.02           H  
ATOM   2123  CA  HIS A 139     -23.333  -0.711  -3.383  1.00 95.02           C  
ATOM   2124  HA  HIS A 139     -24.175  -0.733  -2.691  1.00 95.02           H  
ATOM   2125  C   HIS A 139     -23.863  -0.876  -4.812  1.00 95.02           C  
ATOM   2126  CB  HIS A 139     -22.602   0.618  -3.202  1.00 95.02           C  
ATOM   2127  HB2 HIS A 139     -22.258   0.694  -2.171  1.00 95.02           H  
ATOM   2128  HB3 HIS A 139     -21.723   0.628  -3.846  1.00 95.02           H  
ATOM   2129  O   HIS A 139     -23.073  -1.006  -5.746  1.00 95.02           O  
ATOM   2130  CG  HIS A 139     -23.450   1.820  -3.520  1.00 95.02           C  
ATOM   2131  CD2 HIS A 139     -24.612   2.205  -2.907  1.00 95.02           C  
ATOM   2132  HD2 HIS A 139     -25.117   1.684  -2.107  1.00 95.02           H  
ATOM   2133  ND1 HIS A 139     -23.173   2.752  -4.490  1.00 95.02           N  
ATOM   2134  HD1 HIS A 139     -22.328   2.774  -5.044  1.00 95.02           H  
ATOM   2135  CE1 HIS A 139     -24.129   3.692  -4.448  1.00 95.02           C  
ATOM   2136  HE1 HIS A 139     -24.163   4.580  -5.061  1.00 95.02           H  
ATOM   2137  NE2 HIS A 139     -25.029   3.399  -3.503  1.00 95.02           N  
ATOM   2138  N   ASN A 140     -25.186  -0.915  -4.995  1.00 94.05           N  
ATOM   2139  H   ASN A 140     -25.779  -0.765  -4.191  1.00 94.05           H  
ATOM   2140  CA  ASN A 140     -25.848  -1.155  -6.287  1.00 94.05           C  
ATOM   2141  HA  ASN A 140     -26.887  -1.406  -6.069  1.00 94.05           H  
ATOM   2142  C   ASN A 140     -25.297  -2.382  -7.044  1.00 94.05           C  
ATOM   2143  CB  ASN A 140     -25.858   0.149  -7.107  1.00 94.05           C  
ATOM   2144  HB2 ASN A 140     -24.839   0.516  -7.227  1.00 94.05           H  
ATOM   2145  HB3 ASN A 140     -26.275  -0.042  -8.096  1.00 94.05           H  
ATOM   2146  O   ASN A 140     -25.097  -2.352  -8.257  1.00 94.05           O  
ATOM   2147  CG  ASN A 140     -26.723   1.210  -6.455  1.00 94.05           C  
ATOM   2148  ND2 ASN A 140     -26.348   2.463  -6.537  1.00 94.05           N  
ATOM   2149 HD21 ASN A 140     -25.463   2.709  -6.956  1.00 94.05           H  
ATOM   2150 HD22 ASN A 140     -26.894   3.100  -5.975  1.00 94.05           H  
ATOM   2151  OD1 ASN A 140     -27.751   0.923  -5.871  1.00 94.05           O  
ATOM   2152  N   GLY A 141     -25.000  -3.459  -6.309  1.00 91.98           N  
ATOM   2153  H   GLY A 141     -25.186  -3.414  -5.317  1.00 91.98           H  
ATOM   2154  CA  GLY A 141     -24.437  -4.701  -6.854  1.00 91.98           C  
ATOM   2155  HA2 GLY A 141     -24.614  -5.508  -6.144  1.00 91.98           H  
ATOM   2156  HA3 GLY A 141     -24.953  -4.946  -7.783  1.00 91.98           H  
ATOM   2157  C   GLY A 141     -22.932  -4.664  -7.152  1.00 91.98           C  
ATOM   2158  O   GLY A 141     -22.371  -5.685  -7.543  1.00 91.98           O  
ATOM   2159  N   VAL A 142     -22.253  -3.532  -6.942  1.00 93.84           N  
ATOM   2160  H   VAL A 142     -22.757  -2.711  -6.638  1.00 93.84           H  
ATOM   2161  CA  VAL A 142     -20.799  -3.408  -7.110  1.00 93.84           C  
ATOM   2162  HA  VAL A 142     -20.465  -4.153  -7.832  1.00 93.84           H  
ATOM   2163  C   VAL A 142     -20.102  -3.686  -5.780  1.00 93.84           C  
ATOM   2164  CB  VAL A 142     -20.409  -2.028  -7.671  1.00 93.84           C  
ATOM   2165  HB  VAL A 142     -20.679  -1.249  -6.958  1.00 93.84           H  
ATOM   2166  O   VAL A 142     -20.333  -2.989  -4.791  1.00 93.84           O  
ATOM   2167  CG1 VAL A 142     -18.898  -1.950  -7.927  1.00 93.84           C  
ATOM   2168 HG11 VAL A 142     -18.589  -2.738  -8.614  1.00 93.84           H  
ATOM   2169 HG12 VAL A 142     -18.350  -2.051  -6.990  1.00 93.84           H  
ATOM   2170 HG13 VAL A 142     -18.648  -0.980  -8.357  1.00 93.84           H  
ATOM   2171  CG2 VAL A 142     -21.125  -1.745  -9.000  1.00 93.84           C  
ATOM   2172 HG21 VAL A 142     -20.908  -2.534  -9.721  1.00 93.84           H  
ATOM   2173 HG22 VAL A 142     -20.798  -0.786  -9.400  1.00 93.84           H  
ATOM   2174 HG23 VAL A 142     -22.202  -1.693  -8.840  1.00 93.84           H  
ATOM   2175  N   HIS A 143     -19.249  -4.711  -5.749  1.00 94.05           N  
ATOM   2176  H   HIS A 143     -19.112  -5.248  -6.593  1.00 94.05           H  
ATOM   2177  CA  HIS A 143     -18.473  -5.079  -4.564  1.00 94.05           C  
ATOM   2178  HA  HIS A 143     -19.160  -5.203  -3.727  1.00 94.05           H  
ATOM   2179  C   HIS A 143     -17.458  -3.994  -4.178  1.00 94.05           C  
ATOM   2180  CB  HIS A 143     -17.774  -6.423  -4.804  1.00 94.05           C  
ATOM   2181  HB2 HIS A 143     -17.143  -6.344  -5.689  1.00 94.05           H  
ATOM   2182  HB3 HIS A 143     -18.527  -7.189  -4.989  1.00 94.05           H  
ATOM   2183  O   HIS A 143     -16.777  -3.430  -5.035  1.00 94.05           O  
ATOM   2184  CG  HIS A 143     -16.922  -6.858  -3.639  1.00 94.05           C  
ATOM   2185  CD2 HIS A 143     -15.558  -6.980  -3.628  1.00 94.05           C  
ATOM   2186  HD2 HIS A 143     -14.895  -6.798  -4.461  1.00 94.05           H  
ATOM   2187  ND1 HIS A 143     -17.363  -7.149  -2.367  1.00 94.05           N  
ATOM   2188  HD1 HIS A 143     -18.309  -7.073  -2.021  1.00 94.05           H  
ATOM   2189  CE1 HIS A 143     -16.294  -7.460  -1.616  1.00 94.05           C  
ATOM   2190  HE1 HIS A 143     -16.324  -7.724  -0.569  1.00 94.05           H  
ATOM   2191  NE2 HIS A 143     -15.171  -7.367  -2.343  1.00 94.05           N  
ATOM   2192  N   ILE A 144     -17.333  -3.742  -2.874  1.00 95.14           N  
ATOM   2193  H   ILE A 144     -17.906  -4.264  -2.227  1.00 95.14           H  
ATOM   2194  CA  ILE A 144     -16.377  -2.801  -2.293  1.00 95.14           C  
ATOM   2195  HA  ILE A 144     -16.049  -2.106  -3.066  1.00 95.14           H  
ATOM   2196  C   ILE A 144     -15.182  -3.612  -1.758  1.00 95.14           C  
ATOM   2197  CB  ILE A 144     -17.057  -1.956  -1.195  1.00 95.14           C  
ATOM   2198  HB  ILE A 144     -17.410  -2.628  -0.413  1.00 95.14           H  
ATOM   2199  O   ILE A 144     -15.317  -4.255  -0.710  1.00 95.14           O  
ATOM   2200  CG1 ILE A 144     -18.272  -1.170  -1.743  1.00 95.14           C  
ATOM   2201 HG12 ILE A 144     -18.857  -1.789  -2.423  1.00 95.14           H  
ATOM   2202 HG13 ILE A 144     -17.925  -0.305  -2.307  1.00 95.14           H  
ATOM   2203  CG2 ILE A 144     -16.037  -0.972  -0.592  1.00 95.14           C  
ATOM   2204 HG21 ILE A 144     -15.191  -1.504  -0.156  1.00 95.14           H  
ATOM   2205 HG22 ILE A 144     -15.662  -0.300  -1.363  1.00 95.14           H  
ATOM   2206 HG23 ILE A 144     -16.501  -0.379   0.196  1.00 95.14           H  
ATOM   2207  CD1 ILE A 144     -19.226  -0.711  -0.636  1.00 95.14           C  
ATOM   2208 HD11 ILE A 144     -20.059  -0.172  -1.088  1.00 95.14           H  
ATOM   2209 HD12 ILE A 144     -18.716  -0.056   0.070  1.00 95.14           H  
ATOM   2210 HD13 ILE A 144     -19.616  -1.576  -0.100  1.00 95.14           H  
ATOM   2211  N   PRO A 145     -14.018  -3.596  -2.439  1.00 92.51           N  
ATOM   2212  CA  PRO A 145     -12.886  -4.466  -2.101  1.00 92.51           C  
ATOM   2213  HA  PRO A 145     -13.217  -5.504  -2.062  1.00 92.51           H  
ATOM   2214  C   PRO A 145     -12.245  -4.132  -0.745  1.00 92.51           C  
ATOM   2215  CB  PRO A 145     -11.893  -4.299  -3.258  1.00 92.51           C  
ATOM   2216  HB2 PRO A 145     -10.858  -4.392  -2.929  1.00 92.51           H  
ATOM   2217  HB3 PRO A 145     -12.110  -5.036  -4.030  1.00 92.51           H  
ATOM   2218  O   PRO A 145     -11.692  -5.006  -0.091  1.00 92.51           O  
ATOM   2219  CG  PRO A 145     -12.193  -2.901  -3.792  1.00 92.51           C  
ATOM   2220  HG2 PRO A 145     -11.897  -2.789  -4.835  1.00 92.51           H  
ATOM   2221  HG3 PRO A 145     -11.687  -2.169  -3.164  1.00 92.51           H  
ATOM   2222  CD  PRO A 145     -13.704  -2.787  -3.610  1.00 92.51           C  
ATOM   2223  HD2 PRO A 145     -14.213  -3.196  -4.483  1.00 92.51           H  
ATOM   2224  HD3 PRO A 145     -13.978  -1.743  -3.460  1.00 92.51           H  
ATOM   2225  N   ASP A 146     -12.343  -2.880  -0.295  1.00 93.66           N  
ATOM   2226  H   ASP A 146     -12.790  -2.192  -0.885  1.00 93.66           H  
ATOM   2227  CA  ASP A 146     -11.849  -2.384   0.993  1.00 93.66           C  
ATOM   2228  HA  ASP A 146     -11.350  -3.199   1.518  1.00 93.66           H  
ATOM   2229  C   ASP A 146     -12.973  -1.912   1.906  1.00 93.66           C  
ATOM   2230  CB  ASP A 146     -10.819  -1.281   0.783  1.00 93.66           C  
ATOM   2231  HB2 ASP A 146     -10.436  -0.958   1.750  1.00 93.66           H  
ATOM   2232  HB3 ASP A 146      -9.985  -1.748   0.259  1.00 93.66           H  
ATOM   2233  O   ASP A 146     -12.891  -0.846   2.527  1.00 93.66           O  
ATOM   2234  CG  ASP A 146     -11.280  -0.062  -0.017  1.00 93.66           C  
ATOM   2235  OD1 ASP A 146     -12.356  -0.087  -0.652  1.00 93.66           O  
ATOM   2236  OD2 ASP A 146     -10.492   0.907  -0.099  1.00 93.66           O  
ATOM   2237  N   ASN A 147     -14.045  -2.696   1.962  1.00 94.86           N  
ATOM   2238  H   ASN A 147     -14.057  -3.537   1.403  1.00 94.86           H  
ATOM   2239  CA  ASN A 147     -15.147  -2.427   2.866  1.00 94.86           C  
ATOM   2240  HA  ASN A 147     -15.535  -1.435   2.633  1.00 94.86           H  
ATOM   2241  C   ASN A 147     -14.699  -2.404   4.338  1.00 94.86           C  
ATOM   2242  CB  ASN A 147     -16.274  -3.433   2.628  1.00 94.86           C  
ATOM   2243  HB2 ASN A 147     -17.053  -3.234   3.365  1.00 94.86           H  
ATOM   2244  HB3 ASN A 147     -16.688  -3.311   1.627  1.00 94.86           H  
ATOM   2245  O   ASN A 147     -13.687  -2.990   4.731  1.00 94.86           O  
ATOM   2246  CG  ASN A 147     -15.868  -4.867   2.851  1.00 94.86           C  
ATOM   2247  ND2 ASN A 147     -15.771  -5.655   1.811  1.00 94.86           N  
ATOM   2248 HD21 ASN A 147     -15.414  -6.581   1.999  1.00 94.86           H  
ATOM   2249 HD22 ASN A 147     -15.818  -5.277   0.875  1.00 94.86           H  
ATOM   2250  OD1 ASN A 147     -15.626  -5.273   3.972  1.00 94.86           O  
ATOM   2251  N   LEU A 148     -15.492  -1.731   5.175  1.00 95.70           N  
ATOM   2252  H   LEU A 148     -16.318  -1.284   4.804  1.00 95.70           H  
ATOM   2253  CA  LEU A 148     -15.193  -1.590   6.600  1.00 95.70           C  
ATOM   2254  HA  LEU A 148     -14.191  -1.174   6.702  1.00 95.70           H  
ATOM   2255  C   LEU A 148     -15.174  -2.934   7.343  1.00 95.70           C  
ATOM   2256  CB  LEU A 148     -16.202  -0.627   7.248  1.00 95.70           C  
ATOM   2257  HB2 LEU A 148     -16.092  -0.687   8.331  1.00 95.70           H  
ATOM   2258  HB3 LEU A 148     -17.209  -0.963   6.998  1.00 95.70           H  
ATOM   2259  O   LEU A 148     -14.463  -3.043   8.337  1.00 95.70           O  
ATOM   2260  CG  LEU A 148     -16.044   0.847   6.834  1.00 95.70           C  
ATOM   2261  HG  LEU A 148     -16.076   0.922   5.747  1.00 95.70           H  
ATOM   2262  CD1 LEU A 148     -17.200   1.662   7.412  1.00 95.70           C  
ATOM   2263 HD11 LEU A 148     -17.174   1.639   8.501  1.00 95.70           H  
ATOM   2264 HD12 LEU A 148     -17.125   2.694   7.070  1.00 95.70           H  
ATOM   2265 HD13 LEU A 148     -18.147   1.252   7.060  1.00 95.70           H  
ATOM   2266  CD2 LEU A 148     -14.738   1.457   7.349  1.00 95.70           C  
ATOM   2267 HD21 LEU A 148     -14.667   1.338   8.430  1.00 95.70           H  
ATOM   2268 HD22 LEU A 148     -13.884   0.982   6.866  1.00 95.70           H  
ATOM   2269 HD23 LEU A 148     -14.723   2.519   7.105  1.00 95.70           H  
ATOM   2270  N   ALA A 149     -15.902  -3.955   6.875  1.00 95.36           N  
ATOM   2271  H   ALA A 149     -16.383  -3.858   5.992  1.00 95.36           H  
ATOM   2272  CA  ALA A 149     -15.887  -5.275   7.505  1.00 95.36           C  
ATOM   2273  HA  ALA A 149     -16.080  -5.153   8.570  1.00 95.36           H  
ATOM   2274  C   ALA A 149     -14.501  -5.924   7.390  1.00 95.36           C  
ATOM   2275  CB  ALA A 149     -17.011  -6.143   6.929  1.00 95.36           C  
ATOM   2276  HB1 ALA A 149     -16.873  -6.292   5.858  1.00 95.36           H  
ATOM   2277  HB2 ALA A 149     -17.978  -5.671   7.102  1.00 95.36           H  
ATOM   2278  HB3 ALA A 149     -17.003  -7.118   7.417  1.00 95.36           H  
ATOM   2279  O   ALA A 149     -13.930  -6.281   8.417  1.00 95.36           O  
ATOM   2280  N   TYR A 150     -13.900  -5.957   6.194  1.00 94.06           N  
ATOM   2281  H   TYR A 150     -14.425  -5.675   5.379  1.00 94.06           H  
ATOM   2282  CA  TYR A 150     -12.521  -6.425   6.014  1.00 94.06           C  
ATOM   2283  HA  TYR A 150     -12.429  -7.420   6.450  1.00 94.06           H  
ATOM   2284  C   TYR A 150     -11.507  -5.556   6.751  1.00 94.06           C  
ATOM   2285  CB  TYR A 150     -12.156  -6.479   4.524  1.00 94.06           C  
ATOM   2286  HB2 TYR A 150     -11.087  -6.672   4.439  1.00 94.06           H  
ATOM   2287  HB3 TYR A 150     -12.347  -5.501   4.082  1.00 94.06           H  
ATOM   2288  O   TYR A 150     -10.595  -6.084   7.387  1.00 94.06           O  
ATOM   2289  CG  TYR A 150     -12.868  -7.545   3.714  1.00 94.06           C  
ATOM   2290  CD1 TYR A 150     -13.090  -8.831   4.251  1.00 94.06           C  
ATOM   2291  HD1 TYR A 150     -12.766  -9.078   5.250  1.00 94.06           H  
ATOM   2292  CD2 TYR A 150     -13.241  -7.271   2.384  1.00 94.06           C  
ATOM   2293  HD2 TYR A 150     -13.006  -6.313   1.945  1.00 94.06           H  
ATOM   2294  CE1 TYR A 150     -13.720  -9.822   3.479  1.00 94.06           C  
ATOM   2295  HE1 TYR A 150     -13.876 -10.806   3.896  1.00 94.06           H  
ATOM   2296  CE2 TYR A 150     -13.886  -8.256   1.612  1.00 94.06           C  
ATOM   2297  HE2 TYR A 150     -14.144  -8.064   0.582  1.00 94.06           H  
ATOM   2298  OH  TYR A 150     -14.739 -10.486   1.414  1.00 94.06           O  
ATOM   2299  HH  TYR A 150     -14.736 -11.338   1.857  1.00 94.06           H  
ATOM   2300  CZ  TYR A 150     -14.131  -9.530   2.163  1.00 94.06           C  
ATOM   2301  N   LYS A 151     -11.696  -4.230   6.744  1.00 94.81           N  
ATOM   2302  H   LYS A 151     -12.446  -3.851   6.184  1.00 94.81           H  
ATOM   2303  CA  LYS A 151     -10.812  -3.339   7.504  1.00 94.81           C  
ATOM   2304  HA  LYS A 151      -9.787  -3.547   7.198  1.00 94.81           H  
ATOM   2305  C   LYS A 151     -10.836  -3.640   8.996  1.00 94.81           C  
ATOM   2306  CB  LYS A 151     -11.116  -1.862   7.231  1.00 94.81           C  
ATOM   2307  HB2 LYS A 151     -12.170  -1.655   7.421  1.00 94.81           H  
ATOM   2308  HB3 LYS A 151     -10.517  -1.259   7.914  1.00 94.81           H  
ATOM   2309  O   LYS A 151      -9.793  -3.566   9.620  1.00 94.81           O  
ATOM   2310  CG  LYS A 151     -10.747  -1.484   5.792  1.00 94.81           C  
ATOM   2311  HG2 LYS A 151     -11.417  -1.978   5.088  1.00 94.81           H  
ATOM   2312  HG3 LYS A 151      -9.732  -1.829   5.596  1.00 94.81           H  
ATOM   2313  CD  LYS A 151     -10.807   0.031   5.577  1.00 94.81           C  
ATOM   2314  HD2 LYS A 151     -11.827   0.370   5.762  1.00 94.81           H  
ATOM   2315  HD3 LYS A 151     -10.136   0.525   6.279  1.00 94.81           H  
ATOM   2316  CE  LYS A 151     -10.418   0.422   4.146  1.00 94.81           C  
ATOM   2317  HE2 LYS A 151     -11.188   0.039   3.476  1.00 94.81           H  
ATOM   2318  HE3 LYS A 151     -10.422   1.508   4.056  1.00 94.81           H  
ATOM   2319  NZ  LYS A 151      -9.094  -0.119   3.731  1.00 94.81           N  
ATOM   2320  HZ1 LYS A 151      -8.332   0.249   4.282  1.00 94.81           H  
ATOM   2321  HZ2 LYS A 151      -9.071  -1.125   3.819  1.00 94.81           H  
ATOM   2322  HZ3 LYS A 151      -8.914   0.077   2.757  1.00 94.81           H  
ATOM   2323  N   LEU A 152     -11.984  -4.009   9.561  1.00 95.35           N  
ATOM   2324  H   LEU A 152     -12.811  -4.028   8.982  1.00 95.35           H  
ATOM   2325  CA  LEU A 152     -12.125  -4.364  10.975  1.00 95.35           C  
ATOM   2326  HA  LEU A 152     -11.354  -3.850  11.549  1.00 95.35           H  
ATOM   2327  C   LEU A 152     -11.916  -5.867  11.262  1.00 95.35           C  
ATOM   2328  CB  LEU A 152     -13.499  -3.873  11.467  1.00 95.35           C  
ATOM   2329  HB2 LEU A 152     -13.649  -4.227  12.487  1.00 95.35           H  
ATOM   2330  HB3 LEU A 152     -14.255  -4.334  10.831  1.00 95.35           H  
ATOM   2331  O   LEU A 152     -11.924  -6.254  12.424  1.00 95.35           O  
ATOM   2332  CG  LEU A 152     -13.729  -2.348  11.448  1.00 95.35           C  
ATOM   2333  HG  LEU A 152     -13.557  -1.952  10.447  1.00 95.35           H  
ATOM   2334  CD1 LEU A 152     -15.173  -2.044  11.845  1.00 95.35           C  
ATOM   2335 HD11 LEU A 152     -15.846  -2.547  11.151  1.00 95.35           H  
ATOM   2336 HD12 LEU A 152     -15.354  -0.970  11.788  1.00 95.35           H  
ATOM   2337 HD13 LEU A 152     -15.369  -2.392  12.859  1.00 95.35           H  
ATOM   2338  CD2 LEU A 152     -12.820  -1.591  12.413  1.00 95.35           C  
ATOM   2339 HD21 LEU A 152     -13.086  -0.534  12.422  1.00 95.35           H  
ATOM   2340 HD22 LEU A 152     -11.791  -1.689  12.068  1.00 95.35           H  
ATOM   2341 HD23 LEU A 152     -12.911  -2.002  13.419  1.00 95.35           H  
ATOM   2342  N   GLY A 153     -11.720  -6.713  10.244  1.00 94.81           N  
ATOM   2343  H   GLY A 153     -11.722  -6.343   9.304  1.00 94.81           H  
ATOM   2344  CA  GLY A 153     -11.490  -8.157  10.403  1.00 94.81           C  
ATOM   2345  HA2 GLY A 153     -10.876  -8.319  11.289  1.00 94.81           H  
ATOM   2346  HA3 GLY A 153     -10.932  -8.516   9.538  1.00 94.81           H  
ATOM   2347  C   GLY A 153     -12.756  -9.020  10.541  1.00 94.81           C  
ATOM   2348  O   GLY A 153     -12.678 -10.189  10.920  1.00 94.81           O  
ATOM   2349  N   PHE A 154     -13.940  -8.481  10.245  1.00 94.92           N  
ATOM   2350  H   PHE A 154     -13.948  -7.554   9.844  1.00 94.92           H  
ATOM   2351  CA  PHE A 154     -15.189  -9.249  10.254  1.00 94.92           C  
ATOM   2352  HA  PHE A 154     -15.123 -10.004  11.038  1.00 94.92           H  
ATOM   2353  C   PHE A 154     -15.399  -9.994   8.929  1.00 94.92           C  
ATOM   2354  CB  PHE A 154     -16.379  -8.349  10.601  1.00 94.92           C  
ATOM   2355  HB2 PHE A 154     -17.295  -8.927  10.486  1.00 94.92           H  
ATOM   2356  HB3 PHE A 154     -16.422  -7.523   9.890  1.00 94.92           H  
ATOM   2357  O   PHE A 154     -15.120  -9.468   7.848  1.00 94.92           O  
ATOM   2358  CG  PHE A 154     -16.336  -7.805  12.017  1.00 94.92           C  
ATOM   2359  CD1 PHE A 154     -16.679  -8.630  13.105  1.00 94.92           C  
ATOM   2360  HD1 PHE A 154     -16.983  -9.653  12.938  1.00 94.92           H  
ATOM   2361  CD2 PHE A 154     -15.944  -6.476  12.251  1.00 94.92           C  
ATOM   2362  HD2 PHE A 154     -15.690  -5.843  11.414  1.00 94.92           H  
ATOM   2363  CE1 PHE A 154     -16.621  -8.127  14.417  1.00 94.92           C  
ATOM   2364  HE1 PHE A 154     -16.874  -8.765  15.252  1.00 94.92           H  
ATOM   2365  CE2 PHE A 154     -15.872  -5.976  13.564  1.00 94.92           C  
ATOM   2366  HE2 PHE A 154     -15.550  -4.960  13.740  1.00 94.92           H  
ATOM   2367  CZ  PHE A 154     -16.207  -6.805  14.649  1.00 94.92           C  
ATOM   2368  HZ  PHE A 154     -16.137  -6.436  15.662  1.00 94.92           H  
ATOM   2369  N   SER A 155     -15.919 -11.221   9.004  1.00 92.04           N  
ATOM   2370  H   SER A 155     -16.186 -11.608   9.898  1.00 92.04           H  
ATOM   2371  CA  SER A 155     -16.198 -12.030   7.819  1.00 92.04           C  
ATOM   2372  HA  SER A 155     -15.334 -11.948   7.160  1.00 92.04           H  
ATOM   2373  C   SER A 155     -17.413 -11.506   7.048  1.00 92.04           C  
ATOM   2374  CB  SER A 155     -16.327 -13.515   8.180  1.00 92.04           C  
ATOM   2375  HB2 SER A 155     -15.379 -13.847   8.602  1.00 92.04           H  
ATOM   2376  HB3 SER A 155     -16.518 -14.094   7.276  1.00 92.04           H  
ATOM   2377  O   SER A 155     -18.413 -11.073   7.617  1.00 92.04           O  
ATOM   2378  OG  SER A 155     -17.353 -13.765   9.115  1.00 92.04           O  
ATOM   2379  HG  SER A 155     -17.028 -14.483   9.663  1.00 92.04           H  
ATOM   2380  N   CYS A 156     -17.326 -11.549   5.717  1.00 88.11           N  
ATOM   2381  H   CYS A 156     -16.474 -11.904   5.308  1.00 88.11           H  
ATOM   2382  CA  CYS A 156     -18.385 -11.094   4.813  1.00 88.11           C  
ATOM   2383  HA  CYS A 156     -19.050 -10.437   5.374  1.00 88.11           H  
ATOM   2384  C   CYS A 156     -19.274 -12.250   4.330  1.00 88.11           C  
ATOM   2385  CB  CYS A 156     -17.784 -10.267   3.665  1.00 88.11           C  
ATOM   2386  HB2 CYS A 156     -17.034 -10.854   3.134  1.00 88.11           H  
ATOM   2387  HB3 CYS A 156     -18.573 -10.007   2.959  1.00 88.11           H  
ATOM   2388  O   CYS A 156     -19.532 -12.368   3.132  1.00 88.11           O  
ATOM   2389  SG  CYS A 156     -17.048  -8.731   4.288  1.00 88.11           S  
ATOM   2390  HG  CYS A 156     -16.188  -9.260   5.163  1.00 88.11           H  
ATOM   2391  N   ASP A 157     -19.719 -13.119   5.241  1.00 86.93           N  
ATOM   2392  H   ASP A 157     -19.503 -12.955   6.214  1.00 86.93           H  
ATOM   2393  CA  ASP A 157     -20.544 -14.283   4.896  1.00 86.93           C  
ATOM   2394  HA  ASP A 157     -19.976 -14.911   4.209  1.00 86.93           H  
ATOM   2395  C   ASP A 157     -21.842 -13.858   4.193  1.00 86.93           C  
ATOM   2396  CB  ASP A 157     -20.827 -15.123   6.150  1.00 86.93           C  
ATOM   2397  HB2 ASP A 157     -19.877 -15.402   6.605  1.00 86.93           H  
ATOM   2398  HB3 ASP A 157     -21.377 -14.515   6.868  1.00 86.93           H  
ATOM   2399  O   ASP A 157     -22.661 -13.124   4.750  1.00 86.93           O  
ATOM   2400  CG  ASP A 157     -21.629 -16.404   5.873  1.00 86.93           C  
ATOM   2401  OD1 ASP A 157     -22.037 -16.651   4.714  1.00 86.93           O  
ATOM   2402  OD2 ASP A 157     -21.924 -17.113   6.854  1.00 86.93           O  
ATOM   2403  N   VAL A 158     -22.025 -14.345   2.962  1.00 86.20           N  
ATOM   2404  H   VAL A 158     -21.337 -15.006   2.630  1.00 86.20           H  
ATOM   2405  CA  VAL A 158     -23.174 -14.055   2.094  1.00 86.20           C  
ATOM   2406  HA  VAL A 158     -23.203 -12.983   1.894  1.00 86.20           H  
ATOM   2407  C   VAL A 158     -24.496 -14.419   2.772  1.00 86.20           C  
ATOM   2408  CB  VAL A 158     -23.025 -14.790   0.745  1.00 86.20           C  
ATOM   2409  HB  VAL A 158     -23.032 -15.865   0.921  1.00 86.20           H  
ATOM   2410  O   VAL A 158     -25.492 -13.732   2.566  1.00 86.20           O  
ATOM   2411  CG1 VAL A 158     -24.158 -14.450  -0.233  1.00 86.20           C  
ATOM   2412 HG11 VAL A 158     -23.991 -14.948  -1.188  1.00 86.20           H  
ATOM   2413 HG12 VAL A 158     -24.202 -13.372  -0.391  1.00 86.20           H  
ATOM   2414 HG13 VAL A 158     -25.115 -14.788   0.163  1.00 86.20           H  
ATOM   2415  CG2 VAL A 158     -21.704 -14.421   0.048  1.00 86.20           C  
ATOM   2416 HG21 VAL A 158     -21.657 -13.343  -0.110  1.00 86.20           H  
ATOM   2417 HG22 VAL A 158     -20.851 -14.730   0.652  1.00 86.20           H  
ATOM   2418 HG23 VAL A 158     -21.638 -14.928  -0.915  1.00 86.20           H  
ATOM   2419  N   SER A 159     -24.508 -15.444   3.631  1.00 88.08           N  
ATOM   2420  H   SER A 159     -23.636 -15.907   3.846  1.00 88.08           H  
ATOM   2421  CA  SER A 159     -25.723 -15.904   4.315  1.00 88.08           C  
ATOM   2422  HA  SER A 159     -26.497 -16.060   3.564  1.00 88.08           H  
ATOM   2423  C   SER A 159     -26.282 -14.898   5.330  1.00 88.08           C  
ATOM   2424  CB  SER A 159     -25.452 -17.249   4.998  1.00 88.08           C  
ATOM   2425  HB2 SER A 159     -24.951 -17.925   4.305  1.00 88.08           H  
ATOM   2426  HB3 SER A 159     -26.409 -17.689   5.279  1.00 88.08           H  
ATOM   2427  O   SER A 159     -27.479 -14.912   5.617  1.00 88.08           O  
ATOM   2428  OG  SER A 159     -24.675 -17.098   6.169  1.00 88.08           O  
ATOM   2429  HG  SER A 159     -23.740 -17.218   5.988  1.00 88.08           H  
ATOM   2430  N   LYS A 160     -25.434 -14.004   5.856  1.00 88.29           N  
ATOM   2431  H   LYS A 160     -24.472 -14.045   5.549  1.00 88.29           H  
ATOM   2432  CA  LYS A 160     -25.794 -13.029   6.898  1.00 88.29           C  
ATOM   2433  HA  LYS A 160     -26.706 -13.363   7.394  1.00 88.29           H  
ATOM   2434  C   LYS A 160     -26.108 -11.640   6.343  1.00 88.29           C  
ATOM   2435  CB  LYS A 160     -24.673 -12.963   7.950  1.00 88.29           C  
ATOM   2436  HB2 LYS A 160     -23.755 -12.627   7.467  1.00 88.29           H  
ATOM   2437  HB3 LYS A 160     -24.945 -12.231   8.710  1.00 88.29           H  
ATOM   2438  O   LYS A 160     -26.498 -10.757   7.106  1.00 88.29           O  
ATOM   2439  CG  LYS A 160     -24.416 -14.311   8.644  1.00 88.29           C  
ATOM   2440  HG2 LYS A 160     -25.332 -14.661   9.119  1.00 88.29           H  
ATOM   2441  HG3 LYS A 160     -24.095 -15.045   7.904  1.00 88.29           H  
ATOM   2442  CD  LYS A 160     -23.310 -14.169   9.698  1.00 88.29           C  
ATOM   2443  HD2 LYS A 160     -23.649 -13.507  10.494  1.00 88.29           H  
ATOM   2444  HD3 LYS A 160     -22.432 -13.733   9.223  1.00 88.29           H  
ATOM   2445  CE  LYS A 160     -22.936 -15.539  10.277  1.00 88.29           C  
ATOM   2446  HE2 LYS A 160     -23.790 -15.940  10.822  1.00 88.29           H  
ATOM   2447  HE3 LYS A 160     -22.723 -16.209   9.445  1.00 88.29           H  
ATOM   2448  NZ  LYS A 160     -21.742 -15.445  11.159  1.00 88.29           N  
ATOM   2449  HZ1 LYS A 160     -21.468 -16.353  11.504  1.00 88.29           H  
ATOM   2450  HZ2 LYS A 160     -20.949 -15.093  10.642  1.00 88.29           H  
ATOM   2451  HZ3 LYS A 160     -21.899 -14.824  11.940  1.00 88.29           H  
ATOM   2452  N   GLN A 161     -25.910 -11.415   5.045  1.00 92.37           N  
ATOM   2453  H   GLN A 161     -25.663 -12.195   4.452  1.00 92.37           H  
ATOM   2454  CA  GLN A 161     -25.998 -10.082   4.453  1.00 92.37           C  
ATOM   2455  HA  GLN A 161     -25.435  -9.409   5.100  1.00 92.37           H  
ATOM   2456  C   GLN A 161     -27.443  -9.564   4.409  1.00 92.37           C  
ATOM   2457  CB  GLN A 161     -25.330 -10.058   3.072  1.00 92.37           C  
ATOM   2458  HB2 GLN A 161     -25.761 -10.839   2.446  1.00 92.37           H  
ATOM   2459  HB3 GLN A 161     -25.525  -9.089   2.613  1.00 92.37           H  
ATOM   2460  O   GLN A 161     -28.384 -10.290   4.095  1.00 92.37           O  
ATOM   2461  CG  GLN A 161     -23.807 -10.244   3.174  1.00 92.37           C  
ATOM   2462  HG2 GLN A 161     -23.381  -9.400   3.717  1.00 92.37           H  
ATOM   2463  HG3 GLN A 161     -23.596 -11.151   3.740  1.00 92.37           H  
ATOM   2464  CD  GLN A 161     -23.101 -10.357   1.828  1.00 92.37           C  
ATOM   2465  NE2 GLN A 161     -21.831 -10.694   1.798  1.00 92.37           N  
ATOM   2466 HE21 GLN A 161     -21.427 -10.808   0.879  1.00 92.37           H  
ATOM   2467 HE22 GLN A 161     -21.358 -11.035   2.623  1.00 92.37           H  
ATOM   2468  OE1 GLN A 161     -23.661 -10.160   0.768  1.00 92.37           O  
ATOM   2469  N   GLN A 162     -27.620  -8.280   4.719  1.00 92.53           N  
ATOM   2470  H   GLN A 162     -26.798  -7.740   4.946  1.00 92.53           H  
ATOM   2471  CA  GLN A 162     -28.911  -7.594   4.741  1.00 92.53           C  
ATOM   2472  HA  GLN A 162     -29.667  -8.226   4.275  1.00 92.53           H  
ATOM   2473  C   GLN A 162     -28.839  -6.287   3.959  1.00 92.53           C  
ATOM   2474  CB  GLN A 162     -29.348  -7.288   6.180  1.00 92.53           C  
ATOM   2475  HB2 GLN A 162     -30.293  -6.746   6.139  1.00 92.53           H  
ATOM   2476  HB3 GLN A 162     -28.606  -6.644   6.652  1.00 92.53           H  
ATOM   2477  O   GLN A 162     -27.822  -5.594   3.971  1.00 92.53           O  
ATOM   2478  CG  GLN A 162     -29.540  -8.540   7.045  1.00 92.53           C  
ATOM   2479  HG2 GLN A 162     -30.239  -9.218   6.556  1.00 92.53           H  
ATOM   2480  HG3 GLN A 162     -28.585  -9.052   7.155  1.00 92.53           H  
ATOM   2481  CD  GLN A 162     -30.071  -8.208   8.437  1.00 92.53           C  
ATOM   2482  NE2 GLN A 162     -30.070  -9.165   9.336  1.00 92.53           N  
ATOM   2483 HE21 GLN A 162     -29.668 -10.065   9.114  1.00 92.53           H  
ATOM   2484 HE22 GLN A 162     -30.379  -8.934  10.269  1.00 92.53           H  
ATOM   2485  OE1 GLN A 162     -30.503  -7.097   8.738  1.00 92.53           O  
ATOM   2486  N   THR A 163     -29.942  -5.902   3.324  1.00 92.82           N  
ATOM   2487  H   THR A 163     -30.754  -6.503   3.312  1.00 92.82           H  
ATOM   2488  CA  THR A 163     -30.021  -4.640   2.586  1.00 92.82           C  
ATOM   2489  HA  THR A 163     -29.055  -4.482   2.108  1.00 92.82           H  
ATOM   2490  C   THR A 163     -30.299  -3.444   3.505  1.00 92.82           C  
ATOM   2491  CB  THR A 163     -31.054  -4.718   1.461  1.00 92.82           C  
ATOM   2492  HB  THR A 163     -31.156  -3.732   1.009  1.00 92.82           H  
ATOM   2493  O   THR A 163     -31.112  -3.523   4.434  1.00 92.82           O  
ATOM   2494  CG2 THR A 163     -30.641  -5.717   0.380  1.00 92.82           C  
ATOM   2495 HG21 THR A 163     -29.674  -5.431  -0.034  1.00 92.82           H  
ATOM   2496 HG22 THR A 163     -31.380  -5.706  -0.421  1.00 92.82           H  
ATOM   2497 HG23 THR A 163     -30.576  -6.725   0.791  1.00 92.82           H  
ATOM   2498  OG1 THR A 163     -32.299  -5.129   1.982  1.00 92.82           O  
ATOM   2499  HG1 THR A 163     -32.599  -4.465   2.607  1.00 92.82           H  
ATOM   2500  N   ARG A 164     -29.653  -2.307   3.235  1.00 92.91           N  
ATOM   2501  H   ARG A 164     -28.995  -2.331   2.470  1.00 92.91           H  
ATOM   2502  CA  ARG A 164     -29.823  -1.010   3.916  1.00 92.91           C  
ATOM   2503  HA  ARG A 164     -30.780  -0.997   4.437  1.00 92.91           H  
ATOM   2504  C   ARG A 164     -29.889   0.126   2.886  1.00 92.91           C  
ATOM   2505  CB  ARG A 164     -28.675  -0.805   4.931  1.00 92.91           C  
ATOM   2506  HB2 ARG A 164     -27.727  -0.911   4.403  1.00 92.91           H  
ATOM   2507  HB3 ARG A 164     -28.714   0.210   5.324  1.00 92.91           H  
ATOM   2508  O   ARG A 164     -29.652  -0.105   1.703  1.00 92.91           O  
ATOM   2509  CG  ARG A 164     -28.683  -1.783   6.127  1.00 92.91           C  
ATOM   2510  HG2 ARG A 164     -28.713  -2.812   5.769  1.00 92.91           H  
ATOM   2511  HG3 ARG A 164     -27.759  -1.650   6.689  1.00 92.91           H  
ATOM   2512  CD  ARG A 164     -29.868  -1.518   7.072  1.00 92.91           C  
ATOM   2513  HD2 ARG A 164     -29.746  -0.524   7.503  1.00 92.91           H  
ATOM   2514  HD3 ARG A 164     -30.795  -1.516   6.499  1.00 92.91           H  
ATOM   2515  NE  ARG A 164     -29.971  -2.500   8.174  1.00 92.91           N  
ATOM   2516  HE  ARG A 164     -29.393  -2.350   8.988  1.00 92.91           H  
ATOM   2517  NH1 ARG A 164     -31.549  -3.895   7.229  1.00 92.91           N  
ATOM   2518 HH11 ARG A 164     -32.159  -4.692   7.344  1.00 92.91           H  
ATOM   2519 HH12 ARG A 164     -31.371  -3.533   6.303  1.00 92.91           H  
ATOM   2520  NH2 ARG A 164     -30.951  -4.253   9.293  1.00 92.91           N  
ATOM   2521 HH21 ARG A 164     -31.240  -5.214   9.183  1.00 92.91           H  
ATOM   2522 HH22 ARG A 164     -30.429  -4.048  10.133  1.00 92.91           H  
ATOM   2523  CZ  ARG A 164     -30.810  -3.525   8.230  1.00 92.91           C  
ATOM   2524  N   GLY A 165     -30.283   1.329   3.318  1.00 86.34           N  
ATOM   2525  H   GLY A 165     -30.431   1.476   4.306  1.00 86.34           H  
ATOM   2526  CA  GLY A 165     -30.398   2.503   2.441  1.00 86.34           C  
ATOM   2527  HA2 GLY A 165     -29.412   2.782   2.068  1.00 86.34           H  
ATOM   2528  HA3 GLY A 165     -30.794   3.342   3.013  1.00 86.34           H  
ATOM   2529  C   GLY A 165     -31.316   2.260   1.242  1.00 86.34           C  
ATOM   2530  O   GLY A 165     -30.864   2.269   0.107  1.00 86.34           O  
ATOM   2531  N   ASN A 166     -32.591   1.953   1.496  1.00 86.27           N  
ATOM   2532  H   ASN A 166     -32.914   2.023   2.451  1.00 86.27           H  
ATOM   2533  CA  ASN A 166     -33.606   1.689   0.463  1.00 86.27           C  
ATOM   2534  HA  ASN A 166     -34.508   1.365   0.982  1.00 86.27           H  
ATOM   2535  C   ASN A 166     -33.285   0.538  -0.516  1.00 86.27           C  
ATOM   2536  CB  ASN A 166     -33.962   3.004  -0.254  1.00 86.27           C  
ATOM   2537  HB2 ASN A 166     -33.095   3.354  -0.815  1.00 86.27           H  
ATOM   2538  HB3 ASN A 166     -34.764   2.825  -0.970  1.00 86.27           H  
ATOM   2539  O   ASN A 166     -33.917   0.437  -1.563  1.00 86.27           O  
ATOM   2540  CG  ASN A 166     -34.427   4.097   0.687  1.00 86.27           C  
ATOM   2541  ND2 ASN A 166     -34.255   5.338   0.299  1.00 86.27           N  
ATOM   2542 HD21 ASN A 166     -33.793   5.522  -0.580  1.00 86.27           H  
ATOM   2543 HD22 ASN A 166     -34.573   6.069   0.919  1.00 86.27           H  
ATOM   2544  OD1 ASN A 166     -34.932   3.860   1.776  1.00 86.27           O  
ATOM   2545  N   GLY A 167     -32.347  -0.351  -0.169  1.00 88.39           N  
ATOM   2546  H   GLY A 167     -31.769  -0.143   0.632  1.00 88.39           H  
ATOM   2547  CA  GLY A 167     -31.962  -1.493  -1.005  1.00 88.39           C  
ATOM   2548  HA2 GLY A 167     -32.754  -1.716  -1.720  1.00 88.39           H  
ATOM   2549  HA3 GLY A 167     -31.832  -2.371  -0.372  1.00 88.39           H  
ATOM   2550  C   GLY A 167     -30.671  -1.291  -1.801  1.00 88.39           C  
ATOM   2551  O   GLY A 167     -30.234  -2.222  -2.470  1.00 88.39           O  
ATOM   2552  N   GLU A 168     -30.042  -0.119  -1.709  1.00 92.69           N  
ATOM   2553  H   GLU A 168     -30.471   0.630  -1.185  1.00 92.69           H  
ATOM   2554  CA  GLU A 168     -28.819   0.212  -2.454  1.00 92.69           C  
ATOM   2555  HA  GLU A 168     -28.908  -0.124  -3.487  1.00 92.69           H  
ATOM   2556  C   GLU A 168     -27.570  -0.443  -1.849  1.00 92.69           C  
ATOM   2557  CB  GLU A 168     -28.633   1.735  -2.453  1.00 92.69           C  
ATOM   2558  HB2 GLU A 168     -28.536   2.063  -1.418  1.00 92.69           H  
ATOM   2559  HB3 GLU A 168     -27.710   1.980  -2.979  1.00 92.69           H  
ATOM   2560  O   GLU A 168     -26.623  -0.776  -2.564  1.00 92.69           O  
ATOM   2561  CG  GLU A 168     -29.796   2.488  -3.121  1.00 92.69           C  
ATOM   2562  HG2 GLU A 168     -30.741   2.191  -2.665  1.00 92.69           H  
ATOM   2563  HG3 GLU A 168     -29.832   2.204  -4.173  1.00 92.69           H  
ATOM   2564  CD  GLU A 168     -29.669   4.014  -3.000  1.00 92.69           C  
ATOM   2565  OE1 GLU A 168     -30.313   4.706  -3.823  1.00 92.69           O  
ATOM   2566  OE2 GLU A 168     -28.973   4.497  -2.073  1.00 92.69           O  
ATOM   2567  N   TRP A 169     -27.557  -0.642  -0.528  1.00 95.11           N  
ATOM   2568  H   TRP A 169     -28.378  -0.377  -0.002  1.00 95.11           H  
ATOM   2569  CA  TRP A 169     -26.401  -1.145   0.209  1.00 95.11           C  
ATOM   2570  HA  TRP A 169     -25.528  -1.151  -0.444  1.00 95.11           H  
ATOM   2571  C   TRP A 169     -26.643  -2.565   0.690  1.00 95.11           C  
ATOM   2572  CB  TRP A 169     -26.083  -0.217   1.383  1.00 95.11           C  
ATOM   2573  HB2 TRP A 169     -25.230  -0.625   1.925  1.00 95.11           H  
ATOM   2574  HB3 TRP A 169     -26.930  -0.193   2.068  1.00 95.11           H  
ATOM   2575  O   TRP A 169     -27.620  -2.827   1.389  1.00 95.11           O  
ATOM   2576  CG  TRP A 169     -25.750   1.180   0.976  1.00 95.11           C  
ATOM   2577  CD1 TRP A 169     -26.644   2.169   0.759  1.00 95.11           C  
ATOM   2578  HD1 TRP A 169     -27.716   2.061   0.833  1.00 95.11           H  
ATOM   2579  CD2 TRP A 169     -24.451   1.730   0.609  1.00 95.11           C  
ATOM   2580  CE2 TRP A 169     -24.629   3.097   0.243  1.00 95.11           C  
ATOM   2581  CE3 TRP A 169     -23.152   1.195   0.482  1.00 95.11           C  
ATOM   2582  HE3 TRP A 169     -23.000   0.137   0.636  1.00 95.11           H  
ATOM   2583  NE1 TRP A 169     -25.991   3.302   0.319  1.00 95.11           N  
ATOM   2584  HE1 TRP A 169     -26.480   4.082  -0.095  1.00 95.11           H  
ATOM   2585  CH2 TRP A 169     -22.271   3.349  -0.245  1.00 95.11           C  
ATOM   2586  HH2 TRP A 169     -21.439   3.954  -0.572  1.00 95.11           H  
ATOM   2587  CZ2 TRP A 169     -23.562   3.900  -0.182  1.00 95.11           C  
ATOM   2588  HZ2 TRP A 169     -23.744   4.918  -0.492  1.00 95.11           H  
ATOM   2589  CZ3 TRP A 169     -22.065   2.003   0.100  1.00 95.11           C  
ATOM   2590  HZ3 TRP A 169     -21.071   1.585   0.037  1.00 95.11           H  
ATOM   2591  N   LEU A 170     -25.724  -3.469   0.372  1.00 95.35           N  
ATOM   2592  H   LEU A 170     -24.931  -3.163  -0.173  1.00 95.35           H  
ATOM   2593  CA  LEU A 170     -25.680  -4.802   0.963  1.00 95.35           C  
ATOM   2594  HA  LEU A 170     -26.661  -5.057   1.362  1.00 95.35           H  
ATOM   2595  C   LEU A 170     -24.665  -4.780   2.098  1.00 95.35           C  
ATOM   2596  CB  LEU A 170     -25.301  -5.810  -0.122  1.00 95.35           C  
ATOM   2597  HB2 LEU A 170     -25.897  -5.607  -1.012  1.00 95.35           H  
ATOM   2598  HB3 LEU A 170     -24.248  -5.647  -0.353  1.00 95.35           H  
ATOM   2599  O   LEU A 170     -23.495  -4.474   1.866  1.00 95.35           O  
ATOM   2600  CG  LEU A 170     -25.453  -7.291   0.247  1.00 95.35           C  
ATOM   2601  HG  LEU A 170     -24.798  -7.526   1.086  1.00 95.35           H  
ATOM   2602  CD1 LEU A 170     -26.895  -7.654   0.608  1.00 95.35           C  
ATOM   2603 HD11 LEU A 170     -27.178  -7.187   1.551  1.00 95.35           H  
ATOM   2604 HD12 LEU A 170     -26.980  -8.734   0.725  1.00 95.35           H  
ATOM   2605 HD13 LEU A 170     -27.571  -7.331  -0.184  1.00 95.35           H  
ATOM   2606  CD2 LEU A 170     -25.029  -8.106  -0.973  1.00 95.35           C  
ATOM   2607 HD21 LEU A 170     -23.959  -7.989  -1.140  1.00 95.35           H  
ATOM   2608 HD22 LEU A 170     -25.572  -7.779  -1.860  1.00 95.35           H  
ATOM   2609 HD23 LEU A 170     -25.244  -9.163  -0.812  1.00 95.35           H  
ATOM   2610  N   CYS A 171     -25.106  -5.080   3.313  1.00 95.61           N  
ATOM   2611  H   CYS A 171     -26.080  -5.320   3.433  1.00 95.61           H  
ATOM   2612  CA  CYS A 171     -24.306  -4.926   4.518  1.00 95.61           C  
ATOM   2613  HA  CYS A 171     -23.288  -4.649   4.242  1.00 95.61           H  
ATOM   2614  C   CYS A 171     -24.216  -6.224   5.314  1.00 95.61           C  
ATOM   2615  CB  CYS A 171     -24.900  -3.817   5.396  1.00 95.61           C  
ATOM   2616  HB2 CYS A 171     -25.889  -4.128   5.731  1.00 95.61           H  
ATOM   2617  HB3 CYS A 171     -24.249  -3.687   6.261  1.00 95.61           H  
ATOM   2618  O   CYS A 171     -25.141  -7.032   5.309  1.00 95.61           O  
ATOM   2619  SG  CYS A 171     -25.038  -2.233   4.517  1.00 95.61           S  
ATOM   2620  HG  CYS A 171     -25.498  -1.502   5.536  1.00 95.61           H  
ATOM   2621  N   VAL A 172     -23.135  -6.376   6.072  1.00 95.19           N  
ATOM   2622  H   VAL A 172     -22.411  -5.673   6.022  1.00 95.19           H  
ATOM   2623  CA  VAL A 172     -22.987  -7.425   7.083  1.00 95.19           C  
ATOM   2624  HA  VAL A 172     -23.635  -8.262   6.822  1.00 95.19           H  
ATOM   2625  C   VAL A 172     -23.384  -6.846   8.445  1.00 95.19           C  
ATOM   2626  CB  VAL A 172     -21.552  -7.970   7.099  1.00 95.19           C  
ATOM   2627  HB  VAL A 172     -20.861  -7.144   7.265  1.00 95.19           H  
ATOM   2628  O   VAL A 172     -22.830  -5.811   8.834  1.00 95.19           O  
ATOM   2629  CG1 VAL A 172     -21.347  -9.020   8.196  1.00 95.19           C  
ATOM   2630 HG11 VAL A 172     -20.326  -9.399   8.153  1.00 95.19           H  
ATOM   2631 HG12 VAL A 172     -21.497  -8.579   9.181  1.00 95.19           H  
ATOM   2632 HG13 VAL A 172     -22.041  -9.851   8.068  1.00 95.19           H  
ATOM   2633  CG2 VAL A 172     -21.219  -8.632   5.758  1.00 95.19           C  
ATOM   2634 HG21 VAL A 172     -21.672  -9.621   5.694  1.00 95.19           H  
ATOM   2635 HG22 VAL A 172     -21.577  -8.029   4.924  1.00 95.19           H  
ATOM   2636 HG23 VAL A 172     -20.135  -8.710   5.682  1.00 95.19           H  
ATOM   2637  N   PRO A 173     -24.349  -7.454   9.159  1.00 94.99           N  
ATOM   2638  CA  PRO A 173     -24.692  -7.067  10.521  1.00 94.99           C  
ATOM   2639  HA  PRO A 173     -24.806  -5.986  10.598  1.00 94.99           H  
ATOM   2640  C   PRO A 173     -23.618  -7.539  11.507  1.00 94.99           C  
ATOM   2641  CB  PRO A 173     -26.035  -7.744  10.805  1.00 94.99           C  
ATOM   2642  HB2 PRO A 173     -26.847  -7.102  10.464  1.00 94.99           H  
ATOM   2643  HB3 PRO A 173     -26.161  -7.986  11.861  1.00 94.99           H  
ATOM   2644  O   PRO A 173     -23.242  -8.709  11.510  1.00 94.99           O  
ATOM   2645  CG  PRO A 173     -26.002  -9.000   9.940  1.00 94.99           C  
ATOM   2646  HG2 PRO A 173     -25.492  -9.803  10.472  1.00 94.99           H  
ATOM   2647  HG3 PRO A 173     -27.004  -9.317   9.648  1.00 94.99           H  
ATOM   2648  CD  PRO A 173     -25.171  -8.578   8.730  1.00 94.99           C  
ATOM   2649  HD2 PRO A 173     -25.831  -8.259   7.923  1.00 94.99           H  
ATOM   2650  HD3 PRO A 173     -24.555  -9.417   8.405  1.00 94.99           H  
ATOM   2651  N   ILE A 174     -23.158  -6.631  12.363  1.00 94.97           N  
ATOM   2652  H   ILE A 174     -23.464  -5.676  12.247  1.00 94.97           H  
ATOM   2653  CA  ILE A 174     -22.256  -6.899  13.480  1.00 94.97           C  
ATOM   2654  HA  ILE A 174     -21.950  -7.945  13.457  1.00 94.97           H  
ATOM   2655  C   ILE A 174     -23.026  -6.654  14.770  1.00 94.97           C  
ATOM   2656  CB  ILE A 174     -20.985  -6.027  13.409  1.00 94.97           C  
ATOM   2657  HB  ILE A 174     -21.268  -4.988  13.580  1.00 94.97           H  
ATOM   2658  O   ILE A 174     -23.298  -5.507  15.139  1.00 94.97           O  
ATOM   2659  CG1 ILE A 174     -20.277  -6.066  12.037  1.00 94.97           C  
ATOM   2660 HG12 ILE A 174     -19.380  -5.451  12.095  1.00 94.97           H  
ATOM   2661 HG13 ILE A 174     -20.927  -5.616  11.286  1.00 94.97           H  
ATOM   2662  CG2 ILE A 174     -20.016  -6.437  14.533  1.00 94.97           C  
ATOM   2663 HG21 ILE A 174     -20.460  -6.224  15.505  1.00 94.97           H  
ATOM   2664 HG22 ILE A 174     -19.793  -7.503  14.476  1.00 94.97           H  
ATOM   2665 HG23 ILE A 174     -19.084  -5.879  14.443  1.00 94.97           H  
ATOM   2666  CD1 ILE A 174     -19.870  -7.461  11.548  1.00 94.97           C  
ATOM   2667 HD11 ILE A 174     -19.201  -7.935  12.267  1.00 94.97           H  
ATOM   2668 HD12 ILE A 174     -20.746  -8.094  11.409  1.00 94.97           H  
ATOM   2669 HD13 ILE A 174     -19.354  -7.368  10.592  1.00 94.97           H  
ATOM   2670  N   ASP A 175     -23.388  -7.739  15.444  1.00 93.37           N  
ATOM   2671  H   ASP A 175     -23.175  -8.652  15.069  1.00 93.37           H  
ATOM   2672  CA  ASP A 175     -24.127  -7.669  16.696  1.00 93.37           C  
ATOM   2673  HA  ASP A 175     -24.922  -6.935  16.564  1.00 93.37           H  
ATOM   2674  C   ASP A 175     -23.232  -7.192  17.851  1.00 93.37           C  
ATOM   2675  CB  ASP A 175     -24.784  -9.024  16.993  1.00 93.37           C  
ATOM   2676  HB2 ASP A 175     -25.218  -9.007  17.993  1.00 93.37           H  
ATOM   2677  HB3 ASP A 175     -24.026  -9.807  16.968  1.00 93.37           H  
ATOM   2678  O   ASP A 175     -22.001  -7.331  17.790  1.00 93.37           O  
ATOM   2679  CG  ASP A 175     -25.900  -9.339  15.993  1.00 93.37           C  
ATOM   2680  OD1 ASP A 175     -26.641  -8.389  15.630  1.00 93.37           O  
ATOM   2681  OD2 ASP A 175     -26.000 -10.520  15.597  1.00 93.37           O  
ATOM   2682  N   PRO A 176     -23.822  -6.635  18.921  1.00 93.90           N  
ATOM   2683  CA  PRO A 176     -23.108  -6.312  20.151  1.00 93.90           C  
ATOM   2684  HA  PRO A 176     -22.477  -5.441  19.977  1.00 93.90           H  
ATOM   2685  C   PRO A 176     -22.266  -7.480  20.683  1.00 93.90           C  
ATOM   2686  CB  PRO A 176     -24.214  -5.956  21.147  1.00 93.90           C  
ATOM   2687  HB2 PRO A 176     -24.616  -6.862  21.601  1.00 93.90           H  
ATOM   2688  HB3 PRO A 176     -23.865  -5.283  21.930  1.00 93.90           H  
ATOM   2689  O   PRO A 176     -22.730  -8.616  20.723  1.00 93.90           O  
ATOM   2690  CG  PRO A 176     -25.289  -5.337  20.257  1.00 93.90           C  
ATOM   2691  HG2 PRO A 176     -26.273  -5.356  20.725  1.00 93.90           H  
ATOM   2692  HG3 PRO A 176     -25.007  -4.320  19.984  1.00 93.90           H  
ATOM   2693  CD  PRO A 176     -25.223  -6.239  19.029  1.00 93.90           C  
ATOM   2694  HD2 PRO A 176     -25.846  -7.120  19.184  1.00 93.90           H  
ATOM   2695  HD3 PRO A 176     -25.558  -5.687  18.151  1.00 93.90           H  
ATOM   2696  N   ASN A 177     -21.060  -7.194  21.180  1.00 93.68           N  
ATOM   2697  H   ASN A 177     -20.694  -6.260  21.060  1.00 93.68           H  
ATOM   2698  CA  ASN A 177     -20.148  -8.168  21.798  1.00 93.68           C  
ATOM   2699  HA  ASN A 177     -19.251  -7.620  22.086  1.00 93.68           H  
ATOM   2700  C   ASN A 177     -19.613  -9.259  20.856  1.00 93.68           C  
ATOM   2701  CB  ASN A 177     -20.732  -8.690  23.119  1.00 93.68           C  
ATOM   2702  HB2 ASN A 177     -21.633  -9.273  22.926  1.00 93.68           H  
ATOM   2703  HB3 ASN A 177     -20.009  -9.348  23.603  1.00 93.68           H  
ATOM   2704  O   ASN A 177     -19.161 -10.305  21.326  1.00 93.68           O  
ATOM   2705  CG  ASN A 177     -21.032  -7.554  24.070  1.00 93.68           C  
ATOM   2706  ND2 ASN A 177     -22.280  -7.349  24.417  1.00 93.68           N  
ATOM   2707 HD21 ASN A 177     -23.011  -7.897  23.986  1.00 93.68           H  
ATOM   2708 HD22 ASN A 177     -22.464  -6.538  24.990  1.00 93.68           H  
ATOM   2709  OD1 ASN A 177     -20.143  -6.840  24.506  1.00 93.68           O  
ATOM   2710  N   THR A 178     -19.601  -8.996  19.551  1.00 94.35           N  
ATOM   2711  H   THR A 178     -19.911  -8.084  19.249  1.00 94.35           H  
ATOM   2712  CA  THR A 178     -19.057  -9.896  18.528  1.00 94.35           C  
ATOM   2713  HA  THR A 178     -19.167 -10.924  18.872  1.00 94.35           H  
ATOM   2714  C   THR A 178     -17.575  -9.612  18.298  1.00 94.35           C  
ATOM   2715  CB  THR A 178     -19.833  -9.771  17.209  1.00 94.35           C  
ATOM   2716  HB  THR A 178     -19.686  -8.778  16.785  1.00 94.35           H  
ATOM   2717  O   THR A 178     -17.177  -8.465  18.091  1.00 94.35           O  
ATOM   2718  CG2 THR A 178     -19.417 -10.824  16.182  1.00 94.35           C  
ATOM   2719 HG21 THR A 178     -19.527 -11.823  16.604  1.00 94.35           H  
ATOM   2720 HG22 THR A 178     -18.383 -10.670  15.874  1.00 94.35           H  
ATOM   2721 HG23 THR A 178     -20.053 -10.740  15.301  1.00 94.35           H  
ATOM   2722  OG1 THR A 178     -21.205  -9.973  17.441  1.00 94.35           O  
ATOM   2723  HG1 THR A 178     -21.575  -9.128  17.707  1.00 94.35           H  
ATOM   2724  N   SER A 179     -16.746 -10.653  18.303  1.00 94.67           N  
ATOM   2725  H   SER A 179     -17.126 -11.579  18.442  1.00 94.67           H  
ATOM   2726  CA  SER A 179     -15.326 -10.551  17.949  1.00 94.67           C  
ATOM   2727  HA  SER A 179     -14.972  -9.539  18.146  1.00 94.67           H  
ATOM   2728  C   SER A 179     -15.105 -10.839  16.464  1.00 94.67           C  
ATOM   2729  CB  SER A 179     -14.474 -11.495  18.796  1.00 94.67           C  
ATOM   2730  HB2 SER A 179     -14.814 -12.520  18.650  1.00 94.67           H  
ATOM   2731  HB3 SER A 179     -13.438 -11.422  18.466  1.00 94.67           H  
ATOM   2732  O   SER A 179     -15.778 -11.691  15.887  1.00 94.67           O  
ATOM   2733  OG  SER A 179     -14.544 -11.159  20.174  1.00 94.67           O  
ATOM   2734  HG  SER A 179     -13.853 -11.665  20.608  1.00 94.67           H  
ATOM   2735  N   ALA A 180     -14.150 -10.138  15.861  1.00 94.62           N  
ATOM   2736  H   ALA A 180     -13.681  -9.412  16.383  1.00 94.62           H  
ATOM   2737  CA  ALA A 180     -13.662 -10.376  14.513  1.00 94.62           C  
ATOM   2738  HA  ALA A 180     -14.495 -10.308  13.814  1.00 94.62           H  
ATOM   2739  C   ALA A 180     -13.039 -11.776  14.392  1.00 94.62           C  
ATOM   2740  CB  ALA A 180     -12.649  -9.273  14.180  1.00 94.62           C  
ATOM   2741  HB1 ALA A 180     -12.167  -9.475  13.224  1.00 94.62           H  
ATOM   2742  HB2 ALA A 180     -13.150  -8.306  14.134  1.00 94.62           H  
ATOM   2743  HB3 ALA A 180     -11.870  -9.248  14.942  1.00 94.62           H  
ATOM   2744  O   ALA A 180     -12.361 -12.249  15.304  1.00 94.62           O  
ATOM   2745  N   GLU A 181     -13.268 -12.424  13.252  1.00 91.75           N  
ATOM   2746  H   GLU A 181     -13.802 -11.955  12.534  1.00 91.75           H  
ATOM   2747  CA  GLU A 181     -12.721 -13.752  12.939  1.00 91.75           C  
ATOM   2748  HA  GLU A 181     -12.617 -14.336  13.853  1.00 91.75           H  
ATOM   2749  C   GLU A 181     -11.324 -13.653  12.303  1.00 91.75           C  
ATOM   2750  CB  GLU A 181     -13.695 -14.487  11.996  1.00 91.75           C  
ATOM   2751  HB2 GLU A 181     -13.233 -15.417  11.666  1.00 91.75           H  
ATOM   2752  HB3 GLU A 181     -13.862 -13.858  11.121  1.00 91.75           H  
ATOM   2753  O   GLU A 181     -10.548 -14.605  12.351  1.00 91.75           O  
ATOM   2754  CG  GLU A 181     -15.052 -14.822  12.651  1.00 91.75           C  
ATOM   2755  HG2 GLU A 181     -14.886 -15.557  13.438  1.00 91.75           H  
ATOM   2756  HG3 GLU A 181     -15.454 -13.921  13.115  1.00 91.75           H  
ATOM   2757  CD  GLU A 181     -16.107 -15.359  11.663  1.00 91.75           C  
ATOM   2758  OE1 GLU A 181     -17.289 -15.487  12.061  1.00 91.75           O  
ATOM   2759  OE2 GLU A 181     -15.790 -15.568  10.470  1.00 91.75           O  
ATOM   2760  N   LEU A 182     -10.999 -12.495  11.717  1.00 93.61           N  
ATOM   2761  H   LEU A 182     -11.666 -11.738  11.763  1.00 93.61           H  
ATOM   2762  CA  LEU A 182      -9.759 -12.214  10.999  1.00 93.61           C  
ATOM   2763  HA  LEU A 182      -9.084 -13.065  11.091  1.00 93.61           H  
ATOM   2764  C   LEU A 182      -9.045 -10.997  11.600  1.00 93.61           C  
ATOM   2765  CB  LEU A 182     -10.075 -11.988   9.504  1.00 93.61           C  
ATOM   2766  HB2 LEU A 182      -9.146 -11.777   8.974  1.00 93.61           H  
ATOM   2767  HB3 LEU A 182     -10.703 -11.101   9.420  1.00 93.61           H  
ATOM   2768  O   LEU A 182      -9.637 -10.185  12.312  1.00 93.61           O  
ATOM   2769  CG  LEU A 182     -10.788 -13.159   8.799  1.00 93.61           C  
ATOM   2770  HG  LEU A 182     -11.704 -13.415   9.332  1.00 93.61           H  
ATOM   2771  CD1 LEU A 182     -11.182 -12.742   7.380  1.00 93.61           C  
ATOM   2772 HD11 LEU A 182     -11.843 -11.877   7.425  1.00 93.61           H  
ATOM   2773 HD12 LEU A 182     -11.707 -13.564   6.892  1.00 93.61           H  
ATOM   2774 HD13 LEU A 182     -10.291 -12.491   6.804  1.00 93.61           H  
ATOM   2775  CD2 LEU A 182      -9.899 -14.401   8.710  1.00 93.61           C  
ATOM   2776 HD21 LEU A 182      -9.683 -14.773   9.711  1.00 93.61           H  
ATOM   2777 HD22 LEU A 182     -10.418 -15.186   8.160  1.00 93.61           H  
ATOM   2778 HD23 LEU A 182      -8.966 -14.162   8.200  1.00 93.61           H  
ATOM   2779  N   LEU A 183      -7.763 -10.849  11.271  1.00 92.77           N  
ATOM   2780  H   LEU A 183      -7.349 -11.520  10.639  1.00 92.77           H  
ATOM   2781  CA  LEU A 183      -7.018  -9.627  11.563  1.00 92.77           C  
ATOM   2782  HA  LEU A 183      -7.186  -9.345  12.602  1.00 92.77           H  
ATOM   2783  C   LEU A 183      -7.538  -8.491  10.679  1.00 92.77           C  
ATOM   2784  CB  LEU A 183      -5.516  -9.859  11.331  1.00 92.77           C  
ATOM   2785  HB2 LEU A 183      -5.372 -10.185  10.301  1.00 92.77           H  
ATOM   2786  HB3 LEU A 183      -4.997  -8.908  11.452  1.00 92.77           H  
ATOM   2787  O   LEU A 183      -7.683  -8.660   9.468  1.00 92.77           O  
ATOM   2788  CG  LEU A 183      -4.882 -10.892  12.278  1.00 92.77           C  
ATOM   2789  HG  LEU A 183      -5.402 -11.845  12.191  1.00 92.77           H  
ATOM   2790  CD1 LEU A 183      -3.420 -11.110  11.885  1.00 92.77           C  
ATOM   2791 HD11 LEU A 183      -2.867 -10.176  11.982  1.00 92.77           H  
ATOM   2792 HD12 LEU A 183      -2.976 -11.861  12.537  1.00 92.77           H  
ATOM   2793 HD13 LEU A 183      -3.366 -11.460  10.854  1.00 92.77           H  
ATOM   2794  CD2 LEU A 183      -4.931 -10.427  13.732  1.00 92.77           C  
ATOM   2795 HD21 LEU A 183      -5.961 -10.408  14.090  1.00 92.77           H  
ATOM   2796 HD22 LEU A 183      -4.374 -11.117  14.366  1.00 92.77           H  
ATOM   2797 HD23 LEU A 183      -4.498  -9.431  13.824  1.00 92.77           H  
ATOM   2798  N   GLY A 184      -7.809  -7.332  11.274  1.00 90.76           N  
ATOM   2799  H   GLY A 184      -7.676  -7.242  12.271  1.00 90.76           H  
ATOM   2800  CA  GLY A 184      -8.247  -6.174  10.502  1.00 90.76           C  
ATOM   2801  HA2 GLY A 184      -9.031  -6.482   9.810  1.00 90.76           H  
ATOM   2802  HA3 GLY A 184      -8.672  -5.424  11.169  1.00 90.76           H  
ATOM   2803  C   GLY A 184      -7.102  -5.556   9.695  1.00 90.76           C  
ATOM   2804  O   GLY A 184      -6.035  -5.266  10.241  1.00 90.76           O  
ATOM   2805  N   ASP A 185      -7.335  -5.306   8.404  1.00 91.71           N  
ATOM   2806  H   ASP A 185      -8.217  -5.610   8.016  1.00 91.71           H  
ATOM   2807  CA  ASP A 185      -6.364  -4.685   7.497  1.00 91.71           C  
ATOM   2808  HA  ASP A 185      -5.444  -4.479   8.045  1.00 91.71           H  
ATOM   2809  C   ASP A 185      -6.881  -3.349   6.947  1.00 91.71           C  
ATOM   2810  CB  ASP A 185      -5.979  -5.658   6.377  1.00 91.71           C  
ATOM   2811  HB2 ASP A 185      -5.614  -6.582   6.825  1.00 91.71           H  
ATOM   2812  HB3 ASP A 185      -6.861  -5.893   5.782  1.00 91.71           H  
ATOM   2813  O   ASP A 185      -7.736  -3.278   6.063  1.00 91.71           O  
ATOM   2814  CG  ASP A 185      -4.888  -5.099   5.452  1.00 91.71           C  
ATOM   2815  OD1 ASP A 185      -4.527  -3.899   5.543  1.00 91.71           O  
ATOM   2816  OD2 ASP A 185      -4.424  -5.862   4.583  1.00 91.71           O  
ATOM   2817  N   ILE A 186      -6.319  -2.251   7.452  1.00 92.88           N  
ATOM   2818  H   ILE A 186      -5.604  -2.372   8.155  1.00 92.88           H  
ATOM   2819  CA  ILE A 186      -6.710  -0.897   7.043  1.00 92.88           C  
ATOM   2820  HA  ILE A 186      -7.794  -0.892   6.927  1.00 92.88           H  
ATOM   2821  C   ILE A 186      -6.126  -0.471   5.690  1.00 92.88           C  
ATOM   2822  CB  ILE A 186      -6.364   0.130   8.139  1.00 92.88           C  
ATOM   2823  HB  ILE A 186      -6.785   1.089   7.834  1.00 92.88           H  
ATOM   2824  O   ILE A 186      -6.621   0.501   5.104  1.00 92.88           O  
ATOM   2825  CG1 ILE A 186      -4.839   0.311   8.304  1.00 92.88           C  
ATOM   2826 HG12 ILE A 186      -4.371  -0.647   8.533  1.00 92.88           H  
ATOM   2827 HG13 ILE A 186      -4.424   0.682   7.368  1.00 92.88           H  
ATOM   2828  CG2 ILE A 186      -7.044  -0.266   9.460  1.00 92.88           C  
ATOM   2829 HG21 ILE A 186      -7.072   0.583  10.143  1.00 92.88           H  
ATOM   2830 HG22 ILE A 186      -6.500  -1.086   9.928  1.00 92.88           H  
ATOM   2831 HG23 ILE A 186      -8.067  -0.594   9.274  1.00 92.88           H  
ATOM   2832  CD1 ILE A 186      -4.464   1.313   9.396  1.00 92.88           C  
ATOM   2833 HD11 ILE A 186      -3.383   1.451   9.410  1.00 92.88           H  
ATOM   2834 HD12 ILE A 186      -4.769   0.932  10.371  1.00 92.88           H  
ATOM   2835 HD13 ILE A 186      -4.947   2.271   9.205  1.00 92.88           H  
ATOM   2836  N   PHE A 187      -5.086  -1.152   5.202  1.00 90.78           N  
ATOM   2837  H   PHE A 187      -4.834  -2.030   5.634  1.00 90.78           H  
ATOM   2838  CA  PHE A 187      -4.299  -0.730   4.047  1.00 90.78           C  
ATOM   2839  HA  PHE A 187      -4.490   0.326   3.857  1.00 90.78           H  
ATOM   2840  C   PHE A 187      -4.686  -1.455   2.767  1.00 90.78           C  
ATOM   2841  CB  PHE A 187      -2.802  -0.874   4.342  1.00 90.78           C  
ATOM   2842  HB2 PHE A 187      -2.244  -0.627   3.439  1.00 90.78           H  
ATOM   2843  HB3 PHE A 187      -2.588  -1.915   4.585  1.00 90.78           H  
ATOM   2844  O   PHE A 187      -4.674  -0.811   1.723  1.00 90.78           O  
ATOM   2845  CG  PHE A 187      -2.315   0.030   5.459  1.00 90.78           C  
ATOM   2846  CD1 PHE A 187      -2.402   1.428   5.321  1.00 90.78           C  
ATOM   2847  HD1 PHE A 187      -2.802   1.849   4.410  1.00 90.78           H  
ATOM   2848  CD2 PHE A 187      -1.792  -0.522   6.643  1.00 90.78           C  
ATOM   2849  HD2 PHE A 187      -1.733  -1.594   6.758  1.00 90.78           H  
ATOM   2850  CE1 PHE A 187      -1.979   2.274   6.363  1.00 90.78           C  
ATOM   2851  HE1 PHE A 187      -2.063   3.346   6.264  1.00 90.78           H  
ATOM   2852  CE2 PHE A 187      -1.354   0.323   7.678  1.00 90.78           C  
ATOM   2853  HE2 PHE A 187      -0.954  -0.104   8.586  1.00 90.78           H  
ATOM   2854  CZ  PHE A 187      -1.448   1.719   7.540  1.00 90.78           C  
ATOM   2855  HZ  PHE A 187      -1.126   2.363   8.344  1.00 90.78           H  
ATOM   2856  N   THR A 188      -5.105  -2.719   2.813  1.00 88.81           N  
ATOM   2857  H   THR A 188      -5.032  -3.226   3.684  1.00 88.81           H  
ATOM   2858  CA  THR A 188      -5.546  -3.435   1.604  1.00 88.81           C  
ATOM   2859  HA  THR A 188      -4.719  -3.384   0.896  1.00 88.81           H  
ATOM   2860  C   THR A 188      -6.775  -2.757   0.967  1.00 88.81           C  
ATOM   2861  CB  THR A 188      -5.770  -4.925   1.907  1.00 88.81           C  
ATOM   2862  HB  THR A 188      -6.367  -5.035   2.812  1.00 88.81           H  
ATOM   2863  O   THR A 188      -7.707  -2.373   1.689  1.00 88.81           O  
ATOM   2864  CG2 THR A 188      -6.410  -5.736   0.781  1.00 88.81           C  
ATOM   2865 HG21 THR A 188      -7.401  -5.348   0.545  1.00 88.81           H  
ATOM   2866 HG22 THR A 188      -5.779  -5.728  -0.108  1.00 88.81           H  
ATOM   2867 HG23 THR A 188      -6.523  -6.767   1.116  1.00 88.81           H  
ATOM   2868  OG1 THR A 188      -4.497  -5.496   2.083  1.00 88.81           O  
ATOM   2869  HG1 THR A 188      -4.420  -5.687   3.020  1.00 88.81           H  
ATOM   2870  N   PRO A 189      -6.793  -2.555  -0.376  1.00 90.87           N  
ATOM   2871  CA  PRO A 189      -5.811  -2.944  -1.405  1.00 90.87           C  
ATOM   2872  HA  PRO A 189      -5.316  -3.878  -1.142  1.00 90.87           H  
ATOM   2873  C   PRO A 189      -4.716  -1.897  -1.703  1.00 90.87           C  
ATOM   2874  CB  PRO A 189      -6.665  -3.175  -2.659  1.00 90.87           C  
ATOM   2875  HB2 PRO A 189      -7.169  -4.140  -2.599  1.00 90.87           H  
ATOM   2876  HB3 PRO A 189      -6.100  -3.096  -3.587  1.00 90.87           H  
ATOM   2877  O   PRO A 189      -3.901  -2.109  -2.599  1.00 90.87           O  
ATOM   2878  CG  PRO A 189      -7.679  -2.051  -2.543  1.00 90.87           C  
ATOM   2879  HG2 PRO A 189      -8.569  -2.225  -3.147  1.00 90.87           H  
ATOM   2880  HG3 PRO A 189      -7.204  -1.101  -2.791  1.00 90.87           H  
ATOM   2881  CD  PRO A 189      -7.981  -2.079  -1.059  1.00 90.87           C  
ATOM   2882  HD2 PRO A 189      -8.259  -1.082  -0.716  1.00 90.87           H  
ATOM   2883  HD3 PRO A 189      -8.773  -2.812  -0.905  1.00 90.87           H  
ATOM   2884  N   ILE A 190      -4.681  -0.774  -0.984  1.00 91.58           N  
ATOM   2885  H   ILE A 190      -5.289  -0.725  -0.179  1.00 91.58           H  
ATOM   2886  CA  ILE A 190      -3.734   0.350  -1.142  1.00 91.58           C  
ATOM   2887  HA  ILE A 190      -3.498   0.429  -2.203  1.00 91.58           H  
ATOM   2888  C   ILE A 190      -2.386   0.061  -0.433  1.00 91.58           C  
ATOM   2889  CB  ILE A 190      -4.410   1.691  -0.718  1.00 91.58           C  
ATOM   2890  HB  ILE A 190      -4.579   1.661   0.359  1.00 91.58           H  
ATOM   2891  O   ILE A 190      -1.617   0.962  -0.105  1.00 91.58           O  
ATOM   2892  CG1 ILE A 190      -5.775   1.920  -1.421  1.00 91.58           C  
ATOM   2893 HG12 ILE A 190      -6.341   0.992  -1.499  1.00 91.58           H  
ATOM   2894 HG13 ILE A 190      -5.605   2.279  -2.436  1.00 91.58           H  
ATOM   2895  CG2 ILE A 190      -3.535   2.920  -1.052  1.00 91.58           C  
ATOM   2896 HG21 ILE A 190      -2.732   3.033  -0.324  1.00 91.58           H  
ATOM   2897 HG22 ILE A 190      -3.111   2.805  -2.050  1.00 91.58           H  
ATOM   2898 HG23 ILE A 190      -4.106   3.848  -1.027  1.00 91.58           H  
ATOM   2899  CD1 ILE A 190      -6.683   2.915  -0.684  1.00 91.58           C  
ATOM   2900 HD11 ILE A 190      -6.977   2.484   0.273  1.00 91.58           H  
ATOM   2901 HD12 ILE A 190      -7.580   3.088  -1.278  1.00 91.58           H  
ATOM   2902 HD13 ILE A 190      -6.190   3.872  -0.513  1.00 91.58           H  
ATOM   2903  N   THR A 191      -2.060  -1.210  -0.189  1.00 92.64           N  
ATOM   2904  H   THR A 191      -2.748  -1.927  -0.374  1.00 92.64           H  
ATOM   2905  CA  THR A 191      -0.768  -1.622   0.385  1.00 92.64           C  
ATOM   2906  HA  THR A 191      -0.643  -1.118   1.344  1.00 92.64           H  
ATOM   2907  C   THR A 191       0.392  -1.216  -0.524  1.00 92.64           C  
ATOM   2908  CB  THR A 191      -0.756  -3.135   0.644  1.00 92.64           C  
ATOM   2909  HB  THR A 191      -0.835  -3.671  -0.302  1.00 92.64           H  
ATOM   2910  O   THR A 191       1.385  -0.649  -0.058  1.00 92.64           O  
ATOM   2911  CG2 THR A 191       0.494  -3.604   1.386  1.00 92.64           C  
ATOM   2912 HG21 THR A 191       1.379  -3.431   0.774  1.00 92.64           H  
ATOM   2913 HG22 THR A 191       0.592  -3.061   2.326  1.00 92.64           H  
ATOM   2914 HG23 THR A 191       0.417  -4.671   1.594  1.00 92.64           H  
ATOM   2915  OG1 THR A 191      -1.882  -3.434   1.438  1.00 92.64           O  
ATOM   2916  HG1 THR A 191      -1.863  -4.345   1.739  1.00 92.64           H  
ATOM   2917  N   ASP A 192       0.207  -1.426  -1.831  1.00 93.12           N  
ATOM   2918  H   ASP A 192      -0.694  -1.766  -2.136  1.00 93.12           H  
ATOM   2919  CA  ASP A 192       1.134  -1.004  -2.872  1.00 93.12           C  
ATOM   2920  HA  ASP A 192       1.986  -0.507  -2.408  1.00 93.12           H  
ATOM   2921  C   ASP A 192       0.463  -0.033  -3.845  1.00 93.12           C  
ATOM   2922  CB  ASP A 192       1.672  -2.191  -3.675  1.00 93.12           C  
ATOM   2923  HB2 ASP A 192       0.856  -2.615  -4.260  1.00 93.12           H  
ATOM   2924  HB3 ASP A 192       2.417  -1.806  -4.370  1.00 93.12           H  
ATOM   2925  O   ASP A 192      -0.691  -0.216  -4.234  1.00 93.12           O  
ATOM   2926  CG  ASP A 192       2.309  -3.298  -2.843  1.00 93.12           C  
ATOM   2927  OD1 ASP A 192       3.078  -3.014  -1.904  1.00 93.12           O  
ATOM   2928  OD2 ASP A 192       2.009  -4.470  -3.166  1.00 93.12           O  
ATOM   2929  N   ALA A 193       1.228   0.957  -4.298  1.00 94.21           N  
ATOM   2930  H   ALA A 193       2.169   1.017  -3.936  1.00 94.21           H  
ATOM   2931  CA  ALA A 193       0.924   1.740  -5.479  1.00 94.21           C  
ATOM   2932  HA  ALA A 193      -0.156   1.760  -5.624  1.00 94.21           H  
ATOM   2933  C   ALA A 193       1.540   1.069  -6.708  1.00 94.21           C  
ATOM   2934  CB  ALA A 193       1.407   3.181  -5.285  1.00 94.21           C  
ATOM   2935  HB1 ALA A 193       0.875   3.634  -4.449  1.00 94.21           H  
ATOM   2936  HB2 ALA A 193       1.202   3.756  -6.188  1.00 94.21           H  
ATOM   2937  HB3 ALA A 193       2.478   3.196  -5.084  1.00 94.21           H  
ATOM   2938  O   ALA A 193       2.757   1.093  -6.918  1.00 94.21           O  
ATOM   2939  N   LEU A 194       0.685   0.483  -7.534  1.00 95.36           N  
ATOM   2940  H   LEU A 194      -0.296   0.514  -7.292  1.00 95.36           H  
ATOM   2941  CA  LEU A 194       1.027  -0.034  -8.846  1.00 95.36           C  
ATOM   2942  HA  LEU A 194       1.984  -0.553  -8.792  1.00 95.36           H  
ATOM   2943  C   LEU A 194       1.165   1.147  -9.808  1.00 95.36           C  
ATOM   2944  CB  LEU A 194      -0.052  -1.031  -9.303  1.00 95.36           C  
ATOM   2945  HB2 LEU A 194      -0.988  -0.489  -9.436  1.00 95.36           H  
ATOM   2946  HB3 LEU A 194       0.239  -1.442 -10.269  1.00 95.36           H  
ATOM   2947  O   LEU A 194       0.219   1.897 -10.041  1.00 95.36           O  
ATOM   2948  CG  LEU A 194      -0.323  -2.188  -8.323  1.00 95.36           C  
ATOM   2949  HG  LEU A 194      -0.682  -1.793  -7.373  1.00 95.36           H  
ATOM   2950  CD1 LEU A 194      -1.405  -3.103  -8.888  1.00 95.36           C  
ATOM   2951 HD11 LEU A 194      -1.632  -3.891  -8.170  1.00 95.36           H  
ATOM   2952 HD12 LEU A 194      -1.079  -3.562  -9.821  1.00 95.36           H  
ATOM   2953 HD13 LEU A 194      -2.313  -2.530  -9.073  1.00 95.36           H  
ATOM   2954  CD2 LEU A 194       0.935  -3.021  -8.066  1.00 95.36           C  
ATOM   2955 HD21 LEU A 194       1.367  -3.353  -9.010  1.00 95.36           H  
ATOM   2956 HD22 LEU A 194       1.661  -2.426  -7.511  1.00 95.36           H  
ATOM   2957 HD23 LEU A 194       0.679  -3.889  -7.459  1.00 95.36           H  
ATOM   2958  N   VAL A 195       2.357   1.328 -10.365  1.00 95.69           N  
ATOM   2959  H   VAL A 195       3.087   0.664 -10.148  1.00 95.69           H  
ATOM   2960  CA  VAL A 195       2.625   2.380 -11.346  1.00 95.69           C  
ATOM   2961  HA  VAL A 195       1.932   3.205 -11.183  1.00 95.69           H  
ATOM   2962  C   VAL A 195       2.366   1.805 -12.727  1.00 95.69           C  
ATOM   2963  CB  VAL A 195       4.049   2.944 -11.212  1.00 95.69           C  
ATOM   2964  HB  VAL A 195       4.776   2.181 -11.492  1.00 95.69           H  
ATOM   2965  O   VAL A 195       3.128   0.965 -13.198  1.00 95.69           O  
ATOM   2966  CG1 VAL A 195       4.245   4.157 -12.130  1.00 95.69           C  
ATOM   2967 HG11 VAL A 195       3.545   4.947 -11.857  1.00 95.69           H  
ATOM   2968 HG12 VAL A 195       4.073   3.875 -13.169  1.00 95.69           H  
ATOM   2969 HG13 VAL A 195       5.265   4.531 -12.037  1.00 95.69           H  
ATOM   2970  CG2 VAL A 195       4.322   3.362  -9.761  1.00 95.69           C  
ATOM   2971 HG21 VAL A 195       3.455   3.881  -9.353  1.00 95.69           H  
ATOM   2972 HG22 VAL A 195       4.503   2.475  -9.153  1.00 95.69           H  
ATOM   2973 HG23 VAL A 195       5.183   4.027  -9.696  1.00 95.69           H  
ATOM   2974  N   SER A 196       1.293   2.248 -13.369  1.00 95.68           N  
ATOM   2975  H   SER A 196       0.705   2.917 -12.894  1.00 95.68           H  
ATOM   2976  CA  SER A 196       0.957   1.918 -14.753  1.00 95.68           C  
ATOM   2977  HA  SER A 196       1.421   0.970 -15.026  1.00 95.68           H  
ATOM   2978  C   SER A 196       1.474   2.994 -15.702  1.00 95.68           C  
ATOM   2979  CB  SER A 196      -0.554   1.751 -14.899  1.00 95.68           C  
ATOM   2980  HB2 SER A 196      -0.917   1.025 -14.172  1.00 95.68           H  
ATOM   2981  HB3 SER A 196      -1.043   2.710 -14.726  1.00 95.68           H  
ATOM   2982  O   SER A 196       1.476   4.173 -15.347  1.00 95.68           O  
ATOM   2983  OG  SER A 196      -0.840   1.293 -16.203  1.00 95.68           O  
ATOM   2984  HG  SER A 196      -1.731   1.560 -16.443  1.00 95.68           H  
ATOM   2985  N   CYS A 197       1.905   2.603 -16.901  1.00 95.23           N  
ATOM   2986  H   CYS A 197       1.832   1.621 -17.128  1.00 95.23           H  
ATOM   2987  CA  CYS A 197       2.320   3.528 -17.954  1.00 95.23           C  
ATOM   2988  HA  CYS A 197       2.066   4.548 -17.667  1.00 95.23           H  
ATOM   2989  C   CYS A 197       1.589   3.227 -19.264  1.00 95.23           C  
ATOM   2990  CB  CYS A 197       3.841   3.444 -18.106  1.00 95.23           C  
ATOM   2991  HB2 CYS A 197       4.300   3.748 -17.165  1.00 95.23           H  
ATOM   2992  HB3 CYS A 197       4.120   2.412 -18.315  1.00 95.23           H  
ATOM   2993  O   CYS A 197       1.791   2.168 -19.864  1.00 95.23           O  
ATOM   2994  SG  CYS A 197       4.407   4.535 -19.447  1.00 95.23           S  
ATOM   2995  HG  CYS A 197       5.712   4.469 -19.166  1.00 95.23           H  
ATOM   2996  N   ASP A 198       0.798   4.181 -19.753  1.00 93.81           N  
ATOM   2997  H   ASP A 198       0.675   5.023 -19.209  1.00 93.81           H  
ATOM   2998  CA  ASP A 198      -0.096   3.979 -20.899  1.00 93.81           C  
ATOM   2999  HA  ASP A 198      -0.766   3.148 -20.679  1.00 93.81           H  
ATOM   3000  C   ASP A 198       0.658   3.665 -22.196  1.00 93.81           C  
ATOM   3001  CB  ASP A 198      -0.947   5.235 -21.127  1.00 93.81           C  
ATOM   3002  HB2 ASP A 198      -0.287   6.098 -21.212  1.00 93.81           H  
ATOM   3003  HB3 ASP A 198      -1.473   5.126 -22.075  1.00 93.81           H  
ATOM   3004  O   ASP A 198       0.141   2.964 -23.067  1.00 93.81           O  
ATOM   3005  CG  ASP A 198      -1.996   5.496 -20.043  1.00 93.81           C  
ATOM   3006  OD1 ASP A 198      -2.085   4.702 -19.081  1.00 93.81           O  
ATOM   3007  OD2 ASP A 198      -2.699   6.515 -20.201  1.00 93.81           O  
ATOM   3008  N   GLN A 199       1.891   4.153 -22.333  1.00 92.05           N  
ATOM   3009  H   GLN A 199       2.224   4.774 -21.610  1.00 92.05           H  
ATOM   3010  CA  GLN A 199       2.731   3.932 -23.509  1.00 92.05           C  
ATOM   3011  HA  GLN A 199       2.104   4.002 -24.398  1.00 92.05           H  
ATOM   3012  C   GLN A 199       3.347   2.524 -23.531  1.00 92.05           C  
ATOM   3013  CB  GLN A 199       3.809   5.031 -23.608  1.00 92.05           C  
ATOM   3014  HB2 GLN A 199       4.360   5.095 -22.669  1.00 92.05           H  
ATOM   3015  HB3 GLN A 199       4.513   4.748 -24.390  1.00 92.05           H  
ATOM   3016  O   GLN A 199       3.869   2.107 -24.564  1.00 92.05           O  
ATOM   3017  CG  GLN A 199       3.267   6.420 -23.997  1.00 92.05           C  
ATOM   3018  HG2 GLN A 199       2.721   6.334 -24.937  1.00 92.05           H  
ATOM   3019  HG3 GLN A 199       4.109   7.091 -24.167  1.00 92.05           H  
ATOM   3020  CD  GLN A 199       2.366   7.065 -22.947  1.00 92.05           C  
ATOM   3021  NE2 GLN A 199       1.362   7.812 -23.347  1.00 92.05           N  
ATOM   3022 HE21 GLN A 199       0.721   8.148 -22.643  1.00 92.05           H  
ATOM   3023 HE22 GLN A 199       1.302   8.104 -24.312  1.00 92.05           H  
ATOM   3024  OE1 GLN A 199       2.531   6.892 -21.749  1.00 92.05           O  
ATOM   3025  N   THR A 200       3.288   1.759 -22.437  1.00 92.67           N  
ATOM   3026  H   THR A 200       2.793   2.106 -21.628  1.00 92.67           H  
ATOM   3027  CA  THR A 200       3.853   0.402 -22.396  1.00 92.67           C  
ATOM   3028  HA  THR A 200       4.800   0.424 -22.936  1.00 92.67           H  
ATOM   3029  C   THR A 200       2.992  -0.635 -23.099  1.00 92.67           C  
ATOM   3030  CB  THR A 200       4.197  -0.079 -20.988  1.00 92.67           C  
ATOM   3031  HB  THR A 200       4.617  -1.082 -21.063  1.00 92.67           H  
ATOM   3032  O   THR A 200       1.773  -0.497 -23.245  1.00 92.67           O  
ATOM   3033  CG2 THR A 200       5.268   0.816 -20.392  1.00 92.67           C  
ATOM   3034 HG21 THR A 200       6.139   0.796 -21.046  1.00 92.67           H  
ATOM   3035 HG22 THR A 200       4.905   1.840 -20.297  1.00 92.67           H  
ATOM   3036 HG23 THR A 200       5.552   0.418 -19.418  1.00 92.67           H  
ATOM   3037  OG1 THR A 200       3.076  -0.149 -20.147  1.00 92.67           O  
ATOM   3038  HG1 THR A 200       2.701   0.723 -20.004  1.00 92.67           H  
ATOM   3039  N   VAL A 201       3.642  -1.700 -23.564  1.00 92.22           N  
ATOM   3040  H   VAL A 201       4.637  -1.768 -23.402  1.00 92.22           H  
ATOM   3041  CA  VAL A 201       2.952  -2.882 -24.079  1.00 92.22           C  
ATOM   3042  HA  VAL A 201       2.228  -2.572 -24.833  1.00 92.22           H  
ATOM   3043  C   VAL A 201       2.211  -3.558 -22.929  1.00 92.22           C  
ATOM   3044  CB  VAL A 201       3.941  -3.858 -24.731  1.00 92.22           C  
ATOM   3045  HB  VAL A 201       4.663  -4.191 -23.986  1.00 92.22           H  
ATOM   3046  O   VAL A 201       2.813  -3.870 -21.906  1.00 92.22           O  
ATOM   3047  CG1 VAL A 201       3.228  -5.084 -25.315  1.00 92.22           C  
ATOM   3048 HG11 VAL A 201       3.952  -5.728 -25.813  1.00 92.22           H  
ATOM   3049 HG12 VAL A 201       2.760  -5.664 -24.520  1.00 92.22           H  
ATOM   3050 HG13 VAL A 201       2.468  -4.781 -26.035  1.00 92.22           H  
ATOM   3051  CG2 VAL A 201       4.697  -3.178 -25.875  1.00 92.22           C  
ATOM   3052 HG21 VAL A 201       5.445  -3.881 -26.240  1.00 92.22           H  
ATOM   3053 HG22 VAL A 201       5.222  -2.288 -25.529  1.00 92.22           H  
ATOM   3054 HG23 VAL A 201       4.010  -2.908 -26.677  1.00 92.22           H  
ATOM   3055  N   SER A 202       0.911  -3.789 -23.113  1.00 92.94           N  
ATOM   3056  H   SER A 202       0.505  -3.600 -24.018  1.00 92.94           H  
ATOM   3057  CA  SER A 202       0.109  -4.532 -22.142  1.00 92.94           C  
ATOM   3058  HA  SER A 202       0.413  -4.230 -21.140  1.00 92.94           H  
ATOM   3059  C   SER A 202       0.356  -6.030 -22.311  1.00 92.94           C  
ATOM   3060  CB  SER A 202      -1.378  -4.208 -22.300  1.00 92.94           C  
ATOM   3061  HB2 SER A 202      -1.514  -3.127 -22.342  1.00 92.94           H  
ATOM   3062  HB3 SER A 202      -1.759  -4.656 -23.218  1.00 92.94           H  
ATOM   3063  O   SER A 202       0.258  -6.530 -23.434  1.00 92.94           O  
ATOM   3064  OG  SER A 202      -2.081  -4.714 -21.190  1.00 92.94           O  
ATOM   3065  HG  SER A 202      -3.028  -4.632 -21.327  1.00 92.94           H  
ATOM   3066  N   THR A 203       0.667  -6.745 -21.230  1.00 91.85           N  
ATOM   3067  H   THR A 203       0.733  -6.268 -20.341  1.00 91.85           H  
ATOM   3068  CA  THR A 203       0.767  -8.217 -21.231  1.00 91.85           C  
ATOM   3069  HA  THR A 203       0.580  -8.572 -22.244  1.00 91.85           H  
ATOM   3070  C   THR A 203      -0.325  -8.834 -20.361  1.00 91.85           C  
ATOM   3071  CB  THR A 203       2.165  -8.745 -20.857  1.00 91.85           C  
ATOM   3072  HB  THR A 203       2.243  -9.748 -21.276  1.00 91.85           H  
ATOM   3073  O   THR A 203      -0.874  -8.167 -19.486  1.00 91.85           O  
ATOM   3074  CG2 THR A 203       3.316  -7.927 -21.445  1.00 91.85           C  
ATOM   3075 HG21 THR A 203       3.334  -6.928 -21.008  1.00 91.85           H  
ATOM   3076 HG22 THR A 203       4.259  -8.432 -21.234  1.00 91.85           H  
ATOM   3077 HG23 THR A 203       3.191  -7.845 -22.524  1.00 91.85           H  
ATOM   3078  OG1 THR A 203       2.359  -8.869 -19.467  1.00 91.85           O  
ATOM   3079  HG1 THR A 203       2.383  -9.820 -19.338  1.00 91.85           H  
ATOM   3080  N   ALA A 204      -0.657 -10.107 -20.585  1.00 92.58           N  
ATOM   3081  H   ALA A 204      -0.106 -10.663 -21.224  1.00 92.58           H  
ATOM   3082  CA  ALA A 204      -1.726 -10.779 -19.841  1.00 92.58           C  
ATOM   3083  HA  ALA A 204      -2.641 -10.194 -19.929  1.00 92.58           H  
ATOM   3084  C   ALA A 204      -1.417 -10.914 -18.338  1.00 92.58           C  
ATOM   3085  CB  ALA A 204      -1.955 -12.153 -20.481  1.00 92.58           C  
ATOM   3086  HB1 ALA A 204      -1.051 -12.756 -20.402  1.00 92.58           H  
ATOM   3087  HB2 ALA A 204      -2.765 -12.664 -19.960  1.00 92.58           H  
ATOM   3088  HB3 ALA A 204      -2.224 -12.037 -21.531  1.00 92.58           H  
ATOM   3089  O   ALA A 204      -2.330 -10.962 -17.523  1.00 92.58           O  
ATOM   3090  N   GLU A 205      -0.136 -10.969 -17.975  1.00 90.92           N  
ATOM   3091  H   GLU A 205       0.554 -10.997 -18.712  1.00 90.92           H  
ATOM   3092  CA  GLU A 205       0.337 -11.241 -16.616  1.00 90.92           C  
ATOM   3093  HA  GLU A 205      -0.347 -11.934 -16.127  1.00 90.92           H  
ATOM   3094  C   GLU A 205       0.415  -9.983 -15.747  1.00 90.92           C  
ATOM   3095  CB  GLU A 205       1.742 -11.876 -16.659  1.00 90.92           C  
ATOM   3096  HB2 GLU A 205       1.989 -12.187 -15.644  1.00 90.92           H  
ATOM   3097  HB3 GLU A 205       2.476 -11.124 -16.947  1.00 90.92           H  
ATOM   3098  O   GLU A 205       0.341 -10.067 -14.528  1.00 90.92           O  
ATOM   3099  CG  GLU A 205       1.897 -13.109 -17.568  1.00 90.92           C  
ATOM   3100  HG2 GLU A 205       1.068 -13.791 -17.377  1.00 90.92           H  
ATOM   3101  HG3 GLU A 205       2.817 -13.618 -17.282  1.00 90.92           H  
ATOM   3102  CD  GLU A 205       1.975 -12.788 -19.073  1.00 90.92           C  
ATOM   3103  OE1 GLU A 205       1.865 -13.740 -19.871  1.00 90.92           O  
ATOM   3104  OE2 GLU A 205       2.102 -11.586 -19.440  1.00 90.92           O  
ATOM   3105  N   THR A 206       0.638  -8.820 -16.361  1.00 90.68           N  
ATOM   3106  H   THR A 206       0.616  -8.816 -17.371  1.00 90.68           H  
ATOM   3107  CA  THR A 206       1.013  -7.588 -15.639  1.00 90.68           C  
ATOM   3108  HA  THR A 206       0.716  -7.671 -14.593  1.00 90.68           H  
ATOM   3109  C   THR A 206       0.319  -6.337 -16.168  1.00 90.68           C  
ATOM   3110  CB  THR A 206       2.536  -7.381 -15.691  1.00 90.68           C  
ATOM   3111  HB  THR A 206       2.782  -6.382 -15.332  1.00 90.68           H  
ATOM   3112  O   THR A 206       0.570  -5.236 -15.674  1.00 90.68           O  
ATOM   3113  CG2 THR A 206       3.329  -8.379 -14.855  1.00 90.68           C  
ATOM   3114 HG21 THR A 206       3.184  -9.395 -15.221  1.00 90.68           H  
ATOM   3115 HG22 THR A 206       4.389  -8.125 -14.892  1.00 90.68           H  
ATOM   3116 HG23 THR A 206       2.991  -8.328 -13.820  1.00 90.68           H  
ATOM   3117  OG1 THR A 206       2.982  -7.528 -17.021  1.00 90.68           O  
ATOM   3118  HG1 THR A 206       2.661  -8.374 -17.342  1.00 90.68           H  
ATOM   3119  N   GLY A 207      -0.504  -6.465 -17.212  1.00 93.18           N  
ATOM   3120  H   GLY A 207      -0.697  -7.383 -17.588  1.00 93.18           H  
ATOM   3121  CA  GLY A 207      -1.084  -5.327 -17.912  1.00 93.18           C  
ATOM   3122  HA2 GLY A 207      -1.803  -4.835 -17.257  1.00 93.18           H  
ATOM   3123  HA3 GLY A 207      -1.608  -5.675 -18.802  1.00 93.18           H  
ATOM   3124  C   GLY A 207       0.004  -4.340 -18.331  1.00 93.18           C  
ATOM   3125  O   GLY A 207       1.021  -4.731 -18.908  1.00 93.18           O  
ATOM   3126  N   GLN A 208      -0.192  -3.071 -17.976  1.00 94.56           N  
ATOM   3127  H   GLN A 208      -1.038  -2.859 -17.466  1.00 94.56           H  
ATOM   3128  CA  GLN A 208       0.718  -1.952 -18.255  1.00 94.56           C  
ATOM   3129  HA  GLN A 208       1.447  -2.264 -19.003  1.00 94.56           H  
ATOM   3130  C   GLN A 208       1.531  -1.494 -17.033  1.00 94.56           C  
ATOM   3131  CB  GLN A 208      -0.097  -0.801 -18.846  1.00 94.56           C  
ATOM   3132  HB2 GLN A 208       0.569   0.038 -19.051  1.00 94.56           H  
ATOM   3133  HB3 GLN A 208      -0.850  -0.476 -18.129  1.00 94.56           H  
ATOM   3134  O   GLN A 208       2.113  -0.407 -17.026  1.00 94.56           O  
ATOM   3135  CG  GLN A 208      -0.793  -1.207 -20.144  1.00 94.56           C  
ATOM   3136  HG2 GLN A 208      -1.636  -1.865 -19.931  1.00 94.56           H  
ATOM   3137  HG3 GLN A 208      -0.085  -1.730 -20.787  1.00 94.56           H  
ATOM   3138  CD  GLN A 208      -1.295   0.028 -20.856  1.00 94.56           C  
ATOM   3139  NE2 GLN A 208      -0.537   0.525 -21.799  1.00 94.56           N  
ATOM   3140 HE21 GLN A 208       0.388   0.146 -21.947  1.00 94.56           H  
ATOM   3141 HE22 GLN A 208      -0.717   1.479 -22.077  1.00 94.56           H  
ATOM   3142  OE1 GLN A 208      -2.360   0.554 -20.607  1.00 94.56           O  
ATOM   3143  N   ILE A 209       1.575  -2.312 -15.978  1.00 95.08           N  
ATOM   3144  H   ILE A 209       1.073  -3.188 -16.016  1.00 95.08           H  
ATOM   3145  CA  ILE A 209       2.280  -1.981 -14.738  1.00 95.08           C  
ATOM   3146  HA  ILE A 209       2.017  -0.963 -14.451  1.00 95.08           H  
ATOM   3147  C   ILE A 209       3.790  -2.032 -14.985  1.00 95.08           C  
ATOM   3148  CB  ILE A 209       1.829  -2.907 -13.588  1.00 95.08           C  
ATOM   3149  HB  ILE A 209       2.033  -3.939 -13.875  1.00 95.08           H  
ATOM   3150  O   ILE A 209       4.308  -3.023 -15.503  1.00 95.08           O  
ATOM   3151  CG1 ILE A 209       0.312  -2.745 -13.327  1.00 95.08           C  
ATOM   3152 HG12 ILE A 209      -0.241  -2.724 -14.266  1.00 95.08           H  
ATOM   3153 HG13 ILE A 209       0.128  -1.800 -12.815  1.00 95.08           H  
ATOM   3154  CG2 ILE A 209       2.625  -2.593 -12.306  1.00 95.08           C  
ATOM   3155 HG21 ILE A 209       2.487  -1.549 -12.022  1.00 95.08           H  
ATOM   3156 HG22 ILE A 209       3.686  -2.795 -12.452  1.00 95.08           H  
ATOM   3157 HG23 ILE A 209       2.290  -3.224 -11.482  1.00 95.08           H  
ATOM   3158  CD1 ILE A 209      -0.279  -3.892 -12.502  1.00 95.08           C  
ATOM   3159 HD11 ILE A 209      -1.338  -3.702 -12.325  1.00 95.08           H  
ATOM   3160 HD12 ILE A 209      -0.177  -4.830 -13.046  1.00 95.08           H  
ATOM   3161 HD13 ILE A 209       0.233  -3.983 -11.544  1.00 95.08           H  
ATOM   3162  N   ILE A 210       4.506  -0.973 -14.618  1.00 94.70           N  
ATOM   3163  H   ILE A 210       4.003  -0.185 -14.237  1.00 94.70           H  
ATOM   3164  CA  ILE A 210       5.968  -0.875 -14.729  1.00 94.70           C  
ATOM   3165  HA  ILE A 210       6.324  -1.699 -15.348  1.00 94.70           H  
ATOM   3166  C   ILE A 210       6.688  -1.060 -13.395  1.00 94.70           C  
ATOM   3167  CB  ILE A 210       6.400   0.437 -15.419  1.00 94.70           C  
ATOM   3168  HB  ILE A 210       7.483   0.401 -15.534  1.00 94.70           H  
ATOM   3169  O   ILE A 210       7.884  -1.321 -13.384  1.00 94.70           O  
ATOM   3170  CG1 ILE A 210       6.045   1.707 -14.611  1.00 94.70           C  
ATOM   3171 HG12 ILE A 210       6.369   1.585 -13.577  1.00 94.70           H  
ATOM   3172 HG13 ILE A 210       4.965   1.856 -14.620  1.00 94.70           H  
ATOM   3173  CG2 ILE A 210       5.786   0.504 -16.823  1.00 94.70           C  
ATOM   3174 HG21 ILE A 210       4.708   0.659 -16.762  1.00 94.70           H  
ATOM   3175 HG22 ILE A 210       5.971  -0.432 -17.350  1.00 94.70           H  
ATOM   3176 HG23 ILE A 210       6.235   1.322 -17.387  1.00 94.70           H  
ATOM   3177  CD1 ILE A 210       6.702   2.983 -15.148  1.00 94.70           C  
ATOM   3178 HD11 ILE A 210       6.297   3.241 -16.127  1.00 94.70           H  
ATOM   3179 HD12 ILE A 210       6.504   3.807 -14.463  1.00 94.70           H  
ATOM   3180 HD13 ILE A 210       7.780   2.841 -15.230  1.00 94.70           H  
ATOM   3181  N   SER A 211       5.980  -0.899 -12.278  1.00 94.86           N  
ATOM   3182  H   SER A 211       4.995  -0.689 -12.356  1.00 94.86           H  
ATOM   3183  CA  SER A 211       6.543  -0.981 -10.932  1.00 94.86           C  
ATOM   3184  HA  SER A 211       7.252  -1.806 -10.871  1.00 94.86           H  
ATOM   3185  C   SER A 211       5.444  -1.177  -9.894  1.00 94.86           C  
ATOM   3186  CB  SER A 211       7.276   0.327 -10.636  1.00 94.86           C  
ATOM   3187  HB2 SER A 211       6.643   1.166 -10.925  1.00 94.86           H  
ATOM   3188  HB3 SER A 211       8.192   0.362 -11.225  1.00 94.86           H  
ATOM   3189  O   SER A 211       4.330  -0.695 -10.078  1.00 94.86           O  
ATOM   3190  OG  SER A 211       7.590   0.454  -9.264  1.00 94.86           O  
ATOM   3191  HG  SER A 211       6.801   0.360  -8.724  1.00 94.86           H  
ATOM   3192  N   SER A 212       5.800  -1.774  -8.757  1.00 94.38           N  
ATOM   3193  H   SER A 212       6.757  -2.085  -8.664  1.00 94.38           H  
ATOM   3194  CA  SER A 212       5.002  -1.775  -7.528  1.00 94.38           C  
ATOM   3195  HA  SER A 212       4.046  -1.278  -7.695  1.00 94.38           H  
ATOM   3196  C   SER A 212       5.756  -1.024  -6.428  1.00 94.38           C  
ATOM   3197  CB  SER A 212       4.713  -3.215  -7.103  1.00 94.38           C  
ATOM   3198  HB2 SER A 212       5.647  -3.728  -6.870  1.00 94.38           H  
ATOM   3199  HB3 SER A 212       4.197  -3.740  -7.907  1.00 94.38           H  
ATOM   3200  O   SER A 212       6.943  -1.275  -6.225  1.00 94.38           O  
ATOM   3201  OG  SER A 212       3.891  -3.178  -5.963  1.00 94.38           O  
ATOM   3202  HG  SER A 212       3.761  -4.056  -5.598  1.00 94.38           H  
ATOM   3203  N   VAL A 213       5.105  -0.069  -5.760  1.00 94.69           N  
ATOM   3204  H   VAL A 213       4.139   0.103  -5.998  1.00 94.69           H  
ATOM   3205  CA  VAL A 213       5.707   0.764  -4.707  1.00 94.69           C  
ATOM   3206  HA  VAL A 213       6.758   0.495  -4.601  1.00 94.69           H  
ATOM   3207  C   VAL A 213       4.980   0.520  -3.379  1.00 94.69           C  
ATOM   3208  CB  VAL A 213       5.665   2.259  -5.083  1.00 94.69           C  
ATOM   3209  HB  VAL A 213       4.631   2.586  -5.191  1.00 94.69           H  
ATOM   3210  O   VAL A 213       3.804   0.866  -3.291  1.00 94.69           O  
ATOM   3211  CG1 VAL A 213       6.325   3.110  -3.989  1.00 94.69           C  
ATOM   3212 HG11 VAL A 213       7.316   2.713  -3.768  1.00 94.69           H  
ATOM   3213 HG12 VAL A 213       6.406   4.148  -4.312  1.00 94.69           H  
ATOM   3214 HG13 VAL A 213       5.725   3.082  -3.080  1.00 94.69           H  
ATOM   3215  CG2 VAL A 213       6.379   2.510  -6.420  1.00 94.69           C  
ATOM   3216 HG21 VAL A 213       6.484   3.579  -6.604  1.00 94.69           H  
ATOM   3217 HG22 VAL A 213       5.787   2.080  -7.227  1.00 94.69           H  
ATOM   3218 HG23 VAL A 213       7.361   2.037  -6.415  1.00 94.69           H  
ATOM   3219  N   PRO A 214       5.637  -0.001  -2.328  1.00 94.52           N  
ATOM   3220  CA  PRO A 214       4.981  -0.371  -1.070  1.00 94.52           C  
ATOM   3221  HA  PRO A 214       4.026  -0.854  -1.273  1.00 94.52           H  
ATOM   3222  C   PRO A 214       4.705   0.854  -0.182  1.00 94.52           C  
ATOM   3223  CB  PRO A 214       5.921  -1.402  -0.443  1.00 94.52           C  
ATOM   3224  HB2 PRO A 214       5.830  -1.448   0.643  1.00 94.52           H  
ATOM   3225  HB3 PRO A 214       5.717  -2.382  -0.874  1.00 94.52           H  
ATOM   3226  O   PRO A 214       5.401   1.128   0.797  1.00 94.52           O  
ATOM   3227  CG  PRO A 214       7.301  -0.926  -0.891  1.00 94.52           C  
ATOM   3228  HG2 PRO A 214       8.031  -1.735  -0.883  1.00 94.52           H  
ATOM   3229  HG3 PRO A 214       7.633  -0.101  -0.260  1.00 94.52           H  
ATOM   3230  CD  PRO A 214       7.033  -0.420  -2.307  1.00 94.52           C  
ATOM   3231  HD2 PRO A 214       7.697   0.411  -2.542  1.00 94.52           H  
ATOM   3232  HD3 PRO A 214       7.176  -1.233  -3.020  1.00 94.52           H  
ATOM   3233  N   ILE A 215       3.700   1.647  -0.550  1.00 92.57           N  
ATOM   3234  H   ILE A 215       3.173   1.369  -1.366  1.00 92.57           H  
ATOM   3235  CA  ILE A 215       3.383   2.930   0.096  1.00 92.57           C  
ATOM   3236  HA  ILE A 215       4.306   3.506   0.159  1.00 92.57           H  
ATOM   3237  C   ILE A 215       2.885   2.780   1.540  1.00 92.57           C  
ATOM   3238  CB  ILE A 215       2.383   3.748  -0.748  1.00 92.57           C  
ATOM   3239  HB  ILE A 215       2.097   4.624  -0.165  1.00 92.57           H  
ATOM   3240  O   ILE A 215       3.110   3.682   2.346  1.00 92.57           O  
ATOM   3241  CG1 ILE A 215       1.107   2.941  -1.072  1.00 92.57           C  
ATOM   3242 HG12 ILE A 215       1.343   2.162  -1.796  1.00 92.57           H  
ATOM   3243 HG13 ILE A 215       0.736   2.454  -0.170  1.00 92.57           H  
ATOM   3244  CG2 ILE A 215       3.078   4.249  -2.029  1.00 92.57           C  
ATOM   3245 HG21 ILE A 215       2.436   4.953  -2.559  1.00 92.57           H  
ATOM   3246 HG22 ILE A 215       4.002   4.767  -1.770  1.00 92.57           H  
ATOM   3247 HG23 ILE A 215       3.306   3.411  -2.687  1.00 92.57           H  
ATOM   3248  CD1 ILE A 215      -0.040   3.787  -1.626  1.00 92.57           C  
ATOM   3249 HD11 ILE A 215      -0.432   4.436  -0.843  1.00 92.57           H  
ATOM   3250 HD12 ILE A 215       0.283   4.402  -2.467  1.00 92.57           H  
ATOM   3251 HD13 ILE A 215      -0.830   3.116  -1.961  1.00 92.57           H  
ATOM   3252  N   ALA A 216       2.262   1.651   1.896  1.00 90.42           N  
ATOM   3253  H   ALA A 216       2.079   0.952   1.191  1.00 90.42           H  
ATOM   3254  CA  ALA A 216       1.759   1.407   3.251  1.00 90.42           C  
ATOM   3255  HA  ALA A 216       1.303   2.325   3.623  1.00 90.42           H  
ATOM   3256  C   ALA A 216       2.855   1.023   4.260  1.00 90.42           C  
ATOM   3257  CB  ALA A 216       0.667   0.342   3.178  1.00 90.42           C  
ATOM   3258  HB1 ALA A 216       1.082  -0.589   2.791  1.00 90.42           H  
ATOM   3259  HB2 ALA A 216       0.264   0.163   4.174  1.00 90.42           H  
ATOM   3260  HB3 ALA A 216      -0.137   0.690   2.529  1.00 90.42           H  
ATOM   3261  O   ALA A 216       2.625   1.061   5.466  1.00 90.42           O  
ATOM   3262  N   SER A 217       4.065   0.688   3.799  1.00 89.99           N  
ATOM   3263  H   SER A 217       4.212   0.632   2.801  1.00 89.99           H  
ATOM   3264  CA  SER A 217       5.203   0.393   4.683  1.00 89.99           C  
ATOM   3265  HA  SER A 217       4.871  -0.280   5.474  1.00 89.99           H  
ATOM   3266  C   SER A 217       5.778   1.642   5.360  1.00 89.99           C  
ATOM   3267  CB  SER A 217       6.314  -0.297   3.890  1.00 89.99           C  
ATOM   3268  HB2 SER A 217       6.739   0.404   3.171  1.00 89.99           H  
ATOM   3269  HB3 SER A 217       7.099  -0.620   4.573  1.00 89.99           H  
ATOM   3270  O   SER A 217       6.569   1.540   6.299  1.00 89.99           O  
ATOM   3271  OG  SER A 217       5.806  -1.416   3.193  1.00 89.99           O  
ATOM   3272  HG  SER A 217       5.226  -1.916   3.771  1.00 89.99           H  
ATOM   3273  N   PHE A 218       5.411   2.830   4.880  1.00 90.11           N  
ATOM   3274  H   PHE A 218       4.707   2.853   4.156  1.00 90.11           H  
ATOM   3275  CA  PHE A 218       5.884   4.100   5.410  1.00 90.11           C  
ATOM   3276  HA  PHE A 218       6.860   3.943   5.869  1.00 90.11           H  
ATOM   3277  C   PHE A 218       4.940   4.633   6.491  1.00 90.11           C  
ATOM   3278  CB  PHE A 218       6.072   5.095   4.264  1.00 90.11           C  
ATOM   3279  HB2 PHE A 218       6.361   6.062   4.677  1.00 90.11           H  
ATOM   3280  HB3 PHE A 218       5.117   5.214   3.751  1.00 90.11           H  
ATOM   3281  O   PHE A 218       3.727   4.440   6.456  1.00 90.11           O  
ATOM   3282  CG  PHE A 218       7.113   4.677   3.248  1.00 90.11           C  
ATOM   3283  CD1 PHE A 218       8.459   5.059   3.407  1.00 90.11           C  
ATOM   3284  HD1 PHE A 218       8.755   5.651   4.260  1.00 90.11           H  
ATOM   3285  CD2 PHE A 218       6.735   3.904   2.135  1.00 90.11           C  
ATOM   3286  HD2 PHE A 218       5.708   3.591   2.017  1.00 90.11           H  
ATOM   3287  CE1 PHE A 218       9.418   4.673   2.452  1.00 90.11           C  
ATOM   3288  HE1 PHE A 218      10.453   4.954   2.579  1.00 90.11           H  
ATOM   3289  CE2 PHE A 218       7.691   3.517   1.182  1.00 90.11           C  
ATOM   3290  HE2 PHE A 218       7.392   2.905   0.344  1.00 90.11           H  
ATOM   3291  CZ  PHE A 218       9.033   3.905   1.338  1.00 90.11           C  
ATOM   3292  HZ  PHE A 218       9.771   3.598   0.611  1.00 90.11           H  
ATOM   3293  N   ARG A 219       5.500   5.356   7.466  1.00 88.35           N  
ATOM   3294  H   ARG A 219       6.488   5.556   7.398  1.00 88.35           H  
ATOM   3295  CA  ARG A 219       4.710   5.947   8.553  1.00 88.35           C  
ATOM   3296  HA  ARG A 219       4.043   5.174   8.933  1.00 88.35           H  
ATOM   3297  C   ARG A 219       3.813   7.064   8.022  1.00 88.35           C  
ATOM   3298  CB  ARG A 219       5.620   6.430   9.692  1.00 88.35           C  
ATOM   3299  HB2 ARG A 219       5.032   7.043  10.374  1.00 88.35           H  
ATOM   3300  HB3 ARG A 219       6.426   7.040   9.284  1.00 88.35           H  
ATOM   3301  O   ARG A 219       4.232   7.866   7.186  1.00 88.35           O  
ATOM   3302  CG  ARG A 219       6.203   5.244  10.476  1.00 88.35           C  
ATOM   3303  HG2 ARG A 219       5.378   4.617  10.812  1.00 88.35           H  
ATOM   3304  HG3 ARG A 219       6.843   4.641   9.831  1.00 88.35           H  
ATOM   3305  CD  ARG A 219       6.991   5.687  11.716  1.00 88.35           C  
ATOM   3306  HD2 ARG A 219       6.416   6.441  12.253  1.00 88.35           H  
ATOM   3307  HD3 ARG A 219       7.103   4.817  12.363  1.00 88.35           H  
ATOM   3308  NE  ARG A 219       8.334   6.204  11.384  1.00 88.35           N  
ATOM   3309  HE  ARG A 219       8.605   6.176  10.412  1.00 88.35           H  
ATOM   3310  NH1 ARG A 219       8.989   6.688  13.534  1.00 88.35           N  
ATOM   3311 HH11 ARG A 219       8.080   6.399  13.865  1.00 88.35           H  
ATOM   3312 HH12 ARG A 219       9.697   6.989  14.188  1.00 88.35           H  
ATOM   3313  NH2 ARG A 219      10.433   6.963  11.857  1.00 88.35           N  
ATOM   3314 HH21 ARG A 219      10.679   6.901  10.879  1.00 88.35           H  
ATOM   3315 HH22 ARG A 219      11.128   7.254  12.530  1.00 88.35           H  
ATOM   3316  CZ  ARG A 219       9.241   6.616  12.255  1.00 88.35           C  
ATOM   3317  N   SER A 220       2.600   7.154   8.558  1.00 85.54           N  
ATOM   3318  H   SER A 220       2.301   6.435   9.200  1.00 85.54           H  
ATOM   3319  CA  SER A 220       1.660   8.219   8.203  1.00 85.54           C  
ATOM   3320  HA  SER A 220       1.369   8.081   7.162  1.00 85.54           H  
ATOM   3321  C   SER A 220       2.284   9.610   8.360  1.00 85.54           C  
ATOM   3322  CB  SER A 220       0.410   8.114   9.066  1.00 85.54           C  
ATOM   3323  HB2 SER A 220       0.634   8.421  10.088  1.00 85.54           H  
ATOM   3324  HB3 SER A 220       0.053   7.084   9.066  1.00 85.54           H  
ATOM   3325  O   SER A 220       3.069   9.840   9.284  1.00 85.54           O  
ATOM   3326  OG  SER A 220      -0.582   8.944   8.514  1.00 85.54           O  
ATOM   3327  HG  SER A 220      -1.036   8.411   7.857  1.00 85.54           H  
ATOM   3328  N   ARG A 221       1.941  10.540   7.456  1.00 82.71           N  
ATOM   3329  H   ARG A 221       1.289  10.264   6.736  1.00 82.71           H  
ATOM   3330  CA  ARG A 221       2.460  11.924   7.413  1.00 82.71           C  
ATOM   3331  HA  ARG A 221       2.037  12.392   6.523  1.00 82.71           H  
ATOM   3332  C   ARG A 221       3.978  12.053   7.229  1.00 82.71           C  
ATOM   3333  CB  ARG A 221       1.982  12.736   8.631  1.00 82.71           C  
ATOM   3334  HB2 ARG A 221       2.260  13.779   8.480  1.00 82.71           H  
ATOM   3335  HB3 ARG A 221       2.497  12.382   9.525  1.00 82.71           H  
ATOM   3336  O   ARG A 221       4.524  13.132   7.446  1.00 82.71           O  
ATOM   3337  CG  ARG A 221       0.471  12.674   8.869  1.00 82.71           C  
ATOM   3338  HG2 ARG A 221      -0.053  13.002   7.972  1.00 82.71           H  
ATOM   3339  HG3 ARG A 221       0.169  11.656   9.114  1.00 82.71           H  
ATOM   3340  CD  ARG A 221       0.120  13.595  10.039  1.00 82.71           C  
ATOM   3341  HD2 ARG A 221       0.462  14.601   9.794  1.00 82.71           H  
ATOM   3342  HD3 ARG A 221       0.646  13.252  10.929  1.00 82.71           H  
ATOM   3343  NE  ARG A 221      -1.329  13.592  10.299  1.00 82.71           N  
ATOM   3344  HE  ARG A 221      -1.814  12.726  10.111  1.00 82.71           H  
ATOM   3345  NH1 ARG A 221      -1.523  15.756  11.056  1.00 82.71           N  
ATOM   3346 HH11 ARG A 221      -0.528  15.879  10.937  1.00 82.71           H  
ATOM   3347 HH12 ARG A 221      -2.094  16.511  11.408  1.00 82.71           H  
ATOM   3348  NH2 ARG A 221      -3.332  14.452  10.941  1.00 82.71           N  
ATOM   3349 HH21 ARG A 221      -3.768  13.564  10.739  1.00 82.71           H  
ATOM   3350 HH22 ARG A 221      -3.888  15.213  11.302  1.00 82.71           H  
ATOM   3351  CZ  ARG A 221      -2.050  14.598  10.762  1.00 82.71           C  
ATOM   3352  N   THR A 222       4.663  10.989   6.814  1.00 92.28           N  
ATOM   3353  H   THR A 222       4.163  10.124   6.670  1.00 92.28           H  
ATOM   3354  CA  THR A 222       6.071  11.058   6.395  1.00 92.28           C  
ATOM   3355  HA  THR A 222       6.502  11.987   6.768  1.00 92.28           H  
ATOM   3356  C   THR A 222       6.187  11.118   4.878  1.00 92.28           C  
ATOM   3357  CB  THR A 222       6.931   9.930   6.983  1.00 92.28           C  
ATOM   3358  HB  THR A 222       7.970  10.140   6.729  1.00 92.28           H  
ATOM   3359  O   THR A 222       5.237  10.810   4.158  1.00 92.28           O  
ATOM   3360  CG2 THR A 222       6.834   9.868   8.506  1.00 92.28           C  
ATOM   3361 HG21 THR A 222       7.561   9.148   8.883  1.00 92.28           H  
ATOM   3362 HG22 THR A 222       7.056  10.849   8.927  1.00 92.28           H  
ATOM   3363 HG23 THR A 222       5.832   9.566   8.813  1.00 92.28           H  
ATOM   3364  OG1 THR A 222       6.617   8.662   6.466  1.00 92.28           O  
ATOM   3365  HG1 THR A 222       5.707   8.449   6.685  1.00 92.28           H  
ATOM   3366  N   VAL A 223       7.345  11.546   4.381  1.00 91.87           N  
ATOM   3367  H   VAL A 223       8.102  11.766   5.011  1.00 91.87           H  
ATOM   3368  CA  VAL A 223       7.659  11.445   2.955  1.00 91.87           C  
ATOM   3369  HA  VAL A 223       6.750  11.605   2.376  1.00 91.87           H  
ATOM   3370  C   VAL A 223       8.160  10.033   2.687  1.00 91.87           C  
ATOM   3371  CB  VAL A 223       8.676  12.513   2.518  1.00 91.87           C  
ATOM   3372  HB  VAL A 223       9.580  12.423   3.121  1.00 91.87           H  
ATOM   3373  O   VAL A 223       9.159   9.612   3.273  1.00 91.87           O  
ATOM   3374  CG1 VAL A 223       9.058  12.375   1.039  1.00 91.87           C  
ATOM   3375 HG11 VAL A 223       9.573  11.430   0.869  1.00 91.87           H  
ATOM   3376 HG12 VAL A 223       9.731  13.183   0.751  1.00 91.87           H  
ATOM   3377 HG13 VAL A 223       8.167  12.413   0.412  1.00 91.87           H  
ATOM   3378  CG2 VAL A 223       8.088  13.916   2.726  1.00 91.87           C  
ATOM   3379 HG21 VAL A 223       7.171  14.025   2.148  1.00 91.87           H  
ATOM   3380 HG22 VAL A 223       8.806  14.669   2.401  1.00 91.87           H  
ATOM   3381 HG23 VAL A 223       7.870  14.086   3.781  1.00 91.87           H  
ATOM   3382  N   PHE A 224       7.487   9.310   1.797  1.00 92.82           N  
ATOM   3383  H   PHE A 224       6.720   9.744   1.304  1.00 92.82           H  
ATOM   3384  CA  PHE A 224       8.041   8.086   1.244  1.00 92.82           C  
ATOM   3385  HA  PHE A 224       8.635   7.599   2.017  1.00 92.82           H  
ATOM   3386  C   PHE A 224       8.976   8.440   0.088  1.00 92.82           C  
ATOM   3387  CB  PHE A 224       6.942   7.090   0.859  1.00 92.82           C  
ATOM   3388  HB2 PHE A 224       6.294   6.930   1.721  1.00 92.82           H  
ATOM   3389  HB3 PHE A 224       7.428   6.141   0.635  1.00 92.82           H  
ATOM   3390  O   PHE A 224       8.700   9.340  -0.705  1.00 92.82           O  
ATOM   3391  CG  PHE A 224       6.089   7.449  -0.337  1.00 92.82           C  
ATOM   3392  CD1 PHE A 224       4.879   8.143  -0.162  1.00 92.82           C  
ATOM   3393  HD1 PHE A 224       4.568   8.451   0.826  1.00 92.82           H  
ATOM   3394  CD2 PHE A 224       6.485   7.046  -1.627  1.00 92.82           C  
ATOM   3395  HD2 PHE A 224       7.404   6.497  -1.768  1.00 92.82           H  
ATOM   3396  CE1 PHE A 224       4.075   8.452  -1.272  1.00 92.82           C  
ATOM   3397  HE1 PHE A 224       3.152   8.995  -1.134  1.00 92.82           H  
ATOM   3398  CE2 PHE A 224       5.679   7.350  -2.736  1.00 92.82           C  
ATOM   3399  HE2 PHE A 224       5.980   7.031  -3.723  1.00 92.82           H  
ATOM   3400  CZ  PHE A 224       4.475   8.055  -2.560  1.00 92.82           C  
ATOM   3401  HZ  PHE A 224       3.855   8.287  -3.413  1.00 92.82           H  
ATOM   3402  N   SER A 225      10.096   7.731  -0.001  1.00 93.45           N  
ATOM   3403  H   SER A 225      10.262   7.012   0.688  1.00 93.45           H  
ATOM   3404  CA  SER A 225      11.017   7.798  -1.132  1.00 93.45           C  
ATOM   3405  HA  SER A 225      10.519   8.243  -1.993  1.00 93.45           H  
ATOM   3406  C   SER A 225      11.409   6.375  -1.473  1.00 93.45           C  
ATOM   3407  CB  SER A 225      12.243   8.646  -0.802  1.00 93.45           C  
ATOM   3408  HB2 SER A 225      12.806   8.180   0.007  1.00 93.45           H  
ATOM   3409  HB3 SER A 225      11.920   9.638  -0.485  1.00 93.45           H  
ATOM   3410  O   SER A 225      12.105   5.706  -0.710  1.00 93.45           O  
ATOM   3411  OG  SER A 225      13.064   8.768  -1.949  1.00 93.45           O  
ATOM   3412  HG  SER A 225      13.888   9.182  -1.681  1.00 93.45           H  
ATOM   3413  N   TYR A 226      10.895   5.896  -2.595  1.00 94.20           N  
ATOM   3414  H   TYR A 226      10.333   6.507  -3.170  1.00 94.20           H  
ATOM   3415  CA  TYR A 226      11.136   4.559  -3.090  1.00 94.20           C  
ATOM   3416  HA  TYR A 226      11.655   3.970  -2.334  1.00 94.20           H  
ATOM   3417  C   TYR A 226      12.015   4.639  -4.328  1.00 94.20           C  
ATOM   3418  CB  TYR A 226       9.802   3.876  -3.371  1.00 94.20           C  
ATOM   3419  HB2 TYR A 226       9.209   3.864  -2.456  1.00 94.20           H  
ATOM   3420  HB3 TYR A 226       9.252   4.451  -4.116  1.00 94.20           H  
ATOM   3421  O   TYR A 226      11.679   5.317  -5.300  1.00 94.20           O  
ATOM   3422  CG  TYR A 226       9.974   2.454  -3.854  1.00 94.20           C  
ATOM   3423  CD1 TYR A 226       9.798   2.149  -5.216  1.00 94.20           C  
ATOM   3424  HD1 TYR A 226       9.538   2.926  -5.920  1.00 94.20           H  
ATOM   3425  CD2 TYR A 226      10.315   1.441  -2.939  1.00 94.20           C  
ATOM   3426  HD2 TYR A 226      10.446   1.674  -1.892  1.00 94.20           H  
ATOM   3427  CE1 TYR A 226       9.932   0.820  -5.658  1.00 94.20           C  
ATOM   3428  HE1 TYR A 226       9.761   0.554  -6.691  1.00 94.20           H  
ATOM   3429  CE2 TYR A 226      10.475   0.115  -3.384  1.00 94.20           C  
ATOM   3430  HE2 TYR A 226      10.739  -0.665  -2.685  1.00 94.20           H  
ATOM   3431  OH  TYR A 226      10.443  -1.468  -5.190  1.00 94.20           O  
ATOM   3432  HH  TYR A 226      10.596  -2.095  -4.480  1.00 94.20           H  
ATOM   3433  CZ  TYR A 226      10.282  -0.196  -4.747  1.00 94.20           C  
ATOM   3434  N   ARG A 227      13.148   3.943  -4.288  1.00 94.13           N  
ATOM   3435  H   ARG A 227      13.320   3.372  -3.472  1.00 94.13           H  
ATOM   3436  CA  ARG A 227      14.062   3.772  -5.414  1.00 94.13           C  
ATOM   3437  HA  ARG A 227      13.634   4.224  -6.309  1.00 94.13           H  
ATOM   3438  C   ARG A 227      14.206   2.285  -5.666  1.00 94.13           C  
ATOM   3439  CB  ARG A 227      15.403   4.450  -5.107  1.00 94.13           C  
ATOM   3440  HB2 ARG A 227      15.218   5.507  -4.916  1.00 94.13           H  
ATOM   3441  HB3 ARG A 227      15.833   4.006  -4.209  1.00 94.13           H  
ATOM   3442  O   ARG A 227      14.483   1.535  -4.734  1.00 94.13           O  
ATOM   3443  CG  ARG A 227      16.401   4.306  -6.268  1.00 94.13           C  
ATOM   3444  HG2 ARG A 227      15.981   4.745  -7.173  1.00 94.13           H  
ATOM   3445  HG3 ARG A 227      16.598   3.250  -6.455  1.00 94.13           H  
ATOM   3446  CD  ARG A 227      17.734   4.989  -5.962  1.00 94.13           C  
ATOM   3447  HD2 ARG A 227      18.126   4.601  -5.021  1.00 94.13           H  
ATOM   3448  HD3 ARG A 227      18.431   4.737  -6.761  1.00 94.13           H  
ATOM   3449  NE  ARG A 227      17.582   6.453  -5.887  1.00 94.13           N  
ATOM   3450  HE  ARG A 227      16.651   6.824  -6.011  1.00 94.13           H  
ATOM   3451  NH1 ARG A 227      19.798   6.983  -5.633  1.00 94.13           N  
ATOM   3452 HH11 ARG A 227      20.528   7.675  -5.542  1.00 94.13           H  
ATOM   3453 HH12 ARG A 227      20.020   5.998  -5.654  1.00 94.13           H  
ATOM   3454  NH2 ARG A 227      18.252   8.608  -5.743  1.00 94.13           N  
ATOM   3455 HH21 ARG A 227      18.977   9.308  -5.684  1.00 94.13           H  
ATOM   3456 HH22 ARG A 227      17.296   8.894  -5.900  1.00 94.13           H  
ATOM   3457  CZ  ARG A 227      18.547   7.339  -5.750  1.00 94.13           C  
ATOM   3458  N   GLN A 228      14.048   1.888  -6.917  1.00 86.25           N  
ATOM   3459  H   GLN A 228      13.928   2.582  -7.640  1.00 86.25           H  
ATOM   3460  CA  GLN A 228      14.233   0.506  -7.338  1.00 86.25           C  
ATOM   3461  HA  GLN A 228      14.580  -0.091  -6.494  1.00 86.25           H  
ATOM   3462  C   GLN A 228      15.302   0.427  -8.416  1.00 86.25           C  
ATOM   3463  CB  GLN A 228      12.901  -0.092  -7.796  1.00 86.25           C  
ATOM   3464  HB2 GLN A 228      12.143   0.135  -7.047  1.00 86.25           H  
ATOM   3465  HB3 GLN A 228      12.996  -1.176  -7.862  1.00 86.25           H  
ATOM   3466  O   GLN A 228      15.558   1.404  -9.126  1.00 86.25           O  
ATOM   3467  CG  GLN A 228      12.465   0.445  -9.162  1.00 86.25           C  
ATOM   3468  HG2 GLN A 228      12.635   1.520  -9.214  1.00 86.25           H  
ATOM   3469  HG3 GLN A 228      13.042  -0.027  -9.957  1.00 86.25           H  
ATOM   3470  CD  GLN A 228      11.005   0.156  -9.397  1.00 86.25           C  
ATOM   3471  NE2 GLN A 228      10.215   1.194  -9.402  1.00 86.25           N  
ATOM   3472 HE21 GLN A 228       9.231   0.967  -9.418  1.00 86.25           H  
ATOM   3473 HE22 GLN A 228      10.593   2.124  -9.290  1.00 86.25           H  
ATOM   3474  OE1 GLN A 228      10.550  -0.968  -9.516  1.00 86.25           O  
ATOM   3475  N   GLU A 229      15.896  -0.752  -8.548  1.00 88.92           N  
ATOM   3476  H   GLU A 229      15.602  -1.524  -7.968  1.00 88.92           H  
ATOM   3477  CA  GLU A 229      16.726  -1.053  -9.705  1.00 88.92           C  
ATOM   3478  HA  GLU A 229      17.514  -0.301  -9.750  1.00 88.92           H  
ATOM   3479  C   GLU A 229      15.850  -1.012 -10.970  1.00 88.92           C  
ATOM   3480  CB  GLU A 229      17.391  -2.423  -9.526  1.00 88.92           C  
ATOM   3481  HB2 GLU A 229      17.902  -2.452  -8.564  1.00 88.92           H  
ATOM   3482  HB3 GLU A 229      16.624  -3.197  -9.515  1.00 88.92           H  
ATOM   3483  O   GLU A 229      14.785  -1.636 -10.976  1.00 88.92           O  
ATOM   3484  CG  GLU A 229      18.402  -2.746 -10.639  1.00 88.92           C  
ATOM   3485  HG2 GLU A 229      17.876  -2.788 -11.592  1.00 88.92           H  
ATOM   3486  HG3 GLU A 229      18.808  -3.740 -10.450  1.00 88.92           H  
ATOM   3487  CD  GLU A 229      19.567  -1.746 -10.731  1.00 88.92           C  
ATOM   3488  OE1 GLU A 229      20.130  -1.622 -11.843  1.00 88.92           O  
ATOM   3489  OE2 GLU A 229      19.879  -1.097  -9.708  1.00 88.92           O  
ATOM   3490  N   PRO A 230      16.247  -0.290 -12.034  1.00 86.78           N  
ATOM   3491  CA  PRO A 230      15.402  -0.129 -13.206  1.00 86.78           C  
ATOM   3492  HA  PRO A 230      14.491   0.367 -12.871  1.00 86.78           H  
ATOM   3493  C   PRO A 230      15.045  -1.465 -13.871  1.00 86.78           C  
ATOM   3494  CB  PRO A 230      16.164   0.807 -14.150  1.00 86.78           C  
ATOM   3495  HB2 PRO A 230      16.805   0.232 -14.819  1.00 86.78           H  
ATOM   3496  HB3 PRO A 230      15.491   1.446 -14.721  1.00 86.78           H  
ATOM   3497  O   PRO A 230      15.911  -2.183 -14.376  1.00 86.78           O  
ATOM   3498  CG  PRO A 230      17.040   1.616 -13.199  1.00 86.78           C  
ATOM   3499  HG2 PRO A 230      17.928   2.008 -13.696  1.00 86.78           H  
ATOM   3500  HG3 PRO A 230      16.455   2.421 -12.755  1.00 86.78           H  
ATOM   3501  CD  PRO A 230      17.396   0.600 -12.121  1.00 86.78           C  
ATOM   3502  HD2 PRO A 230      18.274   0.032 -12.428  1.00 86.78           H  
ATOM   3503  HD3 PRO A 230      17.588   1.127 -11.186  1.00 86.78           H  
ATOM   3504  N   TRP A 231      13.750  -1.761 -13.943  1.00 87.79           N  
ATOM   3505  H   TRP A 231      13.093  -1.110 -13.538  1.00 87.79           H  
ATOM   3506  CA  TRP A 231      13.205  -2.865 -14.718  1.00 87.79           C  
ATOM   3507  HA  TRP A 231      14.028  -3.488 -15.067  1.00 87.79           H  
ATOM   3508  C   TRP A 231      12.467  -2.324 -15.945  1.00 87.79           C  
ATOM   3509  CB  TRP A 231      12.324  -3.750 -13.838  1.00 87.79           C  
ATOM   3510  HB2 TRP A 231      12.915  -4.106 -12.994  1.00 87.79           H  
ATOM   3511  HB3 TRP A 231      11.506  -3.149 -13.440  1.00 87.79           H  
ATOM   3512  O   TRP A 231      11.359  -1.797 -15.865  1.00 87.79           O  
ATOM   3513  CG  TRP A 231      11.747  -4.940 -14.542  1.00 87.79           C  
ATOM   3514  CD1 TRP A 231      12.356  -5.674 -15.504  1.00 87.79           C  
ATOM   3515  HD1 TRP A 231      13.350  -5.493 -15.884  1.00 87.79           H  
ATOM   3516  CD2 TRP A 231      10.432  -5.542 -14.354  1.00 87.79           C  
ATOM   3517  CE2 TRP A 231      10.314  -6.651 -15.244  1.00 87.79           C  
ATOM   3518  CE3 TRP A 231       9.329  -5.265 -13.520  1.00 87.79           C  
ATOM   3519  HE3 TRP A 231       9.379  -4.426 -12.842  1.00 87.79           H  
ATOM   3520  NE1 TRP A 231      11.508  -6.676 -15.931  1.00 87.79           N  
ATOM   3521  HE1 TRP A 231      11.736  -7.333 -16.663  1.00 87.79           H  
ATOM   3522  CH2 TRP A 231       8.090  -7.159 -14.445  1.00 87.79           C  
ATOM   3523  HH2 TRP A 231       7.199  -7.769 -14.461  1.00 87.79           H  
ATOM   3524  CZ2 TRP A 231       9.166  -7.454 -15.299  1.00 87.79           C  
ATOM   3525  HZ2 TRP A 231       9.113  -8.293 -15.977  1.00 87.79           H  
ATOM   3526  CZ3 TRP A 231       8.172  -6.067 -13.562  1.00 87.79           C  
ATOM   3527  HZ3 TRP A 231       7.342  -5.842 -12.909  1.00 87.79           H  
ATOM   3528  N   TYR A 232      13.114  -2.427 -17.107  1.00 91.51           N  
ATOM   3529  H   TYR A 232      14.043  -2.823 -17.108  1.00 91.51           H  
ATOM   3530  CA  TYR A 232      12.603  -1.835 -18.340  1.00 91.51           C  
ATOM   3531  HA  TYR A 232      12.190  -0.858 -18.091  1.00 91.51           H  
ATOM   3532  C   TYR A 232      11.478  -2.662 -18.960  1.00 91.51           C  
ATOM   3533  CB  TYR A 232      13.741  -1.599 -19.335  1.00 91.51           C  
ATOM   3534  HB2 TYR A 232      13.313  -1.276 -20.284  1.00 91.51           H  
ATOM   3535  HB3 TYR A 232      14.271  -2.535 -19.513  1.00 91.51           H  
ATOM   3536  O   TYR A 232      11.666  -3.819 -19.342  1.00 91.51           O  
ATOM   3537  CG  TYR A 232      14.713  -0.537 -18.869  1.00 91.51           C  
ATOM   3538  CD1 TYR A 232      14.400   0.823 -19.050  1.00 91.51           C  
ATOM   3539  HD1 TYR A 232      13.478   1.112 -19.532  1.00 91.51           H  
ATOM   3540  CD2 TYR A 232      15.906  -0.902 -18.216  1.00 91.51           C  
ATOM   3541  HD2 TYR A 232      16.139  -1.943 -18.047  1.00 91.51           H  
ATOM   3542  CE1 TYR A 232      15.292   1.820 -18.614  1.00 91.51           C  
ATOM   3543  HE1 TYR A 232      15.060   2.862 -18.775  1.00 91.51           H  
ATOM   3544  CE2 TYR A 232      16.790   0.093 -17.758  1.00 91.51           C  
ATOM   3545  HE2 TYR A 232      17.685  -0.189 -17.225  1.00 91.51           H  
ATOM   3546  OH  TYR A 232      17.352   2.420 -17.544  1.00 91.51           O  
ATOM   3547  HH  TYR A 232      18.110   2.032 -17.101  1.00 91.51           H  
ATOM   3548  CZ  TYR A 232      16.492   1.457 -17.971  1.00 91.51           C  
ATOM   3549  N   ARG A 233      10.325  -2.020 -19.138  1.00 92.06           N  
ATOM   3550  H   ARG A 233      10.248  -1.089 -18.752  1.00 92.06           H  
ATOM   3551  CA  ARG A 233       9.167  -2.556 -19.856  1.00 92.06           C  
ATOM   3552  HA  ARG A 233       9.254  -3.642 -19.880  1.00 92.06           H  
ATOM   3553  C   ARG A 233       9.156  -2.029 -21.287  1.00 92.06           C  
ATOM   3554  CB  ARG A 233       7.888  -2.182 -19.098  1.00 92.06           C  
ATOM   3555  HB2 ARG A 233       7.008  -2.382 -19.709  1.00 92.06           H  
ATOM   3556  HB3 ARG A 233       7.908  -1.115 -18.872  1.00 92.06           H  
ATOM   3557  O   ARG A 233       9.376  -0.831 -21.478  1.00 92.06           O  
ATOM   3558  CG  ARG A 233       7.798  -2.976 -17.786  1.00 92.06           C  
ATOM   3559  HG2 ARG A 233       8.783  -3.082 -17.332  1.00 92.06           H  
ATOM   3560  HG3 ARG A 233       7.194  -2.405 -17.080  1.00 92.06           H  
ATOM   3561  CD  ARG A 233       7.179  -4.369 -17.966  1.00 92.06           C  
ATOM   3562  HD2 ARG A 233       7.714  -5.071 -17.326  1.00 92.06           H  
ATOM   3563  HD3 ARG A 233       7.277  -4.694 -19.002  1.00 92.06           H  
ATOM   3564  NE  ARG A 233       5.770  -4.344 -17.558  1.00 92.06           N  
ATOM   3565  HE  ARG A 233       5.499  -3.647 -16.879  1.00 92.06           H  
ATOM   3566  NH1 ARG A 233       4.945  -6.213 -18.627  1.00 92.06           N  
ATOM   3567 HH11 ARG A 233       4.160  -6.848 -18.647  1.00 92.06           H  
ATOM   3568 HH12 ARG A 233       5.871  -6.506 -18.903  1.00 92.06           H  
ATOM   3569  NH2 ARG A 233       3.609  -4.867 -17.452  1.00 92.06           N  
ATOM   3570 HH21 ARG A 233       3.505  -4.130 -16.770  1.00 92.06           H  
ATOM   3571 HH22 ARG A 233       2.819  -5.437 -17.720  1.00 92.06           H  
ATOM   3572  CZ  ARG A 233       4.790  -5.150 -17.892  1.00 92.06           C  
ATOM   3573  N   PRO A 234       8.916  -2.885 -22.296  1.00 91.16           N  
ATOM   3574  CA  PRO A 234       8.889  -2.447 -23.682  1.00 91.16           C  
ATOM   3575  HA  PRO A 234       9.840  -1.979 -23.935  1.00 91.16           H  
ATOM   3576  C   PRO A 234       7.768  -1.431 -23.904  1.00 91.16           C  
ATOM   3577  CB  PRO A 234       8.714  -3.713 -24.523  1.00 91.16           C  
ATOM   3578  HB2 PRO A 234       9.694  -4.110 -24.789  1.00 91.16           H  
ATOM   3579  HB3 PRO A 234       8.120  -3.532 -25.419  1.00 91.16           H  
ATOM   3580  O   PRO A 234       6.634  -1.600 -23.447  1.00 91.16           O  
ATOM   3581  CG  PRO A 234       8.013  -4.679 -23.569  1.00 91.16           C  
ATOM   3582  HG2 PRO A 234       8.224  -5.719 -23.817  1.00 91.16           H  
ATOM   3583  HG3 PRO A 234       6.939  -4.493 -23.586  1.00 91.16           H  
ATOM   3584  CD  PRO A 234       8.572  -4.297 -22.200  1.00 91.16           C  
ATOM   3585  HD2 PRO A 234       7.819  -4.474 -21.433  1.00 91.16           H  
ATOM   3586  HD3 PRO A 234       9.472  -4.876 -21.993  1.00 91.16           H  
ATOM   3587  N   VAL A 235       8.100  -0.367 -24.627  1.00 90.47           N  
ATOM   3588  H   VAL A 235       9.050  -0.294 -24.963  1.00 90.47           H  
ATOM   3589  CA  VAL A 235       7.161   0.692 -24.994  1.00 90.47           C  
ATOM   3590  HA  VAL A 235       6.350   0.709 -24.266  1.00 90.47           H  
ATOM   3591  C   VAL A 235       6.549   0.373 -26.360  1.00 90.47           C  
ATOM   3592  CB  VAL A 235       7.840   2.074 -24.928  1.00 90.47           C  
ATOM   3593  HB  VAL A 235       8.571   2.164 -25.731  1.00 90.47           H  
ATOM   3594  O   VAL A 235       7.203  -0.209 -27.235  1.00 90.47           O  
ATOM   3595  CG1 VAL A 235       6.817   3.198 -25.035  1.00 90.47           C  
ATOM   3596 HG11 VAL A 235       6.135   3.154 -24.186  1.00 90.47           H  
ATOM   3597 HG12 VAL A 235       7.334   4.157 -25.003  1.00 90.47           H  
ATOM   3598 HG13 VAL A 235       6.257   3.126 -25.967  1.00 90.47           H  
ATOM   3599  CG2 VAL A 235       8.536   2.305 -23.578  1.00 90.47           C  
ATOM   3600 HG21 VAL A 235       9.346   1.587 -23.443  1.00 90.47           H  
ATOM   3601 HG22 VAL A 235       8.966   3.306 -23.547  1.00 90.47           H  
ATOM   3602 HG23 VAL A 235       7.818   2.192 -22.766  1.00 90.47           H  
ATOM   3603  N   ARG A 236       5.274   0.719 -26.560  1.00 87.18           N  
ATOM   3604  H   ARG A 236       4.805   1.228 -25.825  1.00 87.18           H  
ATOM   3605  CA  ARG A 236       4.601   0.599 -27.859  1.00 87.18           C  
ATOM   3606  HA  ARG A 236       4.598  -0.449 -28.160  1.00 87.18           H  
ATOM   3607  C   ARG A 236       5.366   1.397 -28.906  1.00 87.18           C  
ATOM   3608  CB  ARG A 236       3.160   1.114 -27.781  1.00 87.18           C  
ATOM   3609  HB2 ARG A 236       2.740   1.142 -28.786  1.00 87.18           H  
ATOM   3610  HB3 ARG A 236       3.168   2.130 -27.387  1.00 87.18           H  
ATOM   3611  O   ARG A 236       5.868   2.480 -28.629  1.00 87.18           O  
ATOM   3612  CG  ARG A 236       2.268   0.228 -26.904  1.00 87.18           C  
ATOM   3613  HG2 ARG A 236       2.663   0.194 -25.889  1.00 87.18           H  
ATOM   3614  HG3 ARG A 236       2.233  -0.784 -27.308  1.00 87.18           H  
ATOM   3615  CD  ARG A 236       0.861   0.826 -26.879  1.00 87.18           C  
ATOM   3616  HD2 ARG A 236       0.952   1.884 -26.635  1.00 87.18           H  
ATOM   3617  HD3 ARG A 236       0.411   0.733 -27.867  1.00 87.18           H  
ATOM   3618  NE  ARG A 236       0.006   0.161 -25.883  1.00 87.18           N  
ATOM   3619  HE  ARG A 236       0.226  -0.795 -25.640  1.00 87.18           H  
ATOM   3620  NH1 ARG A 236      -1.274   1.985 -25.309  1.00 87.18           N  
ATOM   3621 HH11 ARG A 236      -1.855   2.407 -24.598  1.00 87.18           H  
ATOM   3622 HH12 ARG A 236      -0.651   2.588 -25.826  1.00 87.18           H  
ATOM   3623  NH2 ARG A 236      -1.663   0.022 -24.350  1.00 87.18           N  
ATOM   3624 HH21 ARG A 236      -1.324  -0.885 -24.063  1.00 87.18           H  
ATOM   3625 HH22 ARG A 236      -2.299   0.494 -23.723  1.00 87.18           H  
ATOM   3626  CZ  ARG A 236      -0.966   0.727 -25.188  1.00 87.18           C  
ATOM   3627  N   ARG A 237       5.451   0.866 -30.124  1.00 80.87           N  
ATOM   3628  H   ARG A 237       4.965   0.002 -30.314  1.00 80.87           H  
ATOM   3629  CA  ARG A 237       6.172   1.532 -31.209  1.00 80.87           C  
ATOM   3630  HA  ARG A 237       7.167   1.791 -30.848  1.00 80.87           H  
ATOM   3631  C   ARG A 237       5.456   2.832 -31.579  1.00 80.87           C  
ATOM   3632  CB  ARG A 237       6.310   0.566 -32.391  1.00 80.87           C  
ATOM   3633  HB2 ARG A 237       6.737  -0.370 -32.029  1.00 80.87           H  
ATOM   3634  HB3 ARG A 237       5.327   0.356 -32.812  1.00 80.87           H  
ATOM   3635  O   ARG A 237       4.318   2.799 -32.035  1.00 80.87           O  
ATOM   3636  CG  ARG A 237       7.225   1.130 -33.484  1.00 80.87           C  
ATOM   3637  HG2 ARG A 237       8.192   1.388 -33.052  1.00 80.87           H  
ATOM   3638  HG3 ARG A 237       6.774   2.024 -33.915  1.00 80.87           H  
ATOM   3639  CD  ARG A 237       7.428   0.080 -34.580  1.00 80.87           C  
ATOM   3640  HD2 ARG A 237       6.461  -0.169 -35.017  1.00 80.87           H  
ATOM   3641  HD3 ARG A 237       7.848  -0.820 -34.131  1.00 80.87           H  
ATOM   3642  NE  ARG A 237       8.335   0.565 -35.634  1.00 80.87           N  
ATOM   3643  HE  ARG A 237       8.636   1.528 -35.580  1.00 80.87           H  
ATOM   3644  NH1 ARG A 237       8.476  -1.398 -36.834  1.00 80.87           N  
ATOM   3645 HH11 ARG A 237       8.877  -1.938 -37.587  1.00 80.87           H  
ATOM   3646 HH12 ARG A 237       7.940  -1.910 -36.148  1.00 80.87           H  
ATOM   3647  NH2 ARG A 237       9.563   0.408 -37.545  1.00 80.87           N  
ATOM   3648 HH21 ARG A 237       9.830   1.380 -37.470  1.00 80.87           H  
ATOM   3649 HH22 ARG A 237       9.890  -0.133 -38.333  1.00 80.87           H  
ATOM   3650  CZ  ARG A 237       8.782  -0.143 -36.658  1.00 80.87           C  
ATOM   3651  N   GLN A 238       6.142   3.952 -31.397  1.00 78.73           N  
ATOM   3652  H   GLN A 238       7.046   3.910 -30.950  1.00 78.73           H  
ATOM   3653  CA  GLN A 238       5.702   5.276 -31.825  1.00 78.73           C  
ATOM   3654  HA  GLN A 238       4.920   5.161 -32.576  1.00 78.73           H  
ATOM   3655  C   GLN A 238       6.896   5.995 -32.463  1.00 78.73           C  
ATOM   3656  CB  GLN A 238       5.119   6.064 -30.639  1.00 78.73           C  
ATOM   3657  HB2 GLN A 238       5.854   6.114 -29.835  1.00 78.73           H  
ATOM   3658  HB3 GLN A 238       4.897   7.080 -30.963  1.00 78.73           H  
ATOM   3659  O   GLN A 238       8.028   5.781 -32.024  1.00 78.73           O  
ATOM   3660  CG  GLN A 238       3.821   5.417 -30.124  1.00 78.73           C  
ATOM   3661  HG2 GLN A 238       4.029   4.416 -29.748  1.00 78.73           H  
ATOM   3662  HG3 GLN A 238       3.117   5.335 -30.952  1.00 78.73           H  
ATOM   3663  CD  GLN A 238       3.150   6.189 -28.995  1.00 78.73           C  
ATOM   3664  NE2 GLN A 238       1.899   5.905 -28.705  1.00 78.73           N  
ATOM   3665 HE21 GLN A 238       1.484   6.525 -28.024  1.00 78.73           H  
ATOM   3666 HE22 GLN A 238       1.360   5.292 -29.300  1.00 78.73           H  
ATOM   3667  OE1 GLN A 238       3.716   7.033 -28.331  1.00 78.73           O  
ATOM   3668  N   PRO A 239       6.680   6.800 -33.520  1.00 74.55           N  
ATOM   3669  CA  PRO A 239       7.768   7.527 -34.174  1.00 74.55           C  
ATOM   3670  HA  PRO A 239       8.557   6.841 -34.481  1.00 74.55           H  
ATOM   3671  C   PRO A 239       8.380   8.583 -33.246  1.00 74.55           C  
ATOM   3672  CB  PRO A 239       7.125   8.163 -35.412  1.00 74.55           C  
ATOM   3673  HB2 PRO A 239       7.584   9.118 -35.671  1.00 74.55           H  
ATOM   3674  HB3 PRO A 239       7.205   7.472 -36.251  1.00 74.55           H  
ATOM   3675  O   PRO A 239       9.575   8.863 -33.319  1.00 74.55           O  
ATOM   3676  CG  PRO A 239       5.653   8.326 -35.027  1.00 74.55           C  
ATOM   3677  HG2 PRO A 239       5.003   8.328 -35.901  1.00 74.55           H  
ATOM   3678  HG3 PRO A 239       5.522   9.244 -34.453  1.00 74.55           H  
ATOM   3679  CD  PRO A 239       5.395   7.117 -34.132  1.00 74.55           C  
ATOM   3680  HD2 PRO A 239       5.064   6.275 -34.739  1.00 74.55           H  
ATOM   3681  HD3 PRO A 239       4.642   7.365 -33.384  1.00 74.55           H  
ATOM   3682  N   VAL A 240       7.549   9.153 -32.374  1.00 82.44           N  
ATOM   3683  H   VAL A 240       6.589   8.840 -32.348  1.00 82.44           H  
ATOM   3684  CA  VAL A 240       7.891  10.209 -31.430  1.00 82.44           C  
ATOM   3685  HA  VAL A 240       8.958  10.185 -31.212  1.00 82.44           H  
ATOM   3686  C   VAL A 240       7.106   9.968 -30.146  1.00 82.44           C  
ATOM   3687  CB  VAL A 240       7.527  11.585 -32.019  1.00 82.44           C  
ATOM   3688  HB  VAL A 240       6.467  11.597 -32.274  1.00 82.44           H  
ATOM   3689  O   VAL A 240       5.900   9.732 -30.208  1.00 82.44           O  
ATOM   3690  CG1 VAL A 240       7.789  12.700 -31.011  1.00 82.44           C  
ATOM   3691 HG11 VAL A 240       7.524  13.657 -31.461  1.00 82.44           H  
ATOM   3692 HG12 VAL A 240       7.160  12.584 -30.127  1.00 82.44           H  
ATOM   3693 HG13 VAL A 240       8.839  12.703 -30.718  1.00 82.44           H  
ATOM   3694  CG2 VAL A 240       8.328  11.904 -33.291  1.00 82.44           C  
ATOM   3695 HG21 VAL A 240       9.394  11.846 -33.071  1.00 82.44           H  
ATOM   3696 HG22 VAL A 240       8.087  12.911 -33.632  1.00 82.44           H  
ATOM   3697 HG23 VAL A 240       8.076  11.203 -34.086  1.00 82.44           H  
ATOM   3698  N   PHE A 241       7.779  10.060 -29.001  1.00 82.89           N  
ATOM   3699  H   PHE A 241       8.779  10.198 -29.050  1.00 82.89           H  
ATOM   3700  CA  PHE A 241       7.143  10.157 -27.690  1.00 82.89           C  
ATOM   3701  HA  PHE A 241       6.120   9.787 -27.748  1.00 82.89           H  
ATOM   3702  C   PHE A 241       7.100  11.619 -27.258  1.00 82.89           C  
ATOM   3703  CB  PHE A 241       7.895   9.299 -26.668  1.00 82.89           C  
ATOM   3704  HB2 PHE A 241       8.941   9.604 -26.637  1.00 82.89           H  
ATOM   3705  HB3 PHE A 241       7.470   9.475 -25.680  1.00 82.89           H  
ATOM   3706  O   PHE A 241       8.129  12.201 -26.912  1.00 82.89           O  
ATOM   3707  CG  PHE A 241       7.812   7.823 -26.969  1.00 82.89           C  
ATOM   3708  CD1 PHE A 241       6.649   7.113 -26.625  1.00 82.89           C  
ATOM   3709  HD1 PHE A 241       5.826   7.621 -26.144  1.00 82.89           H  
ATOM   3710  CD2 PHE A 241       8.855   7.179 -27.658  1.00 82.89           C  
ATOM   3711  HD2 PHE A 241       9.731   7.735 -27.960  1.00 82.89           H  
ATOM   3712  CE1 PHE A 241       6.529   5.758 -26.964  1.00 82.89           C  
ATOM   3713  HE1 PHE A 241       5.613   5.231 -26.740  1.00 82.89           H  
ATOM   3714  CE2 PHE A 241       8.734   5.818 -27.983  1.00 82.89           C  
ATOM   3715  HE2 PHE A 241       9.510   5.314 -28.540  1.00 82.89           H  
ATOM   3716  CZ  PHE A 241       7.582   5.107 -27.627  1.00 82.89           C  
ATOM   3717  HZ  PHE A 241       7.500   4.063 -27.890  1.00 82.89           H  
ATOM   3718  N   ASP A 242       5.912  12.209 -27.288  1.00 87.66           N  
ATOM   3719  H   ASP A 242       5.110  11.705 -27.639  1.00 87.66           H  
ATOM   3720  CA  ASP A 242       5.654  13.583 -26.853  1.00 87.66           C  
ATOM   3721  HA  ASP A 242       6.595  14.128 -26.785  1.00 87.66           H  
ATOM   3722  C   ASP A 242       4.997  13.647 -25.465  1.00 87.66           C  
ATOM   3723  CB  ASP A 242       4.800  14.286 -27.918  1.00 87.66           C  
ATOM   3724  HB2 ASP A 242       5.324  14.240 -28.873  1.00 87.66           H  
ATOM   3725  HB3 ASP A 242       4.709  15.337 -27.643  1.00 87.66           H  
ATOM   3726  O   ASP A 242       5.113  14.653 -24.771  1.00 87.66           O  
ATOM   3727  CG  ASP A 242       3.391  13.700 -28.098  1.00 87.66           C  
ATOM   3728  OD1 ASP A 242       3.117  12.602 -27.557  1.00 87.66           O  
ATOM   3729  OD2 ASP A 242       2.585  14.376 -28.767  1.00 87.66           O  
ATOM   3730  N   THR A 243       4.337  12.573 -25.033  1.00 91.08           N  
ATOM   3731  H   THR A 243       4.142  11.858 -25.719  1.00 91.08           H  
ATOM   3732  CA  THR A 243       3.655  12.494 -23.741  1.00 91.08           C  
ATOM   3733  HA  THR A 243       4.073  13.250 -23.076  1.00 91.08           H  
ATOM   3734  C   THR A 243       3.861  11.126 -23.107  1.00 91.08           C  
ATOM   3735  CB  THR A 243       2.153  12.783 -23.887  1.00 91.08           C  
ATOM   3736  HB  THR A 243       1.683  11.990 -24.469  1.00 91.08           H  
ATOM   3737  O   THR A 243       3.653  10.092 -23.742  1.00 91.08           O  
ATOM   3738  CG2 THR A 243       1.454  12.892 -22.529  1.00 91.08           C  
ATOM   3739 HG21 THR A 243       1.962  13.629 -21.907  1.00 91.08           H  
ATOM   3740 HG22 THR A 243       0.419  13.201 -22.679  1.00 91.08           H  
ATOM   3741 HG23 THR A 243       1.454  11.925 -22.025  1.00 91.08           H  
ATOM   3742  OG1 THR A 243       1.941  14.011 -24.544  1.00 91.08           O  
ATOM   3743  HG1 THR A 243       2.210  13.879 -25.456  1.00 91.08           H  
ATOM   3744  N   ILE A 244       4.213  11.118 -21.822  1.00 91.92           N  
ATOM   3745  H   ILE A 244       4.380  12.005 -21.369  1.00 91.92           H  
ATOM   3746  CA  ILE A 244       4.219   9.914 -20.988  1.00 91.92           C  
ATOM   3747  HA  ILE A 244       3.961   9.048 -21.597  1.00 91.92           H  
ATOM   3748  C   ILE A 244       3.138  10.071 -19.931  1.00 91.92           C  
ATOM   3749  CB  ILE A 244       5.613   9.644 -20.392  1.00 91.92           C  
ATOM   3750  HB  ILE A 244       5.951  10.537 -19.866  1.00 91.92           H  
ATOM   3751  O   ILE A 244       3.133  11.047 -19.180  1.00 91.92           O  
ATOM   3752  CG1 ILE A 244       6.598   9.319 -21.537  1.00 91.92           C  
ATOM   3753 HG12 ILE A 244       6.484  10.046 -22.341  1.00 91.92           H  
ATOM   3754 HG13 ILE A 244       6.370   8.337 -21.951  1.00 91.92           H  
ATOM   3755  CG2 ILE A 244       5.542   8.472 -19.395  1.00 91.92           C  
ATOM   3756 HG21 ILE A 244       5.090   7.601 -19.869  1.00 91.92           H  
ATOM   3757 HG22 ILE A 244       6.539   8.205 -19.046  1.00 91.92           H  
ATOM   3758 HG23 ILE A 244       4.950   8.751 -18.524  1.00 91.92           H  
ATOM   3759  CD1 ILE A 244       8.064   9.355 -21.104  1.00 91.92           C  
ATOM   3760 HD11 ILE A 244       8.261  10.285 -20.571  1.00 91.92           H  
ATOM   3761 HD12 ILE A 244       8.702   9.302 -21.986  1.00 91.92           H  
ATOM   3762 HD13 ILE A 244       8.291   8.504 -20.462  1.00 91.92           H  
ATOM   3763  N   THR A 245       2.213   9.113 -19.899  1.00 94.41           N  
ATOM   3764  H   THR A 245       2.330   8.302 -20.489  1.00 94.41           H  
ATOM   3765  CA  THR A 245       1.122   9.092 -18.926  1.00 94.41           C  
ATOM   3766  HA  THR A 245       1.124  10.041 -18.389  1.00 94.41           H  
ATOM   3767  C   THR A 245       1.351   7.982 -17.918  1.00 94.41           C  
ATOM   3768  CB  THR A 245      -0.250   9.005 -19.597  1.00 94.41           C  
ATOM   3769  HB  THR A 245      -0.313   8.097 -20.197  1.00 94.41           H  
ATOM   3770  O   THR A 245       1.420   6.809 -18.287  1.00 94.41           O  
ATOM   3771  CG2 THR A 245      -1.390   9.035 -18.582  1.00 94.41           C  
ATOM   3772 HG21 THR A 245      -1.386   8.120 -17.991  1.00 94.41           H  
ATOM   3773 HG22 THR A 245      -2.340   9.079 -19.114  1.00 94.41           H  
ATOM   3774 HG23 THR A 245      -1.292   9.895 -17.920  1.00 94.41           H  
ATOM   3775  OG1 THR A 245      -0.380  10.137 -20.437  1.00 94.41           O  
ATOM   3776  HG1 THR A 245       0.439  10.191 -20.936  1.00 94.41           H  
ATOM   3777  N   LEU A 246       1.483   8.365 -16.648  1.00 95.52           N  
ATOM   3778  H   LEU A 246       1.342   9.342 -16.436  1.00 95.52           H  
ATOM   3779  CA  LEU A 246       1.594   7.432 -15.532  1.00 95.52           C  
ATOM   3780  HA  LEU A 246       1.683   6.421 -15.927  1.00 95.52           H  
ATOM   3781  C   LEU A 246       0.330   7.484 -14.685  1.00 95.52           C  
ATOM   3782  CB  LEU A 246       2.829   7.723 -14.666  1.00 95.52           C  
ATOM   3783  HB2 LEU A 246       2.843   7.006 -13.845  1.00 95.52           H  
ATOM   3784  HB3 LEU A 246       2.720   8.717 -14.233  1.00 95.52           H  
ATOM   3785  O   LEU A 246      -0.170   8.567 -14.396  1.00 95.52           O  
ATOM   3786  CG  LEU A 246       4.176   7.648 -15.398  1.00 95.52           C  
ATOM   3787  HG  LEU A 246       4.203   8.391 -16.195  1.00 95.52           H  
ATOM   3788  CD1 LEU A 246       5.286   7.972 -14.403  1.00 95.52           C  
ATOM   3789 HD11 LEU A 246       5.080   8.940 -13.945  1.00 95.52           H  
ATOM   3790 HD12 LEU A 246       5.338   7.207 -13.628  1.00 95.52           H  
ATOM   3791 HD13 LEU A 246       6.238   8.032 -14.931  1.00 95.52           H  
ATOM   3792  CD2 LEU A 246       4.452   6.267 -15.992  1.00 95.52           C  
ATOM   3793 HD21 LEU A 246       3.737   6.077 -16.793  1.00 95.52           H  
ATOM   3794 HD22 LEU A 246       5.456   6.238 -16.414  1.00 95.52           H  
ATOM   3795 HD23 LEU A 246       4.347   5.499 -15.225  1.00 95.52           H  
ATOM   3796  N   THR A 247      -0.137   6.325 -14.232  1.00 95.75           N  
ATOM   3797  H   THR A 247       0.342   5.480 -14.507  1.00 95.75           H  
ATOM   3798  CA  THR A 247      -1.262   6.216 -13.296  1.00 95.75           C  
ATOM   3799  HA  THR A 247      -1.535   7.211 -12.945  1.00 95.75           H  
ATOM   3800  C   THR A 247      -0.853   5.383 -12.084  1.00 95.75           C  
ATOM   3801  CB  THR A 247      -2.505   5.627 -13.979  1.00 95.75           C  
ATOM   3802  HB  THR A 247      -2.298   4.610 -14.315  1.00 95.75           H  
ATOM   3803  O   THR A 247      -0.296   4.300 -12.242  1.00 95.75           O  
ATOM   3804  CG2 THR A 247      -3.713   5.615 -13.044  1.00 95.75           C  
ATOM   3805 HG21 THR A 247      -3.510   4.985 -12.178  1.00 95.75           H  
ATOM   3806 HG22 THR A 247      -3.932   6.625 -12.698  1.00 95.75           H  
ATOM   3807 HG23 THR A 247      -4.575   5.211 -13.575  1.00 95.75           H  
ATOM   3808  OG1 THR A 247      -2.899   6.414 -15.081  1.00 95.75           O  
ATOM   3809  HG1 THR A 247      -2.362   6.176 -15.840  1.00 95.75           H  
ATOM   3810  N   LEU A 248      -1.142   5.874 -10.878  1.00 95.66           N  
ATOM   3811  H   LEU A 248      -1.587   6.780 -10.837  1.00 95.66           H  
ATOM   3812  CA  LEU A 248      -1.002   5.149  -9.617  1.00 95.66           C  
ATOM   3813  HA  LEU A 248      -0.214   4.401  -9.715  1.00 95.66           H  
ATOM   3814  C   LEU A 248      -2.306   4.416  -9.306  1.00 95.66           C  
ATOM   3815  CB  LEU A 248      -0.624   6.107  -8.470  1.00 95.66           C  
ATOM   3816  HB2 LEU A 248      -0.515   5.524  -7.555  1.00 95.66           H  
ATOM   3817  HB3 LEU A 248      -1.440   6.814  -8.321  1.00 95.66           H  
ATOM   3818  O   LEU A 248      -3.350   5.043  -9.105  1.00 95.66           O  
ATOM   3819  CG  LEU A 248       0.666   6.906  -8.704  1.00 95.66           C  
ATOM   3820  HG  LEU A 248       0.518   7.526  -9.588  1.00 95.66           H  
ATOM   3821  CD1 LEU A 248       0.961   7.827  -7.524  1.00 95.66           C  
ATOM   3822 HD11 LEU A 248       0.140   8.537  -7.417  1.00 95.66           H  
ATOM   3823 HD12 LEU A 248       1.077   7.249  -6.608  1.00 95.66           H  
ATOM   3824 HD13 LEU A 248       1.868   8.399  -7.721  1.00 95.66           H  
ATOM   3825  CD2 LEU A 248       1.884   6.011  -8.928  1.00 95.66           C  
ATOM   3826 HD21 LEU A 248       1.758   5.450  -9.854  1.00 95.66           H  
ATOM   3827 HD22 LEU A 248       2.781   6.624  -9.017  1.00 95.66           H  
ATOM   3828 HD23 LEU A 248       1.994   5.322  -8.090  1.00 95.66           H  
ATOM   3829  N   LEU A 249      -2.232   3.092  -9.264  1.00 95.23           N  
ATOM   3830  H   LEU A 249      -1.336   2.657  -9.435  1.00 95.23           H  
ATOM   3831  CA  LEU A 249      -3.350   2.191  -9.013  1.00 95.23           C  
ATOM   3832  HA  LEU A 249      -4.262   2.774  -8.891  1.00 95.23           H  
ATOM   3833  C   LEU A 249      -3.124   1.404  -7.719  1.00 95.23           C  
ATOM   3834  CB  LEU A 249      -3.531   1.243 -10.212  1.00 95.23           C  
ATOM   3835  HB2 LEU A 249      -2.644   0.614 -10.287  1.00 95.23           H  
ATOM   3836  HB3 LEU A 249      -4.379   0.590 -10.007  1.00 95.23           H  
ATOM   3837  O   LEU A 249      -1.985   1.123  -7.356  1.00 95.23           O  
ATOM   3838  CG  LEU A 249      -3.743   1.922 -11.576  1.00 95.23           C  
ATOM   3839  HG  LEU A 249      -2.913   2.597 -11.788  1.00 95.23           H  
ATOM   3840  CD1 LEU A 249      -3.777   0.870 -12.683  1.00 95.23           C  
ATOM   3841 HD11 LEU A 249      -4.624   0.200 -12.534  1.00 95.23           H  
ATOM   3842 HD12 LEU A 249      -3.872   1.354 -13.655  1.00 95.23           H  
ATOM   3843 HD13 LEU A 249      -2.858   0.284 -12.664  1.00 95.23           H  
ATOM   3844  CD2 LEU A 249      -5.050   2.714 -11.620  1.00 95.23           C  
ATOM   3845 HD21 LEU A 249      -4.995   3.550 -10.923  1.00 95.23           H  
ATOM   3846 HD22 LEU A 249      -5.218   3.091 -12.629  1.00 95.23           H  
ATOM   3847 HD23 LEU A 249      -5.881   2.066 -11.344  1.00 95.23           H  
ATOM   3848  N   ASP A 250      -4.197   1.043  -7.027  1.00 94.24           N  
ATOM   3849  H   ASP A 250      -5.105   1.309  -7.380  1.00 94.24           H  
ATOM   3850  CA  ASP A 250      -4.162   0.063  -5.942  1.00 94.24           C  
ATOM   3851  HA  ASP A 250      -3.213   0.165  -5.415  1.00 94.24           H  
ATOM   3852  C   ASP A 250      -4.190  -1.371  -6.502  1.00 94.24           C  
ATOM   3853  CB  ASP A 250      -5.271   0.378  -4.913  1.00 94.24           C  
ATOM   3854  HB2 ASP A 250      -5.187   1.427  -4.631  1.00 94.24           H  
ATOM   3855  HB3 ASP A 250      -5.076  -0.208  -4.014  1.00 94.24           H  
ATOM   3856  O   ASP A 250      -4.292  -1.585  -7.714  1.00 94.24           O  
ATOM   3857  CG  ASP A 250      -6.720   0.104  -5.340  1.00 94.24           C  
ATOM   3858  OD1 ASP A 250      -6.943  -0.569  -6.364  1.00 94.24           O  
ATOM   3859  OD2 ASP A 250      -7.645   0.511  -4.594  1.00 94.24           O  
ATOM   3860  N   ARG A 251      -4.114  -2.383  -5.630  1.00 93.49           N  
ATOM   3861  H   ARG A 251      -4.001  -2.169  -4.649  1.00 93.49           H  
ATOM   3862  CA  ARG A 251      -4.181  -3.796  -6.052  1.00 93.49           C  
ATOM   3863  HA  ARG A 251      -3.487  -3.943  -6.879  1.00 93.49           H  
ATOM   3864  C   ARG A 251      -5.543  -4.222  -6.620  1.00 93.49           C  
ATOM   3865  CB  ARG A 251      -3.766  -4.717  -4.898  1.00 93.49           C  
ATOM   3866  HB2 ARG A 251      -3.924  -5.749  -5.210  1.00 93.49           H  
ATOM   3867  HB3 ARG A 251      -4.408  -4.531  -4.036  1.00 93.49           H  
ATOM   3868  O   ARG A 251      -5.646  -5.309  -7.177  1.00 93.49           O  
ATOM   3869  CG  ARG A 251      -2.294  -4.568  -4.480  1.00 93.49           C  
ATOM   3870  HG2 ARG A 251      -1.649  -4.799  -5.328  1.00 93.49           H  
ATOM   3871  HG3 ARG A 251      -2.093  -3.553  -4.135  1.00 93.49           H  
ATOM   3872  CD  ARG A 251      -2.038  -5.562  -3.344  1.00 93.49           C  
ATOM   3873  HD2 ARG A 251      -2.671  -5.284  -2.501  1.00 93.49           H  
ATOM   3874  HD3 ARG A 251      -2.334  -6.555  -3.683  1.00 93.49           H  
ATOM   3875  NE  ARG A 251      -0.633  -5.618  -2.897  1.00 93.49           N  
ATOM   3876  HE  ARG A 251       0.068  -5.054  -3.355  1.00 93.49           H  
ATOM   3877  NH1 ARG A 251      -0.975  -7.141  -1.212  1.00 93.49           N  
ATOM   3878 HH11 ARG A 251      -0.613  -7.709  -0.460  1.00 93.49           H  
ATOM   3879 HH12 ARG A 251      -1.961  -7.148  -1.429  1.00 93.49           H  
ATOM   3880  NH2 ARG A 251       1.073  -6.382  -1.599  1.00 93.49           N  
ATOM   3881 HH21 ARG A 251       1.439  -6.921  -0.828  1.00 93.49           H  
ATOM   3882 HH22 ARG A 251       1.665  -5.736  -2.101  1.00 93.49           H  
ATOM   3883  CZ  ARG A 251      -0.184  -6.378  -1.913  1.00 93.49           C  
ATOM   3884  N   SER A 252      -6.572  -3.388  -6.496  1.00 92.99           N  
ATOM   3885  H   SER A 252      -6.396  -2.472  -6.108  1.00 92.99           H  
ATOM   3886  CA  SER A 252      -7.886  -3.564  -7.123  1.00 92.99           C  
ATOM   3887  HA  SER A 252      -8.000  -4.601  -7.437  1.00 92.99           H  
ATOM   3888  C   SER A 252      -8.038  -2.721  -8.396  1.00 92.99           C  
ATOM   3889  CB  SER A 252      -8.993  -3.252  -6.111  1.00 92.99           C  
ATOM   3890  HB2 SER A 252      -9.967  -3.347  -6.592  1.00 92.99           H  
ATOM   3891  HB3 SER A 252      -8.883  -2.232  -5.745  1.00 92.99           H  
ATOM   3892  O   SER A 252      -9.158  -2.511  -8.857  1.00 92.99           O  
ATOM   3893  OG  SER A 252      -8.925  -4.157  -5.025  1.00 92.99           O  
ATOM   3894  HG  SER A 252      -8.784  -5.037  -5.381  1.00 92.99           H  
ATOM   3895  N   GLU A 253      -6.926  -2.228  -8.953  1.00 92.09           N  
ATOM   3896  H   GLU A 253      -6.056  -2.370  -8.460  1.00 92.09           H  
ATOM   3897  CA  GLU A 253      -6.860  -1.396 -10.160  1.00 92.09           C  
ATOM   3898  HA  GLU A 253      -5.814  -1.109 -10.268  1.00 92.09           H  
ATOM   3899  C   GLU A 253      -7.632  -0.066 -10.059  1.00 92.09           C  
ATOM   3900  CB  GLU A 253      -7.210  -2.203 -11.423  1.00 92.09           C  
ATOM   3901  HB2 GLU A 253      -8.257  -2.504 -11.384  1.00 92.09           H  
ATOM   3902  HB3 GLU A 253      -7.071  -1.555 -12.288  1.00 92.09           H  
ATOM   3903  O   GLU A 253      -7.951   0.571 -11.066  1.00 92.09           O  
ATOM   3904  CG  GLU A 253      -6.329  -3.448 -11.620  1.00 92.09           C  
ATOM   3905  HG2 GLU A 253      -6.508  -4.150 -10.806  1.00 92.09           H  
ATOM   3906  HG3 GLU A 253      -5.284  -3.140 -11.577  1.00 92.09           H  
ATOM   3907  CD  GLU A 253      -6.589  -4.161 -12.959  1.00 92.09           C  
ATOM   3908  OE1 GLU A 253      -5.790  -5.068 -13.287  1.00 92.09           O  
ATOM   3909  OE2 GLU A 253      -7.551  -3.792 -13.672  1.00 92.09           O  
ATOM   3910  N   ARG A 254      -7.909   0.414  -8.841  1.00 92.87           N  
ATOM   3911  H   ARG A 254      -7.593  -0.117  -8.042  1.00 92.87           H  
ATOM   3912  CA  ARG A 254      -8.527   1.727  -8.614  1.00 92.87           C  
ATOM   3913  HA  ARG A 254      -9.137   1.969  -9.484  1.00 92.87           H  
ATOM   3914  C   ARG A 254      -7.446   2.788  -8.473  1.00 92.87           C  
ATOM   3915  CB  ARG A 254      -9.436   1.716  -7.381  1.00 92.87           C  
ATOM   3916  HB2 ARG A 254      -9.959   2.671  -7.321  1.00 92.87           H  
ATOM   3917  HB3 ARG A 254      -8.803   1.633  -6.499  1.00 92.87           H  
ATOM   3918  O   ARG A 254      -6.389   2.553  -7.897  1.00 92.87           O  
ATOM   3919  CG  ARG A 254     -10.477   0.582  -7.395  1.00 92.87           C  
ATOM   3920  HG2 ARG A 254     -11.132   0.699  -8.258  1.00 92.87           H  
ATOM   3921  HG3 ARG A 254      -9.977  -0.384  -7.466  1.00 92.87           H  
ATOM   3922  CD  ARG A 254     -11.318   0.582  -6.117  1.00 92.87           C  
ATOM   3923  HD2 ARG A 254     -11.846   1.533  -6.038  1.00 92.87           H  
ATOM   3924  HD3 ARG A 254     -12.045  -0.228  -6.175  1.00 92.87           H  
ATOM   3925  NE  ARG A 254     -10.462   0.389  -4.939  1.00 92.87           N  
ATOM   3926  HE  ARG A 254      -9.468   0.304  -5.098  1.00 92.87           H  
ATOM   3927  NH1 ARG A 254     -12.038   0.571  -3.276  1.00 92.87           N  
ATOM   3928 HH11 ARG A 254     -12.792   0.603  -3.948  1.00 92.87           H  
ATOM   3929 HH12 ARG A 254     -12.234   0.473  -2.290  1.00 92.87           H  
ATOM   3930  NH2 ARG A 254      -9.859   0.404  -2.794  1.00 92.87           N  
ATOM   3931 HH21 ARG A 254     -10.066   0.583  -1.822  1.00 92.87           H  
ATOM   3932 HH22 ARG A 254      -8.916   0.401  -3.155  1.00 92.87           H  
ATOM   3933  CZ  ARG A 254     -10.805   0.451  -3.675  1.00 92.87           C  
ATOM   3934  N   LYS A 255      -7.716   3.997  -8.962  1.00 94.04           N  
ATOM   3935  H   LYS A 255      -8.619   4.130  -9.395  1.00 94.04           H  
ATOM   3936  CA  LYS A 255      -6.784   5.131  -8.853  1.00 94.04           C  
ATOM   3937  HA  LYS A 255      -5.816   4.826  -9.249  1.00 94.04           H  
ATOM   3938  C   LYS A 255      -6.563   5.524  -7.390  1.00 94.04           C  
ATOM   3939  CB  LYS A 255      -7.303   6.320  -9.669  1.00 94.04           C  
ATOM   3940  HB2 LYS A 255      -6.693   7.194  -9.441  1.00 94.04           H  
ATOM   3941  HB3 LYS A 255      -8.331   6.539  -9.380  1.00 94.04           H  
ATOM   3942  O   LYS A 255      -7.520   5.872  -6.698  1.00 94.04           O  
ATOM   3943  CG  LYS A 255      -7.233   6.046 -11.176  1.00 94.04           C  
ATOM   3944  HG2 LYS A 255      -7.861   5.191 -11.425  1.00 94.04           H  
ATOM   3945  HG3 LYS A 255      -6.202   5.816 -11.448  1.00 94.04           H  
ATOM   3946  CD  LYS A 255      -7.702   7.266 -11.976  1.00 94.04           C  
ATOM   3947  HD2 LYS A 255      -7.061   8.115 -11.739  1.00 94.04           H  
ATOM   3948  HD3 LYS A 255      -8.732   7.502 -11.707  1.00 94.04           H  
ATOM   3949  CE  LYS A 255      -7.612   6.952 -13.473  1.00 94.04           C  
ATOM   3950  HE2 LYS A 255      -6.585   6.662 -13.698  1.00 94.04           H  
ATOM   3951  HE3 LYS A 255      -8.249   6.096 -13.694  1.00 94.04           H  
ATOM   3952  NZ  LYS A 255      -7.994   8.115 -14.310  1.00 94.04           N  
ATOM   3953  HZ1 LYS A 255      -7.389   8.899 -14.109  1.00 94.04           H  
ATOM   3954  HZ2 LYS A 255      -7.875   7.889 -15.287  1.00 94.04           H  
ATOM   3955  HZ3 LYS A 255      -8.955   8.383 -14.152  1.00 94.04           H  
ATOM   3956  N   ILE A 256      -5.307   5.552  -6.947  1.00 93.44           N  
ATOM   3957  H   ILE A 256      -4.570   5.274  -7.579  1.00 93.44           H  
ATOM   3958  CA  ILE A 256      -4.953   5.979  -5.587  1.00 93.44           C  
ATOM   3959  HA  ILE A 256      -5.666   5.540  -4.889  1.00 93.44           H  
ATOM   3960  C   ILE A 256      -5.055   7.493  -5.494  1.00 93.44           C  
ATOM   3961  CB  ILE A 256      -3.543   5.507  -5.178  1.00 93.44           C  
ATOM   3962  HB  ILE A 256      -2.824   5.857  -5.918  1.00 93.44           H  
ATOM   3963  O   ILE A 256      -4.358   8.208  -6.210  1.00 93.44           O  
ATOM   3964  CG1 ILE A 256      -3.520   3.969  -5.138  1.00 93.44           C  
ATOM   3965 HG12 ILE A 256      -4.140   3.617  -4.314  1.00 93.44           H  
ATOM   3966 HG13 ILE A 256      -3.936   3.572  -6.064  1.00 93.44           H  
ATOM   3967  CG2 ILE A 256      -3.158   6.079  -3.794  1.00 93.44           C  
ATOM   3968 HG21 ILE A 256      -3.136   7.169  -3.811  1.00 93.44           H  
ATOM   3969 HG22 ILE A 256      -2.157   5.756  -3.509  1.00 93.44           H  
ATOM   3970 HG23 ILE A 256      -3.867   5.742  -3.039  1.00 93.44           H  
ATOM   3971  CD1 ILE A 256      -2.117   3.387  -4.988  1.00 93.44           C  
ATOM   3972 HD11 ILE A 256      -1.509   3.675  -5.846  1.00 93.44           H  
ATOM   3973 HD12 ILE A 256      -1.643   3.727  -4.068  1.00 93.44           H  
ATOM   3974 HD13 ILE A 256      -2.194   2.301  -4.942  1.00 93.44           H  
ATOM   3975  N   ARG A 257      -5.886   7.988  -4.577  1.00 92.35           N  
ATOM   3976  H   ARG A 257      -6.408   7.340  -4.005  1.00 92.35           H  
ATOM   3977  CA  ARG A 257      -6.008   9.424  -4.313  1.00 92.35           C  
ATOM   3978  HA  ARG A 257      -5.605   9.963  -5.170  1.00 92.35           H  
ATOM   3979  C   ARG A 257      -5.180   9.838  -3.111  1.00 92.35           C  
ATOM   3980  CB  ARG A 257      -7.473   9.831  -4.159  1.00 92.35           C  
ATOM   3981  HB2 ARG A 257      -7.510  10.892  -3.913  1.00 92.35           H  
ATOM   3982  HB3 ARG A 257      -7.929   9.263  -3.348  1.00 92.35           H  
ATOM   3983  O   ARG A 257      -5.216   9.162  -2.087  1.00 92.35           O  
ATOM   3984  CG  ARG A 257      -8.251   9.592  -5.456  1.00 92.35           C  
ATOM   3985  HG2 ARG A 257      -7.719  10.047  -6.291  1.00 92.35           H  
ATOM   3986  HG3 ARG A 257      -8.352   8.522  -5.636  1.00 92.35           H  
ATOM   3987  CD  ARG A 257      -9.636  10.222  -5.339  1.00 92.35           C  
ATOM   3988  HD2 ARG A 257      -9.519  11.286  -5.133  1.00 92.35           H  
ATOM   3989  HD3 ARG A 257     -10.158   9.769  -4.496  1.00 92.35           H  
ATOM   3990  NE  ARG A 257     -10.423  10.001  -6.564  1.00 92.35           N  
ATOM   3991  HE  ARG A 257     -10.324   9.094  -6.998  1.00 92.35           H  
ATOM   3992  NH1 ARG A 257     -11.564  11.989  -6.554  1.00 92.35           N  
ATOM   3993 HH11 ARG A 257     -12.328  12.571  -6.864  1.00 92.35           H  
ATOM   3994 HH12 ARG A 257     -10.790  12.419  -6.067  1.00 92.35           H  
ATOM   3995  NH2 ARG A 257     -12.128  10.420  -8.014  1.00 92.35           N  
ATOM   3996 HH21 ARG A 257     -12.052   9.477  -8.369  1.00 92.35           H  
ATOM   3997 HH22 ARG A 257     -12.847  11.043  -8.352  1.00 92.35           H  
ATOM   3998  CZ  ARG A 257     -11.364  10.801  -7.031  1.00 92.35           C  
ATOM   3999  N   PHE A 258      -4.492  10.968  -3.219  1.00 91.11           N  
ATOM   4000  H   PHE A 258      -4.546  11.474  -4.092  1.00 91.11           H  
ATOM   4001  CA  PHE A 258      -3.708  11.561  -2.136  1.00 91.11           C  
ATOM   4002  HA  PHE A 258      -3.583  10.837  -1.330  1.00 91.11           H  
ATOM   4003  C   PHE A 258      -4.449  12.766  -1.555  1.00 91.11           C  
ATOM   4004  CB  PHE A 258      -2.303  11.915  -2.641  1.00 91.11           C  
ATOM   4005  HB2 PHE A 258      -2.385  12.561  -3.515  1.00 91.11           H  
ATOM   4006  HB3 PHE A 258      -1.781  12.481  -1.870  1.00 91.11           H  
ATOM   4007  O   PHE A 258      -4.935  13.613  -2.297  1.00 91.11           O  
ATOM   4008  CG  PHE A 258      -1.473  10.694  -2.997  1.00 91.11           C  
ATOM   4009  CD1 PHE A 258      -0.566  10.155  -2.064  1.00 91.11           C  
ATOM   4010  HD1 PHE A 258      -0.427  10.634  -1.106  1.00 91.11           H  
ATOM   4011  CD2 PHE A 258      -1.639  10.065  -4.246  1.00 91.11           C  
ATOM   4012  HD2 PHE A 258      -2.339  10.459  -4.968  1.00 91.11           H  
ATOM   4013  CE1 PHE A 258       0.168   8.996  -2.378  1.00 91.11           C  
ATOM   4014  HE1 PHE A 258       0.859   8.583  -1.658  1.00 91.11           H  
ATOM   4015  CE2 PHE A 258      -0.915   8.903  -4.555  1.00 91.11           C  
ATOM   4016  HE2 PHE A 258      -1.073   8.417  -5.506  1.00 91.11           H  
ATOM   4017  CZ  PHE A 258      -0.006   8.369  -3.625  1.00 91.11           C  
ATOM   4018  HZ  PHE A 258       0.545   7.472  -3.865  1.00 91.11           H  
ATOM   4019  N   GLY A 259      -4.550  12.843  -0.226  1.00 88.49           N  
ATOM   4020  H   GLY A 259      -4.171  12.093   0.334  1.00 88.49           H  
ATOM   4021  CA  GLY A 259      -5.200  13.964   0.459  1.00 88.49           C  
ATOM   4022  HA2 GLY A 259      -6.103  14.252  -0.080  1.00 88.49           H  
ATOM   4023  HA3 GLY A 259      -5.480  13.644   1.462  1.00 88.49           H  
ATOM   4024  C   GLY A 259      -4.313  15.202   0.597  1.00 88.49           C  
ATOM   4025  O   GLY A 259      -4.820  16.304   0.778  1.00 88.49           O  
ATOM   4026  N   ALA A 260      -2.990  15.030   0.542  1.00 87.55           N  
ATOM   4027  H   ALA A 260      -2.639  14.103   0.349  1.00 87.55           H  
ATOM   4028  CA  ALA A 260      -2.026  16.124   0.625  1.00 87.55           C  
ATOM   4029  HA  ALA A 260      -2.412  16.977   0.067  1.00 87.55           H  
ATOM   4030  C   ALA A 260      -0.674  15.725   0.029  1.00 87.55           C  
ATOM   4031  CB  ALA A 260      -1.846  16.527   2.096  1.00 87.55           C  
ATOM   4032  HB1 ALA A 260      -2.789  16.901   2.493  1.00 87.55           H  
ATOM   4033  HB2 ALA A 260      -1.097  17.315   2.177  1.00 87.55           H  
ATOM   4034  HB3 ALA A 260      -1.528  15.666   2.684  1.00 87.55           H  
ATOM   4035  O   ALA A 260      -0.235  14.590   0.181  1.00 87.55           O  
ATOM   4036  N   GLY A 261       0.043  16.680  -0.553  1.00 86.99           N  
ATOM   4037  H   GLY A 261      -0.375  17.591  -0.672  1.00 86.99           H  
ATOM   4038  CA  GLY A 261       1.335  16.412  -1.178  1.00 86.99           C  
ATOM   4039  HA2 GLY A 261       1.866  17.356  -1.304  1.00 86.99           H  
ATOM   4040  HA3 GLY A 261       1.937  15.766  -0.540  1.00 86.99           H  
ATOM   4041  C   GLY A 261       1.179  15.734  -2.537  1.00 86.99           C  
ATOM   4042  O   GLY A 261       0.391  14.811  -2.719  1.00 86.99           O  
ATOM   4043  N   ILE A 262       1.943  16.227  -3.502  1.00 89.81           N  
ATOM   4044  H   ILE A 262       2.608  16.955  -3.284  1.00 89.81           H  
ATOM   4045  CA  ILE A 262       1.907  15.750  -4.879  1.00 89.81           C  
ATOM   4046  HA  ILE A 262       0.935  15.303  -5.090  1.00 89.81           H  
ATOM   4047  C   ILE A 262       3.018  14.712  -5.033  1.00 89.81           C  
ATOM   4048  CB  ILE A 262       2.095  16.927  -5.850  1.00 89.81           C  
ATOM   4049  HB  ILE A 262       3.086  17.349  -5.681  1.00 89.81           H  
ATOM   4050  O   ILE A 262       4.182  15.055  -4.795  1.00 89.81           O  
ATOM   4051  CG1 ILE A 262       1.050  18.042  -5.625  1.00 89.81           C  
ATOM   4052 HG12 ILE A 262       0.056  17.697  -5.906  1.00 89.81           H  
ATOM   4053 HG13 ILE A 262       1.028  18.324  -4.572  1.00 89.81           H  
ATOM   4054  CG2 ILE A 262       2.025  16.422  -7.292  1.00 89.81           C  
ATOM   4055 HG21 ILE A 262       1.081  15.904  -7.459  1.00 89.81           H  
ATOM   4056 HG22 ILE A 262       2.103  17.251  -7.996  1.00 89.81           H  
ATOM   4057 HG23 ILE A 262       2.853  15.745  -7.503  1.00 89.81           H  
ATOM   4058  CD1 ILE A 262       1.409  19.306  -6.413  1.00 89.81           C  
ATOM   4059 HD11 ILE A 262       1.072  20.185  -5.863  1.00 89.81           H  
ATOM   4060 HD12 ILE A 262       0.952  19.276  -7.401  1.00 89.81           H  
ATOM   4061 HD13 ILE A 262       2.490  19.397  -6.521  1.00 89.81           H  
ATOM   4062  N   PRO A 263       2.708  13.460  -5.408  1.00 93.60           N  
ATOM   4063  CA  PRO A 263       3.744  12.502  -5.745  1.00 93.60           C  
ATOM   4064  HA  PRO A 263       4.382  12.376  -4.870  1.00 93.60           H  
ATOM   4065  C   PRO A 263       4.582  13.004  -6.926  1.00 93.60           C  
ATOM   4066  CB  PRO A 263       3.029  11.180  -6.040  1.00 93.60           C  
ATOM   4067  HB2 PRO A 263       3.588  10.325  -5.659  1.00 93.60           H  
ATOM   4068  HB3 PRO A 263       2.858  11.074  -7.112  1.00 93.60           H  
ATOM   4069  O   PRO A 263       4.076  13.630  -7.860  1.00 93.60           O  
ATOM   4070  CG  PRO A 263       1.681  11.334  -5.338  1.00 93.60           C  
ATOM   4071  HG2 PRO A 263       1.779  11.058  -4.288  1.00 93.60           H  
ATOM   4072  HG3 PRO A 263       0.906  10.740  -5.822  1.00 93.60           H  
ATOM   4073  CD  PRO A 263       1.398  12.829  -5.450  1.00 93.60           C  
ATOM   4074  HD2 PRO A 263       0.764  13.145  -4.622  1.00 93.60           H  
ATOM   4075  HD3 PRO A 263       0.913  13.048  -6.401  1.00 93.60           H  
ATOM   4076  N   ALA A 264       5.875  12.715  -6.900  1.00 94.77           N  
ATOM   4077  H   ALA A 264       6.238  12.217  -6.100  1.00 94.77           H  
ATOM   4078  CA  ALA A 264       6.795  13.023  -7.981  1.00 94.77           C  
ATOM   4079  HA  ALA A 264       6.254  12.971  -8.926  1.00 94.77           H  
ATOM   4080  C   ALA A 264       7.923  11.998  -8.031  1.00 94.77           C  
ATOM   4081  CB  ALA A 264       7.337  14.443  -7.813  1.00 94.77           C  
ATOM   4082  HB1 ALA A 264       7.912  14.521  -6.890  1.00 94.77           H  
ATOM   4083  HB2 ALA A 264       7.977  14.681  -8.663  1.00 94.77           H  
ATOM   4084  HB3 ALA A 264       6.512  15.154  -7.784  1.00 94.77           H  
ATOM   4085  O   ALA A 264       8.273  11.368  -7.029  1.00 94.77           O  
ATOM   4086  N   GLY A 265       8.505  11.819  -9.207  1.00 94.73           N  
ATOM   4087  H   GLY A 265       8.222  12.396  -9.986  1.00 94.73           H  
ATOM   4088  CA  GLY A 265       9.489  10.775  -9.423  1.00 94.73           C  
ATOM   4089  HA2 GLY A 265      10.142  10.689  -8.555  1.00 94.73           H  
ATOM   4090  HA3 GLY A 265       8.959   9.831  -9.550  1.00 94.73           H  
ATOM   4091  C   GLY A 265      10.359  10.997 -10.643  1.00 94.73           C  
ATOM   4092  O   GLY A 265      10.299  12.023 -11.317  1.00 94.73           O  
ATOM   4093  N   MET A 266      11.171   9.990 -10.925  1.00 95.29           N  
ATOM   4094  H   MET A 266      11.099   9.162 -10.351  1.00 95.29           H  
ATOM   4095  CA  MET A 266      11.977   9.904 -12.130  1.00 95.29           C  
ATOM   4096  HA  MET A 266      11.684  10.696 -12.819  1.00 95.29           H  
ATOM   4097  C   MET A 266      11.720   8.572 -12.817  1.00 95.29           C  
ATOM   4098  CB  MET A 266      13.467  10.075 -11.817  1.00 95.29           C  
ATOM   4099  HB2 MET A 266      14.042   9.843 -12.713  1.00 95.29           H  
ATOM   4100  HB3 MET A 266      13.763   9.385 -11.027  1.00 95.29           H  
ATOM   4101  O   MET A 266      11.735   7.513 -12.182  1.00 95.29           O  
ATOM   4102  CG  MET A 266      13.799  11.508 -11.397  1.00 95.29           C  
ATOM   4103  HG2 MET A 266      13.438  12.188 -12.169  1.00 95.29           H  
ATOM   4104  HG3 MET A 266      13.285  11.740 -10.465  1.00 95.29           H  
ATOM   4105  SD  MET A 266      15.575  11.784 -11.172  1.00 95.29           S  
ATOM   4106  CE  MET A 266      15.560  13.560 -10.816  1.00 95.29           C  
ATOM   4107  HE1 MET A 266      14.958  13.752  -9.928  1.00 95.29           H  
ATOM   4108  HE2 MET A 266      16.578  13.906 -10.643  1.00 95.29           H  
ATOM   4109  HE3 MET A 266      15.137  14.100 -11.663  1.00 95.29           H  
ATOM   4110  N   ILE A 267      11.539   8.637 -14.127  1.00 94.80           N  
ATOM   4111  H   ILE A 267      11.538   9.549 -14.560  1.00 94.80           H  
ATOM   4112  CA  ILE A 267      11.532   7.481 -15.018  1.00 94.80           C  
ATOM   4113  HA  ILE A 267      11.613   6.573 -14.420  1.00 94.80           H  
ATOM   4114  C   ILE A 267      12.767   7.530 -15.919  1.00 94.80           C  
ATOM   4115  CB  ILE A 267      10.214   7.388 -15.816  1.00 94.80           C  
ATOM   4116  HB  ILE A 267      10.264   6.500 -16.446  1.00 94.80           H  
ATOM   4117  O   ILE A 267      13.338   8.595 -16.152  1.00 94.80           O  
ATOM   4118  CG1 ILE A 267      10.056   8.614 -16.728  1.00 94.80           C  
ATOM   4119 HG12 ILE A 267      10.919   8.642 -17.392  1.00 94.80           H  
ATOM   4120 HG13 ILE A 267      10.036   9.517 -16.117  1.00 94.80           H  
ATOM   4121  CG2 ILE A 267       9.017   7.222 -14.868  1.00 94.80           C  
ATOM   4122 HG21 ILE A 267       8.141   6.914 -15.439  1.00 94.80           H  
ATOM   4123 HG22 ILE A 267       8.807   8.157 -14.348  1.00 94.80           H  
ATOM   4124 HG23 ILE A 267       9.226   6.442 -14.136  1.00 94.80           H  
ATOM   4125  CD1 ILE A 267       8.825   8.636 -17.623  1.00 94.80           C  
ATOM   4126 HD11 ILE A 267       8.789   9.585 -18.158  1.00 94.80           H  
ATOM   4127 HD12 ILE A 267       8.911   7.827 -18.348  1.00 94.80           H  
ATOM   4128 HD13 ILE A 267       7.912   8.531 -17.037  1.00 94.80           H  
ATOM   4129  N   SER A 268      13.171   6.375 -16.431  1.00 94.11           N  
ATOM   4130  H   SER A 268      12.642   5.547 -16.196  1.00 94.11           H  
ATOM   4131  CA  SER A 268      14.253   6.235 -17.405  1.00 94.11           C  
ATOM   4132  HA  SER A 268      14.698   7.207 -17.619  1.00 94.11           H  
ATOM   4133  C   SER A 268      13.696   5.657 -18.699  1.00 94.11           C  
ATOM   4134  CB  SER A 268      15.350   5.334 -16.837  1.00 94.11           C  
ATOM   4135  HB2 SER A 268      14.922   4.366 -16.577  1.00 94.11           H  
ATOM   4136  HB3 SER A 268      15.767   5.794 -15.940  1.00 94.11           H  
ATOM   4137  O   SER A 268      13.061   4.600 -18.670  1.00 94.11           O  
ATOM   4138  OG  SER A 268      16.386   5.150 -17.780  1.00 94.11           O  
ATOM   4139  HG  SER A 268      16.783   4.289 -17.625  1.00 94.11           H  
ATOM   4140  N   LEU A 269      13.944   6.337 -19.820  1.00 91.91           N  
ATOM   4141  H   LEU A 269      14.429   7.218 -19.736  1.00 91.91           H  
ATOM   4142  CA  LEU A 269      13.646   5.861 -21.173  1.00 91.91           C  
ATOM   4143  HA  LEU A 269      12.979   5.001 -21.116  1.00 91.91           H  
ATOM   4144  C   LEU A 269      14.946   5.428 -21.864  1.00 91.91           C  
ATOM   4145  CB  LEU A 269      12.930   6.991 -21.938  1.00 91.91           C  
ATOM   4146  HB2 LEU A 269      13.583   7.864 -21.946  1.00 91.91           H  
ATOM   4147  HB3 LEU A 269      12.022   7.264 -21.401  1.00 91.91           H  
ATOM   4148  O   LEU A 269      15.855   6.239 -22.014  1.00 91.91           O  
ATOM   4149  CG  LEU A 269      12.565   6.644 -23.395  1.00 91.91           C  
ATOM   4150  HG  LEU A 269      13.450   6.292 -23.925  1.00 91.91           H  
ATOM   4151  CD1 LEU A 269      11.481   5.567 -23.469  1.00 91.91           C  
ATOM   4152 HD11 LEU A 269      11.194   5.409 -24.509  1.00 91.91           H  
ATOM   4153 HD12 LEU A 269      11.859   4.626 -23.069  1.00 91.91           H  
ATOM   4154 HD13 LEU A 269      10.604   5.879 -22.902  1.00 91.91           H  
ATOM   4155  CD2 LEU A 269      12.053   7.893 -24.111  1.00 91.91           C  
ATOM   4156 HD21 LEU A 269      12.820   8.668 -24.093  1.00 91.91           H  
ATOM   4157 HD22 LEU A 269      11.821   7.659 -25.150  1.00 91.91           H  
ATOM   4158 HD23 LEU A 269      11.157   8.270 -23.619  1.00 91.91           H  
ATOM   4159  N   ILE A 270      15.050   4.173 -22.305  1.00 90.56           N  
ATOM   4160  H   ILE A 270      14.258   3.557 -22.186  1.00 90.56           H  
ATOM   4161  CA  ILE A 270      16.272   3.618 -22.914  1.00 90.56           C  
ATOM   4162  HA  ILE A 270      16.940   4.444 -23.159  1.00 90.56           H  
ATOM   4163  C   ILE A 270      15.985   2.885 -24.226  1.00 90.56           C  
ATOM   4164  CB  ILE A 270      17.007   2.704 -21.902  1.00 90.56           C  
ATOM   4165  HB  ILE A 270      16.995   3.209 -20.936  1.00 90.56           H  
ATOM   4166  O   ILE A 270      14.887   2.372 -24.434  1.00 90.56           O  
ATOM   4167  CG1 ILE A 270      18.488   2.504 -22.300  1.00 90.56           C  
ATOM   4168 HG12 ILE A 270      18.941   3.480 -22.473  1.00 90.56           H  
ATOM   4169 HG13 ILE A 270      18.561   1.926 -23.221  1.00 90.56           H  
ATOM   4170  CG2 ILE A 270      16.289   1.350 -21.744  1.00 90.56           C  
ATOM   4171 HG21 ILE A 270      16.689   0.812 -20.885  1.00 90.56           H  
ATOM   4172 HG22 ILE A 270      16.426   0.734 -22.633  1.00 90.56           H  
ATOM   4173 HG23 ILE A 270      15.223   1.509 -21.585  1.00 90.56           H  
ATOM   4174  CD1 ILE A 270      19.327   1.780 -21.243  1.00 90.56           C  
ATOM   4175 HD11 ILE A 270      18.988   0.750 -21.125  1.00 90.56           H  
ATOM   4176 HD12 ILE A 270      20.369   1.769 -21.560  1.00 90.56           H  
ATOM   4177 HD13 ILE A 270      19.252   2.302 -20.290  1.00 90.56           H  
ATOM   4178  N   HIS A 271      17.004   2.757 -25.076  1.00 88.16           N  
ATOM   4179  H   HIS A 271      17.875   3.220 -24.857  1.00 88.16           H  
ATOM   4180  CA  HIS A 271      17.003   1.831 -26.202  1.00 88.16           C  
ATOM   4181  HA  HIS A 271      16.013   1.854 -26.657  1.00 88.16           H  
ATOM   4182  C   HIS A 271      17.315   0.384 -25.743  1.00 88.16           C  
ATOM   4183  CB  HIS A 271      18.009   2.329 -27.249  1.00 88.16           C  
ATOM   4184  HB2 HIS A 271      17.929   3.411 -27.359  1.00 88.16           H  
ATOM   4185  HB3 HIS A 271      19.022   2.107 -26.914  1.00 88.16           H  
ATOM   4186  O   HIS A 271      18.368   0.114 -25.165  1.00 88.16           O  
ATOM   4187  CG  HIS A 271      17.767   1.714 -28.595  1.00 88.16           C  
ATOM   4188  CD2 HIS A 271      17.298   2.351 -29.713  1.00 88.16           C  
ATOM   4189  HD2 HIS A 271      17.114   3.410 -29.816  1.00 88.16           H  
ATOM   4190  ND1 HIS A 271      17.782   0.372 -28.867  1.00 88.16           N  
ATOM   4191  HD1 HIS A 271      18.063  -0.347 -28.216  1.00 88.16           H  
ATOM   4192  CE1 HIS A 271      17.248   0.197 -30.085  1.00 88.16           C  
ATOM   4193  HE1 HIS A 271      16.989  -0.748 -30.538  1.00 88.16           H  
ATOM   4194  NE2 HIS A 271      16.987   1.372 -30.658  1.00 88.16           N  
ATOM   4195  N   LEU A 272      16.448  -0.589 -26.045  1.00 83.91           N  
ATOM   4196  H   LEU A 272      15.636  -0.328 -26.587  1.00 83.91           H  
ATOM   4197  CA  LEU A 272      16.523  -1.959 -25.500  1.00 83.91           C  
ATOM   4198  HA  LEU A 272      16.724  -1.879 -24.432  1.00 83.91           H  
ATOM   4199  C   LEU A 272      17.671  -2.829 -26.049  1.00 83.91           C  
ATOM   4200  CB  LEU A 272      15.171  -2.672 -25.691  1.00 83.91           C  
ATOM   4201  HB2 LEU A 272      15.309  -3.741 -25.525  1.00 83.91           H  
ATOM   4202  HB3 LEU A 272      14.845  -2.541 -26.723  1.00 83.91           H  
ATOM   4203  O   LEU A 272      18.100  -3.759 -25.367  1.00 83.91           O  
ATOM   4204  CG  LEU A 272      14.061  -2.188 -24.743  1.00 83.91           C  
ATOM   4205  HG  LEU A 272      13.935  -1.114 -24.880  1.00 83.91           H  
ATOM   4206  CD1 LEU A 272      12.747  -2.888 -25.084  1.00 83.91           C  
ATOM   4207 HD11 LEU A 272      12.463  -2.652 -26.110  1.00 83.91           H  
ATOM   4208 HD12 LEU A 272      12.853  -3.967 -24.975  1.00 83.91           H  
ATOM   4209 HD13 LEU A 272      11.960  -2.531 -24.419  1.00 83.91           H  
ATOM   4210  CD2 LEU A 272      14.381  -2.467 -23.270  1.00 83.91           C  
ATOM   4211 HD21 LEU A 272      13.494  -2.311 -22.656  1.00 83.91           H  
ATOM   4212 HD22 LEU A 272      14.708  -3.499 -23.147  1.00 83.91           H  
ATOM   4213 HD23 LEU A 272      15.160  -1.790 -22.918  1.00 83.91           H  
ATOM   4214  N   ILE A 273      18.214  -2.529 -27.235  1.00 70.39           N  
ATOM   4215  H   ILE A 273      17.707  -1.871 -27.810  1.00 70.39           H  
ATOM   4216  CA  ILE A 273      19.353  -3.271 -27.827  1.00 70.39           C  
ATOM   4217  HA  ILE A 273      19.040  -4.304 -27.978  1.00 70.39           H  
ATOM   4218  C   ILE A 273      20.575  -3.335 -26.882  1.00 70.39           C  
ATOM   4219  CB  ILE A 273      19.714  -2.687 -29.218  1.00 70.39           C  
ATOM   4220  HB  ILE A 273      19.827  -1.608 -29.108  1.00 70.39           H  
ATOM   4221  O   ILE A 273      21.278  -4.347 -26.860  1.00 70.39           O  
ATOM   4222  CG1 ILE A 273      18.578  -2.967 -30.230  1.00 70.39           C  
ATOM   4223 HG12 ILE A 273      18.527  -4.037 -30.434  1.00 70.39           H  
ATOM   4224 HG13 ILE A 273      17.621  -2.672 -29.799  1.00 70.39           H  
ATOM   4225  CG2 ILE A 273      21.038  -3.251 -29.771  1.00 70.39           C  
ATOM   4226 HG21 ILE A 273      21.272  -2.815 -30.742  1.00 70.39           H  
ATOM   4227 HG22 ILE A 273      20.972  -4.333 -29.878  1.00 70.39           H  
ATOM   4228 HG23 ILE A 273      21.873  -3.004 -29.114  1.00 70.39           H  
ATOM   4229  CD1 ILE A 273      18.759  -2.221 -31.562  1.00 70.39           C  
ATOM   4230 HD11 ILE A 273      17.846  -2.295 -32.152  1.00 70.39           H  
ATOM   4231 HD12 ILE A 273      19.588  -2.642 -32.130  1.00 70.39           H  
ATOM   4232 HD13 ILE A 273      18.998  -1.172 -31.390  1.00 70.39           H  
ATOM   4233  N   ALA A 274      20.784  -2.327 -26.026  1.00 52.91           N  
ATOM   4234  H   ALA A 274      20.144  -1.545 -26.020  1.00 52.91           H  
ATOM   4235  CA  ALA A 274      21.888  -2.319 -25.060  1.00 52.91           C  
ATOM   4236  HA  ALA A 274      22.824  -2.481 -25.594  1.00 52.91           H  
ATOM   4237  C   ALA A 274      21.764  -3.417 -23.982  1.00 52.91           C  
ATOM   4238  CB  ALA A 274      21.930  -0.932 -24.411  1.00 52.91           C  
ATOM   4239  HB1 ALA A 274      21.045  -0.776 -23.795  1.00 52.91           H  
ATOM   4240  HB2 ALA A 274      21.957  -0.159 -25.180  1.00 52.91           H  
ATOM   4241  HB3 ALA A 274      22.819  -0.845 -23.787  1.00 52.91           H  
ATOM   4242  O   ALA A 274      22.766  -3.938 -23.485  1.00 52.91           O  
ATOM   4243  N   PHE A 275      20.537  -3.810 -23.629  1.00 48.51           N  
ATOM   4244  H   PHE A 275      19.740  -3.429 -24.118  1.00 48.51           H  
ATOM   4245  CA  PHE A 275      20.301  -4.711 -22.500  1.00 48.51           C  
ATOM   4246  HA  PHE A 275      20.984  -4.421 -21.701  1.00 48.51           H  
ATOM   4247  C   PHE A 275      20.629  -6.175 -22.817  1.00 48.51           C  
ATOM   4248  CB  PHE A 275      18.869  -4.523 -21.974  1.00 48.51           C  
ATOM   4249  HB2 PHE A 275      18.335  -3.785 -22.572  1.00 48.51           H  
ATOM   4250  HB3 PHE A 275      18.318  -5.460 -22.059  1.00 48.51           H  
ATOM   4251  O   PHE A 275      21.064  -6.920 -21.935  1.00 48.51           O  
ATOM   4252  CG  PHE A 275      18.859  -4.067 -20.531  1.00 48.51           C  
ATOM   4253  CD1 PHE A 275      18.783  -5.012 -19.490  1.00 48.51           C  
ATOM   4254  HD1 PHE A 275      18.693  -6.063 -19.721  1.00 48.51           H  
ATOM   4255  CD2 PHE A 275      18.994  -2.700 -20.228  1.00 48.51           C  
ATOM   4256  HD2 PHE A 275      19.070  -1.972 -21.021  1.00 48.51           H  
ATOM   4257  CE1 PHE A 275      18.820  -4.587 -18.149  1.00 48.51           C  
ATOM   4258  HE1 PHE A 275      18.745  -5.304 -17.345  1.00 48.51           H  
ATOM   4259  CE2 PHE A 275      19.050  -2.280 -18.888  1.00 48.51           C  
ATOM   4260  HE2 PHE A 275      19.173  -1.231 -18.662  1.00 48.51           H  
ATOM   4261  CZ  PHE A 275      18.953  -3.220 -17.848  1.00 48.51           C  
ATOM   4262  HZ  PHE A 275      18.983  -2.893 -16.819  1.00 48.51           H  
ATOM   4263  N   PHE A 276      20.500  -6.589 -24.081  1.00 43.77           N  
ATOM   4264  H   PHE A 276      20.149  -5.938 -24.768  1.00 43.77           H  
ATOM   4265  CA  PHE A 276      20.802  -7.964 -24.485  1.00 43.77           C  
ATOM   4266  HA  PHE A 276      20.445  -8.638 -23.705  1.00 43.77           H  
ATOM   4267  C   PHE A 276      22.309  -8.233 -24.603  1.00 43.77           C  
ATOM   4268  CB  PHE A 276      20.028  -8.307 -25.765  1.00 43.77           C  
ATOM   4269  HB2 PHE A 276      20.499  -9.169 -26.238  1.00 43.77           H  
ATOM   4270  HB3 PHE A 276      20.086  -7.477 -26.469  1.00 43.77           H  
ATOM   4271  O   PHE A 276      22.777  -9.293 -24.184  1.00 43.77           O  
ATOM   4272  CG  PHE A 276      18.578  -8.665 -25.490  1.00 43.77           C  
ATOM   4273  CD1 PHE A 276      18.263  -9.952 -25.011  1.00 43.77           C  
ATOM   4274  HD1 PHE A 276      19.046 -10.682 -24.865  1.00 43.77           H  
ATOM   4275  CD2 PHE A 276      17.550  -7.722 -25.682  1.00 43.77           C  
ATOM   4276  HD2 PHE A 276      17.780  -6.729 -26.039  1.00 43.77           H  
ATOM   4277  CE1 PHE A 276      16.930 -10.299 -24.732  1.00 43.77           C  
ATOM   4278  HE1 PHE A 276      16.688 -11.290 -24.377  1.00 43.77           H  
ATOM   4279  CE2 PHE A 276      16.215  -8.072 -25.405  1.00 43.77           C  
ATOM   4280  HE2 PHE A 276      15.426  -7.350 -25.558  1.00 43.77           H  
ATOM   4281  CZ  PHE A 276      15.905  -9.359 -24.931  1.00 43.77           C  
ATOM   4282  HZ  PHE A 276      14.878  -9.625 -24.724  1.00 43.77           H  
ATOM   4283  N   GLN A 277      23.102  -7.273 -25.093  1.00 42.84           N  
ATOM   4284  H   GLN A 277      22.684  -6.407 -25.402  1.00 42.84           H  
ATOM   4285  CA  GLN A 277      24.537  -7.492 -25.323  1.00 42.84           C  
ATOM   4286  HA  GLN A 277      24.668  -8.484 -25.754  1.00 42.84           H  
ATOM   4287  C   GLN A 277      25.373  -7.474 -24.032  1.00 42.84           C  
ATOM   4288  CB  GLN A 277      25.063  -6.473 -26.343  1.00 42.84           C  
ATOM   4289  HB2 GLN A 277      26.146  -6.581 -26.407  1.00 42.84           H  
ATOM   4290  HB3 GLN A 277      24.835  -5.463 -26.005  1.00 42.84           H  
ATOM   4291  O   GLN A 277      26.348  -8.222 -23.920  1.00 42.84           O  
ATOM   4292  CG  GLN A 277      24.469  -6.698 -27.746  1.00 42.84           C  
ATOM   4293  HG2 GLN A 277      23.397  -6.502 -27.728  1.00 42.84           H  
ATOM   4294  HG3 GLN A 277      24.624  -7.736 -28.039  1.00 42.84           H  
ATOM   4295  CD  GLN A 277      25.101  -5.801 -28.808  1.00 42.84           C  
ATOM   4296  NE2 GLN A 277      24.821  -6.030 -30.071  1.00 42.84           N  
ATOM   4297 HE21 GLN A 277      25.223  -5.390 -30.742  1.00 42.84           H  
ATOM   4298 HE22 GLN A 277      24.152  -6.737 -30.341  1.00 42.84           H  
ATOM   4299  OE1 GLN A 277      25.882  -4.905 -28.530  1.00 42.84           O  
ATOM   4300  N   CYS A 278      24.990  -6.680 -23.025  1.00 38.50           N  
ATOM   4301  H   CYS A 278      24.210  -6.055 -23.168  1.00 38.50           H  
ATOM   4302  CA  CYS A 278      25.727  -6.619 -21.758  1.00 38.50           C  
ATOM   4303  HA  CYS A 278      26.791  -6.539 -21.985  1.00 38.50           H  
ATOM   4304  C   CYS A 278      25.555  -7.901 -20.915  1.00 38.50           C  
ATOM   4305  CB  CYS A 278      25.321  -5.340 -21.013  1.00 38.50           C  
ATOM   4306  HB2 CYS A 278      25.327  -4.497 -21.703  1.00 38.50           H  
ATOM   4307  HB3 CYS A 278      24.318  -5.443 -20.600  1.00 38.50           H  
ATOM   4308  O   CYS A 278      26.528  -8.416 -20.358  1.00 38.50           O  
ATOM   4309  SG  CYS A 278      26.518  -5.018 -19.687  1.00 38.50           S  
ATOM   4310  HG  CYS A 278      25.997  -3.862 -19.266  1.00 38.50           H  
ATOM   4311  N   ARG A 279      24.352  -8.502 -20.894  1.00 42.66           N  
ATOM   4312  H   ARG A 279      23.583  -8.063 -21.380  1.00 42.66           H  
ATOM   4313  CA  ARG A 279      24.131  -9.793 -20.210  1.00 42.66           C  
ATOM   4314  HA  ARG A 279      24.574  -9.734 -19.216  1.00 42.66           H  
ATOM   4315  C   ARG A 279      24.867 -10.950 -20.882  1.00 42.66           C  
ATOM   4316  CB  ARG A 279      22.632 -10.102 -20.058  1.00 42.66           C  
ATOM   4317  HB2 ARG A 279      22.505 -11.183 -20.000  1.00 42.66           H  
ATOM   4318  HB3 ARG A 279      22.079  -9.743 -20.926  1.00 42.66           H  
ATOM   4319  O   ARG A 279      25.447 -11.771 -20.174  1.00 42.66           O  
ATOM   4320  CG  ARG A 279      22.061  -9.491 -18.770  1.00 42.66           C  
ATOM   4321  HG2 ARG A 279      22.689  -9.781 -17.927  1.00 42.66           H  
ATOM   4322  HG3 ARG A 279      22.056  -8.404 -18.852  1.00 42.66           H  
ATOM   4323  CD  ARG A 279      20.637  -9.999 -18.514  1.00 42.66           C  
ATOM   4324  HD2 ARG A 279      19.991  -9.643 -19.317  1.00 42.66           H  
ATOM   4325  HD3 ARG A 279      20.645 -11.089 -18.528  1.00 42.66           H  
ATOM   4326  NE  ARG A 279      20.114  -9.534 -17.213  1.00 42.66           N  
ATOM   4327  HE  ARG A 279      20.701  -8.910 -16.679  1.00 42.66           H  
ATOM   4328  NH1 ARG A 279      18.085 -10.611 -17.299  1.00 42.66           N  
ATOM   4329 HH11 ARG A 279      18.321 -10.987 -18.206  1.00 42.66           H  
ATOM   4330 HH12 ARG A 279      17.194 -10.827 -16.876  1.00 42.66           H  
ATOM   4331  NH2 ARG A 279      18.589  -9.358 -15.526  1.00 42.66           N  
ATOM   4332 HH21 ARG A 279      17.689  -9.584 -15.128  1.00 42.66           H  
ATOM   4333 HH22 ARG A 279      19.200  -8.737 -15.015  1.00 42.66           H  
ATOM   4334  CZ  ARG A 279      18.938  -9.836 -16.687  1.00 42.66           C  
ATOM   4335  N   GLN A 280      24.926 -10.985 -22.214  1.00 45.73           N  
ATOM   4336  H   GLN A 280      24.404 -10.310 -22.753  1.00 45.73           H  
ATOM   4337  CA  GLN A 280      25.690 -12.024 -22.912  1.00 45.73           C  
ATOM   4338  HA  GLN A 280      25.408 -12.994 -22.503  1.00 45.73           H  
ATOM   4339  C   GLN A 280      27.202 -11.894 -22.678  1.00 45.73           C  
ATOM   4340  CB  GLN A 280      25.350 -12.034 -24.405  1.00 45.73           C  
ATOM   4341  HB2 GLN A 280      25.432 -11.031 -24.825  1.00 45.73           H  
ATOM   4342  HB3 GLN A 280      26.074 -12.679 -24.903  1.00 45.73           H  
ATOM   4343  O   GLN A 280      27.868 -12.896 -22.419  1.00 45.73           O  
ATOM   4344  CG  GLN A 280      23.940 -12.600 -24.654  1.00 45.73           C  
ATOM   4345  HG2 GLN A 280      23.187 -11.867 -24.363  1.00 45.73           H  
ATOM   4346  HG3 GLN A 280      23.799 -13.492 -24.044  1.00 45.73           H  
ATOM   4347  CD  GLN A 280      23.712 -13.001 -26.108  1.00 45.73           C  
ATOM   4348  NE2 GLN A 280      22.572 -13.569 -26.431  1.00 45.73           N  
ATOM   4349 HE21 GLN A 280      22.491 -13.861 -27.395  1.00 45.73           H  
ATOM   4350 HE22 GLN A 280      21.876 -13.788 -25.733  1.00 45.73           H  
ATOM   4351  OE1 GLN A 280      24.548 -12.824 -26.976  1.00 45.73           O  
ATOM   4352  N   LYS A 281      27.760 -10.676 -22.657  1.00 46.14           N  
ATOM   4353  H   LYS A 281      27.191  -9.877 -22.897  1.00 46.14           H  
ATOM   4354  CA  LYS A 281      29.189 -10.477 -22.347  1.00 46.14           C  
ATOM   4355  HA  LYS A 281      29.772 -11.161 -22.964  1.00 46.14           H  
ATOM   4356  C   LYS A 281      29.554 -10.854 -20.904  1.00 46.14           C  
ATOM   4357  CB  LYS A 281      29.616  -9.041 -22.689  1.00 46.14           C  
ATOM   4358  HB2 LYS A 281      28.877  -8.336 -22.308  1.00 46.14           H  
ATOM   4359  HB3 LYS A 281      30.571  -8.833 -22.207  1.00 46.14           H  
ATOM   4360  O   LYS A 281      30.660 -11.343 -20.682  1.00 46.14           O  
ATOM   4361  CG  LYS A 281      29.791  -8.863 -24.207  1.00 46.14           C  
ATOM   4362  HG2 LYS A 281      28.851  -9.083 -24.712  1.00 46.14           H  
ATOM   4363  HG3 LYS A 281      30.548  -9.563 -24.561  1.00 46.14           H  
ATOM   4364  CD  LYS A 281      30.228  -7.435 -24.559  1.00 46.14           C  
ATOM   4365  HD2 LYS A 281      31.158  -7.202 -24.039  1.00 46.14           H  
ATOM   4366  HD3 LYS A 281      29.453  -6.741 -24.233  1.00 46.14           H  
ATOM   4367  CE  LYS A 281      30.436  -7.305 -26.074  1.00 46.14           C  
ATOM   4368  HE2 LYS A 281      29.517  -7.612 -26.573  1.00 46.14           H  
ATOM   4369  HE3 LYS A 281      31.222  -7.995 -26.379  1.00 46.14           H  
ATOM   4370  NZ  LYS A 281      30.786  -5.917 -26.476  1.00 46.14           N  
ATOM   4371  HZ1 LYS A 281      31.635  -5.606 -26.025  1.00 46.14           H  
ATOM   4372  HZ2 LYS A 281      30.919  -5.862 -27.475  1.00 46.14           H  
ATOM   4373  HZ3 LYS A 281      30.040  -5.279 -26.237  1.00 46.14           H  
ATOM   4374  N   ASN A 282      28.635 -10.707 -19.947  1.00 48.74           N  
ATOM   4375  H   ASN A 282      27.770 -10.239 -20.178  1.00 48.74           H  
ATOM   4376  CA  ASN A 282      28.860 -11.143 -18.564  1.00 48.74           C  
ATOM   4377  HA  ASN A 282      29.910 -10.980 -18.321  1.00 48.74           H  
ATOM   4378  C   ASN A 282      28.663 -12.653 -18.349  1.00 48.74           C  
ATOM   4379  CB  ASN A 282      28.019 -10.281 -17.607  1.00 48.74           C  
ATOM   4380  HB2 ASN A 282      27.030 -10.107 -18.030  1.00 48.74           H  
ATOM   4381  HB3 ASN A 282      27.898 -10.811 -16.662  1.00 48.74           H  
ATOM   4382  O   ASN A 282      29.347 -13.219 -17.503  1.00 48.74           O  
ATOM   4383  CG  ASN A 282      28.686  -8.951 -17.281  1.00 48.74           C  
ATOM   4384  ND2 ASN A 282      27.937  -7.996 -16.784  1.00 48.74           N  
ATOM   4385 HD21 ASN A 282      26.944  -8.127 -16.655  1.00 48.74           H  
ATOM   4386 HD22 ASN A 282      28.398  -7.120 -16.585  1.00 48.74           H  
ATOM   4387  OD1 ASN A 282      29.882  -8.756 -17.436  1.00 48.74           O  
ATOM   4388  N   GLN A 283      27.830 -13.335 -19.141  1.00 46.45           N  
ATOM   4389  H   GLN A 283      27.234 -12.831 -19.782  1.00 46.45           H  
ATOM   4390  CA  GLN A 283      27.753 -14.805 -19.122  1.00 46.45           C  
ATOM   4391  HA  GLN A 283      27.800 -15.147 -18.088  1.00 46.45           H  
ATOM   4392  C   GLN A 283      28.938 -15.481 -19.838  1.00 46.45           C  
ATOM   4393  CB  GLN A 283      26.410 -15.264 -19.705  1.00 46.45           C  
ATOM   4394  HB2 GLN A 283      26.461 -16.334 -19.906  1.00 46.45           H  
ATOM   4395  HB3 GLN A 283      26.218 -14.746 -20.645  1.00 46.45           H  
ATOM   4396  O   GLN A 283      29.289 -16.613 -19.515  1.00 46.45           O  
ATOM   4397  CG  GLN A 283      25.258 -15.016 -18.717  1.00 46.45           C  
ATOM   4398  HG2 GLN A 283      25.484 -15.515 -17.775  1.00 46.45           H  
ATOM   4399  HG3 GLN A 283      25.162 -13.948 -18.523  1.00 46.45           H  
ATOM   4400  CD  GLN A 283      23.916 -15.535 -19.224  1.00 46.45           C  
ATOM   4401  NE2 GLN A 283      22.908 -15.602 -18.382  1.00 46.45           N  
ATOM   4402 HE21 GLN A 283      23.042 -15.414 -17.398  1.00 46.45           H  
ATOM   4403 HE22 GLN A 283      22.068 -16.022 -18.752  1.00 46.45           H  
ATOM   4404  OE1 GLN A 283      23.730 -15.877 -20.378  1.00 46.45           O  
ATOM   4405  N   HIS A 284      29.607 -14.782 -20.760  1.00 45.34           N  
ATOM   4406  H   HIS A 284      29.204 -13.909 -21.070  1.00 45.34           H  
ATOM   4407  CA  HIS A 284      30.777 -15.293 -21.483  1.00 45.34           C  
ATOM   4408  HA  HIS A 284      30.741 -16.382 -21.445  1.00 45.34           H  
ATOM   4409  C   HIS A 284      32.139 -14.942 -20.866  1.00 45.34           C  
ATOM   4410  CB  HIS A 284      30.682 -14.906 -22.964  1.00 45.34           C  
ATOM   4411  HB2 HIS A 284      30.375 -13.865 -23.059  1.00 45.34           H  
ATOM   4412  HB3 HIS A 284      31.659 -15.009 -23.436  1.00 45.34           H  
ATOM   4413  O   HIS A 284      33.166 -15.366 -21.403  1.00 45.34           O  
ATOM   4414  CG  HIS A 284      29.731 -15.800 -23.713  1.00 45.34           C  
ATOM   4415  CD2 HIS A 284      28.544 -15.445 -24.294  1.00 45.34           C  
ATOM   4416  HD2 HIS A 284      28.111 -14.456 -24.316  1.00 45.34           H  
ATOM   4417  ND1 HIS A 284      29.903 -17.148 -23.936  1.00 45.34           N  
ATOM   4418  HD1 HIS A 284      30.683 -17.709 -23.624  1.00 45.34           H  
ATOM   4419  CE1 HIS A 284      28.843 -17.594 -24.631  1.00 45.34           C  
ATOM   4420  HE1 HIS A 284      28.685 -18.613 -24.953  1.00 45.34           H  
ATOM   4421  NE2 HIS A 284      27.993 -16.590 -24.874  1.00 45.34           N  
ATOM   4422  N   ARG A 285      32.193 -14.263 -19.710  1.00 35.92           N  
ATOM   4423  H   ARG A 285      31.326 -13.953 -19.296  1.00 35.92           H  
ATOM   4424  CA  ARG A 285      33.425 -14.199 -18.905  1.00 35.92           C  
ATOM   4425  HA  ARG A 285      34.273 -14.045 -19.572  1.00 35.92           H  
ATOM   4426  C   ARG A 285      33.678 -15.558 -18.241  1.00 35.92           C  
ATOM   4427  CB  ARG A 285      33.403 -13.021 -17.911  1.00 35.92           C  
ATOM   4428  HB2 ARG A 285      34.133 -13.216 -17.125  1.00 35.92           H  
ATOM   4429  HB3 ARG A 285      32.419 -12.939 -17.451  1.00 35.92           H  
ATOM   4430  O   ARG A 285      33.478 -15.743 -17.046  1.00 35.92           O  
ATOM   4431  CG  ARG A 285      33.789 -11.696 -18.587  1.00 35.92           C  
ATOM   4432  HG2 ARG A 285      34.749 -11.817 -19.089  1.00 35.92           H  
ATOM   4433  HG3 ARG A 285      33.033 -11.428 -19.325  1.00 35.92           H  
ATOM   4434  CD  ARG A 285      33.911 -10.576 -17.546  1.00 35.92           C  
ATOM   4435  HD2 ARG A 285      32.929 -10.404 -17.105  1.00 35.92           H  
ATOM   4436  HD3 ARG A 285      34.595 -10.902 -16.762  1.00 35.92           H  
ATOM   4437  NE  ARG A 285      34.414  -9.321 -18.141  1.00 35.92           N  
ATOM   4438  HE  ARG A 285      34.536  -9.312 -19.144  1.00 35.92           H  
ATOM   4439  NH1 ARG A 285      34.532  -8.105 -16.195  1.00 35.92           N  
ATOM   4440 HH11 ARG A 285      34.144  -8.891 -15.693  1.00 35.92           H  
ATOM   4441 HH12 ARG A 285      34.734  -7.243 -15.709  1.00 35.92           H  
ATOM   4442  NH2 ARG A 285      35.141  -7.157 -18.118  1.00 35.92           N  
ATOM   4443 HH21 ARG A 285      35.295  -7.190 -19.116  1.00 35.92           H  
ATOM   4444 HH22 ARG A 285      35.357  -6.315 -17.603  1.00 35.92           H  
ATOM   4445  CZ  ARG A 285      34.691  -8.205 -17.486  1.00 35.92           C  
ATOM   4446  N   LYS A 286      34.142 -16.521 -19.044  1.00 35.77           N  
ATOM   4447  H   LYS A 286      34.197 -16.293 -20.027  1.00 35.77           H  
ATOM   4448  CA  LYS A 286      34.838 -17.713 -18.558  1.00 35.77           C  
ATOM   4449  HA  LYS A 286      34.180 -18.277 -17.897  1.00 35.77           H  
ATOM   4450  C   LYS A 286      36.041 -17.233 -17.747  1.00 35.77           C  
ATOM   4451  CB  LYS A 286      35.289 -18.607 -19.730  1.00 35.77           C  
ATOM   4452  HB2 LYS A 286      36.068 -19.277 -19.368  1.00 35.77           H  
ATOM   4453  HB3 LYS A 286      35.718 -17.989 -20.519  1.00 35.77           H  
ATOM   4454  O   LYS A 286      36.946 -16.610 -18.298  1.00 35.77           O  
ATOM   4455  CG  LYS A 286      34.148 -19.466 -20.299  1.00 35.77           C  
ATOM   4456  HG2 LYS A 286      33.732 -20.073 -19.495  1.00 35.77           H  
ATOM   4457  HG3 LYS A 286      33.365 -18.818 -20.691  1.00 35.77           H  
ATOM   4458  CD  LYS A 286      34.653 -20.393 -21.418  1.00 35.77           C  
ATOM   4459  HD2 LYS A 286      34.989 -19.784 -22.257  1.00 35.77           H  
ATOM   4460  HD3 LYS A 286      35.494 -20.977 -21.044  1.00 35.77           H  
ATOM   4461  CE  LYS A 286      33.536 -21.343 -21.873  1.00 35.77           C  
ATOM   4462  HE2 LYS A 286      32.690 -20.748 -22.218  1.00 35.77           H  
ATOM   4463  HE3 LYS A 286      33.201 -21.919 -21.010  1.00 35.77           H  
ATOM   4464  NZ  LYS A 286      33.989 -22.263 -22.949  1.00 35.77           N  
ATOM   4465  HZ1 LYS A 286      33.243 -22.892 -23.211  1.00 35.77           H  
ATOM   4466  HZ2 LYS A 286      34.272 -21.746 -23.769  1.00 35.77           H  
ATOM   4467  HZ3 LYS A 286      34.769 -22.821 -22.633  1.00 35.77           H  
ATOM   4468  N   PHE A 287      36.030 -17.513 -16.447  1.00 35.13           N  
ATOM   4469  H   PHE A 287      35.191 -17.907 -16.045  1.00 35.13           H  
ATOM   4470  CA  PHE A 287      37.201 -17.364 -15.591  1.00 35.13           C  
ATOM   4471  HA  PHE A 287      37.424 -16.303 -15.482  1.00 35.13           H  
ATOM   4472  C   PHE A 287      38.391 -18.102 -16.233  1.00 35.13           C  
ATOM   4473  CB  PHE A 287      36.907 -17.948 -14.201  1.00 35.13           C  
ATOM   4474  HB2 PHE A 287      37.855 -18.202 -13.728  1.00 35.13           H  
ATOM   4475  HB3 PHE A 287      36.347 -18.878 -14.301  1.00 35.13           H  
ATOM   4476  O   PHE A 287      38.263 -19.301 -16.518  1.00 35.13           O  
ATOM   4477  CG  PHE A 287      36.167 -17.007 -13.271  1.00 35.13           C  
ATOM   4478  CD1 PHE A 287      36.901 -16.185 -12.394  1.00 35.13           C  
ATOM   4479  HD1 PHE A 287      37.980 -16.224 -12.385  1.00 35.13           H  
ATOM   4480  CD2 PHE A 287      34.760 -16.955 -13.262  1.00 35.13           C  
ATOM   4481  HD2 PHE A 287      34.184 -17.583 -13.927  1.00 35.13           H  
ATOM   4482  CE1 PHE A 287      36.233 -15.321 -11.510  1.00 35.13           C  
ATOM   4483  HE1 PHE A 287      36.797 -14.702 -10.828  1.00 35.13           H  
ATOM   4484  CE2 PHE A 287      34.093 -16.089 -12.378  1.00 35.13           C  
ATOM   4485  HE2 PHE A 287      33.013 -16.054 -12.366  1.00 35.13           H  
ATOM   4486  CZ  PHE A 287      34.829 -15.274 -11.500  1.00 35.13           C  
ATOM   4487  HZ  PHE A 287      34.315 -14.617 -10.813  1.00 35.13           H  
ATOM   4488  N   PRO A 288      39.536 -17.435 -16.461  1.00 34.00           N  
ATOM   4489  CA  PRO A 288      40.757 -18.115 -16.862  1.00 34.00           C  
ATOM   4490  HA  PRO A 288      40.568 -18.797 -17.690  1.00 34.00           H  
ATOM   4491  C   PRO A 288      41.251 -18.910 -15.644  1.00 34.00           C  
ATOM   4492  CB  PRO A 288      41.700 -17.000 -17.330  1.00 34.00           C  
ATOM   4493  HB2 PRO A 288      42.748 -17.251 -17.166  1.00 34.00           H  
ATOM   4494  HB3 PRO A 288      41.523 -16.801 -18.387  1.00 34.00           H  
ATOM   4495  O   PRO A 288      41.885 -18.365 -14.750  1.00 34.00           O  
ATOM   4496  CG  PRO A 288      41.271 -15.783 -16.510  1.00 34.00           C  
ATOM   4497  HG2 PRO A 288      41.807 -15.775 -15.561  1.00 34.00           H  
ATOM   4498  HG3 PRO A 288      41.446 -14.852 -17.049  1.00 34.00           H  
ATOM   4499  CD  PRO A 288      39.783 -16.014 -16.250  1.00 34.00           C  
ATOM   4500  HD2 PRO A 288      39.193 -15.437 -16.962  1.00 34.00           H  
ATOM   4501  HD3 PRO A 288      39.540 -15.717 -15.230  1.00 34.00           H  
ATOM   4502  N   GLY A 289      40.855 -20.184 -15.560  1.00 39.93           N  
ATOM   4503  H   GLY A 289      40.260 -20.531 -16.299  1.00 39.93           H  
ATOM   4504  CA  GLY A 289      41.209 -21.069 -14.442  1.00 39.93           C  
ATOM   4505  HA2 GLY A 289      41.110 -20.512 -13.511  1.00 39.93           H  
ATOM   4506  HA3 GLY A 289      42.256 -21.356 -14.541  1.00 39.93           H  
ATOM   4507  C   GLY A 289      40.383 -22.355 -14.287  1.00 39.93           C  
ATOM   4508  O   GLY A 289      40.763 -23.214 -13.502  1.00 39.93           O  
ATOM   4509  N   SER A 290      39.282 -22.555 -15.024  1.00 39.42           N  
ATOM   4510  H   SER A 290      38.972 -21.826 -15.651  1.00 39.42           H  
ATOM   4511  CA  SER A 290      38.383 -23.715 -14.814  1.00 39.42           C  
ATOM   4512  HA  SER A 290      38.529 -24.058 -13.790  1.00 39.42           H  
ATOM   4513  C   SER A 290      38.666 -24.955 -15.685  1.00 39.42           C  
ATOM   4514  CB  SER A 290      36.915 -23.287 -14.881  1.00 39.42           C  
ATOM   4515  HB2 SER A 290      36.276 -24.131 -14.624  1.00 39.42           H  
ATOM   4516  HB3 SER A 290      36.737 -22.489 -14.160  1.00 39.42           H  
ATOM   4517  O   SER A 290      37.791 -25.801 -15.869  1.00 39.42           O  
ATOM   4518  OG  SER A 290      36.595 -22.832 -16.180  1.00 39.42           O  
ATOM   4519  HG  SER A 290      36.386 -21.897 -16.126  1.00 39.42           H  
ATOM   4520  N   SER A 291      39.890 -25.133 -16.196  1.00 38.22           N  
ATOM   4521  H   SER A 291      40.622 -24.485 -15.943  1.00 38.22           H  
ATOM   4522  CA  SER A 291      40.254 -26.275 -17.059  1.00 38.22           C  
ATOM   4523  HA  SER A 291      39.432 -26.425 -17.759  1.00 38.22           H  
ATOM   4524  C   SER A 291      40.419 -27.624 -16.331  1.00 38.22           C  
ATOM   4525  CB  SER A 291      41.490 -25.946 -17.906  1.00 38.22           C  
ATOM   4526  HB2 SER A 291      41.279 -25.074 -18.526  1.00 38.22           H  
ATOM   4527  HB3 SER A 291      41.729 -26.787 -18.557  1.00 38.22           H  
ATOM   4528  O   SER A 291      40.900 -28.577 -16.937  1.00 38.22           O  
ATOM   4529  OG  SER A 291      42.591 -25.663 -17.066  1.00 38.22           O  
ATOM   4530  HG  SER A 291      43.379 -25.548 -17.602  1.00 38.22           H  
ATOM   4531  N   HIS A 292      40.014 -27.749 -15.061  1.00 41.19           N  
ATOM   4532  H   HIS A 292      39.645 -26.929 -14.600  1.00 41.19           H  
ATOM   4533  CA  HIS A 292      40.180 -28.982 -14.271  1.00 41.19           C  
ATOM   4534  HA  HIS A 292      40.606 -29.751 -14.915  1.00 41.19           H  
ATOM   4535  C   HIS A 292      38.884 -29.650 -13.776  1.00 41.19           C  
ATOM   4536  CB  HIS A 292      41.220 -28.747 -13.159  1.00 41.19           C  
ATOM   4537  HB2 HIS A 292      40.961 -29.333 -12.277  1.00 41.19           H  
ATOM   4538  HB3 HIS A 292      41.232 -27.699 -12.861  1.00 41.19           H  
ATOM   4539  O   HIS A 292      38.966 -30.665 -13.093  1.00 41.19           O  
ATOM   4540  CG  HIS A 292      42.603 -29.162 -13.598  1.00 41.19           C  
ATOM   4541  CD2 HIS A 292      43.413 -30.076 -12.979  1.00 41.19           C  
ATOM   4542  HD2 HIS A 292      43.194 -30.603 -12.062  1.00 41.19           H  
ATOM   4543  ND1 HIS A 292      43.243 -28.774 -14.754  1.00 41.19           N  
ATOM   4544  HD1 HIS A 292      42.874 -28.154 -15.461  1.00 41.19           H  
ATOM   4545  CE1 HIS A 292      44.412 -29.430 -14.824  1.00 41.19           C  
ATOM   4546  HE1 HIS A 292      45.131 -29.339 -15.624  1.00 41.19           H  
ATOM   4547  NE2 HIS A 292      44.556 -30.241 -13.767  1.00 41.19           N  
ATOM   4548  N   VAL A 293      37.687 -29.166 -14.143  1.00 43.49           N  
ATOM   4549  H   VAL A 293      37.657 -28.317 -14.689  1.00 43.49           H  
ATOM   4550  CA  VAL A 293      36.426 -29.690 -13.555  1.00 43.49           C  
ATOM   4551  HA  VAL A 293      36.673 -30.498 -12.866  1.00 43.49           H  
ATOM   4552  C   VAL A 293      35.480 -30.367 -14.568  1.00 43.49           C  
ATOM   4553  CB  VAL A 293      35.761 -28.614 -12.661  1.00 43.49           C  
ATOM   4554  HB  VAL A 293      35.414 -27.793 -13.288  1.00 43.49           H  
ATOM   4555  O   VAL A 293      34.493 -30.987 -14.191  1.00 43.49           O  
ATOM   4556  CG1 VAL A 293      34.577 -29.147 -11.842  1.00 43.49           C  
ATOM   4557 HG11 VAL A 293      34.865 -30.047 -11.300  1.00 43.49           H  
ATOM   4558 HG12 VAL A 293      33.732 -29.370 -12.494  1.00 43.49           H  
ATOM   4559 HG13 VAL A 293      34.241 -28.395 -11.128  1.00 43.49           H  
ATOM   4560  CG2 VAL A 293      36.771 -28.057 -11.638  1.00 43.49           C  
ATOM   4561 HG21 VAL A 293      37.577 -27.522 -12.139  1.00 43.49           H  
ATOM   4562 HG22 VAL A 293      37.190 -28.870 -11.046  1.00 43.49           H  
ATOM   4563 HG23 VAL A 293      36.276 -27.352 -10.970  1.00 43.49           H  
ATOM   4564  N   HIS A 294      35.796 -30.382 -15.866  1.00 38.36           N  
ATOM   4565  H   HIS A 294      36.649 -29.925 -16.157  1.00 38.36           H  
ATOM   4566  CA  HIS A 294      34.852 -30.850 -16.898  1.00 38.36           C  
ATOM   4567  HA  HIS A 294      33.857 -30.696 -16.481  1.00 38.36           H  
ATOM   4568  C   HIS A 294      34.851 -32.361 -17.221  1.00 38.36           C  
ATOM   4569  CB  HIS A 294      34.925 -29.935 -18.136  1.00 38.36           C  
ATOM   4570  HB2 HIS A 294      35.036 -30.522 -19.048  1.00 38.36           H  
ATOM   4571  HB3 HIS A 294      35.793 -29.280 -18.071  1.00 38.36           H  
ATOM   4572  O   HIS A 294      34.326 -32.759 -18.258  1.00 38.36           O  
ATOM   4573  CG  HIS A 294      33.684 -29.091 -18.265  1.00 38.36           C  
ATOM   4574  CD2 HIS A 294      33.613 -27.726 -18.203  1.00 38.36           C  
ATOM   4575  HD2 HIS A 294      34.447 -27.053 -18.071  1.00 38.36           H  
ATOM   4576  ND1 HIS A 294      32.394 -29.559 -18.392  1.00 38.36           N  
ATOM   4577  HD1 HIS A 294      32.114 -30.525 -18.478  1.00 38.36           H  
ATOM   4578  CE1 HIS A 294      31.567 -28.500 -18.404  1.00 38.36           C  
ATOM   4579  HE1 HIS A 294      30.492 -28.551 -18.494  1.00 38.36           H  
ATOM   4580  NE2 HIS A 294      32.269 -27.359 -18.307  1.00 38.36           N  
ATOM   4581  N   LYS A 295      35.384 -33.228 -16.348  1.00 39.24           N  
ATOM   4582  H   LYS A 295      35.729 -32.862 -15.472  1.00 39.24           H  
ATOM   4583  CA  LYS A 295      35.514 -34.678 -16.623  1.00 39.24           C  
ATOM   4584  HA  LYS A 295      35.297 -34.822 -17.681  1.00 39.24           H  
ATOM   4585  C   LYS A 295      34.470 -35.600 -15.968  1.00 39.24           C  
ATOM   4586  CB  LYS A 295      36.974 -35.142 -16.411  1.00 39.24           C  
ATOM   4587  HB2 LYS A 295      37.584 -34.308 -16.062  1.00 39.24           H  
ATOM   4588  HB3 LYS A 295      37.017 -35.920 -15.649  1.00 39.24           H  
ATOM   4589  O   LYS A 295      34.655 -36.809 -16.015  1.00 39.24           O  
ATOM   4590  CG  LYS A 295      37.572 -35.675 -17.724  1.00 39.24           C  
ATOM   4591  HG2 LYS A 295      37.574 -34.872 -18.461  1.00 39.24           H  
ATOM   4592  HG3 LYS A 295      36.954 -36.493 -18.096  1.00 39.24           H  
ATOM   4593  CD  LYS A 295      39.007 -36.183 -17.532  1.00 39.24           C  
ATOM   4594  HD2 LYS A 295      38.990 -37.036 -16.853  1.00 39.24           H  
ATOM   4595  HD3 LYS A 295      39.611 -35.390 -17.091  1.00 39.24           H  
ATOM   4596  CE  LYS A 295      39.609 -36.600 -18.880  1.00 39.24           C  
ATOM   4597  HE2 LYS A 295      38.963 -37.355 -19.328  1.00 39.24           H  
ATOM   4598  HE3 LYS A 295      39.613 -35.732 -19.540  1.00 39.24           H  
ATOM   4599  NZ  LYS A 295      40.986 -37.133 -18.724  1.00 39.24           N  
ATOM   4600  HZ1 LYS A 295      40.980 -37.953 -18.135  1.00 39.24           H  
ATOM   4601  HZ2 LYS A 295      41.591 -36.444 -18.301  1.00 39.24           H  
ATOM   4602  HZ3 LYS A 295      41.373 -37.393 -19.620  1.00 39.24           H  
ATOM   4603  N   LEU A 296      33.384 -35.076 -15.388  1.00 39.36           N  
ATOM   4604  H   LEU A 296      33.293 -34.070 -15.362  1.00 39.36           H  
ATOM   4605  CA  LEU A 296      32.473 -35.890 -14.557  1.00 39.36           C  
ATOM   4606  HA  LEU A 296      32.710 -36.941 -14.720  1.00 39.36           H  
ATOM   4607  C   LEU A 296      30.973 -35.860 -14.904  1.00 39.36           C  
ATOM   4608  CB  LEU A 296      32.773 -35.590 -13.069  1.00 39.36           C  
ATOM   4609  HB2 LEU A 296      33.318 -34.649 -12.993  1.00 39.36           H  
ATOM   4610  HB3 LEU A 296      31.846 -35.458 -12.510  1.00 39.36           H  
ATOM   4611  O   LEU A 296      30.200 -36.508 -14.211  1.00 39.36           O  
ATOM   4612  CG  LEU A 296      33.599 -36.720 -12.419  1.00 39.36           C  
ATOM   4613  HG  LEU A 296      34.254 -37.173 -13.163  1.00 39.36           H  
ATOM   4614  CD1 LEU A 296      34.492 -36.173 -11.308  1.00 39.36           C  
ATOM   4615 HD11 LEU A 296      35.191 -35.445 -11.718  1.00 39.36           H  
ATOM   4616 HD12 LEU A 296      33.882 -35.698 -10.540  1.00 39.36           H  
ATOM   4617 HD13 LEU A 296      35.059 -36.989 -10.859  1.00 39.36           H  
ATOM   4618  CD2 LEU A 296      32.688 -37.798 -11.833  1.00 39.36           C  
ATOM   4619 HD21 LEU A 296      32.035 -38.194 -12.611  1.00 39.36           H  
ATOM   4620 HD22 LEU A 296      33.289 -38.614 -11.431  1.00 39.36           H  
ATOM   4621 HD23 LEU A 296      32.072 -37.381 -11.037  1.00 39.36           H  
ATOM   4622  N   VAL A 297      30.529 -35.183 -15.971  1.00 41.63           N  
ATOM   4623  H   VAL A 297      31.193 -34.696 -16.555  1.00 41.63           H  
ATOM   4624  CA  VAL A 297      29.080 -35.071 -16.274  1.00 41.63           C  
ATOM   4625  HA  VAL A 297      28.565 -35.895 -15.780  1.00 41.63           H  
ATOM   4626  C   VAL A 297      28.780 -35.264 -17.767  1.00 41.63           C  
ATOM   4627  CB  VAL A 297      28.461 -33.775 -15.688  1.00 41.63           C  
ATOM   4628  HB  VAL A 297      28.742 -32.926 -16.310  1.00 41.63           H  
ATOM   4629  O   VAL A 297      28.187 -34.409 -18.414  1.00 41.63           O  
ATOM   4630  CG1 VAL A 297      26.928 -33.874 -15.627  1.00 41.63           C  
ATOM   4631 HG11 VAL A 297      26.504 -34.025 -16.620  1.00 41.63           H  
ATOM   4632 HG12 VAL A 297      26.512 -32.949 -15.227  1.00 41.63           H  
ATOM   4633 HG13 VAL A 297      26.628 -34.702 -14.985  1.00 41.63           H  
ATOM   4634  CG2 VAL A 297      28.923 -33.472 -14.252  1.00 41.63           C  
ATOM   4635 HG21 VAL A 297      29.992 -33.262 -14.230  1.00 41.63           H  
ATOM   4636 HG22 VAL A 297      28.703 -34.318 -13.601  1.00 41.63           H  
ATOM   4637 HG23 VAL A 297      28.403 -32.592 -13.872  1.00 41.63           H  
ATOM   4638  N   SER A 298      29.225 -36.382 -18.347  1.00 36.64           N  
ATOM   4639  H   SER A 298      29.801 -37.010 -17.804  1.00 36.64           H  
ATOM   4640  CA  SER A 298      28.913 -36.779 -19.736  1.00 36.64           C  
ATOM   4641  HA  SER A 298      28.261 -36.023 -20.174  1.00 36.64           H  
ATOM   4642  C   SER A 298      28.121 -38.088 -19.847  1.00 36.64           C  
ATOM   4643  CB  SER A 298      30.177 -36.801 -20.602  1.00 36.64           C  
ATOM   4644  HB2 SER A 298      30.596 -35.795 -20.641  1.00 36.64           H  
ATOM   4645  HB3 SER A 298      29.926 -37.107 -21.618  1.00 36.64           H  
ATOM   4646  O   SER A 298      28.053 -38.681 -20.920  1.00 36.64           O  
ATOM   4647  OG  SER A 298      31.146 -37.679 -20.063  1.00 36.64           O  
ATOM   4648  HG  SER A 298      31.364 -38.333 -20.731  1.00 36.64           H  
ATOM   4649  N   GLY A 299      27.493 -38.541 -18.762  1.00 35.64           N  
ATOM   4650  H   GLY A 299      27.559 -38.013 -17.904  1.00 35.64           H  
ATOM   4651  CA  GLY A 299      26.692 -39.762 -18.752  1.00 35.64           C  
ATOM   4652  HA2 GLY A 299      27.189 -40.508 -18.132  1.00 35.64           H  
ATOM   4653  HA3 GLY A 299      26.584 -40.176 -19.754  1.00 35.64           H  
ATOM   4654  C   GLY A 299      25.308 -39.519 -18.181  1.00 35.64           C  
ATOM   4655  O   GLY A 299      25.118 -39.774 -17.004  1.00 35.64           O  
ATOM   4656  N   LEU A 300      24.371 -39.024 -18.995  1.00 34.46           N  
ATOM   4657  H   LEU A 300      24.677 -38.672 -19.891  1.00 34.46           H  
ATOM   4658  CA  LEU A 300      22.932 -39.293 -18.860  1.00 34.46           C  
ATOM   4659  HA  LEU A 300      22.800 -40.375 -18.827  1.00 34.46           H  
ATOM   4660  C   LEU A 300      22.205 -38.796 -20.119  1.00 34.46           C  
ATOM   4661  CB  LEU A 300      22.356 -38.716 -17.547  1.00 34.46           C  
ATOM   4662  HB2 LEU A 300      21.380 -38.269 -17.734  1.00 34.46           H  
ATOM   4663  HB3 LEU A 300      23.008 -37.918 -17.191  1.00 34.46           H  
ATOM   4664  O   LEU A 300      22.100 -37.604 -20.395  1.00 34.46           O  
ATOM   4665  CG  LEU A 300      22.210 -39.814 -16.461  1.00 34.46           C  
ATOM   4666  HG  LEU A 300      22.900 -40.637 -16.646  1.00 34.46           H  
ATOM   4667  CD1 LEU A 300      22.505 -39.264 -15.067  1.00 34.46           C  
ATOM   4668 HD11 LEU A 300      23.529 -38.892 -15.031  1.00 34.46           H  
ATOM   4669 HD12 LEU A 300      22.396 -40.058 -14.328  1.00 34.46           H  
ATOM   4670 HD13 LEU A 300      21.815 -38.453 -14.833  1.00 34.46           H  
ATOM   4671  CD2 LEU A 300      20.810 -40.424 -16.467  1.00 34.46           C  
ATOM   4672 HD21 LEU A 300      20.754 -41.224 -15.730  1.00 34.46           H  
ATOM   4673 HD22 LEU A 300      20.068 -39.663 -16.224  1.00 34.46           H  
ATOM   4674 HD23 LEU A 300      20.588 -40.835 -17.452  1.00 34.46           H  
ATOM   4675  N   GLN A 301      21.792 -39.769 -20.929  1.00 36.00           N  
ATOM   4676  H   GLN A 301      21.875 -40.711 -20.575  1.00 36.00           H  
ATOM   4677  CA  GLN A 301      21.039 -39.628 -22.169  1.00 36.00           C  
ATOM   4678  HA  GLN A 301      21.444 -38.801 -22.753  1.00 36.00           H  
ATOM   4679  C   GLN A 301      19.545 -39.373 -21.908  1.00 36.00           C  
ATOM   4680  CB  GLN A 301      21.169 -40.949 -22.958  1.00 36.00           C  
ATOM   4681  HB2 GLN A 301      20.302 -41.065 -23.608  1.00 36.00           H  
ATOM   4682  HB3 GLN A 301      21.146 -41.784 -22.258  1.00 36.00           H  
ATOM   4683  O   GLN A 301      18.972 -40.015 -21.039  1.00 36.00           O  
ATOM   4684  CG  GLN A 301      22.416 -41.058 -23.846  1.00 36.00           C  
ATOM   4685  HG2 GLN A 301      22.399 -40.254 -24.582  1.00 36.00           H  
ATOM   4686  HG3 GLN A 301      23.312 -40.949 -23.235  1.00 36.00           H  
ATOM   4687  CD  GLN A 301      22.482 -42.405 -24.571  1.00 36.00           C  
ATOM   4688  NE2 GLN A 301      23.033 -42.468 -25.763  1.00 36.00           N  
ATOM   4689 HE21 GLN A 301      23.506 -41.668 -26.157  1.00 36.00           H  
ATOM   4690 HE22 GLN A 301      23.127 -43.402 -26.135  1.00 36.00           H  
ATOM   4691  OE1 GLN A 301      22.040 -43.432 -24.094  1.00 36.00           O  
ATOM   4692  N   ARG A 302      18.959 -38.568 -22.814  1.00 28.65           N  
ATOM   4693  H   ARG A 302      19.602 -37.958 -23.298  1.00 28.65           H  
ATOM   4694  CA  ARG A 302      17.610 -38.664 -23.426  1.00 28.65           C  
ATOM   4695  HA  ARG A 302      17.512 -37.837 -24.129  1.00 28.65           H  
ATOM   4696  C   ARG A 302      16.378 -38.552 -22.514  1.00 28.65           C  
ATOM   4697  CB  ARG A 302      17.525 -39.967 -24.245  1.00 28.65           C  
ATOM   4698  HB2 ARG A 302      17.783 -40.811 -23.606  1.00 28.65           H  
ATOM   4699  HB3 ARG A 302      16.495 -40.105 -24.573  1.00 28.65           H  
ATOM   4700  O   ARG A 302      16.167 -39.397 -21.663  1.00 28.65           O  
ATOM   4701  CG  ARG A 302      18.401 -39.970 -25.503  1.00 28.65           C  
ATOM   4702  HG2 ARG A 302      18.029 -39.212 -26.194  1.00 28.65           H  
ATOM   4703  HG3 ARG A 302      19.436 -39.738 -25.253  1.00 28.65           H  
ATOM   4704  CD  ARG A 302      18.332 -41.348 -26.168  1.00 28.65           C  
ATOM   4705  HD2 ARG A 302      18.783 -42.082 -25.499  1.00 28.65           H  
ATOM   4706  HD3 ARG A 302      17.284 -41.610 -26.318  1.00 28.65           H  
ATOM   4707  NE  ARG A 302      19.026 -41.357 -27.469  1.00 28.65           N  
ATOM   4708  HE  ARG A 302      19.376 -40.471 -27.804  1.00 28.65           H  
ATOM   4709  NH1 ARG A 302      18.695 -43.577 -27.955  1.00 28.65           N  
ATOM   4710 HH11 ARG A 302      18.243 -43.698 -27.061  1.00 28.65           H  
ATOM   4711 HH12 ARG A 302      18.773 -44.360 -28.589  1.00 28.65           H  
ATOM   4712  NH2 ARG A 302      19.736 -42.267 -29.432  1.00 28.65           N  
ATOM   4713 HH21 ARG A 302      19.798 -43.061 -30.053  1.00 28.65           H  
ATOM   4714 HH22 ARG A 302      20.054 -41.361 -29.743  1.00 28.65           H  
ATOM   4715  CZ  ARG A 302      19.150 -42.397 -28.274  1.00 28.65           C  
ATOM   4716  N   THR A 303      15.492 -37.596 -22.821  1.00 34.48           N  
ATOM   4717  H   THR A 303      15.855 -36.654 -22.791  1.00 34.48           H  
ATOM   4718  CA  THR A 303      14.331 -37.743 -23.743  1.00 34.48           C  
ATOM   4719  HA  THR A 303      14.682 -37.917 -24.760  1.00 34.48           H  
ATOM   4720  C   THR A 303      13.497 -36.444 -23.744  1.00 34.48           C  
ATOM   4721  CB  THR A 303      13.359 -38.886 -23.358  1.00 34.48           C  
ATOM   4722  HB  THR A 303      12.395 -38.681 -23.823  1.00 34.48           H  
ATOM   4723  O   THR A 303      13.093 -35.999 -22.676  1.00 34.48           O  
ATOM   4724  CG2 THR A 303      13.804 -40.269 -23.843  1.00 34.48           C  
ATOM   4725 HG21 THR A 303      14.038 -40.237 -24.907  1.00 34.48           H  
ATOM   4726 HG22 THR A 303      14.659 -40.627 -23.268  1.00 34.48           H  
ATOM   4727 HG23 THR A 303      12.981 -40.967 -23.688  1.00 34.48           H  
ATOM   4728  OG1 THR A 303      13.177 -38.961 -21.968  1.00 34.48           O  
ATOM   4729  HG1 THR A 303      12.961 -38.077 -21.660  1.00 34.48           H  
ATOM   4730  N   GLU A 304      13.223 -35.846 -24.911  1.00 30.60           N  
ATOM   4731  H   GLU A 304      13.568 -36.271 -25.760  1.00 30.60           H  
ATOM   4732  CA  GLU A 304      12.080 -34.919 -25.120  1.00 30.60           C  
ATOM   4733  HA  GLU A 304      11.937 -34.286 -24.244  1.00 30.60           H  
ATOM   4734  C   GLU A 304      10.794 -35.754 -25.329  1.00 30.60           C  
ATOM   4735  CB  GLU A 304      12.336 -34.025 -26.349  1.00 30.60           C  
ATOM   4736  HB2 GLU A 304      12.459 -34.666 -27.222  1.00 30.60           H  
ATOM   4737  HB3 GLU A 304      11.463 -33.391 -26.500  1.00 30.60           H  
ATOM   4738  O   GLU A 304      10.941 -36.932 -25.686  1.00 30.60           O  
ATOM   4739  CG  GLU A 304      13.540 -33.081 -26.232  1.00 30.60           C  
ATOM   4740  HG2 GLU A 304      14.448 -33.672 -26.118  1.00 30.60           H  
ATOM   4741  HG3 GLU A 304      13.416 -32.475 -25.335  1.00 30.60           H  
ATOM   4742  CD  GLU A 304      13.687 -32.162 -27.461  1.00 30.60           C  
ATOM   4743  OE1 GLU A 304      14.347 -31.109 -27.311  1.00 30.60           O  
ATOM   4744  OE2 GLU A 304      13.184 -32.532 -28.546  1.00 30.60           O  
ATOM   4745  N   PRO A 305       9.558 -35.231 -25.116  1.00 35.33           N  
ATOM   4746  CA  PRO A 305       8.855 -34.554 -26.229  1.00 35.33           C  
ATOM   4747  HA  PRO A 305       9.557 -34.055 -26.897  1.00 35.33           H  
ATOM   4748  C   PRO A 305       7.716 -33.543 -25.882  1.00 35.33           C  
ATOM   4749  CB  PRO A 305       8.245 -35.740 -26.988  1.00 35.33           C  
ATOM   4750  HB2 PRO A 305       9.014 -36.229 -27.586  1.00 35.33           H  
ATOM   4751  HB3 PRO A 305       7.407 -35.463 -27.626  1.00 35.33           H  
ATOM   4752  O   PRO A 305       7.161 -33.523 -24.790  1.00 35.33           O  
ATOM   4753  CG  PRO A 305       7.795 -36.678 -25.867  1.00 35.33           C  
ATOM   4754  HG2 PRO A 305       8.056 -37.708 -26.108  1.00 35.33           H  
ATOM   4755  HG3 PRO A 305       6.723 -36.583 -25.696  1.00 35.33           H  
ATOM   4756  CD  PRO A 305       8.563 -36.190 -24.633  1.00 35.33           C  
ATOM   4757  HD2 PRO A 305       7.880 -35.701 -23.938  1.00 35.33           H  
ATOM   4758  HD3 PRO A 305       9.025 -37.032 -24.118  1.00 35.33           H  
ATOM   4759  N   GLU A 306       7.344 -32.785 -26.925  1.00 34.84           N  
ATOM   4760  H   GLU A 306       8.010 -32.806 -27.683  1.00 34.84           H  
ATOM   4761  CA  GLU A 306       5.986 -32.391 -27.372  1.00 34.84           C  
ATOM   4762  HA  GLU A 306       6.214 -31.866 -28.300  1.00 34.84           H  
ATOM   4763  C   GLU A 306       5.099 -31.345 -26.655  1.00 34.84           C  
ATOM   4764  CB  GLU A 306       5.180 -33.617 -27.833  1.00 34.84           C  
ATOM   4765  HB2 GLU A 306       5.311 -34.433 -27.123  1.00 34.84           H  
ATOM   4766  HB3 GLU A 306       4.120 -33.363 -27.871  1.00 34.84           H  
ATOM   4767  O   GLU A 306       5.046 -31.170 -25.444  1.00 34.84           O  
ATOM   4768  CG  GLU A 306       5.618 -34.041 -29.247  1.00 34.84           C  
ATOM   4769  HG2 GLU A 306       6.701 -34.162 -29.275  1.00 34.84           H  
ATOM   4770  HG3 GLU A 306       5.369 -33.232 -29.934  1.00 34.84           H  
ATOM   4771  CD  GLU A 306       4.948 -35.330 -29.744  1.00 34.84           C  
ATOM   4772  OE1 GLU A 306       5.308 -35.746 -30.868  1.00 34.84           O  
ATOM   4773  OE2 GLU A 306       4.087 -35.878 -29.021  1.00 34.84           O  
ATOM   4774  N   ALA A 307       4.383 -30.614 -27.519  1.00 30.13           N  
ATOM   4775  H   ALA A 307       4.376 -30.950 -28.471  1.00 30.13           H  
ATOM   4776  CA  ALA A 307       3.624 -29.394 -27.288  1.00 30.13           C  
ATOM   4777  HA  ALA A 307       4.163 -28.784 -26.562  1.00 30.13           H  
ATOM   4778  C   ALA A 307       2.195 -29.630 -26.768  1.00 30.13           C  
ATOM   4779  CB  ALA A 307       3.579 -28.660 -28.638  1.00 30.13           C  
ATOM   4780  HB1 ALA A 307       3.064 -27.707 -28.520  1.00 30.13           H  
ATOM   4781  HB2 ALA A 307       3.047 -29.262 -29.374  1.00 30.13           H  
ATOM   4782  HB3 ALA A 307       4.593 -28.470 -28.992  1.00 30.13           H  
ATOM   4783  O   ALA A 307       1.517 -30.565 -27.183  1.00 30.13           O  
ATOM   4784  N   CYS A 308       1.681 -28.692 -25.964  1.00 34.31           N  
ATOM   4785  H   CYS A 308       2.298 -27.981 -25.598  1.00 34.31           H  
ATOM   4786  CA  CYS A 308       0.247 -28.527 -25.725  1.00 34.31           C  
ATOM   4787  HA  CYS A 308      -0.292 -28.922 -26.586  1.00 34.31           H  
ATOM   4788  C   CYS A 308      -0.124 -27.042 -25.609  1.00 34.31           C  
ATOM   4789  CB  CYS A 308      -0.200 -29.335 -24.499  1.00 34.31           C  
ATOM   4790  HB2 CYS A 308      -1.006 -28.816 -23.979  1.00 34.31           H  
ATOM   4791  HB3 CYS A 308       0.633 -29.469 -23.809  1.00 34.31           H  
ATOM   4792  O   CYS A 308       0.321 -26.317 -24.722  1.00 34.31           O  
ATOM   4793  SG  CYS A 308      -0.818 -30.951 -25.052  1.00 34.31           S  
ATOM   4794  HG  CYS A 308       0.228 -31.262 -25.823  1.00 34.31           H  
ATOM   4795  N   THR A 309      -0.969 -26.609 -26.539  1.00 31.94           N  
ATOM   4796  H   THR A 309      -1.250 -27.278 -27.241  1.00 31.94           H  
ATOM   4797  CA  THR A 309      -1.739 -25.364 -26.545  1.00 31.94           C  
ATOM   4798  HA  THR A 309      -1.077 -24.509 -26.404  1.00 31.94           H  
ATOM   4799  C   THR A 309      -2.809 -25.379 -25.448  1.00 31.94           C  
ATOM   4800  CB  THR A 309      -2.464 -25.261 -27.901  1.00 31.94           C  
ATOM   4801  HB  THR A 309      -3.242 -24.500 -27.836  1.00 31.94           H  
ATOM   4802  O   THR A 309      -3.609 -26.310 -25.404  1.00 31.94           O  
ATOM   4803  CG2 THR A 309      -1.528 -24.899 -29.052  1.00 31.94           C  
ATOM   4804 HG21 THR A 309      -2.103 -24.835 -29.976  1.00 31.94           H  
ATOM   4805 HG22 THR A 309      -0.762 -25.666 -29.167  1.00 31.94           H  
ATOM   4806 HG23 THR A 309      -1.053 -23.938 -28.859  1.00 31.94           H  
ATOM   4807  OG1 THR A 309      -3.043 -26.506 -28.238  1.00 31.94           O  
ATOM   4808  HG1 THR A 309      -3.552 -26.808 -27.482  1.00 31.94           H  
ATOM   4809  N   GLY A 310      -2.911 -24.331 -24.624  1.00 34.18           N  
ATOM   4810  H   GLY A 310      -2.159 -23.658 -24.582  1.00 34.18           H  
ATOM   4811  CA  GLY A 310      -4.031 -24.178 -23.690  1.00 34.18           C  
ATOM   4812  HA2 GLY A 310      -4.969 -24.268 -24.239  1.00 34.18           H  
ATOM   4813  HA3 GLY A 310      -3.997 -24.985 -22.957  1.00 34.18           H  
ATOM   4814  C   GLY A 310      -4.003 -22.853 -22.930  1.00 34.18           C  
ATOM   4815  O   GLY A 310      -3.032 -22.540 -22.254  1.00 34.18           O  
ATOM   4816  N   LYS A 311      -5.072 -22.060 -23.067  1.00 29.11           N  
ATOM   4817  H   LYS A 311      -5.839 -22.438 -23.604  1.00 29.11           H  
ATOM   4818  CA  LYS A 311      -5.315 -20.814 -22.324  1.00 29.11           C  
ATOM   4819  HA  LYS A 311      -4.504 -20.108 -22.499  1.00 29.11           H  
ATOM   4820  C   LYS A 311      -5.396 -21.105 -20.820  1.00 29.11           C  
ATOM   4821  CB  LYS A 311      -6.667 -20.217 -22.771  1.00 29.11           C  
ATOM   4822  HB2 LYS A 311      -7.424 -21.000 -22.726  1.00 29.11           H  
ATOM   4823  HB3 LYS A 311      -6.954 -19.445 -22.057  1.00 29.11           H  
ATOM   4824  O   LYS A 311      -6.304 -21.823 -20.410  1.00 29.11           O  
ATOM   4825  CG  LYS A 311      -6.679 -19.587 -24.171  1.00 29.11           C  
ATOM   4826  HG2 LYS A 311      -6.286 -20.299 -24.897  1.00 29.11           H  
ATOM   4827  HG3 LYS A 311      -6.049 -18.698 -24.168  1.00 29.11           H  
ATOM   4828  CD  LYS A 311      -8.117 -19.206 -24.564  1.00 29.11           C  
ATOM   4829  HD2 LYS A 311      -8.727 -20.109 -24.584  1.00 29.11           H  
ATOM   4830  HD3 LYS A 311      -8.522 -18.522 -23.819  1.00 29.11           H  
ATOM   4831  CE  LYS A 311      -8.145 -18.534 -25.942  1.00 29.11           C  
ATOM   4832  HE2 LYS A 311      -7.657 -19.198 -26.656  1.00 29.11           H  
ATOM   4833  HE3 LYS A 311      -7.559 -17.616 -25.894  1.00 29.11           H  
ATOM   4834  NZ  LYS A 311      -9.530 -18.242 -26.393  1.00 29.11           N  
ATOM   4835  HZ1 LYS A 311      -9.992 -17.613 -25.753  1.00 29.11           H  
ATOM   4836  HZ2 LYS A 311      -9.519 -17.813 -27.308  1.00 29.11           H  
ATOM   4837  HZ3 LYS A 311     -10.070 -19.093 -26.456  1.00 29.11           H  
ATOM   4838  N   THR A 312      -4.564 -20.457 -20.008  1.00 33.58           N  
ATOM   4839  H   THR A 312      -3.775 -19.965 -20.403  1.00 33.58           H  
ATOM   4840  CA  THR A 312      -4.693 -20.492 -18.542  1.00 33.58           C  
ATOM   4841  HA  THR A 312      -5.587 -21.056 -18.276  1.00 33.58           H  
ATOM   4842  C   THR A 312      -4.860 -19.075 -18.004  1.00 33.58           C  
ATOM   4843  CB  THR A 312      -3.524 -21.235 -17.875  1.00 33.58           C  
ATOM   4844  HB  THR A 312      -2.606 -20.657 -17.975  1.00 33.58           H  
ATOM   4845  O   THR A 312      -3.947 -18.257 -18.068  1.00 33.58           O  
ATOM   4846  CG2 THR A 312      -3.798 -21.533 -16.400  1.00 33.58           C  
ATOM   4847 HG21 THR A 312      -3.891 -20.601 -15.841  1.00 33.58           H  
ATOM   4848 HG22 THR A 312      -2.968 -22.100 -15.981  1.00 33.58           H  
ATOM   4849 HG23 THR A 312      -4.715 -22.112 -16.295  1.00 33.58           H  
ATOM   4850  OG1 THR A 312      -3.361 -22.483 -18.505  1.00 33.58           O  
ATOM   4851  HG1 THR A 312      -2.567 -22.896 -18.158  1.00 33.58           H  
ATOM   4852  N   ARG A 313      -6.064 -18.785 -17.492  1.00 30.60           N  
ATOM   4853  H   ARG A 313      -6.733 -19.541 -17.481  1.00 30.60           H  
ATOM   4854  CA  ARG A 313      -6.336 -17.654 -16.593  1.00 30.60           C  
ATOM   4855  HA  ARG A 313      -5.955 -16.726 -17.018  1.00 30.60           H  
ATOM   4856  C   ARG A 313      -5.605 -17.917 -15.279  1.00 30.60           C  
ATOM   4857  CB  ARG A 313      -7.848 -17.550 -16.308  1.00 30.60           C  
ATOM   4858  HB2 ARG A 313      -8.271 -18.551 -16.223  1.00 30.60           H  
ATOM   4859  HB3 ARG A 313      -7.981 -17.059 -15.344  1.00 30.60           H  
ATOM   4860  O   ARG A 313      -5.813 -18.970 -14.682  1.00 30.60           O  
ATOM   4861  CG  ARG A 313      -8.636 -16.738 -17.343  1.00 30.60           C  
ATOM   4862  HG2 ARG A 313      -8.278 -15.709 -17.326  1.00 30.60           H  
ATOM   4863  HG3 ARG A 313      -8.485 -17.155 -18.339  1.00 30.60           H  
ATOM   4864  CD  ARG A 313     -10.131 -16.773 -16.989  1.00 30.60           C  
ATOM   4865  HD2 ARG A 313     -10.241 -16.588 -15.921  1.00 30.60           H  
ATOM   4866  HD3 ARG A 313     -10.518 -17.768 -17.209  1.00 30.60           H  
ATOM   4867  NE  ARG A 313     -10.904 -15.750 -17.721  1.00 30.60           N  
ATOM   4868  HE  ARG A 313     -10.373 -15.018 -18.170  1.00 30.60           H  
ATOM   4869  NH1 ARG A 313     -13.005 -16.479 -17.129  1.00 30.60           N  
ATOM   4870 HH11 ARG A 313     -12.591 -17.242 -16.613  1.00 30.60           H  
ATOM   4871 HH12 ARG A 313     -14.004 -16.337 -17.098  1.00 30.60           H  
ATOM   4872  NH2 ARG A 313     -12.784 -14.606 -18.318  1.00 30.60           N  
ATOM   4873 HH21 ARG A 313     -12.217 -13.870 -18.713  1.00 30.60           H  
ATOM   4874 HH22 ARG A 313     -13.786 -14.484 -18.266  1.00 30.60           H  
ATOM   4875  CZ  ARG A 313     -12.222 -15.620 -17.722  1.00 30.60           C  
ATOM   4876  N   ILE A 314      -4.787 -16.972 -14.830  1.00 39.79           N  
ATOM   4877  H   ILE A 314      -4.658 -16.127 -15.367  1.00 39.79           H  
ATOM   4878  CA  ILE A 314      -4.154 -17.047 -13.515  1.00 39.79           C  
ATOM   4879  HA  ILE A 314      -3.971 -18.094 -13.275  1.00 39.79           H  
ATOM   4880  C   ILE A 314      -5.135 -16.490 -12.479  1.00 39.79           C  
ATOM   4881  CB  ILE A 314      -2.778 -16.347 -13.505  1.00 39.79           C  
ATOM   4882  HB  ILE A 314      -2.910 -15.293 -13.753  1.00 39.79           H  
ATOM   4883  O   ILE A 314      -5.504 -15.320 -12.520  1.00 39.79           O  
ATOM   4884  CG1 ILE A 314      -1.823 -16.992 -14.539  1.00 39.79           C  
ATOM   4885 HG12 ILE A 314      -1.617 -18.023 -14.252  1.00 39.79           H  
ATOM   4886 HG13 ILE A 314      -2.307 -17.009 -15.516  1.00 39.79           H  
ATOM   4887  CG2 ILE A 314      -2.189 -16.459 -12.092  1.00 39.79           C  
ATOM   4888 HG21 ILE A 314      -2.189 -17.494 -11.752  1.00 39.79           H  
ATOM   4889 HG22 ILE A 314      -2.770 -15.856 -11.394  1.00 39.79           H  
ATOM   4890 HG23 ILE A 314      -1.162 -16.096 -12.083  1.00 39.79           H  
ATOM   4891  CD1 ILE A 314      -0.493 -16.249 -14.723  1.00 39.79           C  
ATOM   4892 HD11 ILE A 314       0.035 -16.665 -15.581  1.00 39.79           H  
ATOM   4893 HD12 ILE A 314       0.141 -16.363 -13.843  1.00 39.79           H  
ATOM   4894 HD13 ILE A 314      -0.680 -15.190 -14.906  1.00 39.79           H  
ATOM   4895  N   VAL A 315      -5.569 -17.366 -11.576  1.00 31.61           N  
ATOM   4896  H   VAL A 315      -5.231 -18.314 -11.657  1.00 31.61           H  
ATOM   4897  CA  VAL A 315      -6.229 -17.031 -10.312  1.00 31.61           C  
ATOM   4898  HA  VAL A 315      -6.715 -16.058 -10.379  1.00 31.61           H  
ATOM   4899  C   VAL A 315      -5.124 -16.976  -9.261  1.00 31.61           C  
ATOM   4900  CB  VAL A 315      -7.284 -18.106  -9.960  1.00 31.61           C  
ATOM   4901  HB  VAL A 315      -6.805 -19.085  -9.949  1.00 31.61           H  
ATOM   4902  O   VAL A 315      -4.482 -17.995  -9.013  1.00 31.61           O  
ATOM   4903  CG1 VAL A 315      -7.925 -17.875  -8.586  1.00 31.61           C  
ATOM   4904 HG11 VAL A 315      -7.170 -17.938  -7.801  1.00 31.61           H  
ATOM   4905 HG12 VAL A 315      -8.675 -18.642  -8.392  1.00 31.61           H  
ATOM   4906 HG13 VAL A 315      -8.397 -16.894  -8.549  1.00 31.61           H  
ATOM   4907  CG2 VAL A 315      -8.405 -18.142 -11.010  1.00 31.61           C  
ATOM   4908 HG21 VAL A 315      -9.146 -18.891 -10.732  1.00 31.61           H  
ATOM   4909 HG22 VAL A 315      -8.884 -17.165 -11.073  1.00 31.61           H  
ATOM   4910 HG23 VAL A 315      -7.995 -18.407 -11.985  1.00 31.61           H  
ATOM   4911  N   PHE A 316      -4.884 -15.812  -8.653  1.00 39.44           N  
ATOM   4912  H   PHE A 316      -5.429 -15.000  -8.904  1.00 39.44           H  
ATOM   4913  CA  PHE A 316      -4.070 -15.728  -7.441  1.00 39.44           C  
ATOM   4914  HA  PHE A 316      -3.427 -16.606  -7.386  1.00 39.44           H  
ATOM   4915  C   PHE A 316      -4.987 -15.770  -6.220  1.00 39.44           C  
ATOM   4916  CB  PHE A 316      -3.126 -14.521  -7.457  1.00 39.44           C  
ATOM   4917  HB2 PHE A 316      -3.666 -13.638  -7.798  1.00 39.44           H  
ATOM   4918  HB3 PHE A 316      -2.797 -14.326  -6.437  1.00 39.44           H  
ATOM   4919  O   PHE A 316      -5.863 -14.929  -6.038  1.00 39.44           O  
ATOM   4920  CG  PHE A 316      -1.887 -14.748  -8.306  1.00 39.44           C  
ATOM   4921  CD1 PHE A 316      -0.865 -15.603  -7.848  1.00 39.44           C  
ATOM   4922  HD1 PHE A 316      -0.960 -16.093  -6.890  1.00 39.44           H  
ATOM   4923  CD2 PHE A 316      -1.748 -14.104  -9.548  1.00 39.44           C  
ATOM   4924  HD2 PHE A 316      -2.520 -13.436  -9.901  1.00 39.44           H  
ATOM   4925  CE1 PHE A 316       0.280 -15.827  -8.635  1.00 39.44           C  
ATOM   4926  HE1 PHE A 316       1.056 -16.489  -8.282  1.00 39.44           H  
ATOM   4927  CE2 PHE A 316      -0.592 -14.307 -10.322  1.00 39.44           C  
ATOM   4928  HE2 PHE A 316      -0.482 -13.791 -11.265  1.00 39.44           H  
ATOM   4929  CZ  PHE A 316       0.415 -15.181  -9.876  1.00 39.44           C  
ATOM   4930  HZ  PHE A 316       1.297 -15.341 -10.477  1.00 39.44           H  
ATOM   4931  N   ILE A 317      -4.782 -16.818  -5.430  1.00 34.06           N  
ATOM   4932  H   ILE A 317      -4.029 -17.440  -5.689  1.00 34.06           H  
ATOM   4933  CA  ILE A 317      -5.427 -17.108  -4.154  1.00 34.06           C  
ATOM   4934  HA  ILE A 317      -6.498 -16.921  -4.227  1.00 34.06           H  
ATOM   4935  C   ILE A 317      -4.818 -16.171  -3.105  1.00 34.06           C  
ATOM   4936  CB  ILE A 317      -5.184 -18.606  -3.827  1.00 34.06           C  
ATOM   4937  HB  ILE A 317      -4.109 -18.784  -3.853  1.00 34.06           H  
ATOM   4938  O   ILE A 317      -3.601 -16.166  -2.924  1.00 34.06           O
[truncated: 3,249 more chars]
