# Supplementary material for: Novel Adomaviruses Associated with Blotchy Bass Syndrome in Black Basses (Micropterus spp.)
Source: bioRxiv. 2025 Jun 5:2025.06.01.657292. Preprint. [Version 2] doi: 10.1101/2025.06.01.657292 (PMC12478380; doi:10.1101/2025.06.01.657292)
Supplement: Supplement 15 [file media-15.zip › Bass PDB/Mna1_Penton.pdb]

ATOM      1  N   MET A   1     -46.821   9.148  15.255  1.00 48.28           N  
ATOM      2  H   MET A   1     -46.875   9.132  16.263  1.00 48.28           H  
ATOM      3  H2  MET A   1     -46.654  10.094  14.945  1.00 48.28           H  
ATOM      4  H3  MET A   1     -47.701   8.807  14.896  1.00 48.28           H  
ATOM      5  CA  MET A   1     -45.716   8.254  14.845  1.00 48.28           C  
ATOM      6  HA  MET A   1     -45.697   8.148  13.761  1.00 48.28           H  
ATOM      7  C   MET A   1     -46.011   6.893  15.447  1.00 48.28           C  
ATOM      8  CB  MET A   1     -44.359   8.798  15.318  1.00 48.28           C  
ATOM      9  HB2 MET A   1     -44.453   9.190  16.330  1.00 48.28           H  
ATOM     10  HB3 MET A   1     -43.628   7.990  15.330  1.00 48.28           H  
ATOM     11  O   MET A   1     -46.460   6.854  16.582  1.00 48.28           O  
ATOM     12  CG  MET A   1     -43.841   9.894  14.379  1.00 48.28           C  
ATOM     13  HG2 MET A   1     -43.556   9.439  13.430  1.00 48.28           H  
ATOM     14  HG3 MET A   1     -44.636  10.615  14.192  1.00 48.28           H  
ATOM     15  SD  MET A   1     -42.423  10.798  15.042  1.00 48.28           S  
ATOM     16  CE  MET A   1     -42.035  11.898  13.654  1.00 48.28           C  
ATOM     17  HE1 MET A   1     -41.771  11.306  12.778  1.00 48.28           H  
ATOM     18  HE2 MET A   1     -41.189  12.531  13.923  1.00 48.28           H  
ATOM     19  HE3 MET A   1     -42.896  12.527  13.427  1.00 48.28           H  
ATOM     20  N   ASN A   2     -45.905   5.818  14.670  1.00 46.58           N  
ATOM     21  H   ASN A   2     -45.427   5.885  13.783  1.00 46.58           H  
ATOM     22  CA  ASN A   2     -46.200   4.460  15.138  1.00 46.58           C  
ATOM     23  HA  ASN A   2     -47.192   4.428  15.588  1.00 46.58           H  
ATOM     24  C   ASN A   2     -45.165   4.088  16.214  1.00 46.58           C  
ATOM     25  CB  ASN A   2     -46.146   3.515  13.917  1.00 46.58           C  
ATOM     26  HB2 ASN A   2     -45.755   4.086  13.076  1.00 46.58           H  
ATOM     27  HB3 ASN A   2     -45.492   2.667  14.120  1.00 46.58           H  
ATOM     28  O   ASN A   2     -43.972   4.111  15.947  1.00 46.58           O  
ATOM     29  CG  ASN A   2     -47.454   2.992  13.376  1.00 46.58           C  
ATOM     30  ND2 ASN A   2     -47.435   2.451  12.179  1.00 46.58           N  
ATOM     31 HD21 ASN A   2     -46.562   2.307  11.692  1.00 46.58           H  
ATOM     32 HD22 ASN A   2     -48.313   2.073  11.853  1.00 46.58           H  
ATOM     33  OD1 ASN A   2     -48.498   3.093  13.984  1.00 46.58           O  
ATOM     34  N   VAL A   3     -45.624   3.765  17.421  1.00 59.89           N  
ATOM     35  H   VAL A   3     -46.621   3.813  17.579  1.00 59.89           H  
ATOM     36  CA  VAL A   3     -44.781   3.515  18.611  1.00 59.89           C  
ATOM     37  HA  VAL A   3     -44.104   4.358  18.750  1.00 59.89           H  
ATOM     38  C   VAL A   3     -43.902   2.259  18.455  1.00 59.89           C  
ATOM     39  CB  VAL A   3     -45.693   3.430  19.860  1.00 59.89           C  
ATOM     40  HB  VAL A   3     -46.346   2.564  19.756  1.00 59.89           H  
ATOM     41  O   VAL A   3     -42.923   2.076  19.164  1.00 59.89           O  
ATOM     42  CG1 VAL A   3     -44.924   3.296  21.178  1.00 59.89           C  
ATOM     43 HG11 VAL A   3     -44.386   2.349  21.215  1.00 59.89           H  
ATOM     44 HG12 VAL A   3     -44.205   4.109  21.279  1.00 59.89           H  
ATOM     45 HG13 VAL A   3     -45.609   3.321  22.025  1.00 59.89           H  
ATOM     46  CG2 VAL A   3     -46.580   4.683  19.984  1.00 59.89           C  
ATOM     47 HG21 VAL A   3     -47.169   4.628  20.899  1.00 59.89           H  
ATOM     48 HG22 VAL A   3     -45.950   5.571  20.028  1.00 59.89           H  
ATOM     49 HG23 VAL A   3     -47.272   4.767  19.145  1.00 59.89           H  
ATOM     50  N   HIS A   4     -44.195   1.407  17.470  1.00 57.90           N  
ATOM     51  H   HIS A   4     -44.994   1.626  16.892  1.00 57.90           H  
ATOM     52  CA  HIS A   4     -43.556   0.101  17.281  1.00 57.90           C  
ATOM     53  HA  HIS A   4     -43.651  -0.454  18.214  1.00 57.90           H  
ATOM     54  C   HIS A   4     -42.047   0.112  16.974  1.00 57.90           C  
ATOM     55  CB  HIS A   4     -44.328  -0.654  16.188  1.00 57.90           C  
ATOM     56  HB2 HIS A   4     -44.409  -0.032  15.297  1.00 57.90           H  
ATOM     57  HB3 HIS A   4     -43.778  -1.555  15.916  1.00 57.90           H  
ATOM     58  O   HIS A   4     -41.447  -0.956  16.949  1.00 57.90           O  
ATOM     59  CG  HIS A   4     -45.696  -1.086  16.645  1.00 57.90           C  
ATOM     60  CD2 HIS A   4     -46.906  -0.700  16.135  1.00 57.90           C  
ATOM     61  HD2 HIS A   4     -47.064  -0.021  15.310  1.00 57.90           H  
ATOM     62  ND1 HIS A   4     -45.949  -1.957  17.679  1.00 57.90           N  
ATOM     63  HD1 HIS A   4     -45.258  -2.411  18.258  1.00 57.90           H  
ATOM     64  CE1 HIS A   4     -47.280  -2.092  17.793  1.00 57.90           C  
ATOM     65  HE1 HIS A   4     -47.781  -2.710  18.523  1.00 57.90           H  
ATOM     66  NE2 HIS A   4     -47.905  -1.342  16.872  1.00 57.90           N  
ATOM     67  N   TRP A   5     -41.425   1.267  16.729  1.00 67.24           N  
ATOM     68  H   TRP A   5     -41.958   2.123  16.784  1.00 67.24           H  
ATOM     69  CA  TRP A   5     -40.001   1.359  16.377  1.00 67.24           C  
ATOM     70  HA  TRP A   5     -39.541   0.373  16.443  1.00 67.24           H  
ATOM     71  C   TRP A   5     -39.171   2.248  17.304  1.00 67.24           C  
ATOM     72  CB  TRP A   5     -39.883   1.823  14.926  1.00 67.24           C  
ATOM     73  HB2 TRP A   5     -38.832   1.938  14.660  1.00 67.24           H  
ATOM     74  HB3 TRP A   5     -40.286   1.036  14.288  1.00 67.24           H  
ATOM     75  O   TRP A   5     -37.980   2.418  17.051  1.00 67.24           O  
ATOM     76  CG  TRP A   5     -40.602   3.098  14.619  1.00 67.24           C  
ATOM     77  CD1 TRP A   5     -40.275   4.330  15.070  1.00 67.24           C  
ATOM     78  HD1 TRP A   5     -39.450   4.541  15.735  1.00 67.24           H  
ATOM     79  CD2 TRP A   5     -41.772   3.276  13.776  1.00 67.24           C  
ATOM     80  CE2 TRP A   5     -42.054   4.671  13.690  1.00 67.24           C  
ATOM     81  CE3 TRP A   5     -42.579   2.395  13.025  1.00 67.24           C  
ATOM     82  HE3 TRP A   5     -42.393   1.333  13.088  1.00 67.24           H  
ATOM     83  NE1 TRP A   5     -41.153   5.260  14.553  1.00 67.24           N  
ATOM     84  HE1 TRP A   5     -41.103   6.241  14.789  1.00 67.24           H  
ATOM     85  CH2 TRP A   5     -43.711   4.285  11.980  1.00 67.24           C  
ATOM     86  HH2 TRP A   5     -44.395   4.661  11.233  1.00 67.24           H  
ATOM     87  CZ2 TRP A   5     -43.026   5.181  12.819  1.00 67.24           C  
ATOM     88  HZ2 TRP A   5     -43.156   6.249  12.725  1.00 67.24           H  
ATOM     89  CZ3 TRP A   5     -43.534   2.895  12.123  1.00 67.24           C  
ATOM     90  HZ3 TRP A   5     -44.078   2.209  11.492  1.00 67.24           H  
ATOM     91  N   GLU A   6     -39.748   2.831  18.357  1.00 64.23           N  
ATOM     92  H   GLU A   6     -40.712   2.632  18.582  1.00 64.23           H  
ATOM     93  CA  GLU A   6     -38.973   3.677  19.280  1.00 64.23           C  
ATOM     94  HA  GLU A   6     -38.460   4.449  18.707  1.00 64.23           H  
ATOM     95  C   GLU A   6     -37.867   2.871  19.981  1.00 64.23           C  
ATOM     96  CB  GLU A   6     -39.907   4.377  20.280  1.00 64.23           C  
ATOM     97  HB2 GLU A   6     -40.544   3.638  20.766  1.00 64.23           H  
ATOM     98  HB3 GLU A   6     -39.298   4.875  21.034  1.00 64.23           H  
ATOM     99  O   GLU A   6     -36.738   3.349  20.106  1.00 64.23           O  
ATOM    100  CG  GLU A   6     -40.772   5.433  19.567  1.00 64.23           C  
ATOM    101  HG2 GLU A   6     -40.110   6.114  19.031  1.00 64.23           H  
ATOM    102  HG3 GLU A   6     -41.400   4.936  18.828  1.00 64.23           H  
ATOM    103  CD  GLU A   6     -41.675   6.258  20.500  1.00 64.23           C  
ATOM    104  OE1 GLU A   6     -42.300   7.209  19.971  1.00 64.23           O  
ATOM    105  OE2 GLU A   6     -41.758   5.947  21.706  1.00 64.23           O  
ATOM    106  N   ASP A   7     -38.146   1.603  20.296  1.00 75.33           N  
ATOM    107  H   ASP A   7     -39.108   1.300  20.241  1.00 75.33           H  
ATOM    108  CA  ASP A   7     -37.183   0.682  20.903  1.00 75.33           C  
ATOM    109  HA  ASP A   7     -36.680   1.203  21.718  1.00 75.33           H  
ATOM    110  C   ASP A   7     -36.077   0.219  19.944  1.00 75.33           C  
ATOM    111  CB  ASP A   7     -37.928  -0.524  21.496  1.00 75.33           C  
ATOM    112  HB2 ASP A   7     -38.534  -0.988  20.718  1.00 75.33           H  
ATOM    113  HB3 ASP A   7     -37.197  -1.257  21.838  1.00 75.33           H  
ATOM    114  O   ASP A   7     -35.032  -0.238  20.398  1.00 75.33           O  
ATOM    115  CG  ASP A   7     -38.808  -0.144  22.690  1.00 75.33           C  
ATOM    116  OD1 ASP A   7     -38.420   0.802  23.414  1.00 75.33           O  
ATOM    117  OD2 ASP A   7     -39.855  -0.806  22.858  1.00 75.33           O  
ATOM    118  N   TYR A   8     -36.230   0.394  18.622  1.00 82.38           N  
ATOM    119  H   TYR A   8     -37.059   0.870  18.295  1.00 82.38           H  
ATOM    120  CA  TYR A   8     -35.191   0.011  17.655  1.00 82.38           C  
ATOM    121  HA  TYR A   8     -34.990  -1.055  17.769  1.00 82.38           H  
ATOM    122  C   TYR A   8     -33.875   0.760  17.902  1.00 82.38           C  
ATOM    123  CB  TYR A   8     -35.677   0.275  16.223  1.00 82.38           C  
ATOM    124  HB2 TYR A   8     -36.610  -0.265  16.059  1.00 82.38           H  
ATOM    125  HB3 TYR A   8     -35.883   1.339  16.112  1.00 82.38           H  
ATOM    126  O   TYR A   8     -32.793   0.214  17.677  1.00 82.38           O  
ATOM    127  CG  TYR A   8     -34.679  -0.134  15.154  1.00 82.38           C  
ATOM    128  CD1 TYR A   8     -33.854   0.833  14.542  1.00 82.38           C  
ATOM    129  HD1 TYR A   8     -33.938   1.870  14.831  1.00 82.38           H  
ATOM    130  CD2 TYR A   8     -34.556  -1.489  14.793  1.00 82.38           C  
ATOM    131  HD2 TYR A   8     -35.178  -2.232  15.271  1.00 82.38           H  
ATOM    132  CE1 TYR A   8     -32.911   0.447  13.568  1.00 82.38           C  
ATOM    133  HE1 TYR A   8     -32.281   1.192  13.105  1.00 82.38           H  
ATOM    134  CE2 TYR A   8     -33.618  -1.878  13.817  1.00 82.38           C  
ATOM    135  HE2 TYR A   8     -33.516  -2.917  13.540  1.00 82.38           H  
ATOM    136  OH  TYR A   8     -31.867  -1.308  12.289  1.00 82.38           O  
ATOM    137  HH  TYR A   8     -31.365  -0.580  11.915  1.00 82.38           H  
ATOM    138  CZ  TYR A   8     -32.792  -0.912  13.205  1.00 82.38           C  
ATOM    139  N   TYR A   9     -33.962   2.000  18.391  1.00 85.03           N  
ATOM    140  H   TYR A   9     -34.881   2.364  18.600  1.00 85.03           H  
ATOM    141  CA  TYR A   9     -32.803   2.829  18.706  1.00 85.03           C  
ATOM    142  HA  TYR A   9     -32.063   2.699  17.916  1.00 85.03           H  
ATOM    143  C   TYR A   9     -32.122   2.448  20.024  1.00 85.03           C  
ATOM    144  CB  TYR A   9     -33.228   4.297  18.708  1.00 85.03           C  
ATOM    145  HB2 TYR A   9     -32.403   4.903  19.083  1.00 85.03           H  
ATOM    146  HB3 TYR A   9     -34.064   4.430  19.394  1.00 85.03           H  
ATOM    147  O   TYR A   9     -30.986   2.857  20.253  1.00 85.03           O  
ATOM    148  CG  TYR A   9     -33.601   4.804  17.332  1.00 85.03           C  
ATOM    149  CD1 TYR A   9     -32.591   5.075  16.388  1.00 85.03           C  
ATOM    150  HD1 TYR A   9     -31.554   4.938  16.655  1.00 85.03           H  
ATOM    151  CD2 TYR A   9     -34.955   4.976  16.989  1.00 85.03           C  
ATOM    152  HD2 TYR A   9     -35.726   4.742  17.709  1.00 85.03           H  
ATOM    153  CE1 TYR A   9     -32.936   5.530  15.101  1.00 85.03           C  
ATOM    154  HE1 TYR A   9     -32.169   5.754  14.375  1.00 85.03           H  
ATOM    155  CE2 TYR A   9     -35.303   5.438  15.706  1.00 85.03           C  
ATOM    156  HE2 TYR A   9     -36.343   5.565  15.446  1.00 85.03           H  
ATOM    157  OH  TYR A   9     -34.615   6.156  13.516  1.00 85.03           O  
ATOM    158  HH  TYR A   9     -35.560   6.296  13.423  1.00 85.03           H  
ATOM    159  CZ  TYR A   9     -34.291   5.717  14.761  1.00 85.03           C  
ATOM    160  N   ASN A  10     -32.766   1.652  20.876  1.00 86.50           N  
ATOM    161  H   ASN A  10     -33.658   1.262  20.607  1.00 86.50           H  
ATOM    162  CA  ASN A  10     -32.127   1.078  22.052  1.00 86.50           C  
ATOM    163  HA  ASN A  10     -31.374   1.766  22.436  1.00 86.50           H  
ATOM    164  C   ASN A  10     -31.429  -0.218  21.627  1.00 86.50           C  
ATOM    165  CB  ASN A  10     -33.180   0.872  23.150  1.00 86.50           C  
ATOM    166  HB2 ASN A  10     -32.711   0.427  24.028  1.00 86.50           H  
ATOM    167  HB3 ASN A  10     -33.937   0.174  22.793  1.00 86.50           H  
ATOM    168  O   ASN A  10     -32.060  -1.118  21.087  1.00 86.50           O  
ATOM    169  CG  ASN A  10     -33.847   2.171  23.576  1.00 86.50           C  
ATOM    170  ND2 ASN A  10     -35.142   2.150  23.801  1.00 86.50           N  
ATOM    171 HD21 ASN A  10     -35.614   3.017  24.016  1.00 86.50           H  
ATOM    172 HD22 ASN A  10     -35.687   1.310  23.676  1.00 86.50           H  
ATOM    173  OD1 ASN A  10     -33.220   3.217  23.718  1.00 86.50           O  
ATOM    174  N   VAL A  11     -30.116  -0.304  21.819  1.00 86.88           N  
ATOM    175  H   VAL A  11     -29.653   0.479  22.257  1.00 86.88           H  
ATOM    176  CA  VAL A  11     -29.322  -1.503  21.538  1.00 86.88           C  
ATOM    177  HA  VAL A  11     -29.869  -2.154  20.857  1.00 86.88           H  
ATOM    178  C   VAL A  11     -29.132  -2.238  22.859  1.00 86.88           C  
ATOM    179  CB  VAL A  11     -27.982  -1.146  20.870  1.00 86.88           C  
ATOM    180  HB  VAL A  11     -27.371  -0.598  21.588  1.00 86.88           H  
ATOM    181  O   VAL A  11     -28.365  -1.783  23.716  1.00 86.88           O  
ATOM    182  CG1 VAL A  11     -27.221  -2.399  20.431  1.00 86.88           C  
ATOM    183 HG11 VAL A  11     -27.036  -3.034  21.298  1.00 86.88           H  
ATOM    184 HG12 VAL A  11     -26.262  -2.119  19.995  1.00 86.88           H  
ATOM    185 HG13 VAL A  11     -27.803  -2.959  19.700  1.00 86.88           H  
ATOM    186  CG2 VAL A  11     -28.172  -0.272  19.623  1.00 86.88           C  
ATOM    187 HG21 VAL A  11     -28.840  -0.771  18.922  1.00 86.88           H  
ATOM    188 HG22 VAL A  11     -28.606   0.687  19.906  1.00 86.88           H  
ATOM    189 HG23 VAL A  11     -27.210  -0.088  19.144  1.00 86.88           H  
ATOM    190  N   CYS A  12     -29.868  -3.337  23.026  1.00 85.29           N  
ATOM    191  H   CYS A  12     -30.508  -3.616  22.295  1.00 85.29           H  
ATOM    192  CA  CYS A  12     -29.939  -4.088  24.275  1.00 85.29           C  
ATOM    193  HA  CYS A  12     -29.492  -3.474  25.058  1.00 85.29           H  
ATOM    194  C   CYS A  12     -29.142  -5.404  24.212  1.00 85.29           C  
ATOM    195  CB  CYS A  12     -31.411  -4.312  24.649  1.00 85.29           C  
ATOM    196  HB2 CYS A  12     -31.888  -4.915  23.877  1.00 85.29           H  
ATOM    197  HB3 CYS A  12     -31.491  -4.860  25.588  1.00 85.29           H  
ATOM    198  O   CYS A  12     -28.854  -5.907  23.121  1.00 85.29           O  
ATOM    199  SG  CYS A  12     -32.297  -2.735  24.809  1.00 85.29           S  
ATOM    200  HG  CYS A  12     -33.408  -3.165  24.203  1.00 85.29           H  
ATOM    201  N   PRO A  13     -28.784  -5.991  25.368  1.00 85.15           N  
ATOM    202  CA  PRO A  13     -28.044  -7.244  25.431  1.00 85.15           C  
ATOM    203  HA  PRO A  13     -27.123  -7.155  24.854  1.00 85.15           H  
ATOM    204  C   PRO A  13     -28.898  -8.387  24.877  1.00 85.15           C  
ATOM    205  CB  PRO A  13     -27.693  -7.459  26.911  1.00 85.15           C  
ATOM    206  HB2 PRO A  13     -26.636  -7.697  27.032  1.00 85.15           H  
ATOM    207  HB3 PRO A  13     -28.308  -8.253  27.334  1.00 85.15           H  
ATOM    208  O   PRO A  13     -30.107  -8.423  25.101  1.00 85.15           O  
ATOM    209  CG  PRO A  13     -28.042  -6.132  27.591  1.00 85.15           C  
ATOM    210  HG2 PRO A  13     -27.191  -5.451  27.568  1.00 85.15           H  
ATOM    211  HG3 PRO A  13     -28.408  -6.269  28.609  1.00 85.15           H  
ATOM    212  CD  PRO A  13     -29.152  -5.599  26.712  1.00 85.15           C  
ATOM    213  HD2 PRO A  13     -29.263  -4.522  26.839  1.00 85.15           H  
ATOM    214  HD3 PRO A  13     -30.088  -6.089  26.977  1.00 85.15           H  
ATOM    215  N   ASN A  14     -28.261  -9.354  24.216  1.00 84.11           N  
ATOM    216  H   ASN A  14     -27.262  -9.264  24.104  1.00 84.11           H  
ATOM    217  CA  ASN A  14     -28.907 -10.527  23.602  1.00 84.11           C  
ATOM    218  HA  ASN A  14     -28.103 -11.119  23.164  1.00 84.11           H  
ATOM    219  C   ASN A  14     -29.858 -10.224  22.428  1.00 84.11           C  
ATOM    220  CB  ASN A  14     -29.574 -11.412  24.671  1.00 84.11           C  
ATOM    221  HB2 ASN A  14     -29.847 -12.368  24.224  1.00 84.11           H  
ATOM    222  HB3 ASN A  14     -30.494 -10.937  25.014  1.00 84.11           H  
ATOM    223  O   ASN A  14     -30.594 -11.110  21.991  1.00 84.11           O  
ATOM    224  CG  ASN A  14     -28.675 -11.696  25.852  1.00 84.11           C  
ATOM    225  ND2 ASN A  14     -29.091 -11.344  27.045  1.00 84.11           N  
ATOM    226 HD21 ASN A  14     -28.454 -11.527  27.808  1.00 84.11           H  
ATOM    227 HD22 ASN A  14     -29.955 -10.830  27.135  1.00 84.11           H  
ATOM    228  OD1 ASN A  14     -27.590 -12.231  25.722  1.00 84.11           O  
ATOM    229  N   GLU A  15     -29.838  -9.006  21.887  1.00 86.82           N  
ATOM    230  H   GLU A  15     -29.247  -8.297  22.295  1.00 86.82           H  
ATOM    231  CA  GLU A  15     -30.552  -8.675  20.656  1.00 86.82           C  
ATOM    232  HA  GLU A  15     -31.400  -9.350  20.539  1.00 86.82           H  
ATOM    233  C   GLU A  15     -29.668  -8.827  19.415  1.00 86.82           C  
ATOM    234  CB  GLU A  15     -31.105  -7.255  20.717  1.00 86.82           C  
ATOM    235  HB2 GLU A  15     -30.286  -6.560  20.900  1.00 86.82           H  
ATOM    236  HB3 GLU A  15     -31.542  -7.023  19.745  1.00 86.82           H  
ATOM    237  O   GLU A  15     -28.438  -8.790  19.471  1.00 86.82           O  
ATOM    238  CG  GLU A  15     -32.195  -7.080  21.782  1.00 86.82           C  
ATOM    239  HG2 GLU A  15     -31.764  -7.229  22.772  1.00 86.82           H  
ATOM    240  HG3 GLU A  15     -32.971  -7.828  21.619  1.00 86.82           H  
ATOM    241  CD  GLU A  15     -32.807  -5.681  21.700  1.00 86.82           C  
ATOM    242  OE1 GLU A  15     -33.828  -5.439  22.372  1.00 86.82           O  
ATOM    243  OE2 GLU A  15     -32.239  -4.837  20.962  1.00 86.82           O  
ATOM    244  N   THR A  16     -30.304  -8.945  18.250  1.00 87.70           N  
ATOM    245  H   THR A  16     -31.314  -8.940  18.234  1.00 87.70           H  
ATOM    246  CA  THR A  16     -29.596  -8.888  16.972  1.00 87.70           C  
ATOM    247  HA  THR A  16     -28.779  -9.609  17.001  1.00 87.70           H  
ATOM    248  C   THR A  16     -28.999  -7.501  16.742  1.00 87.70           C  
ATOM    249  CB  THR A  16     -30.515  -9.243  15.798  1.00 87.70           C  
ATOM    250  HB  THR A  16     -29.971  -9.098  14.865  1.00 87.70           H  
ATOM    251  O   THR A  16     -29.630  -6.479  17.037  1.00 87.70           O  
ATOM    252  CG2 THR A  16     -30.989 -10.694  15.869  1.00 87.70           C  
ATOM    253 HG21 THR A  16     -31.581 -10.857  16.770  1.00 87.70           H  
ATOM    254 HG22 THR A  16     -30.130 -11.364  15.876  1.00 87.70           H  
ATOM    255 HG23 THR A  16     -31.606 -10.913  14.997  1.00 87.70           H  
ATOM    256  OG1 THR A  16     -31.657  -8.418  15.800  1.00 87.70           O  
ATOM    257  HG1 THR A  16     -31.365  -7.514  15.933  1.00 87.70           H  
ATOM    258  N   GLY A  17     -27.810  -7.465  16.139  1.00 89.46           N  
ATOM    259  H   GLY A  17     -27.329  -8.333  15.951  1.00 89.46           H  
ATOM    260  CA  GLY A  17     -27.170  -6.214  15.750  1.00 89.46           C  
ATOM    261  HA2 GLY A  17     -26.955  -5.645  16.654  1.00 89.46           H  
ATOM    262  HA3 GLY A  17     -26.227  -6.419  15.244  1.00 89.46           H  
ATOM    263  C   GLY A  17     -28.051  -5.366  14.828  1.00 89.46           C  
ATOM    264  O   GLY A  17     -28.854  -5.881  14.047  1.00 89.46           O  
ATOM    265  N   ARG A  18     -27.910  -4.047  14.935  1.00 91.17           N  
ATOM    266  H   ARG A  18     -27.232  -3.709  15.603  1.00 91.17           H  
ATOM    267  CA  ARG A  18     -28.597  -3.065  14.101  1.00 91.17           C  
ATOM    268  HA  ARG A  18     -29.601  -3.432  13.888  1.00 91.17           H  
ATOM    269  C   ARG A  18     -27.840  -2.917  12.783  1.00 91.17           C  
ATOM    270  CB  ARG A  18     -28.720  -1.726  14.850  1.00 91.17           C  
ATOM    271  HB2 ARG A  18     -27.727  -1.322  15.044  1.00 91.17           H  
ATOM    272  HB3 ARG A  18     -29.251  -1.018  14.213  1.00 91.17           H  
ATOM    273  O   ARG A  18     -26.702  -2.438  12.812  1.00 91.17           O  
ATOM    274  CG  ARG A  18     -29.467  -1.843  16.188  1.00 91.17           C  
ATOM    275  HG2 ARG A  18     -29.576  -0.844  16.610  1.00 91.17           H  
ATOM    276  HG3 ARG A  18     -28.886  -2.442  16.889  1.00 91.17           H  
ATOM    277  CD  ARG A  18     -30.854  -2.467  16.012  1.00 91.17           C  
ATOM    278  HD2 ARG A  18     -31.367  -1.947  15.203  1.00 91.17           H  
ATOM    279  HD3 ARG A  18     -30.757  -3.519  15.741  1.00 91.17           H  
ATOM    280  NE  ARG A  18     -31.662  -2.339  17.228  1.00 91.17           N  
ATOM    281  HE  ARG A  18     -32.117  -1.450  17.380  1.00 91.17           H  
ATOM    282  NH1 ARG A  18     -31.378  -4.437  18.204  1.00 91.17           N  
ATOM    283 HH11 ARG A  18     -31.568  -4.933  19.064  1.00 91.17           H  
ATOM    284 HH12 ARG A  18     -30.697  -4.789  17.547  1.00 91.17           H  
ATOM    285  NH2 ARG A  18     -32.686  -2.954  19.136  1.00 91.17           N  
ATOM    286 HH21 ARG A  18     -32.738  -3.608  19.904  1.00 91.17           H  
ATOM    287 HH22 ARG A  18     -32.879  -1.999  19.403  1.00 91.17           H  
ATOM    288  CZ  ARG A  18     -31.895  -3.243  18.158  1.00 91.17           C  
ATOM    289  N   PRO A  19     -28.425  -3.325  11.642  1.00 92.85           N  
ATOM    290  CA  PRO A  19     -27.809  -3.092  10.350  1.00 92.85           C  
ATOM    291  HA  PRO A  19     -26.769  -3.417  10.368  1.00 92.85           H  
ATOM    292  C   PRO A  19     -27.882  -1.602  10.017  1.00 92.85           C  
ATOM    293  CB  PRO A  19     -28.585  -3.955   9.355  1.00 92.85           C  
ATOM    294  HB2 PRO A  19     -28.157  -4.957   9.335  1.00 92.85           H  
ATOM    295  HB3 PRO A  19     -28.595  -3.524   8.354  1.00 92.85           H  
ATOM    296  O   PRO A  19     -28.936  -0.973  10.128  1.00 92.85           O  
ATOM    297  CG  PRO A  19     -29.984  -4.012   9.966  1.00 92.85           C  
ATOM    298  HG2 PRO A  19     -30.547  -3.119   9.693  1.00 92.85           H  
ATOM    299  HG3 PRO A  19     -30.523  -4.909   9.661  1.00 92.85           H  
ATOM    300  CD  PRO A  19     -29.707  -4.004  11.469  1.00 92.85           C  
ATOM    301  HD2 PRO A  19     -29.625  -5.032  11.824  1.00 92.85           H  
ATOM    302  HD3 PRO A  19     -30.515  -3.490  11.989  1.00 92.85           H  
ATOM    303  N   ILE A  20     -26.757  -1.039   9.594  1.00 93.93           N  
ATOM    304  H   ILE A  20     -25.917  -1.599   9.584  1.00 93.93           H  
ATOM    305  CA  ILE A  20     -26.661   0.354   9.166  1.00 93.93           C  
ATOM    306  HA  ILE A  20     -27.661   0.779   9.084  1.00 93.93           H  
ATOM    307  C   ILE A  20     -26.029   0.357   7.779  1.00 93.93           C  
ATOM    308  CB  ILE A  20     -25.881   1.208  10.188  1.00 93.93           C  
ATOM    309  HB  ILE A  20     -24.857   0.837  10.210  1.00 93.93           H  
ATOM    310  O   ILE A  20     -24.921  -0.149   7.583  1.00 93.93           O  
ATOM    311  CG1 ILE A  20     -26.454   1.086  11.620  1.00 93.93           C  
ATOM    312 HG12 ILE A  20     -26.579   0.035  11.880  1.00 93.93           H  
ATOM    313 HG13 ILE A  20     -27.434   1.561  11.665  1.00 93.93           H  
ATOM    314  CG2 ILE A  20     -25.823   2.672   9.731  1.00 93.93           C  
ATOM    315 HG21 ILE A  20     -25.364   2.732   8.744  1.00 93.93           H  
ATOM    316 HG22 ILE A  20     -26.825   3.098   9.688  1.00 93.93           H  
ATOM    317 HG23 ILE A  20     -25.210   3.260  10.413  1.00 93.93           H  
ATOM    318  CD1 ILE A  20     -25.544   1.678  12.700  1.00 93.93           C  
ATOM    319 HD11 ILE A  20     -24.533   1.286  12.591  1.00 93.93           H  
ATOM    320 HD12 ILE A  20     -25.536   2.766  12.629  1.00 93.93           H  
ATOM    321 HD13 ILE A  20     -25.921   1.396  13.683  1.00 93.93           H  
ATOM    322  N   TYR A  21     -26.754   0.915   6.814  1.00 95.66           N  
ATOM    323  H   TYR A  21     -27.641   1.334   7.054  1.00 95.66           H  
ATOM    324  CA  TYR A  21     -26.244   1.122   5.467  1.00 95.66           C  
ATOM    325  HA  TYR A  21     -25.676   0.242   5.165  1.00 95.66           H  
ATOM    326  C   TYR A  21     -25.311   2.329   5.451  1.00 95.66           C  
ATOM    327  CB  TYR A  21     -27.406   1.300   4.490  1.00 95.66           C  
ATOM    328  HB2 TYR A  21     -28.054   0.425   4.547  1.00 95.66           H  
ATOM    329  HB3 TYR A  21     -27.995   2.166   4.791  1.00 95.66           H  
ATOM    330  O   TYR A  21     -25.650   3.380   5.993  1.00 95.66           O  
ATOM    331  CG  TYR A  21     -26.961   1.470   3.052  1.00 95.66           C  
ATOM    332  CD1 TYR A  21     -27.067   2.724   2.423  1.00 95.66           C  
ATOM    333  HD1 TYR A  21     -27.448   3.573   2.972  1.00 95.66           H  
ATOM    334  CD2 TYR A  21     -26.431   0.373   2.347  1.00 95.66           C  
ATOM    335  HD2 TYR A  21     -26.297  -0.575   2.848  1.00 95.66           H  
ATOM    336  CE1 TYR A  21     -26.689   2.869   1.076  1.00 95.66           C  
ATOM    337  HE1 TYR A  21     -26.801   3.827   0.589  1.00 95.66           H  
ATOM    338  CE2 TYR A  21     -26.038   0.517   1.004  1.00 95.66           C  
ATOM    339  HE2 TYR A  21     -25.623  -0.317   0.457  1.00 95.66           H  
ATOM    340  OH  TYR A  21     -25.811   1.905  -0.937  1.00 95.66           O  
ATOM    341  HH  TYR A  21     -25.923   2.811  -1.235  1.00 95.66           H  
ATOM    342  CZ  TYR A  21     -26.172   1.766   0.365  1.00 95.66           C  
ATOM    343  N   VAL A  22     -24.151   2.171   4.821  1.00 96.91           N  
ATOM    344  H   VAL A  22     -23.970   1.288   4.367  1.00 96.91           H  
ATOM    345  CA  VAL A  22     -23.112   3.201   4.753  1.00 96.91           C  
ATOM    346  HA  VAL A  22     -23.515   4.135   5.147  1.00 96.91           H  
ATOM    347  C   VAL A  22     -22.725   3.458   3.302  1.00 96.91           C  
ATOM    348  CB  VAL A  22     -21.892   2.846   5.631  1.00 96.91           C  
ATOM    349  HB  VAL A  22     -21.187   3.676   5.588  1.00 96.91           H  
ATOM    350  O   VAL A  22     -22.571   2.524   2.513  1.00 96.91           O  
ATOM    351  CG1 VAL A  22     -22.300   2.642   7.097  1.00 96.91           C  
ATOM    352 HG11 VAL A  22     -21.413   2.578   7.726  1.00 96.91           H  
ATOM    353 HG12 VAL A  22     -22.885   1.728   7.202  1.00 96.91           H  
ATOM    354 HG13 VAL A  22     -22.910   3.480   7.436  1.00 96.91           H  
ATOM    355  CG2 VAL A  22     -21.158   1.573   5.180  1.00 96.91           C  
ATOM    356 HG21 VAL A  22     -20.323   1.366   5.850  1.00 96.91           H  
ATOM    357 HG22 VAL A  22     -21.838   0.722   5.207  1.00 96.91           H  
ATOM    358 HG23 VAL A  22     -20.764   1.700   4.172  1.00 96.91           H  
ATOM    359  N   THR A  23     -22.544   4.728   2.949  1.00 97.34           N  
ATOM    360  H   THR A  23     -22.753   5.447   3.626  1.00 97.34           H  
ATOM    361  CA  THR A  23     -22.061   5.178   1.633  1.00 97.34           C  
ATOM    362  HA  THR A  23     -21.798   4.318   1.017  1.00 97.34           H  
ATOM    363  C   THR A  23     -20.814   6.024   1.810  1.00 97.34           C  
ATOM    364  CB  THR A  23     -23.120   5.996   0.878  1.00 97.34           C  
ATOM    365  HB  THR A  23     -22.677   6.415  -0.026  1.00 97.34           H  
ATOM    366  O   THR A  23     -20.798   6.910   2.660  1.00 97.34           O  
ATOM    367  CG2 THR A  23     -24.302   5.116   0.485  1.00 97.34           C  
ATOM    368 HG21 THR A  23     -24.787   4.750   1.389  1.00 97.34           H  
ATOM    369 HG22 THR A  23     -23.955   4.274  -0.114  1.00 97.34           H  
ATOM    370 HG23 THR A  23     -25.012   5.706  -0.093  1.00 97.34           H  
ATOM    371  OG1 THR A  23     -23.641   7.038   1.671  1.00 97.34           O  
ATOM    372  HG1 THR A  23     -22.973   7.716   1.794  1.00 97.34           H  
ATOM    373  N   PHE A  24     -19.771   5.760   1.027  1.00 97.37           N  
ATOM    374  H   PHE A  24     -19.841   5.020   0.344  1.00 97.37           H  
ATOM    375  CA  PHE A  24     -18.507   6.493   1.093  1.00 97.37           C  
ATOM    376  HA  PHE A  24     -18.409   6.934   2.085  1.00 97.37           H  
ATOM    377  C   PHE A  24     -18.509   7.653   0.094  1.00 97.37           C  
ATOM    378  CB  PHE A  24     -17.327   5.532   0.909  1.00 97.37           C  
ATOM    379  HB2 PHE A  24     -16.418   6.133   0.876  1.00 97.37           H  
ATOM    380  HB3 PHE A  24     -17.421   5.014  -0.045  1.00 97.37           H  
ATOM    381  O   PHE A  24     -17.780   7.655  -0.886  1.00 97.37           O  
ATOM    382  CG  PHE A  24     -17.165   4.514   2.021  1.00 97.37           C  
ATOM    383  CD1 PHE A  24     -16.241   4.748   3.054  1.00 97.37           C  
ATOM    384  HD1 PHE A  24     -15.637   5.643   3.050  1.00 97.37           H  
ATOM    385  CD2 PHE A  24     -17.939   3.338   2.041  1.00 97.37           C  
ATOM    386  HD2 PHE A  24     -18.662   3.152   1.261  1.00 97.37           H  
ATOM    387  CE1 PHE A  24     -16.084   3.813   4.091  1.00 97.37           C  
ATOM    388  HE1 PHE A  24     -15.360   3.998   4.871  1.00 97.37           H  
ATOM    389  CE2 PHE A  24     -17.790   2.407   3.081  1.00 97.37           C  
ATOM    390  HE2 PHE A  24     -18.400   1.516   3.099  1.00 97.37           H  
ATOM    391  CZ  PHE A  24     -16.856   2.639   4.104  1.00 97.37           C  
ATOM    392  HZ  PHE A  24     -16.735   1.923   4.902  1.00 97.37           H  
ATOM    393  N   ASP A  25     -19.394   8.622   0.275  1.00 95.28           N  
ATOM    394  H   ASP A  25     -19.941   8.644   1.124  1.00 95.28           H  
ATOM    395  CA  ASP A  25     -19.646   9.719  -0.664  1.00 95.28           C  
ATOM    396  HA  ASP A  25     -19.436   9.355  -1.670  1.00 95.28           H  
ATOM    397  C   ASP A  25     -18.728  10.942  -0.476  1.00 95.28           C  
ATOM    398  CB  ASP A  25     -21.144  10.066  -0.637  1.00 95.28           C  
ATOM    399  HB2 ASP A  25     -21.329  10.874  -1.344  1.00 95.28           H  
ATOM    400  HB3 ASP A  25     -21.699   9.196  -0.990  1.00 95.28           H  
ATOM    401  O   ASP A  25     -18.776  11.881  -1.273  1.00 95.28           O  
ATOM    402  CG  ASP A  25     -21.708  10.457   0.739  1.00 95.28           C  
ATOM    403  OD1 ASP A  25     -21.149  10.021   1.772  1.00 95.28           O  
ATOM    404  OD2 ASP A  25     -22.767  11.116   0.744  1.00 95.28           O  
ATOM    405  N   TYR A  26     -17.831  10.915   0.515  1.00 95.40           N  
ATOM    406  H   TYR A  26     -17.835  10.114   1.130  1.00 95.40           H  
ATOM    407  CA  TYR A  26     -16.860  11.978   0.787  1.00 95.40           C  
ATOM    408  HA  TYR A  26     -17.156  12.869   0.233  1.00 95.40           H  
ATOM    409  C   TYR A  26     -15.441  11.606   0.327  1.00 95.40           C  
ATOM    410  CB  TYR A  26     -16.896  12.347   2.276  1.00 95.40           C  
ATOM    411  HB2 TYR A  26     -16.716  11.449   2.867  1.00 95.40           H  
ATOM    412  HB3 TYR A  26     -16.091  13.049   2.491  1.00 95.40           H  
ATOM    413  O   TYR A  26     -15.065  10.433   0.264  1.00 95.40           O  
ATOM    414  CG  TYR A  26     -18.203  12.949   2.748  1.00 95.40           C  
ATOM    415  CD1 TYR A  26     -18.354  14.346   2.825  1.00 95.40           C  
ATOM    416  HD1 TYR A  26     -17.535  14.994   2.548  1.00 95.40           H  
ATOM    417  CD2 TYR A  26     -19.269  12.106   3.112  1.00 95.40           C  
ATOM    418  HD2 TYR A  26     -19.173  11.035   3.021  1.00 95.40           H  
ATOM    419  CE1 TYR A  26     -19.574  14.899   3.258  1.00 95.40           C  
ATOM    420  HE1 TYR A  26     -19.690  15.972   3.312  1.00 95.40           H  
ATOM    421  CE2 TYR A  26     -20.492  12.654   3.539  1.00 95.40           C  
ATOM    422  HE2 TYR A  26     -21.328  12.005   3.755  1.00 95.40           H  
ATOM    423  OH  TYR A  26     -21.820  14.595   4.034  1.00 95.40           O  
ATOM    424  HH  TYR A  26     -21.818  15.545   3.895  1.00 95.40           H  
ATOM    425  CZ  TYR A  26     -20.647  14.051   3.614  1.00 95.40           C  
ATOM    426  N   ASP A  27     -14.630  12.630   0.026  1.00 93.79           N  
ATOM    427  H   ASP A  27     -15.010  13.561   0.123  1.00 93.79           H  
ATOM    428  CA  ASP A  27     -13.211  12.506  -0.361  1.00 93.79           C  
ATOM    429  HA  ASP A  27     -12.910  13.461  -0.793  1.00 93.79           H  
ATOM    430  C   ASP A  27     -12.993  11.455  -1.469  1.00 93.79           C  
ATOM    431  CB  ASP A  27     -12.353  12.297   0.901  1.00 93.79           C  
ATOM    432  HB2 ASP A  27     -12.742  12.946   1.686  1.00 93.79           H  
ATOM    433  HB3 ASP A  27     -12.468  11.270   1.249  1.00 93.79           H  
ATOM    434  O   ASP A  27     -12.192  10.528  -1.338  1.00 93.79           O  
ATOM    435  CG  ASP A  27     -10.857  12.619   0.754  1.00 93.79           C  
ATOM    436  OD1 ASP A  27     -10.381  13.053  -0.324  1.00 93.79           O  
ATOM    437  OD2 ASP A  27     -10.160  12.509   1.790  1.00 93.79           O  
ATOM    438  N   ASN A  28     -13.778  11.574  -2.547  1.00 94.24           N  
ATOM    439  H   ASN A  28     -14.416  12.356  -2.565  1.00 94.24           H  
ATOM    440  CA  ASN A  28     -13.747  10.693  -3.718  1.00 94.24           C  
ATOM    441  HA  ASN A  28     -14.605  10.944  -4.342  1.00 94.24           H  
ATOM    442  C   ASN A  28     -13.912   9.204  -3.375  1.00 94.24           C  
ATOM    443  CB  ASN A  28     -12.470  10.966  -4.543  1.00 94.24           C  
ATOM    444  HB2 ASN A  28     -12.361  10.197  -5.307  1.00 94.24           H  
ATOM    445  HB3 ASN A  28     -11.593  10.914  -3.898  1.00 94.24           H  
ATOM    446  O   ASN A  28     -13.136   8.388  -3.854  1.00 94.24           O  
ATOM    447  CG  ASN A  28     -12.477  12.305  -5.240  1.00 94.24           C  
ATOM    448  ND2 ASN A  28     -12.533  12.303  -6.551  1.00 94.24           N  
ATOM    449 HD21 ASN A  28     -12.610  11.427  -7.049  1.00 94.24           H  
ATOM    450 HD22 ASN A  28     -12.585  13.208  -6.996  1.00 94.24           H  
ATOM    451  OD1 ASN A  28     -12.442  13.361  -4.635  1.00 94.24           O  
ATOM    452  N   GLY A  29     -14.888   8.811  -2.557  1.00 94.71           N  
ATOM    453  H   GLY A  29     -15.481   9.486  -2.095  1.00 94.71           H  
ATOM    454  CA  GLY A  29     -15.088   7.384  -2.275  1.00 94.71           C  
ATOM    455  HA2 GLY A  29     -16.149   7.135  -2.259  1.00 94.71           H  
ATOM    456  HA3 GLY A  29     -14.696   6.789  -3.100  1.00 94.71           H  
ATOM    457  C   GLY A  29     -14.397   6.876  -1.010  1.00 94.71           C  
ATOM    458  O   GLY A  29     -14.500   5.688  -0.721  1.00 94.71           O  
ATOM    459  N   SER A  30     -13.667   7.731  -0.284  1.00 96.79           N  
ATOM    460  H   SER A  30     -13.646   8.702  -0.559  1.00 96.79           H  
ATOM    461  CA  SER A  30     -12.814   7.289   0.828  1.00 96.79           C  
ATOM    462  HA  SER A  30     -12.486   6.266   0.644  1.00 96.79           H  
ATOM    463  C   SER A  30     -13.518   7.322   2.180  1.00 96.79           C  
ATOM    464  CB  SER A  30     -11.558   8.154   0.973  1.00 96.79           C  
ATOM    465  HB2 SER A  30     -11.829   9.102   1.439  1.00 96.79           H  
ATOM    466  HB3 SER A  30     -10.870   7.632   1.638  1.00 96.79           H  
ATOM    467  O   SER A  30     -13.153   6.559   3.069  1.00 96.79           O  
ATOM    468  OG  SER A  30     -10.895   8.444  -0.237  1.00 96.79           O  
ATOM    469  HG  SER A  30     -11.391   9.124  -0.698  1.00 96.79           H  
ATOM    470  N   VAL A  31     -14.471   8.238   2.382  1.00 97.79           N  
ATOM    471  H   VAL A  31     -14.774   8.805   1.603  1.00 97.79           H  
ATOM    472  CA  VAL A  31     -15.043   8.528   3.707  1.00 97.79           C  
ATOM    473  HA  VAL A  31     -14.695   7.781   4.419  1.00 97.79           H  
ATOM    474  C   VAL A  31     -16.563   8.434   3.670  1.00 97.79           C  
ATOM    475  CB  VAL A  31     -14.571   9.898   4.239  1.00 97.79           C  
ATOM    476  HB  VAL A  31     -14.832  10.674   3.520  1.00 97.79           H  
ATOM    477  O   VAL A  31     -17.202   8.932   2.745  1.00 97.79           O  
ATOM    478  CG1 VAL A  31     -15.195  10.244   5.598  1.00 97.79           C  
ATOM    479 HG11 VAL A  31     -14.992   9.453   6.320  1.00 97.79           H  
ATOM    480 HG12 VAL A  31     -14.786  11.181   5.974  1.00 97.79           H  
ATOM    481 HG13 VAL A  31     -16.273  10.377   5.503  1.00 97.79           H  
ATOM    482  CG2 VAL A  31     -13.048   9.950   4.421  1.00 97.79           C  
ATOM    483 HG21 VAL A  31     -12.746   9.184   5.135  1.00 97.79           H  
ATOM    484 HG22 VAL A  31     -12.547   9.783   3.468  1.00 97.79           H  
ATOM    485 HG23 VAL A  31     -12.764  10.930   4.805  1.00 97.79           H  
ATOM    486  N   SER A  32     -17.132   7.817   4.702  1.00 97.69           N  
ATOM    487  H   SER A  32     -16.522   7.448   5.417  1.00 97.69           H  
ATOM    488  CA  SER A  32     -18.565   7.793   4.982  1.00 97.69           C  
ATOM    489  HA  SER A  32     -19.111   8.272   4.169  1.00 97.69           H  
ATOM    490  C   SER A  32     -18.851   8.539   6.279  1.00 97.69           C  
ATOM    491  CB  SER A  32     -19.056   6.351   5.117  1.00 97.69           C  
ATOM    492  HB2 SER A  32     -18.779   5.780   4.231  1.00 97.69           H  
ATOM    493  HB3 SER A  32     -18.605   5.890   5.995  1.00 97.69           H  
ATOM    494  O   SER A  32     -18.237   8.238   7.301  1.00 97.69           O  
ATOM    495  OG  SER A  32     -20.462   6.355   5.255  1.00 97.69           O  
ATOM    496  HG  SER A  32     -20.795   6.648   4.404  1.00 97.69           H  
ATOM    497  N   HIS A  33     -19.814   9.459   6.254  1.00 95.89           N  
ATOM    498  H   HIS A  33     -20.258   9.659   5.369  1.00 95.89           H  
ATOM    499  CA  HIS A  33     -20.391  10.072   7.452  1.00 95.89           C  
ATOM    500  HA  HIS A  33     -19.887   9.699   8.343  1.00 95.89           H  
ATOM    501  C   HIS A  33     -21.858   9.669   7.557  1.00 95.89           C  
ATOM    502  CB  HIS A  33     -20.218  11.592   7.415  1.00 95.89           C  
ATOM    503  HB2 HIS A  33     -20.762  12.028   8.253  1.00 95.89           H  
ATOM    504  HB3 HIS A  33     -20.648  11.985   6.494  1.00 95.89           H  
ATOM    505  O   HIS A  33     -22.758  10.372   7.095  1.00 95.89           O  
ATOM    506  CG  HIS A  33     -18.784  12.028   7.518  1.00 95.89           C  
ATOM    507  CD2 HIS A  33     -18.100  12.779   6.602  1.00 95.89           C  
ATOM    508  HD2 HIS A  33     -18.493  13.155   5.669  1.00 95.89           H  
ATOM    509  ND1 HIS A  33     -17.920  11.758   8.557  1.00 95.89           N  
ATOM    510  HD1 HIS A  33     -18.090  11.159   9.352  1.00 95.89           H  
ATOM    511  CE1 HIS A  33     -16.744  12.340   8.270  1.00 95.89           C  
ATOM    512  HE1 HIS A  33     -15.860  12.281   8.887  1.00 95.89           H  
ATOM    513  NE2 HIS A  33     -16.806  12.983   7.094  1.00 95.89           N  
ATOM    514  N   THR A  34     -22.109   8.509   8.156  1.00 94.11           N  
ATOM    515  H   THR A  34     -21.353   8.009   8.602  1.00 94.11           H  
ATOM    516  CA  THR A  34     -23.469   7.989   8.272  1.00 94.11           C  
ATOM    517  HA  THR A  34     -24.033   8.275   7.385  1.00 94.11           H  
ATOM    518  C   THR A  34     -24.149   8.599   9.487  1.00 94.11           C  
ATOM    519  CB  THR A  34     -23.473   6.463   8.307  1.00 94.11           C  
ATOM    520  HB  THR A  34     -22.881   6.096   9.145  1.00 94.11           H  
ATOM    521  O   THR A  34     -23.817   8.270  10.626  1.00 94.11           O  
ATOM    522  CG2 THR A  34     -24.897   5.919   8.393  1.00 94.11           C  
ATOM    523 HG21 THR A  34     -25.318   6.105   9.381  1.00 94.11           H  
ATOM    524 HG22 THR A  34     -25.524   6.379   7.629  1.00 94.11           H  
ATOM    525 HG23 THR A  34     -24.874   4.844   8.214  1.00 94.11           H  
ATOM    526  OG1 THR A  34     -22.927   5.992   7.094  1.00 94.11           O  
ATOM    527  HG1 THR A  34     -22.030   6.319   6.996  1.00 94.11           H  
ATOM    528  N   LYS A  35     -25.103   9.500   9.237  1.00 91.68           N  
ATOM    529  H   LYS A  35     -25.291   9.726   8.271  1.00 91.68           H  
ATOM    530  CA  LYS A  35     -25.943  10.106  10.275  1.00 91.68           C  
ATOM    531  HA  LYS A  35     -25.352  10.235  11.181  1.00 91.68           H  
ATOM    532  C   LYS A  35     -27.107   9.186  10.615  1.00 91.68           C  
ATOM    533  CB  LYS A  35     -26.456  11.483   9.840  1.00 91.68           C  
ATOM    534  HB2 LYS A  35     -26.999  11.390   8.899  1.00 91.68           H  
ATOM    535  HB3 LYS A  35     -27.143  11.850  10.603  1.00 91.68           H  
ATOM    536  O   LYS A  35     -27.863   8.775   9.736  1.00 91.68           O  
ATOM    537  CG  LYS A  35     -25.311  12.489   9.682  1.00 91.68           C  
ATOM    538  HG2 LYS A  35     -24.745  12.540  10.612  1.00 91.68           H  
ATOM    539  HG3 LYS A  35     -24.647  12.167   8.880  1.00 91.68           H  
ATOM    540  CD  LYS A  35     -25.870  13.875   9.351  1.00 91.68           C  
ATOM    541  HD2 LYS A  35     -26.515  14.203  10.165  1.00 91.68           H  
ATOM    542  HD3 LYS A  35     -26.446  13.819   8.427  1.00 91.68           H  
ATOM    543  CE  LYS A  35     -24.705  14.850   9.182  1.00 91.68           C  
ATOM    544  HE2 LYS A  35     -24.063  14.485   8.381  1.00 91.68           H  
ATOM    545  HE3 LYS A  35     -24.118  14.847  10.101  1.00 91.68           H  
ATOM    546  NZ  LYS A  35     -25.186  16.219   8.880  1.00 91.68           N  
ATOM    547  HZ1 LYS A  35     -24.399  16.843   8.774  1.00 91.68           H  
ATOM    548  HZ2 LYS A  35     -25.767  16.554   9.635  1.00 91.68           H  
ATOM    549  HZ3 LYS A  35     -25.719  16.217   8.023  1.00 91.68           H  
ATOM    550  N   ILE A  36     -27.273   8.910  11.896  1.00 87.34           N  
ATOM    551  H   ILE A  36     -26.641   9.343  12.555  1.00 87.34           H  
ATOM    552  CA  ILE A  36     -28.384   8.146  12.448  1.00 87.34           C  
ATOM    553  HA  ILE A  36     -28.793   7.494  11.677  1.00 87.34           H  
ATOM    554  C   ILE A  36     -29.459   9.152  12.862  1.00 87.34           C  
ATOM    555  CB  ILE A  36     -27.886   7.260  13.606  1.00 87.34           C  
ATOM    556  HB  ILE A  36     -27.478   7.912  14.379  1.00 87.34           H  
ATOM    557  O   ILE A  36     -29.170  10.159  13.510  1.00 87.34           O  
ATOM    558  CG1 ILE A  36     -26.782   6.279  13.130  1.00 87.34           C  
ATOM    559 HG12 ILE A  36     -27.241   5.366  12.751  1.00 87.34           H  
ATOM    560 HG13 ILE A  36     -26.189   6.699  12.317  1.00 87.34           H  
ATOM    561  CG2 ILE A  36     -29.051   6.449  14.205  1.00 87.34           C  
ATOM    562 HG21 ILE A  36     -29.469   5.774  13.458  1.00 87.34           H  
ATOM    563 HG22 ILE A  36     -29.841   7.111  14.561  1.00 87.34           H  
ATOM    564 HG23 ILE A  36     -28.698   5.862  15.052  1.00 87.34           H  
ATOM    565  CD1 ILE A  36     -25.804   5.925  14.249  1.00 87.34           C  
ATOM    566 HD11 ILE A  36     -25.137   6.768  14.430  1.00 87.34           H  
ATOM    567 HD12 ILE A  36     -25.213   5.056  13.958  1.00 87.34           H  
ATOM    568 HD13 ILE A  36     -26.348   5.712  15.169  1.00 87.34           H  
ATOM    569  N   GLN A  37     -30.705   8.916  12.446  1.00 81.73           N  
ATOM    570  H   GLN A  37     -30.905   8.053  11.960  1.00 81.73           H  
ATOM    571  CA  GLN A  37     -31.810   9.816  12.775  1.00 81.73           C  
ATOM    572  HA  GLN A  37     -31.555  10.811  12.410  1.00 81.73           H  
ATOM    573  C   GLN A  37     -31.997   9.922  14.293  1.00 81.73           C  
ATOM    574  CB  GLN A  37     -33.109   9.367  12.094  1.00 81.73           C  
ATOM    575  HB2 GLN A  37     -33.312   8.327  12.347  1.00 81.73           H  
ATOM    576  HB3 GLN A  37     -33.928   9.979  12.474  1.00 81.73           H  
ATOM    577  O   GLN A  37     -31.770   8.962  15.029  1.00 81.73           O  
ATOM    578  CG  GLN A  37     -33.049   9.527  10.567  1.00 81.73           C  
ATOM    579  HG2 GLN A  37     -32.770  10.553  10.326  1.00 81.73           H  
ATOM    580  HG3 GLN A  37     -32.289   8.860  10.160  1.00 81.73           H  
ATOM    581  CD  GLN A  37     -34.378   9.220   9.880  1.00 81.73           C  
ATOM    582  NE2 GLN A  37     -34.458   9.387   8.578  1.00 81.73           N  
ATOM    583 HE21 GLN A  37     -35.347   9.145   8.166  1.00 81.73           H  
ATOM    584 HE22 GLN A  37     -33.648   9.660   8.040  1.00 81.73           H  
ATOM    585  OE1 GLN A  37     -35.371   8.841  10.476  1.00 81.73           O  
ATOM    586  N   HIS A  38     -32.420  11.101  14.756  1.00 76.98           N  
ATOM    587  H   HIS A  38     -32.612  11.841  14.097  1.00 76.98           H  
ATOM    588  CA  HIS A  38     -32.698  11.343  16.170  1.00 76.98           C  
ATOM    589  HA  HIS A  38     -31.754  11.252  16.707  1.00 76.98           H  
ATOM    590  C   HIS A  38     -33.704  10.295  16.702  1.00 76.98           C  
ATOM    591  CB  HIS A  38     -33.216  12.780  16.333  1.00 76.98           C  
ATOM    592  HB2 HIS A  38     -34.203  12.863  15.877  1.00 76.98           H  
ATOM    593  HB3 HIS A  38     -32.545  13.462  15.810  1.00 76.98           H  
ATOM    594  O   HIS A  38     -34.711  10.056  16.034  1.00 76.98           O  
ATOM    595  CG  HIS A  38     -33.295  13.222  17.770  1.00 76.98           C  
ATOM    596  CD2 HIS A  38     -34.413  13.246  18.561  1.00 76.98           C  
ATOM    597  HD2 HIS A  38     -35.413  12.976  18.257  1.00 76.98           H  
ATOM    598  ND1 HIS A  38     -32.229  13.594  18.559  1.00 76.98           N  
ATOM    599  HD1 HIS A  38     -31.263  13.661  18.272  1.00 76.98           H  
ATOM    600  CE1 HIS A  38     -32.691  13.825  19.799  1.00 76.98           C  
ATOM    601  HE1 HIS A  38     -32.086  14.127  20.641  1.00 76.98           H  
ATOM    602  NE2 HIS A  38     -34.016  13.626  19.847  1.00 76.98           N  
ATOM    603  N   PRO A  39     -33.462   9.670  17.872  1.00 79.43           N  
ATOM    604  CA  PRO A  39     -32.512  10.073  18.909  1.00 79.43           C  
ATOM    605  HA  PRO A  39     -32.425  11.159  18.940  1.00 79.43           H  
ATOM    606  C   PRO A  39     -31.082   9.529  18.777  1.00 79.43           C  
ATOM    607  CB  PRO A  39     -33.179   9.642  20.217  1.00 79.43           C  
ATOM    608  HB2 PRO A  39     -33.935  10.376  20.498  1.00 79.43           H  
ATOM    609  HB3 PRO A  39     -32.470   9.499  21.033  1.00 79.43           H  
ATOM    610  O   PRO A  39     -30.310   9.755  19.701  1.00 79.43           O  
ATOM    611  CG  PRO A  39     -33.858   8.336  19.817  1.00 79.43           C  
ATOM    612  HG2 PRO A  39     -33.127   7.528  19.803  1.00 79.43           H  
ATOM    613  HG3 PRO A  39     -34.690   8.089  20.476  1.00 79.43           H  
ATOM    614  CD  PRO A  39     -34.332   8.623  18.392  1.00 79.43           C  
ATOM    615  HD2 PRO A  39     -35.361   8.980  18.412  1.00 79.43           H  
ATOM    616  HD3 PRO A  39     -34.263   7.723  17.780  1.00 79.43           H  
ATOM    617  N   GLY A  40     -30.714   8.852  17.684  1.00 84.85           N  
ATOM    618  H   GLY A  40     -31.382   8.721  16.938  1.00 84.85           H  
ATOM    619  CA  GLY A  40     -29.464   8.085  17.591  1.00 84.85           C  
ATOM    620  HA2 GLY A  40     -29.243   7.879  16.543  1.00 84.85           H  
ATOM    621  HA3 GLY A  40     -28.636   8.670  17.990  1.00 84.85           H  
ATOM    622  C   GLY A  40     -29.547   6.754  18.350  1.00 84.85           C  
ATOM    623  O   GLY A  40     -30.517   6.508  19.068  1.00 84.85           O  
ATOM    624  N   PHE A  41     -28.549   5.875  18.205  1.00 84.92           N  
ATOM    625  H   PHE A  41     -27.740   6.140  17.662  1.00 84.92           H  
ATOM    626  CA  PHE A  41     -28.533   4.608  18.948  1.00 84.92           C  
ATOM    627  HA  PHE A  41     -29.557   4.235  18.978  1.00 84.92           H  
ATOM    628  C   PHE A  41     -28.077   4.817  20.394  1.00 84.92           C  
ATOM    629  CB  PHE A  41     -27.689   3.528  18.255  1.00 84.92           C  
ATOM    630  HB2 PHE A  41     -26.698   3.927  18.039  1.00 84.92           H  
ATOM    631  HB3 PHE A  41     -27.557   2.696  18.947  1.00 84.92           H  
ATOM    632  O   PHE A  41     -27.002   5.365  20.642  1.00 84.92           O  
ATOM    633  CG  PHE A  41     -28.308   2.975  16.988  1.00 84.92           C  
ATOM    634  CD1 PHE A  41     -29.480   2.199  17.048  1.00 84.92           C  
ATOM    635  HD1 PHE A  41     -29.921   1.961  18.004  1.00 84.92           H  
ATOM    636  CD2 PHE A  41     -27.711   3.229  15.743  1.00 84.92           C  
ATOM    637  HD2 PHE A  41     -26.769   3.755  15.702  1.00 84.92           H  
ATOM    638  CE1 PHE A  41     -30.081   1.734  15.865  1.00 84.92           C  
ATOM    639  HE1 PHE A  41     -30.990   1.153  15.918  1.00 84.92           H  
ATOM    640  CE2 PHE A  41     -28.318   2.781  14.558  1.00 84.92           C  
ATOM    641  HE2 PHE A  41     -27.869   3.006  13.602  1.00 84.92           H  
ATOM    642  CZ  PHE A  41     -29.504   2.032  14.619  1.00 84.92           C  
ATOM    643  HZ  PHE A  41     -29.965   1.677  13.708  1.00 84.92           H  
ATOM    644  N   LYS A  42     -28.872   4.337  21.350  1.00 86.21           N  
ATOM    645  H   LYS A  42     -29.715   3.866  21.052  1.00 86.21           H  
ATOM    646  CA  LYS A  42     -28.562   4.309  22.781  1.00 86.21           C  
ATOM    647  HA  LYS A  42     -27.735   4.984  23.003  1.00 86.21           H  
ATOM    648  C   LYS A  42     -28.160   2.897  23.169  1.00 86.21           C  
ATOM    649  CB  LYS A  42     -29.787   4.743  23.590  1.00 86.21           C  
ATOM    650  HB2 LYS A  42     -30.638   4.123  23.306  1.00 86.21           H  
ATOM    651  HB3 LYS A  42     -29.588   4.587  24.650  1.00 86.21           H  
ATOM    652  O   LYS A  42     -28.910   1.957  22.935  1.00 86.21           O  
ATOM    653  CG  LYS A  42     -30.127   6.218  23.363  1.00 86.21           C  
ATOM    654  HG2 LYS A  42     -29.307   6.833  23.731  1.00 86.21           H  
ATOM    655  HG3 LYS A  42     -30.276   6.408  22.300  1.00 86.21           H  
ATOM    656  CD  LYS A  42     -31.408   6.568  24.118  1.00 86.21           C  
ATOM    657  HD2 LYS A  42     -32.199   5.890  23.797  1.00 86.21           H  
ATOM    658  HD3 LYS A  42     -31.245   6.443  25.188  1.00 86.21           H  
ATOM    659  CE  LYS A  42     -31.814   8.008  23.808  1.00 86.21           C  
ATOM    660  HE2 LYS A  42     -31.877   8.117  22.725  1.00 86.21           H  
ATOM    661  HE3 LYS A  42     -31.036   8.680  24.169  1.00 86.21           H  
ATOM    662  NZ  LYS A  42     -33.122   8.318  24.432  1.00 86.21           N  
ATOM    663  HZ1 LYS A  42     -33.817   7.668  24.093  1.00 86.21           H  
ATOM    664  HZ2 LYS A  42     -33.419   9.256  24.202  1.00 86.21           H  
ATOM    665  HZ3 LYS A  42     -33.068   8.215  25.436  1.00 86.21           H  
ATOM    666  N   ILE A  43     -26.995   2.742  23.783  1.00 82.15           N  
ATOM    667  H   ILE A  43     -26.438   3.560  23.987  1.00 82.15           H  
ATOM    668  CA  ILE A  43     -26.549   1.439  24.281  1.00 82.15           C  
ATOM    669  HA  ILE A  43     -26.987   0.644  23.678  1.00 82.15           H  
ATOM    670  C   ILE A  43     -27.048   1.283  25.710  1.00 82.15           C  
ATOM    671  CB  ILE A  43     -25.021   1.307  24.190  1.00 82.15           C  
ATOM    672  HB  ILE A  43     -24.572   2.004  24.898  1.00 82.15           H  
ATOM    673  O   ILE A  43     -26.716   2.104  26.569  1.00 82.15           O  
ATOM    674  CG1 ILE A  43     -24.472   1.668  22.795  1.00 82.15           C  
ATOM    675 HG12 ILE A  43     -23.398   1.481  22.797  1.00 82.15           H  
ATOM    676 HG13 ILE A  43     -24.617   2.737  22.638  1.00 82.15           H  
ATOM    677  CG2 ILE A  43     -24.586  -0.107  24.597  1.00 82.15           C  
ATOM    678 HG21 ILE A  43     -23.502  -0.193  24.525  1.00 82.15           H  
ATOM    679 HG22 ILE A  43     -25.041  -0.855  23.948  1.00 82.15           H  
ATOM    680 HG23 ILE A  43     -24.877  -0.319  25.626  1.00 82.15           H  
ATOM    681  CD1 ILE A  43     -25.087   0.938  21.594  1.00 82.15           C  
ATOM    682 HD11 ILE A  43     -25.072  -0.141  21.744  1.00 82.15           H  
ATOM    683 HD12 ILE A  43     -24.510   1.176  20.700  1.00 82.15           H  
ATOM    684 HD13 ILE A  43     -26.110   1.279  21.440  1.00 82.15           H  
ATOM    685  N   SER A  44     -27.838   0.246  25.983  1.00 75.80           N  
ATOM    686  H   SER A  44     -28.081  -0.412  25.256  1.00 75.80           H  
ATOM    687  CA  SER A  44     -28.317   0.004  27.342  1.00 75.80           C  
ATOM    688  HA  SER A  44     -28.818   0.904  27.701  1.00 75.80           H  
ATOM    689  C   SER A  44     -27.135  -0.308  28.266  1.00 75.80           C  
ATOM    690  CB  SER A  44     -29.333  -1.135  27.362  1.00 75.80           C  
ATOM    691  HB2 SER A  44     -29.726  -1.257  28.371  1.00 75.80           H  
ATOM    692  HB3 SER A  44     -30.155  -0.920  26.679  1.00 75.80           H  
ATOM    693  O   SER A  44     -26.376  -1.254  28.029  1.00 75.80           O  
ATOM    694  OG  SER A  44     -28.683  -2.315  26.967  1.00 75.80           O  
ATOM    695  HG  SER A  44     -27.753  -2.251  27.198  1.00 75.80           H  
ATOM    696  N   SER A  45     -26.972   0.457  29.341  1.00 65.80           N  
ATOM    697  H   SER A  45     -27.593   1.238  29.498  1.00 65.80           H  
ATOM    698  CA  SER A  45     -26.059   0.084  30.418  1.00 65.80           C  
ATOM    699  HA  SER A  45     -25.114  -0.260  29.998  1.00 65.80           H  
ATOM    700  C   SER A  45     -26.687  -1.051  31.222  1.00 65.80           C  
ATOM    701  CB  SER A  45     -25.774   1.290  31.319  1.00 65.80           C  
ATOM    702  HB2 SER A  45     -25.185   0.967  32.178  1.00 65.80           H  
ATOM    703  HB3 SER A  45     -25.200   2.028  30.758  1.00 65.80           H  
ATOM    704  O   SER A  45     -27.744  -0.841  31.814  1.00 65.80           O  
ATOM    705  OG  SER A  45     -26.974   1.889  31.770  1.00 65.80           O  
ATOM    706  HG  SER A  45     -27.526   1.194  32.137  1.00 65.80           H  
ATOM    707  N   GLN A  46     -26.056  -2.227  31.286  1.00 60.42           N  
ATOM    708  H   GLN A  46     -25.193  -2.370  30.780  1.00 60.42           H  
ATOM    709  CA  GLN A  46     -26.415  -3.162  32.352  1.00 60.42           C  
ATOM    710  HA  GLN A  46     -27.501  -3.229  32.411  1.00 60.42           H  
ATOM    711  C   GLN A  46     -25.896  -2.611  33.682  1.00 60.42           C  
ATOM    712  CB  GLN A  46     -25.878  -4.580  32.143  1.00 60.42           C  
ATOM    713  HB2 GLN A  46     -24.788  -4.567  32.147  1.00 60.42           H  
ATOM    714  HB3 GLN A  46     -26.193  -5.152  33.016  1.00 60.42           H  
ATOM    715  O   GLN A  46     -24.760  -2.140  33.760  1.00 60.42           O  
ATOM    716  CG  GLN A  46     -26.394  -5.306  30.889  1.00 60.42           C  
ATOM    717  HG2 GLN A  46     -25.883  -4.927  30.004  1.00 60.42           H  
ATOM    718  HG3 GLN A  46     -27.463  -5.121  30.781  1.00 60.42           H  
ATOM    719  CD  GLN A  46     -26.182  -6.821  30.987  1.00 60.42           C  
ATOM    720  NE2 GLN A  46     -26.653  -7.601  30.046  1.00 60.42           N  
ATOM    721 HE21 GLN A  46     -27.003  -7.213  29.181  1.00 60.42           H  
ATOM    722 HE22 GLN A  46     -26.384  -8.571  30.130  1.00 60.42           H  
ATOM    723  OE1 GLN A  46     -25.624  -7.349  31.933  1.00 60.42           O  
ATOM    724  N   GLU A  47     -26.710  -2.717  34.730  1.00 54.34           N  
ATOM    725  H   GLU A  47     -27.648  -3.062  34.585  1.00 54.34           H  
ATOM    726  CA  GLU A  47     -26.385  -2.253  36.087  1.00 54.34           C  
ATOM    727  HA  GLU A  47     -26.150  -1.190  36.054  1.00 54.34           H  
ATOM    728  C   GLU A  47     -25.150  -2.951  36.695  1.00 54.34           C  
ATOM    729  CB  GLU A  47     -27.624  -2.439  36.984  1.00 54.34           C  
ATOM    730  HB2 GLU A  47     -27.351  -2.195  38.011  1.00 54.34           H  
ATOM    731  HB3 GLU A  47     -27.934  -3.483  36.946  1.00 54.34           H  
ATOM    732  O   GLU A  47     -24.561  -2.436  37.640  1.00 54.34           O  
ATOM    733  CG  GLU A  47     -28.793  -1.527  36.564  1.00 54.34           C  
ATOM    734  HG2 GLU A  47     -29.097  -1.785  35.549  1.00 54.34           H  
ATOM    735  HG3 GLU A  47     -28.437  -0.497  36.554  1.00 54.34           H  
ATOM    736  CD  GLU A  47     -30.017  -1.639  37.488  1.00 54.34           C  
ATOM    737  OE1 GLU A  47     -30.773  -0.643  37.554  1.00 54.34           O  
ATOM    738  OE2 GLU A  47     -30.202  -2.716  38.096  1.00 54.34           O  
ATOM    739  N   ASN A  48     -24.700  -4.074  36.119  1.00 50.88           N  
ATOM    740  H   ASN A  48     -25.218  -4.419  35.323  1.00 50.88           H  
ATOM    741  CA  ASN A  48     -23.633  -4.920  36.669  1.00 50.88           C  
ATOM    742  HA  ASN A  48     -23.413  -4.586  37.683  1.00 50.88           H  
ATOM    743  C   ASN A  48     -22.288  -4.843  35.934  1.00 50.88           C  
ATOM    744  CB  ASN A  48     -24.165  -6.358  36.753  1.00 50.88           C  
ATOM    745  HB2 ASN A  48     -23.348  -7.039  36.989  1.00 50.88           H  
ATOM    746  HB3 ASN A  48     -24.591  -6.653  35.795  1.00 50.88           H  
ATOM    747  O   ASN A  48     -21.354  -5.576  36.264  1.00 50.88           O  
ATOM    748  CG  ASN A  48     -25.198  -6.518  37.851  1.00 50.88           C  
ATOM    749  ND2 ASN A  48     -26.012  -7.542  37.779  1.00 50.88           N  
ATOM    750 HD21 ASN A  48     -26.718  -7.581  38.500  1.00 50.88           H  
ATOM    751 HD22 ASN A  48     -25.983  -8.171  36.989  1.00 50.88           H  
ATOM    752  OD1 ASN A  48     -25.280  -5.758  38.798  1.00 50.88           O  
ATOM    753  N   HIS A  49     -22.156  -3.966  34.945  1.00 54.51           N  
ATOM    754  H   HIS A  49     -22.923  -3.340  34.745  1.00 54.51           H  
ATOM    755  CA  HIS A  49     -20.897  -3.787  34.239  1.00 54.51           C  
ATOM    756  HA  HIS A  49     -20.323  -4.711  34.299  1.00 54.51           H  
ATOM    757  C   HIS A  49     -20.047  -2.713  34.917  1.00 54.51           C  
ATOM    758  CB  HIS A  49     -21.199  -3.538  32.761  1.00 54.51           C  
ATOM    759  HB2 HIS A  49     -20.408  -2.935  32.315  1.00 54.51           H  
ATOM    760  HB3 HIS A  49     -22.106  -2.939  32.678  1.00 54.51           H  
ATOM    761  O   HIS A  49     -20.518  -1.608  35.192  1.00 54.51           O  
ATOM    762  CG  HIS A  49     -21.383  -4.827  31.992  1.00 54.51           C  
ATOM    763  CD2 HIS A  49     -22.399  -5.093  31.119  1.00 54.51           C  
ATOM    764  HD2 HIS A  49     -23.159  -4.397  30.797  1.00 54.51           H  
ATOM    765  ND1 HIS A  49     -20.637  -5.986  32.093  1.00 54.51           N  
ATOM    766  HD1 HIS A  49     -19.808  -6.126  32.653  1.00 54.51           H  
ATOM    767  CE1 HIS A  49     -21.216  -6.925  31.324  1.00 54.51           C  
ATOM    768  HE1 HIS A  49     -20.869  -7.940  31.196  1.00 54.51           H  
ATOM    769  NE2 HIS A  49     -22.301  -6.424  30.725  1.00 54.51           N  
ATOM    770  N   SER A  50     -18.777  -3.039  35.201  1.00 52.69           N  
ATOM    771  H   SER A  50     -18.456  -3.968  34.969  1.00 52.69           H  
ATOM    772  CA  SER A  50     -17.833  -2.056  35.738  1.00 52.69           C  
ATOM    773  HA  SER A  50     -18.189  -1.765  36.726  1.00 52.69           H  
ATOM    774  C   SER A  50     -17.837  -0.818  34.839  1.00 52.69           C  
ATOM    775  CB  SER A  50     -16.416  -2.633  35.890  1.00 52.69           C  
ATOM    776  HB2 SER A  50     -16.473  -3.656  36.261  1.00 52.69           H  
ATOM    777  HB3 SER A  50     -15.878  -2.036  36.625  1.00 52.69           H  
ATOM    778  O   SER A  50     -17.973  -0.939  33.620  1.00 52.69           O  
ATOM    779  OG  SER A  50     -15.688  -2.591  34.675  1.00 52.69           O  
ATOM    780  HG  SER A  50     -16.185  -3.062  34.002  1.00 52.69           H  
ATOM    781  N   LEU A  51     -17.653   0.369  35.421  1.00 52.56           N  
ATOM    782  H   LEU A  51     -17.581   0.386  36.429  1.00 52.56           H  
ATOM    783  CA  LEU A  51     -17.651   1.661  34.717  1.00 52.56           C  
ATOM    784  HA  LEU A  51     -18.668   1.872  34.386  1.00 52.56           H  
ATOM    785  C   LEU A  51     -16.763   1.703  33.450  1.00 52.56           C  
ATOM    786  CB  LEU A  51     -17.209   2.734  35.735  1.00 52.56           C  
ATOM    787  HB2 LEU A  51     -16.817   3.602  35.203  1.00 52.56           H  
ATOM    788  HB3 LEU A  51     -16.383   2.335  36.324  1.00 52.56           H  
ATOM    789  O   LEU A  51     -16.949   2.593  32.617  1.00 52.56           O  
ATOM    790  CG  LEU A  51     -18.352   3.191  36.666  1.00 52.56           C  
ATOM    791  HG  LEU A  51     -19.081   2.388  36.776  1.00 52.56           H  
ATOM    792  CD1 LEU A  51     -17.828   3.541  38.057  1.00 52.56           C  
ATOM    793 HD11 LEU A  51     -17.359   2.666  38.506  1.00 52.56           H  
ATOM    794 HD12 LEU A  51     -17.098   4.348  37.992  1.00 52.56           H  
ATOM    795 HD13 LEU A  51     -18.656   3.853  38.694  1.00 52.56           H  
ATOM    796  CD2 LEU A  51     -19.051   4.424  36.088  1.00 52.56           C  
ATOM    797 HD21 LEU A  51     -18.349   5.255  36.015  1.00 52.56           H  
ATOM    798 HD22 LEU A  51     -19.448   4.192  35.099  1.00 52.56           H  
ATOM    799 HD23 LEU A  51     -19.876   4.712  36.739  1.00 52.56           H  
ATOM    800  N   ASN A  52     -15.858   0.731  33.294  1.00 54.07           N  
ATOM    801  H   ASN A  52     -15.872  -0.010  33.980  1.00 54.07           H  
ATOM    802  CA  ASN A  52     -14.848   0.631  32.252  1.00 54.07           C  
ATOM    803  HA  ASN A  52     -14.745   1.603  31.769  1.00 54.07           H  
ATOM    804  C   ASN A  52     -15.148  -0.378  31.126  1.00 54.07           C  
ATOM    805  CB  ASN A  52     -13.517   0.300  32.950  1.00 54.07           C  
ATOM    806  HB2 ASN A  52     -13.614  -0.646  33.483  1.00 54.07           H  
ATOM    807  HB3 ASN A  52     -12.735   0.189  32.200  1.00 54.07           H  
ATOM    808  O   ASN A  52     -14.357  -0.447  30.190  1.00 54.07           O  
ATOM    809  CG  ASN A  52     -13.067   1.378  33.922  1.00 54.07           C  
ATOM    810  ND2 ASN A  52     -12.186   1.045  34.835  1.00 54.07           N  
ATOM    811 HD21 ASN A  52     -11.804   0.110  34.863  1.00 54.07           H  
ATOM    812 HD22 ASN A  52     -11.880   1.788  35.447  1.00 54.07           H  
ATOM    813  OD1 ASN A  52     -13.488   2.521  33.889  1.00 54.07           O  
ATOM    814  N   SER A  53     -16.228  -1.170  31.163  1.00 60.76           N  
ATOM    815  H   SER A  53     -16.892  -1.094  31.921  1.00 60.76           H  
ATOM    816  CA  SER A  53     -16.508  -2.117  30.068  1.00 60.76           C  
ATOM    817  HA  SER A  53     -15.554  -2.439  29.650  1.00 60.76           H  
ATOM    818  C   SER A  53     -17.293  -1.471  28.924  1.00 60.76           C  
ATOM    819  CB  SER A  53     -17.172  -3.404  30.554  1.00 60.76           C  
ATOM    820  HB2 SER A  53     -16.468  -3.957  31.175  1.00 60.76           H  
ATOM    821  HB3 SER A  53     -17.450  -4.023  29.701  1.00 60.76           H  
ATOM    822  O   SER A  53     -18.293  -0.781  29.133  1.00 60.76           O  
ATOM    823  OG  SER A  53     -18.306  -3.105  31.316  1.00 60.76           O  
ATOM    824  HG  SER A  53     -18.914  -2.598  30.773  1.00 60.76           H  
ATOM    825  N   HIS A  54     -16.841  -1.724  27.697  1.00 66.10           N  
ATOM    826  H   HIS A  54     -16.022  -2.307  27.597  1.00 66.10           H  
ATOM    827  CA  HIS A  54     -17.522  -1.311  26.475  1.00 66.10           C  
ATOM    828  HA  HIS A  54     -17.804  -0.261  26.560  1.00 66.10           H  
ATOM    829  C   HIS A  54     -18.782  -2.150  26.277  1.00 66.10           C  
ATOM    830  CB  HIS A  54     -16.569  -1.466  25.285  1.00 66.10           C  
ATOM    831  HB2 HIS A  54     -17.103  -1.223  24.367  1.00 66.10           H  
ATOM    832  HB3 HIS A  54     -16.236  -2.502  25.220  1.00 66.10           H  
ATOM    833  O   HIS A  54     -18.690  -3.353  26.077  1.00 66.10           O  
ATOM    834  CG  HIS A  54     -15.373  -0.563  25.401  1.00 66.10           C  
ATOM    835  CD2 HIS A  54     -14.146  -0.875  25.920  1.00 66.10           C  
ATOM    836  HD2 HIS A  54     -13.835  -1.840  26.293  1.00 66.10           H  
ATOM    837  ND1 HIS A  54     -15.360   0.772  25.086  1.00 66.10           N  
ATOM    838  HD1 HIS A  54     -16.050   1.228  24.505  1.00 66.10           H  
ATOM    839  CE1 HIS A  54     -14.167   1.267  25.449  1.00 66.10           C  
ATOM    840  HE1 HIS A  54     -13.839   2.284  25.293  1.00 66.10           H  
ATOM    841  NE2 HIS A  54     -13.385   0.297  25.941  1.00 66.10           N  
ATOM    842  N   ALA A  55     -19.945  -1.507  26.317  1.00 80.28           N  
ATOM    843  H   ALA A  55     -19.949  -0.529  26.571  1.00 80.28           H  
ATOM    844  CA  ALA A  55     -21.237  -2.179  26.187  1.00 80.28           C  
ATOM    845  HA  ALA A  55     -21.172  -3.169  26.638  1.00 80.28           H  
ATOM    846  C   ALA A  55     -21.670  -2.402  24.726  1.00 80.28           C  
ATOM    847  CB  ALA A  55     -22.258  -1.358  26.985  1.00 80.28           C  
ATOM    848  HB1 ALA A  55     -22.325  -0.345  26.588  1.00 80.28           H  
ATOM    849  HB2 ALA A  55     -21.960  -1.321  28.033  1.00 80.28           H  
ATOM    850  HB3 ALA A  55     -23.237  -1.833  26.919  1.00 80.28           H  
ATOM    851  O   ALA A  55     -22.764  -2.895  24.491  1.00 80.28           O  
ATOM    852  N   ALA A  56     -20.870  -1.986  23.738  1.00 89.64           N  
ATOM    853  H   ALA A  56     -19.934  -1.677  23.959  1.00 89.64           H  
ATOM    854  CA  ALA A  56     -21.232  -2.120  22.333  1.00 89.64           C  
ATOM    855  HA  ALA A  56     -21.885  -2.987  22.240  1.00 89.64           H  
ATOM    856  C   ALA A  56     -20.034  -2.390  21.430  1.00 89.64           C  
ATOM    857  CB  ALA A  56     -22.010  -0.882  21.877  1.00 89.64           C  
ATOM    858  HB1 ALA A  56     -22.186  -0.922  20.803  1.00 89.64           H  
ATOM    859  HB2 ALA A  56     -22.977  -0.885  22.380  1.00 89.64           H  
ATOM    860  HB3 ALA A  56     -21.465   0.028  22.130  1.00 89.64           H  
ATOM    861  O   ALA A  56     -18.898  -1.994  21.717  1.00 89.64           O  
ATOM    862  N   GLY A  57     -20.329  -3.036  20.306  1.00 92.90           N  
ATOM    863  H   GLY A  57     -21.293  -3.298  20.162  1.00 92.90           H  
ATOM    864  CA  GLY A  57     -19.373  -3.417  19.286  1.00 92.90           C  
ATOM    865  HA2 GLY A  57     -18.446  -2.871  19.459  1.00 92.90           H  
ATOM    866  HA3 GLY A  57     -19.170  -4.485  19.354  1.00 92.90           H  
ATOM    867  C   GLY A  57     -19.890  -3.102  17.890  1.00 92.90           C  
ATOM    868  O   GLY A  57     -21.089  -3.170  17.626  1.00 92.90           O  
ATOM    869  N   ILE A  58     -18.977  -2.771  16.983  1.00 94.78           N  
ATOM    870  H   ILE A  58     -18.014  -2.712  17.281  1.00 94.78           H  
ATOM    871  CA  ILE A  58     -19.273  -2.489  15.576  1.00 94.78           C  
ATOM    872  HA  ILE A  58     -20.331  -2.685  15.406  1.00 94.78           H  
ATOM    873  C   ILE A  58     -18.479  -3.424  14.669  1.00 94.78           C  
ATOM    874  CB  ILE A  58     -19.035  -0.999  15.263  1.00 94.78           C  
ATOM    875  HB  ILE A  58     -19.593  -0.421  16.000  1.00 94.78           H  
ATOM    876  O   ILE A  58     -17.322  -3.731  14.951  1.00 94.78           O  
ATOM    877  CG1 ILE A  58     -19.569  -0.625  13.865  1.00 94.78           C  
ATOM    878 HG12 ILE A  58     -18.897  -1.015  13.101  1.00 94.78           H  
ATOM    879 HG13 ILE A  58     -20.552  -1.069  13.713  1.00 94.78           H  
ATOM    880  CG2 ILE A  58     -17.543  -0.632  15.380  1.00 94.78           C  
ATOM    881 HG21 ILE A  58     -17.412   0.450  15.372  1.00 94.78           H  
ATOM    882 HG22 ILE A  58     -16.974  -1.069  14.559  1.00 94.78           H  
ATOM    883 HG23 ILE A  58     -17.137  -1.005  16.320  1.00 94.78           H  
ATOM    884  CD1 ILE A  58     -19.701   0.891  13.683  1.00 94.78           C  
ATOM    885 HD11 ILE A  58     -18.838   1.422  14.085  1.00 94.78           H  
ATOM    886 HD12 ILE A  58     -19.756   1.122  12.619  1.00 94.78           H  
ATOM    887 HD13 ILE A  58     -20.595   1.241  14.198  1.00 94.78           H  
ATOM    888  N   SER A  59     -19.086  -3.874  13.575  1.00 95.90           N  
ATOM    889  H   SER A  59     -20.060  -3.648  13.435  1.00 95.90           H  
ATOM    890  CA  SER A  59     -18.405  -4.686  12.567  1.00 95.90           C  
ATOM    891  HA  SER A  59     -17.331  -4.510  12.633  1.00 95.90           H  
ATOM    892  C   SER A  59     -18.854  -4.341  11.154  1.00 95.90           C  
ATOM    893  CB  SER A  59     -18.661  -6.166  12.819  1.00 95.90           C  
ATOM    894  HB2 SER A  59     -18.537  -6.401  13.876  1.00 95.90           H  
ATOM    895  HB3 SER A  59     -19.674  -6.422  12.509  1.00 95.90           H  
ATOM    896  O   SER A  59     -20.008  -3.974  10.937  1.00 95.90           O  
ATOM    897  OG  SER A  59     -17.714  -6.883  12.065  1.00 95.90           O  
ATOM    898  HG  SER A  59     -16.911  -6.900  12.592  1.00 95.90           H  
ATOM    899  N   LEU A  60     -17.956  -4.498  10.182  1.00 96.82           N  
ATOM    900  H   LEU A  60     -17.069  -4.908  10.435  1.00 96.82           H  
ATOM    901  CA  LEU A  60     -18.306  -4.459   8.766  1.00 96.82           C  
ATOM    902  HA  LEU A  60     -19.069  -3.697   8.604  1.00 96.82           H  
ATOM    903  C   LEU A  60     -18.885  -5.815   8.351  1.00 96.82           C  
ATOM    904  CB  LEU A  60     -17.056  -4.084   7.956  1.00 96.82           C  
ATOM    905  HB2 LEU A  60     -16.278  -4.815   8.177  1.00 96.82           H  
ATOM    906  HB3 LEU A  60     -16.689  -3.114   8.289  1.00 96.82           H  
ATOM    907  O   LEU A  60     -18.198  -6.829   8.426  1.00 96.82           O  
ATOM    908  CG  LEU A  60     -17.293  -4.040   6.433  1.00 96.82           C  
ATOM    909  HG  LEU A  60     -17.890  -4.892   6.108  1.00 96.82           H  
ATOM    910  CD1 LEU A  60     -18.017  -2.753   6.037  1.00 96.82           C  
ATOM    911 HD11 LEU A  60     -19.004  -2.721   6.499  1.00 96.82           H  
ATOM    912 HD12 LEU A  60     -18.156  -2.725   4.956  1.00 96.82           H  
ATOM    913 HD13 LEU A  60     -17.440  -1.882   6.347  1.00 96.82           H  
ATOM    914  CD2 LEU A  60     -15.948  -4.120   5.720  1.00 96.82           C  
ATOM    915 HD21 LEU A  60     -16.061  -3.917   4.655  1.00 96.82           H  
ATOM    916 HD22 LEU A  60     -15.535  -5.122   5.830  1.00 96.82           H  
ATOM    917 HD23 LEU A  60     -15.254  -3.404   6.160  1.00 96.82           H  
ATOM    918  N   VAL A  61     -20.119  -5.824   7.855  1.00 96.22           N  
ATOM    919  H   VAL A  61     -20.617  -4.948   7.786  1.00 96.22           H  
ATOM    920  CA  VAL A  61     -20.793  -7.038   7.367  1.00 96.22           C  
ATOM    921  HA  VAL A  61     -20.405  -7.911   7.891  1.00 96.22           H  
ATOM    922  C   VAL A  61     -20.524  -7.233   5.879  1.00 96.22           C  
ATOM    923  CB  VAL A  61     -22.309  -6.947   7.630  1.00 96.22           C  
ATOM    924  HB  VAL A  61     -22.719  -6.101   7.080  1.00 96.22           H  
ATOM    925  O   VAL A  61     -20.235  -8.336   5.417  1.00 96.22           O  
ATOM    926  CG1 VAL A  61     -23.046  -8.209   7.166  1.00 96.22           C  
ATOM    927 HG11 VAL A  61     -24.105  -8.133   7.415  1.00 96.22           H  
ATOM    928 HG12 VAL A  61     -22.626  -9.084   7.660  1.00 96.22           H  
ATOM    929 HG13 VAL A  61     -22.955  -8.329   6.086  1.00 96.22           H  
ATOM    930  CG2 VAL A  61     -22.611  -6.735   9.118  1.00 96.22           C  
ATOM    931 HG21 VAL A  61     -23.690  -6.694   9.271  1.00 96.22           H  
ATOM    932 HG22 VAL A  61     -22.195  -7.552   9.706  1.00 96.22           H  
ATOM    933 HG23 VAL A  61     -22.182  -5.794   9.463  1.00 96.22           H  
ATOM    934  N   GLN A  62     -20.622  -6.150   5.110  1.00 96.42           N  
ATOM    935  H   GLN A  62     -20.832  -5.264   5.548  1.00 96.42           H  
ATOM    936  CA  GLN A  62     -20.456  -6.179   3.664  1.00 96.42           C  
ATOM    937  HA  GLN A  62     -19.750  -6.971   3.414  1.00 96.42           H  
ATOM    938  C   GLN A  62     -19.900  -4.846   3.167  1.00 96.42           C  
ATOM    939  CB  GLN A  62     -21.817  -6.488   3.019  1.00 96.42           C  
ATOM    940  HB2 GLN A  62     -22.224  -7.396   3.465  1.00 96.42           H  
ATOM    941  HB3 GLN A  62     -22.496  -5.672   3.264  1.00 96.42           H  
ATOM    942  O   GLN A  62     -20.328  -3.792   3.630  1.00 96.42           O  
ATOM    943  CG  GLN A  62     -21.765  -6.690   1.491  1.00 96.42           C  
ATOM    944  HG2 GLN A  62     -21.961  -7.737   1.261  1.00 96.42           H  
ATOM    945  HG3 GLN A  62     -20.774  -6.464   1.099  1.00 96.42           H  
ATOM    946  CD  GLN A  62     -22.793  -5.834   0.758  1.00 96.42           C  
ATOM    947  NE2 GLN A  62     -22.418  -5.187  -0.322  1.00 96.42           N  
ATOM    948 HE21 GLN A  62     -21.450  -5.186  -0.613  1.00 96.42           H  
ATOM    949 HE22 GLN A  62     -23.094  -4.568  -0.745  1.00 96.42           H  
ATOM    950  OE1 GLN A  62     -23.949  -5.750   1.137  1.00 96.42           O  
ATOM    951  N   LEU A  63     -19.013  -4.890   2.176  1.00 97.24           N  
ATOM    952  H   LEU A  63     -18.697  -5.799   1.869  1.00 97.24           H  
ATOM    953  CA  LEU A  63     -18.586  -3.736   1.391  1.00 97.24           C  
ATOM    954  HA  LEU A  63     -19.271  -2.909   1.581  1.00 97.24           H  
ATOM    955  C   LEU A  63     -18.653  -4.077  -0.095  1.00 97.24           C  
ATOM    956  CB  LEU A  63     -17.170  -3.317   1.820  1.00 97.24           C  
ATOM    957  HB2 LEU A  63     -17.160  -3.193   2.903  1.00 97.24           H  
ATOM    958  HB3 LEU A  63     -16.480  -4.121   1.566  1.00 97.24           H  
ATOM    959  O   LEU A  63     -18.316  -5.183  -0.513  1.00 97.24           O  
ATOM    960  CG  LEU A  63     -16.665  -2.005   1.188  1.00 97.24           C  
ATOM    961  HG  LEU A  63     -16.759  -2.057   0.103  1.00 97.24           H  
ATOM    962  CD1 LEU A  63     -17.446  -0.790   1.685  1.00 97.24           C  
ATOM    963 HD11 LEU A  63     -17.383  -0.728   2.771  1.00 97.24           H  
ATOM    964 HD12 LEU A  63     -18.491  -0.856   1.384  1.00 97.24           H  
ATOM    965 HD13 LEU A  63     -17.025   0.118   1.253  1.00 97.24           H  
ATOM    966  CD2 LEU A  63     -15.191  -1.791   1.529  1.00 97.24           C  
ATOM    967 HD21 LEU A  63     -15.052  -1.762   2.609  1.00 97.24           H  
ATOM    968 HD22 LEU A  63     -14.589  -2.596   1.108  1.00 97.24           H  
ATOM    969 HD23 LEU A  63     -14.845  -0.849   1.104  1.00 97.24           H  
ATOM    970  N   SER A  64     -19.088  -3.127  -0.906  1.00 96.52           N  
ATOM    971  H   SER A  64     -19.378  -2.243  -0.513  1.00 96.52           H  
ATOM    972  CA  SER A  64     -19.095  -3.243  -2.358  1.00 96.52           C  
ATOM    973  HA  SER A  64     -18.326  -3.961  -2.645  1.00 96.52           H  
ATOM    974  C   SER A  64     -18.739  -1.923  -3.015  1.00 96.52           C  
ATOM    975  CB  SER A  64     -20.448  -3.746  -2.865  1.00 96.52           C  
ATOM    976  HB2 SER A  64     -20.604  -4.761  -2.501  1.00 96.52           H  
ATOM    977  HB3 SER A  64     -20.443  -3.772  -3.955  1.00 96.52           H  
ATOM    978  O   SER A  64     -18.957  -0.855  -2.449  1.00 96.52           O  
ATOM    979  OG  SER A  64     -21.510  -2.923  -2.418  1.00 96.52           O  
ATOM    980  HG  SER A  64     -21.176  -2.283  -1.785  1.00 96.52           H  
ATOM    981  N   GLY A  65     -18.205  -1.994  -4.224  1.00 95.69           N  
ATOM    982  H   GLY A  65     -18.008  -2.901  -4.622  1.00 95.69           H  
ATOM    983  CA  GLY A  65     -17.845  -0.816  -4.994  1.00 95.69           C  
ATOM    984  HA2 GLY A  65     -17.073  -0.255  -4.466  1.00 95.69           H  
ATOM    985  HA3 GLY A  65     -18.719  -0.176  -5.111  1.00 95.69           H  
ATOM    986  C   GLY A  65     -17.321  -1.194  -6.368  1.00 95.69           C  
ATOM    987  O   GLY A  65     -17.157  -2.369  -6.692  1.00 95.69           O  
ATOM    988  N   LEU A  66     -17.059  -0.187  -7.193  1.00 94.89           N  
ATOM    989  H   LEU A  66     -17.156   0.757  -6.850  1.00 94.89           H  
ATOM    990  CA  LEU A  66     -16.399  -0.384  -8.478  1.00 94.89           C  
ATOM    991  HA  LEU A  66     -16.724  -1.336  -8.899  1.00 94.89           H  
ATOM    992  C   LEU A  66     -14.879  -0.439  -8.266  1.00 94.89           C  
ATOM    993  CB  LEU A  66     -16.833   0.751  -9.421  1.00 94.89           C  
ATOM    994  HB2 LEU A  66     -16.451   1.688  -9.015  1.00 94.89           H  
ATOM    995  HB3 LEU A  66     -17.921   0.809  -9.430  1.00 94.89           H  
ATOM    996  O   LEU A  66     -14.322   0.395  -7.554  1.00 94.89           O  
ATOM    997  CG  LEU A  66     -16.339   0.602 -10.870  1.00 94.89           C  
ATOM    998  HG  LEU A  66     -15.257   0.466 -10.882  1.00 94.89           H  
ATOM    999  CD1 LEU A  66     -16.998  -0.574 -11.590  1.00 94.89           C  
ATOM   1000 HD11 LEU A  66     -18.083  -0.467 -11.571  1.00 94.89           H  
ATOM   1001 HD12 LEU A  66     -16.728  -1.513 -11.108  1.00 94.89           H  
ATOM   1002 HD13 LEU A  66     -16.666  -0.612 -12.627  1.00 94.89           H  
ATOM   1003  CD2 LEU A  66     -16.674   1.864 -11.662  1.00 94.89           C  
ATOM   1004 HD21 LEU A  66     -16.314   1.768 -12.687  1.00 94.89           H  
ATOM   1005 HD22 LEU A  66     -16.190   2.722 -11.196  1.00 94.89           H  
ATOM   1006 HD23 LEU A  66     -17.752   2.025 -11.672  1.00 94.89           H  
ATOM   1007  N   VAL A  67     -14.189  -1.375  -8.921  1.00 93.33           N  
ATOM   1008  H   VAL A  67     -14.700  -2.091  -9.417  1.00 93.33           H  
ATOM   1009  CA  VAL A  67     -12.718  -1.411  -8.968  1.00 93.33           C  
ATOM   1010  HA  VAL A  67     -12.338  -1.256  -7.959  1.00 93.33           H  
ATOM   1011  C   VAL A  67     -12.216  -0.258  -9.846  1.00 93.33           C  
ATOM   1012  CB  VAL A  67     -12.190  -2.777  -9.441  1.00 93.33           C  
ATOM   1013  HB  VAL A  67     -12.539  -2.968 -10.456  1.00 93.33           H  
ATOM   1014  O   VAL A  67     -12.015  -0.384 -11.060  1.00 93.33           O  
ATOM   1015  CG1 VAL A  67     -10.656  -2.814  -9.420  1.00 93.33           C  
ATOM   1016 HG11 VAL A  67     -10.306  -3.801  -9.723  1.00 93.33           H  
ATOM   1017 HG12 VAL A  67     -10.300  -2.622  -8.407  1.00 93.33           H  
ATOM   1018 HG13 VAL A  67     -10.231  -2.072 -10.095  1.00 93.33           H  
ATOM   1019  CG2 VAL A  67     -12.667  -3.917  -8.538  1.00 93.33           C  
ATOM   1020 HG21 VAL A  67     -12.339  -4.859  -8.979  1.00 93.33           H  
ATOM   1021 HG22 VAL A  67     -13.755  -3.943  -8.468  1.00 93.33           H  
ATOM   1022 HG23 VAL A  67     -12.244  -3.818  -7.538  1.00 93.33           H  
ATOM   1023  N   SER A  68     -12.085   0.908  -9.218  1.00 93.80           N  
ATOM   1024  H   SER A  68     -12.477   0.957  -8.289  1.00 93.80           H  
ATOM   1025  CA  SER A  68     -11.712   2.188  -9.831  1.00 93.80           C  
ATOM   1026  HA  SER A  68     -11.177   1.997 -10.762  1.00 93.80           H  
ATOM   1027  C   SER A  68     -10.785   3.024  -8.937  1.00 93.80           C  
ATOM   1028  CB  SER A  68     -12.985   2.979 -10.138  1.00 93.80           C  
ATOM   1029  HB2 SER A  68     -13.695   2.350 -10.676  1.00 93.80           H  
ATOM   1030  HB3 SER A  68     -12.748   3.859 -10.736  1.00 93.80           H  
ATOM   1031  O   SER A  68     -10.608   4.219  -9.187  1.00 93.80           O  
ATOM   1032  OG  SER A  68     -13.522   3.378  -8.901  1.00 93.80           O  
ATOM   1033  HG  SER A  68     -14.455   3.592  -8.974  1.00 93.80           H  
ATOM   1034  N   PHE A  69     -10.209   2.419  -7.894  1.00 93.98           N  
ATOM   1035  H   PHE A  69     -10.373   1.432  -7.751  1.00 93.98           H  
ATOM   1036  CA  PHE A  69      -9.298   3.092  -6.970  1.00 93.98           C  
ATOM   1037  HA  PHE A  69      -9.841   3.920  -6.514  1.00 93.98           H  
ATOM   1038  C   PHE A  69      -8.076   3.669  -7.699  1.00 93.98           C  
ATOM   1039  CB  PHE A  69      -8.896   2.146  -5.835  1.00 93.98           C  
ATOM   1040  HB2 PHE A  69      -9.780   1.921  -5.239  1.00 93.98           H  
ATOM   1041  HB3 PHE A  69      -8.195   2.666  -5.181  1.00 93.98           H  
ATOM   1042  O   PHE A  69      -7.540   3.063  -8.627  1.00 93.98           O  
ATOM   1043  CG  PHE A  69      -8.263   0.849  -6.295  1.00 93.98           C  
ATOM   1044  CD1 PHE A  69      -9.021  -0.336  -6.326  1.00 93.98           C  
ATOM   1045  HD1 PHE A  69     -10.051  -0.332  -6.001  1.00 93.98           H  
ATOM   1046  CD2 PHE A  69      -6.906   0.820  -6.666  1.00 93.98           C  
ATOM   1047  HD2 PHE A  69      -6.307   1.717  -6.613  1.00 93.98           H  
ATOM   1048  CE1 PHE A  69      -8.414  -1.549  -6.694  1.00 93.98           C  
ATOM   1049  HE1 PHE A  69      -8.966  -2.476  -6.637  1.00 93.98           H  
ATOM   1050  CE2 PHE A  69      -6.311  -0.385  -7.069  1.00 93.98           C  
ATOM   1051  HE2 PHE A  69      -5.261  -0.404  -7.321  1.00 93.98           H  
ATOM   1052  CZ  PHE A  69      -7.061  -1.574  -7.070  1.00 93.98           C  
ATOM   1053  HZ  PHE A  69      -6.590  -2.513  -7.319  1.00 93.98           H  
ATOM   1054  N   LEU A  70      -7.632   4.849  -7.288  1.00 95.02           N  
ATOM   1055  H   LEU A  70      -8.088   5.268  -6.490  1.00 95.02           H  
ATOM   1056  CA  LEU A  70      -6.618   5.638  -7.980  1.00 95.02           C  
ATOM   1057  HA  LEU A  70      -6.665   5.432  -9.049  1.00 95.02           H  
ATOM   1058  C   LEU A  70      -5.216   5.233  -7.509  1.00 95.02           C  
ATOM   1059  CB  LEU A  70      -6.933   7.132  -7.762  1.00 95.02           C  
ATOM   1060  HB2 LEU A  70      -6.855   7.352  -6.698  1.00 95.02           H  
ATOM   1061  HB3 LEU A  70      -6.184   7.728  -8.285  1.00 95.02           H  
ATOM   1062  O   LEU A  70      -4.679   5.808  -6.566  1.00 95.02           O  
ATOM   1063  CG  LEU A  70      -8.337   7.547  -8.245  1.00 95.02           C  
ATOM   1064  HG  LEU A  70      -9.103   6.963  -7.735  1.00 95.02           H  
ATOM   1065  CD1 LEU A  70      -8.603   9.016  -7.946  1.00 95.02           C  
ATOM   1066 HD11 LEU A  70      -8.317   9.246  -6.919  1.00 95.02           H  
ATOM   1067 HD12 LEU A  70      -9.666   9.223  -8.068  1.00 95.02           H  
ATOM   1068 HD13 LEU A  70      -8.039   9.625  -8.652  1.00 95.02           H  
ATOM   1069  CD2 LEU A  70      -8.498   7.355  -9.754  1.00 95.02           C  
ATOM   1070 HD21 LEU A  70      -7.658   7.817 -10.272  1.00 95.02           H  
ATOM   1071 HD22 LEU A  70      -9.423   7.823 -10.090  1.00 95.02           H  
ATOM   1072 HD23 LEU A  70      -8.540   6.290  -9.982  1.00 95.02           H  
ATOM   1073  N   ASN A  71      -4.624   4.230  -8.167  1.00 95.02           N  
ATOM   1074  H   ASN A  71      -5.112   3.800  -8.939  1.00 95.02           H  
ATOM   1075  CA  ASN A  71      -3.275   3.744  -7.845  1.00 95.02           C  
ATOM   1076  HA  ASN A  71      -3.167   3.762  -6.760  1.00 95.02           H  
ATOM   1077  C   ASN A  71      -2.146   4.643  -8.365  1.00 95.02           C  
ATOM   1078  CB  ASN A  71      -3.100   2.283  -8.296  1.00 95.02           C  
ATOM   1079  HB2 ASN A  71      -3.881   1.668  -7.847  1.00 95.02           H  
ATOM   1080  HB3 ASN A  71      -2.144   1.922  -7.918  1.00 95.02           H  
ATOM   1081  O   ASN A  71      -1.028   4.541  -7.865  1.00 95.02           O  
ATOM   1082  CG  ASN A  71      -3.131   2.069  -9.799  1.00 95.02           C  
ATOM   1083  ND2 ASN A  71      -2.591   0.965 -10.255  1.00 95.02           N  
ATOM   1084 HD21 ASN A  71      -2.795   0.684 -11.204  1.00 95.02           H  
ATOM   1085 HD22 ASN A  71      -2.117   0.335  -9.625  1.00 95.02           H  
ATOM   1086  OD1 ASN A  71      -3.681   2.854 -10.557  1.00 95.02           O  
ATOM   1087  N   ILE A  72      -2.430   5.537  -9.315  1.00 96.98           N  
ATOM   1088  H   ILE A  72      -3.351   5.513  -9.729  1.00 96.98           H  
ATOM   1089  CA  ILE A  72      -1.540   6.629  -9.719  1.00 96.98           C  
ATOM   1090  HA  ILE A  72      -0.666   6.653  -9.068  1.00 96.98           H  
ATOM   1091  C   ILE A  72      -2.299   7.942  -9.556  1.00 96.98           C  
ATOM   1092  CB  ILE A  72      -1.050   6.438 -11.164  1.00 96.98           C  
ATOM   1093  HB  ILE A  72      -1.946   6.386 -11.783  1.00 96.98           H  
ATOM   1094  O   ILE A  72      -3.355   8.137 -10.166  1.00 96.98           O  
ATOM   1095  CG1 ILE A  72      -0.262   5.127 -11.380  1.00 96.98           C  
ATOM   1096 HG12 ILE A  72      -0.874   4.277 -11.077  1.00 96.98           H  
ATOM   1097 HG13 ILE A  72      -0.068   5.014 -12.447  1.00 96.98           H  
ATOM   1098  CG2 ILE A  72      -0.225   7.644 -11.644  1.00 96.98           C  
ATOM   1099 HG21 ILE A  72      -0.862   8.522 -11.751  1.00 96.98           H  
ATOM   1100 HG22 ILE A  72       0.220   7.427 -12.615  1.00 96.98           H  
ATOM   1101 HG23 ILE A  72       0.567   7.852 -10.926  1.00 96.98           H  
ATOM   1102  CD1 ILE A  72       1.081   5.052 -10.649  1.00 96.98           C  
ATOM   1103 HD11 ILE A  72       1.747   5.843 -10.993  1.00 96.98           H  
ATOM   1104 HD12 ILE A  72       1.545   4.091 -10.874  1.00 96.98           H  
ATOM   1105 HD13 ILE A  72       0.942   5.145  -9.572  1.00 96.98           H  
ATOM   1106  N   SER A  73      -1.784   8.846  -8.725  1.00 96.22           N  
ATOM   1107  H   SER A  73      -0.908   8.646  -8.265  1.00 96.22           H  
ATOM   1108  CA  SER A  73      -2.413  10.140  -8.483  1.00 96.22           C  
ATOM   1109  HA  SER A  73      -2.793  10.510  -9.436  1.00 96.22           H  
ATOM   1110  C   SER A  73      -1.460  11.195  -7.931  1.00 96.22           C  
ATOM   1111  CB  SER A  73      -3.599   9.977  -7.528  1.00 96.22           C  
ATOM   1112  HB2 SER A  73      -4.226   9.143  -7.844  1.00 96.22           H  
ATOM   1113  HB3 SER A  73      -4.191  10.891  -7.589  1.00 96.22           H  
ATOM   1114  O   SER A  73      -0.481  10.888  -7.252  1.00 96.22           O  
ATOM   1115  OG  SER A  73      -3.201   9.784  -6.184  1.00 96.22           O  
ATOM   1116  HG  SER A  73      -2.976   8.859  -6.063  1.00 96.22           H  
ATOM   1117  N   GLN A  74      -1.814  12.463  -8.152  1.00 95.24           N  
ATOM   1118  H   GLN A  74      -2.566  12.649  -8.799  1.00 95.24           H  
ATOM   1119  CA  GLN A  74      -1.115  13.600  -7.541  1.00 95.24           C  
ATOM   1120  HA  GLN A  74      -0.061  13.550  -7.811  1.00 95.24           H  
ATOM   1121  C   GLN A  74      -1.166  13.577  -6.007  1.00 95.24           C  
ATOM   1122  CB  GLN A  74      -1.681  14.916  -8.095  1.00 95.24           C  
ATOM   1123  HB2 GLN A  74      -1.628  14.887  -9.184  1.00 95.24           H  
ATOM   1124  HB3 GLN A  74      -1.048  15.734  -7.751  1.00 95.24           H  
ATOM   1125  O   GLN A  74      -0.219  13.997  -5.352  1.00 95.24           O  
ATOM   1126  CG  GLN A  74      -3.134  15.203  -7.666  1.00 95.24           C  
ATOM   1127  HG2 GLN A  74      -3.184  15.305  -6.582  1.00 95.24           H  
ATOM   1128  HG3 GLN A  74      -3.777  14.375  -7.965  1.00 95.24           H  
ATOM   1129  CD  GLN A  74      -3.697  16.484  -8.268  1.00 95.24           C  
ATOM   1130  NE2 GLN A  74      -4.933  16.815  -7.969  1.00 95.24           N  
ATOM   1131 HE21 GLN A  74      -5.250  17.690  -8.362  1.00 95.24           H  
ATOM   1132 HE22 GLN A  74      -5.479  16.258  -7.328  1.00 95.24           H  
ATOM   1133  OE1 GLN A  74      -3.068  17.196  -9.029  1.00 95.24           O  
ATOM   1134  N   TRP A  75      -2.244  13.051  -5.417  1.00 93.75           N  
ATOM   1135  H   TRP A  75      -2.981  12.664  -5.990  1.00 93.75           H  
ATOM   1136  CA  TRP A  75      -2.388  13.000  -3.961  1.00 93.75           C  
ATOM   1137  HA  TRP A  75      -2.161  13.981  -3.542  1.00 93.75           H  
ATOM   1138  C   TRP A  75      -1.440  12.000  -3.305  1.00 93.75           C  
ATOM   1139  CB  TRP A  75      -3.812  12.619  -3.596  1.00 93.75           C  
ATOM   1140  HB2 TRP A  75      -3.996  11.591  -3.909  1.00 93.75           H  
ATOM   1141  HB3 TRP A  75      -3.856  12.650  -2.508  1.00 93.75           H  
ATOM   1142  O   TRP A  75      -1.036  12.203  -2.165  1.00 93.75           O  
ATOM   1143  CG  TRP A  75      -4.901  13.490  -4.144  1.00 93.75           C  
ATOM   1144  CD1 TRP A  75      -5.237  14.717  -3.690  1.00 93.75           C  
ATOM   1145  HD1 TRP A  75      -4.741  15.231  -2.880  1.00 93.75           H  
ATOM   1146  CD2 TRP A  75      -5.837  13.199  -5.220  1.00 93.75           C  
ATOM   1147  CE2 TRP A  75      -6.697  14.323  -5.397  1.00 93.75           C  
ATOM   1148  CE3 TRP A  75      -6.060  12.083  -6.046  1.00 93.75           C  
ATOM   1149  HE3 TRP A  75      -5.478  11.188  -5.888  1.00 93.75           H  
ATOM   1150  NE1 TRP A  75      -6.304  15.207  -4.419  1.00 93.75           N  
ATOM   1151  HE1 TRP A  75      -6.745  16.095  -4.226  1.00 93.75           H  
ATOM   1152  CH2 TRP A  75      -7.864  13.252  -7.219  1.00 93.75           C  
ATOM   1153  HH2 TRP A  75      -8.638  13.251  -7.972  1.00 93.75           H  
ATOM   1154  CZ2 TRP A  75      -7.690  14.367  -6.385  1.00 93.75           C  
ATOM   1155  HZ2 TRP A  75      -8.330  15.231  -6.483  1.00 93.75           H  
ATOM   1156  CZ3 TRP A  75      -7.061  12.115  -7.029  1.00 93.75           C  
ATOM   1157  HZ3 TRP A  75      -7.230  11.238  -7.635  1.00 93.75           H  
ATOM   1158  N   ASN A  76      -1.084  10.943  -4.037  1.00 94.57           N  
ATOM   1159  H   ASN A  76      -1.482  10.837  -4.959  1.00 94.57           H  
ATOM   1160  CA  ASN A  76      -0.093   9.962  -3.612  1.00 94.57           C  
ATOM   1161  HA  ASN A  76      -0.088   9.904  -2.523  1.00 94.57           H  
ATOM   1162  C   ASN A  76       1.329  10.364  -4.027  1.00 94.57           C  
ATOM   1163  CB  ASN A  76      -0.494   8.585  -4.166  1.00 94.57           C  
ATOM   1164  HB2 ASN A  76      -0.637   8.654  -5.244  1.00 94.57           H  
ATOM   1165  HB3 ASN A  76       0.311   7.872  -3.991  1.00 94.57           H  
ATOM   1166  O   ASN A  76       2.266   9.640  -3.712  1.00 94.57           O  
ATOM   1167  CG  ASN A  76      -1.754   8.025  -3.530  1.00 94.57           C  
ATOM   1168  ND2 ASN A  76      -2.245   6.925  -4.045  1.00 94.57           N  
ATOM   1169 HD21 ASN A  76      -3.038   6.525  -3.564  1.00 94.57           H  
ATOM   1170 HD22 ASN A  76      -1.691   6.382  -4.691  1.00 94.57           H  
ATOM   1171  OD1 ASN A  76      -2.326   8.562  -2.595  1.00 94.57           O  
ATOM   1172  N   MET A  77       1.492  11.492  -4.736  1.00 95.67           N  
ATOM   1173  H   MET A  77       0.677  12.060  -4.914  1.00 95.67           H  
ATOM   1174  CA  MET A  77       2.770  11.991  -5.264  1.00 95.67           C  
ATOM   1175  HA  MET A  77       2.535  12.835  -5.913  1.00 95.67           H  
ATOM   1176  C   MET A  77       3.508  10.985  -6.166  1.00 95.67           C  
ATOM   1177  CB  MET A  77       3.642  12.538  -4.117  1.00 95.67           C  
ATOM   1178  HB2 MET A  77       4.587  12.901  -4.518  1.00 95.67           H  
ATOM   1179  HB3 MET A  77       3.859  11.738  -3.408  1.00 95.67           H  
ATOM   1180  O   MET A  77       4.710  11.095  -6.376  1.00 95.67           O  
ATOM   1181  CG  MET A  77       2.962  13.700  -3.381  1.00 95.67           C  
ATOM   1182  HG2 MET A  77       1.980  13.389  -3.024  1.00 95.67           H  
ATOM   1183  HG3 MET A  77       2.817  14.511  -4.094  1.00 95.67           H  
ATOM   1184  SD  MET A  77       3.898  14.353  -1.970  1.00 95.67           S  
ATOM   1185  CE  MET A  77       3.467  13.134  -0.699  1.00 95.67           C  
ATOM   1186  HE1 MET A  77       3.956  13.399   0.239  1.00 95.67           H  
ATOM   1187  HE2 MET A  77       2.387  13.119  -0.554  1.00 95.67           H  
ATOM   1188  HE3 MET A  77       3.806  12.145  -1.008  1.00 95.67           H  
ATOM   1189  N   ASN A  78       2.791  10.009  -6.729  1.00 96.76           N  
ATOM   1190  H   ASN A  78       1.797   9.989  -6.550  1.00 96.76           H  
ATOM   1191  CA  ASN A  78       3.358   8.902  -7.504  1.00 96.76           C  
ATOM   1192  HA  ASN A  78       4.445   8.954  -7.438  1.00 96.76           H  
ATOM   1193  C   ASN A  78       3.026   8.980  -9.006  1.00 96.76           C  
ATOM   1194  CB  ASN A  78       2.932   7.578  -6.852  1.00 96.76           C  
ATOM   1195  HB2 ASN A  78       3.132   7.608  -5.781  1.00 96.76           H  
ATOM   1196  HB3 ASN A  78       3.531   6.773  -7.279  1.00 96.76           H  
ATOM   1197  O   ASN A  78       3.198   8.008  -9.736  1.00 96.76           O  
ATOM   1198  CG  ASN A  78       1.472   7.225  -7.063  1.00 96.76           C  
ATOM   1199  ND2 ASN A  78       1.082   6.061  -6.623  1.00 96.76           N  
ATOM   1200 HD21 ASN A  78       0.163   5.709  -6.850  1.00 96.76           H  
ATOM   1201 HD22 ASN A  78       1.692   5.545  -6.005  1.00 96.76           H  
ATOM   1202  OD1 ASN A  78       0.670   7.972  -7.607  1.00 96.76           O  
ATOM   1203  N   ASN A  79       2.526  10.127  -9.473  1.00 97.33           N  
ATOM   1204  H   ASN A  79       2.397  10.888  -8.821  1.00 97.33           H  
ATOM   1205  CA  ASN A  79       2.139  10.360 -10.864  1.00 97.33           C  
ATOM   1206  HA  ASN A  79       2.091   9.399 -11.375  1.00 97.33           H  
ATOM   1207  C   ASN A  79       3.164  11.187 -11.649  1.00 97.33           C  
ATOM   1208  CB  ASN A  79       0.735  10.983 -10.900  1.00 97.33           C  
ATOM   1209  HB2 ASN A  79       0.076  10.455 -10.211  1.00 97.33           H  
ATOM   1210  HB3 ASN A  79       0.333  10.869 -11.907  1.00 97.33           H  
ATOM   1211  O   ASN A  79       2.812  11.781 -12.664  1.00 97.33           O  
ATOM   1212  CG  ASN A  79       0.748  12.459 -10.543  1.00 97.33           C  
ATOM   1213  ND2 ASN A  79       0.022  13.269 -11.275  1.00 97.33           N  
ATOM   1214 HD21 ASN A  79       0.142  14.254 -11.084  1.00 97.33           H  
ATOM   1215 HD22 ASN A  79      -0.349  12.928 -12.150  1.00 97.33           H  
ATOM   1216  OD1 ASN A  79       1.399  12.895  -9.610  1.00 97.33           O  
ATOM   1217  N   ILE A  80       4.404  11.276 -11.182  1.00 96.90           N  
ATOM   1218  H   ILE A  80       4.659  10.744 -10.362  1.00 96.90           H  
ATOM   1219  CA  ILE A  80       5.444  12.099 -11.797  1.00 96.90           C  
ATOM   1220  HA  ILE A  80       5.110  12.382 -12.795  1.00 96.90           H  
ATOM   1221  C   ILE A  80       6.725  11.295 -11.983  1.00 96.90           C  
ATOM   1222  CB  ILE A  80       5.630  13.412 -11.007  1.00 96.90           C  
ATOM   1223  HB  ILE A  80       4.653  13.894 -10.980  1.00 96.90           H  
ATOM   1224  O   ILE A  80       7.096  10.487 -11.136  1.00 96.90           O  
ATOM   1225  CG1 ILE A  80       6.601  14.380 -11.721  1.00 96.90           C  
ATOM   1226 HG12 ILE A  80       6.277  14.516 -12.753  1.00 96.90           H  
ATOM   1227 HG13 ILE A  80       7.604  13.954 -11.731  1.00 96.90           H  
ATOM   1228  CG2 ILE A  80       6.063  13.181  -9.551  1.00 96.90           C  
ATOM   1229 HG21 ILE A  80       5.653  12.261  -9.135  1.00 96.90           H  
ATOM   1230 HG22 ILE A  80       7.151  13.164  -9.475  1.00 96.90           H  
ATOM   1231 HG23 ILE A  80       5.697  14.012  -8.947  1.00 96.90           H  
ATOM   1232  CD1 ILE A  80       6.676  15.760 -11.054  1.00 96.90           C  
ATOM   1233 HD11 ILE A  80       7.415  16.375 -11.568  1.00 96.90           H  
ATOM   1234 HD12 ILE A  80       6.994  15.670 -10.016  1.00 96.90           H  
ATOM   1235 HD13 ILE A  80       5.703  16.249 -11.097  1.00 96.90           H  
ATOM   1236  N   PHE A  81       7.398  11.529 -13.104  1.00 96.84           N  
ATOM   1237  H   PHE A  81       6.999  12.174 -13.771  1.00 96.84           H  
ATOM   1238  CA  PHE A  81       8.762  11.083 -13.371  1.00 96.84           C  
ATOM   1239  HA  PHE A  81       9.277  10.922 -12.423  1.00 96.84           H  
ATOM   1240  C   PHE A  81       9.519  12.183 -14.121  1.00 96.84           C  
ATOM   1241  CB  PHE A  81       8.749   9.756 -14.143  1.00 96.84           C  
ATOM   1242  HB2 PHE A  81       8.160   9.028 -13.585  1.00 96.84           H  
ATOM   1243  HB3 PHE A  81       9.771   9.377 -14.176  1.00 96.84           H  
ATOM   1244  O   PHE A  81       8.900  13.103 -14.651  1.00 96.84           O  
ATOM   1245  CG  PHE A  81       8.224   9.830 -15.565  1.00 96.84           C  
ATOM   1246  CD1 PHE A  81       6.843   9.739 -15.825  1.00 96.84           C  
ATOM   1247  HD1 PHE A  81       6.148   9.632 -15.006  1.00 96.84           H  
ATOM   1248  CD2 PHE A  81       9.125   9.978 -16.637  1.00 96.84           C  
ATOM   1249  HD2 PHE A  81      10.184  10.073 -16.448  1.00 96.84           H  
ATOM   1250  CE1 PHE A  81       6.370   9.778 -17.150  1.00 96.84           C  
ATOM   1251  HE1 PHE A  81       5.310   9.703 -17.341  1.00 96.84           H  
ATOM   1252  CE2 PHE A  81       8.652  10.016 -17.959  1.00 96.84           C  
ATOM   1253  HE2 PHE A  81       9.344  10.151 -18.777  1.00 96.84           H  
ATOM   1254  CZ  PHE A  81       7.276   9.903 -18.219  1.00 96.84           C  
ATOM   1255  HZ  PHE A  81       6.922   9.932 -19.239  1.00 96.84           H  
ATOM   1256  N   PHE A  82      10.847  12.099 -14.184  1.00 96.79           N  
ATOM   1257  H   PHE A  82      11.307  11.321 -13.734  1.00 96.79           H  
ATOM   1258  CA  PHE A  82      11.659  13.010 -14.998  1.00 96.79           C  
ATOM   1259  HA  PHE A  82      11.002  13.703 -15.524  1.00 96.79           H  
ATOM   1260  C   PHE A  82      12.417  12.231 -16.066  1.00 96.79           C  
ATOM   1261  CB  PHE A  82      12.613  13.860 -14.147  1.00 96.79           C  
ATOM   1262  HB2 PHE A  82      13.423  13.241 -13.761  1.00 96.79           H  
ATOM   1263  HB3 PHE A  82      13.085  14.588 -14.806  1.00 96.79           H  
ATOM   1264  O   PHE A  82      12.748  11.062 -15.866  1.00 96.79           O  
ATOM   1265  CG  PHE A  82      11.977  14.601 -12.990  1.00 96.79           C  
ATOM   1266  CD1 PHE A  82      11.736  15.980 -13.111  1.00 96.79           C  
ATOM   1267  HD1 PHE A  82      12.000  16.499 -14.021  1.00 96.79           H  
ATOM   1268  CD2 PHE A  82      11.641  13.933 -11.793  1.00 96.79           C  
ATOM   1269  HD2 PHE A  82      11.837  12.877 -11.683  1.00 96.79           H  
ATOM   1270  CE1 PHE A  82      11.141  16.689 -12.055  1.00 96.79           C  
ATOM   1271  HE1 PHE A  82      10.955  17.749 -12.151  1.00 96.79           H  
ATOM   1272  CE2 PHE A  82      11.029  14.643 -10.744  1.00 96.79           C  
ATOM   1273  HE2 PHE A  82      10.756  14.141  -9.828  1.00 96.79           H  
ATOM   1274  CZ  PHE A  82      10.773  16.017 -10.879  1.00 96.79           C  
ATOM   1275  HZ  PHE A  82      10.291  16.555 -10.076  1.00 96.79           H  
ATOM   1276  N   TYR A  83      12.714  12.877 -17.189  1.00 95.60           N  
ATOM   1277  H   TYR A  83      12.406  13.831 -17.306  1.00 95.60           H  
ATOM   1278  CA  TYR A  83      13.400  12.235 -18.305  1.00 95.60           C  
ATOM   1279  HA  TYR A  83      13.871  11.315 -17.956  1.00 95.60           H  
ATOM   1280  C   TYR A  83      14.518  13.109 -18.881  1.00 95.60           C  
ATOM   1281  CB  TYR A  83      12.363  11.838 -19.355  1.00 95.60           C  
ATOM   1282  HB2 TYR A  83      11.800  12.725 -19.647  1.00 95.60           H  
ATOM   1283  HB3 TYR A  83      11.662  11.134 -18.907  1.00 95.60           H  
ATOM   1284  O   TYR A  83      14.325  14.291 -19.186  1.00 95.60           O  
ATOM   1285  CG  TYR A  83      12.957  11.193 -20.586  1.00 95.60           C  
ATOM   1286  CD1 TYR A  83      12.780  11.803 -21.840  1.00 95.60           C  
ATOM   1287  HD1 TYR A  83      12.239  12.735 -21.920  1.00 95.60           H  
ATOM   1288  CD2 TYR A  83      13.686   9.991 -20.482  1.00 95.60           C  
ATOM   1289  HD2 TYR A  83      13.865   9.537 -19.518  1.00 95.60           H  
ATOM   1290  CE1 TYR A  83      13.281  11.188 -22.998  1.00 95.60           C  
ATOM   1291  HE1 TYR A  83      13.117  11.642 -23.965  1.00 95.60           H  
ATOM   1292  CE2 TYR A  83      14.187   9.371 -21.640  1.00 95.60           C  
ATOM   1293  HE2 TYR A  83      14.729   8.439 -21.572  1.00 95.60           H  
ATOM   1294  OH  TYR A  83      14.401   9.365 -24.031  1.00 95.60           O  
ATOM   1295  HH  TYR A  83      14.086   9.870 -24.785  1.00 95.60           H  
ATOM   1296  CZ  TYR A  83      13.972   9.965 -22.898  1.00 95.60           C  
ATOM   1297  N   GLY A  84      15.690  12.493 -19.033  1.00 91.75           N  
ATOM   1298  H   GLY A  84      15.762  11.529 -18.739  1.00 91.75           H  
ATOM   1299  CA  GLY A  84      16.899  13.102 -19.566  1.00 91.75           C  
ATOM   1300  HA2 GLY A  84      16.661  13.669 -20.466  1.00 91.75           H  
ATOM   1301  HA3 GLY A  84      17.575  12.293 -19.844  1.00 91.75           H  
ATOM   1302  C   GLY A  84      17.654  13.999 -18.584  1.00 91.75           C  
ATOM   1303  O   GLY A  84      17.350  14.083 -17.394  1.00 91.75           O  
ATOM   1304  N   LYS A  85      18.687  14.678 -19.091  1.00 78.15           N  
ATOM   1305  H   LYS A  85      18.918  14.470 -20.052  1.00 78.15           H  
ATOM   1306  CA  LYS A  85      19.666  15.421 -18.268  1.00 78.15           C  
ATOM   1307  HA  LYS A  85      19.959  14.778 -17.438  1.00 78.15           H  
ATOM   1308  C   LYS A  85      19.133  16.701 -17.607  1.00 78.15           C  
ATOM   1309  CB  LYS A  85      20.915  15.720 -19.112  1.00 78.15           C  
ATOM   1310  HB2 LYS A  85      21.612  16.312 -18.517  1.00 78.15           H  
ATOM   1311  HB3 LYS A  85      20.631  16.298 -19.991  1.00 78.15           H  
ATOM   1312  O   LYS A  85      19.782  17.235 -16.710  1.00 78.15           O  
ATOM   1313  CG  LYS A  85      21.617  14.425 -19.544  1.00 78.15           C  
ATOM   1314  HG2 LYS A  85      21.878  13.848 -18.656  1.00 78.15           H  
ATOM   1315  HG3 LYS A  85      20.943  13.830 -20.160  1.00 78.15           H  
ATOM   1316  CD  LYS A  85      22.887  14.710 -20.348  1.00 78.15           C  
ATOM   1317  HD2 LYS A  85      22.628  15.287 -21.236  1.00 78.15           H  
ATOM   1318  HD3 LYS A  85      23.593  15.270 -19.734  1.00 78.15           H  
ATOM   1319  CE  LYS A  85      23.488  13.363 -20.755  1.00 78.15           C  
ATOM   1320  HE2 LYS A  85      23.714  12.794 -19.853  1.00 78.15           H  
ATOM   1321  HE3 LYS A  85      22.729  12.801 -21.300  1.00 78.15           H  
ATOM   1322  NZ  LYS A  85      24.704  13.524 -21.586  1.00 78.15           N  
ATOM   1323  HZ1 LYS A  85      25.418  14.027 -21.079  1.00 78.15           H  
ATOM   1324  HZ2 LYS A  85      24.474  14.017 -22.437  1.00 78.15           H  
ATOM   1325  HZ3 LYS A  85      25.056  12.612 -21.837  1.00 78.15           H  
ATOM   1326  N   GLY A  86      17.985  17.214 -18.047  1.00 73.75           N  
ATOM   1327  H   GLY A  86      17.451  16.664 -18.704  1.00 73.75           H  
ATOM   1328  CA  GLY A  86      17.379  18.424 -17.490  1.00 73.75           C  
ATOM   1329  HA2 GLY A  86      16.631  18.806 -18.185  1.00 73.75           H  
ATOM   1330  HA3 GLY A  86      18.146  19.188 -17.358  1.00 73.75           H  
ATOM   1331  C   GLY A  86      16.690  18.158 -16.151  1.00 73.75           C  
ATOM   1332  O   GLY A  86      15.814  17.303 -16.059  1.00 73.75           O  
ATOM   1333  N   THR A  87      17.019  18.931 -15.115  1.00 69.17           N  
ATOM   1334  H   THR A  87      17.740  19.631 -15.220  1.00 69.17           H  
ATOM   1335  CA  THR A  87      16.390  18.812 -13.784  1.00 69.17           C  
ATOM   1336  HA  THR A  87      16.396  17.760 -13.497  1.00 69.17           H  
ATOM   1337  C   THR A  87      14.925  19.261 -13.744  1.00 69.17           C  
ATOM   1338  CB  THR A  87      17.183  19.600 -12.731  1.00 69.17           C  
ATOM   1339  HB  THR A  87      16.608  19.658 -11.807  1.00 69.17           H  
ATOM   1340  O   THR A  87      14.232  18.942 -12.776  1.00 69.17           O  
ATOM   1341  CG2 THR A  87      18.532  18.947 -12.430  1.00 69.17           C  
ATOM   1342 HG21 THR A  87      18.378  17.936 -12.055  1.00 69.17           H  
ATOM   1343 HG22 THR A  87      19.057  19.527 -11.671  1.00 69.17           H  
ATOM   1344 HG23 THR A  87      19.143  18.905 -13.332  1.00 69.17           H  
ATOM   1345  OG1 THR A  87      17.441  20.900 -13.210  1.00 69.17           O  
ATOM   1346  HG1 THR A  87      17.577  21.482 -12.459  1.00 69.17           H  
ATOM   1347  N   SER A  88      14.451  19.959 -14.783  1.00 70.83           N  
ATOM   1348  H   SER A  88      15.120  20.232 -15.489  1.00 70.83           H  
ATOM   1349  CA  SER A  88      13.114  20.570 -14.856  1.00 70.83           C  
ATOM   1350  HA  SER A  88      12.653  20.512 -13.870  1.00 70.83           H  
ATOM   1351  C   SER A  88      12.143  19.873 -15.820  1.00 70.83           C  
ATOM   1352  CB  SER A  88      13.229  22.061 -15.201  1.00 70.83           C  
ATOM   1353  HB2 SER A  88      12.246  22.526 -15.118  1.00 70.83           H  
ATOM   1354  HB3 SER A  88      13.590  22.175 -16.223  1.00 70.83           H  
ATOM   1355  O   SER A  88      11.026  20.350 -16.005  1.00 70.83           O  
ATOM   1356  OG  SER A  88      14.125  22.698 -14.308  1.00 70.83           O  
ATOM   1357  HG  SER A  88      13.994  23.648 -14.352  1.00 70.83           H  
ATOM   1358  N   ASN A  89      12.524  18.742 -16.424  1.00 84.12           N  
ATOM   1359  H   ASN A  89      13.439  18.367 -16.217  1.00 84.12           H  
ATOM   1360  CA  ASN A  89      11.685  18.017 -17.388  1.00 84.12           C  
ATOM   1361  HA  ASN A  89      11.048  18.730 -17.913  1.00 84.12           H  
ATOM   1362  C   ASN A  89      10.742  17.031 -16.683  1.00 84.12           C  
ATOM   1363  CB  ASN A  89      12.576  17.336 -18.438  1.00 84.12           C  
ATOM   1364  HB2 ASN A  89      11.961  16.684 -19.059  1.00 84.12           H  
ATOM   1365  HB3 ASN A  89      13.318  16.713 -17.939  1.00 84.12           H  
ATOM   1366  O   ASN A  89      10.892  15.815 -16.805  1.00 84.12           O  
ATOM   1367  CG  ASN A  89      13.282  18.299 -19.369  1.00 84.12           C  
ATOM   1368  ND2 ASN A  89      14.205  17.785 -20.144  1.00 84.12           N  
ATOM   1369 HD21 ASN A  89      14.356  16.787 -20.122  1.00 84.12           H  
ATOM   1370 HD22 ASN A  89      14.610  18.398 -20.838  1.00 84.12           H  
ATOM   1371  OD1 ASN A  89      13.032  19.492 -19.422  1.00 84.12           O  
ATOM   1372  N   ALA A  90       9.804  17.558 -15.896  1.00 93.52           N  
ATOM   1373  H   ALA A  90       9.741  18.565 -15.837  1.00 93.52           H  
ATOM   1374  CA  ALA A  90       8.790  16.756 -15.222  1.00 93.52           C  
ATOM   1375  HA  ALA A  90       9.268  15.893 -14.760  1.00 93.52           H  
ATOM   1376  C   ALA A  90       7.729  16.247 -16.211  1.00 93.52           C  
ATOM   1377  CB  ALA A  90       8.147  17.593 -14.113  1.00 93.52           C  
ATOM   1378  HB1 ALA A  90       7.321  17.033 -13.676  1.00 93.52           H  
ATOM   1379  HB2 ALA A  90       7.751  18.520 -14.529  1.00 93.52           H  
ATOM   1380  HB3 ALA A  90       8.880  17.827 -13.341  1.00 93.52           H  
ATOM   1381  O   ALA A  90       7.083  17.026 -16.912  1.00 93.52           O  
ATOM   1382  N   CYS A  91       7.495  14.940 -16.208  1.00 95.85           N  
ATOM   1383  H   CYS A  91       8.082  14.353 -15.632  1.00 95.85           H  
ATOM   1384  CA  CYS A  91       6.422  14.277 -16.933  1.00 95.85           C  
ATOM   1385  HA  CYS A  91       5.989  14.959 -17.665  1.00 95.85           H  
ATOM   1386  C   CYS A  91       5.336  13.852 -15.942  1.00 95.85           C  
ATOM   1387  CB  CYS A  91       7.002  13.075 -17.679  1.00 95.85           C  
ATOM   1388  HB2 CYS A  91       7.504  12.425 -16.961  1.00 95.85           H  
ATOM   1389  HB3 CYS A  91       6.201  12.510 -18.155  1.00 95.85           H  
ATOM   1390  O   CYS A  91       5.581  13.039 -15.051  1.00 95.85           O  
ATOM   1391  SG  CYS A  91       8.201  13.604 -18.935  1.00 95.85           S  
ATOM   1392  HG  CYS A  91       7.369  14.296 -19.718  1.00 95.85           H  
ATOM   1393  N   VAL A  92       4.128  14.398 -16.100  1.00 97.12           N  
ATOM   1394  H   VAL A  92       3.996  15.065 -16.847  1.00 97.12           H  
ATOM   1395  CA  VAL A  92       3.008  14.167 -15.178  1.00 97.12           C  
ATOM   1396  HA  VAL A  92       3.392  13.705 -14.268  1.00 97.12           H  
ATOM   1397  C   VAL A  92       2.001  13.197 -15.798  1.00 97.12           C  
ATOM   1398  CB  VAL A  92       2.352  15.492 -14.744  1.00 97.12           C  
ATOM   1399  HB  VAL A  92       1.888  15.970 -15.607  1.00 97.12           H  
ATOM   1400  O   VAL A  92       1.306  13.520 -16.762  1.00 97.12           O  
ATOM   1401  CG1 VAL A  92       1.281  15.244 -13.676  1.00 97.12           C  
ATOM   1402 HG11 VAL A  92       1.736  14.756 -12.815  1.00 97.12           H  
ATOM   1403 HG12 VAL A  92       0.487  14.613 -14.076  1.00 97.12           H  
ATOM   1404 HG13 VAL A  92       0.844  16.192 -13.363  1.00 97.12           H  
ATOM   1405  CG2 VAL A  92       3.384  16.459 -14.145  1.00 97.12           C  
ATOM   1406 HG21 VAL A  92       3.899  15.987 -13.309  1.00 97.12           H  
ATOM   1407 HG22 VAL A  92       4.118  16.750 -14.896  1.00 97.12           H  
ATOM   1408 HG23 VAL A  92       2.887  17.364 -13.793  1.00 97.12           H  
ATOM   1409  N   MET A  93       1.916  12.000 -15.228  1.00 97.90           N  
ATOM   1410  H   MET A  93       2.495  11.842 -14.415  1.00 97.90           H  
ATOM   1411  CA  MET A  93       0.929  10.974 -15.548  1.00 97.90           C  
ATOM   1412  HA  MET A  93       0.894  10.821 -16.627  1.00 97.90           H  
ATOM   1413  C   MET A  93      -0.472  11.395 -15.111  1.00 97.90           C  
ATOM   1414  CB  MET A  93       1.312   9.637 -14.905  1.00 97.90           C  
ATOM   1415  HB2 MET A  93       0.528   8.913 -15.127  1.00 97.90           H  
ATOM   1416  HB3 MET A  93       1.364   9.757 -13.823  1.00 97.90           H  
ATOM   1417  O   MET A  93      -0.672  12.019 -14.062  1.00 97.90           O  
ATOM   1418  CG  MET A  93       2.654   9.089 -15.408  1.00 97.90           C  
ATOM   1419  HG2 MET A  93       3.433   9.826 -15.211  1.00 97.90           H  
ATOM   1420  HG3 MET A  93       2.600   8.925 -16.484  1.00 97.90           H  
ATOM   1421  SD  MET A  93       3.138   7.543 -14.598  1.00 97.90           S  
ATOM   1422  CE  MET A  93       1.963   6.381 -15.347  1.00 97.90           C  
ATOM   1423  HE1 MET A  93       0.956   6.799 -15.358  1.00 97.90           H  
ATOM   1424  HE2 MET A  93       1.940   5.462 -14.762  1.00 97.90           H  
ATOM   1425  HE3 MET A  93       2.277   6.154 -16.366  1.00 97.90           H  
ATOM   1426  N   ARG A  94      -1.472  11.006 -15.909  1.00 97.26           N  
ATOM   1427  H   ARG A  94      -1.244  10.500 -16.753  1.00 97.26           H  
ATOM   1428  CA  ARG A  94      -2.881  11.223 -15.566  1.00 97.26           C  
ATOM   1429  HA  ARG A  94      -3.029  12.284 -15.368  1.00 97.26           H  
ATOM   1430  C   ARG A  94      -3.240  10.459 -14.296  1.00 97.26           C  
ATOM   1431  CB  ARG A  94      -3.783  10.791 -16.728  1.00 97.26           C  
ATOM   1432  HB2 ARG A  94      -4.819  10.780 -16.391  1.00 97.26           H  
ATOM   1433  HB3 ARG A  94      -3.512   9.781 -17.036  1.00 97.26           H  
ATOM   1434  O   ARG A  94      -2.943   9.271 -14.187  1.00 97.26           O  
ATOM   1435  CG  ARG A  94      -3.665  11.758 -17.915  1.00 97.26           C  
ATOM   1436  HG2 ARG A  94      -2.624  11.859 -18.224  1.00 97.26           H  
ATOM   1437  HG3 ARG A  94      -4.023  12.740 -17.604  1.00 97.26           H  
ATOM   1438  CD  ARG A  94      -4.503  11.283 -19.105  1.00 97.26           C  
ATOM   1439  HD2 ARG A  94      -5.523  11.107 -18.764  1.00 97.26           H  
ATOM   1440  HD3 ARG A  94      -4.516  12.075 -19.853  1.00 97.26           H  
ATOM   1441  NE  ARG A  94      -3.945  10.062 -19.711  1.00 97.26           N  
ATOM   1442  HE  ARG A  94      -2.988   9.836 -19.480  1.00 97.26           H  
ATOM   1443  NH1 ARG A  94      -5.749   9.500 -21.012  1.00 97.26           N  
ATOM   1444 HH11 ARG A  94      -6.229  10.321 -20.673  1.00 97.26           H  
ATOM   1445 HH12 ARG A  94      -6.174   8.881 -21.688  1.00 97.26           H  
ATOM   1446  NH2 ARG A  94      -3.926   8.207 -21.018  1.00 97.26           N  
ATOM   1447 HH21 ARG A  94      -4.356   7.545 -21.647  1.00 97.26           H  
ATOM   1448 HH22 ARG A  94      -2.955   8.085 -20.768  1.00 97.26           H  
ATOM   1449  CZ  ARG A  94      -4.543   9.260 -20.572  1.00 97.26           C  
ATOM   1450  N   THR A  95      -3.937  11.128 -13.382  1.00 97.02           N  
ATOM   1451  H   THR A  95      -4.080  12.119 -13.514  1.00 97.02           H  
ATOM   1452  CA  THR A  95      -4.527  10.492 -12.201  1.00 97.02           C  
ATOM   1453  HA  THR A  95      -3.747   9.948 -11.669  1.00 97.02           H  
ATOM   1454  C   THR A  95      -5.619   9.516 -12.632  1.00 97.02           C  
ATOM   1455  CB  THR A  95      -5.106  11.552 -11.261  1.00 97.02           C  
ATOM   1456  HB  THR A  95      -5.786  12.198 -11.815  1.00 97.02           H  
ATOM   1457  O   THR A  95      -6.638   9.935 -13.183  1.00 97.02           O  
ATOM   1458  CG2 THR A  95      -5.857  10.940 -10.088  1.00 97.02           C  
ATOM   1459 HG21 THR A  95      -5.965  11.708  -9.322  1.00 97.02           H  
ATOM   1460 HG22 THR A  95      -5.313  10.083  -9.692  1.00 97.02           H  
ATOM   1461 HG23 THR A  95      -6.846  10.621 -10.416  1.00 97.02           H  
ATOM   1462  OG1 THR A  95      -4.071  12.347 -10.720  1.00 97.02           O  
ATOM   1463  HG1 THR A  95      -4.392  13.251 -10.682  1.00 97.02           H  
ATOM   1464  N   ALA A  96      -5.407   8.220 -12.410  1.00 95.54           N  
ATOM   1465  H   ALA A  96      -4.582   7.940 -11.900  1.00 95.54           H  
ATOM   1466  CA  ALA A  96      -6.332   7.173 -12.829  1.00 95.54           C  
ATOM   1467  HA  ALA A  96      -7.349   7.488 -12.595  1.00 95.54           H  
ATOM   1468  C   ALA A  96      -6.062   5.851 -12.097  1.00 95.54           C  
ATOM   1469  CB  ALA A  96      -6.221   6.984 -14.355  1.00 95.54           C  
ATOM   1470  HB1 ALA A  96      -6.937   6.237 -14.699  1.00 95.54           H  
ATOM   1471  HB2 ALA A  96      -5.216   6.654 -14.618  1.00 95.54           H  
ATOM   1472  HB3 ALA A  96      -6.429   7.922 -14.869  1.00 95.54           H  
ATOM   1473  O   ALA A  96      -5.066   5.684 -11.395  1.00 95.54           O  
ATOM   1474  N   HIS A  97      -6.965   4.895 -12.308  1.00 94.92           N  
ATOM   1475  H   HIS A  97      -7.763   5.125 -12.882  1.00 94.92           H  
ATOM   1476  CA  HIS A  97      -6.713   3.486 -12.037  1.00 94.92           C  
ATOM   1477  HA  HIS A  97      -6.064   3.380 -11.167  1.00 94.92           H  
ATOM   1478  C   HIS A  97      -6.040   2.843 -13.257  1.00 94.92           C  
ATOM   1479  CB  HIS A  97      -8.042   2.800 -11.727  1.00 94.92           C  
ATOM   1480  HB2 HIS A  97      -8.510   3.281 -10.868  1.00 94.92           H  
ATOM   1481  HB3 HIS A  97      -8.714   2.942 -12.574  1.00 94.92           H  
ATOM   1482  O   HIS A  97      -6.702   2.656 -14.285  1.00 94.92           O  
ATOM   1483  CG  HIS A  97      -7.881   1.327 -11.455  1.00 94.92           C  
ATOM   1484  CD2 HIS A  97      -7.908   0.319 -12.377  1.00 94.92           C  
ATOM   1485  HD2 HIS A  97      -8.031   0.441 -13.443  1.00 94.92           H  
ATOM   1486  ND1 HIS A  97      -7.619   0.748 -10.238  1.00 94.92           N  
ATOM   1487  HD1 HIS A  97      -7.478   1.247  -9.371  1.00 94.92           H  
ATOM   1488  CE1 HIS A  97      -7.525  -0.580 -10.416  1.00 94.92           C  
ATOM   1489  HE1 HIS A  97      -7.326  -1.300  -9.636  1.00 94.92           H  
ATOM   1490  NE2 HIS A  97      -7.732  -0.894 -11.708  1.00 94.92           N  
ATOM   1491  N   TYR A  98      -4.765   2.496 -13.123  1.00 95.04           N  
ATOM   1492  H   TYR A  98      -4.320   2.694 -12.238  1.00 95.04           H  
ATOM   1493  CA  TYR A  98      -3.977   1.727 -14.084  1.00 95.04           C  
ATOM   1494  HA  TYR A  98      -4.360   1.890 -15.091  1.00 95.04           H  
ATOM   1495  C   TYR A  98      -4.106   0.246 -13.737  1.00 95.04           C  
ATOM   1496  CB  TYR A  98      -2.516   2.195 -14.046  1.00 95.04           C  
ATOM   1497  HB2 TYR A  98      -2.139   2.141 -13.024  1.00 95.04           H  
ATOM   1498  HB3 TYR A  98      -1.920   1.510 -14.649  1.00 95.04           H  
ATOM   1499  O   TYR A  98      -3.722  -0.167 -12.644  1.00 95.04           O  
ATOM   1500  CG  TYR A  98      -2.328   3.604 -14.568  1.00 95.04           C  
ATOM   1501  CD1 TYR A  98      -1.824   3.818 -15.861  1.00 95.04           C  
ATOM   1502  HD1 TYR A  98      -1.534   2.973 -16.467  1.00 95.04           H  
ATOM   1503  CD2 TYR A  98      -2.698   4.707 -13.779  1.00 95.04           C  
ATOM   1504  HD2 TYR A  98      -3.073   4.553 -12.778  1.00 95.04           H  
ATOM   1505  CE1 TYR A  98      -1.696   5.120 -16.374  1.00 95.04           C  
ATOM   1506  HE1 TYR A  98      -1.310   5.273 -17.371  1.00 95.04           H  
ATOM   1507  CE2 TYR A  98      -2.583   6.010 -14.291  1.00 95.04           C  
ATOM   1508  HE2 TYR A  98      -2.888   6.853 -13.689  1.00 95.04           H  
ATOM   1509  OH  TYR A  98      -2.004   7.493 -16.058  1.00 95.04           O  
ATOM   1510  HH  TYR A  98      -2.283   8.112 -15.380  1.00 95.04           H  
ATOM   1511  CZ  TYR A  98      -2.080   6.224 -15.586  1.00 95.04           C  
ATOM   1512  N   ALA A  99      -4.685  -0.539 -14.644  1.00 92.75           N  
ATOM   1513  H   ALA A  99      -4.832  -0.194 -15.581  1.00 92.75           H  
ATOM   1514  CA  ALA A  99      -5.066  -1.926 -14.383  1.00 92.75           C  
ATOM   1515  HA  ALA A  99      -5.420  -2.014 -13.356  1.00 92.75           H  
ATOM   1516  C   ALA A  99      -3.902  -2.910 -14.555  1.00 92.75           C  
ATOM   1517  CB  ALA A  99      -6.214  -2.273 -15.335  1.00 92.75           C  
ATOM   1518  HB1 ALA A  99      -5.870  -2.215 -16.368  1.00 92.75           H  
ATOM   1519  HB2 ALA A  99      -7.037  -1.573 -15.195  1.00 92.75           H  
ATOM   1520  HB3 ALA A  99      -6.554  -3.290 -15.140  1.00 92.75           H  
ATOM   1521  O   ALA A  99      -3.968  -4.037 -14.068  1.00 92.75           O  
ATOM   1522  N   SER A 100      -2.859  -2.506 -15.277  1.00 92.34           N  
ATOM   1523  H   SER A 100      -2.926  -1.610 -15.738  1.00 92.34           H  
ATOM   1524  CA  SER A 100      -1.707  -3.338 -15.596  1.00 92.34           C  
ATOM   1525  HA  SER A 100      -1.591  -4.101 -14.826  1.00 92.34           H  
ATOM   1526  C   SER A 100      -0.417  -2.522 -15.659  1.00 92.34           C  
ATOM   1527  CB  SER A 100      -1.962  -4.041 -16.931  1.00 92.34           C  
ATOM   1528  HB2 SER A 100      -1.180  -4.781 -17.104  1.00 92.34           H  
ATOM   1529  HB3 SER A 100      -2.920  -4.559 -16.890  1.00 92.34           H  
ATOM   1530  O   SER A 100      -0.437  -1.307 -15.867  1.00 92.34           O  
ATOM   1531  OG  SER A 100      -1.967  -3.113 -18.000  1.00 92.34           O  
ATOM   1532  HG  SER A 100      -2.724  -2.531 -17.903  1.00 92.34           H  
ATOM   1533  N   MET A 101       0.722  -3.215 -15.571  1.00 92.80           N  
ATOM   1534  H   MET A 101       0.683  -4.192 -15.317  1.00 92.80           H  
ATOM   1535  CA  MET A 101       2.037  -2.616 -15.822  1.00 92.80           C  
ATOM   1536  HA  MET A 101       2.230  -1.864 -15.057  1.00 92.80           H  
ATOM   1537  C   MET A 101       2.101  -1.934 -17.189  1.00 92.80           C  
ATOM   1538  CB  MET A 101       3.110  -3.716 -15.782  1.00 92.80           C  
ATOM   1539  HB2 MET A 101       3.132  -4.256 -16.729  1.00 92.80           H  
ATOM   1540  HB3 MET A 101       2.866  -4.442 -15.006  1.00 92.80           H  
ATOM   1541  O   MET A 101       2.657  -0.850 -17.332  1.00 92.80           O  
ATOM   1542  CG  MET A 101       4.493  -3.118 -15.518  1.00 92.80           C  
ATOM   1543  HG2 MET A 101       5.244  -3.906 -15.582  1.00 92.80           H  
ATOM   1544  HG3 MET A 101       4.718  -2.369 -16.278  1.00 92.80           H  
ATOM   1545  SD  MET A 101       4.591  -2.350 -13.889  1.00 92.80           S  
ATOM   1546  CE  MET A 101       4.586  -3.857 -12.875  1.00 92.80           C  
ATOM   1547  HE1 MET A 101       5.535  -4.377 -12.998  1.00 92.80           H  
ATOM   1548  HE2 MET A 101       3.778  -4.531 -13.161  1.00 92.80           H  
ATOM   1549  HE3 MET A 101       4.426  -3.615 -11.824  1.00 92.80           H  
ATOM   1550  N   LYS A 102       1.475  -2.557 -18.194  1.00 93.04           N  
ATOM   1551  H   LYS A 102       0.968  -3.403 -17.976  1.00 93.04           H  
ATOM   1552  CA  LYS A 102       1.420  -2.044 -19.562  1.00 93.04           C  
ATOM   1553  HA  LYS A 102       2.438  -1.887 -19.918  1.00 93.04           H  
ATOM   1554  C   LYS A 102       0.725  -0.686 -19.632  1.00 93.04           C  
ATOM   1555  CB  LYS A 102       0.724  -3.084 -20.447  1.00 93.04           C  
ATOM   1556  HB2 LYS A 102      -0.310  -3.199 -20.121  1.00 93.04           H  
ATOM   1557  HB3 LYS A 102       1.232  -4.042 -20.337  1.00 93.04           H  
ATOM   1558  O   LYS A 102       1.148   0.156 -20.418  1.00 93.04           O  
ATOM   1559  CG  LYS A 102       0.746  -2.677 -21.926  1.00 93.04           C  
ATOM   1560  HG2 LYS A 102       0.246  -1.718 -22.054  1.00 93.04           H  
ATOM   1561  HG3 LYS A 102       1.779  -2.587 -22.261  1.00 93.04           H  
ATOM   1562  CD  LYS A 102       0.017  -3.714 -22.781  1.00 93.04           C  
ATOM   1563  HD2 LYS A 102       0.518  -4.678 -22.689  1.00 93.04           H  
ATOM   1564  HD3 LYS A 102      -1.010  -3.804 -22.429  1.00 93.04           H  
ATOM   1565  CE  LYS A 102       0.028  -3.250 -24.238  1.00 93.04           C  
ATOM   1566  HE2 LYS A 102      -0.410  -2.253 -24.287  1.00 93.04           H  
ATOM   1567  HE3 LYS A 102       1.063  -3.171 -24.570  1.00 93.04           H  
ATOM   1568  NZ  LYS A 102      -0.726  -4.189 -25.102  1.00 93.04           N  
ATOM   1569  HZ1 LYS A 102      -0.708  -3.873 -26.061  1.00 93.04           H  
ATOM   1570  HZ2 LYS A 102      -1.686  -4.243 -24.795  1.00 93.04           H  
ATOM   1571  HZ3 LYS A 102      -0.317  -5.112 -25.055  1.00 93.04           H  
ATOM   1572  N   ASP A 103      -0.309  -0.453 -18.824  1.00 94.80           N  
ATOM   1573  H   ASP A 103      -0.614  -1.181 -18.194  1.00 94.80           H  
ATOM   1574  CA  ASP A 103      -0.998   0.841 -18.801  1.00 94.80           C  
ATOM   1575  HA  ASP A 103      -1.294   1.100 -19.818  1.00 94.80           H  
ATOM   1576  C   ASP A 103      -0.062   1.945 -18.290  1.00 94.80           C  
ATOM   1577  CB  ASP A 103      -2.270   0.779 -17.939  1.00 94.80           C  
ATOM   1578  HB2 ASP A 103      -1.992   0.591 -16.902  1.00 94.80           H  
ATOM   1579  HB3 ASP A 103      -2.768   1.747 -17.984  1.00 94.80           H  
ATOM   1580  O   ASP A 103      -0.030   3.037 -18.859  1.00 94.80           O  
ATOM   1581  CG  ASP A 103      -3.272  -0.281 -18.388  1.00 94.80           C  
ATOM   1582  OD1 ASP A 103      -3.437  -0.482 -19.608  1.00 94.80           O  
ATOM   1583  OD2 ASP A 103      -3.852  -0.925 -17.483  1.00 94.80           O  
ATOM   1584  N   ILE A 104       0.727   1.651 -17.246  1.00 96.02           N  
ATOM   1585  H   ILE A 104       0.664   0.722 -16.853  1.00 96.02           H  
ATOM   1586  CA  ILE A 104       1.722   2.575 -16.679  1.00 96.02           C  
ATOM   1587  HA  ILE A 104       1.230   3.517 -16.436  1.00 96.02           H  
ATOM   1588  C   ILE A 104       2.789   2.891 -17.728  1.00 96.02           C  
ATOM   1589  CB  ILE A 104       2.341   1.998 -15.379  1.00 96.02           C  
ATOM   1590  HB  ILE A 104       2.700   0.989 -15.585  1.00 96.02           H  
ATOM   1591  O   ILE A 104       3.014   4.058 -18.048  1.00 96.02           O  
ATOM   1592  CG1 ILE A 104       1.249   1.901 -14.288  1.00 96.02           C  
ATOM   1593 HG12 ILE A 104       0.821   2.887 -14.112  1.00 96.02           H  
ATOM   1594 HG13 ILE A 104       0.457   1.244 -14.647  1.00 96.02           H  
ATOM   1595  CG2 ILE A 104       3.556   2.810 -14.882  1.00 96.02           C  
ATOM   1596 HG21 ILE A 104       4.022   2.309 -14.033  1.00 96.02           H  
ATOM   1597 HG22 ILE A 104       4.324   2.885 -15.652  1.00 96.02           H  
ATOM   1598 HG23 ILE A 104       3.259   3.813 -14.577  1.00 96.02           H  
ATOM   1599  CD1 ILE A 104       1.737   1.332 -12.951  1.00 96.02           C  
ATOM   1600 HD11 ILE A 104       2.298   0.415 -13.126  1.00 96.02           H  
ATOM   1601 HD12 ILE A 104       2.371   2.056 -12.438  1.00 96.02           H  
ATOM   1602 HD13 ILE A 104       0.877   1.115 -12.317  1.00 96.02           H  
ATOM   1603  N   THR A 105       3.411   1.865 -18.315  1.00 95.62           N  
ATOM   1604  H   THR A 105       3.171   0.923 -18.041  1.00 95.62           H  
ATOM   1605  CA  THR A 105       4.510   2.059 -19.272  1.00 95.62           C  
ATOM   1606  HA  THR A 105       5.242   2.726 -18.817  1.00 95.62           H  
ATOM   1607  C   THR A 105       4.048   2.733 -20.565  1.00 95.62           C  
ATOM   1608  CB  THR A 105       5.228   0.742 -19.592  1.00 95.62           C  
ATOM   1609  HB  THR A 105       6.045   0.962 -20.280  1.00 95.62           H  
ATOM   1610  O   THR A 105       4.775   3.562 -21.113  1.00 95.62           O  
ATOM   1611  CG2 THR A 105       5.804   0.076 -18.340  1.00 95.62           C  
ATOM   1612 HG21 THR A 105       6.368  -0.814 -18.617  1.00 95.62           H  
ATOM   1613 HG22 THR A 105       6.467   0.773 -17.826  1.00 95.62           H  
ATOM   1614 HG23 THR A 105       5.013  -0.211 -17.648  1.00 95.62           H  
ATOM   1615  OG1 THR A 105       4.378  -0.193 -20.213  1.00 95.62           O  
ATOM   1616  HG1 THR A 105       4.951  -0.903 -20.513  1.00 95.62           H  
ATOM   1617  N   THR A 106       2.822   2.454 -21.021  1.00 96.30           N  
ATOM   1618  H   THR A 106       2.297   1.739 -20.538  1.00 96.30           H  
ATOM   1619  CA  THR A 106       2.211   3.127 -22.180  1.00 96.30           C  
ATOM   1620  HA  THR A 106       2.894   3.054 -23.027  1.00 96.30           H  
ATOM   1621  C   THR A 106       1.983   4.612 -21.905  1.00 96.30           C  
ATOM   1622  CB  THR A 106       0.880   2.468 -22.580  1.00 96.30           C  
ATOM   1623  HB  THR A 106       0.178   2.537 -21.749  1.00 96.30           H  
ATOM   1624  O   THR A 106       2.272   5.442 -22.765  1.00 96.30           O  
ATOM   1625  CG2 THR A 106       0.243   3.103 -23.817  1.00 96.30           C  
ATOM   1626 HG21 THR A 106       0.958   3.106 -24.640  1.00 96.30           H  
ATOM   1627 HG22 THR A 106      -0.063   4.126 -23.599  1.00 96.30           H  
ATOM   1628 HG23 THR A 106      -0.639   2.531 -24.106  1.00 96.30           H  
ATOM   1629  OG1 THR A 106       1.080   1.108 -22.892  1.00 96.30           O  
ATOM   1630  HG1 THR A 106       1.222   0.680 -22.045  1.00 96.30           H  
ATOM   1631  N   GLU A 107       1.498   4.978 -20.715  1.00 97.45           N  
ATOM   1632  H   GLU A 107       1.275   4.275 -20.024  1.00 97.45           H  
ATOM   1633  CA  GLU A 107       1.322   6.389 -20.357  1.00 97.45           C  
ATOM   1634  HA  GLU A 107       0.769   6.881 -21.158  1.00 97.45           H  
ATOM   1635  C   GLU A 107       2.663   7.121 -20.233  1.00 97.45           C  
ATOM   1636  CB  GLU A 107       0.503   6.506 -19.066  1.00 97.45           C  
ATOM   1637  HB2 GLU A 107       1.027   5.979 -18.269  1.00 97.45           H  
ATOM   1638  HB3 GLU A 107      -0.458   6.018 -19.224  1.00 97.45           H  
ATOM   1639  O   GLU A 107       2.772   8.261 -20.685  1.00 97.45           O  
ATOM   1640  CG  GLU A 107       0.256   7.959 -18.615  1.00 97.45           C  
ATOM   1641  HG2 GLU A 107      -0.113   7.936 -17.590  1.00 97.45           H  
ATOM   1642  HG3 GLU A 107       1.198   8.507 -18.569  1.00 97.45           H  
ATOM   1643  CD  GLU A 107      -0.748   8.738 -19.484  1.00 97.45           C  
ATOM   1644  OE1 GLU A 107      -1.122   9.882 -19.132  1.00 97.45           O  
ATOM   1645  OE2 GLU A 107      -1.222   8.266 -20.544  1.00 97.45           O  
ATOM   1646  N   MET A 108       3.694   6.477 -19.678  1.00 97.49           N  
ATOM   1647  H   MET A 108       3.540   5.557 -19.291  1.00 97.49           H  
ATOM   1648  CA  MET A 108       5.038   7.061 -19.614  1.00 97.49           C  
ATOM   1649  HA  MET A 108       4.980   8.024 -19.107  1.00 97.49           H  
ATOM   1650  C   MET A 108       5.605   7.323 -21.015  1.00 97.49           C  
ATOM   1651  CB  MET A 108       5.982   6.152 -18.820  1.00 97.49           C  
ATOM   1652  HB2 MET A 108       5.979   5.152 -19.254  1.00 97.49           H  
ATOM   1653  HB3 MET A 108       6.991   6.556 -18.897  1.00 97.49           H  
ATOM   1654  O   MET A 108       6.056   8.434 -21.292  1.00 97.49           O  
ATOM   1655  CG  MET A 108       5.619   6.058 -17.335  1.00 97.49           C  
ATOM   1656  HG2 MET A 108       4.589   5.715 -17.236  1.00 97.49           H  
ATOM   1657  HG3 MET A 108       5.685   7.046 -16.881  1.00 97.49           H  
ATOM   1658  SD  MET A 108       6.685   4.917 -16.419  1.00 97.49           S  
ATOM   1659  CE  MET A 108       8.159   5.957 -16.232  1.00 97.49           C  
ATOM   1660  HE1 MET A 108       8.489   6.327 -17.203  1.00 97.49           H  
ATOM   1661  HE2 MET A 108       7.928   6.806 -15.588  1.00 97.49           H  
ATOM   1662  HE3 MET A 108       8.957   5.369 -15.779  1.00 97.49           H  
ATOM   1663  N   ALA A 109       5.503   6.346 -21.923  1.00 96.62           N  
ATOM   1664  H   ALA A 109       5.136   5.451 -21.633  1.00 96.62           H  
ATOM   1665  CA  ALA A 109       5.937   6.488 -23.315  1.00 96.62           C  
ATOM   1666  HA  ALA A 109       6.991   6.766 -23.332  1.00 96.62           H  
ATOM   1667  C   ALA A 109       5.163   7.583 -24.074  1.00 96.62           C  
ATOM   1668  CB  ALA A 109       5.776   5.126 -24.000  1.00 96.62           C  
ATOM   1669  HB1 ALA A 109       6.358   4.375 -23.465  1.00 96.62           H  
ATOM   1670  HB2 ALA A 109       6.147   5.191 -25.023  1.00 96.62           H  
ATOM   1671  HB3 ALA A 109       4.727   4.831 -24.013  1.00 96.62           H  
ATOM   1672  O   ALA A 109       5.712   8.249 -24.947  1.00 96.62           O  
ATOM   1673  N   ARG A 110       3.888   7.810 -23.723  1.00 96.52           N  
ATOM   1674  H   ARG A 110       3.475   7.192 -23.039  1.00 96.52           H  
ATOM   1675  CA  ARG A 110       3.069   8.894 -24.289  1.00 96.52           C  
ATOM   1676  HA  ARG A 110       3.146   8.852 -25.375  1.00 96.52           H  
ATOM   1677  C   ARG A 110       3.562  10.286 -23.871  1.00 96.52           C  
ATOM   1678  CB  ARG A 110       1.608   8.681 -23.858  1.00 96.52           C  
ATOM   1679  HB2 ARG A 110       1.530   8.887 -22.790  1.00 96.52           H  
ATOM   1680  HB3 ARG A 110       1.328   7.641 -24.023  1.00 96.52           H  
ATOM   1681  O   ARG A 110       3.342  11.247 -24.603  1.00 96.52           O  
ATOM   1682  CG  ARG A 110       0.616   9.571 -24.625  1.00 96.52           C  
ATOM   1683  HG2 ARG A 110       0.515   9.182 -25.639  1.00 96.52           H  
ATOM   1684  HG3 ARG A 110       0.988  10.593 -24.700  1.00 96.52           H  
ATOM   1685  CD  ARG A 110      -0.768   9.608 -23.961  1.00 96.52           C  
ATOM   1686  HD2 ARG A 110      -1.453  10.157 -24.606  1.00 96.52           H  
ATOM   1687  HD3 ARG A 110      -1.136   8.585 -23.876  1.00 96.52           H  
ATOM   1688  NE  ARG A 110      -0.755  10.220 -22.616  1.00 96.52           N  
ATOM   1689  HE  ARG A 110      -0.861   9.583 -21.839  1.00 96.52           H  
ATOM   1690  NH1 ARG A 110      -0.328  12.407 -23.204  1.00 96.52           N  
ATOM   1691 HH11 ARG A 110      -0.102  13.350 -22.923  1.00 96.52           H  
ATOM   1692 HH12 ARG A 110      -0.143  12.109 -24.151  1.00 96.52           H  
ATOM   1693  NH2 ARG A 110      -0.619  11.861 -21.058  1.00 96.52           N  
ATOM   1694 HH21 ARG A 110      -0.747  11.155 -20.347  1.00 96.52           H  
ATOM   1695 HH22 ARG A 110      -0.338  12.790 -20.777  1.00 96.52           H  
ATOM   1696  CZ  ARG A 110      -0.567  11.491 -22.304  1.00 96.52           C  
ATOM   1697  N   LEU A 111       4.149  10.417 -22.681  1.00 96.26           N  
ATOM   1698  H   LEU A 111       4.307   9.579 -22.140  1.00 96.26           H  
ATOM   1699  CA  LEU A 111       4.553  11.704 -22.102  1.00 96.26           C  
ATOM   1700  HA  LEU A 111       3.888  12.488 -22.465  1.00 96.26           H  
ATOM   1701  C   LEU A 111       5.962  12.146 -22.497  1.00 96.26           C  
ATOM   1702  CB  LEU A 111       4.444  11.615 -20.575  1.00 96.26           C  
ATOM   1703  HB2 LEU A 111       4.992  12.445 -20.129  1.00 96.26           H  
ATOM   1704  HB3 LEU A 111       4.920  10.691 -20.247  1.00 96.26           H  
ATOM   1705  O   LEU A 111       6.239  13.343 -22.463  1.00 96.26           O  
ATOM   1706  CG  LEU A 111       3.000  11.654 -20.065  1.00 96.26           C  
ATOM   1707  HG  LEU A 111       2.379  10.953 -20.622  1.00 96.26           H  
ATOM   1708  CD1 LEU A 111       2.986  11.249 -18.600  1.00 96.26           C  
ATOM   1709 HD11 LEU A 111       1.954  11.308 -18.253  1.00 96.26           H  
ATOM   1710 HD12 LEU A 111       3.331  10.219 -18.506  1.00 96.26           H  
ATOM   1711 HD13 LEU A 111       3.617  11.912 -18.009  1.00 96.26           H  
ATOM   1712  CD2 LEU A 111       2.387  13.054 -20.182  1.00 96.26           C  
ATOM   1713 HD21 LEU A 111       1.432  13.088 -19.658  1.00 96.26           H  
ATOM   1714 HD22 LEU A 111       2.251  13.317 -21.230  1.00 96.26           H  
ATOM   1715 HD23 LEU A 111       3.052  13.782 -19.716  1.00 96.26           H  
ATOM   1716  N   ALA A 112       6.839  11.209 -22.852  1.00 94.31           N  
ATOM   1717  H   ALA A 112       6.557  10.240 -22.832  1.00 94.31           H  
ATOM   1718  CA  ALA A 112       8.218  11.498 -23.214  1.00 94.31           C  
ATOM   1719  HA  ALA A 112       8.304  12.534 -23.543  1.00 94.31           H  
ATOM   1720  C   ALA A 112       8.677  10.600 -24.365  1.00 94.31           C  
ATOM   1721  CB  ALA A 112       9.087  11.327 -21.968  1.00 94.31           C  
ATOM   1722  HB1 ALA A 112      10.138  11.408 -22.243  1.00 94.31           H  
ATOM   1723  HB2 ALA A 112       8.845  12.102 -21.241  1.00 94.31           H  
ATOM   1724  HB3 ALA A 112       8.901  10.348 -21.524  1.00 94.31           H  
ATOM   1725  O   ALA A 112       8.797   9.381 -24.220  1.00 94.31           O  
ATOM   1726  N   GLU A 113       8.966  11.218 -25.510  1.00 92.46           N  
ATOM   1727  H   GLU A 113       8.873  12.222 -25.570  1.00 92.46           H  
ATOM   1728  CA  GLU A 113       9.496  10.513 -26.673  1.00 92.46           C  
ATOM   1729  HA  GLU A 113       8.800   9.711 -26.921  1.00 92.46           H  
ATOM   1730  C   GLU A 113      10.861   9.887 -26.337  1.00 92.46           C  
ATOM   1731  CB  GLU A 113       9.561  11.466 -27.874  1.00 92.46           C  
ATOM   1732  HB2 GLU A 113       8.588  11.944 -27.986  1.00 92.46           H  
ATOM   1733  HB3 GLU A 113      10.310  12.235 -27.686  1.00 92.46           H  
ATOM   1734  O   GLU A 113      11.790  10.556 -25.881  1.00 92.46           O  
ATOM   1735  CG  GLU A 113       9.896  10.718 -29.173  1.00 92.46           C  
ATOM   1736  HG2 GLU A 113      10.877  10.256 -29.072  1.00 92.46           H  
ATOM   1737  HG3 GLU A 113       9.165   9.921 -29.310  1.00 92.46           H  
ATOM   1738  CD  GLU A 113       9.896  11.620 -30.419  1.00 92.46           C  
ATOM   1739  OE1 GLU A 113      10.132  11.061 -31.513  1.00 92.46           O  
ATOM   1740  OE2 GLU A 113       9.657  12.841 -30.280  1.00 92.46           O  
ATOM   1741  N   GLY A 114      10.972   8.573 -26.535  1.00 93.81           N  
ATOM   1742  H   GLY A 114      10.167   8.077 -26.888  1.00 93.81           H  
ATOM   1743  CA  GLY A 114      12.157   7.796 -26.173  1.00 93.81           C  
ATOM   1744  HA2 GLY A 114      12.298   7.010 -26.915  1.00 93.81           H  
ATOM   1745  HA3 GLY A 114      13.039   8.435 -26.193  1.00 93.81           H  
ATOM   1746  C   GLY A 114      12.091   7.127 -24.800  1.00 93.81           C  
ATOM   1747  O   GLY A 114      13.006   6.378 -24.480  1.00 93.81           O  
ATOM   1748  N   VAL A 115      11.025   7.316 -24.014  1.00 96.16           N  
ATOM   1749  H   VAL A 115      10.312   7.976 -24.293  1.00 96.16           H  
ATOM   1750  CA  VAL A 115      10.761   6.469 -22.841  1.00 96.16           C  
ATOM   1751  HA  VAL A 115      11.715   6.197 -22.390  1.00 96.16           H  
ATOM   1752  C   VAL A 115      10.074   5.185 -23.288  1.00 96.16           C  
ATOM   1753  CB  VAL A 115       9.950   7.204 -21.761  1.00 96.16           C  
ATOM   1754  HB  VAL A 115       9.041   7.626 -22.190  1.00 96.16           H  
ATOM   1755  O   VAL A 115       8.999   5.213 -23.887  1.00 96.16           O  
ATOM   1756  CG1 VAL A 115       9.561   6.277 -20.602  1.00 96.16           C  
ATOM   1757 HG11 VAL A 115       8.832   5.540 -20.937  1.00 96.16           H  
ATOM   1758 HG12 VAL A 115       9.113   6.865 -19.801  1.00 96.16           H  
ATOM   1759 HG13 VAL A 115      10.448   5.772 -20.220  1.00 96.16           H  
ATOM   1760  CG2 VAL A 115      10.810   8.328 -21.178  1.00 96.16           C  
ATOM   1761 HG21 VAL A 115      11.043   9.058 -21.953  1.00 96.16           H  
ATOM   1762 HG22 VAL A 115      10.277   8.831 -20.371  1.00 96.16           H  
ATOM   1763 HG23 VAL A 115      11.742   7.918 -20.790  1.00 96.16           H  
ATOM   1764  N   LYS A 116      10.681   4.040 -22.976  1.00 96.96           N  
ATOM   1765  H   LYS A 116      11.568   4.083 -22.494  1.00 96.96           H  
ATOM   1766  CA  LYS A 116      10.125   2.723 -23.280  1.00 96.96           C  
ATOM   1767  HA  LYS A 116       9.039   2.804 -23.319  1.00 96.96           H  
ATOM   1768  C   LYS A 116      10.501   1.732 -22.192  1.00 96.96           C  
ATOM   1769  CB  LYS A 116      10.630   2.271 -24.657  1.00 96.96           C  
ATOM   1770  HB2 LYS A 116      10.443   3.062 -25.383  1.00 96.96           H  
ATOM   1771  HB3 LYS A 116      11.706   2.105 -24.606  1.00 96.96           H  
ATOM   1772  O   LYS A 116      11.673   1.551 -21.883  1.00 96.96           O  
ATOM   1773  CG  LYS A 116       9.930   0.992 -25.136  1.00 96.96           C  
ATOM   1774  HG2 LYS A 116       8.865   1.184 -25.265  1.00 96.96           H  
ATOM   1775  HG3 LYS A 116      10.065   0.198 -24.401  1.00 96.96           H  
ATOM   1776  CD  LYS A 116      10.541   0.541 -26.463  1.00 96.96           C  
ATOM   1777  HD2 LYS A 116      11.604   0.364 -26.301  1.00 96.96           H  
ATOM   1778  HD3 LYS A 116      10.428   1.323 -27.214  1.00 96.96           H  
ATOM   1779  CE  LYS A 116       9.873  -0.747 -26.945  1.00 96.96           C  
ATOM   1780  HE2 LYS A 116       9.652  -1.363 -26.073  1.00 96.96           H  
ATOM   1781  HE3 LYS A 116       8.939  -0.503 -27.451  1.00 96.96           H  
ATOM   1782  NZ  LYS A 116      10.792  -1.494 -27.827  1.00 96.96           N  
ATOM   1783  HZ1 LYS A 116      10.382  -2.346 -28.182  1.00 96.96           H  
ATOM   1784  HZ2 LYS A 116      11.170  -0.917 -28.565  1.00 96.96           H  
ATOM   1785  HZ3 LYS A 116      11.571  -1.787 -27.254  1.00 96.96           H  
ATOM   1786  N   PHE A 117       9.496   1.051 -21.662  1.00 96.83           N  
ATOM   1787  H   PHE A 117       8.558   1.245 -21.981  1.00 96.83           H  
ATOM   1788  CA  PHE A 117       9.671  -0.050 -20.725  1.00 96.83           C  
ATOM   1789  HA  PHE A 117      10.732  -0.267 -20.600  1.00 96.83           H  
ATOM   1790  C   PHE A 117       8.986  -1.293 -21.285  1.00 96.83           C  
ATOM   1791  CB  PHE A 117       9.104   0.342 -19.361  1.00 96.83           C  
ATOM   1792  HB2 PHE A 117       8.085   0.698 -19.512  1.00 96.83           H  
ATOM   1793  HB3 PHE A 117       9.059  -0.544 -18.727  1.00 96.83           H  
ATOM   1794  O   PHE A 117       7.820  -1.235 -21.688  1.00 96.83           O  
ATOM   1795  CG  PHE A 117       9.879   1.418 -18.634  1.00 96.83           C  
ATOM   1796  CD1 PHE A 117      11.004   1.076 -17.863  1.00 96.83           C  
ATOM   1797  HD1 PHE A 117      11.330   0.048 -17.806  1.00 96.83           H  
ATOM   1798  CD2 PHE A 117       9.472   2.763 -18.721  1.00 96.83           C  
ATOM   1799  HD2 PHE A 117       8.612   3.037 -19.314  1.00 96.83           H  
ATOM   1800  CE1 PHE A 117      11.711   2.071 -17.169  1.00 96.83           C  
ATOM   1801  HE1 PHE A 117      12.570   1.806 -16.570  1.00 96.83           H  
ATOM   1802  CE2 PHE A 117      10.193   3.758 -18.041  1.00 96.83           C  
ATOM   1803  HE2 PHE A 117       9.894   4.793 -18.120  1.00 96.83           H  
ATOM   1804  CZ  PHE A 117      11.308   3.413 -17.259  1.00 96.83           C  
ATOM   1805  HZ  PHE A 117      11.863   4.177 -16.735  1.00 96.83           H  
ATOM   1806  N   THR A 118       9.703  -2.409 -21.315  1.00 94.75           N  
ATOM   1807  H   THR A 118      10.649  -2.391 -20.962  1.00 94.75           H  
ATOM   1808  CA  THR A 118       9.184  -3.718 -21.722  1.00 94.75           C  
ATOM   1809  HA  THR A 118       8.184  -3.591 -22.137  1.00 94.75           H  
ATOM   1810  C   THR A 118       9.031  -4.604 -20.494  1.00 94.75           C  
ATOM   1811  CB  THR A 118      10.050  -4.356 -22.822  1.00 94.75           C  
ATOM   1812  HB  THR A 118       9.706  -5.374 -23.006  1.00 94.75           H  
ATOM   1813  O   THR A 118       9.781  -4.470 -19.537  1.00 94.75           O  
ATOM   1814  CG2 THR A 118       9.913  -3.554 -24.116  1.00 94.75           C  
ATOM   1815 HG21 THR A 118      10.352  -2.564 -23.992  1.00 94.75           H  
ATOM   1816 HG22 THR A 118      10.434  -4.076 -24.919  1.00 94.75           H  
ATOM   1817 HG23 THR A 118       8.861  -3.457 -24.384  1.00 94.75           H  
ATOM   1818  OG1 THR A 118      11.415  -4.381 -22.482  1.00 94.75           O  
ATOM   1819  HG1 THR A 118      11.939  -4.371 -23.286  1.00 94.75           H  
ATOM   1820  N   CYS A 119       8.013  -5.460 -20.479  1.00 92.03           N  
ATOM   1821  H   CYS A 119       7.468  -5.597 -21.318  1.00 92.03           H  
ATOM   1822  CA  CYS A 119       7.758  -6.392 -19.383  1.00 92.03           C  
ATOM   1823  HA  CYS A 119       8.515  -6.284 -18.606  1.00 92.03           H  
ATOM   1824  C   CYS A 119       7.853  -7.809 -19.941  1.00 92.03           C  
ATOM   1825  CB  CYS A 119       6.390  -6.077 -18.764  1.00 92.03           C  
ATOM   1826  HB2 CYS A 119       5.605  -6.307 -19.484  1.00 92.03           H  
ATOM   1827  HB3 CYS A 119       6.355  -5.022 -18.493  1.00 92.03           H  
ATOM   1828  O   CYS A 119       7.258  -8.087 -20.988  1.00 92.03           O  
ATOM   1829  SG  CYS A 119       6.155  -7.075 -17.271  1.00 92.03           S  
ATOM   1830  HG  CYS A 119       4.943  -6.635 -16.921  1.00 92.03           H  
ATOM   1831  N   ASP A 120       8.624  -8.672 -19.289  1.00 90.36           N  
ATOM   1832  H   ASP A 120       9.054  -8.391 -18.420  1.00 90.36           H  
ATOM   1833  CA  ASP A 120       8.720 -10.074 -19.674  1.00 90.36           C  
ATOM   1834  HA  ASP A 120       8.678 -10.118 -20.763  1.00 90.36           H  
ATOM   1835  C   ASP A 120       7.517 -10.895 -19.168  1.00 90.36           C  
ATOM   1836  CB  ASP A 120      10.098 -10.642 -19.289  1.00 90.36           C  
ATOM   1837  HB2 ASP A 120      10.244 -11.569 -19.844  1.00 90.36           H  
ATOM   1838  HB3 ASP A 120      10.868  -9.945 -19.618  1.00 90.36           H  
ATOM   1839  O   ASP A 120       6.610 -10.393 -18.501  1.00 90.36           O  
ATOM   1840  CG  ASP A 120      10.305 -10.950 -17.804  1.00 90.36           C  
ATOM   1841  OD1 ASP A 120       9.323 -10.903 -17.031  1.00 90.36           O  
ATOM   1842  OD2 ASP A 120      11.439 -11.337 -17.468  1.00 90.36           O  
ATOM   1843  N   PHE A 121       7.482 -12.185 -19.515  1.00 89.65           N  
ATOM   1844  H   PHE A 121       8.283 -12.576 -19.991  1.00 89.65           H  
ATOM   1845  CA  PHE A 121       6.394 -13.084 -19.116  1.00 89.65           C  
ATOM   1846  HA  PHE A 121       5.448 -12.584 -19.323  1.00 89.65           H  
ATOM   1847  C   PHE A 121       6.387 -13.417 -17.613  1.00 89.65           C  
ATOM   1848  CB  PHE A 121       6.456 -14.363 -19.963  1.00 89.65           C  
ATOM   1849  HB2 PHE A 121       5.541 -14.931 -19.794  1.00 89.65           H  
ATOM   1850  HB3 PHE A 121       6.475 -14.092 -21.018  1.00 89.65           H  
ATOM   1851  O   PHE A 121       5.408 -13.985 -17.130  1.00 89.65           O  
ATOM   1852  CG  PHE A 121       7.645 -15.256 -19.655  1.00 89.65           C  
ATOM   1853  CD1 PHE A 121       8.880 -15.042 -20.296  1.00 89.65           C  
ATOM   1854  HD1 PHE A 121       8.987 -14.250 -21.023  1.00 89.65           H  
ATOM   1855  CD2 PHE A 121       7.522 -16.291 -18.708  1.00 89.65           C  
ATOM   1856  HD2 PHE A 121       6.584 -16.448 -18.197  1.00 89.65           H  
ATOM   1857  CE1 PHE A 121       9.989 -15.845 -19.979  1.00 89.65           C  
ATOM   1858  HE1 PHE A 121      10.943 -15.661 -20.450  1.00 89.65           H  
ATOM   1859  CE2 PHE A 121       8.625 -17.110 -18.410  1.00 89.65           C  
ATOM   1860  HE2 PHE A 121       8.528 -17.901 -17.681  1.00 89.65           H  
ATOM   1861  CZ  PHE A 121       9.863 -16.878 -19.035  1.00 89.65           C  
ATOM   1862  HZ  PHE A 121      10.718 -17.487 -18.782  1.00 89.65           H  
ATOM   1863  N   LEU A 122       7.463 -13.092 -16.889  1.00 90.39           N  
ATOM   1864  H   LEU A 122       8.185 -12.531 -17.319  1.00 90.39           H  
ATOM   1865  CA  LEU A 122       7.598 -13.290 -15.447  1.00 90.39           C  
ATOM   1866  HA  LEU A 122       6.909 -14.068 -15.120  1.00 90.39           H  
ATOM   1867  C   LEU A 122       7.216 -12.034 -14.652  1.00 90.39           C  
ATOM   1868  CB  LEU A 122       9.039 -13.733 -15.132  1.00 90.39           C  
ATOM   1869  HB2 LEU A 122       9.173 -13.752 -14.051  1.00 90.39           H  
ATOM   1870  HB3 LEU A 122       9.721 -12.988 -15.542  1.00 90.39           H  
ATOM   1871  O   LEU A 122       7.037 -12.132 -13.443  1.00 90.39           O  
ATOM   1872  CG  LEU A 122       9.436 -15.102 -15.702  1.00 90.39           C  
ATOM   1873  HG  LEU A 122       9.312 -15.085 -16.785  1.00 90.39           H  
ATOM   1874  CD1 LEU A 122      10.908 -15.385 -15.401  1.00 90.39           C  
ATOM   1875 HD11 LEU A 122      11.204 -16.333 -15.851  1.00 90.39           H  
ATOM   1876 HD12 LEU A 122      11.519 -14.589 -15.827  1.00 90.39           H  
ATOM   1877 HD13 LEU A 122      11.070 -15.419 -14.324  1.00 90.39           H  
ATOM   1878  CD2 LEU A 122       8.598 -16.239 -15.108  1.00 90.39           C  
ATOM   1879 HD21 LEU A 122       7.567 -16.154 -15.453  1.00 90.39           H  
ATOM   1880 HD22 LEU A 122       8.997 -17.201 -15.431  1.00 90.39           H  
ATOM   1881 HD23 LEU A 122       8.622 -16.186 -14.020  1.00 90.39           H  
ATOM   1882  N   GLY A 123       7.042 -10.884 -15.309  1.00 88.45           N  
ATOM   1883  H   GLY A 123       7.317 -10.859 -16.280  1.00 88.45           H  
ATOM   1884  CA  GLY A 123       6.684  -9.616 -14.674  1.00 88.45           C  
ATOM   1885  HA2 GLY A 123       6.175  -9.806 -13.729  1.00 88.45           H  
ATOM   1886  HA3 GLY A 123       5.995  -9.085 -15.331  1.00 88.45           H  
ATOM   1887  C   GLY A 123       7.872  -8.693 -14.389  1.00 88.45           C  
ATOM   1888  O   GLY A 123       7.684  -7.663 -13.737  1.00 88.45           O  
ATOM   1889  N   PHE A 124       9.077  -9.024 -14.866  1.00 94.32           N  
ATOM   1890  H   PHE A 124       9.161  -9.835 -15.462  1.00 94.32           H  
ATOM   1891  CA  PHE A 124      10.235  -8.142 -14.755  1.00 94.32           C  
ATOM   1892  HA  PHE A 124      10.188  -7.629 -13.794  1.00 94.32           H  
ATOM   1893  C   PHE A 124      10.209  -7.087 -15.854  1.00 94.32           C  
ATOM   1894  CB  PHE A 124      11.553  -8.918 -14.781  1.00 94.32           C  
ATOM   1895  HB2 PHE A 124      11.594  -9.537 -15.677  1.00 94.32           H  
ATOM   1896  HB3 PHE A 124      12.377  -8.207 -14.844  1.00 94.32           H  
ATOM   1897  O   PHE A 124       9.990  -7.377 -17.034  1.00 94.32           O  
ATOM   1898  CG  PHE A 124      11.770  -9.778 -13.557  1.00 94.32           C  
ATOM   1899  CD1 PHE A 124      12.377  -9.235 -12.409  1.00 94.32           C  
ATOM   1900  HD1 PHE A 124      12.701  -8.205 -12.399  1.00 94.32           H  
ATOM   1901  CD2 PHE A 124      11.352 -11.119 -13.560  1.00 94.32           C  
ATOM   1902  HD2 PHE A 124      10.895 -11.525 -14.451  1.00 94.32           H  
ATOM   1903  CE1 PHE A 124      12.568 -10.035 -11.270  1.00 94.32           C  
ATOM   1904  HE1 PHE A 124      13.048  -9.617 -10.397  1.00 94.32           H  
ATOM   1905  CE2 PHE A 124      11.533 -11.918 -12.418  1.00 94.32           C  
ATOM   1906  HE2 PHE A 124      11.204 -12.947 -12.424  1.00 94.32           H  
ATOM   1907  CZ  PHE A 124      12.142 -11.375 -11.272  1.00 94.32           C  
ATOM   1908  HZ  PHE A 124      12.286 -11.985 -10.393  1.00 94.32           H  
ATOM   1909  N   VAL A 125      10.457  -5.841 -15.458  1.00 96.15           N  
ATOM   1910  H   VAL A 125      10.639  -5.674 -14.478  1.00 96.15           H  
ATOM   1911  CA  VAL A 125      10.495  -4.700 -16.369  1.00 96.15           C  
ATOM   1912  HA  VAL A 125       9.905  -4.954 -17.250  1.00 96.15           H  
ATOM   1913  C   VAL A 125      11.928  -4.427 -16.817  1.00 96.15           C  
ATOM   1914  CB  VAL A 125       9.843  -3.464 -15.732  1.00 96.15           C  
ATOM   1915  HB  VAL A 125      10.398  -3.202 -14.831  1.00 96.15           H  
ATOM   1916  O   VAL A 125      12.858  -4.447 -16.019  1.00 96.15           O  
ATOM   1917  CG1 VAL A 125       9.879  -2.257 -16.673  1.00 96.15           C  
ATOM   1918 HG11 VAL A 125       9.359  -1.417 -16.214  1.00 96.15           H  
ATOM   1919 HG12 VAL A 125       9.404  -2.517 -17.619  1.00 96.15           H  
ATOM   1920 HG13 VAL A 125      10.913  -1.957 -16.844  1.00 96.15           H  
ATOM   1921  CG2 VAL A 125       8.370  -3.733 -15.381  1.00 96.15           C  
ATOM   1922 HG21 VAL A 125       8.305  -4.524 -14.634  1.00 96.15           H  
ATOM   1923 HG22 VAL A 125       7.921  -2.836 -14.954  1.00 96.15           H  
ATOM   1924 HG23 VAL A 125       7.819  -4.035 -16.272  1.00 96.15           H  
ATOM   1925  N   LYS A 126      12.121  -4.103 -18.092  1.00 96.60           N  
ATOM   1926  H   LYS A 126      11.321  -4.150 -18.707  1.00 96.60           H  
ATOM   1927  CA  LYS A 126      13.382  -3.618 -18.651  1.00 96.60           C  
ATOM   1928  HA  LYS A 126      14.118  -3.532 -17.853  1.00 96.60           H  
ATOM   1929  C   LYS A 126      13.194  -2.227 -19.246  1.00 96.60           C  
ATOM   1930  CB  LYS A 126      13.899  -4.646 -19.661  1.00 96.60           C  
ATOM   1931  HB2 LYS A 126      13.181  -4.747 -20.475  1.00 96.60           H  
ATOM   1932  HB3 LYS A 126      13.995  -5.610 -19.162  1.00 96.60           H  
ATOM   1933  O   LYS A 126      12.244  -1.979 -19.984  1.00 96.60           O  
ATOM   1934  CG  LYS A 126      15.263  -4.243 -20.230  1.00 96.60           C  
ATOM   1935  HG2 LYS A 126      15.169  -3.301 -20.770  1.00 96.60           H  
ATOM   1936  HG3 LYS A 126      15.977  -4.119 -19.416  1.00 96.60           H  
ATOM   1937  CD  LYS A 126      15.767  -5.312 -21.196  1.00 96.60           C  
ATOM   1938  HD2 LYS A 126      15.895  -6.253 -20.660  1.00 96.60           H  
ATOM   1939  HD3 LYS A 126      15.037  -5.441 -21.995  1.00 96.60           H  
ATOM   1940  CE  LYS A 126      17.102  -4.850 -21.778  1.00 96.60           C  
ATOM   1941  HE2 LYS A 126      17.823  -4.745 -20.967  1.00 96.60           H  
ATOM   1942  HE3 LYS A 126      16.959  -3.866 -22.224  1.00 96.60           H  
ATOM   1943  NZ  LYS A 126      17.589  -5.803 -22.797  1.00 96.60           N  
ATOM   1944  HZ1 LYS A 126      16.902  -5.881 -23.534  1.00 96.60           H  
ATOM   1945  HZ2 LYS A 126      17.735  -6.711 -22.379  1.00 96.60           H  
ATOM   1946  HZ3 LYS A 126      18.455  -5.466 -23.193  1.00 96.60           H  
ATOM   1947  N   SER A 127      14.110  -1.319 -18.927  1.00 96.78           N  
ATOM   1948  H   SER A 127      14.868  -1.611 -18.326  1.00 96.78           H  
ATOM   1949  CA  SER A 127      14.213  -0.005 -19.556  1.00 96.78           C  
ATOM   1950  HA  SER A 127      13.218   0.427 -19.668  1.00 96.78           H  
ATOM   1951  C   SER A 127      14.852  -0.147 -20.935  1.00 96.78           C  
ATOM   1952  CB  SER A 127      15.045   0.932 -18.678  1.00 96.78           C  
ATOM   1953  HB2 SER A 127      16.041   0.512 -18.539  1.00 96.78           H  
ATOM   1954  HB3 SER A 127      14.565   1.029 -17.703  1.00 96.78           H  
ATOM   1955  O   SER A 127      15.965  -0.643 -21.063  1.00 96.78           O  
ATOM   1956  OG  SER A 127      15.154   2.207 -19.281  1.00 96.78           O  
ATOM   1957  HG  SER A 127      15.789   2.716 -18.772  1.00 96.78           H  
ATOM   1958  N   GLU A 128      14.168   0.315 -21.969  1.00 96.03           N  
ATOM   1959  H   GLU A 128      13.252   0.698 -21.786  1.00 96.03           H  
ATOM   1960  CA  GLU A 128      14.665   0.455 -23.343  1.00 96.03           C  
ATOM   1961  HA  GLU A 128      15.707   0.140 -23.395  1.00 96.03           H  
ATOM   1962  C   GLU A 128      14.636   1.938 -23.751  1.00 96.03           C  
ATOM   1963  CB  GLU A 128      13.850  -0.433 -24.299  1.00 96.03           C  
ATOM   1964  HB2 GLU A 128      14.164  -0.232 -25.324  1.00 96.03           H  
ATOM   1965  HB3 GLU A 128      12.795  -0.178 -24.200  1.00 96.03           H  
ATOM   1966  O   GLU A 128      14.360   2.276 -24.901  1.00 96.03           O  
ATOM   1967  CG  GLU A 128      14.030  -1.936 -24.042  1.00 96.03           C  
ATOM   1968  HG2 GLU A 128      13.759  -2.158 -23.010  1.00 96.03           H  
ATOM   1969  HG3 GLU A 128      15.080  -2.195 -24.178  1.00 96.03           H  
ATOM   1970  CD  GLU A 128      13.170  -2.807 -24.973  1.00 96.03           C  
ATOM   1971  OE1 GLU A 128      13.090  -4.026 -24.700  1.00 96.03           O  
ATOM   1972  OE2 GLU A 128      12.547  -2.286 -25.936  1.00 96.03           O  
ATOM   1973  N   CYS A 129      14.845   2.830 -22.777  1.00 95.18           N  
ATOM   1974  H   CYS A 129      15.033   2.493 -21.843  1.00 95.18           H  
ATOM   1975  CA  CYS A 129      14.770   4.272 -22.979  1.00 95.18           C  
ATOM   1976  HA  CYS A 129      13.894   4.455 -23.601  1.00 95.18           H  
ATOM   1977  C   CYS A 129      15.999   4.818 -23.730  1.00 95.18           C  
ATOM   1978  CB  CYS A 129      14.577   4.985 -21.630  1.00 95.18           C  
ATOM   1979  HB2 CYS A 129      14.437   6.051 -21.812  1.00 95.18           H  
ATOM   1980  HB3 CYS A 129      15.471   4.867 -21.017  1.00 95.18           H  
ATOM   1981  O   CYS A 129      17.081   4.240 -23.645  1.00 95.18           O  
ATOM   1982  SG  CYS A 129      13.130   4.348 -20.732  1.00 95.18           S  
ATOM   1983  HG  CYS A 129      13.717   3.257 -20.231  1.00 95.18           H  
ATOM   1984  N   ASN A 130      15.861   5.960 -24.412  1.00 95.42           N  
ATOM   1985  H   ASN A 130      14.936   6.360 -24.482  1.00 95.42           H  
ATOM   1986  CA  ASN A 130      16.985   6.624 -25.095  1.00 95.42           C  
ATOM   1987  HA  ASN A 130      17.605   5.863 -25.568  1.00 95.42           H  
ATOM   1988  C   ASN A 130      17.900   7.405 -24.131  1.00 95.42           C  
ATOM   1989  CB  ASN A 130      16.459   7.569 -26.191  1.00 95.42           C  
ATOM   1990  HB2 ASN A 130      15.797   8.311 -25.744  1.00 95.42           H  
ATOM   1991  HB3 ASN A 130      17.306   8.103 -26.622  1.00 95.42           H  
ATOM   1992  O   ASN A 130      19.063   7.642 -24.449  1.00 95.42           O  
ATOM   1993  CG  ASN A 130      15.731   6.891 -27.334  1.00 95.42           C  
ATOM   1994  ND2 ASN A 130      15.006   7.649 -28.124  1.00 95.42           N  
ATOM   1995 HD21 ASN A 130      14.556   7.180 -28.897  1.00 95.42           H  
ATOM   1996 HD22 ASN A 130      14.942   8.645 -27.970  1.00 95.42           H  
ATOM   1997  OD1 ASN A 130      15.815   5.700 -27.569  1.00 95.42           O  
ATOM   1998  N   ASP A 131      17.376   7.814 -22.976  1.00 94.83           N  
ATOM   1999  H   ASP A 131      16.421   7.555 -22.773  1.00 94.83           H  
ATOM   2000  CA  ASP A 131      18.094   8.534 -21.917  1.00 94.83           C  
ATOM   2001  HA  ASP A 131      19.157   8.301 -21.991  1.00 94.83           H  
ATOM   2002  C   ASP A 131      17.605   8.053 -20.535  1.00 94.83           C  
ATOM   2003  CB  ASP A 131      17.916  10.059 -22.120  1.00 94.83           C  
ATOM   2004  HB2 ASP A 131      17.902  10.270 -23.189  1.00 94.83           H  
ATOM   2005  HB3 ASP A 131      16.953  10.366 -21.712  1.00 94.83           H  
ATOM   2006  O   ASP A 131      16.657   7.266 -20.437  1.00 94.83           O  
ATOM   2007  CG  ASP A 131      19.029  10.929 -21.501  1.00 94.83           C  
ATOM   2008  OD1 ASP A 131      19.859  10.403 -20.729  1.00 94.83           O  
ATOM   2009  OD2 ASP A 131      19.050  12.155 -21.768  1.00 94.83           O  
ATOM   2010  N   THR A 132      18.250   8.507 -19.462  1.00 95.27           N  
ATOM   2011  H   THR A 132      19.035   9.125 -19.609  1.00 95.27           H  
ATOM   2012  CA  THR A 132      17.923   8.121 -18.084  1.00 95.27           C  
ATOM   2013  HA  THR A 132      17.912   7.032 -18.038  1.00 95.27           H  
ATOM   2014  C   THR A 132      16.536   8.636 -17.676  1.00 95.27           C  
ATOM   2015  CB  THR A 132      19.001   8.615 -17.104  1.00 95.27           C  
ATOM   2016  HB  THR A 132      18.998   9.705 -17.113  1.00 95.27           H  
ATOM   2017  O   THR A 132      16.205   9.816 -17.845  1.00 95.27           O  
ATOM   2018  CG2 THR A 132      18.792   8.138 -15.668  1.00 95.27           C  
ATOM   2019 HG21 THR A 132      18.766   7.049 -15.641  1.00 95.27           H  
ATOM   2020 HG22 THR A 132      19.624   8.482 -15.053  1.00 95.27           H  
ATOM   2021 HG23 THR A 132      17.864   8.538 -15.261  1.00 95.27           H  
ATOM   2022  OG1 THR A 132      20.281   8.177 -17.509  1.00 95.27           O  
ATOM   2023  HG1 THR A 132      20.576   7.440 -16.968  1.00 95.27           H  
ATOM   2024  N   VAL A 133      15.730   7.753 -17.081  1.00 96.26           N  
ATOM   2025  H   VAL A 133      16.074   6.809 -16.979  1.00 96.26           H  
ATOM   2026  CA  VAL A 133      14.457   8.094 -16.427  1.00 96.26           C  
ATOM   2027  HA  VAL A 133      14.109   9.061 -16.791  1.00 96.26           H  
ATOM   2028  C   VAL A 133      14.690   8.202 -14.925  1.00 96.26           C  
ATOM   2029  CB  VAL A 133      13.365   7.052 -16.740  1.00 96.26           C  
ATOM   2030  HB  VAL A 133      13.714   6.063 -16.446  1.00 96.26           H  
ATOM   2031  O   VAL A 133      15.245   7.294 -14.320  1.00 96.26           O  
ATOM   2032  CG1 VAL A 133      12.059   7.354 -15.992  1.00 96.26           C  
ATOM   2033 HG11 VAL A 133      11.284   6.650 -16.295  1.00 96.26           H  
ATOM   2034 HG12 VAL A 133      11.730   8.370 -16.212  1.00 96.26           H  
ATOM   2035 HG13 VAL A 133      12.215   7.250 -14.918  1.00 96.26           H  
ATOM   2036  CG2 VAL A 133      13.029   7.024 -18.234  1.00 96.26           C  
ATOM   2037 HG21 VAL A 133      12.322   6.220 -18.438  1.00 96.26           H  
ATOM   2038 HG22 VAL A 133      12.582   7.973 -18.532  1.00 96.26           H  
ATOM   2039 HG23 VAL A 133      13.928   6.844 -18.823  1.00 96.26           H  
ATOM   2040  N   TYR A 134      14.245   9.283 -14.298  1.00 96.64           N  
ATOM   2041  H   TYR A 134      13.752   9.978 -14.840  1.00 96.64           H  
ATOM   2042  CA  TYR A 134      14.347   9.478 -12.853  1.00 96.64           C  
ATOM   2043  HA  TYR A 134      15.044   8.752 -12.434  1.00 96.64           H  
ATOM   2044  C   TYR A 134      12.983   9.254 -12.211  1.00 96.64           C  
ATOM   2045  CB  TYR A 134      14.906  10.864 -12.539  1.00 96.64           C  
ATOM   2046  HB2 TYR A 134      14.199  11.609 -12.906  1.00 96.64           H  
ATOM   2047  HB3 TYR A 134      14.968  10.990 -11.458  1.00 96.64           H  
ATOM   2048  O   TYR A 134      12.031   9.993 -12.480  1.00 96.64           O  
ATOM   2049  CG  TYR A 134      16.271  11.118 -13.132  1.00 96.64           C  
ATOM   2050  CD1 TYR A 134      17.417  10.825 -12.372  1.00 96.64           C  
ATOM   2051  HD1 TYR A 134      17.322  10.468 -11.357  1.00 96.64           H  
ATOM   2052  CD2 TYR A 134      16.396  11.580 -14.457  1.00 96.64           C  
ATOM   2053  HD2 TYR A 134      15.519  11.786 -15.051  1.00 96.64           H  
ATOM   2054  CE1 TYR A 134      18.688  10.943 -12.957  1.00 96.64           C  
ATOM   2055  HE1 TYR A 134      19.573  10.730 -12.375  1.00 96.64           H  
ATOM   2056  CE2 TYR A 134      17.669  11.701 -15.039  1.00 96.64           C  
ATOM   2057  HE2 TYR A 134      17.772  12.009 -16.069  1.00 96.64           H  
ATOM   2058  OH  TYR A 134      20.045  11.531 -14.839  1.00 96.64           O  
ATOM   2059  HH  TYR A 134      20.725  11.053 -14.359  1.00 96.64           H  
ATOM   2060  CZ  TYR A 134      18.813  11.344 -14.303  1.00 96.64           C  
ATOM   2061  N   LEU A 135      12.901   8.233 -11.361  1.00 96.76           N  
ATOM   2062  H   LEU A 135      13.728   7.676 -11.204  1.00 96.76           H  
ATOM   2063  CA  LEU A 135      11.678   7.840 -10.667  1.00 96.76           C  
ATOM   2064  HA  LEU A 135      10.817   8.258 -11.187  1.00 96.76           H  
ATOM   2065  C   LEU A 135      11.709   8.369  -9.227  1.00 96.76           C  
ATOM   2066  CB  LEU A 135      11.521   6.313 -10.721  1.00 96.76           C  
ATOM   2067  HB2 LEU A 135      12.365   5.858 -10.202  1.00 96.76           H  
ATOM   2068  HB3 LEU A 135      10.610   6.039 -10.190  1.00 96.76           H  
ATOM   2069  O   LEU A 135      12.595   7.970  -8.466  1.00 96.76           O  
ATOM   2070  CG  LEU A 135      11.462   5.736 -12.147  1.00 96.76           C  
ATOM   2071  HG  LEU A 135      12.409   5.922 -12.653  1.00 96.76           H  
ATOM   2072  CD1 LEU A 135      11.252   4.227 -12.080  1.00 96.76           C  
ATOM   2073 HD11 LEU A 135      10.272   4.002 -11.659  1.00 96.76           H  
ATOM   2074 HD12 LEU A 135      12.030   3.774 -11.466  1.00 96.76           H  
ATOM   2075 HD13 LEU A 135      11.317   3.804 -13.083  1.00 96.76           H  
ATOM   2076  CD2 LEU A 135      10.332   6.331 -12.991  1.00 96.76           C  
ATOM   2077 HD21 LEU A 135      10.528   7.385 -13.184  1.00 96.76           H  
ATOM   2078 HD22 LEU A 135       9.376   6.224 -12.478  1.00 96.76           H  
ATOM   2079 HD23 LEU A 135      10.285   5.810 -13.947  1.00 96.76           H  
ATOM   2080  N   PRO A 136      10.794   9.268  -8.831  1.00 96.73           N  
ATOM   2081  CA  PRO A 136      10.809   9.855  -7.497  1.00 96.73           C  
ATOM   2082  HA  PRO A 136      11.805  10.257  -7.310  1.00 96.73           H  
ATOM   2083  C   PRO A 136      10.457   8.851  -6.403  1.00 96.73           C  
ATOM   2084  CB  PRO A 136       9.828  11.021  -7.526  1.00 96.73           C  
ATOM   2085  HB2 PRO A 136       8.880  10.755  -7.059  1.00 96.73           H  
ATOM   2086  HB3 PRO A 136      10.291  11.879  -7.038  1.00 96.73           H  
ATOM   2087  O   PRO A 136       9.466   8.142  -6.520  1.00 96.73           O  
ATOM   2088  CG  PRO A 136       9.615  11.303  -9.006  1.00 96.73           C  
ATOM   2089  HG2 PRO A 136       8.613  11.685  -9.201  1.00 96.73           H  
ATOM   2090  HG3 PRO A 136      10.378  11.995  -9.362  1.00 96.73           H  
ATOM   2091  CD  PRO A 136       9.820   9.951  -9.663  1.00 96.73           C  
ATOM   2092  HD2 PRO A 136      10.177  10.107 -10.680  1.00 96.73           H  
ATOM   2093  HD3 PRO A 136       8.887   9.386  -9.660  1.00 96.73           H  
ATOM   2094  N   VAL A 137      11.235   8.831  -5.321  1.00 97.18           N  
ATOM   2095  H   VAL A 137      12.029   9.455  -5.320  1.00 97.18           H  
ATOM   2096  CA  VAL A 137      11.046   7.973  -4.136  1.00 97.18           C  
ATOM   2097  HA  VAL A 137      10.229   7.276  -4.328  1.00 97.18           H  
ATOM   2098  C   VAL A 137      10.650   8.760  -2.886  1.00 97.18           C  
ATOM   2099  CB  VAL A 137      12.306   7.136  -3.852  1.00 97.18           C  
ATOM   2100  HB  VAL A 137      12.126   6.545  -2.954  1.00 97.18           H  
ATOM   2101  O   VAL A 137      10.125   8.187  -1.927  1.00 97.18           O  
ATOM   2102  CG1 VAL A 137      12.578   6.163  -5.001  1.00 97.18           C  
ATOM   2103 HG11 VAL A 137      13.414   5.515  -4.734  1.00 97.18           H  
ATOM   2104 HG12 VAL A 137      11.701   5.539  -5.171  1.00 97.18           H  
ATOM   2105 HG13 VAL A 137      12.813   6.700  -5.920  1.00 97.18           H  
ATOM   2106  CG2 VAL A 137      13.568   7.981  -3.619  1.00 97.18           C  
ATOM   2107 HG21 VAL A 137      13.874   8.476  -4.540  1.00 97.18           H  
ATOM   2108 HG22 VAL A 137      13.401   8.725  -2.840  1.00 97.18           H  
ATOM   2109 HG23 VAL A 137      14.378   7.327  -3.297  1.00 97.18           H  
ATOM   2110  N   SER A 138      10.884  10.074  -2.886  1.00 96.56           N  
ATOM   2111  H   SER A 138      11.353  10.484  -3.681  1.00 96.56           H  
ATOM   2112  CA  SER A 138      10.387  11.003  -1.873  1.00 96.56           C  
ATOM   2113  HA  SER A 138       9.409  10.647  -1.551  1.00 96.56           H  
ATOM   2114  C   SER A 138      10.192  12.410  -2.446  1.00 96.56           C  
ATOM   2115  CB  SER A 138      11.305  11.026  -0.639  1.00 96.56           C  
ATOM   2116  HB2 SER A 138      11.496  10.003  -0.315  1.00 96.56           H  
ATOM   2117  HB3 SER A 138      10.810  11.557   0.174  1.00 96.56           H  
ATOM   2118  O   SER A 138      10.788  12.774  -3.464  1.00 96.56           O  
ATOM   2119  OG  SER A 138      12.529  11.676  -0.890  1.00 96.56           O  
ATOM   2120  HG  SER A 138      13.138  11.481  -0.175  1.00 96.56           H  
ATOM   2121  N   HIS A 139       9.349  13.196  -1.776  1.00 96.19           N  
ATOM   2122  H   HIS A 139       8.886  12.811  -0.966  1.00 96.19           H  
ATOM   2123  CA  HIS A 139       9.078  14.598  -2.088  1.00 96.19           C  
ATOM   2124  HA  HIS A 139       9.824  14.971  -2.789  1.00 96.19           H  
ATOM   2125  C   HIS A 139       9.143  15.425  -0.801  1.00 96.19           C  
ATOM   2126  CB  HIS A 139       7.703  14.702  -2.748  1.00 96.19           C  
ATOM   2127  HB2 HIS A 139       6.957  14.266  -2.083  1.00 96.19           H  
ATOM   2128  HB3 HIS A 139       7.710  14.117  -3.667  1.00 96.19           H  
ATOM   2129  O   HIS A 139       8.465  15.098   0.173  1.00 96.19           O  
ATOM   2130  CG  HIS A 139       7.294  16.115  -3.073  1.00 96.19           C  
ATOM   2131  CD2 HIS A 139       7.948  17.005  -3.884  1.00 96.19           C  
ATOM   2132  HD2 HIS A 139       8.874  16.829  -4.410  1.00 96.19           H  
ATOM   2133  ND1 HIS A 139       6.164  16.744  -2.607  1.00 96.19           N  
ATOM   2134  HD1 HIS A 139       5.442  16.306  -2.054  1.00 96.19           H  
ATOM   2135  CE1 HIS A 139       6.125  17.976  -3.138  1.00 96.19           C  
ATOM   2136  HE1 HIS A 139       5.334  18.697  -2.990  1.00 96.19           H  
ATOM   2137  NE2 HIS A 139       7.194  18.183  -3.915  1.00 96.19           N  
ATOM   2138  N   ASN A 140       9.983  16.463  -0.763  1.00 95.35           N  
ATOM   2139  H   ASN A 140      10.484  16.696  -1.608  1.00 95.35           H  
ATOM   2140  CA  ASN A 140      10.238  17.285   0.429  1.00 95.35           C  
ATOM   2141  HA  ASN A 140      11.153  17.847   0.239  1.00 95.35           H  
ATOM   2142  C   ASN A 140      10.542  16.452   1.693  1.00 95.35           C  
ATOM   2143  CB  ASN A 140       9.101  18.311   0.596  1.00 95.35           C  
ATOM   2144  HB2 ASN A 140       8.142  17.794   0.645  1.00 95.35           H  
ATOM   2145  HB3 ASN A 140       9.240  18.866   1.524  1.00 95.35           H  
ATOM   2146  O   ASN A 140      10.068  16.748   2.788  1.00 95.35           O  
ATOM   2147  CG  ASN A 140       9.095  19.321  -0.534  1.00 95.35           C  
ATOM   2148  ND2 ASN A 140       7.943  19.722  -1.009  1.00 95.35           N  
ATOM   2149 HD21 ASN A 140       8.006  20.270  -1.855  1.00 95.35           H  
ATOM   2150 HD22 ASN A 140       7.084  19.288  -0.703  1.00 95.35           H  
ATOM   2151  OD1 ASN A 140      10.131  19.758  -1.000  1.00 95.35           O  
ATOM   2152  N   GLY A 141      11.306  15.366   1.528  1.00 93.43           N  
ATOM   2153  H   GLY A 141      11.646  15.174   0.596  1.00 93.43           H  
ATOM   2154  CA  GLY A 141      11.674  14.445   2.609  1.00 93.43           C  
ATOM   2155  HA2 GLY A 141      11.912  15.024   3.502  1.00 93.43           H  
ATOM   2156  HA3 GLY A 141      12.568  13.895   2.315  1.00 93.43           H  
ATOM   2157  C   GLY A 141      10.598  13.421   2.996  1.00 93.43           C  
ATOM   2158  O   GLY A 141      10.880  12.526   3.788  1.00 93.43           O  
ATOM   2159  N   VAL A 142       9.394  13.491   2.422  1.00 94.74           N  
ATOM   2160  H   VAL A 142       9.202  14.246   1.779  1.00 94.74           H  
ATOM   2161  CA  VAL A 142       8.316  12.523   2.670  1.00 94.74           C  
ATOM   2162  HA  VAL A 142       8.423  12.135   3.683  1.00 94.74           H  
ATOM   2163  C   VAL A 142       8.432  11.356   1.694  1.00 94.74           C  
ATOM   2164  CB  VAL A 142       6.930  13.189   2.582  1.00 94.74           C  
ATOM   2165  HB  VAL A 142       6.763  13.559   1.571  1.00 94.74           H  
ATOM   2166  O   VAL A 142       8.387  11.550   0.479  1.00 94.74           O  
ATOM   2167  CG1 VAL A 142       5.816  12.188   2.920  1.00 94.74           C  
ATOM   2168 HG11 VAL A 142       4.850  12.691   2.892  1.00 94.74           H  
ATOM   2169 HG12 VAL A 142       5.796  11.381   2.188  1.00 94.74           H  
ATOM   2170 HG13 VAL A 142       5.971  11.771   3.915  1.00 94.74           H  
ATOM   2171  CG2 VAL A 142       6.818  14.366   3.561  1.00 94.74           C  
ATOM   2172 HG21 VAL A 142       7.023  14.032   4.578  1.00 94.74           H  
ATOM   2173 HG22 VAL A 142       5.816  14.792   3.515  1.00 94.74           H  
ATOM   2174 HG23 VAL A 142       7.528  15.148   3.291  1.00 94.74           H  
ATOM   2175  N   HIS A 143       8.587  10.138   2.217  1.00 94.85           N  
ATOM   2176  H   HIS A 143       8.612  10.046   3.222  1.00 94.85           H  
ATOM   2177  CA  HIS A 143       8.673   8.921   1.408  1.00 94.85           C  
ATOM   2178  HA  HIS A 143       9.456   9.061   0.663  1.00 94.85           H  
ATOM   2179  C   HIS A 143       7.365   8.628   0.659  1.00 94.85           C  
ATOM   2180  CB  HIS A 143       9.068   7.734   2.296  1.00 94.85           C  
ATOM   2181  HB2 HIS A 143       8.334   7.628   3.094  1.00 94.85           H  
ATOM   2182  HB3 HIS A 143      10.039   7.933   2.749  1.00 94.85           H  
ATOM   2183  O   HIS A 143       6.274   8.775   1.209  1.00 94.85           O  
ATOM   2184  CG  HIS A 143       9.150   6.432   1.537  1.00 94.85           C  
ATOM   2185  CD2 HIS A 143       8.427   5.295   1.785  1.00 94.85           C  
ATOM   2186  HD2 HIS A 143       7.707   5.159   2.579  1.00 94.85           H  
ATOM   2187  ND1 HIS A 143       9.919   6.186   0.420  1.00 94.85           N  
ATOM   2188  HD1 HIS A 143      10.473   6.856  -0.094  1.00 94.85           H  
ATOM   2189  CE1 HIS A 143       9.674   4.930   0.017  1.00 94.85           C  
ATOM   2190  HE1 HIS A 143      10.101   4.469  -0.862  1.00 94.85           H  
ATOM   2191  NE2 HIS A 143       8.775   4.345   0.821  1.00 94.85           N  
ATOM   2192  N   ILE A 144       7.488   8.164  -0.586  1.00 96.11           N  
ATOM   2193  H   ILE A 144       8.416   8.056  -0.969  1.00 96.11           H  
ATOM   2194  CA  ILE A 144       6.367   7.743  -1.428  1.00 96.11           C  
ATOM   2195  HA  ILE A 144       5.444   8.156  -1.023  1.00 96.11           H  
ATOM   2196  C   ILE A 144       6.314   6.203  -1.414  1.00 96.11           C  
ATOM   2197  CB  ILE A 144       6.522   8.323  -2.849  1.00 96.11           C  
ATOM   2198  HB  ILE A 144       7.446   7.935  -3.278  1.00 96.11           H  
ATOM   2199  O   ILE A 144       7.138   5.570  -2.088  1.00 96.11           O  
ATOM   2200  CG1 ILE A 144       6.604   9.868  -2.835  1.00 96.11           C  
ATOM   2201 HG12 ILE A 144       7.225  10.216  -2.009  1.00 96.11           H  
ATOM   2202 HG13 ILE A 144       5.609  10.288  -2.691  1.00 96.11           H  
ATOM   2203  CG2 ILE A 144       5.331   7.882  -3.723  1.00 96.11           C  
ATOM   2204 HG21 ILE A 144       4.400   8.265  -3.306  1.00 96.11           H  
ATOM   2205 HG22 ILE A 144       5.444   8.263  -4.738  1.00 96.11           H  
ATOM   2206 HG23 ILE A 144       5.266   6.796  -3.776  1.00 96.11           H  
ATOM   2207  CD1 ILE A 144       7.220  10.438  -4.115  1.00 96.11           C  
ATOM   2208 HD11 ILE A 144       6.622  10.171  -4.987  1.00 96.11           H  
ATOM   2209 HD12 ILE A 144       8.230  10.049  -4.247  1.00 96.11           H  
ATOM   2210 HD13 ILE A 144       7.271  11.523  -4.029  1.00 96.11           H  
ATOM   2211  N   PRO A 145       5.373   5.584  -0.671  1.00 93.64           N  
ATOM   2212  CA  PRO A 145       5.364   4.135  -0.433  1.00 93.64           C  
ATOM   2213  HA  PRO A 145       6.327   3.821  -0.033  1.00 93.64           H  
ATOM   2214  C   PRO A 145       5.097   3.306  -1.696  1.00 93.64           C  
ATOM   2215  CB  PRO A 145       4.286   3.908   0.633  1.00 93.64           C  
ATOM   2216  HB2 PRO A 145       4.739   3.959   1.623  1.00 93.64           H  
ATOM   2217  HB3 PRO A 145       3.772   2.955   0.503  1.00 93.64           H  
ATOM   2218  O   PRO A 145       5.538   2.168  -1.794  1.00 93.64           O  
ATOM   2219  CG  PRO A 145       3.337   5.090   0.451  1.00 93.64           C  
ATOM   2220  HG2 PRO A 145       2.787   5.317   1.364  1.00 93.64           H  
ATOM   2221  HG3 PRO A 145       2.654   4.875  -0.371  1.00 93.64           H  
ATOM   2222  CD  PRO A 145       4.284   6.221   0.060  1.00 93.64           C  
ATOM   2223  HD2 PRO A 145       4.678   6.699   0.956  1.00 93.64           H  
ATOM   2224  HD3 PRO A 145       3.753   6.945  -0.558  1.00 93.64           H  
ATOM   2225  N   ASP A 146       4.412   3.878  -2.686  1.00 94.71           N  
ATOM   2226  H   ASP A 146       4.032   4.801  -2.536  1.00 94.71           H  
ATOM   2227  CA  ASP A 146       4.114   3.270  -3.985  1.00 94.71           C  
ATOM   2228  HA  ASP A 146       4.588   2.290  -4.037  1.00 94.71           H  
ATOM   2229  C   ASP A 146       4.675   4.080  -5.145  1.00 94.71           C  
ATOM   2230  CB  ASP A 146       2.619   3.057  -4.136  1.00 94.71           C  
ATOM   2231  HB2 ASP A 146       2.336   2.361  -3.346  1.00 94.71           H  
ATOM   2232  HB3 ASP A 146       2.438   2.546  -5.082  1.00 94.71           H  
ATOM   2233  O   ASP A 146       3.999   4.338  -6.145  1.00 94.71           O  
ATOM   2234  CG  ASP A 146       1.756   4.318  -4.058  1.00 94.71           C  
ATOM   2235  OD1 ASP A 146       2.231   5.403  -3.654  1.00 94.71           O  
ATOM   2236  OD2 ASP A 146       0.551   4.218  -4.374  1.00 94.71           O  
ATOM   2237  N   ASN A 147       5.921   4.513  -4.995  1.00 95.64           N  
ATOM   2238  H   ASN A 147       6.407   4.297  -4.136  1.00 95.64           H  
ATOM   2239  CA  ASN A 147       6.631   5.177  -6.070  1.00 95.64           C  
ATOM   2240  HA  ASN A 147       6.077   6.079  -6.333  1.00 95.64           H  
ATOM   2241  C   ASN A 147       6.715   4.303  -7.333  1.00 95.64           C  
ATOM   2242  CB  ASN A 147       8.017   5.597  -5.588  1.00 95.64           C  
ATOM   2243  HB2 ASN A 147       8.539   6.032  -6.441  1.00 95.64           H  
ATOM   2244  HB3 ASN A 147       7.940   6.340  -4.794  1.00 95.64           H  
ATOM   2245  O   ASN A 147       6.627   3.073  -7.293  1.00 95.64           O  
ATOM   2246  CG  ASN A 147       8.868   4.439  -5.137  1.00 95.64           C  
ATOM   2247  ND2 ASN A 147       9.054   4.260  -3.853  1.00 95.64           N  
ATOM   2248 HD21 ASN A 147       9.550   3.417  -3.600  1.00 95.64           H  
ATOM   2249 HD22 ASN A 147       8.548   4.816  -3.179  1.00 95.64           H  
ATOM   2250  OD1 ASN A 147       9.347   3.672  -5.950  1.00 95.64           O  
ATOM   2251  N   LEU A 148       6.932   4.958  -8.474  1.00 96.78           N  
ATOM   2252  H   LEU A 148       7.013   5.964  -8.445  1.00 96.78           H  
ATOM   2253  CA  LEU A 148       7.021   4.284  -9.767  1.00 96.78           C  
ATOM   2254  HA  LEU A 148       6.106   3.712  -9.921  1.00 96.78           H  
ATOM   2255  C   LEU A 148       8.174   3.271  -9.843  1.00 96.78           C  
ATOM   2256  CB  LEU A 148       7.145   5.335 -10.883  1.00 96.78           C  
ATOM   2257  HB2 LEU A 148       7.960   6.011 -10.626  1.00 96.78           H  
ATOM   2258  HB3 LEU A 148       7.412   4.828 -11.811  1.00 96.78           H  
ATOM   2259  O   LEU A 148       8.058   2.314 -10.601  1.00 96.78           O  
ATOM   2260  CG  LEU A 148       5.870   6.160 -11.139  1.00 96.78           C  
ATOM   2261  HG  LEU A 148       5.540   6.615 -10.205  1.00 96.78           H  
ATOM   2262  CD1 LEU A 148       6.183   7.274 -12.137  1.00 96.78           C  
ATOM   2263 HD11 LEU A 148       6.487   6.851 -13.095  1.00 96.78           H  
ATOM   2264 HD12 LEU A 148       6.983   7.902 -11.744  1.00 96.78           H  
ATOM   2265 HD13 LEU A 148       5.299   7.895 -12.279  1.00 96.78           H  
ATOM   2266  CD2 LEU A 148       4.736   5.311 -11.719  1.00 96.78           C  
ATOM   2267 HD21 LEU A 148       5.070   4.803 -12.623  1.00 96.78           H  
ATOM   2268 HD22 LEU A 148       4.401   4.579 -10.984  1.00 96.78           H  
ATOM   2269 HD23 LEU A 148       3.895   5.960 -11.964  1.00 96.78           H  
ATOM   2270  N   ALA A 149       9.254   3.433  -9.065  1.00 96.40           N  
ATOM   2271  H   ALA A 149       9.262   4.163  -8.368  1.00 96.40           H  
ATOM   2272  CA  ALA A 149      10.349   2.462  -9.053  1.00 96.40           C  
ATOM   2273  HA  ALA A 149      10.652   2.273 -10.083  1.00 96.40           H  
ATOM   2274  C   ALA A 149       9.881   1.114  -8.489  1.00 96.40           C  
ATOM   2275  CB  ALA A 149      11.568   3.033  -8.317  1.00 96.40           C  
ATOM   2276  HB1 ALA A 149      11.346   3.204  -7.264  1.00 96.40           H  
ATOM   2277  HB2 ALA A 149      11.879   3.972  -8.775  1.00 96.40           H  
ATOM   2278  HB3 ALA A 149      12.393   2.323  -8.378  1.00 96.40           H  
ATOM   2279  O   ALA A 149      10.030   0.105  -9.173  1.00 96.40           O  
ATOM   2280  N   TYR A 150       9.203   1.098  -7.336  1.00 94.82           N  
ATOM   2281  H   TYR A 150       9.126   1.955  -6.808  1.00 94.82           H  
ATOM   2282  CA  TYR A 150       8.588  -0.123  -6.800  1.00 94.82           C  
ATOM   2283  HA  TYR A 150       9.347  -0.903  -6.745  1.00 94.82           H  
ATOM   2284  C   TYR A 150       7.495  -0.677  -7.708  1.00 94.82           C  
ATOM   2285  CB  TYR A 150       8.004   0.131  -5.404  1.00 94.82           C  
ATOM   2286  HB2 TYR A 150       7.319   0.977  -5.461  1.00 94.82           H  
ATOM   2287  HB3 TYR A 150       7.420  -0.742  -5.113  1.00 94.82           H  
ATOM   2288  O   TYR A 150       7.446  -1.886  -7.936  1.00 94.82           O  
ATOM   2289  CG  TYR A 150       9.011   0.377  -4.300  1.00 94.82           C  
ATOM   2290  CD1 TYR A 150      10.238  -0.319  -4.267  1.00 94.82           C  
ATOM   2291  HD1 TYR A 150      10.500  -1.028  -5.039  1.00 94.82           H  
ATOM   2292  CD2 TYR A 150       8.679   1.255  -3.250  1.00 94.82           C  
ATOM   2293  HD2 TYR A 150       7.714   1.739  -3.239  1.00 94.82           H  
ATOM   2294  CE1 TYR A 150      11.140  -0.111  -3.210  1.00 94.82           C  
ATOM   2295  HE1 TYR A 150      12.076  -0.649  -3.175  1.00 94.82           H  
ATOM   2296  CE2 TYR A 150       9.580   1.469  -2.191  1.00 94.82           C  
ATOM   2297  HE2 TYR A 150       9.303   2.119  -1.374  1.00 94.82           H  
ATOM   2298  OH  TYR A 150      11.692   0.978  -1.156  1.00 94.82           O  
ATOM   2299  HH  TYR A 150      11.318   1.535  -0.470  1.00 94.82           H  
ATOM   2300  CZ  TYR A 150      10.817   0.787  -2.176  1.00 94.82           C  
ATOM   2301  N   LYS A 151       6.663   0.195  -8.293  1.00 95.46           N  
ATOM   2302  H   LYS A 151       6.732   1.172  -8.046  1.00 95.46           H  
ATOM   2303  CA  LYS A 151       5.642  -0.260  -9.242  1.00 95.46           C  
ATOM   2304  HA  LYS A 151       5.046  -1.027  -8.748  1.00 95.46           H  
ATOM   2305  C   LYS A 151       6.255  -0.964 -10.446  1.00 95.46           C  
ATOM   2306  CB  LYS A 151       4.708   0.876  -9.674  1.00 95.46           C  
ATOM   2307  HB2 LYS A 151       4.053   0.494 -10.457  1.00 95.46           H  
ATOM   2308  HB3 LYS A 151       5.290   1.700 -10.086  1.00 95.46           H  
ATOM   2309  O   LYS A 151       5.683  -1.940 -10.897  1.00 95.46           O  
ATOM   2310  CG  LYS A 151       3.836   1.368  -8.508  1.00 95.46           C  
ATOM   2311  HG2 LYS A 151       4.450   1.884  -7.770  1.00 95.46           H  
ATOM   2312  HG3 LYS A 151       3.372   0.507  -8.028  1.00 95.46           H  
ATOM   2313  CD  LYS A 151       2.734   2.312  -9.004  1.00 95.46           C  
ATOM   2314  HD2 LYS A 151       2.129   1.797  -9.750  1.00 95.46           H  
ATOM   2315  HD3 LYS A 151       3.207   3.175  -9.473  1.00 95.46           H  
ATOM   2316  CE  LYS A 151       1.819   2.814  -7.878  1.00 95.46           C  
ATOM   2317  HE2 LYS A 151       1.041   3.446  -8.307  1.00 95.46           H  
ATOM   2318  HE3 LYS A 151       2.408   3.447  -7.214  1.00 95.46           H  
ATOM   2319  NZ  LYS A 151       1.195   1.720  -7.086  1.00 95.46           N  
ATOM   2320  HZ1 LYS A 151       1.901   1.132  -6.666  1.00 95.46           H  
ATOM   2321  HZ2 LYS A 151       0.664   2.107  -6.319  1.00 95.46           H  
ATOM   2322  HZ3 LYS A 151       0.590   1.128  -7.637  1.00 95.46           H  
ATOM   2323  N   LEU A 152       7.413  -0.523 -10.930  1.00 96.40           N  
ATOM   2324  H   LEU A 152       7.815   0.305 -10.514  1.00 96.40           H  
ATOM   2325  CA  LEU A 152       8.127  -1.138 -12.053  1.00 96.40           C  
ATOM   2326  HA  LEU A 152       7.409  -1.656 -12.689  1.00 96.40           H  
ATOM   2327  C   LEU A 152       9.150  -2.215 -11.626  1.00 96.40           C  
ATOM   2328  CB  LEU A 152       8.785  -0.019 -12.882  1.00 96.40           C  
ATOM   2329  HB2 LEU A 152       9.402  -0.477 -13.655  1.00 96.40           H  
ATOM   2330  HB3 LEU A 152       9.437   0.540 -12.211  1.00 96.40           H  
ATOM   2331  O   LEU A 152       9.751  -2.837 -12.493  1.00 96.40           O  
ATOM   2332  CG  LEU A 152       7.830   0.985 -13.559  1.00 96.40           C  
ATOM   2333  HG  LEU A 152       7.142   1.404 -12.825  1.00 96.40           H  
ATOM   2334  CD1 LEU A 152       8.637   2.127 -14.175  1.00 96.40           C  
ATOM   2335 HD11 LEU A 152       9.324   1.745 -14.930  1.00 96.40           H  
ATOM   2336 HD12 LEU A 152       9.203   2.628 -13.389  1.00 96.40           H  
ATOM   2337 HD13 LEU A 152       7.963   2.852 -14.632  1.00 96.40           H  
ATOM   2338  CD2 LEU A 152       7.004   0.362 -14.681  1.00 96.40           C  
ATOM   2339 HD21 LEU A 152       6.362   1.120 -15.129  1.00 96.40           H  
ATOM   2340 HD22 LEU A 152       7.660  -0.061 -15.443  1.00 96.40           H  
ATOM   2341 HD23 LEU A 152       6.376  -0.425 -14.263  1.00 96.40           H  
ATOM   2342  N   GLY A 153       9.355  -2.456 -10.327  1.00 95.81           N  
ATOM   2343  H   GLY A 153       8.839  -1.913  -9.650  1.00 95.81           H  
ATOM   2344  CA  GLY A 153      10.282  -3.477  -9.816  1.00 95.81           C  
ATOM   2345  HA2 GLY A 153      10.219  -4.358 -10.454  1.00 95.81           H  
ATOM   2346  HA3 GLY A 153       9.963  -3.765  -8.814  1.00 95.81           H  
ATOM   2347  C   GLY A 153      11.760  -3.055  -9.736  1.00 95.81           C  
ATOM   2348  O   GLY A 153      12.641  -3.896  -9.548  1.00 95.81           O  
ATOM   2349  N   PHE A 154      12.070  -1.765  -9.871  1.00 95.92           N  
ATOM   2350  H   PHE A 154      11.310  -1.102  -9.917  1.00 95.92           H  
ATOM   2351  CA  PHE A 154      13.433  -1.251  -9.702  1.00 95.92           C  
ATOM   2352  HA  PHE A 154      14.132  -2.004 -10.064  1.00 95.92           H  
ATOM   2353  C   PHE A 154      13.758  -1.008  -8.222  1.00 95.92           C  
ATOM   2354  CB  PHE A 154      13.647   0.006 -10.552  1.00 95.92           C  
ATOM   2355  HB2 PHE A 154      12.905   0.755 -10.276  1.00 95.92           H  
ATOM   2356  HB3 PHE A 154      14.629   0.417 -10.321  1.00 95.92           H  
ATOM   2357  O   PHE A 154      12.911  -0.557  -7.446  1.00 95.92           O  
ATOM   2358  CG  PHE A 154      13.581  -0.250 -12.047  1.00 95.92           C  
ATOM   2359  CD1 PHE A 154      14.675  -0.830 -12.719  1.00 95.92           C  
ATOM   2360  HD1 PHE A 154      15.569  -1.093 -12.174  1.00 95.92           H  
ATOM   2361  CD2 PHE A 154      12.424   0.087 -12.770  1.00 95.92           C  
ATOM   2362  HD2 PHE A 154      11.591   0.541 -12.254  1.00 95.92           H  
ATOM   2363  CE1 PHE A 154      14.603  -1.078 -14.101  1.00 95.92           C  
ATOM   2364  HE1 PHE A 154      15.439  -1.534 -14.611  1.00 95.92           H  
ATOM   2365  CE2 PHE A 154      12.347  -0.171 -14.151  1.00 95.92           C  
ATOM   2366  HE2 PHE A 154      11.448   0.075 -14.697  1.00 95.92           H  
ATOM   2367  CZ  PHE A 154      13.435  -0.760 -14.816  1.00 95.92           C  
ATOM   2368  HZ  PHE A 154      13.375  -0.979 -15.872  1.00 95.92           H  
ATOM   2369  N   SER A 155      15.000  -1.290  -7.824  1.00 92.67           N  
ATOM   2370  H   SER A 155      15.690  -1.602  -8.493  1.00 92.67           H  
ATOM   2371  CA  SER A 155      15.459  -1.084  -6.452  1.00 92.67           C  
ATOM   2372  HA  SER A 155      14.681  -1.458  -5.786  1.00 92.67           H  
ATOM   2373  C   SER A 155      15.660   0.400  -6.135  1.00 92.67           C  
ATOM   2374  CB  SER A 155      16.718  -1.913  -6.167  1.00 92.67           C  
ATOM   2375  HB2 SER A 155      16.458  -2.968  -6.254  1.00 92.67           H  
ATOM   2376  HB3 SER A 155      17.055  -1.729  -5.147  1.00 92.67           H  
ATOM   2377  O   SER A 155      16.111   1.187  -6.965  1.00 92.67           O  
ATOM   2378  OG  SER A 155      17.770  -1.631  -7.064  1.00 92.67           O  
ATOM   2379  HG  SER A 155      18.237  -2.461  -7.181  1.00 92.67           H  
ATOM   2380  N   CYS A 156      15.330   0.794  -4.902  1.00 88.31           N  
ATOM   2381  H   CYS A 156      14.946   0.107  -4.268  1.00 88.31           H  
ATOM   2382  CA  CYS A 156      15.454   2.173  -4.424  1.00 88.31           C  
ATOM   2383  HA  CYS A 156      15.509   2.825  -5.296  1.00 88.31           H  
ATOM   2384  C   CYS A 156      16.764   2.415  -3.655  1.00 88.31           C  
ATOM   2385  CB  CYS A 156      14.199   2.578  -3.631  1.00 88.31           C  
ATOM   2386  HB2 CYS A 156      14.045   1.895  -2.795  1.00 88.31           H  
ATOM   2387  HB3 CYS A 156      14.346   3.580  -3.227  1.00 88.31           H  
ATOM   2388  O   CYS A 156      16.745   2.991  -2.568  1.00 88.31           O  
ATOM   2389  SG  CYS A 156      12.730   2.610  -4.696  1.00 88.31           S  
ATOM   2390  HG  CYS A 156      12.584   1.295  -4.879  1.00 88.31           H  
ATOM   2391  N   ASP A 157      17.899   1.962  -4.196  1.00 87.38           N  
ATOM   2392  H   ASP A 157      17.857   1.528  -5.107  1.00 87.38           H  
ATOM   2393  CA  ASP A 157      19.212   2.084  -3.547  1.00 87.38           C  
ATOM   2394  HA  ASP A 157      19.182   1.537  -2.605  1.00 87.38           H  
ATOM   2395  C   ASP A 157      19.557   3.550  -3.241  1.00 87.38           C  
ATOM   2396  CB  ASP A 157      20.286   1.425  -4.425  1.00 87.38           C  
ATOM   2397  HB2 ASP A 157      20.000   0.387  -4.598  1.00 87.38           H  
ATOM   2398  HB3 ASP A 157      20.310   1.928  -5.391  1.00 87.38           H  
ATOM   2399  O   ASP A 157      19.712   4.374  -4.144  1.00 87.38           O  
ATOM   2400  CG  ASP A 157      21.701   1.444  -3.828  1.00 87.38           C  
ATOM   2401  OD1 ASP A 157      21.939   2.089  -2.778  1.00 87.38           O  
ATOM   2402  OD2 ASP A 157      22.588   0.865  -4.487  1.00 87.38           O  
ATOM   2403  N   VAL A 158      19.692   3.857  -1.948  1.00 85.70           N  
ATOM   2404  H   VAL A 158      19.590   3.101  -1.286  1.00 85.70           H  
ATOM   2405  CA  VAL A 158      19.971   5.200  -1.420  1.00 85.70           C  
ATOM   2406  HA  VAL A 158      19.160   5.868  -1.710  1.00 85.70           H  
ATOM   2407  C   VAL A 158      21.254   5.787  -2.008  1.00 85.70           C  
ATOM   2408  CB  VAL A 158      20.028   5.171   0.122  1.00 85.70           C  
ATOM   2409  HB  VAL A 158      20.834   4.508   0.437  1.00 85.70           H  
ATOM   2410  O   VAL A 158      21.318   6.991  -2.240  1.00 85.70           O  
ATOM   2411  CG1 VAL A 158      20.277   6.561   0.722  1.00 85.70           C  
ATOM   2412 HG11 VAL A 158      21.262   6.927   0.433  1.00 85.70           H  
ATOM   2413 HG12 VAL A 158      19.520   7.260   0.367  1.00 85.70           H  
ATOM   2414 HG13 VAL A 158      20.241   6.511   1.810  1.00 85.70           H  
ATOM   2415  CG2 VAL A 158      18.709   4.651   0.717  1.00 85.70           C  
ATOM   2416 HG21 VAL A 158      18.765   4.657   1.805  1.00 85.70           H  
ATOM   2417 HG22 VAL A 158      17.883   5.287   0.398  1.00 85.70           H  
ATOM   2418 HG23 VAL A 158      18.516   3.628   0.394  1.00 85.70           H  
ATOM   2419  N   SER A 159      22.250   4.952  -2.319  1.00 89.17           N  
ATOM   2420  H   SER A 159      22.093   3.958  -2.237  1.00 89.17           H  
ATOM   2421  CA  SER A 159      23.537   5.408  -2.855  1.00 89.17           C  
ATOM   2422  HA  SER A 159      23.917   6.198  -2.208  1.00 89.17           H  
ATOM   2423  C   SER A 159      23.446   5.994  -4.269  1.00 89.17           C  
ATOM   2424  CB  SER A 159      24.544   4.255  -2.831  1.00 89.17           C  
ATOM   2425  HB2 SER A 159      24.567   3.805  -1.839  1.00 89.17           H  
ATOM   2426  HB3 SER A 159      25.534   4.655  -3.052  1.00 89.17           H  
ATOM   2427  O   SER A 159      24.304   6.783  -4.664  1.00 89.17           O  
ATOM   2428  OG  SER A 159      24.233   3.271  -3.795  1.00 89.17           O  
ATOM   2429  HG  SER A 159      23.546   2.686  -3.467  1.00 89.17           H  
ATOM   2430  N   LYS A 160      22.399   5.642  -5.026  1.00 89.68           N  
ATOM   2431  H   LYS A 160      21.730   5.001  -4.623  1.00 89.68           H  
ATOM   2432  CA  LYS A 160      22.196   6.079  -6.416  1.00 89.68           C  
ATOM   2433  HA  LYS A 160      23.149   6.413  -6.826  1.00 89.68           H  
ATOM   2434  C   LYS A 160      21.248   7.270  -6.538  1.00 89.68           C  
ATOM   2435  CB  LYS A 160      21.700   4.892  -7.259  1.00 89.68           C  
ATOM   2436  HB2 LYS A 160      20.745   4.549  -6.861  1.00 89.68           H  
ATOM   2437  HB3 LYS A 160      21.542   5.228  -8.284  1.00 89.68           H  
ATOM   2438  O   LYS A 160      21.060   7.782  -7.641  1.00 89.68           O  
ATOM   2439  CG  LYS A 160      22.694   3.720  -7.278  1.00 89.68           C  
ATOM   2440  HG2 LYS A 160      23.653   4.057  -7.673  1.00 89.68           H  
ATOM   2441  HG3 LYS A 160      22.839   3.348  -6.264  1.00 89.68           H  
ATOM   2442  CD  LYS A 160      22.154   2.578  -8.145  1.00 89.68           C  
ATOM   2443  HD2 LYS A 160      22.110   2.897  -9.187  1.00 89.68           H  
ATOM   2444  HD3 LYS A 160      21.149   2.328  -7.806  1.00 89.68           H  
ATOM   2445  CE  LYS A 160      23.049   1.342  -8.008  1.00 89.68           C  
ATOM   2446  HE2 LYS A 160      23.173   1.134  -6.945  1.00 89.68           H  
ATOM   2447  HE3 LYS A 160      24.032   1.563  -8.424  1.00 89.68           H  
ATOM   2448  NZ  LYS A 160      22.441   0.161  -8.674  1.00 89.68           N  
ATOM   2449  HZ1 LYS A 160      23.015  -0.660  -8.549  1.00 89.68           H  
ATOM   2450  HZ2 LYS A 160      21.550  -0.054  -8.250  1.00 89.68           H  
ATOM   2451  HZ3 LYS A 160      22.288   0.322  -9.660  1.00 89.68           H  
ATOM   2452  N   GLN A 161      20.619   7.696  -5.442  1.00 93.27           N  
ATOM   2453  H   GLN A 161      20.867   7.289  -4.552  1.00 93.27           H  
ATOM   2454  CA  GLN A 161      19.552   8.691  -5.489  1.00 93.27           C  
ATOM   2455  HA  GLN A 161      18.880   8.388  -6.291  1.00 93.27           H  
ATOM   2456  C   GLN A 161      20.083  10.087  -5.844  1.00 93.27           C  
ATOM   2457  CB  GLN A 161      18.741   8.689  -4.186  1.00 93.27           C  
ATOM   2458  HB2 GLN A 161      19.408   8.854  -3.340  1.00 93.27           H  
ATOM   2459  HB3 GLN A 161      18.019   9.504  -4.233  1.00 93.27           H  
ATOM   2460  O   GLN A 161      21.136  10.519  -5.381  1.00 93.27           O  
ATOM   2461  CG  GLN A 161      17.968   7.373  -4.000  1.00 93.27           C  
ATOM   2462  HG2 GLN A 161      17.255   7.257  -4.816  1.00 93.27           H  
ATOM   2463  HG3 GLN A 161      18.672   6.542  -4.042  1.00 93.27           H  
ATOM   2464  CD  GLN A 161      17.211   7.272  -2.680  1.00 93.27           C  
ATOM   2465  NE2 GLN A 161      16.664   6.125  -2.342  1.00 93.27           N  
ATOM   2466 HE21 GLN A 161      16.215   6.097  -1.438  1.00 93.27           H  
ATOM   2467 HE22 GLN A 161      16.846   5.278  -2.862  1.00 93.27           H  
ATOM   2468  OE1 GLN A 161      17.092   8.205  -1.911  1.00 93.27           O  
ATOM   2469  N   GLN A 162      19.336  10.807  -6.681  1.00 93.51           N  
ATOM   2470  H   GLN A 162      18.473  10.394  -7.005  1.00 93.51           H  
ATOM   2471  CA  GLN A 162      19.671  12.149  -7.158  1.00 93.51           C  
ATOM   2472  HA  GLN A 162      20.500  12.546  -6.573  1.00 93.51           H  
ATOM   2473  C   GLN A 162      18.484  13.089  -6.989  1.00 93.51           C  
ATOM   2474  CB  GLN A 162      20.087  12.119  -8.636  1.00 93.51           C  
ATOM   2475  HB2 GLN A 162      19.263  11.730  -9.234  1.00 93.51           H  
ATOM   2476  HB3 GLN A 162      20.291  13.141  -8.957  1.00 93.51           H  
ATOM   2477  O   GLN A 162      17.329  12.683  -7.121  1.00 93.51           O  
ATOM   2478  CG  GLN A 162      21.337  11.268  -8.893  1.00 93.51           C  
ATOM   2479  HG2 GLN A 162      22.153  11.620  -8.262  1.00 93.51           H  
ATOM   2480  HG3 GLN A 162      21.126  10.231  -8.629  1.00 93.51           H  
ATOM   2481  CD  GLN A 162      21.795  11.301 -10.348  1.00 93.51           C  
ATOM   2482  NE2 GLN A 162      22.735  10.453 -10.701  1.00 93.51           N  
ATOM   2483 HE21 GLN A 162      23.033  10.444 -11.666  1.00 93.51           H  
ATOM   2484 HE22 GLN A 162      23.080   9.782 -10.030  1.00 93.51           H  
ATOM   2485  OE1 GLN A 162      21.334  12.076 -11.184  1.00 93.51           O  
ATOM   2486  N   THR A 163      18.761  14.367  -6.751  1.00 93.84           N  
ATOM   2487  H   THR A 163      19.719  14.675  -6.668  1.00 93.84           H  
ATOM   2488  CA  THR A 163      17.717  15.385  -6.634  1.00 93.84           C  
ATOM   2489  HA  THR A 163      16.865  14.923  -6.135  1.00 93.84           H  
ATOM   2490  C   THR A 163      17.238  15.880  -8.004  1.00 93.84           C  
ATOM   2491  CB  THR A 163      18.159  16.544  -5.737  1.00 93.84           C  
ATOM   2492  HB  THR A 163      17.392  17.318  -5.770  1.00 93.84           H  
ATOM   2493  O   THR A 163      18.011  16.012  -8.959  1.00 93.84           O  
ATOM   2494  CG2 THR A 163      18.353  16.101  -4.287  1.00 93.84           C  
ATOM   2495 HG21 THR A 163      17.427  15.664  -3.913  1.00 93.84           H  
ATOM   2496 HG22 THR A 163      19.152  15.363  -4.214  1.00 93.84           H  
ATOM   2497 HG23 THR A 163      18.599  16.964  -3.668  1.00 93.84           H  
ATOM   2498  OG1 THR A 163      19.384  17.078  -6.181  1.00 93.84           O  
ATOM   2499  HG1 THR A 163      19.645  17.752  -5.551  1.00 93.84           H  
ATOM   2500  N   ARG A 164      15.936  16.151  -8.120  1.00 93.88           N  
ATOM   2501  H   ARG A 164      15.359  15.967  -7.311  1.00 93.88           H  
ATOM   2502  CA  ARG A 164      15.251  16.702  -9.304  1.00 93.88           C  
ATOM   2503  HA  ARG A 164      15.973  17.229  -9.928  1.00 93.88           H  
ATOM   2504  C   ARG A 164      14.221  17.751  -8.871  1.00 93.88           C  
ATOM   2505  CB  ARG A 164      14.597  15.557 -10.110  1.00 93.88           C  
ATOM   2506  HB2 ARG A 164      13.946  14.992  -9.443  1.00 93.88           H  
ATOM   2507  HB3 ARG A 164      13.966  15.981 -10.891  1.00 93.88           H  
ATOM   2508  O   ARG A 164      13.962  17.900  -7.679  1.00 93.88           O  
ATOM   2509  CG  ARG A 164      15.585  14.576 -10.778  1.00 93.88           C  
ATOM   2510  HG2 ARG A 164      16.269  14.167 -10.035  1.00 93.88           H  
ATOM   2511  HG3 ARG A 164      15.018  13.749 -11.204  1.00 93.88           H  
ATOM   2512  CD  ARG A 164      16.374  15.260 -11.907  1.00 93.88           C  
ATOM   2513  HD2 ARG A 164      15.667  15.567 -12.678  1.00 93.88           H  
ATOM   2514  HD3 ARG A 164      16.852  16.160 -11.521  1.00 93.88           H  
ATOM   2515  NE  ARG A 164      17.396  14.391 -12.526  1.00 93.88           N  
ATOM   2516  HE  ARG A 164      17.096  13.774 -13.267  1.00 93.88           H  
ATOM   2517  NH1 ARG A 164      19.224  15.083 -11.294  1.00 93.88           N  
ATOM   2518 HH11 ARG A 164      18.634  15.481 -10.577  1.00 93.88           H  
ATOM   2519 HH12 ARG A 164      20.222  15.043 -11.144  1.00 93.88           H  
ATOM   2520  NH2 ARG A 164      19.553  13.786 -13.006  1.00 93.88           N  
ATOM   2521 HH21 ARG A 164      20.446  13.540 -12.603  1.00 93.88           H  
ATOM   2522 HH22 ARG A 164      19.249  13.291 -13.832  1.00 93.88           H  
ATOM   2523  CZ  ARG A 164      18.696  14.420 -12.276  1.00 93.88           C  
ATOM   2524  N   GLY A 165      13.688  18.521  -9.826  1.00 88.33           N  
ATOM   2525  H   GLY A 165      13.922  18.342 -10.792  1.00 88.33           H  
ATOM   2526  CA  GLY A 165      12.682  19.559  -9.560  1.00 88.33           C  
ATOM   2527  HA2 GLY A 165      11.758  19.095  -9.215  1.00 88.33           H  
ATOM   2528  HA3 GLY A 165      12.470  20.097 -10.484  1.00 88.33           H  
ATOM   2529  C   GLY A 165      13.142  20.567  -8.507  1.00 88.33           C  
ATOM   2530  O   GLY A 165      12.568  20.643  -7.432  1.00 88.33           O  
ATOM   2531  N   ASN A 166      14.241  21.276  -8.778  1.00 87.29           N  
ATOM   2532  H   ASN A 166      14.627  21.209  -9.709  1.00 87.29           H  
ATOM   2533  CA  ASN A 166      14.837  22.270  -7.870  1.00 87.29           C  
ATOM   2534  HA  ASN A 166      15.774  22.591  -8.324  1.00 87.29           H  
ATOM   2535  C   ASN A 166      15.240  21.751  -6.472  1.00 87.29           C  
ATOM   2536  CB  ASN A 166      13.932  23.513  -7.807  1.00 87.29           C  
ATOM   2537  HB2 ASN A 166      14.403  24.280  -7.192  1.00 87.29           H  
ATOM   2538  HB3 ASN A 166      12.987  23.248  -7.333  1.00 87.29           H  
ATOM   2539  O   ASN A 166      15.499  22.552  -5.580  1.00 87.29           O  
ATOM   2540  CG  ASN A 166      13.666  24.118  -9.169  1.00 87.29           C  
ATOM   2541  ND2 ASN A 166      12.508  24.705  -9.355  1.00 87.29           N  
ATOM   2542 HD21 ASN A 166      12.328  25.095 -10.269  1.00 87.29           H  
ATOM   2543 HD22 ASN A 166      11.825  24.699  -8.611  1.00 87.29           H  
ATOM   2544  OD1 ASN A 166      14.479  24.060 -10.081  1.00 87.29           O  
ATOM   2545  N   GLY A 167      15.348  20.431  -6.287  1.00 90.14           N  
ATOM   2546  H   GLY A 167      14.993  19.818  -7.007  1.00 90.14           H  
ATOM   2547  CA  GLY A 167      15.748  19.821  -5.015  1.00 90.14           C  
ATOM   2548  HA2 GLY A 167      16.240  20.561  -4.383  1.00 90.14           H  
ATOM   2549  HA3 GLY A 167      16.464  19.024  -5.213  1.00 90.14           H  
ATOM   2550  C   GLY A 167      14.596  19.227  -4.205  1.00 90.14           C  
ATOM   2551  O   GLY A 167      14.853  18.604  -3.181  1.00 90.14           O  
ATOM   2552  N   GLU A 168      13.354  19.372  -4.667  1.00 93.90           N  
ATOM   2553  H   GLU A 168      13.199  19.928  -5.496  1.00 93.90           H  
ATOM   2554  CA  GLU A 168      12.159  18.890  -3.964  1.00 93.90           C  
ATOM   2555  HA  GLU A 168      12.220  19.144  -2.905  1.00 93.90           H  
ATOM   2556  C   GLU A 168      11.989  17.369  -4.075  1.00 93.90           C  
ATOM   2557  CB  GLU A 168      10.922  19.580  -4.557  1.00 93.90           C  
ATOM   2558  HB2 GLU A 168      10.031  19.204  -4.054  1.00 93.90           H  
ATOM   2559  HB3 GLU A 168      10.862  19.314  -5.612  1.00 93.90           H  
ATOM   2560  O   GLU A 168      11.454  16.731  -3.168  1.00 93.90           O  
ATOM   2561  CG  GLU A 168      10.960  21.112  -4.415  1.00 93.90           C  
ATOM   2562  HG2 GLU A 168      10.933  21.362  -3.354  1.00 93.90           H  
ATOM   2563  HG3 GLU A 168      11.895  21.498  -4.822  1.00 93.90           H  
ATOM   2564  CD  GLU A 168       9.803  21.815  -5.143  1.00 93.90           C  
ATOM   2565  OE1 GLU A 168       9.557  22.997  -4.808  1.00 93.90           O  
ATOM   2566  OE2 GLU A 168       9.198  21.207  -6.058  1.00 93.90           O  
ATOM   2567  N   TRP A 169      12.454  16.775  -5.178  1.00 96.05           N  
ATOM   2568  H   TRP A 169      12.907  17.354  -5.870  1.00 96.05           H  
ATOM   2569  CA  TRP A 169      12.264  15.357  -5.481  1.00 96.05           C  
ATOM   2570  HA  TRP A 169      11.540  14.929  -4.788  1.00 96.05           H  
ATOM   2571  C   TRP A 169      13.567  14.590  -5.343  1.00 96.05           C  
ATOM   2572  CB  TRP A 169      11.696  15.197  -6.892  1.00 96.05           C  
ATOM   2573  HB2 TRP A 169      11.592  14.133  -7.105  1.00 96.05           H  
ATOM   2574  HB3 TRP A 169      12.395  15.615  -7.616  1.00 96.05           H  
ATOM   2575  O   TRP A 169      14.544  14.895  -6.026  1.00 96.05           O  
ATOM   2576  CG  TRP A 169      10.364  15.838  -7.084  1.00 96.05           C  
ATOM   2577  CD1 TRP A 169      10.153  17.128  -7.424  1.00 96.05           C  
ATOM   2578  HD1 TRP A 169      10.930  17.863  -7.573  1.00 96.05           H  
ATOM   2579  CD2 TRP A 169       9.045  15.271  -6.834  1.00 96.05           C  
ATOM   2580  CE2 TRP A 169       8.066  16.267  -7.121  1.00 96.05           C  
ATOM   2581  CE3 TRP A 169       8.578  14.040  -6.328  1.00 96.05           C  
ATOM   2582  HE3 TRP A 169       9.292  13.313  -5.970  1.00 96.05           H  
ATOM   2583  NE1 TRP A 169       8.799  17.390  -7.442  1.00 96.05           N  
ATOM   2584  HE1 TRP A 169       8.430  18.330  -7.469  1.00 96.05           H  
ATOM   2585  CH2 TRP A 169       6.261  14.772  -6.519  1.00 96.05           C  
ATOM   2586  HH2 TRP A 169       5.207  14.574  -6.391  1.00 96.05           H  
ATOM   2587  CZ2 TRP A 169       6.694  16.032  -6.964  1.00 96.05           C  
ATOM   2588  HZ2 TRP A 169       5.985  16.824  -7.153  1.00 96.05           H  
ATOM   2589  CZ3 TRP A 169       7.201  13.773  -6.217  1.00 96.05           C  
ATOM   2590  HZ3 TRP A 169       6.859  12.813  -5.861  1.00 96.05           H  
ATOM   2591  N   LEU A 170      13.564  13.538  -4.532  1.00 96.15           N  
ATOM   2592  H   LEU A 170      12.715  13.320  -4.030  1.00 96.15           H  
ATOM   2593  CA  LEU A 170      14.640  12.555  -4.511  1.00 96.15           C  
ATOM   2594  HA  LEU A 170      15.557  13.014  -4.880  1.00 96.15           H  
ATOM   2595  C   LEU A 170      14.245  11.406  -5.431  1.00 96.15           C  
ATOM   2596  CB  LEU A 170      14.849  12.098  -3.068  1.00 96.15           C  
ATOM   2597  HB2 LEU A 170      14.859  12.976  -2.424  1.00 96.15           H  
ATOM   2598  HB3 LEU A 170      13.993  11.478  -2.803  1.00 96.15           H  
ATOM   2599  O   LEU A 170      13.173  10.829  -5.266  1.00 96.15           O  
ATOM   2600  CG  LEU A 170      16.114  11.274  -2.797  1.00 96.15           C  
ATOM   2601  HG  LEU A 170      16.066  10.341  -3.359  1.00 96.15           H  
ATOM   2602  CD1 LEU A 170      17.394  12.029  -3.168  1.00 96.15           C  
ATOM   2603 HD11 LEU A 170      17.468  12.136  -4.250  1.00 96.15           H  
ATOM   2604 HD12 LEU A 170      18.261  11.465  -2.823  1.00 96.15           H  
ATOM   2605 HD13 LEU A 170      17.399  13.011  -2.696  1.00 96.15           H  
ATOM   2606  CD2 LEU A 170      16.141  10.971  -1.299  1.00 96.15           C  
ATOM   2607 HD21 LEU A 170      17.085  10.498  -1.031  1.00 96.15           H  
ATOM   2608 HD22 LEU A 170      15.328  10.288  -1.052  1.00 96.15           H  
ATOM   2609 HD23 LEU A 170      16.044  11.891  -0.721  1.00 96.15           H  
ATOM   2610  N   CYS A 171      15.079  11.096  -6.416  1.00 96.45           N  
ATOM   2611  H   CYS A 171      15.943  11.612  -6.507  1.00 96.45           H  
ATOM   2612  CA  CYS A 171      14.755  10.142  -7.469  1.00 96.45           C  
ATOM   2613  HA  CYS A 171      13.822   9.633  -7.227  1.00 96.45           H  
ATOM   2614  C   CYS A 171      15.825   9.067  -7.615  1.00 96.45           C  
ATOM   2615  CB  CYS A 171      14.587  10.876  -8.804  1.00 96.45           C  
ATOM   2616  HB2 CYS A 171      14.278  10.150  -9.555  1.00 96.45           H  
ATOM   2617  HB3 CYS A 171      15.547  11.305  -9.093  1.00 96.45           H  
ATOM   2618  O   CYS A 171      17.005   9.323  -7.389  1.00 96.45           O  
ATOM   2619  SG  CYS A 171      13.348  12.198  -8.724  1.00 96.45           S  
ATOM   2620  HG  CYS A 171      13.920  12.886  -7.732  1.00 96.45           H  
ATOM   2621  N   VAL A 172      15.421   7.894  -8.088  1.00 95.94           N  
ATOM   2622  H   VAL A 172      14.434   7.757  -8.251  1.00 95.94           H  
ATOM   2623  CA  VAL A 172      16.329   6.830  -8.523  1.00 95.94           C  
ATOM   2624  HA  VAL A 172      17.286   6.955  -8.018  1.00 95.94           H  
ATOM   2625  C   VAL A 172      16.507   6.931 -10.043  1.00 95.94           C  
ATOM   2626  CB  VAL A 172      15.788   5.453  -8.116  1.00 95.94           C  
ATOM   2627  HB  VAL A 172      14.801   5.315  -8.559  1.00 95.94           H  
ATOM   2628  O   VAL A 172      15.500   6.949 -10.759  1.00 95.94           O  
ATOM   2629  CG1 VAL A 172      16.707   4.321  -8.587  1.00 95.94           C  
ATOM   2630 HG11 VAL A 172      16.776   4.307  -9.674  1.00 95.94           H  
ATOM   2631 HG12 VAL A 172      17.706   4.435  -8.164  1.00 95.94           H  
ATOM   2632 HG13 VAL A 172      16.294   3.363  -8.271  1.00 95.94           H  
ATOM   2633  CG2 VAL A 172      15.658   5.347  -6.592  1.00 95.94           C  
ATOM   2634 HG21 VAL A 172      15.198   6.240  -6.169  1.00 95.94           H  
ATOM   2635 HG22 VAL A 172      16.636   5.199  -6.132  1.00 95.94           H  
ATOM   2636 HG23 VAL A 172      15.007   4.502  -6.370  1.00 95.94           H  
ATOM   2637  N   PRO A 173      17.747   7.031 -10.555  1.00 95.71           N  
ATOM   2638  CA  PRO A 173      18.022   6.997 -11.986  1.00 95.71           C  
ATOM   2639  HA  PRO A 173      17.348   7.663 -12.524  1.00 95.71           H  
ATOM   2640  C   PRO A 173      17.888   5.576 -12.542  1.00 95.71           C  
ATOM   2641  CB  PRO A 173      19.461   7.496 -12.133  1.00 95.71           C  
ATOM   2642  HB2 PRO A 173      19.464   8.583 -12.211  1.00 95.71           H  
ATOM   2643  HB3 PRO A 173      19.968   7.055 -12.991  1.00 95.71           H  
ATOM   2644  O   PRO A 173      18.477   4.638 -12.010  1.00 95.71           O  
ATOM   2645  CG  PRO A 173      20.126   7.096 -10.819  1.00 95.71           C  
ATOM   2646  HG2 PRO A 173      20.483   6.068 -10.884  1.00 95.71           H  
ATOM   2647  HG3 PRO A 173      20.946   7.766 -10.560  1.00 95.71           H  
ATOM   2648  CD  PRO A 173      18.988   7.181  -9.804  1.00 95.71           C  
ATOM   2649  HD2 PRO A 173      19.001   8.157  -9.318  1.00 95.71           H  
ATOM   2650  HD3 PRO A 173      19.103   6.390  -9.063  1.00 95.71           H  
ATOM   2651  N   ILE A 174      17.156   5.436 -13.644  1.00 95.98           N  
ATOM   2652  H   ILE A 174      16.645   6.241 -13.977  1.00 95.98           H  
ATOM   2653  CA  ILE A 174      17.032   4.209 -14.427  1.00 95.98           C  
ATOM   2654  HA  ILE A 174      17.581   3.408 -13.932  1.00 95.98           H  
ATOM   2655  C   ILE A 174      17.669   4.451 -15.790  1.00 95.98           C  
ATOM   2656  CB  ILE A 174      15.561   3.765 -14.562  1.00 95.98           C  
ATOM   2657  HB  ILE A 174      15.038   4.479 -15.199  1.00 95.98           H  
ATOM   2658  O   ILE A 174      17.089   5.113 -16.657  1.00 95.98           O  
ATOM   2659  CG1 ILE A 174      14.790   3.727 -13.225  1.00 95.98           C  
ATOM   2660 HG12 ILE A 174      14.702   4.741 -12.835  1.00 95.98           H  
ATOM   2661 HG13 ILE A 174      13.779   3.371 -13.422  1.00 95.98           H  
ATOM   2662  CG2 ILE A 174      15.511   2.391 -15.256  1.00 95.98           C  
ATOM   2663 HG21 ILE A 174      15.895   2.472 -16.273  1.00 95.98           H  
ATOM   2664 HG22 ILE A 174      14.482   2.034 -15.293  1.00 95.98           H  
ATOM   2665 HG23 ILE A 174      16.113   1.665 -14.710  1.00 95.98           H  
ATOM   2666  CD1 ILE A 174      15.402   2.842 -12.131  1.00 95.98           C  
ATOM   2667 HD11 ILE A 174      15.494   1.814 -12.481  1.00 95.98           H  
ATOM   2668 HD12 ILE A 174      14.756   2.861 -11.254  1.00 95.98           H  
ATOM   2669 HD13 ILE A 174      16.387   3.208 -11.842  1.00 95.98           H  
ATOM   2670  N   ASP A 175      18.874   3.924 -15.968  1.00 94.66           N  
ATOM   2671  H   ASP A 175      19.317   3.435 -15.203  1.00 94.66           H  
ATOM   2672  CA  ASP A 175      19.627   4.090 -17.204  1.00 94.66           C  
ATOM   2673  HA  ASP A 175      19.534   5.133 -17.505  1.00 94.66           H  
ATOM   2674  C   ASP A 175      19.057   3.218 -18.338  1.00 94.66           C  
ATOM   2675  CB  ASP A 175      21.116   3.810 -16.949  1.00 94.66           C  
ATOM   2676  HB2 ASP A 175      21.225   2.826 -16.492  1.00 94.66           H  
ATOM   2677  HB3 ASP A 175      21.652   3.798 -17.898  1.00 94.66           H  
ATOM   2678  O   ASP A 175      18.398   2.196 -18.081  1.00 94.66           O  
ATOM   2679  CG  ASP A 175      21.756   4.876 -16.053  1.00 94.66           C  
ATOM   2680  OD1 ASP A 175      21.387   6.067 -16.204  1.00 94.66           O  
ATOM   2681  OD2 ASP A 175      22.608   4.494 -15.223  1.00 94.66           O  
ATOM   2682  N   PRO A 176      19.314   3.585 -19.605  1.00 95.65           N  
ATOM   2683  CA  PRO A 176      18.994   2.749 -20.757  1.00 95.65           C  
ATOM   2684  HA  PRO A 176      17.917   2.774 -20.923  1.00 95.65           H  
ATOM   2685  C   PRO A 176      19.470   1.301 -20.591  1.00 95.65           C  
ATOM   2686  CB  PRO A 176      19.707   3.423 -21.932  1.00 95.65           C  
ATOM   2687  HB2 PRO A 176      19.213   3.226 -22.884  1.00 95.65           H  
ATOM   2688  HB3 PRO A 176      20.744   3.093 -21.981  1.00 95.65           H  
ATOM   2689  O   PRO A 176      20.582   1.049 -20.135  1.00 95.65           O  
ATOM   2690  CG  PRO A 176      19.679   4.901 -21.546  1.00 95.65           C  
ATOM   2691  HG2 PRO A 176      20.449   5.474 -22.061  1.00 95.65           H  
ATOM   2692  HG3 PRO A 176      18.691   5.319 -21.737  1.00 95.65           H  
ATOM   2693  CD  PRO A 176      19.926   4.837 -20.042  1.00 95.65           C  
ATOM   2694  HD2 PRO A 176      19.469   5.701 -19.560  1.00 95.65           H  
ATOM   2695  HD3 PRO A 176      20.998   4.815 -19.847  1.00 95.65           H  
ATOM   2696  N   ASN A 177      18.652   0.336 -21.015  1.00 95.22           N  
ATOM   2697  H   ASN A 177      17.731   0.597 -21.339  1.00 95.22           H  
ATOM   2698  CA  ASN A 177      18.940  -1.106 -20.971  1.00 95.22           C  
ATOM   2699  HA  ASN A 177      18.070  -1.604 -21.399  1.00 95.22           H  
ATOM   2700  C   ASN A 177      19.059  -1.730 -19.569  1.00 95.22           C  
ATOM   2701  CB  ASN A 177      20.098  -1.451 -21.919  1.00 95.22           C  
ATOM   2702  HB2 ASN A 177      21.022  -0.986 -21.574  1.00 95.22           H  
ATOM   2703  HB3 ASN A 177      20.253  -2.530 -21.930  1.00 95.22           H  
ATOM   2704  O   ASN A 177      19.443  -2.897 -19.456  1.00 95.22           O  
ATOM   2705  CG  ASN A 177      19.784  -1.018 -23.333  1.00 95.22           C  
ATOM   2706  ND2 ASN A 177      20.523  -0.078 -23.873  1.00 95.22           N  
ATOM   2707 HD21 ASN A 177      21.234   0.376 -23.317  1.00 95.22           H  
ATOM   2708 HD22 ASN A 177      20.246   0.251 -24.787  1.00 95.22           H  
ATOM   2709  OD1 ASN A 177      18.868  -1.526 -23.958  1.00 95.22           O  
ATOM   2710  N   THR A 178      18.669  -1.010 -18.515  1.00 95.60           N  
ATOM   2711  H   THR A 178      18.431  -0.039 -18.662  1.00 95.60           H  
ATOM   2712  CA  THR A 178      18.623  -1.534 -17.141  1.00 95.60           C  
ATOM   2713  HA  THR A 178      19.525  -2.122 -16.970  1.00 95.60           H  
ATOM   2714  C   THR A 178      17.405  -2.435 -16.937  1.00 95.60           C  
ATOM   2715  CB  THR A 178      18.617  -0.394 -16.115  1.00 95.60           C  
ATOM   2716  HB  THR A 178      17.689   0.173 -16.197  1.00 95.60           H  
ATOM   2717  O   THR A 178      16.298  -2.085 -17.344  1.00 95.60           O  
ATOM   2718  CG2 THR A 178      18.780  -0.890 -14.679  1.00 95.60           C  
ATOM   2719 HG21 THR A 178      17.920  -1.488 -14.379  1.00 95.60           H  
ATOM   2720 HG22 THR A 178      19.690  -1.483 -14.589  1.00 95.60           H  
ATOM   2721 HG23 THR A 178      18.850  -0.034 -14.008  1.00 95.60           H  
ATOM   2722  OG1 THR A 178      19.702   0.461 -16.363  1.00 95.60           O  
ATOM   2723  HG1 THR A 178      19.404   1.123 -16.991  1.00 95.60           H  
ATOM   2724  N   SER A 179      17.589  -3.588 -16.289  1.00 95.96           N  
ATOM   2725  H   SER A 179      18.488  -3.758 -15.860  1.00 95.96           H  
ATOM   2726  CA  SER A 179      16.495  -4.502 -15.923  1.00 95.96           C  
ATOM   2727  HA  SER A 179      15.598  -4.248 -16.488  1.00 95.96           H  
ATOM   2728  C   SER A 179      16.145  -4.365 -14.442  1.00 95.96           C  
ATOM   2729  CB  SER A 179      16.842  -5.952 -16.276  1.00 95.96           C  
ATOM   2730  HB2 SER A 179      17.692  -6.280 -15.677  1.00 95.96           H  
ATOM   2731  HB3 SER A 179      15.989  -6.596 -16.063  1.00 95.96           H  
ATOM   2732  O   SER A 179      17.022  -4.099 -13.623  1.00 95.96           O  
ATOM   2733  OG  SER A 179      17.171  -6.031 -17.655  1.00 95.96           O  
ATOM   2734  HG  SER A 179      17.868  -5.389 -17.806  1.00 95.96           H  
ATOM   2735  N   ALA A 180      14.866  -4.523 -14.117  1.00 95.75           N  
ATOM   2736  H   ALA A 180      14.196  -4.698 -14.853  1.00 95.75           H  
ATOM   2737  CA  ALA A 180      14.346  -4.547 -12.761  1.00 95.75           C  
ATOM   2738  HA  ALA A 180      14.633  -3.627 -12.251  1.00 95.75           H  
ATOM   2739  C   ALA A 180      14.920  -5.736 -11.979  1.00 95.75           C  
ATOM   2740  CB  ALA A 180      12.816  -4.603 -12.845  1.00 95.75           C  
ATOM   2741  HB1 ALA A 180      12.384  -4.745 -11.854  1.00 95.75           H  
ATOM   2742  HB2 ALA A 180      12.430  -3.680 -13.278  1.00 95.75           H  
ATOM   2743  HB3 ALA A 180      12.514  -5.452 -13.459  1.00 95.75           H  
ATOM   2744  O   ALA A 180      15.069  -6.835 -12.514  1.00 95.75           O  
ATOM   2745  N   GLU A 181      15.230  -5.509 -10.705  1.00 92.88           N  
ATOM   2746  H   GLU A 181      15.047  -4.591 -10.324  1.00 92.88           H  
ATOM   2747  CA  GLU A 181      15.757  -6.534  -9.794  1.00 92.88           C  
ATOM   2748  HA  GLU A 181      16.336  -7.268 -10.354  1.00 92.88           H  
ATOM   2749  C   GLU A 181      14.623  -7.298  -9.088  1.00 92.88           C  
ATOM   2750  CB  GLU A 181      16.684  -5.859  -8.766  1.00 92.88           C  
ATOM   2751  HB2 GLU A 181      16.121  -5.071  -8.266  1.00 92.88           H  
ATOM   2752  HB3 GLU A 181      16.982  -6.595  -8.020  1.00 92.88           H  
ATOM   2753  O   GLU A 181      14.828  -8.402  -8.587  1.00 92.88           O  
ATOM   2754  CG  GLU A 181      17.958  -5.256  -9.396  1.00 92.88           C  
ATOM   2755  HG2 GLU A 181      17.675  -4.633 -10.245  1.00 92.88           H  
ATOM   2756  HG3 GLU A 181      18.579  -6.069  -9.771  1.00 92.88           H  
ATOM   2757  CD  GLU A 181      18.780  -4.387  -8.425  1.00 92.88           C  
ATOM   2758  OE1 GLU A 181      19.733  -3.719  -8.887  1.00 92.88           O  
ATOM   2759  OE2 GLU A 181      18.429  -4.297  -7.227  1.00 92.88           O  
ATOM   2760  N   LEU A 182      13.421  -6.712  -9.052  1.00 94.43           N  
ATOM   2761  H   LEU A 182      13.312  -5.828  -9.527  1.00 94.43           H  
ATOM   2762  CA  LEU A 182      12.235  -7.225  -8.372  1.00 94.43           C  
ATOM   2763  HA  LEU A 182      12.434  -8.232  -8.006  1.00 94.43           H  
ATOM   2764  C   LEU A 182      11.052  -7.317  -9.343  1.00 94.43           C  
ATOM   2765  CB  LEU A 182      11.901  -6.311  -7.173  1.00 94.43           C  
ATOM   2766  HB2 LEU A 182      11.660  -5.321  -7.559  1.00 94.43           H  
ATOM   2767  HB3 LEU A 182      11.008  -6.690  -6.676  1.00 94.43           H  
ATOM   2768  O   LEU A 182      11.030  -6.685 -10.399  1.00 94.43           O  
ATOM   2769  CG  LEU A 182      13.024  -6.167  -6.128  1.00 94.43           C  
ATOM   2770  HG  LEU A 182      13.948  -5.849  -6.611  1.00 94.43           H  
ATOM   2771  CD1 LEU A 182      12.646  -5.098  -5.100  1.00 94.43           C  
ATOM   2772 HD11 LEU A 182      13.464  -4.967  -4.392  1.00 94.43           H  
ATOM   2773 HD12 LEU A 182      11.743  -5.392  -4.566  1.00 94.43           H  
ATOM   2774 HD13 LEU A 182      12.469  -4.151  -5.610  1.00 94.43           H  
ATOM   2775  CD2 LEU A 182      13.277  -7.479  -5.382  1.00 94.43           C  
ATOM   2776 HD21 LEU A 182      14.038  -7.325  -4.617  1.00 94.43           H  
ATOM   2777 HD22 LEU A 182      12.357  -7.830  -4.916  1.00 94.43           H  
ATOM   2778 HD23 LEU A 182      13.646  -8.233  -6.078  1.00 94.43           H  
ATOM   2779  N   LEU A 183      10.034  -8.082  -8.951  1.00 93.24           N  
ATOM   2780  H   LEU A 183      10.096  -8.539  -8.053  1.00 93.24           H  
ATOM   2781  CA  LEU A 183       8.738  -8.066  -9.626  1.00 93.24           C  
ATOM   2782  HA  LEU A 183       8.891  -8.165 -10.701  1.00 93.24           H  
ATOM   2783  C   LEU A 183       8.052  -6.722  -9.371  1.00 93.24           C  
ATOM   2784  CB  LEU A 183       7.869  -9.228  -9.118  1.00 93.24           C  
ATOM   2785  HB2 LEU A 183       7.764  -9.136  -8.037  1.00 93.24           H  
ATOM   2786  HB3 LEU A 183       6.875  -9.132  -9.556  1.00 93.24           H  
ATOM   2787  O   LEU A 183       7.966  -6.280  -8.225  1.00 93.24           O  
ATOM   2788  CG  LEU A 183       8.423 -10.623  -9.452  1.00 93.24           C  
ATOM   2789  HG  LEU A 183       9.424 -10.733  -9.037  1.00 93.24           H  
ATOM   2790  CD1 LEU A 183       7.527 -11.690  -8.822  1.00 93.24           C  
ATOM   2791 HD11 LEU A 183       6.521 -11.620  -9.236  1.00 93.24           H  
ATOM   2792 HD12 LEU A 183       7.487 -11.549  -7.742  1.00 93.24           H  
ATOM   2793 HD13 LEU A 183       7.934 -12.679  -9.036  1.00 93.24           H  
ATOM   2794  CD2 LEU A 183       8.478 -10.855 -10.959  1.00 93.24           C  
ATOM   2795 HD21 LEU A 183       9.236 -10.217 -11.414  1.00 93.24           H  
ATOM   2796 HD22 LEU A 183       7.508 -10.637 -11.407  1.00 93.24           H  
ATOM   2797 HD23 LEU A 183       8.742 -11.891 -11.172  1.00 93.24           H  
ATOM   2798  N   GLY A 184       7.555  -6.081 -10.426  1.00 91.72           N  
ATOM   2799  H   GLY A 184       7.654  -6.487 -11.345  1.00 91.72           H  
ATOM   2800  CA  GLY A 184       6.814  -4.834 -10.270  1.00 91.72           C  
ATOM   2801  HA2 GLY A 184       7.371  -4.170  -9.609  1.00 91.72           H  
ATOM   2802  HA3 GLY A 184       6.718  -4.334 -11.235  1.00 91.72           H  
ATOM   2803  C   GLY A 184       5.426  -5.059  -9.667  1.00 91.72           C  
ATOM   2804  O   GLY A 184       4.693  -5.956 -10.091  1.00 91.72           O  
ATOM   2805  N   ASP A 185       5.044  -4.218  -8.704  1.00 91.90           N  
ATOM   2806  H   ASP A 185       5.712  -3.530  -8.386  1.00 91.90           H  
ATOM   2807  CA  ASP A 185       3.748  -4.278  -8.022  1.00 91.90           C  
ATOM   2808  HA  ASP A 185       3.142  -5.068  -8.467  1.00 91.90           H  
ATOM   2809  C   ASP A 185       2.974  -2.962  -8.171  1.00 91.90           C  
ATOM   2810  CB  ASP A 185       3.942  -4.663  -6.551  1.00 91.90           C  
ATOM   2811  HB2 ASP A 185       4.535  -3.896  -6.051  1.00 91.90           H  
ATOM   2812  HB3 ASP A 185       4.494  -5.601  -6.506  1.00 91.90           H  
ATOM   2813  O   ASP A 185       3.261  -1.948  -7.532  1.00 91.90           O  
ATOM   2814  CG  ASP A 185       2.616  -4.839  -5.798  1.00 91.90           C  
ATOM   2815  OD1 ASP A 185       1.532  -4.479  -6.321  1.00 91.90           O  
ATOM   2816  OD2 ASP A 185       2.675  -5.308  -4.644  1.00 91.90           O  
ATOM   2817  N   ILE A 186       1.942  -2.979  -9.015  1.00 92.91           N  
ATOM   2818  H   ILE A 186       1.740  -3.847  -9.491  1.00 92.91           H  
ATOM   2819  CA  ILE A 186       1.122  -1.795  -9.293  1.00 92.91           C  
ATOM   2820  HA  ILE A 186       1.789  -0.932  -9.307  1.00 92.91           H  
ATOM   2821  C   ILE A 186       0.069  -1.507  -8.215  1.00 92.91           C  
ATOM   2822  CB  ILE A 186       0.473  -1.891 -10.688  1.00 92.91           C  
ATOM   2823  HB  ILE A 186      -0.029  -0.943 -10.879  1.00 92.91           H  
ATOM   2824  O   ILE A 186      -0.482  -0.398  -8.203  1.00 92.91           O  
ATOM   2825  CG1 ILE A 186      -0.586  -3.013 -10.755  1.00 92.91           C  
ATOM   2826 HG12 ILE A 186      -0.126  -3.976 -10.535  1.00 92.91           H  
ATOM   2827 HG13 ILE A 186      -1.357  -2.821 -10.009  1.00 92.91           H  
ATOM   2828  CG2 ILE A 186       1.561  -2.058 -11.763  1.00 92.91           C  
ATOM   2829 HG21 ILE A 186       1.947  -3.077 -11.756  1.00 92.91           H  
ATOM   2830 HG22 ILE A 186       1.156  -1.833 -12.750  1.00 92.91           H  
ATOM   2831 HG23 ILE A 186       2.391  -1.380 -11.567  1.00 92.91           H  
ATOM   2832  CD1 ILE A 186      -1.284  -3.101 -12.112  1.00 92.91           C  
ATOM   2833 HD11 ILE A 186      -2.074  -3.852 -12.068  1.00 92.91           H  
ATOM   2834 HD12 ILE A 186      -1.719  -2.137 -12.374  1.00 92.91           H  
ATOM   2835 HD13 ILE A 186      -0.568  -3.406 -12.875  1.00 92.91           H  
ATOM   2836  N   PHE A 187      -0.234  -2.475  -7.346  1.00 90.67           N  
ATOM   2837  H   PHE A 187       0.362  -3.289  -7.297  1.00 90.67           H  
ATOM   2838  CA  PHE A 187      -1.361  -2.416  -6.417  1.00 90.67           C  
ATOM   2839  HA  PHE A 187      -2.036  -1.619  -6.730  1.00 90.67           H  
ATOM   2840  C   PHE A 187      -0.942  -2.059  -4.999  1.00 90.67           C  
ATOM   2841  CB  PHE A 187      -2.155  -3.727  -6.456  1.00 90.67           C  
ATOM   2842  HB2 PHE A 187      -1.488  -4.554  -6.211  1.00 90.67           H  
ATOM   2843  HB3 PHE A 187      -2.924  -3.688  -5.684  1.00 90.67           H  
ATOM   2844  O   PHE A 187      -1.671  -1.307  -4.363  1.00 90.67           O  
ATOM   2845  CG  PHE A 187      -2.837  -3.984  -7.786  1.00 90.67           C  
ATOM   2846  CD1 PHE A 187      -3.809  -3.085  -8.263  1.00 90.67           C  
ATOM   2847  HD1 PHE A 187      -4.074  -2.226  -7.664  1.00 90.67           H  
ATOM   2848  CD2 PHE A 187      -2.493  -5.108  -8.558  1.00 90.67           C  
ATOM   2849  HD2 PHE A 187      -1.745  -5.800  -8.200  1.00 90.67           H  
ATOM   2850  CE1 PHE A 187      -4.425  -3.294  -9.510  1.00 90.67           C  
ATOM   2851  HE1 PHE A 187      -5.155  -2.592  -9.884  1.00 90.67           H  
ATOM   2852  CE2 PHE A 187      -3.118  -5.328  -9.799  1.00 90.67           C  
ATOM   2853  HE2 PHE A 187      -2.851  -6.193 -10.388  1.00 90.67           H  
ATOM   2854  CZ  PHE A 187      -4.080  -4.421 -10.277  1.00 90.67           C  
ATOM   2855  HZ  PHE A 187      -4.545  -4.586 -11.238  1.00 90.67           H  
ATOM   2856  N   THR A 188       0.226  -2.488  -4.520  1.00 90.33           N  
ATOM   2857  H   THR A 188       0.768  -3.145  -5.062  1.00 90.33           H  
ATOM   2858  CA  THR A 188       0.702  -2.103  -3.181  1.00 90.33           C  
ATOM   2859  HA  THR A 188      -0.068  -2.410  -2.473  1.00 90.33           H  
ATOM   2860  C   THR A 188       0.894  -0.578  -3.076  1.00 90.33           C  
ATOM   2861  CB  THR A 188       1.975  -2.883  -2.820  1.00 90.33           C  
ATOM   2862  HB  THR A 188       2.694  -2.807  -3.635  1.00 90.33           H  
ATOM   2863  O   THR A 188       1.432   0.031  -4.010  1.00 90.33           O  
ATOM   2864  CG2 THR A 188       2.655  -2.466  -1.515  1.00 90.33           C  
ATOM   2865 HG21 THR A 188       2.949  -1.417  -1.552  1.00 90.33           H  
ATOM   2866 HG22 THR A 188       3.558  -3.063  -1.388  1.00 90.33           H  
ATOM   2867 HG23 THR A 188       1.999  -2.647  -0.664  1.00 90.33           H  
ATOM   2868  OG1 THR A 188       1.598  -4.224  -2.620  1.00 90.33           O  
ATOM   2869  HG1 THR A 188       1.980  -4.707  -3.357  1.00 90.33           H  
ATOM   2870  N   PRO A 189       0.440   0.071  -1.975  1.00 92.36           N  
ATOM   2871  CA  PRO A 189      -0.194  -0.475  -0.762  1.00 92.36           C  
ATOM   2872  HA  PRO A 189       0.225  -1.449  -0.506  1.00 92.36           H  
ATOM   2873  C   PRO A 189      -1.726  -0.629  -0.822  1.00 92.36           C  
ATOM   2874  CB  PRO A 189       0.186   0.524   0.338  1.00 92.36           C  
ATOM   2875  HB2 PRO A 189      -0.494   0.506   1.189  1.00 92.36           H  
ATOM   2876  HB3 PRO A 189       1.212   0.353   0.664  1.00 92.36           H  
ATOM   2877  O   PRO A 189      -2.326  -1.067   0.157  1.00 92.36           O  
ATOM   2878  CG  PRO A 189       0.088   1.842  -0.411  1.00 92.36           C  
ATOM   2879  HG2 PRO A 189       0.611   2.654   0.093  1.00 92.36           H  
ATOM   2880  HG3 PRO A 189      -0.960   2.084  -0.590  1.00 92.36           H  
ATOM   2881  CD  PRO A 189       0.731   1.475  -1.730  1.00 92.36           C  
ATOM   2882  HD2 PRO A 189       0.346   2.108  -2.530  1.00 92.36           H  
ATOM   2883  HD3 PRO A 189       1.808   1.581  -1.598  1.00 92.36           H  
ATOM   2884  N   ILE A 190      -2.371  -0.296  -1.941  1.00 92.15           N  
ATOM   2885  H   ILE A 190      -1.805  -0.079  -2.749  1.00 92.15           H  
ATOM   2886  CA  ILE A 190      -3.828  -0.369  -2.183  1.00 92.15           C  
ATOM   2887  HA  ILE A 190      -4.325  -0.110  -1.247  1.00 92.15           H  
ATOM   2888  C   ILE A 190      -4.274  -1.815  -2.516  1.00 92.15           C  
ATOM   2889  CB  ILE A 190      -4.264   0.685  -3.248  1.00 92.15           C  
ATOM   2890  HB  ILE A 190      -3.941   0.333  -4.227  1.00 92.15           H  
ATOM   2891  O   ILE A 190      -5.254  -2.053  -3.218  1.00 92.15           O  
ATOM   2892  CG1 ILE A 190      -3.601   2.066  -3.001  1.00 92.15           C  
ATOM   2893 HG12 ILE A 190      -2.517   1.956  -3.027  1.00 92.15           H  
ATOM   2894 HG13 ILE A 190      -3.878   2.437  -2.014  1.00 92.15           H  
ATOM   2895  CG2 ILE A 190      -5.798   0.867  -3.283  1.00 92.15           C  
ATOM   2896 HG21 ILE A 190      -6.093   1.699  -3.922  1.00 92.15           H  
ATOM   2897 HG22 ILE A 190      -6.173   1.040  -2.274  1.00 92.15           H  
ATOM   2898 HG23 ILE A 190      -6.286  -0.010  -3.708  1.00 92.15           H  
ATOM   2899  CD1 ILE A 190      -3.940   3.139  -4.043  1.00 92.15           C  
ATOM   2900 HD11 ILE A 190      -3.909   2.697  -5.040  1.00 92.15           H  
ATOM   2901 HD12 ILE A 190      -3.209   3.945  -3.982  1.00 92.15           H  
ATOM   2902 HD13 ILE A 190      -4.928   3.560  -3.857  1.00 92.15           H  
ATOM   2903  N   THR A 191      -3.546  -2.819  -2.025  1.00 92.63           N  
ATOM   2904  H   THR A 191      -2.714  -2.593  -1.499  1.00 92.63           H  
ATOM   2905  CA  THR A 191      -3.916  -4.235  -2.179  1.00 92.63           C  
ATOM   2906  HA  THR A 191      -4.111  -4.424  -3.235  1.00 92.63           H  
ATOM   2907  C   THR A 191      -5.189  -4.543  -1.395  1.00 92.63           C  
ATOM   2908  CB  THR A 191      -2.762  -5.148  -1.746  1.00 92.63           C  
ATOM   2909  HB  THR A 191      -2.559  -5.007  -0.684  1.00 92.63           H  
ATOM   2910  O   THR A 191      -6.109  -5.180  -1.920  1.00 92.63           O  
ATOM   2911  CG2 THR A 191      -3.040  -6.625  -2.017  1.00 92.63           C  
ATOM   2912 HG21 THR A 191      -3.260  -6.773  -3.074  1.00 92.63           H  
ATOM   2913 HG22 THR A 191      -2.166  -7.218  -1.745  1.00 92.63           H  
ATOM   2914 HG23 THR A 191      -3.888  -6.960  -1.421  1.00 92.63           H  
ATOM   2915  OG1 THR A 191      -1.626  -4.767  -2.489  1.00 92.63           O  
ATOM   2916  HG1 THR A 191      -0.883  -5.349  -2.316  1.00 92.63           H  
ATOM   2917  N   ASP A 192      -5.260  -4.004  -0.174  1.00 93.53           N  
ATOM   2918  H   ASP A 192      -4.519  -3.384   0.119  1.00 93.53           H  
ATOM   2919  CA  ASP A 192      -6.441  -4.045   0.677  1.00 93.53           C  
ATOM   2920  HA  ASP A 192      -7.224  -4.601   0.160  1.00 93.53           H  
ATOM   2921  C   ASP A 192      -6.948  -2.634   0.976  1.00 93.53           C  
ATOM   2922  CB  ASP A 192      -6.176  -4.747   2.010  1.00 93.53           C  
ATOM   2923  HB2 ASP A 192      -7.129  -4.845   2.528  1.00 93.53           H  
ATOM   2924  HB3 ASP A 192      -5.531  -4.111   2.616  1.00 93.53           H  
ATOM   2925  O   ASP A 192      -6.163  -1.699   1.144  1.00 93.53           O  
ATOM   2926  CG  ASP A 192      -5.541  -6.126   1.894  1.00 93.53           C  
ATOM   2927  OD1 ASP A 192      -5.994  -6.970   1.096  1.00 93.53           O  
ATOM   2928  OD2 ASP A 192      -4.548  -6.335   2.623  1.00 93.53           O  
ATOM   2929  N   ALA A 193      -8.264  -2.514   1.117  1.00 95.65           N  
ATOM   2930  H   ALA A 193      -8.821  -3.344   0.974  1.00 95.65           H  
ATOM   2931  CA  ALA A 193      -8.905  -1.407   1.799  1.00 95.65           C  
ATOM   2932  HA  ALA A 193      -8.251  -0.536   1.760  1.00 95.65           H  
ATOM   2933  C   ALA A 193      -9.100  -1.768   3.272  1.00 95.65           C  
ATOM   2934  CB  ALA A 193     -10.221  -1.057   1.097  1.00 95.65           C  
ATOM   2935  HB1 ALA A 193     -10.017  -0.731   0.077  1.00 95.65           H  
ATOM   2936  HB2 ALA A 193     -10.881  -1.924   1.077  1.00 95.65           H  
ATOM   2937  HB3 ALA A 193     -10.711  -0.245   1.634  1.00 95.65           H  
ATOM   2938  O   ALA A 193      -9.935  -2.607   3.618  1.00 95.65           O  
ATOM   2939  N   LEU A 194      -8.337  -1.116   4.138  1.00 96.69           N  
ATOM   2940  H   LEU A 194      -7.681  -0.441   3.771  1.00 96.69           H  
ATOM   2941  CA  LEU A 194      -8.526  -1.140   5.577  1.00 96.69           C  
ATOM   2942  HA  LEU A 194      -8.761  -2.155   5.894  1.00 96.69           H  
ATOM   2943  C   LEU A 194      -9.706  -0.230   5.921  1.00 96.69           C  
ATOM   2944  CB  LEU A 194      -7.235  -0.689   6.282  1.00 96.69           C  
ATOM   2945  HB2 LEU A 194      -7.082   0.371   6.078  1.00 96.69           H  
ATOM   2946  HB3 LEU A 194      -7.377  -0.809   7.356  1.00 96.69           H  
ATOM   2947  O   LEU A 194      -9.693   0.965   5.628  1.00 96.69           O  
ATOM   2948  CG  LEU A 194      -5.950  -1.428   5.873  1.00 96.69           C  
ATOM   2949  HG  LEU A 194      -5.739  -1.255   4.818  1.00 96.69           H  
ATOM   2950  CD1 LEU A 194      -4.780  -0.884   6.692  1.00 96.69           C  
ATOM   2951 HD11 LEU A 194      -4.655   0.180   6.489  1.00 96.69           H  
ATOM   2952 HD12 LEU A 194      -3.860  -1.398   6.414  1.00 96.69           H  
ATOM   2953 HD13 LEU A 194      -4.960  -1.024   7.758  1.00 96.69           H  
ATOM   2954  CD2 LEU A 194      -6.058  -2.934   6.117  1.00 96.69           C  
ATOM   2955 HD21 LEU A 194      -6.313  -3.130   7.158  1.00 96.69           H  
ATOM   2956 HD22 LEU A 194      -6.820  -3.359   5.463  1.00 96.69           H  
ATOM   2957 HD23 LEU A 194      -5.106  -3.411   5.881  1.00 96.69           H  
ATOM   2958  N   VAL A 195     -10.743  -0.791   6.531  1.00 97.23           N  
ATOM   2959  H   VAL A 195     -10.683  -1.773   6.760  1.00 97.23           H  
ATOM   2960  CA  VAL A 195     -11.912  -0.032   6.980  1.00 97.23           C  
ATOM   2961  HA  VAL A 195     -12.019   0.856   6.358  1.00 97.23           H  
ATOM   2962  C   VAL A 195     -11.659   0.418   8.408  1.00 97.23           C  
ATOM   2963  CB  VAL A 195     -13.213  -0.843   6.843  1.00 97.23           C  
ATOM   2964  HB  VAL A 195     -13.204  -1.686   7.534  1.00 97.23           H  
ATOM   2965  O   VAL A 195     -11.662  -0.402   9.323  1.00 97.23           O  
ATOM   2966  CG1 VAL A 195     -14.434   0.034   7.158  1.00 97.23           C  
ATOM   2967 HG11 VAL A 195     -14.480   0.871   6.462  1.00 97.23           H  
ATOM   2968 HG12 VAL A 195     -15.346  -0.558   7.074  1.00 97.23           H  
ATOM   2969 HG13 VAL A 195     -14.368   0.421   8.174  1.00 97.23           H  
ATOM   2970  CG2 VAL A 195     -13.351  -1.385   5.414  1.00 97.23           C  
ATOM   2971 HG21 VAL A 195     -12.700  -2.250   5.287  1.00 97.23           H  
ATOM   2972 HG22 VAL A 195     -13.051  -0.622   4.696  1.00 97.23           H  
ATOM   2973 HG23 VAL A 195     -14.381  -1.673   5.200  1.00 97.23           H  
ATOM   2974  N   SER A 196     -11.437   1.714   8.599  1.00 97.36           N  
ATOM   2975  H   SER A 196     -11.419   2.311   7.785  1.00 97.36           H  
ATOM   2976  CA  SER A 196     -11.315   2.351   9.911  1.00 97.36           C  
ATOM   2977  HA  SER A 196     -10.965   1.621  10.640  1.00 97.36           H  
ATOM   2978  C   SER A 196     -12.661   2.898  10.375  1.00 97.36           C  
ATOM   2979  CB  SER A 196     -10.295   3.486   9.855  1.00 97.36           C  
ATOM   2980  HB2 SER A 196     -10.702   4.312   9.272  1.00 97.36           H  
ATOM   2981  HB3 SER A 196      -9.375   3.141   9.383  1.00 97.36           H  
ATOM   2982  O   SER A 196     -13.445   3.361   9.545  1.00 97.36           O  
ATOM   2983  OG  SER A 196     -10.022   3.915  11.172  1.00 97.36           O  
ATOM   2984  HG  SER A 196      -9.597   4.776  11.146  1.00 97.36           H  
ATOM   2985  N   CYS A 197     -12.923   2.874  11.682  1.00 96.86           N  
ATOM   2986  H   CYS A 197     -12.211   2.505  12.296  1.00 96.86           H  
ATOM   2987  CA  CYS A 197     -14.102   3.495  12.284  1.00 96.86           C  
ATOM   2988  HA  CYS A 197     -14.610   4.111  11.542  1.00 96.86           H  
ATOM   2989  C   CYS A 197     -13.710   4.413  13.445  1.00 96.86           C  
ATOM   2990  CB  CYS A 197     -15.066   2.389  12.723  1.00 96.86           C  
ATOM   2991  HB2 CYS A 197     -14.550   1.722  13.414  1.00 96.86           H  
ATOM   2992  HB3 CYS A 197     -15.367   1.818  11.845  1.00 96.86           H  
ATOM   2993  O   CYS A 197     -13.220   3.943  14.476  1.00 96.86           O  
ATOM   2994  SG  CYS A 197     -16.530   3.113  13.521  1.00 96.86           S  
ATOM   2995  HG  CYS A 197     -17.231   1.980  13.617  1.00 96.86           H  
ATOM   2996  N   ASP A 198     -13.992   5.710  13.319  1.00 95.48           N  
ATOM   2997  H   ASP A 198     -14.397   6.028  12.450  1.00 95.48           H  
ATOM   2998  CA  ASP A 198     -13.560   6.731  14.283  1.00 95.48           C  
ATOM   2999  HA  ASP A 198     -12.472   6.713  14.349  1.00 95.48           H  
ATOM   3000  C   ASP A 198     -14.143   6.504  15.683  1.00 95.48           C  
ATOM   3001  CB  ASP A 198     -13.994   8.127  13.817  1.00 95.48           C  
ATOM   3002  HB2 ASP A 198     -15.071   8.120  13.650  1.00 95.48           H  
ATOM   3003  HB3 ASP A 198     -13.794   8.832  14.624  1.00 95.48           H  
ATOM   3004  O   ASP A 198     -13.526   6.876  16.683  1.00 95.48           O  
ATOM   3005  CG  ASP A 198     -13.287   8.651  12.565  1.00 95.48           C  
ATOM   3006  OD1 ASP A 198     -12.424   7.940  12.008  1.00 95.48           O  
ATOM   3007  OD2 ASP A 198     -13.651   9.782  12.173  1.00 95.48           O  
ATOM   3008  N   GLN A 199     -15.322   5.882  15.775  1.00 93.07           N  
ATOM   3009  H   GLN A 199     -15.795   5.662  14.911  1.00 93.07           H  
ATOM   3010  CA  GLN A 199     -16.004   5.586  17.036  1.00 93.07           C  
ATOM   3011  HA  GLN A 199     -15.865   6.434  17.707  1.00 93.07           H  
ATOM   3012  C   GLN A 199     -15.416   4.371  17.766  1.00 93.07           C  
ATOM   3013  CB  GLN A 199     -17.519   5.416  16.801  1.00 93.07           C  
ATOM   3014  HB2 GLN A 199     -17.965   5.015  17.711  1.00 93.07           H  
ATOM   3015  HB3 GLN A 199     -17.695   4.692  16.006  1.00 93.07           H  
ATOM   3016  O   GLN A 199     -15.786   4.125  18.912  1.00 93.07           O  
ATOM   3017  CG  GLN A 199     -18.249   6.735  16.486  1.00 93.07           C  
ATOM   3018  HG2 GLN A 199     -19.324   6.555  16.501  1.00 93.07           H  
ATOM   3019  HG3 GLN A 199     -18.027   7.462  17.267  1.00 93.07           H  
ATOM   3020  CD  GLN A 199     -17.904   7.331  15.123  1.00 93.07           C  
ATOM   3021  NE2 GLN A 199     -17.891   8.636  14.984  1.00 93.07           N  
ATOM   3022 HE21 GLN A 199     -17.688   8.989  14.060  1.00 93.07           H  
ATOM   3023 HE22 GLN A 199     -18.294   9.220  15.703  1.00 93.07           H  
ATOM   3024  OE1 GLN A 199     -17.632   6.637  14.156  1.00 93.07           O  
ATOM   3025  N   THR A 200     -14.496   3.614  17.163  1.00 93.24           N  
ATOM   3026  H   THR A 200     -14.180   3.875  16.240  1.00 93.24           H  
ATOM   3027  CA  THR A 200     -13.885   2.448  17.821  1.00 93.24           C  
ATOM   3028  HA  THR A 200     -14.651   1.969  18.430  1.00 93.24           H  
ATOM   3029  C   THR A 200     -12.758   2.810  18.775  1.00 93.24           C  
ATOM   3030  CB  THR A 200     -13.421   1.368  16.847  1.00 93.24           C  
ATOM   3031  HB  THR A 200     -12.980   0.551  17.419  1.00 93.24           H  
ATOM   3032  O   THR A 200     -12.098   3.849  18.655  1.00 93.24           O  
ATOM   3033  CG2 THR A 200     -14.615   0.801  16.099  1.00 93.24           C  
ATOM   3034 HG21 THR A 200     -15.128   1.582  15.536  1.00 93.24           H  
ATOM   3035 HG22 THR A 200     -15.301   0.362  16.822  1.00 93.24           H  
ATOM   3036 HG23 THR A 200     -14.266   0.014  15.431  1.00 93.24           H  
ATOM   3037  OG1 THR A 200     -12.447   1.840  15.956  1.00 93.24           O  
ATOM   3038  HG1 THR A 200     -12.809   2.527  15.391  1.00 93.24           H  
ATOM   3039  N   VAL A 201     -12.539   1.940  19.760  1.00 92.15           N  
ATOM   3040  H   VAL A 201     -13.110   1.108  19.803  1.00 92.15           H  
ATOM   3041  CA  VAL A 201     -11.363   2.004  20.629  1.00 92.15           C  
ATOM   3042  HA  VAL A 201     -11.295   3.002  21.062  1.00 92.15           H  
ATOM   3043  C   VAL A 201     -10.114   1.741  19.793  1.00 92.15           C  
ATOM   3044  CB  VAL A 201     -11.470   0.986  21.773  1.00 92.15           C  
ATOM   3045  HB  VAL A 201     -11.551  -0.019  21.358  1.00 92.15           H  
ATOM   3046  O   VAL A 201     -10.056   0.757  19.059  1.00 92.15           O  
ATOM   3047  CG1 VAL A 201     -10.254   1.046  22.705  1.00 92.15           C  
ATOM   3048 HG11 VAL A 201      -9.355   0.729  22.178  1.00 92.15           H  
ATOM   3049 HG12 VAL A 201     -10.400   0.365  23.544  1.00 92.15           H  
ATOM   3050 HG13 VAL A 201     -10.112   2.056  23.091  1.00 92.15           H  
ATOM   3051  CG2 VAL A 201     -12.714   1.267  22.618  1.00 92.15           C  
ATOM   3052 HG21 VAL A 201     -12.797   0.469  23.355  1.00 92.15           H  
ATOM   3053 HG22 VAL A 201     -12.625   2.232  23.118  1.00 92.15           H  
ATOM   3054 HG23 VAL A 201     -13.619   1.247  22.011  1.00 92.15           H  
ATOM   3055  N   SER A 202      -9.118   2.621  19.920  1.00 93.13           N  
ATOM   3056  H   SER A 202      -9.179   3.320  20.646  1.00 93.13           H  
ATOM   3057  CA  SER A 202      -7.826   2.424  19.265  1.00 93.13           C  
ATOM   3058  HA  SER A 202      -8.007   1.998  18.278  1.00 93.13           H  
ATOM   3059  C   SER A 202      -6.979   1.450  20.080  1.00 93.13           C  
ATOM   3060  CB  SER A 202      -7.087   3.746  19.064  1.00 93.13           C  
ATOM   3061  HB2 SER A 202      -6.710   4.109  20.019  1.00 93.13           H  
ATOM   3062  HB3 SER A 202      -7.766   4.483  18.634  1.00 93.13           H  
ATOM   3063  O   SER A 202      -6.880   1.597  21.298  1.00 93.13           O  
ATOM   3064  OG  SER A 202      -6.019   3.532  18.169  1.00 93.13           O  
ATOM   3065  HG  SER A 202      -5.414   4.277  18.183  1.00 93.13           H  
ATOM   3066  N   THR A 203      -6.371   0.475  19.414  1.00 91.68           N  
ATOM   3067  H   THR A 203      -6.460   0.480  18.408  1.00 91.68           H  
ATOM   3068  CA  THR A 203      -5.468  -0.523  20.017  1.00 91.68           C  
ATOM   3069  HA  THR A 203      -5.367  -0.334  21.086  1.00 91.68           H  
ATOM   3070  C   THR A 203      -4.078  -0.406  19.400  1.00 91.68           C  
ATOM   3071  CB  THR A 203      -6.011  -1.947  19.843  1.00 91.68           C  
ATOM   3072  HB  THR A 203      -5.300  -2.660  20.262  1.00 91.68           H  
ATOM   3073  O   THR A 203      -3.956   0.053  18.264  1.00 91.68           O  
ATOM   3074  CG2 THR A 203      -7.359  -2.140  20.541  1.00 91.68           C  
ATOM   3075 HG21 THR A 203      -8.109  -1.462  20.132  1.00 91.68           H  
ATOM   3076 HG22 THR A 203      -7.244  -1.949  21.608  1.00 91.68           H  
ATOM   3077 HG23 THR A 203      -7.688  -3.170  20.404  1.00 91.68           H  
ATOM   3078  OG1 THR A 203      -6.203  -2.215  18.470  1.00 91.68           O  
ATOM   3079  HG1 THR A 203      -6.718  -1.484  18.120  1.00 91.68           H  
ATOM   3080  N   ALA A 204      -3.029  -0.816  20.114  1.00 93.58           N  
ATOM   3081  H   ALA A 204      -3.174  -1.325  20.974  1.00 93.58           H  
ATOM   3082  CA  ALA A 204      -1.661  -0.733  19.596  1.00 93.58           C  
ATOM   3083  HA  ALA A 204      -1.452   0.294  19.294  1.00 93.58           H  
ATOM   3084  C   ALA A 204      -1.453  -1.625  18.358  1.00 93.58           C  
ATOM   3085  CB  ALA A 204      -0.700  -1.120  20.726  1.00 93.58           C  
ATOM   3086  HB1 ALA A 204      -0.830  -0.448  21.574  1.00 93.58           H  
ATOM   3087  HB2 ALA A 204       0.327  -1.049  20.369  1.00 93.58           H  
ATOM   3088  HB3 ALA A 204      -0.892  -2.145  21.043  1.00 93.58           H  
ATOM   3089  O   ALA A 204      -0.675  -1.294  17.472  1.00 93.58           O  
ATOM   3090  N   GLU A 205      -2.178  -2.740  18.285  1.00 91.53           N  
ATOM   3091  H   GLU A 205      -2.738  -2.982  19.089  1.00 91.53           H  
ATOM   3092  CA  GLU A 205      -2.009  -3.779  17.274  1.00 91.53           C  
ATOM   3093  HA  GLU A 205      -0.947  -3.923  17.074  1.00 91.53           H  
ATOM   3094  C   GLU A 205      -2.683  -3.431  15.944  1.00 91.53           C  
ATOM   3095  CB  GLU A 205      -2.600  -5.102  17.800  1.00 91.53           C  
ATOM   3096  HB2 GLU A 205      -2.459  -5.855  17.024  1.00 91.53           H  
ATOM   3097  HB3 GLU A 205      -3.675  -4.992  17.946  1.00 91.53           H  
ATOM   3098  O   GLU A 205      -2.263  -3.905  14.894  1.00 91.53           O  
ATOM   3099  CG  GLU A 205      -1.956  -5.649  19.088  1.00 91.53           C  
ATOM   3100  HG2 GLU A 205      -0.872  -5.614  18.974  1.00 91.53           H  
ATOM   3101  HG3 GLU A 205      -2.239  -6.698  19.176  1.00 91.53           H  
ATOM   3102  CD  GLU A 205      -2.365  -4.936  20.395  1.00 91.53           C  
ATOM   3103  OE1 GLU A 205      -1.728  -5.230  21.427  1.00 91.53           O  
ATOM   3104  OE2 GLU A 205      -3.290  -4.085  20.372  1.00 91.53           O  
ATOM   3105  N   THR A 206      -3.769  -2.654  15.976  1.00 91.20           N  
ATOM   3106  H   THR A 206      -4.020  -2.246  16.866  1.00 91.20           H  
ATOM   3107  CA  THR A 206      -4.632  -2.461  14.793  1.00 91.20           C  
ATOM   3108  HA  THR A 206      -4.033  -2.587  13.891  1.00 91.20           H  
ATOM   3109  C   THR A 206      -5.253  -1.071  14.679  1.00 91.20           C  
ATOM   3110  CB  THR A 206      -5.748  -3.508  14.771  1.00 91.20           C  
ATOM   3111  HB  THR A 206      -6.441  -3.293  13.958  1.00 91.20           H  
ATOM   3112  O   THR A 206      -6.082  -0.837  13.799  1.00 91.20           O  
ATOM   3113  CG2 THR A 206      -5.273  -4.951  14.613  1.00 91.20           C  
ATOM   3114 HG21 THR A 206      -4.584  -5.012  13.770  1.00 91.20           H  
ATOM   3115 HG22 THR A 206      -4.749  -5.286  15.508  1.00 91.20           H  
ATOM   3116 HG23 THR A 206      -6.111  -5.620  14.417  1.00 91.20           H  
ATOM   3117  OG1 THR A 206      -6.424  -3.467  15.999  1.00 91.20           O  
ATOM   3118  HG1 THR A 206      -5.784  -3.249  16.679  1.00 91.20           H  
ATOM   3119  N   GLY A 207      -4.907  -0.149  15.579  1.00 94.14           N  
ATOM   3120  H   GLY A 207      -4.200  -0.361  16.269  1.00 94.14           H  
ATOM   3121  CA  GLY A 207      -5.517   1.172  15.629  1.00 94.14           C  
ATOM   3122  HA2 GLY A 207      -5.249   1.719  14.725  1.00 94.14           H  
ATOM   3123  HA3 GLY A 207      -5.133   1.718  16.490  1.00 94.14           H  
ATOM   3124  C   GLY A 207      -7.038   1.071  15.742  1.00 94.14           C  
ATOM   3125  O   GLY A 207      -7.553   0.375  16.622  1.00 94.14           O  
ATOM   3126  N   GLN A 208      -7.734   1.742  14.822  1.00 95.27           N  
ATOM   3127  H   GLN A 208      -7.204   2.245  14.125  1.00 95.27           H  
ATOM   3128  CA  GLN A 208      -9.198   1.790  14.702  1.00 95.27           C  
ATOM   3129  HA  GLN A 208      -9.643   1.373  15.606  1.00 95.27           H  
ATOM   3130  C   GLN A 208      -9.747   0.950  13.530  1.00 95.27           C  
ATOM   3131  CB  GLN A 208      -9.635   3.256  14.593  1.00 95.27           C  
ATOM   3132  HB2 GLN A 208      -9.181   3.710  13.713  1.00 95.27           H  
ATOM   3133  HB3 GLN A 208     -10.718   3.297  14.476  1.00 95.27           H  
ATOM   3134  O   GLN A 208     -10.894   1.126  13.109  1.00 95.27           O  
ATOM   3135  CG  GLN A 208      -9.249   4.071  15.830  1.00 95.27           C  
ATOM   3136  HG2 GLN A 208      -8.171   4.229  15.855  1.00 95.27           H  
ATOM   3137  HG3 GLN A 208      -9.548   3.527  16.726  1.00 95.27           H  
ATOM   3138  CD  GLN A 208      -9.944   5.419  15.803  1.00 95.27           C  
ATOM   3139  NE2 GLN A 208     -10.988   5.585  16.579  1.00 95.27           N  
ATOM   3140 HE21 GLN A 208     -11.357   4.787  17.076  1.00 95.27           H  
ATOM   3141 HE22 GLN A 208     -11.626   6.323  16.315  1.00 95.27           H  
ATOM   3142  OE1 GLN A 208      -9.569   6.345  15.113  1.00 95.27           O  
ATOM   3143  N   ILE A 209      -8.932   0.048  12.973  1.00 95.97           N  
ATOM   3144  H   ILE A 209      -8.008  -0.083  13.360  1.00 95.97           H  
ATOM   3145  CA  ILE A 209      -9.319  -0.786  11.833  1.00 95.97           C  
ATOM   3146  HA  ILE A 209      -9.839  -0.155  11.113  1.00 95.97           H  
ATOM   3147  C   ILE A 209     -10.296  -1.878  12.276  1.00 95.97           C  
ATOM   3148  CB  ILE A 209      -8.078  -1.367  11.120  1.00 95.97           C  
ATOM   3149  HB  ILE A 209      -7.545  -2.008  11.823  1.00 95.97           H  
ATOM   3150  O   ILE A 209      -9.991  -2.704  13.138  1.00 95.97           O  
ATOM   3151  CG1 ILE A 209      -7.088  -0.280  10.639  1.00 95.97           C  
ATOM   3152 HG12 ILE A 209      -6.300  -0.755  10.055  1.00 95.97           H  
ATOM   3153 HG13 ILE A 209      -6.606   0.178  11.503  1.00 95.97           H  
ATOM   3154  CG2 ILE A 209      -8.497  -2.245   9.927  1.00 95.97           C  
ATOM   3155 HG21 ILE A 209      -9.025  -3.134  10.275  1.00 95.97           H  
ATOM   3156 HG22 ILE A 209      -7.614  -2.577   9.382  1.00 95.97           H  
ATOM   3157 HG23 ILE A 209      -9.142  -1.689   9.247  1.00 95.97           H  
ATOM   3158  CD1 ILE A 209      -7.701   0.849   9.802  1.00 95.97           C  
ATOM   3159 HD11 ILE A 209      -8.305   1.487  10.447  1.00 95.97           H  
ATOM   3160 HD12 ILE A 209      -6.897   1.448   9.373  1.00 95.97           H  
ATOM   3161 HD13 ILE A 209      -8.322   0.456   8.997  1.00 95.97           H  
ATOM   3162  N   ILE A 210     -11.469  -1.915  11.642  1.00 95.44           N  
ATOM   3163  H   ILE A 210     -11.641  -1.202  10.949  1.00 95.44           H  
ATOM   3164  CA  ILE A 210     -12.524  -2.902  11.902  1.00 95.44           C  
ATOM   3165  HA  ILE A 210     -12.302  -3.380  12.855  1.00 95.44           H  
ATOM   3166  C   ILE A 210     -12.546  -4.050  10.894  1.00 95.44           C  
ATOM   3167  CB  ILE A 210     -13.911  -2.231  12.035  1.00 95.44           C  
ATOM   3168  HB  ILE A 210     -14.604  -2.996  12.385  1.00 95.44           H  
ATOM   3169  O   ILE A 210     -13.137  -5.089  11.173  1.00 95.44           O  
ATOM   3170  CG1 ILE A 210     -14.455  -1.660  10.705  1.00 95.44           C  
ATOM   3171 HG12 ILE A 210     -13.860  -0.796  10.409  1.00 95.44           H  
ATOM   3172 HG13 ILE A 210     -14.379  -2.414   9.922  1.00 95.44           H  
ATOM   3173  CG2 ILE A 210     -13.861  -1.120  13.095  1.00 95.44           C  
ATOM   3174 HG21 ILE A 210     -14.874  -0.846  13.392  1.00 95.44           H  
ATOM   3175 HG22 ILE A 210     -13.351  -0.241  12.700  1.00 95.44           H  
ATOM   3176 HG23 ILE A 210     -13.310  -1.453  13.974  1.00 95.44           H  
ATOM   3177  CD1 ILE A 210     -15.922  -1.221  10.776  1.00 95.44           C  
ATOM   3178 HD11 ILE A 210     -16.251  -0.900   9.787  1.00 95.44           H  
ATOM   3179 HD12 ILE A 210     -16.044  -0.387  11.468  1.00 95.44           H  
ATOM   3180 HD13 ILE A 210     -16.544  -2.055  11.103  1.00 95.44           H  
ATOM   3181  N   SER A 211     -11.929  -3.879   9.723  1.00 95.62           N  
ATOM   3182  H   SER A 211     -11.463  -3.000   9.546  1.00 95.62           H  
ATOM   3183  CA  SER A 211     -11.855  -4.907   8.683  1.00 95.62           C  
ATOM   3184  HA  SER A 211     -11.630  -5.870   9.144  1.00 95.62           H  
ATOM   3185  C   SER A 211     -10.777  -4.591   7.647  1.00 95.62           C  
ATOM   3186  CB  SER A 211     -13.208  -4.999   7.984  1.00 95.62           C  
ATOM   3187  HB2 SER A 211     -13.447  -4.027   7.551  1.00 95.62           H  
ATOM   3188  HB3 SER A 211     -13.975  -5.253   8.715  1.00 95.62           H  
ATOM   3189  O   SER A 211     -10.396  -3.435   7.481  1.00 95.62           O  
ATOM   3190  OG  SER A 211     -13.190  -5.967   6.952  1.00 95.62           O  
ATOM   3191  HG  SER A 211     -13.124  -6.861   7.296  1.00 95.62           H  
ATOM   3192  N   SER A 212     -10.327  -5.618   6.928  1.00 94.87           N  
ATOM   3193  H   SER A 212     -10.762  -6.518   7.075  1.00 94.87           H  
ATOM   3194  CA  SER A 212      -9.500  -5.512   5.727  1.00 94.87           C  
ATOM   3195  HA  SER A 212      -9.304  -4.466   5.494  1.00 94.87           H  
ATOM   3196  C   SER A 212     -10.237  -6.150   4.546  1.00 94.87           C  
ATOM   3197  CB  SER A 212      -8.159  -6.207   5.969  1.00 94.87           C  
ATOM   3198  HB2 SER A 212      -8.321  -7.268   6.157  1.00 94.87           H  
ATOM   3199  HB3 SER A 212      -7.662  -5.755   6.828  1.00 94.87           H  
ATOM   3200  O   SER A 212     -10.739  -7.269   4.666  1.00 94.87           O  
ATOM   3201  OG  SER A 212      -7.354  -6.044   4.824  1.00 94.87           O  
ATOM   3202  HG  SER A 212      -6.538  -6.543   4.907  1.00 94.87           H  
ATOM   3203  N   VAL A 213     -10.327  -5.437   3.421  1.00 95.20           N  
ATOM   3204  H   VAL A 213      -9.922  -4.512   3.421  1.00 95.20           H  
ATOM   3205  CA  VAL A 213     -11.046  -5.865   2.212  1.00 95.20           C  
ATOM   3206  HA  VAL A 213     -11.497  -6.839   2.401  1.00 95.20           H  
ATOM   3207  C   VAL A 213     -10.071  -5.965   1.032  1.00 95.20           C  
ATOM   3208  CB  VAL A 213     -12.196  -4.892   1.882  1.00 95.20           C  
ATOM   3209  HB  VAL A 213     -11.794  -3.906   1.651  1.00 95.20           H  
ATOM   3210  O   VAL A 213      -9.548  -4.931   0.622  1.00 95.20           O  
ATOM   3211  CG1 VAL A 213     -12.976  -5.387   0.655  1.00 95.20           C  
ATOM   3212 HG11 VAL A 213     -13.872  -4.785   0.506  1.00 95.20           H  
ATOM   3213 HG12 VAL A 213     -13.253  -6.431   0.803  1.00 95.20           H  
ATOM   3214 HG13 VAL A 213     -12.356  -5.309  -0.238  1.00 95.20           H  
ATOM   3215  CG2 VAL A 213     -13.156  -4.739   3.070  1.00 95.20           C  
ATOM   3216 HG21 VAL A 213     -12.658  -4.189   3.868  1.00 95.20           H  
ATOM   3217 HG22 VAL A 213     -13.434  -5.720   3.456  1.00 95.20           H  
ATOM   3218 HG23 VAL A 213     -14.051  -4.189   2.780  1.00 95.20           H  
ATOM   3219  N   PRO A 214      -9.849  -7.145   0.420  1.00 94.60           N  
ATOM   3220  CA  PRO A 214      -8.826  -7.343  -0.615  1.00 94.60           C  
ATOM   3221  HA  PRO A 214      -7.917  -6.806  -0.341  1.00 94.60           H  
ATOM   3222  C   PRO A 214      -9.266  -6.822  -1.993  1.00 94.60           C  
ATOM   3223  CB  PRO A 214      -8.531  -8.846  -0.584  1.00 94.60           C  
ATOM   3224  HB2 PRO A 214      -8.160  -9.228  -1.535  1.00 94.60           H  
ATOM   3225  HB3 PRO A 214      -7.808  -9.053   0.205  1.00 94.60           H  
ATOM   3226  O   PRO A 214      -9.556  -7.586  -2.917  1.00 94.60           O  
ATOM   3227  CG  PRO A 214      -9.884  -9.446  -0.203  1.00 94.60           C  
ATOM   3228  HG2 PRO A 214      -9.775 -10.432   0.249  1.00 94.60           H  
ATOM   3229  HG3 PRO A 214     -10.531  -9.493  -1.079  1.00 94.60           H  
ATOM   3230  CD  PRO A 214     -10.434  -8.427   0.794  1.00 94.60           C  
ATOM   3231  HD2 PRO A 214     -10.114  -8.690   1.802  1.00 94.60           H  
ATOM   3232  HD3 PRO A 214     -11.522  -8.398   0.741  1.00 94.60           H  
ATOM   3233  N   ILE A 215      -9.346  -5.502  -2.147  1.00 92.98           N  
ATOM   3234  H   ILE A 215      -9.097  -4.937  -1.347  1.00 92.98           H  
ATOM   3235  CA  ILE A 215      -9.894  -4.833  -3.338  1.00 92.98           C  
ATOM   3236  HA  ILE A 215     -10.881  -5.255  -3.527  1.00 92.98           H  
ATOM   3237  C   ILE A 215      -9.085  -5.074  -4.622  1.00 92.98           C  
ATOM   3238  CB  ILE A 215     -10.080  -3.322  -3.085  1.00 92.98           C  
ATOM   3239  HB  ILE A 215     -10.400  -2.868  -4.023  1.00 92.98           H  
ATOM   3240  O   ILE A 215      -9.669  -5.054  -5.706  1.00 92.98           O  
ATOM   3241  CG1 ILE A 215      -8.761  -2.649  -2.645  1.00 92.98           C  
ATOM   3242 HG12 ILE A 215      -7.951  -2.949  -3.309  1.00 92.98           H  
ATOM   3243 HG13 ILE A 215      -8.503  -2.977  -1.638  1.00 92.98           H  
ATOM   3244  CG2 ILE A 215     -11.205  -3.100  -2.056  1.00 92.98           C  
ATOM   3245 HG21 ILE A 215     -12.096  -3.655  -2.351  1.00 92.98           H  
ATOM   3246 HG22 ILE A 215     -11.472  -2.044  -2.006  1.00 92.98           H  
ATOM   3247 HG23 ILE A 215     -10.888  -3.428  -1.066  1.00 92.98           H  
ATOM   3248  CD1 ILE A 215      -8.813  -1.122  -2.661  1.00 92.98           C  
ATOM   3249 HD11 ILE A 215      -7.891  -0.745  -2.217  1.00 92.98           H  
ATOM   3250 HD12 ILE A 215      -9.660  -0.743  -2.089  1.00 92.98           H  
ATOM   3251 HD13 ILE A 215      -8.890  -0.763  -3.687  1.00 92.98           H  
ATOM   3252  N   ALA A 216      -7.779  -5.351  -4.532  1.00 89.15           N  
ATOM   3253  H   ALA A 216      -7.336  -5.317  -3.625  1.00 89.15           H  
ATOM   3254  CA  ALA A 216      -6.937  -5.625  -5.702  1.00 89.15           C  
ATOM   3255  HA  ALA A 216      -7.233  -4.954  -6.508  1.00 89.15           H  
ATOM   3256  C   ALA A 216      -7.080  -7.056  -6.254  1.00 89.15           C  
ATOM   3257  CB  ALA A 216      -5.486  -5.304  -5.348  1.00 89.15           C  
ATOM   3258  HB1 ALA A 216      -5.148  -5.958  -4.543  1.00 89.15           H  
ATOM   3259  HB2 ALA A 216      -4.852  -5.461  -6.220  1.00 89.15           H  
ATOM   3260  HB3 ALA A 216      -5.408  -4.261  -5.039  1.00 89.15           H  
ATOM   3261  O   ALA A 216      -6.608  -7.341  -7.352  1.00 89.15           O  
ATOM   3262  N   SER A 217      -7.759  -7.956  -5.532  1.00 87.32           N  
ATOM   3263  H   SER A 217      -8.126  -7.675  -4.634  1.00 87.32           H  
ATOM   3264  CA  SER A 217      -8.046  -9.317  -6.017  1.00 87.32           C  
ATOM   3265  HA  SER A 217      -7.131  -9.730  -6.439  1.00 87.32           H  
ATOM   3266  C   SER A 217      -9.108  -9.354  -7.127  1.00 87.32           C  
ATOM   3267  CB  SER A 217      -8.465 -10.215  -4.848  1.00 87.32           C  
ATOM   3268  HB2 SER A 217      -7.712 -10.167  -4.062  1.00 87.32           H  
ATOM   3269  HB3 SER A 217      -8.527 -11.243  -5.205  1.00 87.32           H  
ATOM   3270  O   SER A 217      -9.263 -10.358  -7.826  1.00 87.32           O  
ATOM   3271  OG  SER A 217      -9.724  -9.842  -4.322  1.00 87.32           O  
ATOM   3272  HG  SER A 217      -9.640  -9.046  -3.792  1.00 87.32           H  
ATOM   3273  N   PHE A 218      -9.840  -8.253  -7.310  1.00 89.23           N  
ATOM   3274  H   PHE A 218      -9.622  -7.443  -6.748  1.00 89.23           H  
ATOM   3275  CA  PHE A 218     -10.914  -8.132  -8.285  1.00 89.23           C  
ATOM   3276  HA  PHE A 218     -11.308  -9.128  -8.488  1.00 89.23           H  
ATOM   3277  C   PHE A 218     -10.408  -7.548  -9.606  1.00 89.23           C  
ATOM   3278  CB  PHE A 218     -12.051  -7.298  -7.689  1.00 89.23           C  
ATOM   3279  HB2 PHE A 218     -11.651  -6.322  -7.413  1.00 89.23           H  
ATOM   3280  HB3 PHE A 218     -12.820  -7.149  -8.446  1.00 89.23           H  
ATOM   3281  O   PHE A 218      -9.513  -6.706  -9.653  1.00 89.23           O  
ATOM   3282  CG  PHE A 218     -12.692  -7.912  -6.462  1.00 89.23           C  
ATOM   3283  CD1 PHE A 218     -13.799  -8.772  -6.591  1.00 89.23           C  
ATOM   3284  HD1 PHE A 218     -14.195  -9.002  -7.568  1.00 89.23           H  
ATOM   3285  CD2 PHE A 218     -12.180  -7.620  -5.185  1.00 89.23           C  
ATOM   3286  HD2 PHE A 218     -11.319  -6.977  -5.079  1.00 89.23           H  
ATOM   3287  CE1 PHE A 218     -14.390  -9.334  -5.444  1.00 89.23           C  
ATOM   3288  HE1 PHE A 218     -15.229 -10.008  -5.539  1.00 89.23           H  
ATOM   3289  CE2 PHE A 218     -12.767  -8.184  -4.039  1.00 89.23           C  
ATOM   3290  HE2 PHE A 218     -12.351  -7.976  -3.065  1.00 89.23           H  
ATOM   3291  CZ  PHE A 218     -13.876  -9.039  -4.169  1.00 89.23           C  
ATOM   3292  HZ  PHE A 218     -14.320  -9.484  -3.290  1.00 89.23           H  
ATOM   3293  N   ARG A 219     -11.028  -7.962 -10.717  1.00 87.75           N  
ATOM   3294  H   ARG A 219     -11.805  -8.598 -10.610  1.00 87.75           H  
ATOM   3295  CA  ARG A 219     -10.673  -7.451 -12.047  1.00 87.75           C  
ATOM   3296  HA  ARG A 219      -9.590  -7.527 -12.148  1.00 87.75           H  
ATOM   3297  C   ARG A 219     -11.011  -5.965 -12.163  1.00 87.75           C  
ATOM   3298  CB  ARG A 219     -11.340  -8.282 -13.153  1.00 87.75           C  
ATOM   3299  HB2 ARG A 219     -11.216  -7.764 -14.104  1.00 87.75           H  
ATOM   3300  HB3 ARG A 219     -12.406  -8.380 -12.946  1.00 87.75           H  
ATOM   3301  O   ARG A 219     -12.067  -5.519 -11.710  1.00 87.75           O  
ATOM   3302  CG  ARG A 219     -10.704  -9.675 -13.267  1.00 87.75           C  
ATOM   3303  HG2 ARG A 219      -9.628  -9.554 -13.388  1.00 87.75           H  
ATOM   3304  HG3 ARG A 219     -10.880 -10.246 -12.355  1.00 87.75           H  
ATOM   3305  CD  ARG A 219     -11.231 -10.459 -14.475  1.00 87.75           C  
ATOM   3306  HD2 ARG A 219     -11.214  -9.817 -15.356  1.00 87.75           H  
ATOM   3307  HD3 ARG A 219     -10.547 -11.291 -14.646  1.00 87.75           H  
ATOM   3308  NE  ARG A 219     -12.592 -10.991 -14.260  1.00 87.75           N  
ATOM   3309  HE  ARG A 219     -13.085 -10.665 -13.441  1.00 87.75           H  
ATOM   3310  NH1 ARG A 219     -12.628 -12.395 -16.078  1.00 87.75           N  
ATOM   3311 HH11 ARG A 219     -13.083 -13.112 -16.624  1.00 87.75           H  
ATOM   3312 HH12 ARG A 219     -11.710 -12.063 -16.336  1.00 87.75           H  
ATOM   3313  NH2 ARG A 219     -14.364 -12.366 -14.676  1.00 87.75           N  
ATOM   3314 HH21 ARG A 219     -14.806 -13.082 -15.235  1.00 87.75           H  
ATOM   3315 HH22 ARG A 219     -14.819 -12.040 -13.835  1.00 87.75           H  
ATOM   3316  CZ  ARG A 219     -13.188 -11.910 -15.003  1.00 87.75           C  
ATOM   3317  N   SER A 220     -10.144  -5.208 -12.831  1.00 86.94           N  
ATOM   3318  H   SER A 220      -9.274  -5.622 -13.134  1.00 86.94           H  
ATOM   3319  CA  SER A 220     -10.379  -3.785 -13.079  1.00 86.94           C  
ATOM   3320  HA  SER A 220     -10.354  -3.268 -12.120  1.00 86.94           H  
ATOM   3321  C   SER A 220     -11.742  -3.537 -13.733  1.00 86.94           C  
ATOM   3322  CB  SER A 220      -9.276  -3.210 -13.959  1.00 86.94           C  
ATOM   3323  HB2 SER A 220      -8.304  -3.526 -13.582  1.00 86.94           H  
ATOM   3324  HB3 SER A 220      -9.400  -3.554 -14.986  1.00 86.94           H  
ATOM   3325  O   SER A 220     -12.186  -4.330 -14.565  1.00 86.94           O  
ATOM   3326  OG  SER A 220      -9.357  -1.804 -13.900  1.00 86.94           O  
ATOM   3327  HG  SER A 220      -8.791  -1.541 -13.170  1.00 86.94           H  
ATOM   3328  N   ARG A 221     -12.411  -2.440 -13.349  1.00 84.41           N  
ATOM   3329  H   ARG A 221     -11.979  -1.868 -12.637  1.00 84.41           H  
ATOM   3330  CA  ARG A 221     -13.749  -2.039 -13.834  1.00 84.41           C  
ATOM   3331  HA  ARG A 221     -14.038  -1.141 -13.287  1.00 84.41           H  
ATOM   3332  C   ARG A 221     -14.880  -3.032 -13.528  1.00 84.41           C  
ATOM   3333  CB  ARG A 221     -13.703  -1.690 -15.340  1.00 84.41           C  
ATOM   3334  HB2 ARG A 221     -14.682  -1.333 -15.659  1.00 84.41           H  
ATOM   3335  HB3 ARG A 221     -13.500  -2.598 -15.908  1.00 84.41           H  
ATOM   3336  O   ARG A 221     -15.976  -2.870 -14.057  1.00 84.41           O  
ATOM   3337  CG  ARG A 221     -12.660  -0.637 -15.737  1.00 84.41           C  
ATOM   3338  HG2 ARG A 221     -12.608  -0.606 -16.825  1.00 84.41           H  
ATOM   3339  HG3 ARG A 221     -11.674  -0.915 -15.364  1.00 84.41           H  
ATOM   3340  CD  ARG A 221     -13.045   0.757 -15.227  1.00 84.41           C  
ATOM   3341  HD2 ARG A 221     -13.118   0.745 -14.140  1.00 84.41           H  
ATOM   3342  HD3 ARG A 221     -14.028   1.014 -15.623  1.00 84.41           H  
ATOM   3343  NE  ARG A 221     -12.071   1.772 -15.674  1.00 84.41           N  
ATOM   3344  HE  ARG A 221     -12.214   2.163 -16.594  1.00 84.41           H  
ATOM   3345  NH1 ARG A 221     -10.722   1.727 -13.818  1.00 84.41           N  
ATOM   3346 HH11 ARG A 221      -9.842   1.957 -13.378  1.00 84.41           H  
ATOM   3347 HH12 ARG A 221     -11.317   1.030 -13.393  1.00 84.41           H  
ATOM   3348  NH2 ARG A 221     -10.124   2.956 -15.580  1.00 84.41           N  
ATOM   3349 HH21 ARG A 221      -9.226   3.103 -15.142  1.00 84.41           H  
ATOM   3350 HH22 ARG A 221     -10.259   3.268 -16.531  1.00 84.41           H  
ATOM   3351  CZ  ARG A 221     -10.986   2.152 -15.022  1.00 84.41           C  
ATOM   3352  N   THR A 222     -14.657  -4.020 -12.661  1.00 93.05           N  
ATOM   3353  H   THR A 222     -13.730  -4.121 -12.274  1.00 93.05           H  
ATOM   3354  CA  THR A 222     -15.732  -4.874 -12.130  1.00 93.05           C  
ATOM   3355  HA  THR A 222     -16.579  -4.830 -12.815  1.00 93.05           H  
ATOM   3356  C   THR A 222     -16.242  -4.356 -10.791  1.00 93.05           C  
ATOM   3357  CB  THR A 222     -15.338  -6.356 -12.048  1.00 93.05           C  
ATOM   3358  HB  THR A 222     -16.227  -6.923 -11.775  1.00 93.05           H  
ATOM   3359  O   THR A 222     -15.599  -3.523 -10.151  1.00 93.05           O  
ATOM   3360  CG2 THR A 222     -14.845  -6.894 -13.391  1.00 93.05           C  
ATOM   3361 HG21 THR A 222     -13.897  -6.433 -13.667  1.00 93.05           H  
ATOM   3362 HG22 THR A 222     -14.718  -7.975 -13.322  1.00 93.05           H  
ATOM   3363 HG23 THR A 222     -15.583  -6.675 -14.163  1.00 93.05           H  
ATOM   3364  OG1 THR A 222     -14.357  -6.614 -11.076  1.00 93.05           O  
ATOM   3365  HG1 THR A 222     -13.559  -6.127 -11.296  1.00 93.05           H  
ATOM   3366  N   VAL A 223     -17.419  -4.819 -10.375  1.00 92.72           N  
ATOM   3367  H   VAL A 223     -17.895  -5.521 -10.924  1.00 92.72           H  
ATOM   3368  CA  VAL A 223     -17.917  -4.576  -9.019  1.00 92.72           C  
ATOM   3369  HA  VAL A 223     -17.607  -3.581  -8.698  1.00 92.72           H  
ATOM   3370  C   VAL A 223     -17.281  -5.603  -8.092  1.00 92.72           C  
ATOM   3371  CB  VAL A 223     -19.455  -4.620  -8.962  1.00 92.72           C  
ATOM   3372  HB  VAL A 223     -19.803  -5.571  -9.367  1.00 92.72           H  
ATOM   3373  O   VAL A 223     -17.436  -6.805  -8.308  1.00 92.72           O  
ATOM   3374  CG1 VAL A 223     -19.997  -4.467  -7.535  1.00 92.72           C  
ATOM   3375 HG11 VAL A 223     -19.663  -3.524  -7.101  1.00 92.72           H  
ATOM   3376 HG12 VAL A 223     -21.086  -4.487  -7.549  1.00 92.72           H  
ATOM   3377 HG13 VAL A 223     -19.654  -5.290  -6.907  1.00 92.72           H  
ATOM   3378  CG2 VAL A 223     -20.046  -3.482  -9.807  1.00 92.72           C  
ATOM   3379 HG21 VAL A 223     -19.697  -2.521  -9.430  1.00 92.72           H  
ATOM   3380 HG22 VAL A 223     -21.134  -3.510  -9.754  1.00 92.72           H  
ATOM   3381 HG23 VAL A 223     -19.750  -3.585 -10.851  1.00 92.72           H  
ATOM   3382  N   PHE A 224     -16.587  -5.136  -7.058  1.00 93.66           N  
ATOM   3383  H   PHE A 224     -16.557  -4.137  -6.910  1.00 93.66           H  
ATOM   3384  CA  PHE A 224     -16.203  -5.993  -5.949  1.00 93.66           C  
ATOM   3385  HA  PHE A 224     -16.033  -6.999  -6.331  1.00 93.66           H  
ATOM   3386  C   PHE A 224     -17.354  -6.065  -4.946  1.00 93.66           C  
ATOM   3387  CB  PHE A 224     -14.880  -5.543  -5.322  1.00 93.66           C  
ATOM   3388  HB2 PHE A 224     -14.120  -5.489  -6.102  1.00 93.66           H  
ATOM   3389  HB3 PHE A 224     -14.573  -6.317  -4.619  1.00 93.66           H  
ATOM   3390  O   PHE A 224     -18.041  -5.075  -4.689  1.00 93.66           O  
ATOM   3391  CG  PHE A 224     -14.900  -4.234  -4.564  1.00 93.66           C  
ATOM   3392  CD1 PHE A 224     -14.561  -3.034  -5.214  1.00 93.66           C  
ATOM   3393  HD1 PHE A 224     -14.316  -3.039  -6.266  1.00 93.66           H  
ATOM   3394  CD2 PHE A 224     -15.213  -4.223  -3.192  1.00 93.66           C  
ATOM   3395  HD2 PHE A 224     -15.455  -5.143  -2.680  1.00 93.66           H  
ATOM   3396  CE1 PHE A 224     -14.552  -1.824  -4.500  1.00 93.66           C  
ATOM   3397  HE1 PHE A 224     -14.301  -0.903  -5.006  1.00 93.66           H  
ATOM   3398  CE2 PHE A 224     -15.196  -3.014  -2.477  1.00 93.66           C  
ATOM   3399  HE2 PHE A 224     -15.416  -3.013  -1.420  1.00 93.66           H  
ATOM   3400  CZ  PHE A 224     -14.869  -1.813  -3.131  1.00 93.66           C  
ATOM   3401  HZ  PHE A 224     -14.853  -0.885  -2.579  1.00 93.66           H  
ATOM   3402  N   SER A 225     -17.567  -7.248  -4.380  1.00 94.02           N  
ATOM   3403  H   SER A 225     -16.964  -8.018  -4.632  1.00 94.02           H  
ATOM   3404  CA  SER A 225     -18.480  -7.464  -3.263  1.00 94.02           C  
ATOM   3405  HA  SER A 225     -18.696  -6.512  -2.777  1.00 94.02           H  
ATOM   3406  C   SER A 225     -17.778  -8.370  -2.271  1.00 94.02           C  
ATOM   3407  CB  SER A 225     -19.801  -8.076  -3.726  1.00 94.02           C  
ATOM   3408  HB2 SER A 225     -20.210  -7.481  -4.543  1.00 94.02           H  
ATOM   3409  HB3 SER A 225     -19.635  -9.095  -4.076  1.00 94.02           H  
ATOM   3410  O   SER A 225     -17.408  -9.497  -2.599  1.00 94.02           O  
ATOM   3411  OG  SER A 225     -20.720  -8.082  -2.648  1.00 94.02           O  
ATOM   3412  HG  SER A 225     -21.434  -7.474  -2.856  1.00 94.02           H  
ATOM   3413  N   TYR A 226     -17.545  -7.844  -1.079  1.00 94.86           N  
ATOM   3414  H   TYR A 226     -17.873  -6.908  -0.890  1.00 94.86           H  
ATOM   3415  CA  TYR A 226     -16.885  -8.537   0.006  1.00 94.86           C  
ATOM   3416  HA  TYR A 226     -16.601  -9.542  -0.308  1.00 94.86           H  
ATOM   3417  C   TYR A 226     -17.853  -8.650   1.172  1.00 94.86           C  
ATOM   3418  CB  TYR A 226     -15.612  -7.787   0.383  1.00 94.86           C  
ATOM   3419  HB2 TYR A 226     -14.956  -7.746  -0.487  1.00 94.86           H  
ATOM   3420  HB3 TYR A 226     -15.866  -6.762   0.655  1.00 94.86           H  
ATOM   3421  O   TYR A 226     -18.429  -7.654   1.612  1.00 94.86           O  
ATOM   3422  CG  TYR A 226     -14.859  -8.436   1.523  1.00 94.86           C  
ATOM   3423  CD1 TYR A 226     -14.912  -7.870   2.811  1.00 94.86           C  
ATOM   3424  HD1 TYR A 226     -15.494  -6.979   2.992  1.00 94.86           H  
ATOM   3425  CD2 TYR A 226     -14.101  -9.599   1.293  1.00 94.86           C  
ATOM   3426  HD2 TYR A 226     -14.058 -10.038   0.307  1.00 94.86           H  
ATOM   3427  CE1 TYR A 226     -14.174  -8.443   3.863  1.00 94.86           C  
ATOM   3428  HE1 TYR A 226     -14.174  -7.987   4.841  1.00 94.86           H  
ATOM   3429  CE2 TYR A 226     -13.386 -10.191   2.352  1.00 94.86           C  
ATOM   3430  HE2 TYR A 226     -12.800 -11.085   2.196  1.00 94.86           H  
ATOM   3431  OH  TYR A 226     -12.721 -10.182   4.654  1.00 94.86           O  
ATOM   3432  HH  TYR A 226     -12.776  -9.667   5.463  1.00 94.86           H  
ATOM   3433  CZ  TYR A 226     -13.413  -9.610   3.637  1.00 94.86           C  
ATOM   3434  N   ARG A 227     -18.036  -9.872   1.661  1.00 94.71           N  
ATOM   3435  H   ARG A 227     -17.481 -10.622   1.273  1.00 94.71           H  
ATOM   3436  CA  ARG A 227     -18.811 -10.192   2.856  1.00 94.71           C  
ATOM   3437  HA  ARG A 227     -19.054  -9.279   3.399  1.00 94.71           H  
ATOM   3438  C   ARG A 227     -17.925 -11.046   3.742  1.00 94.71           C  
ATOM   3439  CB  ARG A 227     -20.110 -10.907   2.458  1.00 94.71           C  
ATOM   3440  HB2 ARG A 227     -20.672 -10.258   1.787  1.00 94.71           H  
ATOM   3441  HB3 ARG A 227     -19.863 -11.826   1.925  1.00 94.71           H  
ATOM   3442  O   ARG A 227     -17.354 -12.021   3.264  1.00 94.71           O  
ATOM   3443  CG  ARG A 227     -20.980 -11.251   3.679  1.00 94.71           C  
ATOM   3444  HG2 ARG A 227     -21.255 -10.337   4.205  1.00 94.71           H  
ATOM   3445  HG3 ARG A 227     -20.414 -11.885   4.362  1.00 94.71           H  
ATOM   3446  CD  ARG A 227     -22.254 -12.005   3.288  1.00 94.71           C  
ATOM   3447  HD2 ARG A 227     -21.980 -12.887   2.708  1.00 94.71           H  
ATOM   3448  HD3 ARG A 227     -22.742 -12.333   4.206  1.00 94.71           H  
ATOM   3449  NE  ARG A 227     -23.182 -11.156   2.514  1.00 94.71           N  
ATOM   3450  HE  ARG A 227     -22.870 -10.215   2.317  1.00 94.71           H  
ATOM   3451  NH1 ARG A 227     -24.884 -12.682   2.342  1.00 94.71           N  
ATOM   3452 HH11 ARG A 227     -24.328 -13.332   2.878  1.00 94.71           H  
ATOM   3453 HH12 ARG A 227     -25.823 -12.925   2.062  1.00 94.71           H  
ATOM   3454  NH2 ARG A 227     -25.133 -10.643   1.457  1.00 94.71           N  
ATOM   3455 HH21 ARG A 227     -26.065 -10.902   1.166  1.00 94.71           H  
ATOM   3456 HH22 ARG A 227     -24.798  -9.705   1.291  1.00 94.71           H  
ATOM   3457  CZ  ARG A 227     -24.390 -11.497   2.106  1.00 94.71           C  
ATOM   3458  N   GLN A 228     -17.837 -10.681   5.009  1.00 87.32           N  
ATOM   3459  H   GLN A 228     -18.422  -9.929   5.343  1.00 87.32           H  
ATOM   3460  CA  GLN A 228     -17.093 -11.434   6.011  1.00 87.32           C  
ATOM   3461  HA  GLN A 228     -16.760 -12.382   5.589  1.00 87.32           H  
ATOM   3462  C   GLN A 228     -18.008 -11.754   7.187  1.00 87.32           C  
ATOM   3463  CB  GLN A 228     -15.844 -10.654   6.446  1.00 87.32           C  
ATOM   3464  HB2 GLN A 228     -15.311 -10.325   5.554  1.00 87.32           H  
ATOM   3465  HB3 GLN A 228     -15.187 -11.305   7.022  1.00 87.32           H  
ATOM   3466  O   GLN A 228     -19.036 -11.100   7.377  1.00 87.32           O  
ATOM   3467  CG  GLN A 228     -16.223  -9.443   7.302  1.00 87.32           C  
ATOM   3468  HG2 GLN A 228     -16.565  -9.765   8.285  1.00 87.32           H  
ATOM   3469  HG3 GLN A 228     -17.050  -8.916   6.826  1.00 87.32           H  
ATOM   3470  CD  GLN A 228     -15.103  -8.450   7.507  1.00 87.32           C  
ATOM   3471  NE2 GLN A 228     -15.504  -7.228   7.726  1.00 87.32           N  
ATOM   3472 HE21 GLN A 228     -16.483  -7.082   7.927  1.00 87.32           H  
ATOM   3473 HE22 GLN A 228     -14.826  -6.480   7.710  1.00 87.32           H  
ATOM   3474  OE1 GLN A 228     -13.907  -8.696   7.418  1.00 87.32           O  
ATOM   3475  N   GLU A 229     -17.601 -12.732   7.985  1.00 90.48           N  
ATOM   3476  H   GLU A 229     -16.727 -13.203   7.801  1.00 90.48           H  
ATOM   3477  CA  GLU A 229     -18.223 -12.956   9.284  1.00 90.48           C  
ATOM   3478  HA  GLU A 229     -19.291 -13.090   9.113  1.00 90.48           H  
ATOM   3479  C   GLU A 229     -17.962 -11.737  10.191  1.00 90.48           C  
ATOM   3480  CB  GLU A 229     -17.678 -14.250   9.901  1.00 90.48           C  
ATOM   3481  HB2 GLU A 229     -17.725 -15.050   9.161  1.00 90.48           H  
ATOM   3482  HB3 GLU A 229     -16.630 -14.110  10.166  1.00 90.48           H  
ATOM   3483  O   GLU A 229     -16.814 -11.281  10.261  1.00 90.48           O  
ATOM   3484  CG  GLU A 229     -18.458 -14.683  11.153  1.00 90.48           C  
ATOM   3485  HG2 GLU A 229     -18.008 -15.600  11.534  1.00 90.48           H  
ATOM   3486  HG3 GLU A 229     -18.343 -13.917  11.920  1.00 90.48           H  
ATOM   3487  CD  GLU A 229     -19.952 -14.933  10.883  1.00 90.48           C  
ATOM   3488  OE1 GLU A 229     -20.752 -14.731  11.821  1.00 90.48           O  
ATOM   3489  OE2 GLU A 229     -20.298 -15.274   9.728  1.00 90.48           O  
ATOM   3490  N   PRO A 230     -18.982 -11.176  10.865  1.00 88.35           N  
ATOM   3491  CA  PRO A 230     -18.807  -9.984  11.682  1.00 88.35           C  
ATOM   3492  HA  PRO A 230     -18.450  -9.183  11.035  1.00 88.35           H  
ATOM   3493  C   PRO A 230     -17.811 -10.199  12.829  1.00 88.35           C  
ATOM   3494  CB  PRO A 230     -20.208  -9.616  12.191  1.00 88.35           C  
ATOM   3495  HB2 PRO A 230     -20.409 -10.091  13.152  1.00 88.35           H  
ATOM   3496  HB3 PRO A 230     -20.345  -8.538  12.265  1.00 88.35           H  
ATOM   3497  O   PRO A 230     -18.088 -10.901  13.799  1.00 88.35           O  
ATOM   3498  CG  PRO A 230     -21.133 -10.226  11.143  1.00 88.35           C  
ATOM   3499  HG2 PRO A 230     -22.125 -10.432  11.543  1.00 88.35           H  
ATOM   3500  HG3 PRO A 230     -21.189  -9.570  10.274  1.00 88.35           H  
ATOM   3501  CD  PRO A 230     -20.397 -11.502  10.762  1.00 88.35           C  
ATOM   3502  HD2 PRO A 230     -20.641 -12.286  11.480  1.00 88.35           H  
ATOM   3503  HD3 PRO A 230     -20.693 -11.796   9.755  1.00 88.35           H  
ATOM   3504  N   TRP A 231     -16.665  -9.525  12.763  1.00 89.25           N  
ATOM   3505  H   TRP A 231     -16.458  -9.039  11.902  1.00 89.25           H  
ATOM   3506  CA  TRP A 231     -15.777  -9.345  13.909  1.00 89.25           C  
ATOM   3507  HA  TRP A 231     -15.949 -10.152  14.621  1.00 89.25           H  
ATOM   3508  C   TRP A 231     -16.087  -8.013  14.592  1.00 89.25           C  
ATOM   3509  CB  TRP A 231     -14.319  -9.446  13.465  1.00 89.25           C  
ATOM   3510  HB2 TRP A 231     -14.195 -10.377  12.912  1.00 89.25           H  
ATOM   3511  HB3 TRP A 231     -14.097  -8.627  12.780  1.00 89.25           H  
ATOM   3512  O   TRP A 231     -15.823  -6.944  14.036  1.00 89.25           O  
ATOM   3513  CG  TRP A 231     -13.293  -9.436  14.561  1.00 89.25           C  
ATOM   3514  CD1 TRP A 231     -13.512  -9.348  15.897  1.00 89.25           C  
ATOM   3515  HD1 TRP A 231     -14.473  -9.269  16.384  1.00 89.25           H  
ATOM   3516  CD2 TRP A 231     -11.848  -9.558  14.412  1.00 89.25           C  
ATOM   3517  CE2 TRP A 231     -11.253  -9.530  15.708  1.00 89.25           C  
ATOM   3518  CE3 TRP A 231     -10.982  -9.706  13.308  1.00 89.25           C  
ATOM   3519  HE3 TRP A 231     -11.402  -9.744  12.313  1.00 89.25           H  
ATOM   3520  NE1 TRP A 231     -12.312  -9.388  16.573  1.00 89.25           N  
ATOM   3521  HE1 TRP A 231     -12.243  -9.349  17.580  1.00 89.25           H  
ATOM   3522  CH2 TRP A 231      -9.036  -9.793  14.784  1.00 89.25           C  
ATOM   3523  HH2 TRP A 231      -7.968  -9.892  14.915  1.00 89.25           H  
ATOM   3524  CZ2 TRP A 231      -9.870  -9.642  15.904  1.00 89.25           C  
ATOM   3525  HZ2 TRP A 231      -9.455  -9.625  16.901  1.00 89.25           H  
ATOM   3526  CZ3 TRP A 231      -9.591  -9.823  13.491  1.00 89.25           C  
ATOM   3527  HZ3 TRP A 231      -8.945  -9.949  12.635  1.00 89.25           H  
ATOM   3528  N   TYR A 232     -16.689  -8.067  15.782  1.00 92.68           N  
ATOM   3529  H   TYR A 232     -16.950  -8.969  16.154  1.00 92.68           H  
ATOM   3530  CA  TYR A 232     -17.079  -6.871  16.525  1.00 92.68           C  
ATOM   3531  HA  TYR A 232     -17.458  -6.144  15.807  1.00 92.68           H  
ATOM   3532  C   TYR A 232     -15.902  -6.219  17.247  1.00 92.68           C  
ATOM   3533  CB  TYR A 232     -18.232  -7.179  17.481  1.00 92.68           C  
ATOM   3534  HB2 TYR A 232     -17.953  -8.001  18.140  1.00 92.68           H  
ATOM   3535  HB3 TYR A 232     -18.412  -6.303  18.104  1.00 92.68           H  
ATOM   3536  O   TYR A 232     -15.196  -6.840  18.042  1.00 92.68           O  
ATOM   3537  CG  TYR A 232     -19.516  -7.511  16.752  1.00 92.68           C  
ATOM   3538  CD1 TYR A 232     -20.306  -6.475  16.218  1.00 92.68           C  
ATOM   3539  HD1 TYR A 232     -20.015  -5.443  16.352  1.00 92.68           H  
ATOM   3540  CD2 TYR A 232     -19.909  -8.852  16.582  1.00 92.68           C  
ATOM   3541  HD2 TYR A 232     -19.306  -9.654  16.982  1.00 92.68           H  
ATOM   3542  CE1 TYR A 232     -21.496  -6.773  15.532  1.00 92.68           C  
ATOM   3543  HE1 TYR A 232     -22.116  -5.975  15.150  1.00 92.68           H  
ATOM   3544  CE2 TYR A 232     -21.097  -9.156  15.892  1.00 92.68           C  
ATOM   3545  HE2 TYR A 232     -21.391 -10.188  15.766  1.00 92.68           H  
ATOM   3546  OH  TYR A 232     -23.048  -8.405  14.705  1.00 92.68           O  
ATOM   3547  HH  TYR A 232     -23.199  -9.353  14.708  1.00 92.68           H  
ATOM   3548  CZ  TYR A 232     -21.897  -8.116  15.371  1.00 92.68           C  
ATOM   3549  N   ARG A 233     -15.733  -4.925  16.987  1.00 92.83           N  
ATOM   3550  H   ARG A 233     -16.325  -4.519  16.277  1.00 92.83           H  
ATOM   3551  CA  ARG A 233     -14.764  -4.041  17.631  1.00 92.83           C  
ATOM   3552  HA  ARG A 233     -13.976  -4.642  18.084  1.00 92.83           H  
ATOM   3553  C   ARG A 233     -15.452  -3.198  18.693  1.00 92.83           C  
ATOM   3554  CB  ARG A 233     -14.159  -3.133  16.561  1.00 92.83           C  
ATOM   3555  HB2 ARG A 233     -13.690  -2.264  17.023  1.00 92.83           H  
ATOM   3556  HB3 ARG A 233     -14.949  -2.769  15.905  1.00 92.83           H  
ATOM   3557  O   ARG A 233     -16.444  -2.551  18.351  1.00 92.83           O  
ATOM   3558  CG  ARG A 233     -13.135  -3.906  15.735  1.00 92.83           C  
ATOM   3559  HG2 ARG A 233     -13.101  -3.471  14.736  1.00 92.83           H  
ATOM   3560  HG3 ARG A 233     -13.411  -4.956  15.636  1.00 92.83           H  
ATOM   3561  CD  ARG A 233     -11.764  -3.776  16.381  1.00 92.83           C  
ATOM   3562  HD2 ARG A 233     -11.529  -2.718  16.494  1.00 92.83           H  
ATOM   3563  HD3 ARG A 233     -11.779  -4.249  17.363  1.00 92.83           H  
ATOM   3564  NE  ARG A 233     -10.745  -4.404  15.546  1.00 92.83           N  
ATOM   3565  HE  ARG A 233     -11.033  -4.843  14.683  1.00 92.83           H  
ATOM   3566  NH1 ARG A 233      -8.986  -3.722  16.823  1.00 92.83           N  
ATOM   3567 HH11 ARG A 233      -9.605  -3.212  17.436  1.00 92.83           H  
ATOM   3568 HH12 ARG A 233      -7.986  -3.599  16.884  1.00 92.83           H  
ATOM   3569  NH2 ARG A 233      -8.622  -4.861  14.939  1.00 92.83           N  
ATOM   3570 HH21 ARG A 233      -7.646  -4.680  15.128  1.00 92.83           H  
ATOM   3571 HH22 ARG A 233      -8.938  -5.149  14.025  1.00 92.83           H  
ATOM   3572  CZ  ARG A 233      -9.457  -4.327  15.771  1.00 92.83           C  
ATOM   3573  N   PRO A 234     -14.935  -3.138  19.931  1.00 92.23           N  
ATOM   3574  CA  PRO A 234     -15.497  -2.274  20.959  1.00 92.23           C  
ATOM   3575  HA  PRO A 234     -16.497  -2.631  21.204  1.00 92.23           H  
ATOM   3576  C   PRO A 234     -15.566  -0.815  20.496  1.00 92.23           C  
ATOM   3577  CB  PRO A 234     -14.594  -2.445  22.184  1.00 92.23           C  
ATOM   3578  HB2 PRO A 234     -15.163  -2.381  23.111  1.00 92.23           H  
ATOM   3579  HB3 PRO A 234     -13.793  -1.706  22.175  1.00 92.23           H  
ATOM   3580  O   PRO A 234     -14.572  -0.246  20.029  1.00 92.23           O  
ATOM   3581  CG  PRO A 234     -13.996  -3.836  21.994  1.00 92.23           C  
ATOM   3582  HG2 PRO A 234     -13.039  -3.939  22.504  1.00 92.23           H  
ATOM   3583  HG3 PRO A 234     -14.702  -4.590  22.343  1.00 92.23           H  
ATOM   3584  CD  PRO A 234     -13.848  -3.937  20.479  1.00 92.23           C  
ATOM   3585  HD2 PRO A 234     -13.923  -4.982  20.177  1.00 92.23           H  
ATOM   3586  HD3 PRO A 234     -12.892  -3.516  20.169  1.00 92.23           H  
ATOM   3587  N   VAL A 235     -16.738  -0.198  20.639  1.00 91.28           N  
ATOM   3588  H   VAL A 235     -17.513  -0.719  21.022  1.00 91.28           H  
ATOM   3589  CA  VAL A 235     -16.906   1.241  20.404  1.00 91.28           C  
ATOM   3590  HA  VAL A 235     -16.146   1.557  19.688  1.00 91.28           H  
ATOM   3591  C   VAL A 235     -16.630   2.032  21.679  1.00 91.28           C  
ATOM   3592  CB  VAL A 235     -18.248   1.609  19.748  1.00 91.28           C  
ATOM   3593  HB  VAL A 235     -18.304   2.696  19.679  1.00 91.28           H  
ATOM   3594  O   VAL A 235     -16.861   1.568  22.800  1.00 91.28           O  
ATOM   3595  CG1 VAL A 235     -18.328   1.043  18.327  1.00 91.28           C  
ATOM   3596 HG11 VAL A 235     -17.501   1.429  17.731  1.00 91.28           H  
ATOM   3597 HG12 VAL A 235     -18.281  -0.046  18.350  1.00 91.28           H  
ATOM   3598 HG13 VAL A 235     -19.266   1.350  17.864  1.00 91.28           H  
ATOM   3599  CG2 VAL A 235     -19.463   1.119  20.529  1.00 91.28           C  
ATOM   3600 HG21 VAL A 235     -19.535   0.034  20.448  1.00 91.28           H  
ATOM   3601 HG22 VAL A 235     -19.391   1.411  21.576  1.00 91.28           H  
ATOM   3602 HG23 VAL A 235     -20.369   1.544  20.096  1.00 91.28           H  
ATOM   3603  N   ARG A 236     -16.106   3.249  21.528  1.00 88.07           N  
ATOM   3604  H   ARG A 236     -15.984   3.591  20.585  1.00 88.07           H  
ATOM   3605  CA  ARG A 236     -15.923   4.184  22.640  1.00 88.07           C  
ATOM   3606  HA  ARG A 236     -15.280   3.720  23.387  1.00 88.07           H  
ATOM   3607  C   ARG A 236     -17.276   4.465  23.274  1.00 88.07           C  
ATOM   3608  CB  ARG A 236     -15.295   5.497  22.162  1.00 88.07           C  
ATOM   3609  HB2 ARG A 236     -15.288   6.204  22.992  1.00 88.07           H  
ATOM   3610  HB3 ARG A 236     -15.905   5.915  21.361  1.00 88.07           H  
ATOM   3611  O   ARG A 236     -18.271   4.642  22.579  1.00 88.07           O  
ATOM   3612  CG  ARG A 236     -13.858   5.307  21.666  1.00 88.07           C  
ATOM   3613  HG2 ARG A 236     -13.855   4.645  20.800  1.00 88.07           H  
ATOM   3614  HG3 ARG A 236     -13.245   4.871  22.454  1.00 88.07           H  
ATOM   3615  CD  ARG A 236     -13.291   6.669  21.265  1.00 88.07           C  
ATOM   3616  HD2 ARG A 236     -13.198   7.296  22.151  1.00 88.07           H  
ATOM   3617  HD3 ARG A 236     -13.999   7.139  20.582  1.00 88.07           H  
ATOM   3618  NE  ARG A 236     -11.974   6.531  20.621  1.00 88.07           N  
ATOM   3619  HE  ARG A 236     -11.349   5.833  20.996  1.00 88.07           H  
ATOM   3620  NH1 ARG A 236     -12.283   8.042  18.913  1.00 88.07           N  
ATOM   3621 HH11 ARG A 236     -13.264   8.109  19.147  1.00 88.07           H  
ATOM   3622 HH12 ARG A 236     -12.014   8.326  17.981  1.00 88.07           H  
ATOM   3623  NH2 ARG A 236     -10.375   6.914  19.056  1.00 88.07           N  
ATOM   3624 HH21 ARG A 236     -10.168   7.225  18.118  1.00 88.07           H  
ATOM   3625 HH22 ARG A 236      -9.824   6.156  19.432  1.00 88.07           H  
ATOM   3626  CZ  ARG A 236     -11.556   7.163  19.537  1.00 88.07           C  
ATOM   3627  N   ARG A 237     -17.308   4.528  24.602  1.00 81.20           N  
ATOM   3628  H   ARG A 237     -16.447   4.408  25.116  1.00 81.20           H  
ATOM   3629  CA  ARG A 237     -18.541   4.801  25.335  1.00 81.20           C  
ATOM   3630  HA  ARG A 237     -19.289   4.070  25.028  1.00 81.20           H  
ATOM   3631  C   ARG A 237     -19.059   6.192  24.969  1.00 81.20           C  
ATOM   3632  CB  ARG A 237     -18.276   4.639  26.835  1.00 81.20           C  
ATOM   3633  HB2 ARG A 237     -17.568   5.399  27.167  1.00 81.20           H  
ATOM   3634  HB3 ARG A 237     -17.835   3.658  27.009  1.00 81.20           H  
ATOM   3635  O   ARG A 237     -18.383   7.188  25.209  1.00 81.20           O  
ATOM   3636  CG  ARG A 237     -19.566   4.749  27.654  1.00 81.20           C  
ATOM   3637  HG2 ARG A 237     -19.988   5.748  27.549  1.00 81.20           H  
ATOM   3638  HG3 ARG A 237     -20.286   4.013  27.298  1.00 81.20           H  
ATOM   3639  CD  ARG A 237     -19.257   4.482  29.129  1.00 81.20           C  
ATOM   3640  HD2 ARG A 237     -18.531   5.216  29.480  1.00 81.20           H  
ATOM   3641  HD3 ARG A 237     -18.823   3.487  29.225  1.00 81.20           H  
ATOM   3642  NE  ARG A 237     -20.475   4.564  29.951  1.00 81.20           N  
ATOM   3643  HE  ARG A 237     -21.336   4.798  29.478  1.00 81.20           H  
ATOM   3644  NH1 ARG A 237     -19.513   3.987  31.967  1.00 81.20           N  
ATOM   3645 HH11 ARG A 237     -18.619   3.792  31.539  1.00 81.20           H  
ATOM   3646 HH12 ARG A 237     -19.609   3.769  32.948  1.00 81.20           H  
ATOM   3647  NH2 ARG A 237     -21.694   4.434  31.863  1.00 81.20           N  
ATOM   3648 HH21 ARG A 237     -22.534   4.661  31.349  1.00 81.20           H  
ATOM   3649 HH22 ARG A 237     -21.761   4.215  32.847  1.00 81.20           H  
ATOM   3650  CZ  ARG A 237     -20.548   4.331  31.250  1.00 81.20           C  
ATOM   3651  N   GLN A 238     -20.264   6.239  24.418  1.00 80.07           N  
ATOM   3652  H   GLN A 238     -20.730   5.374  24.185  1.00 80.07           H  
ATOM   3653  CA  GLN A 238     -21.000   7.463  24.127  1.00 80.07           C  
ATOM   3654  HA  GLN A 238     -20.559   8.283  24.694  1.00 80.07           H  
ATOM   3655  C   GLN A 238     -22.450   7.273  24.586  1.00 80.07           C  
ATOM   3656  CB  GLN A 238     -20.909   7.804  22.630  1.00 80.07           C  
ATOM   3657  HB2 GLN A 238     -21.247   6.954  22.037  1.00 80.07           H  
ATOM   3658  HB3 GLN A 238     -21.558   8.653  22.417  1.00 80.07           H  
ATOM   3659  O   GLN A 238     -22.961   6.154  24.513  1.00 80.07           O  
ATOM   3660  CG  GLN A 238     -19.470   8.175  22.233  1.00 80.07           C  
ATOM   3661  HG2 GLN A 238     -19.128   8.992  22.868  1.00 80.07           H  
ATOM   3662  HG3 GLN A 238     -18.810   7.321  22.390  1.00 80.07           H  
ATOM   3663  CD  GLN A 238     -19.319   8.600  20.778  1.00 80.07           C  
ATOM   3664  NE2 GLN A 238     -18.208   9.205  20.421  1.00 80.07           N  
ATOM   3665 HE21 GLN A 238     -17.514   9.456  21.110  1.00 80.07           H  
ATOM   3666 HE22 GLN A 238     -18.202   9.536  19.466  1.00 80.07           H  
ATOM   3667  OE1 GLN A 238     -20.164   8.402  19.927  1.00 80.07           O  
ATOM   3668  N   PRO A 239     -23.112   8.325  25.100  1.00 76.40           N  
ATOM   3669  CA  PRO A 239     -24.506   8.221  25.533  1.00 76.40           C  
ATOM   3670  HA  PRO A 239     -24.618   7.433  26.278  1.00 76.40           H  
ATOM   3671  C   PRO A 239     -25.442   7.912  24.360  1.00 76.40           C  
ATOM   3672  CB  PRO A 239     -24.822   9.582  26.164  1.00 76.40           C  
ATOM   3673  HB2 PRO A 239     -24.593   9.546  27.229  1.00 76.40           H  
ATOM   3674  HB3 PRO A 239     -25.862   9.875  26.016  1.00 76.40           H  
ATOM   3675  O   PRO A 239     -26.459   7.243  24.529  1.00 76.40           O  
ATOM   3676  CG  PRO A 239     -23.857  10.549  25.474  1.00 76.40           C  
ATOM   3677  HG2 PRO A 239     -24.273  10.865  24.517  1.00 76.40           H  
ATOM   3678  HG3 PRO A 239     -23.636  11.415  26.098  1.00 76.40           H  
ATOM   3679  CD  PRO A 239     -22.618   9.689  25.239  1.00 76.40           C  
ATOM   3680  HD2 PRO A 239     -22.099  10.026  24.342  1.00 76.40           H  
ATOM   3681  HD3 PRO A 239     -21.958   9.749  26.105  1.00 76.40           H  
ATOM   3682  N   VAL A 240     -25.083   8.410  23.178  1.00 84.14           N  
ATOM   3683  H   VAL A 240     -24.211   8.916  23.116  1.00 84.14           H  
ATOM   3684  CA  VAL A 240     -25.820   8.281  21.930  1.00 84.14           C  
ATOM   3685  HA  VAL A 240     -26.428   7.376  21.945  1.00 84.14           H  
ATOM   3686  C   VAL A 240     -24.803   8.195  20.796  1.00 84.14           C  
ATOM   3687  CB  VAL A 240     -26.732   9.505  21.728  1.00 84.14           C  
ATOM   3688  HB  VAL A 240     -26.131  10.412  21.793  1.00 84.14           H  
ATOM   3689  O   VAL A 240     -23.879   9.005  20.749  1.00 84.14           O  
ATOM   3690  CG1 VAL A 240     -27.404   9.479  20.359  1.00 84.14           C  
ATOM   3691 HG11 VAL A 240     -28.012  10.377  20.246  1.00 84.14           H  
ATOM   3692 HG12 VAL A 240     -28.024   8.588  20.263  1.00 84.14           H  
ATOM   3693 HG13 VAL A 240     -26.665   9.505  19.558  1.00 84.14           H  
ATOM   3694  CG2 VAL A 240     -27.843   9.591  22.786  1.00 84.14           C  
ATOM   3695 HG21 VAL A 240     -28.492  10.438  22.566  1.00 84.14           H  
ATOM   3696 HG22 VAL A 240     -28.433   8.674  22.765  1.00 84.14           H  
ATOM   3697 HG23 VAL A 240     -27.415   9.733  23.778  1.00 84.14           H  
ATOM   3698  N   PHE A 241     -25.001   7.253  19.877  1.00 84.95           N  
ATOM   3699  H   PHE A 241     -25.753   6.596  20.027  1.00 84.95           H  
ATOM   3700  CA  PHE A 241     -24.339   7.233  18.576  1.00 84.95           C  
ATOM   3701  HA  PHE A 241     -23.414   7.808  18.621  1.00 84.95           H  
ATOM   3702  C   PHE A 241     -25.266   7.886  17.551  1.00 84.95           C  
ATOM   3703  CB  PHE A 241     -23.980   5.795  18.187  1.00 84.95           C  
ATOM   3704  HB2 PHE A 241     -23.598   5.795  17.166  1.00 84.95           H  
ATOM   3705  HB3 PHE A 241     -24.881   5.181  18.199  1.00 84.95           H  
ATOM   3706  O   PHE A 241     -26.254   7.286  17.125  1.00 84.95           O  
ATOM   3707  CG  PHE A 241     -22.943   5.168  19.092  1.00 84.95           C  
ATOM   3708  CD1 PHE A 241     -21.575   5.349  18.815  1.00 84.95           C  
ATOM   3709  HD1 PHE A 241     -21.270   5.924  17.953  1.00 84.95           H  
ATOM   3710  CD2 PHE A 241     -23.339   4.456  20.239  1.00 84.95           C  
ATOM   3711  HD2 PHE A 241     -24.387   4.336  20.469  1.00 84.95           H  
ATOM   3712  CE1 PHE A 241     -20.604   4.813  19.677  1.00 84.95           C  
ATOM   3713  HE1 PHE A 241     -19.554   4.970  19.479  1.00 84.95           H  
ATOM   3714  CE2 PHE A 241     -22.363   3.939  21.108  1.00 84.95           C  
ATOM   3715  HE2 PHE A 241     -22.647   3.436  22.020  1.00 84.95           H  
ATOM   3716  CZ  PHE A 241     -21.002   4.109  20.823  1.00 84.95           C  
ATOM   3717  HZ  PHE A 241     -20.259   3.711  21.499  1.00 84.95           H  
ATOM   3718  N   ASP A 242     -24.972   9.127  17.180  1.00 89.80           N  
ATOM   3719  H   ASP A 242     -24.187   9.600  17.605  1.00 89.80           H  
ATOM   3720  CA  ASP A 242     -25.714   9.890  16.170  1.00 89.80           C  
ATOM   3721  HA  ASP A 242     -26.688   9.428  16.008  1.00 89.80           H  
ATOM   3722  C   ASP A 242     -25.004   9.914  14.809  1.00 89.80           C  
ATOM   3723  CB  ASP A 242     -25.975  11.308  16.703  1.00 89.80           C  
ATOM   3724  HB2 ASP A 242     -26.616  11.828  15.991  1.00 89.80           H  
ATOM   3725  HB3 ASP A 242     -26.522  11.233  17.642  1.00 89.80           H  
ATOM   3726  O   ASP A 242     -25.632  10.145  13.779  1.00 89.80           O  
ATOM   3727  CG  ASP A 242     -24.713  12.154  16.932  1.00 89.80           C  
ATOM   3728  OD1 ASP A 242     -23.588  11.619  16.791  1.00 89.80           O  
ATOM   3729  OD2 ASP A 242     -24.891  13.353  17.231  1.00 89.80           O  
ATOM   3730  N   THR A 243     -23.700   9.641  14.788  1.00 92.75           N  
ATOM   3731  H   THR A 243     -23.229   9.605  15.681  1.00 92.75           H  
ATOM   3732  CA  THR A 243     -22.879   9.595  13.581  1.00 92.75           C  
ATOM   3733  HA  THR A 243     -23.527   9.412  12.724  1.00 92.75           H  
ATOM   3734  C   THR A 243     -21.862   8.467  13.677  1.00 92.75           C  
ATOM   3735  CB  THR A 243     -22.152  10.929  13.347  1.00 92.75           C  
ATOM   3736  HB  THR A 243     -21.416  11.085  14.135  1.00 92.75           H  
ATOM   3737  O   THR A 243     -21.174   8.317  14.687  1.00 92.75           O  
ATOM   3738  CG2 THR A 243     -21.450  10.974  11.987  1.00 92.75           C  
ATOM   3739 HG21 THR A 243     -22.161  10.744  11.193  1.00 92.75           H  
ATOM   3740 HG22 THR A 243     -21.040  11.970  11.825  1.00 92.75           H  
ATOM   3741 HG23 THR A 243     -20.630  10.256  11.960  1.00 92.75           H  
ATOM   3742  OG1 THR A 243     -23.063  12.004  13.363  1.00 92.75           O  
ATOM   3743  HG1 THR A 243     -23.394  12.050  14.263  1.00 92.75           H  
ATOM   3744  N   ILE A 244     -21.731   7.703  12.595  1.00 94.03           N  
ATOM   3745  H   ILE A 244     -22.350   7.873  11.815  1.00 94.03           H  
ATOM   3746  CA  ILE A 244     -20.654   6.731  12.407  1.00 94.03           C  
ATOM   3747  HA  ILE A 244     -20.023   6.714  13.295  1.00 94.03           H  
ATOM   3748  C   ILE A 244     -19.797   7.202  11.238  1.00 94.03           C  
ATOM   3749  CB  ILE A 244     -21.210   5.306  12.219  1.00 94.03           C  
ATOM   3750  HB  ILE A 244     -21.893   5.304  11.370  1.00 94.03           H  
ATOM   3751  O   ILE A 244     -20.302   7.386  10.126  1.00 94.03           O  
ATOM   3752  CG1 ILE A 244     -21.982   4.880  13.490  1.00 94.03           C  
ATOM   3753 HG12 ILE A 244     -22.722   5.640  13.742  1.00 94.03           H  
ATOM   3754 HG13 ILE A 244     -21.291   4.797  14.329  1.00 94.03           H  
ATOM   3755  CG2 ILE A 244     -20.053   4.330  11.928  1.00 94.03           C  
ATOM   3756 HG21 ILE A 244     -19.551   4.598  10.999  1.00 94.03           H  
ATOM   3757 HG22 ILE A 244     -19.329   4.352  12.742  1.00 94.03           H  
ATOM   3758 HG23 ILE A 244     -20.431   3.314  11.812  1.00 94.03           H  
ATOM   3759  CD1 ILE A 244     -22.743   3.564  13.335  1.00 94.03           C  
ATOM   3760 HD11 ILE A 244     -23.373   3.404  14.210  1.00 94.03           H  
ATOM   3761 HD12 ILE A 244     -22.049   2.728  13.256  1.00 94.03           H  
ATOM   3762 HD13 ILE A 244     -23.367   3.611  12.442  1.00 94.03           H  
ATOM   3763  N   THR A 245     -18.506   7.395  11.498  1.00 96.94           N  
ATOM   3764  H   THR A 245     -18.154   7.149  12.412  1.00 96.94           H  
ATOM   3765  CA  THR A 245     -17.534   7.789  10.479  1.00 96.94           C  
ATOM   3766  HA  THR A 245     -18.074   8.108   9.588  1.00 96.94           H  
ATOM   3767  C   THR A 245     -16.667   6.596  10.126  1.00 96.94           C  
ATOM   3768  CB  THR A 245     -16.663   8.974  10.903  1.00 96.94           C  
ATOM   3769  HB  THR A 245     -16.097   8.706  11.796  1.00 96.94           H  
ATOM   3770  O   THR A 245     -15.959   6.064  10.983  1.00 96.94           O  
ATOM   3771  CG2 THR A 245     -15.700   9.385   9.789  1.00 96.94           C  
ATOM   3772 HG21 THR A 245     -16.230   9.502   8.844  1.00 96.94           H  
ATOM   3773 HG22 THR A 245     -14.927   8.626   9.673  1.00 96.94           H  
ATOM   3774 HG23 THR A 245     -15.200  10.316  10.057  1.00 96.94           H  
ATOM   3775  OG1 THR A 245     -17.452  10.110  11.191  1.00 96.94           O  
ATOM   3776  HG1 THR A 245     -16.842  10.716  11.619  1.00 96.94           H  
ATOM   3777  N   LEU A 246     -16.712   6.196   8.856  1.00 97.86           N  
ATOM   3778  H   LEU A 246     -17.263   6.743   8.210  1.00 97.86           H  
ATOM   3779  CA  LEU A 246     -15.846   5.156   8.312  1.00 97.86           C  
ATOM   3780  HA  LEU A 246     -15.255   4.737   9.126  1.00 97.86           H  
ATOM   3781  C   LEU A 246     -14.879   5.756   7.300  1.00 97.86           C  
ATOM   3782  CB  LEU A 246     -16.656   4.019   7.674  1.00 97.86           C  
ATOM   3783  HB2 LEU A 246     -15.958   3.268   7.306  1.00 97.86           H  
ATOM   3784  HB3 LEU A 246     -17.191   4.423   6.815  1.00 97.86           H  
ATOM   3785  O   LEU A 246     -15.275   6.588   6.484  1.00 97.86           O  
ATOM   3786  CG  LEU A 246     -17.666   3.330   8.602  1.00 97.86           C  
ATOM   3787  HG  LEU A 246     -18.380   4.063   8.979  1.00 97.86           H  
ATOM   3788  CD1 LEU A 246     -18.437   2.295   7.792  1.00 97.86           C  
ATOM   3789 HD11 LEU A 246     -18.880   2.782   6.923  1.00 97.86           H  
ATOM   3790 HD12 LEU A 246     -19.240   1.888   8.408  1.00 97.86           H  
ATOM   3791 HD13 LEU A 246     -17.774   1.494   7.467  1.00 97.86           H  
ATOM   3792  CD2 LEU A 246     -16.998   2.624   9.779  1.00 97.86           C  
ATOM   3793 HD21 LEU A 246     -17.742   2.071  10.352  1.00 97.86           H  
ATOM   3794 HD22 LEU A 246     -16.552   3.375  10.431  1.00 97.86           H  
ATOM   3795 HD23 LEU A 246     -16.222   1.946   9.424  1.00 97.86           H  
ATOM   3796  N   THR A 247     -13.640   5.276   7.302  1.00 98.30           N  
ATOM   3797  H   THR A 247     -13.402   4.577   7.991  1.00 98.30           H  
ATOM   3798  CA  THR A 247     -12.623   5.666   6.319  1.00 98.30           C  
ATOM   3799  HA  THR A 247     -13.095   6.245   5.526  1.00 98.30           H  
ATOM   3800  C   THR A 247     -12.001   4.427   5.684  1.00 98.30           C  
ATOM   3801  CB  THR A 247     -11.547   6.562   6.949  1.00 98.30           C  
ATOM   3802  HB  THR A 247     -11.008   6.013   7.721  1.00 98.30           H  
ATOM   3803  O   THR A 247     -11.616   3.500   6.392  1.00 98.30           O  
ATOM   3804  CG2 THR A 247     -10.556   7.074   5.906  1.00 98.30           C  
ATOM   3805 HG21 THR A 247      -9.996   6.240   5.482  1.00 98.30           H  
ATOM   3806 HG22 THR A 247     -11.085   7.586   5.102  1.00 98.30           H  
ATOM   3807 HG23 THR A 247      -9.856   7.761   6.381  1.00 98.30           H  
ATOM   3808  OG1 THR A 247     -12.125   7.718   7.514  1.00 98.30           O  
ATOM   3809  HG1 THR A 247     -12.414   7.510   8.406  1.00 98.30           H  
ATOM   3810  N   LEU A 248     -11.886   4.420   4.355  1.00 97.81           N  
ATOM   3811  H   LEU A 248     -12.250   5.212   3.846  1.00 97.81           H  
ATOM   3812  CA  LEU A 248     -11.136   3.427   3.589  1.00 97.81           C  
ATOM   3813  HA  LEU A 248     -11.134   2.480   4.128  1.00 97.81           H  
ATOM   3814  C   LEU A 248      -9.684   3.887   3.448  1.00 97.81           C  
ATOM   3815  CB  LEU A 248     -11.782   3.201   2.208  1.00 97.81           C  
ATOM   3816  HB2 LEU A 248     -11.204   2.442   1.681  1.00 97.81           H  
ATOM   3817  HB3 LEU A 248     -11.715   4.126   1.635  1.00 97.81           H  
ATOM   3818  O   LEU A 248      -9.409   4.924   2.837  1.00 97.81           O  
ATOM   3819  CG  LEU A 248     -13.256   2.766   2.244  1.00 97.81           C  
ATOM   3820  HG  LEU A 248     -13.842   3.574   2.682  1.00 97.81           H  
ATOM   3821  CD1 LEU A 248     -13.775   2.513   0.830  1.00 97.81           C  
ATOM   3822 HD11 LEU A 248     -13.676   3.429   0.248  1.00 97.81           H  
ATOM   3823 HD12 LEU A 248     -13.211   1.711   0.355  1.00 97.81           H  
ATOM   3824 HD13 LEU A 248     -14.832   2.252   0.872  1.00 97.81           H  
ATOM   3825  CD2 LEU A 248     -13.476   1.492   3.059  1.00 97.81           C  
ATOM   3826 HD21 LEU A 248     -13.240   1.683   4.106  1.00 97.81           H  
ATOM   3827 HD22 LEU A 248     -14.522   1.191   2.995  1.00 97.81           H  
ATOM   3828 HD23 LEU A 248     -12.842   0.691   2.678  1.00 97.81           H  
ATOM   3829  N   LEU A 249      -8.765   3.109   4.008  1.00 97.56           N  
ATOM   3830  H   LEU A 249      -9.076   2.282   4.497  1.00 97.56           H  
ATOM   3831  CA  LEU A 249      -7.329   3.370   4.020  1.00 97.56           C  
ATOM   3832  HA  LEU A 249      -7.127   4.314   3.513  1.00 97.56           H  
ATOM   3833  C   LEU A 249      -6.574   2.271   3.269  1.00 97.56           C  
ATOM   3834  CB  LEU A 249      -6.835   3.476   5.474  1.00 97.56           C  
ATOM   3835  HB2 LEU A 249      -7.000   2.515   5.960  1.00 97.56           H  
ATOM   3836  HB3 LEU A 249      -5.760   3.656   5.459  1.00 97.56           H  
ATOM   3837  O   LEU A 249      -6.998   1.119   3.265  1.00 97.56           O  
ATOM   3838  CG  LEU A 249      -7.510   4.558   6.333  1.00 97.56           C  
ATOM   3839  HG  LEU A 249      -8.589   4.407   6.339  1.00 97.56           H  
ATOM   3840  CD1 LEU A 249      -7.017   4.460   7.774  1.00 97.56           C  
ATOM   3841 HD11 LEU A 249      -7.226   3.466   8.168  1.00 97.56           H  
ATOM   3842 HD12 LEU A 249      -7.522   5.201   8.394  1.00 97.56           H  
ATOM   3843 HD13 LEU A 249      -5.942   4.636   7.814  1.00 97.56           H  
ATOM   3844  CD2 LEU A 249      -7.207   5.965   5.819  1.00 97.56           C  
ATOM   3845 HD21 LEU A 249      -6.128   6.118   5.786  1.00 97.56           H  
ATOM   3846 HD22 LEU A 249      -7.623   6.088   4.819  1.00 97.56           H  
ATOM   3847 HD23 LEU A 249      -7.646   6.706   6.487  1.00 97.56           H  
ATOM   3848  N   ASP A 250      -5.457   2.613   2.641  1.00 95.76           N  
ATOM   3849  H   ASP A 250      -5.160   3.577   2.687  1.00 95.76           H  
ATOM   3850  CA  ASP A 250      -4.503   1.640   2.117  1.00 95.76           C  
ATOM   3851  HA  ASP A 250      -5.059   0.778   1.749  1.00 95.76           H  
ATOM   3852  C   ASP A 250      -3.593   1.111   3.239  1.00 95.76           C  
ATOM   3853  CB  ASP A 250      -3.759   2.230   0.899  1.00 95.76           C  
ATOM   3854  HB2 ASP A 250      -3.239   1.416   0.395  1.00 95.76           H  
ATOM   3855  HB3 ASP A 250      -4.505   2.614   0.203  1.00 95.76           H  
ATOM   3856  O   ASP A 250      -3.658   1.558   4.387  1.00 95.76           O  
ATOM   3857  CG  ASP A 250      -2.730   3.340   1.165  1.00 95.76           C  
ATOM   3858  OD1 ASP A 250      -2.301   3.521   2.321  1.00 95.76           O  
ATOM   3859  OD2 ASP A 250      -2.280   3.972   0.176  1.00 95.76           O  
ATOM   3860  N   ARG A 251      -2.717   0.150   2.926  1.00 94.67           N  
ATOM   3861  H   ARG A 251      -2.721  -0.217   1.985  1.00 94.67           H  
ATOM   3862  CA  ARG A 251      -1.771  -0.408   3.910  1.00 94.67           C  
ATOM   3863  HA  ARG A 251      -2.328  -0.675   4.809  1.00 94.67           H  
ATOM   3864  C   ARG A 251      -0.703   0.585   4.400  1.00 94.67           C  
ATOM   3865  CB  ARG A 251      -1.109  -1.672   3.349  1.00 94.67           C  
ATOM   3866  HB2 ARG A 251      -0.346  -2.000   4.055  1.00 94.67           H  
ATOM   3867  HB3 ARG A 251      -0.610  -1.430   2.411  1.00 94.67           H  
ATOM   3868  O   ARG A 251       0.059   0.248   5.297  1.00 94.67           O  
ATOM   3869  CG  ARG A 251      -2.076  -2.844   3.125  1.00 94.67           C  
ATOM   3870  HG2 ARG A 251      -2.537  -3.126   4.072  1.00 94.67           H  
ATOM   3871  HG3 ARG A 251      -2.852  -2.575   2.408  1.00 94.67           H  
ATOM   3872  CD  ARG A 251      -1.247  -4.009   2.579  1.00 94.67           C  
ATOM   3873  HD2 ARG A 251      -0.839  -3.713   1.612  1.00 94.67           H  
ATOM   3874  HD3 ARG A 251      -0.418  -4.194   3.263  1.00 94.67           H  
ATOM   3875  NE  ARG A 251      -2.011  -5.259   2.419  1.00 94.67           N  
ATOM   3876  HE  ARG A 251      -2.984  -5.290   2.686  1.00 94.67           H  
ATOM   3877  NH1 ARG A 251      -0.300  -6.522   1.559  1.00 94.67           N  
ATOM   3878 HH11 ARG A 251       0.303  -5.713   1.602  1.00 94.67           H  
ATOM   3879 HH12 ARG A 251       0.036  -7.402   1.194  1.00 94.67           H  
ATOM   3880  NH2 ARG A 251      -2.292  -7.450   1.868  1.00 94.67           N  
ATOM   3881 HH21 ARG A 251      -1.974  -8.336   1.501  1.00 94.67           H  
ATOM   3882 HH22 ARG A 251      -3.259  -7.318   2.127  1.00 94.67           H  
ATOM   3883  CZ  ARG A 251      -1.535  -6.400   1.957  1.00 94.67           C  
ATOM   3884  N   SER A 252      -0.625   1.780   3.818  1.00 94.12           N  
ATOM   3885  H   SER A 252      -1.333   2.026   3.140  1.00 94.12           H  
ATOM   3886  CA  SER A 252       0.212   2.894   4.279  1.00 94.12           C  
ATOM   3887  HA  SER A 252       0.925   2.529   5.019  1.00 94.12           H  
ATOM   3888  C   SER A 252      -0.614   3.972   4.991  1.00 94.12           C  
ATOM   3889  CB  SER A 252       1.004   3.488   3.110  1.00 94.12           C  
ATOM   3890  HB2 SER A 252       1.627   4.305   3.474  1.00 94.12           H  
ATOM   3891  HB3 SER A 252       0.317   3.877   2.358  1.00 94.12           H  
ATOM   3892  O   SER A 252      -0.147   5.099   5.135  1.00 94.12           O  
ATOM   3893  OG  SER A 252       1.838   2.502   2.529  1.00 94.12           O  
ATOM   3894  HG  SER A 252       2.235   2.002   3.246  1.00 94.12           H  
ATOM   3895  N   GLU A 253      -1.839   3.636   5.409  1.00 93.78           N  
ATOM   3896  H   GLU A 253      -2.178   2.713   5.177  1.00 93.78           H  
ATOM   3897  CA  GLU A 253      -2.785   4.513   6.106  1.00 93.78           C  
ATOM   3898  HA  GLU A 253      -3.708   3.941   6.203  1.00 93.78           H  
ATOM   3899  C   GLU A 253      -3.179   5.775   5.318  1.00 93.78           C  
ATOM   3900  CB  GLU A 253      -2.325   4.811   7.542  1.00 93.78           C  
ATOM   3901  HB2 GLU A 253      -3.100   5.403   8.028  1.00 93.78           H  
ATOM   3902  HB3 GLU A 253      -1.405   5.395   7.517  1.00 93.78           H  
ATOM   3903  O   GLU A 253      -3.665   6.759   5.880  1.00 93.78           O  
ATOM   3904  CG  GLU A 253      -2.104   3.537   8.374  1.00 93.78           C  
ATOM   3905  HG2 GLU A 253      -1.282   2.964   7.944  1.00 93.78           H  
ATOM   3906  HG3 GLU A 253      -3.007   2.928   8.318  1.00 93.78           H  
ATOM   3907  CD  GLU A 253      -1.789   3.831   9.849  1.00 93.78           C  
ATOM   3908  OE1 GLU A 253      -1.646   2.843  10.604  1.00 93.78           O  
ATOM   3909  OE2 GLU A 253      -1.719   5.022  10.231  1.00 93.78           O  
ATOM   3910  N   ARG A 254      -3.026   5.759   3.989  1.00 95.31           N  
ATOM   3911  H   ARG A 254      -2.659   4.919   3.565  1.00 95.31           H  
ATOM   3912  CA  ARG A 254      -3.514   6.834   3.116  1.00 95.31           C  
ATOM   3913  HA  ARG A 254      -3.525   7.761   3.689  1.00 95.31           H  
ATOM   3914  C   ARG A 254      -4.936   6.521   2.675  1.00 95.31           C  
ATOM   3915  CB  ARG A 254      -2.607   7.029   1.898  1.00 95.31           C  
ATOM   3916  HB2 ARG A 254      -2.760   6.178   1.234  1.00 95.31           H  
ATOM   3917  HB3 ARG A 254      -2.924   7.924   1.362  1.00 95.31           H  
ATOM   3918  O   ARG A 254      -5.284   5.374   2.419  1.00 95.31           O  
ATOM   3919  CG  ARG A 254      -1.114   7.159   2.249  1.00 95.31           C  
ATOM   3920  HG2 ARG A 254      -0.963   8.034   2.881  1.00 95.31           H  
ATOM   3921  HG3 ARG A 254      -0.781   6.275   2.791  1.00 95.31           H  
ATOM   3922  CD  ARG A 254      -0.258   7.287   0.985  1.00 95.31           C  
ATOM   3923  HD2 ARG A 254      -0.552   8.187   0.445  1.00 95.31           H  
ATOM   3924  HD3 ARG A 254       0.788   7.372   1.280  1.00 95.31           H  
ATOM   3925  NE  ARG A 254      -0.434   6.110   0.122  1.00 95.31           N  
ATOM   3926  HE  ARG A 254      -1.090   5.408   0.432  1.00 95.31           H  
ATOM   3927  NH1 ARG A 254       0.930   6.690  -1.633  1.00 95.31           N  
ATOM   3928 HH11 ARG A 254       1.385   6.370  -2.476  1.00 95.31           H  
ATOM   3929 HH12 ARG A 254       1.257   7.511  -1.146  1.00 95.31           H  
ATOM   3930  NH2 ARG A 254      -0.325   4.840  -1.711  1.00 95.31           N  
ATOM   3931 HH21 ARG A 254      -1.043   4.293  -1.258  1.00 95.31           H  
ATOM   3932 HH22 ARG A 254      -0.027   4.668  -2.661  1.00 95.31           H  
ATOM   3933  CZ  ARG A 254       0.068   5.894  -1.070  1.00 95.31           C  
ATOM   3934  N   LYS A 255      -5.771   7.547   2.528  1.00 96.73           N  
ATOM   3935  H   LYS A 255      -5.422   8.471   2.740  1.00 96.73           H  
ATOM   3936  CA  LYS A 255      -7.152   7.379   2.055  1.00 96.73           C  
ATOM   3937  HA  LYS A 255      -7.655   6.654   2.693  1.00 96.73           H  
ATOM   3938  C   LYS A 255      -7.211   6.830   0.628  1.00 96.73           C  
ATOM   3939  CB  LYS A 255      -7.896   8.705   2.137  1.00 96.73           C  
ATOM   3940  HB2 LYS A 255      -7.334   9.465   1.594  1.00 96.73           H  
ATOM   3941  HB3 LYS A 255      -8.862   8.587   1.646  1.00 96.73           H  
ATOM   3942  O   LYS A 255      -6.563   7.366  -0.273  1.00 96.73           O  
ATOM   3943  CG  LYS A 255      -8.123   9.154   3.586  1.00 96.73           C  
ATOM   3944  HG2 LYS A 255      -7.171   9.346   4.079  1.00 96.73           H  
ATOM   3945  HG3 LYS A 255      -8.679   8.393   4.133  1.00 96.73           H  
ATOM   3946  CD  LYS A 255      -8.938  10.437   3.511  1.00 96.73           C  
ATOM   3947  HD2 LYS A 255      -9.900  10.207   3.053  1.00 96.73           H  
ATOM   3948  HD3 LYS A 255      -8.400  11.134   2.868  1.00 96.73           H  
ATOM   3949  CE  LYS A 255      -9.176  11.123   4.850  1.00 96.73           C  
ATOM   3950  HE2 LYS A 255      -9.667  10.436   5.538  1.00 96.73           H  
ATOM   3951  HE3 LYS A 255      -8.212  11.409   5.270  1.00 96.73           H  
ATOM   3952  NZ  LYS A 255     -10.016  12.317   4.601  1.00 96.73           N  
ATOM   3953  HZ1 LYS A 255     -10.993  12.071   4.675  1.00 96.73           H  
ATOM   3954  HZ2 LYS A 255      -9.894  12.610   3.642  1.00 96.73           H  
ATOM   3955  HZ3 LYS A 255      -9.804  13.073   5.235  1.00 96.73           H  
ATOM   3956  N   ILE A 256      -8.043   5.814   0.411  1.00 96.22           N  
ATOM   3957  H   ILE A 256      -8.562   5.447   1.196  1.00 96.22           H  
ATOM   3958  CA  ILE A 256      -8.261   5.222  -0.913  1.00 96.22           C  
ATOM   3959  HA  ILE A 256      -7.327   5.273  -1.473  1.00 96.22           H  
ATOM   3960  C   ILE A 256      -9.318   6.019  -1.665  1.00 96.22           C  
ATOM   3961  CB  ILE A 256      -8.659   3.736  -0.833  1.00 96.22           C  
ATOM   3962  HB  ILE A 256      -9.571   3.642  -0.243  1.00 96.22           H  
ATOM   3963  O   ILE A 256     -10.511   5.894  -1.403  1.00 96.22           O  
ATOM   3964  CG1 ILE A 256      -7.533   2.938  -0.152  1.00 96.22           C  
ATOM   3965 HG12 ILE A 256      -7.263   3.417   0.790  1.00 96.22           H  
ATOM   3966 HG13 ILE A 256      -6.652   2.932  -0.792  1.00 96.22           H  
ATOM   3967  CG2 ILE A 256      -8.909   3.179  -2.254  1.00 96.22           C  
ATOM   3968 HG21 ILE A 256      -7.992   3.232  -2.840  1.00 96.22           H  
ATOM   3969 HG22 ILE A 256      -9.696   3.734  -2.765  1.00 96.22           H  
ATOM   3970 HG23 ILE A 256      -9.245   2.143  -2.207  1.00 96.22           H  
ATOM   3971  CD1 ILE A 256      -7.933   1.502   0.172  1.00 96.22           C  
ATOM   3972 HD11 ILE A 256      -7.078   0.990   0.614  1.00 96.22           H  
ATOM   3973 HD12 ILE A 256      -8.218   0.955  -0.727  1.00 96.22           H  
ATOM   3974 HD13 ILE A 256      -8.763   1.510   0.879  1.00 96.22           H  
ATOM   3975  N   ARG A 257      -8.873   6.767  -2.675  1.00 95.57           N  
ATOM   3976  H   ARG A 257      -7.874   6.814  -2.813  1.00 95.57           H  
ATOM   3977  CA  ARG A 257      -9.762   7.489  -3.588  1.00 95.57           C  
ATOM   3978  HA  ARG A 257     -10.677   7.732  -3.049  1.00 95.57           H  
ATOM   3979  C   ARG A 257     -10.165   6.628  -4.776  1.00 95.57           C  
ATOM   3980  CB  ARG A 257      -9.113   8.800  -4.038  1.00 95.57           C  
ATOM   3981  HB2 ARG A 257      -8.154   8.596  -4.514  1.00 95.57           H  
ATOM   3982  HB3 ARG A 257      -9.771   9.280  -4.763  1.00 95.57           H  
ATOM   3983  O   ARG A 257      -9.340   5.917  -5.343  1.00 95.57           O  
ATOM   3984  CG  ARG A 257      -8.911   9.742  -2.848  1.00 95.57           C  
ATOM   3985  HG2 ARG A 257      -9.849   9.830  -2.300  1.00 95.57           H  
ATOM   3986  HG3 ARG A 257      -8.147   9.347  -2.178  1.00 95.57           H  
ATOM   3987  CD  ARG A 257      -8.501  11.131  -3.333  1.00 95.57           C  
ATOM   3988  HD2 ARG A 257      -7.540  11.072  -3.843  1.00 95.57           H  
ATOM   3989  HD3 ARG A 257      -9.239  11.492  -4.049  1.00 95.57           H  
ATOM   3990  NE  ARG A 257      -8.453  12.071  -2.205  1.00 95.57           N  
ATOM   3991  HE  ARG A 257      -9.331  12.375  -1.809  1.00 95.57           H  
ATOM   3992  NH1 ARG A 257      -6.200  12.062  -1.836  1.00 95.57           N  
ATOM   3993 HH11 ARG A 257      -5.410  12.332  -1.268  1.00 95.57           H  
ATOM   3994 HH12 ARG A 257      -6.095  11.371  -2.566  1.00 95.57           H  
ATOM   3995  NH2 ARG A 257      -7.553  13.288  -0.550  1.00 95.57           N  
ATOM   3996 HH21 ARG A 257      -8.512  13.430  -0.266  1.00 95.57           H  
ATOM   3997 HH22 ARG A 257      -6.788  13.559   0.051  1.00 95.57           H  
ATOM   3998  CZ  ARG A 257      -7.394  12.478  -1.549  1.00 95.57           C  
ATOM   3999  N   PHE A 258     -11.411   6.765  -5.201  1.00 94.84           N  
ATOM   4000  H   PHE A 258     -12.004   7.385  -4.669  1.00 94.84           H  
ATOM   4001  CA  PHE A 258     -12.040   6.095  -6.331  1.00 94.84           C  
ATOM   4002  HA  PHE A 258     -11.377   5.317  -6.709  1.00 94.84           H  
ATOM   4003  C   PHE A 258     -12.283   7.094  -7.465  1.00 94.84           C  
ATOM   4004  CB  PHE A 258     -13.335   5.411  -5.862  1.00 94.84           C  
ATOM   4005  HB2 PHE A 258     -13.870   5.035  -6.734  1.00 94.84           H  
ATOM   4006  HB3 PHE A 258     -13.981   6.149  -5.386  1.00 94.84           H  
ATOM   4007  O   PHE A 258     -12.740   8.218  -7.253  1.00 94.84           O  
ATOM   4008  CG  PHE A 258     -13.099   4.261  -4.897  1.00 94.84           C  
ATOM   4009  CD1 PHE A 258     -13.110   2.931  -5.359  1.00 94.84           C  
ATOM   4010  HD1 PHE A 258     -13.326   2.720  -6.396  1.00 94.84           H  
ATOM   4011  CD2 PHE A 258     -12.828   4.517  -3.539  1.00 94.84           C  
ATOM   4012  HD2 PHE A 258     -12.800   5.528  -3.162  1.00 94.84           H  
ATOM   4013  CE1 PHE A 258     -12.844   1.870  -4.475  1.00 94.84           C  
ATOM   4014  HE1 PHE A 258     -12.845   0.853  -4.838  1.00 94.84           H  
ATOM   4015  CE2 PHE A 258     -12.559   3.458  -2.657  1.00 94.84           C  
ATOM   4016  HE2 PHE A 258     -12.332   3.676  -1.624  1.00 94.84           H  
ATOM   4017  CZ  PHE A 258     -12.570   2.133  -3.121  1.00 94.84           C  
ATOM   4018  HZ  PHE A 258     -12.358   1.323  -2.439  1.00 94.84           H  
ATOM   4019  N   GLY A 259     -11.964   6.687  -8.694  1.00 93.04           N  
ATOM   4020  H   GLY A 259     -11.539   5.777  -8.802  1.00 93.04           H  
ATOM   4021  CA  GLY A 259     -12.194   7.499  -9.891  1.00 93.04           C  
ATOM   4022  HA2 GLY A 259     -11.546   7.134 -10.688  1.00 93.04           H  
ATOM   4023  HA3 GLY A 259     -11.941   8.539  -9.687  1.00 93.04           H  
ATOM   4024  C   GLY A 259     -13.631   7.444 -10.406  1.00 93.04           C  
ATOM   4025  O   GLY A 259     -14.055   8.337 -11.133  1.00 93.04           O  
ATOM   4026  N   ALA A 260     -14.376   6.393 -10.061  1.00 92.74           N  
ATOM   4027  H   ALA A 260     -13.985   5.722  -9.415  1.00 92.74           H  
ATOM   4028  CA  ALA A 260     -15.766   6.209 -10.467  1.00 92.74           C  
ATOM   4029  HA  ALA A 260     -16.279   7.170 -10.420  1.00 92.74           H  
ATOM   4030  C   ALA A 260     -16.487   5.228  -9.539  1.00 92.74           C  
ATOM   4031  CB  ALA A 260     -15.805   5.691 -11.912  1.00 92.74           C  
ATOM   4032  HB1 ALA A 260     -15.237   4.764 -11.994  1.00 92.74           H  
ATOM   4033  HB2 ALA A 260     -15.372   6.433 -12.583  1.00 92.74           H  
ATOM   4034  HB3 ALA A 260     -16.836   5.510 -12.214  1.00 92.74           H  
ATOM   4035  O   ALA A 260     -15.895   4.250  -9.090  1.00 92.74           O  
ATOM   4036  N   GLY A 261     -17.784   5.424  -9.331  1.00 91.84           N  
ATOM   4037  H   GLY A 261     -18.217   6.251  -9.718  1.00 91.84           H  
ATOM   4038  CA  GLY A 261     -18.559   4.602  -8.406  1.00 91.84           C  
ATOM   4039  HA2 GLY A 261     -19.620   4.743  -8.613  1.00 91.84           H  
ATOM   4040  HA3 GLY A 261     -18.322   3.548  -8.546  1.00 91.84           H  
ATOM   4041  C   GLY A 261     -18.279   4.967  -6.948  1.00 91.84           C  
ATOM   4042  O   GLY A 261     -17.148   5.244  -6.559  1.00 91.84           O  
ATOM   4043  N   ILE A 262     -19.341   4.987  -6.152  1.00 94.99           N  
ATOM   4044  H   ILE A 262     -20.239   4.704  -6.518  1.00 94.99           H  
ATOM   4045  CA  ILE A 262     -19.283   5.291  -4.724  1.00 94.99           C  
ATOM   4046  HA  ILE A 262     -18.350   5.801  -4.485  1.00 94.99           H  
ATOM   4047  C   ILE A 262     -19.342   3.950  -3.989  1.00 94.99           C  
ATOM   4048  CB  ILE A 262     -20.433   6.249  -4.342  1.00 94.99           C  
ATOM   4049  HB  ILE A 262     -21.379   5.805  -4.651  1.00 94.99           H  
ATOM   4050  O   ILE A 262     -20.330   3.230  -4.166  1.00 94.99           O  
ATOM   4051  CG1 ILE A 262     -20.252   7.599  -5.080  1.00 94.99           C  
ATOM   4052 HG12 ILE A 262     -20.169   7.421  -6.152  1.00 94.99           H  
ATOM   4053 HG13 ILE A 262     -19.329   8.073  -4.747  1.00 94.99           H  
ATOM   4054  CG2 ILE A 262     -20.475   6.460  -2.821  1.00 94.99           C  
ATOM   4055 HG21 ILE A 262     -19.529   6.883  -2.483  1.00 94.99           H  
ATOM   4056 HG22 ILE A 262     -21.286   7.134  -2.543  1.00 94.99           H  
ATOM   4057 HG23 ILE A 262     -20.652   5.516  -2.306  1.00 94.99           H  
ATOM   4058  CD1 ILE A 262     -21.411   8.583  -4.886  1.00 94.99           C  
ATOM   4059 HD11 ILE A 262     -21.269   9.441  -5.544  1.00 94.99           H  
ATOM   4060 HD12 ILE A 262     -21.439   8.945  -3.858  1.00 94.99           H  
ATOM   4061 HD13 ILE A 262     -22.357   8.100  -5.131  1.00 94.99           H  
ATOM   4062  N   PRO A 263     -18.311   3.570  -3.212  1.00 96.57           N  
ATOM   4063  CA  PRO A 263     -18.383   2.376  -2.387  1.00 96.57           C  
ATOM   4064  HA  PRO A 263     -18.547   1.520  -3.041  1.00 96.57           H  
ATOM   4065  C   PRO A 263     -19.528   2.480  -1.378  1.00 96.57           C  
ATOM   4066  CB  PRO A 263     -17.020   2.233  -1.701  1.00 96.57           C  
ATOM   4067  HB2 PRO A 263     -17.047   2.679  -0.707  1.00 96.57           H  
ATOM   4068  HB3 PRO A 263     -16.708   1.191  -1.640  1.00 96.57           H  
ATOM   4069  O   PRO A 263     -19.824   3.553  -0.849  1.00 96.57           O  
ATOM   4070  CG  PRO A 263     -16.088   3.053  -2.590  1.00 96.57           C  
ATOM   4071  HG2 PRO A 263     -15.745   2.444  -3.427  1.00 96.57           H  
ATOM   4072  HG3 PRO A 263     -15.244   3.446  -2.025  1.00 96.57           H  
ATOM   4073  CD  PRO A 263     -16.989   4.172  -3.105  1.00 96.57           C  
ATOM   4074  HD2 PRO A 263     -17.019   4.987  -2.383  1.00 96.57           H  
ATOM   4075  HD3 PRO A 263     -16.621   4.528  -4.067  1.00 96.57           H  
ATOM   4076  N   ALA A 264     -20.163   1.353  -1.094  1.00 97.47           N  
ATOM   4077  H   ALA A 264     -19.865   0.502  -1.550  1.00 97.47           H  
ATOM   4078  CA  ALA A 264     -21.239   1.261  -0.123  1.00 97.47           C  
ATOM   4079  HA  ALA A 264     -21.069   2.003   0.658  1.00 97.47           H  
ATOM   4080  C   ALA A 264     -21.261  -0.113   0.537  1.00 97.47           C  
ATOM   4081  CB  ALA A 264     -22.571   1.572  -0.805  1.00 97.47           C  
ATOM   4082  HB1 ALA A 264     -22.794   0.818  -1.560  1.00 97.47           H  
ATOM   4083  HB2 ALA A 264     -22.527   2.554  -1.276  1.00 97.47           H  
ATOM   4084  HB3 ALA A 264     -23.358   1.576  -0.051  1.00 97.47           H  
ATOM   4085  O   ALA A 264     -20.784  -1.106  -0.022  1.00 97.47           O  
ATOM   4086  N   GLY A 265     -21.821  -0.178   1.736  1.00 96.67           N  
ATOM   4087  H   GLY A 265     -22.245   0.652   2.126  1.00 96.67           H  
ATOM   4088  CA  GLY A 265     -21.795  -1.387   2.535  1.00 96.67           C  
ATOM   4089  HA2 GLY A 265     -20.809  -1.468   2.992  1.00 96.67           H  
ATOM   4090  HA3 GLY A 265     -21.959  -2.261   1.904  1.00 96.67           H  
ATOM   4091  C   GLY A 265     -22.830  -1.406   3.643  1.00 96.67           C  
ATOM   4092  O   GLY A 265     -23.668  -0.517   3.769  1.00 96.67           O  
ATOM   4093  N   MET A 266     -22.734  -2.448   4.456  1.00 96.67           N  
ATOM   4094  H   MET A 266     -21.961  -3.080   4.307  1.00 96.67           H  
ATOM   4095  CA  MET A 266     -23.517  -2.630   5.668  1.00 96.67           C  
ATOM   4096  HA  MET A 266     -24.109  -1.737   5.870  1.00 96.67           H  
ATOM   4097  C   MET A 266     -22.560  -2.849   6.833  1.00 96.67           C  
ATOM   4098  CB  MET A 266     -24.469  -3.825   5.519  1.00 96.67           C  
ATOM   4099  HB2 MET A 266     -23.901  -4.690   5.177  1.00 96.67           H  
ATOM   4100  HB3 MET A 266     -24.895  -4.067   6.493  1.00 96.67           H  
ATOM   4101  O   MET A 266     -21.650  -3.679   6.751  1.00 96.67           O  
ATOM   4102  CG  MET A 266     -25.620  -3.570   4.540  1.00 96.67           C  
ATOM   4103  HG2 MET A 266     -26.093  -4.529   4.328  1.00 96.67           H  
ATOM   4104  HG3 MET A 266     -25.224  -3.178   3.603  1.00 96.67           H  
ATOM   4105  SD  MET A 266     -26.899  -2.447   5.165  1.00 96.67           S  
ATOM   4106  CE  MET A 266     -28.134  -2.617   3.849  1.00 96.67           C  
ATOM   4107  HE1 MET A 266     -28.967  -1.942   4.045  1.00 96.67           H  
ATOM   4108  HE2 MET A 266     -28.502  -3.643   3.825  1.00 96.67           H  
ATOM   4109  HE3 MET A 266     -27.689  -2.372   2.885  1.00 96.67           H  
ATOM   4110  N   ILE A 267     -22.797  -2.139   7.927  1.00 95.91           N  
ATOM   4111  H   ILE A 267     -23.557  -1.474   7.904  1.00 95.91           H  
ATOM   4112  CA  ILE A 267     -22.190  -2.413   9.229  1.00 95.91           C  
ATOM   4113  HA  ILE A 267     -21.451  -3.205   9.115  1.00 95.91           H  
ATOM   4114  C   ILE A 267     -23.256  -2.945  10.189  1.00 95.91           C  
ATOM   4115  CB  ILE A 267     -21.450  -1.179   9.792  1.00 95.91           C  
ATOM   4116  HB  ILE A 267     -21.024  -1.451  10.757  1.00 95.91           H  
ATOM   4117  O   ILE A 267     -24.450  -2.731   9.984  1.00 95.91           O  
ATOM   4118  CG1 ILE A 267     -22.437  -0.022  10.012  1.00 95.91           C  
ATOM   4119 HG12 ILE A 267     -22.850   0.285   9.052  1.00 95.91           H  
ATOM   4120 HG13 ILE A 267     -23.240  -0.394  10.649  1.00 95.91           H  
ATOM   4121  CG2 ILE A 267     -20.293  -0.773   8.866  1.00 95.91           C  
ATOM   4122 HG21 ILE A 267     -19.630  -0.085   9.392  1.00 95.91           H  
ATOM   4123 HG22 ILE A 267     -19.707  -1.650   8.592  1.00 95.91           H  
ATOM   4124 HG23 ILE A 267     -20.675  -0.301   7.961  1.00 95.91           H  
ATOM   4125  CD1 ILE A 267     -21.882   1.217  10.702  1.00 95.91           C  
ATOM   4126 HD11 ILE A 267     -22.627   2.013  10.657  1.00 95.91           H  
ATOM   4127 HD12 ILE A 267     -20.970   1.565  10.217  1.00 95.91           H  
ATOM   4128 HD13 ILE A 267     -21.699   0.972  11.748  1.00 95.91           H  
ATOM   4129  N   SER A 268     -22.818  -3.628  11.239  1.00 95.18           N  
ATOM   4130  H   SER A 268     -21.820  -3.756  11.332  1.00 95.18           H  
ATOM   4131  CA  SER A 268     -23.661  -4.095  12.338  1.00 95.18           C  
ATOM   4132  HA  SER A 268     -24.700  -3.820  12.161  1.00 95.18           H  
ATOM   4133  C   SER A 268     -23.196  -3.449  13.638  1.00 95.18           C  
ATOM   4134  CB  SER A 268     -23.590  -5.621  12.436  1.00 95.18           C  
ATOM   4135  HB2 SER A 268     -23.940  -6.060  11.502  1.00 95.18           H  
ATOM   4136  HB3 SER A 268     -22.558  -5.926  12.610  1.00 95.18           H  
ATOM   4137  O   SER A 268     -22.007  -3.521  13.957  1.00 95.18           O  
ATOM   4138  OG  SER A 268     -24.403  -6.087  13.492  1.00 95.18           O  
ATOM   4139  HG  SER A 268     -24.022  -6.900  13.833  1.00 95.18           H  
ATOM   4140  N   LEU A 269     -24.122  -2.829  14.373  1.00 93.22           N  
ATOM   4141  H   LEU A 269     -25.060  -2.785  14.002  1.00 93.22           H  
ATOM   4142  CA  LEU A 269     -23.911  -2.320  15.731  1.00 93.22           C  
ATOM   4143  HA  LEU A 269     -22.846  -2.329  15.962  1.00 93.22           H  
ATOM   4144  C   LEU A 269     -24.634  -3.228  16.733  1.00 93.22           C  
ATOM   4145  CB  LEU A 269     -24.419  -0.867  15.801  1.00 93.22           C  
ATOM   4146  HB2 LEU A 269     -23.880  -0.266  15.068  1.00 93.22           H  
ATOM   4147  HB3 LEU A 269     -25.473  -0.861  15.524  1.00 93.22           H  
ATOM   4148  O   LEU A 269     -25.847  -3.387  16.638  1.00 93.22           O  
ATOM   4149  CG  LEU A 269     -24.278  -0.210  17.189  1.00 93.22           C  
ATOM   4150  HG  LEU A 269     -24.728  -0.847  17.951  1.00 93.22           H  
ATOM   4151  CD1 LEU A 269     -22.814   0.044  17.555  1.00 93.22           C  
ATOM   4152 HD11 LEU A 269     -22.333   0.653  16.789  1.00 93.22           H  
ATOM   4153 HD12 LEU A 269     -22.285  -0.904  17.652  1.00 93.22           H  
ATOM   4154 HD13 LEU A 269     -22.760   0.560  18.513  1.00 93.22           H  
ATOM   4155  CD2 LEU A 269     -25.013   1.130  17.202  1.00 93.22           C  
ATOM   4156 HD21 LEU A 269     -24.932   1.586  18.188  1.00 93.22           H  
ATOM   4157 HD22 LEU A 269     -26.067   0.968  16.979  1.00 93.22           H  
ATOM   4158 HD23 LEU A 269     -24.586   1.801  16.457  1.00 93.22           H  
ATOM   4159  N   ILE A 270     -23.918  -3.802  17.696  1.00 92.30           N  
ATOM   4160  H   ILE A 270     -22.930  -3.599  17.754  1.00 92.30           H  
ATOM   4161  CA  ILE A 270     -24.472  -4.737  18.688  1.00 92.30           C  
ATOM   4162  HA  ILE A 270     -25.559  -4.716  18.617  1.00 92.30           H  
ATOM   4163  C   ILE A 270     -24.122  -4.306  20.116  1.00 92.30           C  
ATOM   4164  CB  ILE A 270     -24.010  -6.179  18.364  1.00 92.30           C  
ATOM   4165  HB  ILE A 270     -24.090  -6.317  17.285  1.00 92.30           H  
ATOM   4166  O   ILE A 270     -23.159  -3.567  20.321  1.00 92.30           O  
ATOM   4167  CG1 ILE A 270     -24.944  -7.219  19.024  1.00 92.30           C  
ATOM   4168 HG12 ILE A 270     -24.809  -7.200  20.106  1.00 92.30           H  
ATOM   4169 HG13 ILE A 270     -25.982  -6.952  18.825  1.00 92.30           H  
ATOM   4170  CG2 ILE A 270     -22.536  -6.387  18.765  1.00 92.30           C  
ATOM   4171 HG21 ILE A 270     -22.440  -6.429  19.850  1.00 92.30           H  
ATOM   4172 HG22 ILE A 270     -22.153  -7.322  18.356  1.00 92.30           H  
ATOM   4173 HG23 ILE A 270     -21.919  -5.571  18.387  1.00 92.30           H  
ATOM   4174  CD1 ILE A 270     -24.742  -8.668  18.567  1.00 92.30           C  
ATOM   4175 HD11 ILE A 270     -23.692  -8.887  18.374  1.00 92.30           H  
ATOM   4176 HD12 ILE A 270     -25.318  -8.847  17.660  1.00 92.30           H  
ATOM   4177 HD13 ILE A 270     -25.098  -9.341  19.348  1.00 92.30           H  
ATOM   4178  N   HIS A 271     -24.894  -4.786  21.091  1.00 89.99           N  
ATOM   4179  H   HIS A 271     -25.639  -5.418  20.838  1.00 89.99           H  
ATOM   4180  CA  HIS A 271     -24.509  -4.795  22.503  1.00 89.99           C  
ATOM   4181  HA  HIS A 271     -24.014  -3.854  22.744  1.00 89.99           H  
ATOM   4182  C   HIS A 271     -23.520  -5.951  22.762  1.00 89.99           C  
ATOM   4183  CB  HIS A 271     -25.778  -4.907  23.359  1.00 89.99           C  
ATOM   4184  HB2 HIS A 271     -26.187  -5.911  23.245  1.00 89.99           H  
ATOM   4185  HB3 HIS A 271     -26.527  -4.193  23.016  1.00 89.99           H  
ATOM   4186  O   HIS A 271     -23.722  -7.038  22.221  1.00 89.99           O  
ATOM   4187  CG  HIS A 271     -25.533  -4.638  24.813  1.00 89.99           C  
ATOM   4188  CD2 HIS A 271     -25.816  -3.488  25.486  1.00 89.99           C  
ATOM   4189  HD2 HIS A 271     -26.306  -2.618  25.075  1.00 89.99           H  
ATOM   4190  ND1 HIS A 271     -24.873  -5.505  25.665  1.00 89.99           N  
ATOM   4191  CE1 HIS A 271     -24.684  -4.847  26.810  1.00 89.99           C  
ATOM   4192  HE1 HIS A 271     -24.125  -5.247  27.643  1.00 89.99           H  
ATOM   4193  NE2 HIS A 271     -25.280  -3.639  26.747  1.00 89.99           N  
ATOM   4194  HE2 HIS A 271     -25.281  -2.934  27.470  1.00 89.99           H  
ATOM   4195  N   LEU A 272     -22.438  -5.713  23.510  1.00 86.98           N  
ATOM   4196  H   LEU A 272     -22.465  -4.894  24.101  1.00 86.98           H  
ATOM   4197  CA  LEU A 272     -21.406  -6.724  23.815  1.00 86.98           C  
ATOM   4198  HA  LEU A 272     -21.463  -7.531  23.084  1.00 86.98           H  
ATOM   4199  C   LEU A 272     -21.650  -7.434  25.147  1.00 86.98           C  
ATOM   4200  CB  LEU A 272     -19.989  -6.113  23.789  1.00 86.98           C  
ATOM   4201  HB2 LEU A 272     -19.306  -6.849  24.214  1.00 86.98           H  
ATOM   4202  HB3 LEU A 272     -19.982  -5.250  24.455  1.00 86.98           H  
ATOM   4203  O   LEU A 272     -22.001  -6.735  26.124  1.00 86.98           O  
ATOM   4204  CG  LEU A 272     -19.458  -5.708  22.415  1.00 86.98           C  
ATOM   4205  HG  LEU A 272     -20.145  -4.982  21.981  1.00 86.98           H  
ATOM   4206  CD1 LEU A 272     -18.078  -5.067  22.582  1.00 86.98           C  
ATOM   4207 HD11 LEU A 272     -17.387  -5.796  23.004  1.00 86.98           H  
ATOM   4208 HD12 LEU A 272     -17.711  -4.725  21.615  1.00 86.98           H  
ATOM   4209 HD13 LEU A 272     -18.157  -4.217  23.260  1.00 86.98           H  
ATOM   4210  CD2 LEU A 272     -19.325  -6.883  21.448  1.00 86.98           C  
ATOM   4211 HD21 LEU A 272     -18.848  -6.561  20.522  1.00 86.98           H  
ATOM   4212 HD22 LEU A 272     -18.739  -7.677  21.912  1.00 86.98           H  
ATOM   4213 HD23 LEU A 272     -20.317  -7.271  21.215  1.00 86.98           H  
ATOM   4214  OXT LEU A 272     -21.352  -8.646  25.161  1.00 86.98           O  
TER    4215      LEU A 272                                                       
END   
