# Supplementary material for: Novel Adomaviruses Associated with Blotchy Bass Syndrome in Black Basses (Micropterus spp.)
Source: bioRxiv. 2025 Jun 5:2025.06.01.657292. Preprint. [Version 2] doi: 10.1101/2025.06.01.657292 (PMC12478380; doi:10.1101/2025.06.01.657292)
Supplement: Supplement 15 [file media-15.zip › Bass PDB/Mna1_Prim.pdb]

ATOM      1  N   ARG A   1      14.095  39.379   6.852  1.00 34.10           N  
ATOM      2  H   ARG A   1      14.098  40.174   6.229  1.00 34.10           H  
ATOM      3  H2  ARG A   1      14.973  39.341   7.351  1.00 34.10           H  
ATOM      4  H3  ARG A   1      14.008  38.546   6.288  1.00 34.10           H  
ATOM      5  CA  ARG A   1      12.952  39.487   7.791  1.00 34.10           C  
ATOM      6  HA  ARG A   1      12.899  38.602   8.426  1.00 34.10           H  
ATOM      7  C   ARG A   1      11.681  39.510   6.951  1.00 34.10           C  
ATOM      8  CB  ARG A   1      13.046  40.746   8.692  1.00 34.10           C  
ATOM      9  HB2 ARG A   1      13.370  41.598   8.096  1.00 34.10           H  
ATOM     10  HB3 ARG A   1      12.047  40.966   9.068  1.00 34.10           H  
ATOM     11  O   ARG A   1      11.301  40.577   6.494  1.00 34.10           O  
ATOM     12  CG  ARG A   1      13.967  40.592   9.917  1.00 34.10           C  
ATOM     13  HG2 ARG A   1      14.988  40.385   9.597  1.00 34.10           H  
ATOM     14  HG3 ARG A   1      13.607  39.756  10.517  1.00 34.10           H  
ATOM     15  CD  ARG A   1      13.950  41.870  10.777  1.00 34.10           C  
ATOM     16  HD2 ARG A   1      14.484  42.661  10.250  1.00 34.10           H  
ATOM     17  HD3 ARG A   1      12.915  42.182  10.917  1.00 34.10           H  
ATOM     18  NE  ARG A   1      14.554  41.654  12.107  1.00 34.10           N  
ATOM     19  HE  ARG A   1      14.877  40.722  12.323  1.00 34.10           H  
ATOM     20  NH1 ARG A   1      14.255  43.779  12.935  1.00 34.10           N  
ATOM     21 HH11 ARG A   1      13.847  44.065  12.057  1.00 34.10           H  
ATOM     22 HH12 ARG A   1      14.318  44.434  13.702  1.00 34.10           H  
ATOM     23  NH2 ARG A   1      15.114  42.197  14.247  1.00 34.10           N  
ATOM     24 HH21 ARG A   1      15.385  41.242  14.429  1.00 34.10           H  
ATOM     25 HH22 ARG A   1      15.169  42.873  14.996  1.00 34.10           H  
ATOM     26  CZ  ARG A   1      14.640  42.543  13.084  1.00 34.10           C  
ATOM     27  N   LEU A   2      11.117  38.341   6.657  1.00 30.53           N  
ATOM     28  H   LEU A   2      11.447  37.489   7.086  1.00 30.53           H  
ATOM     29  CA  LEU A   2       9.867  38.191   5.913  1.00 30.53           C  
ATOM     30  HA  LEU A   2       9.530  39.148   5.515  1.00 30.53           H  
ATOM     31  C   LEU A   2       8.811  37.722   6.916  1.00 30.53           C  
ATOM     32  CB  LEU A   2      10.082  37.230   4.721  1.00 30.53           C  
ATOM     33  HB2 LEU A   2      10.836  36.489   4.986  1.00 30.53           H  
ATOM     34  HB3 LEU A   2       9.161  36.680   4.527  1.00 30.53           H  
ATOM     35  O   LEU A   2       8.779  36.558   7.292  1.00 30.53           O  
ATOM     36  CG  LEU A   2      10.492  37.976   3.434  1.00 30.53           C  
ATOM     37  HG  LEU A   2      11.034  38.884   3.702  1.00 30.53           H  
ATOM     38  CD1 LEU A   2      11.422  37.133   2.566  1.00 30.53           C  
ATOM     39 HD11 LEU A   2      10.916  36.213   2.271  1.00 30.53           H  
ATOM     40 HD12 LEU A   2      11.694  37.683   1.666  1.00 30.53           H  
ATOM     41 HD13 LEU A   2      12.328  36.875   3.115  1.00 30.53           H  
ATOM     42  CD2 LEU A   2       9.262  38.357   2.609  1.00 30.53           C  
ATOM     43 HD21 LEU A   2       8.737  37.459   2.283  1.00 30.53           H  
ATOM     44 HD22 LEU A   2       9.565  38.923   1.728  1.00 30.53           H  
ATOM     45 HD23 LEU A   2       8.582  38.966   3.205  1.00 30.53           H  
ATOM     46  N   ASN A   3       8.036  38.693   7.404  1.00 25.52           N  
ATOM     47  H   ASN A   3       8.188  39.623   7.041  1.00 25.52           H  
ATOM     48  CA  ASN A   3       6.722  38.478   7.998  1.00 25.52           C  
ATOM     49  HA  ASN A   3       6.719  37.614   8.662  1.00 25.52           H  
ATOM     50  C   ASN A   3       5.756  38.240   6.835  1.00 25.52           C  
ATOM     51  CB  ASN A   3       6.261  39.752   8.749  1.00 25.52           C  
ATOM     52  HB2 ASN A   3       6.590  40.645   8.217  1.00 25.52           H  
ATOM     53  HB3 ASN A   3       5.172  39.767   8.750  1.00 25.52           H  
ATOM     54  O   ASN A   3       5.525  39.170   6.064  1.00 25.52           O  
ATOM     55  CG  ASN A   3       6.667  39.859  10.202  1.00 25.52           C  
ATOM     56  ND2 ASN A   3       6.267  40.922  10.861  1.00 25.52           N  
ATOM     57 HD21 ASN A   3       5.584  41.535  10.439  1.00 25.52           H  
ATOM     58 HD22 ASN A   3       6.413  40.889  11.860  1.00 25.52           H  
ATOM     59  OD1 ASN A   3       7.342  39.022  10.768  1.00 25.52           O  
ATOM     60  N   GLN A   4       5.191  37.044   6.723  1.00 34.07           N  
ATOM     61  H   GLN A   4       5.505  36.292   7.320  1.00 34.07           H  
ATOM     62  CA  GLN A   4       3.939  36.819   6.006  1.00 34.07           C  
ATOM     63  HA  GLN A   4       3.363  37.744   5.988  1.00 34.07           H  
ATOM     64  C   GLN A   4       3.124  35.805   6.806  1.00 34.07           C  
ATOM     65  CB  GLN A   4       4.162  36.385   4.544  1.00 34.07           C  
ATOM     66  HB2 GLN A   4       4.948  35.632   4.488  1.00 34.07           H  
ATOM     67  HB3 GLN A   4       3.236  35.944   4.176  1.00 34.07           H  
ATOM     68  O   GLN A   4       3.409  34.612   6.810  1.00 34.07           O  
ATOM     69  CG  GLN A   4       4.507  37.585   3.643  1.00 34.07           C  
ATOM     70  HG2 GLN A   4       5.503  37.949   3.897  1.00 34.07           H  
ATOM     71  HG3 GLN A   4       3.787  38.385   3.817  1.00 34.07           H  
ATOM     72  CD  GLN A   4       4.516  37.271   2.153  1.00 34.07           C  
ATOM     73  NE2 GLN A   4       4.633  38.271   1.307  1.00 34.07           N  
ATOM     74 HE21 GLN A   4       4.648  39.226   1.634  1.00 34.07           H  
ATOM     75 HE22 GLN A   4       4.612  38.002   0.334  1.00 34.07           H  
ATOM     76  OE1 GLN A   4       4.447  36.144   1.707  1.00 34.07           O  
ATOM     77  N   GLU A   5       2.138  36.328   7.531  1.00 28.38           N  
ATOM     78  H   GLU A   5       2.007  37.329   7.514  1.00 28.38           H  
ATOM     79  CA  GLU A   5       1.009  35.572   8.060  1.00 28.38           C  
ATOM     80  HA  GLU A   5       1.351  34.790   8.738  1.00 28.38           H  
ATOM     81  C   GLU A   5       0.273  34.930   6.876  1.00 28.38           C  
ATOM     82  CB  GLU A   5       0.078  36.540   8.820  1.00 28.38           C  
ATOM     83  HB2 GLU A   5      -0.120  37.403   8.185  1.00 28.38           H  
ATOM     84  HB3 GLU A   5      -0.870  36.039   9.017  1.00 28.38           H  
ATOM     85  O   GLU A   5      -0.398  35.613   6.101  1.00 28.38           O  
ATOM     86  CG  GLU A   5       0.663  37.008  10.162  1.00 28.38           C  
ATOM     87  HG2 GLU A   5       0.654  36.171  10.861  1.00 28.38           H  
ATOM     88  HG3 GLU A   5       1.702  37.303  10.018  1.00 28.38           H  
ATOM     89  CD  GLU A   5      -0.103  38.208  10.741  1.00 28.38           C  
ATOM     90  OE1 GLU A   5      -0.640  38.086  11.864  1.00 28.38           O  
ATOM     91  OE2 GLU A   5      -0.083  39.270  10.075  1.00 28.38           O  
ATOM     92  N   SER A   6       0.441  33.620   6.702  1.00 32.24           N  
ATOM     93  H   SER A   6       1.074  33.127   7.315  1.00 32.24           H  
ATOM     94  CA  SER A   6      -0.365  32.831   5.775  1.00 32.24           C  
ATOM     95  HA  SER A   6      -0.684  33.460   4.944  1.00 32.24           H  
ATOM     96  C   SER A   6      -1.602  32.330   6.516  1.00 32.24           C  
ATOM     97  CB  SER A   6       0.447  31.684   5.174  1.00 32.24           C  
ATOM     98  HB2 SER A   6       1.357  32.080   4.722  1.00 32.24           H  
ATOM     99  HB3 SER A   6       0.714  30.971   5.954  1.00 32.24           H  
ATOM    100  O   SER A   6      -1.521  31.453   7.376  1.00 32.24           O  
ATOM    101  OG  SER A   6      -0.328  31.043   4.181  1.00 32.24           O  
ATOM    102  HG  SER A   6       0.121  30.240   3.907  1.00 32.24           H  
ATOM    103  N   ASN A   7      -2.748  32.929   6.191  1.00 28.45           N  
ATOM    104  H   ASN A   7      -2.689  33.678   5.517  1.00 28.45           H  
ATOM    105  CA  ASN A   7      -4.077  32.432   6.531  1.00 28.45           C  
ATOM    106  HA  ASN A   7      -4.123  32.183   7.591  1.00 28.45           H  
ATOM    107  C   ASN A   7      -4.350  31.150   5.729  1.00 28.45           C  
ATOM    108  CB  ASN A   7      -5.123  33.523   6.213  1.00 28.45           C  
ATOM    109  HB2 ASN A   7      -4.911  33.965   5.239  1.00 28.45           H  
ATOM    110  HB3 ASN A   7      -6.107  33.059   6.155  1.00 28.45           H  
ATOM    111  O   ASN A   7      -4.987  31.195   4.677  1.00 28.45           O  
ATOM    112  CG  ASN A   7      -5.231  34.599   7.272  1.00 28.45           C  
ATOM    113  ND2 ASN A   7      -5.294  35.852   6.886  1.00 28.45           N  
ATOM    114 HD21 ASN A   7      -5.299  36.530   7.635  1.00 28.45           H  
ATOM    115 HD22 ASN A   7      -5.190  36.094   5.911  1.00 28.45           H  
ATOM    116  OD1 ASN A   7      -5.303  34.336   8.457  1.00 28.45           O  
ATOM    117  N   ILE A   8      -3.853  30.010   6.209  1.00 24.60           N  
ATOM    118  H   ILE A   8      -3.263  30.050   7.027  1.00 24.60           H  
ATOM    119  CA  ILE A   8      -4.261  28.697   5.704  1.00 24.60           C  
ATOM    120  HA  ILE A   8      -4.414  28.783   4.628  1.00 24.60           H  
ATOM    121  C   ILE A   8      -5.581  28.341   6.404  1.00 24.60           C  
ATOM    122  CB  ILE A   8      -3.170  27.624   5.923  1.00 24.60           C  
ATOM    123  HB  ILE A   8      -3.023  27.491   6.994  1.00 24.60           H  
ATOM    124  O   ILE A   8      -5.620  28.352   7.639  1.00 24.60           O  
ATOM    125  CG1 ILE A   8      -1.832  28.083   5.296  1.00 24.60           C  
ATOM    126 HG12 ILE A   8      -1.534  29.032   5.742  1.00 24.60           H  
ATOM    127 HG13 ILE A   8      -1.967  28.240   4.225  1.00 24.60           H  
ATOM    128  CG2 ILE A   8      -3.627  26.282   5.319  1.00 24.60           C  
ATOM    129 HG21 ILE A   8      -2.903  25.499   5.544  1.00 24.60           H  
ATOM    130 HG22 ILE A   8      -4.577  25.964   5.748  1.00 24.60           H  
ATOM    131 HG23 ILE A   8      -3.732  26.365   4.237  1.00 24.60           H  
ATOM    132  CD1 ILE A   8      -0.663  27.116   5.511  1.00 24.60           C  
ATOM    133 HD11 ILE A   8       0.258  27.580   5.157  1.00 24.60           H  
ATOM    134 HD12 ILE A   8      -0.820  26.194   4.951  1.00 24.60           H  
ATOM    135 HD13 ILE A   8      -0.559  26.887   6.572  1.00 24.60           H  
ATOM    136  N   PRO A   9      -6.674  28.052   5.673  1.00 25.03           N  
ATOM    137  CA  PRO A   9      -7.894  27.556   6.292  1.00 25.03           C  
ATOM    138  HA  PRO A   9      -8.269  28.281   7.014  1.00 25.03           H  
ATOM    139  C   PRO A   9      -7.573  26.242   7.011  1.00 25.03           C  
ATOM    140  CB  PRO A   9      -8.908  27.400   5.152  1.00 25.03           C  
ATOM    141  HB2 PRO A   9      -9.494  28.315   5.067  1.00 25.03           H  
ATOM    142  HB3 PRO A   9      -9.565  26.543   5.301  1.00 25.03           H  
ATOM    143  O   PRO A   9      -7.184  25.263   6.380  1.00 25.03           O  
ATOM    144  CG  PRO A   9      -8.042  27.239   3.903  1.00 25.03           C  
ATOM    145  HG2 PRO A   9      -7.777  26.190   3.777  1.00 25.03           H  
ATOM    146  HG3 PRO A   9      -8.543  27.614   3.011  1.00 25.03           H  
ATOM    147  CD  PRO A   9      -6.784  28.042   4.223  1.00 25.03           C  
ATOM    148  HD2 PRO A   9      -6.890  29.065   3.861  1.00 25.03           H  
ATOM    149  HD3 PRO A   9      -5.923  27.563   3.756  1.00 25.03           H  
ATOM    150  N   GLN A  10      -7.702  26.237   8.340  1.00 25.40           N  
ATOM    151  H   GLN A  10      -7.939  27.102   8.806  1.00 25.40           H  
ATOM    152  CA  GLN A  10      -7.565  25.031   9.150  1.00 25.40           C  
ATOM    153  HA  GLN A  10      -6.571  24.609   9.005  1.00 25.40           H  
ATOM    154  C   GLN A  10      -8.598  24.007   8.674  1.00 25.40           C  
ATOM    155  CB  GLN A  10      -7.760  25.354  10.643  1.00 25.40           C  
ATOM    156  HB2 GLN A  10      -7.919  24.418  11.179  1.00 25.40           H  
ATOM    157  HB3 GLN A  10      -8.647  25.974  10.772  1.00 25.40           H  
ATOM    158  O   GLN A  10      -9.802  24.187   8.875  1.00 25.40           O  
ATOM    159  CG  GLN A  10      -6.541  26.050  11.265  1.00 25.40           C  
ATOM    160  HG2 GLN A  10      -6.379  27.014  10.782  1.00 25.40           H  
ATOM    161  HG3 GLN A  10      -5.660  25.431  11.095  1.00 25.40           H  
ATOM    162  CD  GLN A  10      -6.702  26.279  12.768  1.00 25.40           C  
ATOM    163  NE2 GLN A  10      -5.632  26.219  13.530  1.00 25.40           N  
ATOM    164 HE21 GLN A  10      -4.738  25.963  13.136  1.00 25.40           H  
ATOM    165 HE22 GLN A  10      -5.791  26.333  14.521  1.00 25.40           H  
ATOM    166  OE1 GLN A  10      -7.775  26.531  13.291  1.00 25.40           O  
ATOM    167  N   ALA A  11      -8.121  22.948   8.020  1.00 26.37           N  
ATOM    168  H   ALA A  11      -7.137  22.914   7.796  1.00 26.37           H  
ATOM    169  CA  ALA A  11      -8.919  21.772   7.737  1.00 26.37           C  
ATOM    170  HA  ALA A  11      -9.747  22.059   7.088  1.00 26.37           H  
ATOM    171  C   ALA A  11      -9.478  21.248   9.066  1.00 26.37           C  
ATOM    172  CB  ALA A  11      -8.058  20.741   6.999  1.00 26.37           C  
ATOM    173  HB1 ALA A  11      -7.694  21.158   6.061  1.00 26.37           H  
ATOM    174  HB2 ALA A  11      -7.208  20.451   7.616  1.00 26.37           H  
ATOM    175  HB3 ALA A  11      -8.651  19.852   6.783  1.00 26.37           H  
ATOM    176  O   ALA A  11      -8.746  21.032  10.033  1.00 26.37           O  
ATOM    177  N   SER A  12     -10.802  21.126   9.129  1.00 31.20           N  
ATOM    178  H   SER A  12     -11.329  21.337   8.293  1.00 31.20           H  
ATOM    179  CA  SER A  12     -11.515  20.578  10.276  1.00 31.20           C  
ATOM    180  HA  SER A  12     -11.369  21.232  11.135  1.00 31.20           H  
ATOM    181  C   SER A  12     -10.954  19.191  10.587  1.00 31.20           C  
ATOM    182  CB  SER A  12     -13.007  20.517   9.928  1.00 31.20           C  
ATOM    183  HB2 SER A  12     -13.131  19.993   8.980  1.00 31.20           H  
ATOM    184  HB3 SER A  12     -13.388  21.532   9.813  1.00 31.20           H  
ATOM    185  O   SER A  12     -11.035  18.291   9.756  1.00 31.20           O  
ATOM    186  OG  SER A  12     -13.770  19.842  10.905  1.00 31.20           O  
ATOM    187  HG  SER A  12     -13.573  20.192  11.777  1.00 31.20           H  
ATOM    188  N   HIS A  13     -10.375  19.031  11.778  1.00 31.62           N  
ATOM    189  H   HIS A  13     -10.195  19.854  12.336  1.00 31.62           H  
ATOM    190  CA  HIS A  13      -9.978  17.739  12.327  1.00 31.62           C  
ATOM    191  HA  HIS A  13      -9.298  17.244  11.634  1.00 31.62           H  
ATOM    192  C   HIS A  13     -11.232  16.865  12.490  1.00 31.62           C  
ATOM    193  CB  HIS A  13      -9.249  17.954  13.666  1.00 31.62           C  
ATOM    194  HB2 HIS A  13      -9.884  18.531  14.338  1.00 31.62           H  
ATOM    195  HB3 HIS A  13      -9.085  16.980  14.128  1.00 31.62           H  
ATOM    196  O   HIS A  13     -11.914  16.919  13.514  1.00 31.62           O  
ATOM    197  CG  HIS A  13      -7.909  18.641  13.546  1.00 31.62           C  
ATOM    198  CD2 HIS A  13      -7.644  19.973  13.726  1.00 31.62           C  
ATOM    199  HD2 HIS A  13      -8.368  20.739  13.963  1.00 31.62           H  
ATOM    200  ND1 HIS A  13      -6.708  18.027  13.275  1.00 31.62           N  
ATOM    201  HD1 HIS A  13      -6.568  17.049  13.062  1.00 31.62           H  
ATOM    202  CE1 HIS A  13      -5.747  18.965  13.286  1.00 31.62           C  
ATOM    203  HE1 HIS A  13      -4.701  18.784  13.087  1.00 31.62           H  
ATOM    204  NE2 HIS A  13      -6.269  20.169  13.571  1.00 31.62           N  
ATOM    205  N   GLY A  14     -11.577  16.110  11.446  1.00 31.04           N  
ATOM    206  H   GLY A  14     -11.055  16.220  10.589  1.00 31.04           H  
ATOM    207  CA  GLY A  14     -12.637  15.114  11.483  1.00 31.04           C  
ATOM    208  HA2 GLY A  14     -13.574  15.581  11.784  1.00 31.04           H  
ATOM    209  HA3 GLY A  14     -12.762  14.669  10.496  1.00 31.04           H  
ATOM    210  C   GLY A  14     -12.255  14.016  12.467  1.00 31.04           C  
ATOM    211  O   GLY A  14     -11.227  13.363  12.322  1.00 31.04           O  
ATOM    212  N   ASN A  15     -13.066  13.840  13.504  1.00 31.26           N  
ATOM    213  H   ASN A  15     -13.885  14.426  13.578  1.00 31.26           H  
ATOM    214  CA  ASN A  15     -12.874  12.796  14.495  1.00 31.26           C  
ATOM    215  HA  ASN A  15     -11.827  12.787  14.801  1.00 31.26           H  
ATOM    216  C   ASN A  15     -13.220  11.449  13.836  1.00 31.26           C  
ATOM    217  CB  ASN A  15     -13.760  13.163  15.704  1.00 31.26           C  
ATOM    218  HB2 ASN A  15     -13.728  14.243  15.849  1.00 31.26           H  
ATOM    219  HB3 ASN A  15     -14.796  12.889  15.503  1.00 31.26           H  
ATOM    220  O   ASN A  15     -14.395  11.167  13.599  1.00 31.26           O  
ATOM    221  CG  ASN A  15     -13.338  12.554  17.026  1.00 31.26           C  
ATOM    222  ND2 ASN A  15     -14.100  12.811  18.062  1.00 31.26           N  
ATOM    223 HD21 ASN A  15     -14.993  13.259  17.912  1.00 31.26           H  
ATOM    224 HD22 ASN A  15     -13.828  12.404  18.945  1.00 31.26           H  
ATOM    225  OD1 ASN A  15     -12.344  11.860  17.166  1.00 31.26           O  
ATOM    226  N   CYS A  16     -12.220  10.610  13.547  1.00 28.91           N  
ATOM    227  H   CYS A  16     -11.276  10.963  13.615  1.00 28.91           H  
ATOM    228  CA  CYS A  16     -12.387   9.298  12.894  1.00 28.91           C  
ATOM    229  HA  CYS A  16     -12.855   9.452  11.922  1.00 28.91           H  
ATOM    230  C   CYS A  16     -13.290   8.309  13.666  1.00 28.91           C  
ATOM    231  CB  CYS A  16     -11.000   8.672  12.669  1.00 28.91           C  
ATOM    232  HB2 CYS A  16     -10.511   8.495  13.627  1.00 28.91           H  
ATOM    233  HB3 CYS A  16     -11.126   7.716  12.160  1.00 28.91           H  
ATOM    234  O   CYS A  16     -13.539   7.203  13.200  1.00 28.91           O  
ATOM    235  SG  CYS A  16      -9.964   9.750  11.640  1.00 28.91           S  
ATOM    236  HG  CYS A  16      -8.922   8.928  11.488  1.00 28.91           H  
ATOM    237  N   ASN A  17     -13.770   8.688  14.853  1.00 33.14           N  
ATOM    238  H   ASN A  17     -13.553   9.627  15.155  1.00 33.14           H  
ATOM    239  CA  ASN A  17     -14.664   7.891  15.689  1.00 33.14           C  
ATOM    240  HA  ASN A  17     -14.448   6.835  15.525  1.00 33.14           H  
ATOM    241  C   ASN A  17     -16.160   8.068  15.355  1.00 33.14           C  
ATOM    242  CB  ASN A  17     -14.357   8.224  17.158  1.00 33.14           C  
ATOM    243  HB2 ASN A  17     -14.418   9.302  17.309  1.00 33.14           H  
ATOM    244  HB3 ASN A  17     -15.106   7.752  17.794  1.00 33.14           H  
ATOM    245  O   ASN A  17     -16.968   7.283  15.847  1.00 33.14           O  
ATOM    246  CG  ASN A  17     -12.999   7.707  17.603  1.00 33.14           C  
ATOM    247  ND2 ASN A  17     -12.268   8.471  18.378  1.00 33.14           N  
ATOM    248 HD21 ASN A  17     -11.339   8.124  18.570  1.00 33.14           H  
ATOM    249 HD22 ASN A  17     -12.514   9.444  18.497  1.00 33.14           H  
ATOM    250  OD1 ASN A  17     -12.572   6.613  17.279  1.00 33.14           O  
ATOM    251  N   ASP A  18     -16.538   9.060  14.535  1.00 29.33           N  
ATOM    252  H   ASP A  18     -15.831   9.684  14.172  1.00 29.33           H  
ATOM    253  CA  ASP A  18     -17.947   9.346  14.192  1.00 29.33           C  
ATOM    254  HA  ASP A  18     -18.590   8.813  14.892  1.00 29.33           H  
ATOM    255  C   ASP A  18     -18.382   8.831  12.803  1.00 29.33           C  
ATOM    256  CB  ASP A  18     -18.236  10.850  14.370  1.00 29.33           C  
ATOM    257  HB2 ASP A  18     -19.123  11.115  13.793  1.00 29.33           H  
ATOM    258  HB3 ASP A  18     -17.404  11.430  13.971  1.00 29.33           H  
ATOM    259  O   ASP A  18     -19.558   8.921  12.433  1.00 29.33           O  
ATOM    260  CG  ASP A  18     -18.514  11.249  15.826  1.00 29.33           C  
ATOM    261  OD1 ASP A  18     -19.207  10.481  16.532  1.00 29.33           O  
ATOM    262  OD2 ASP A  18     -18.078  12.356  16.221  1.00 29.33           O  
ATOM    263  N   THR A  19     -17.473   8.243  12.023  1.00 31.10           N  
ATOM    264  H   THR A  19     -16.517   8.166  12.338  1.00 31.10           H  
ATOM    265  CA  THR A  19     -17.774   7.700  10.693  1.00 31.10           C  
ATOM    266  HA  THR A  19     -18.546   8.323  10.240  1.00 31.10           H  
ATOM    267  C   THR A  19     -18.358   6.291  10.792  1.00 31.10           C  
ATOM    268  CB  THR A  19     -16.557   7.776   9.752  1.00 31.10           C  
ATOM    269  HB  THR A  19     -16.608   6.975   9.014  1.00 31.10           H  
ATOM    270  O   THR A  19     -17.663   5.284  10.922  1.00 31.10           O  
ATOM    271  CG2 THR A  19     -16.532   9.119   9.023  1.00 31.10           C  
ATOM    272 HG21 THR A  19     -15.655   9.170   8.378  1.00 31.10           H  
ATOM    273 HG22 THR A  19     -16.494   9.935   9.745  1.00 31.10           H  
ATOM    274 HG23 THR A  19     -17.421   9.222   8.401  1.00 31.10           H  
ATOM    275  OG1 THR A  19     -15.349   7.690  10.472  1.00 31.10           O  
ATOM    276  HG1 THR A  19     -14.641   7.519   9.847  1.00 31.10           H  
ATOM    277  N   LYS A  20     -19.692   6.205  10.699  1.00 26.96           N  
ATOM    278  H   LYS A  20     -20.196   7.080  10.668  1.00 26.96           H  
ATOM    279  CA  LYS A  20     -20.381   4.952  10.354  1.00 26.96           C  
ATOM    280  HA  LYS A  20     -20.161   4.221  11.132  1.00 26.96           H  
ATOM    281  C   LYS A  20     -19.825   4.429   9.018  1.00 26.96           C  
ATOM    282  CB  LYS A  20     -21.895   5.178  10.232  1.00 26.96           C  
ATOM    283  HB2 LYS A  20     -22.077   6.022   9.567  1.00 26.96           H  
ATOM    284  HB3 LYS A  20     -22.347   4.292   9.787  1.00 26.96           H  
ATOM    285  O   LYS A  20     -19.609   5.250   8.128  1.00 26.96           O  
ATOM    286  CG  LYS A  20     -22.554   5.433  11.592  1.00 26.96           C  
ATOM    287  HG2 LYS A  20     -22.096   6.304  12.062  1.00 26.96           H  
ATOM    288  HG3 LYS A  20     -22.403   4.564  12.233  1.00 26.96           H  
ATOM    289  CD  LYS A  20     -24.054   5.686  11.418  1.00 26.96           C  
ATOM    290  HD2 LYS A  20     -24.191   6.561  10.782  1.00 26.96           H  
ATOM    291  HD3 LYS A  20     -24.514   4.819  10.945  1.00 26.96           H  
ATOM    292  CE  LYS A  20     -24.683   5.935  12.790  1.00 26.96           C  
ATOM    293  HE2 LYS A  20     -24.542   5.046  13.404  1.00 26.96           H  
ATOM    294  HE3 LYS A  20     -24.146   6.754  13.267  1.00 26.96           H  
ATOM    295  NZ  LYS A  20     -26.121   6.266  12.665  1.00 26.96           N  
ATOM    296  HZ1 LYS A  20     -26.616   5.508  12.217  1.00 26.96           H  
ATOM    297  HZ2 LYS A  20     -26.517   6.438  13.578  1.00 26.96           H  
ATOM    298  HZ3 LYS A  20     -26.224   7.101  12.105  1.00 26.96           H  
ATOM    299  N   PRO A  21     -19.645   3.106   8.840  1.00 33.81           N  
ATOM    300  CA  PRO A  21     -19.209   2.550   7.561  1.00 33.81           C  
ATOM    301  HA  PRO A  21     -18.196   2.880   7.332  1.00 33.81           H  
ATOM    302  C   PRO A  21     -20.161   3.021   6.461  1.00 33.81           C  
ATOM    303  CB  PRO A  21     -19.232   1.025   7.742  1.00 33.81           C  
ATOM    304  HB2 PRO A  21     -18.241   0.687   8.045  1.00 33.81           H  
ATOM    305  HB3 PRO A  21     -19.544   0.506   6.836  1.00 33.81           H  
ATOM    306  O   PRO A  21     -21.373   2.827   6.583  1.00 33.81           O  
ATOM    307  CG  PRO A  21     -20.216   0.802   8.893  1.00 33.81           C  
ATOM    308  HG2 PRO A  21     -19.995  -0.113   9.442  1.00 33.81           H  
ATOM    309  HG3 PRO A  21     -21.234   0.782   8.506  1.00 33.81           H  
ATOM    310  CD  PRO A  21     -20.020   2.044   9.759  1.00 33.81           C  
ATOM    311  HD2 PRO A  21     -19.207   1.879  10.466  1.00 33.81           H  
ATOM    312  HD3 PRO A  21     -20.944   2.272  10.291  1.00 33.81           H  
ATOM    313  N   LEU A  22     -19.636   3.672   5.420  1.00 27.83           N  
ATOM    314  H   LEU A  22     -18.644   3.859   5.394  1.00 27.83           H  
ATOM    315  CA  LEU A  22     -20.444   4.057   4.269  1.00 27.83           C  
ATOM    316  HA  LEU A  22     -21.330   4.574   4.638  1.00 27.83           H  
ATOM    317  C   LEU A  22     -20.864   2.786   3.516  1.00 27.83           C  
ATOM    318  CB  LEU A  22     -19.671   5.018   3.345  1.00 27.83           C  
ATOM    319  HB2 LEU A  22     -18.646   4.659   3.251  1.00 27.83           H  
ATOM    320  HB3 LEU A  22     -20.115   4.982   2.350  1.00 27.83           H  
ATOM    321  O   LEU A  22     -20.002   2.049   3.037  1.00 27.83           O  
ATOM    322  CG  LEU A  22     -19.659   6.487   3.806  1.00 27.83           C  
ATOM    323  HG  LEU A  22     -19.316   6.545   4.839  1.00 27.83           H  
ATOM    324  CD1 LEU A  22     -18.709   7.280   2.920  1.00 27.83           C  
ATOM    325 HD11 LEU A  22     -18.547   8.278   3.327  1.00 27.83           H  
ATOM    326 HD12 LEU A  22     -19.087   7.354   1.900  1.00 27.83           H  
ATOM    327 HD13 LEU A  22     -17.740   6.782   2.892  1.00 27.83           H  
ATOM    328  CD2 LEU A  22     -21.040   7.146   3.684  1.00 27.83           C  
ATOM    329 HD21 LEU A  22     -20.949   8.204   3.929  1.00 27.83           H  
ATOM    330 HD22 LEU A  22     -21.739   6.688   4.385  1.00 27.83           H  
ATOM    331 HD23 LEU A  22     -21.413   7.045   2.664  1.00 27.83           H  
ATOM    332  N   PRO A  23     -22.172   2.505   3.379  1.00 27.27           N  
ATOM    333  CA  PRO A  23     -22.635   1.502   2.437  1.00 27.27           C  
ATOM    334  HA  PRO A  23     -22.043   0.590   2.519  1.00 27.27           H  
ATOM    335  C   PRO A  23     -22.498   2.077   1.019  1.00 27.27           C  
ATOM    336  CB  PRO A  23     -24.080   1.212   2.855  1.00 27.27           C  
ATOM    337  HB2 PRO A  23     -24.080   0.437   3.622  1.00 27.27           H  
ATOM    338  HB3 PRO A  23     -24.699   0.907   2.011  1.00 27.27           H  
ATOM    339  O   PRO A  23     -23.268   2.950   0.621  1.00 27.27           O  
ATOM    340  CG  PRO A  23     -24.561   2.528   3.469  1.00 27.27           C  
ATOM    341  HG2 PRO A  23     -24.964   3.173   2.687  1.00 27.27           H  
ATOM    342  HG3 PRO A  23     -25.310   2.359   4.243  1.00 27.27           H  
ATOM    343  CD  PRO A  23     -23.294   3.158   4.041  1.00 27.27           C  
ATOM    344  HD2 PRO A  23     -23.259   2.966   5.114  1.00 27.27           H  
ATOM    345  HD3 PRO A  23     -23.297   4.230   3.847  1.00 27.27           H  
ATOM    346  N   GLY A  24     -21.514   1.615   0.251  1.00 29.24           N  
ATOM    347  H   GLY A  24     -20.815   1.006   0.652  1.00 29.24           H  
ATOM    348  CA  GLY A  24     -21.309   2.057  -1.130  1.00 29.24           C  
ATOM    349  HA2 GLY A  24     -21.059   3.117  -1.138  1.00 29.24           H  
ATOM    350  HA3 GLY A  24     -22.240   1.918  -1.680  1.00 29.24           H  
ATOM    351  C   GLY A  24     -20.186   1.293  -1.839  1.00 29.24           C  
ATOM    352  O   GLY A  24     -19.353   0.686  -1.169  1.00 29.24           O  
ATOM    353  N   PRO A  25     -20.168   1.266  -3.186  1.00 32.32           N  
ATOM    354  CA  PRO A  25     -19.104   0.615  -3.946  1.00 32.32           C  
ATOM    355  HA  PRO A  25     -19.047  -0.438  -3.669  1.00 32.32           H  
ATOM    356  C   PRO A  25     -17.752   1.280  -3.653  1.00 32.32           C  
ATOM    357  CB  PRO A  25     -19.513   0.731  -5.419  1.00 32.32           C  
ATOM    358  HB2 PRO A  25     -20.105  -0.140  -5.700  1.00 32.32           H  
ATOM    359  HB3 PRO A  25     -18.652   0.834  -6.080  1.00 32.32           H  
ATOM    360  O   PRO A  25     -17.655   2.503  -3.596  1.00 32.32           O  
ATOM    361  CG  PRO A  25     -20.399   1.976  -5.442  1.00 32.32           C  
ATOM    362  HG2 PRO A  25     -19.767   2.862  -5.510  1.00 32.32           H  
ATOM    363  HG3 PRO A  25     -21.116   1.952  -6.263  1.00 32.32           H  
ATOM    364  CD  PRO A  25     -21.089   1.951  -4.080  1.00 32.32           C  
ATOM    365  HD2 PRO A  25     -21.289   2.969  -3.744  1.00 32.32           H  
ATOM    366  HD3 PRO A  25     -22.017   1.383  -4.146  1.00 32.32           H  
ATOM    367  N   HIS A  26     -16.714   0.466  -3.468  1.00 32.23           N  
ATOM    368  H   HIS A  26     -16.865  -0.531  -3.524  1.00 32.23           H  
ATOM    369  CA  HIS A  26     -15.344   0.939  -3.278  1.00 32.23           C  
ATOM    370  HA  HIS A  26     -15.342   1.717  -2.515  1.00 32.23           H  
ATOM    371  C   HIS A  26     -14.815   1.536  -4.590  1.00 32.23           C  
ATOM    372  CB  HIS A  26     -14.463  -0.223  -2.797  1.00 32.23           C  
ATOM    373  HB2 HIS A  26     -14.494  -1.027  -3.532  1.00 32.23           H  
ATOM    374  HB3 HIS A  26     -13.431   0.124  -2.737  1.00 32.23           H  
ATOM    375  O   HIS A  26     -14.973   0.928  -5.652  1.00 32.23           O  
ATOM    376  CG  HIS A  26     -14.866  -0.788  -1.458  1.00 32.23           C  
ATOM    377  CD2 HIS A  26     -15.830  -1.731  -1.227  1.00 32.23           C  
ATOM    378  HD2 HIS A  26     -16.448  -2.202  -1.978  1.00 32.23           H  
ATOM    379  ND1 HIS A  26     -14.334  -0.451  -0.235  1.00 32.23           N  
ATOM    380  HD1 HIS A  26     -13.622   0.245  -0.062  1.00 32.23           H  
ATOM    381  CE1 HIS A  26     -14.958  -1.179   0.706  1.00 32.23           C  
ATOM    382  HE1 HIS A  26     -14.758  -1.121   1.766  1.00 32.23           H  
ATOM    383  NE2 HIS A  26     -15.872  -1.989   0.146  1.00 32.23           N  
ATOM    384  N   TYR A  27     -14.182   2.706  -4.517  1.00 31.10           N  
ATOM    385  H   TYR A  27     -14.050   3.137  -3.613  1.00 31.10           H  
ATOM    386  CA  TYR A  27     -13.569   3.374  -5.665  1.00 31.10           C  
ATOM    387  HA  TYR A  27     -13.868   2.866  -6.582  1.00 31.10           H  
ATOM    388  C   TYR A  27     -12.046   3.294  -5.568  1.00 31.10           C  
ATOM    389  CB  TYR A  27     -14.058   4.827  -5.770  1.00 31.10           C  
ATOM    390  HB2 TYR A  27     -13.517   5.317  -6.579  1.00 31.10           H  
ATOM    391  HB3 TYR A  27     -13.807   5.355  -4.849  1.00 31.10           H  
ATOM    392  O   TYR A  27     -11.479   3.460  -4.490  1.00 31.10           O  
ATOM    393  CG  TYR A  27     -15.546   4.963  -6.037  1.00 31.10           C  
ATOM    394  CD1 TYR A  27     -16.035   4.925  -7.358  1.00 31.10           C  
ATOM    395  HD1 TYR A  27     -15.344   4.803  -8.180  1.00 31.10           H  
ATOM    396  CD2 TYR A  27     -16.444   5.107  -4.963  1.00 31.10           C  
ATOM    397  HD2 TYR A  27     -16.075   5.116  -3.948  1.00 31.10           H  
ATOM    398  CE1 TYR A  27     -17.419   5.031  -7.604  1.00 31.10           C  
ATOM    399  HE1 TYR A  27     -17.806   4.997  -8.612  1.00 31.10           H  
ATOM    400  CE2 TYR A  27     -17.826   5.212  -5.202  1.00 31.10           C  
ATOM    401  HE2 TYR A  27     -18.502   5.297  -4.364  1.00 31.10           H  
ATOM    402  OH  TYR A  27     -19.651   5.274  -6.754  1.00 31.10           O  
ATOM    403  HH  TYR A  27     -20.121   5.388  -5.925  1.00 31.10           H  
ATOM    404  CZ  TYR A  27     -18.315   5.173  -6.524  1.00 31.10           C  
ATOM    405  N   VAL A  28     -11.396   3.058  -6.706  1.00 32.74           N  
ATOM    406  H   VAL A  28     -11.934   2.941  -7.553  1.00 32.74           H  
ATOM    407  CA  VAL A  28      -9.947   3.201  -6.876  1.00 32.74           C  
ATOM    408  HA  VAL A  28      -9.464   3.288  -5.902  1.00 32.74           H  
ATOM    409  C   VAL A  28      -9.711   4.489  -7.661  1.00 32.74           C  
ATOM    410  CB  VAL A  28      -9.338   1.983  -7.603  1.00 32.74           C  
ATOM    411  HB  VAL A  28      -9.773   1.905  -8.599  1.00 32.74           H  
ATOM    412  O   VAL A  28     -10.302   4.668  -8.727  1.00 32.74           O  
ATOM    413  CG1 VAL A  28      -7.824   2.153  -7.739  1.00 32.74           C  
ATOM    414 HG11 VAL A  28      -7.387   2.391  -6.769  1.00 32.74           H  
ATOM    415 HG12 VAL A  28      -7.588   2.959  -8.435  1.00 32.74           H  
ATOM    416 HG13 VAL A  28      -7.369   1.235  -8.111  1.00 32.74           H  
ATOM    417  CG2 VAL A  28      -9.607   0.663  -6.864  1.00 32.74           C  
ATOM    418 HG21 VAL A  28      -9.216  -0.165  -7.454  1.00 32.74           H  
ATOM    419 HG22 VAL A  28      -9.099   0.669  -5.900  1.00 32.74           H  
ATOM    420 HG23 VAL A  28     -10.677   0.511  -6.718  1.00 32.74           H  
ATOM    421  N   SER A  29      -8.868   5.381  -7.142  1.00 32.03           N  
ATOM    422  H   SER A  29      -8.400   5.155  -6.276  1.00 32.03           H  
ATOM    423  CA  SER A  29      -8.367   6.541  -7.884  1.00 32.03           C  
ATOM    424  HA  SER A  29      -8.970   6.705  -8.778  1.00 32.03           H  
ATOM    425  C   SER A  29      -6.937   6.262  -8.320  1.00 32.03           C  
ATOM    426  CB  SER A  29      -8.423   7.824  -7.050  1.00 32.03           C  
ATOM    427  HB2 SER A  29      -8.149   7.606  -6.018  1.00 32.03           H  
ATOM    428  HB3 SER A  29      -7.713   8.547  -7.454  1.00 32.03           H  
ATOM    429  O   SER A  29      -6.095   5.924  -7.493  1.00 32.03           O  
ATOM    430  OG  SER A  29      -9.718   8.391  -7.110  1.00 32.03           O  
ATOM    431  HG  SER A  29      -9.761   9.083  -6.446  1.00 32.03           H  
ATOM    432  N   TYR A  30      -6.670   6.420  -9.613  1.00 32.78           N  
ATOM    433  H   TYR A  30      -7.402   6.756 -10.221  1.00 32.78           H  
ATOM    434  CA  TYR A  30      -5.326   6.345 -10.175  1.00 32.78           C  
ATOM    435  HA  TYR A  30      -4.659   5.843  -9.474  1.00 32.78           H  
ATOM    436  C   TYR A  30      -4.811   7.772 -10.389  1.00 32.78           C  
ATOM    437  CB  TYR A  30      -5.355   5.523 -11.474  1.00 32.78           C  
ATOM    438  HB2 TYR A  30      -4.354   5.517 -11.905  1.00 32.78           H  
ATOM    439  HB3 TYR A  30      -6.018   6.012 -12.187  1.00 32.78           H  
ATOM    440  O   TYR A  30      -5.567   8.647 -10.816  1.00 32.78           O  
ATOM    441  CG  TYR A  30      -5.822   4.085 -11.306  1.00 32.78           C  
ATOM    442  CD1 TYR A  30      -4.895   3.075 -10.983  1.00 32.78           C  
ATOM    443  HD1 TYR A  30      -3.853   3.320 -10.845  1.00 32.78           H  
ATOM    444  CD2 TYR A  30      -7.187   3.762 -11.456  1.00 32.78           C  
ATOM    445  HD2 TYR A  30      -7.905   4.538 -11.676  1.00 32.78           H  
ATOM    446  CE1 TYR A  30      -5.327   1.745 -10.807  1.00 32.78           C  
ATOM    447  HE1 TYR A  30      -4.616   0.980 -10.534  1.00 32.78           H  
ATOM    448  CE2 TYR A  30      -7.621   2.432 -11.288  1.00 32.78           C  
ATOM    449  HE2 TYR A  30      -8.668   2.181 -11.374  1.00 32.78           H  
ATOM    450  OH  TYR A  30      -7.120   0.145 -10.777  1.00 32.78           O  
ATOM    451  HH  TYR A  30      -6.413  -0.415 -10.449  1.00 32.78           H  
ATOM    452  CZ  TYR A  30      -6.692   1.422 -10.960  1.00 32.78           C  
ATOM    453  N   VAL A  31      -3.531   8.020 -10.127  1.00 31.24           N  
ATOM    454  H   VAL A  31      -2.947   7.285  -9.754  1.00 31.24           H  
ATOM    455  CA  VAL A  31      -2.869   9.287 -10.469  1.00 31.24           C  
ATOM    456  HA  VAL A  31      -3.548   9.913 -11.047  1.00 31.24           H  
ATOM    457  C   VAL A  31      -1.673   8.952 -11.348  1.00 31.24           C  
ATOM    458  CB  VAL A  31      -2.459  10.089  -9.215  1.00 31.24           C  
ATOM    459  HB  VAL A  31      -1.690   9.540  -8.672  1.00 31.24           H  
ATOM    460  O   VAL A  31      -0.876   8.093 -10.985  1.00 31.24           O  
ATOM    461  CG1 VAL A  31      -1.903  11.470  -9.594  1.00 31.24           C  
ATOM    462 HG11 VAL A  31      -1.038  11.363 -10.248  1.00 31.24           H  
ATOM    463 HG12 VAL A  31      -1.583  11.991  -8.691  1.00 31.24           H  
ATOM    464 HG13 VAL A  31      -2.671  12.063 -10.090  1.00 31.24           H  
ATOM    465  CG2 VAL A  31      -3.652  10.313  -8.275  1.00 31.24           C  
ATOM    466 HG21 VAL A  31      -4.471  10.789  -8.814  1.00 31.24           H  
ATOM    467 HG22 VAL A  31      -3.354  10.948  -7.441  1.00 31.24           H  
ATOM    468 HG23 VAL A  31      -3.993   9.361  -7.868  1.00 31.24           H  
ATOM    469  N   ARG A  32      -1.559   9.606 -12.509  1.00 33.52           N  
ATOM    470  H   ARG A  32      -2.235  10.329 -12.709  1.00 33.52           H  
ATOM    471  CA  ARG A  32      -0.387   9.506 -13.392  1.00 33.52           C  
ATOM    472  HA  ARG A  32       0.366   8.871 -12.923  1.00 33.52           H  
ATOM    473  C   ARG A  32       0.214  10.892 -13.556  1.00 33.52           C  
ATOM    474  CB  ARG A  32      -0.775   8.870 -14.735  1.00 33.52           C  
ATOM    475  HB2 ARG A  32      -1.211   7.892 -14.529  1.00 33.52           H  
ATOM    476  HB3 ARG A  32      -1.514   9.500 -15.230  1.00 33.52           H  
ATOM    477  O   ARG A  32      -0.492  11.804 -13.974  1.00 33.52           O  
ATOM    478  CG  ARG A  32       0.431   8.663 -15.665  1.00 33.52           C  
ATOM    479  HG2 ARG A  32       1.117   7.954 -15.202  1.00 33.52           H  
ATOM    480  HG3 ARG A  32       0.951   9.608 -15.818  1.00 33.52           H  
ATOM    481  CD  ARG A  32      -0.009   8.117 -17.028  1.00 33.52           C  
ATOM    482  HD2 ARG A  32      -0.565   7.193 -16.869  1.00 33.52           H  
ATOM    483  HD3 ARG A  32      -0.658   8.852 -17.503  1.00 33.52           H  
ATOM    484  NE  ARG A  32       1.161   7.848 -17.886  1.00 33.52           N  
ATOM    485  HE  ARG A  32       2.059   7.945 -17.434  1.00 33.52           H  
ATOM    486  NH1 ARG A  32       0.036   7.202 -19.780  1.00 33.52           N  
ATOM    487 HH11 ARG A  32       0.047   6.834 -20.721  1.00 33.52           H  
ATOM    488 HH12 ARG A  32      -0.830   7.392 -19.296  1.00 33.52           H  
ATOM    489  NH2 ARG A  32       2.272   7.186 -19.760  1.00 33.52           N  
ATOM    490 HH21 ARG A  32       3.142   7.296 -19.261  1.00 33.52           H  
ATOM    491 HH22 ARG A  32       2.284   6.789 -20.689  1.00 33.52           H  
ATOM    492  CZ  ARG A  32       1.151   7.418 -19.136  1.00 33.52           C  
ATOM    493  N   GLY A  33       1.488  11.072 -13.215  1.00 32.55           N  
ATOM    494  H   GLY A  33       2.017  10.244 -12.980  1.00 32.55           H  
ATOM    495  CA  GLY A  33       2.211  12.337 -13.418  1.00 32.55           C  
ATOM    496  HA2 GLY A  33       3.201  12.236 -12.972  1.00 32.55           H  
ATOM    497  HA3 GLY A  33       2.336  12.503 -14.488  1.00 32.55           H  
ATOM    498  C   GLY A  33       1.554  13.593 -12.816  1.00 32.55           C  
ATOM    499  O   GLY A  33       1.670  14.672 -13.392  1.00 32.55           O  
ATOM    500  N   GLY A  34       0.836  13.469 -11.694  1.00 35.11           N  
ATOM    501  H   GLY A  34       0.792  12.558 -11.260  1.00 35.11           H  
ATOM    502  CA  GLY A  34       0.098  14.579 -11.073  1.00 35.11           C  
ATOM    503  HA2 GLY A  34       0.695  15.489 -11.140  1.00 35.11           H  
ATOM    504  HA3 GLY A  34      -0.052  14.350 -10.018  1.00 35.11           H  
ATOM    505  C   GLY A  34      -1.280  14.877 -11.686  1.00 35.11           C  
ATOM    506  O   GLY A  34      -1.965  15.786 -11.220  1.00 35.11           O  
ATOM    507  N   GLU A  35      -1.728  14.110 -12.683  1.00 32.00           N  
ATOM    508  H   GLU A  35      -1.124  13.399 -13.070  1.00 32.00           H  
ATOM    509  CA  GLU A  35      -3.106  14.148 -13.173  1.00 32.00           C  
ATOM    510  HA  GLU A  35      -3.545  15.113 -12.916  1.00 32.00           H  
ATOM    511  C   GLU A  35      -3.946  13.061 -12.493  1.00 32.00           C  
ATOM    512  CB  GLU A  35      -3.174  14.030 -14.706  1.00 32.00           C  
ATOM    513  HB2 GLU A  35      -4.224  13.952 -14.989  1.00 32.00           H  
ATOM    514  HB3 GLU A  35      -2.664  13.123 -15.031  1.00 32.00           H  
ATOM    515  O   GLU A  35      -3.625  11.870 -12.547  1.00 32.00           O  
ATOM    516  CG  GLU A  35      -2.574  15.253 -15.419  1.00 32.00           C  
ATOM    517  HG2 GLU A  35      -2.975  16.153 -14.954  1.00 32.00           H  
ATOM    518  HG3 GLU A  35      -1.493  15.257 -15.281  1.00 32.00           H  
ATOM    519  CD  GLU A  35      -2.897  15.279 -16.925  1.00 32.00           C  
ATOM    520  OE1 GLU A  35      -3.210  16.383 -17.432  1.00 32.00           O  
ATOM    521  OE2 GLU A  35      -2.851  14.206 -17.570  1.00 32.00           O  
ATOM    522  N   ASN A  36      -5.060  13.470 -11.875  1.00 40.20           N  
ATOM    523  H   ASN A  36      -5.232  14.463 -11.814  1.00 40.20           H  
ATOM    524  CA  ASN A  36      -6.095  12.550 -11.408  1.00 40.20           C  
ATOM    525  HA  ASN A  36      -5.651  11.807 -10.747  1.00 40.20           H  
ATOM    526  C   ASN A  36      -6.680  11.812 -12.619  1.00 40.20           C  
ATOM    527  CB  ASN A  36      -7.194  13.328 -10.647  1.00 40.20           C  
ATOM    528  HB2 ASN A  36      -8.116  12.747 -10.665  1.00 40.20           H  
ATOM    529  HB3 ASN A  36      -7.389  14.277 -11.145  1.00 40.20           H  
ATOM    530  O   ASN A  36      -7.541  12.347 -13.329  1.00 40.20           O  
ATOM    531  CG  ASN A  36      -6.878  13.564  -9.182  1.00 40.20           C  
ATOM    532  ND2 ASN A  36      -7.422  14.599  -8.587  1.00 40.20           N  
ATOM    533 HD21 ASN A  36      -8.013  15.243  -9.095  1.00 40.20           H  
ATOM    534 HD22 ASN A  36      -7.173  14.710  -7.615  1.00 40.20           H  
ATOM    535  OD1 ASN A  36      -6.182  12.810  -8.535  1.00 40.20           O  
ATOM    536  N   LEU A  37      -6.260  10.565 -12.836  1.00 31.56           N  
ATOM    537  H   LEU A  37      -5.582  10.171 -12.199  1.00 31.56           H  
ATOM    538  CA  LEU A  37      -6.928   9.656 -13.756  1.00 31.56           C  
ATOM    539  HA  LEU A  37      -7.161  10.188 -14.678  1.00 31.56           H  
ATOM    540  C   LEU A  37      -8.247   9.258 -13.098  1.00 31.56           C  
ATOM    541  CB  LEU A  37      -6.042   8.449 -14.102  1.00 31.56           C  
ATOM    542  HB2 LEU A  37      -6.646   7.724 -14.647  1.00 31.56           H  
ATOM    543  HB3 LEU A  37      -5.723   7.975 -13.174  1.00 31.56           H  
ATOM    544  O   LEU A  37      -8.380   8.234 -12.430  1.00 31.56           O  
ATOM    545  CG  LEU A  37      -4.788   8.764 -14.931  1.00 31.56           C  
ATOM    546  HG  LEU A  37      -4.186   9.524 -14.434  1.00 31.56           H  
ATOM    547  CD1 LEU A  37      -3.968   7.480 -15.051  1.00 31.56           C  
ATOM    548 HD11 LEU A  37      -3.580   7.206 -14.070  1.00 31.56           H  
ATOM    549 HD12 LEU A  37      -4.587   6.667 -15.432  1.00 31.56           H  
ATOM    550 HD13 LEU A  37      -3.132   7.636 -15.733  1.00 31.56           H  
ATOM    551  CD2 LEU A  37      -5.137   9.233 -16.347  1.00 31.56           C  
ATOM    552 HD21 LEU A  37      -4.218   9.391 -16.912  1.00 31.56           H  
ATOM    553 HD22 LEU A  37      -5.758   8.493 -16.852  1.00 31.56           H  
ATOM    554 HD23 LEU A  37      -5.658  10.189 -16.300  1.00 31.56           H  
ATOM    555  N   THR A  38      -9.243  10.120 -13.285  1.00 32.43           N  
ATOM    556  H   THR A  38      -9.011  10.967 -13.784  1.00 32.43           H  
ATOM    557  CA  THR A  38     -10.614   9.911 -12.828  1.00 32.43           C  
ATOM    558  HA  THR A  38     -10.577   9.502 -11.818  1.00 32.43           H  
ATOM    559  C   THR A  38     -11.253   8.864 -13.743  1.00 32.43           C  
ATOM    560  CB  THR A  38     -11.416  11.227 -12.780  1.00 32.43           C  
ATOM    561  HB  THR A  38     -11.799  11.470 -13.772  1.00 32.43           H  
ATOM    562  O   THR A  38     -12.086   9.166 -14.590  1.00 32.43           O  
ATOM    563  CG2 THR A  38     -12.575  11.118 -11.788  1.00 32.43           C  
ATOM    564 HG21 THR A  38     -13.232  10.296 -12.073  1.00 32.43           H  
ATOM    565 HG22 THR A  38     -12.189  10.943 -10.784  1.00 32.43           H  
ATOM    566 HG23 THR A  38     -13.144  12.048 -11.793  1.00 32.43           H  
ATOM    567  OG1 THR A  38     -10.632  12.317 -12.345  1.00 32.43           O  
ATOM    568  HG1 THR A  38      -9.776  12.300 -12.778  1.00 32.43           H  
ATOM    569  N   ALA A  39     -10.804   7.617 -13.631  1.00 29.15           N  
ATOM    570  H   ALA A  39     -10.035   7.456 -12.996  1.00 29.15           H  
ATOM    571  CA  ALA A  39     -11.427   6.460 -14.247  1.00 29.15           C  
ATOM    572  HA  ALA A  39     -12.183   6.785 -14.963  1.00 29.15           H  
ATOM    573  C   ALA A  39     -12.148   5.692 -13.142  1.00 29.15           C  
ATOM    574  CB  ALA A  39     -10.386   5.650 -15.027  1.00 29.15           C  
ATOM    575  HB1 ALA A  39      -9.601   5.309 -14.352  1.00 29.15           H  
ATOM    576  HB2 ALA A  39      -9.940   6.272 -15.803  1.00 29.15           H  
ATOM    577  HB3 ALA A  39     -10.860   4.783 -15.486  1.00 29.15           H  
ATOM    578  O   ALA A  39     -11.703   4.645 -12.683  1.00 29.15           O  
ATOM    579  N   SER A  40     -13.284   6.240 -12.715  1.00 30.54           N  
ATOM    580  H   SER A  40     -13.573   7.123 -13.111  1.00 30.54           H  
ATOM    581  CA  SER A  40     -14.265   5.584 -11.857  1.00 30.54           C  
ATOM    582  HA  SER A  40     -13.758   5.175 -10.983  1.00 30.54           H  
ATOM    583  C   SER A  40     -14.906   4.417 -12.612  1.00 30.54           C  
ATOM    584  CB  SER A  40     -15.295   6.617 -11.375  1.00 30.54           C  
ATOM    585  HB2 SER A  40     -16.192   6.112 -11.018  1.00 30.54           H  
ATOM    586  HB3 SER A  40     -14.860   7.172 -10.544  1.00 30.54           H  
ATOM    587  O   SER A  40     -16.051   4.474 -13.059  1.00 30.54           O  
ATOM    588  OG  SER A  40     -15.623   7.541 -12.404  1.00 30.54           O  
ATOM    589  HG  SER A  40     -16.252   8.174 -12.049  1.00 30.54           H  
ATOM    590  N   ARG A  41     -14.149   3.337 -12.808  1.00 29.18           N  
ATOM    591  H   ARG A  41     -13.198   3.363 -12.468  1.00 29.18           H  
ATOM    592  CA  ARG A  41     -14.732   2.057 -13.190  1.00 29.18           C  
ATOM    593  HA  ARG A  41     -15.618   2.262 -13.791  1.00 29.18           H  
ATOM    594  C   ARG A  41     -15.169   1.349 -11.912  1.00 29.18           C  
ATOM    595  CB  ARG A  41     -13.771   1.219 -14.038  1.00 29.18           C  
ATOM    596  HB2 ARG A  41     -12.756   1.290 -13.647  1.00 29.18           H  
ATOM    597  HB3 ARG A  41     -14.090   0.178 -13.991  1.00 29.18           H  
ATOM    598  O   ARG A  41     -14.343   1.196 -11.015  1.00 29.18           O  
ATOM    599  CG  ARG A  41     -13.829   1.691 -15.496  1.00 29.18           C  
ATOM    600  HG2 ARG A  41     -13.412   2.694 -15.580  1.00 29.18           H  
ATOM    601  HG3 ARG A  41     -14.870   1.712 -15.818  1.00 29.18           H  
ATOM    602  CD  ARG A  41     -13.061   0.731 -16.406  1.00 29.18           C  
ATOM    603  HD2 ARG A  41     -13.331  -0.290 -16.135  1.00 29.18           H  
ATOM    604  HD3 ARG A  41     -11.992   0.865 -16.241  1.00 29.18           H  
ATOM    605  NE  ARG A  41     -13.396   0.961 -17.825  1.00 29.18           N  
ATOM    606  HE  ARG A  41     -13.905   1.807 -18.035  1.00 29.18           H  
ATOM    607  NH1 ARG A  41     -12.401  -0.932 -18.656  1.00 29.18           N  
ATOM    608 HH11 ARG A  41     -12.052  -1.132 -17.730  1.00 29.18           H  
ATOM    609 HH12 ARG A  41     -12.144  -1.528 -19.429  1.00 29.18           H  
ATOM    610  NH2 ARG A  41     -13.495   0.439 -20.040  1.00 29.18           N  
ATOM    611 HH21 ARG A  41     -14.001   1.295 -20.215  1.00 29.18           H  
ATOM    612 HH22 ARG A  41     -13.247  -0.175 -20.803  1.00 29.18           H  
ATOM    613  CZ  ARG A  41     -13.098   0.157 -18.830  1.00 29.18           C  
ATOM    614  N   PRO A  42     -16.442   0.930 -11.803  1.00 30.97           N  
ATOM    615  CA  PRO A  42     -16.837   0.046 -10.720  1.00 30.97           C  
ATOM    616  HA  PRO A  42     -16.715   0.546  -9.759  1.00 30.97           H  
ATOM    617  C   PRO A  42     -15.940  -1.191 -10.771  1.00 30.97           C  
ATOM    618  CB  PRO A  42     -18.317  -0.274 -10.955  1.00 30.97           C  
ATOM    619  HB2 PRO A  42     -18.568  -1.293 -10.660  1.00 30.97           H  
ATOM    620  HB3 PRO A  42     -18.930   0.440 -10.406  1.00 30.97           H  
ATOM    621  O   PRO A  42     -15.687  -1.727 -11.856  1.00 30.97           O  
ATOM    622  CG  PRO A  42     -18.508  -0.055 -12.456  1.00 30.97           C  
ATOM    623  HG2 PRO A  42     -19.529   0.240 -12.695  1.00 30.97           H  
ATOM    624  HG3 PRO A  42     -18.238  -0.966 -12.991  1.00 30.97           H  
ATOM    625  CD  PRO A  42     -17.507   1.046 -12.789  1.00 30.97           C  
ATOM    626  HD2 PRO A  42     -17.981   2.023 -12.695  1.00 30.97           H  
ATOM    627  HD3 PRO A  42     -17.144   0.893 -13.805  1.00 30.97           H  
ATOM    628  N   LEU A  43     -15.436  -1.611  -9.609  1.00 31.69           N  
ATOM    629  H   LEU A  43     -15.631  -1.086  -8.769  1.00 31.69           H  
ATOM    630  CA  LEU A  43     -14.736  -2.885  -9.484  1.00 31.69           C  
ATOM    631  HA  LEU A  43     -13.785  -2.805 -10.010  1.00 31.69           H  
ATOM    632  C   LEU A  43     -15.605  -3.979 -10.129  1.00 31.69           C  
ATOM    633  CB  LEU A  43     -14.488  -3.195  -7.996  1.00 31.69           C  
ATOM    634  HB2 LEU A  43     -14.277  -4.258  -7.882  1.00 31.69           H  
ATOM    635  HB3 LEU A  43     -15.406  -2.989  -7.446  1.00 31.69           H  
ATOM    636  O   LEU A  43     -16.816  -3.996  -9.882  1.00 31.69           O  
ATOM    637  CG  LEU A  43     -13.323  -2.395  -7.383  1.00 31.69           C  
ATOM    638  HG  LEU A  43     -13.358  -1.365  -7.737  1.00 31.69           H  
ATOM    639  CD1 LEU A  43     -13.449  -2.381  -5.862  1.00 31.69           C  
ATOM    640 HD11 LEU A  43     -12.638  -1.791  -5.435  1.00 31.69           H  
ATOM    641 HD12 LEU A  43     -13.403  -3.397  -5.469  1.00 31.69           H  
ATOM    642 HD13 LEU A  43     -14.399  -1.921  -5.590  1.00 31.69           H  
ATOM    643  CD2 LEU A  43     -11.973  -3.013  -7.750  1.00 31.69           C  
ATOM    644 HD21 LEU A  43     -11.913  -4.041  -7.391  1.00 31.69           H  
ATOM    645 HD22 LEU A  43     -11.170  -2.435  -7.292  1.00 31.69           H  
ATOM    646 HD23 LEU A  43     -11.830  -2.996  -8.830  1.00 31.69           H  
ATOM    647  N   PRO A  44     -15.039  -4.868 -10.966  1.00 31.98           N  
ATOM    648  CA  PRO A  44     -15.791  -6.013 -11.456  1.00 31.98           C  
ATOM    649  HA  PRO A  44     -16.620  -5.673 -12.076  1.00 31.98           H  
ATOM    650  C   PRO A  44     -16.342  -6.788 -10.253  1.00 31.98           C  
ATOM    651  CB  PRO A  44     -14.808  -6.825 -12.307  1.00 31.98           C  
ATOM    652  HB2 PRO A  44     -14.965  -7.899 -12.203  1.00 31.98           H  
ATOM    653  HB3 PRO A  44     -14.910  -6.528 -13.351  1.00 31.98           H  
ATOM    654  O   PRO A  44     -15.606  -7.082  -9.310  1.00 31.98           O  
ATOM    655  CG  PRO A  44     -13.430  -6.402 -11.796  1.00 31.98           C  
ATOM    656  HG2 PRO A  44     -12.668  -6.476 -12.572  1.00 31.98           H  
ATOM    657  HG3 PRO A  44     -13.158  -7.014 -10.936  1.00 31.98           H  
ATOM    658  CD  PRO A  44     -13.638  -4.960 -11.343  1.00 31.98           C  
ATOM    659  HD2 PRO A  44     -13.439  -4.275 -12.167  1.00 31.98           H  
ATOM    660  HD3 PRO A  44     -12.977  -4.746 -10.503  1.00 31.98           H  
ATOM    661  N   GLU A  45     -17.645  -7.080 -10.267  1.00 31.91           N  
ATOM    662  H   GLU A  45     -18.219  -6.751 -11.030  1.00 31.91           H  
ATOM    663  CA  GLU A  45     -18.297  -7.838  -9.199  1.00 31.91           C  
ATOM    664  HA  GLU A  45     -18.244  -7.264  -8.274  1.00 31.91           H  
ATOM    665  C   GLU A  45     -17.559  -9.167  -8.995  1.00 31.91           C  
ATOM    666  CB  GLU A  45     -19.776  -8.104  -9.526  1.00 31.91           C  
ATOM    667  HB2 GLU A  45     -19.846  -8.503 -10.538  1.00 31.91           H  
ATOM    668  HB3 GLU A  45     -20.151  -8.856  -8.832  1.00 31.91           H  
ATOM    669  O   GLU A  45     -17.463  -9.994  -9.904  1.00 31.91           O  
ATOM    670  CG  GLU A  45     -20.661  -6.853  -9.394  1.00 31.91           C  
ATOM    671  HG2 GLU A  45     -20.564  -6.468  -8.379  1.00 31.91           H  
ATOM    672  HG3 GLU A  45     -20.296  -6.090 -10.081  1.00 31.91           H  
ATOM    673  CD  GLU A  45     -22.144  -7.134  -9.702  1.00 31.91           C  
ATOM    674  OE1 GLU A  45     -22.991  -6.348  -9.220  1.00 31.91           O  
ATOM    675  OE2 GLU A  45     -22.424  -8.102 -10.447  1.00 31.91           O  
ATOM    676  N   ILE A  46     -17.018  -9.381  -7.794  1.00 29.45           N  
ATOM    677  H   ILE A  46     -17.047  -8.634  -7.115  1.00 29.45           H  
ATOM    678  CA  ILE A  46     -16.363 -10.641  -7.449  1.00 29.45           C  
ATOM    679  HA  ILE A  46     -15.636 -10.860  -8.231  1.00 29.45           H  
ATOM    680  C   ILE A  46     -17.464 -11.711  -7.402  1.00 29.45           C  
ATOM    681  CB  ILE A  46     -15.614 -10.549  -6.100  1.00 29.45           C  
ATOM    682  HB  ILE A  46     -16.345 -10.398  -5.307  1.00 29.45           H  
ATOM    683  O   ILE A  46     -18.283 -11.664  -6.477  1.00 29.45           O  
ATOM    684  CG1 ILE A  46     -14.628  -9.358  -6.070  1.00 29.45           C  
ATOM    685 HG12 ILE A  46     -15.163  -8.434  -6.289  1.00 29.45           H  
ATOM    686 HG13 ILE A  46     -13.865  -9.492  -6.837  1.00 29.45           H  
ATOM    687  CG2 ILE A  46     -14.861 -11.871  -5.833  1.00 29.45           C  
ATOM    688 HG21 ILE A  46     -14.545 -11.918  -4.791  1.00 29.45           H  
ATOM    689 HG22 ILE A  46     -13.970 -11.906  -6.459  1.00 29.45           H  
ATOM    690 HG23 ILE A  46     -15.465 -12.745  -6.076  1.00 29.45           H  
ATOM    691  CD1 ILE A  46     -13.944  -9.163  -4.711  1.00 29.45           C  
ATOM    692 HD11 ILE A  46     -13.358  -8.245  -4.734  1.00 29.45           H  
ATOM    693 HD12 ILE A  46     -13.272  -9.994  -4.496  1.00 29.45           H  
ATOM    694 HD13 ILE A  46     -14.693  -9.083  -3.923  1.00 29.45           H  
ATOM    695  N   PRO A  47     -17.478 -12.717  -8.299  1.00 32.95           N  
ATOM    696  CA  PRO A  47     -18.598 -13.646  -8.449  1.00 32.95           C  
ATOM    697  HA  PRO A  47     -19.469 -13.107  -8.819  1.00 32.95           H  
ATOM    698  C   PRO A  47     -18.942 -14.298  -7.111  1.00 32.95           C  
ATOM    699  CB  PRO A  47     -18.151 -14.669  -9.504  1.00 32.95           C  
ATOM    700  HB2 PRO A  47     -18.462 -15.684  -9.258  1.00 32.95           H  
ATOM    701  HB3 PRO A  47     -18.559 -14.380 -10.472  1.00 32.95           H  
ATOM    702  O   PRO A  47     -18.115 -15.024  -6.551  1.00 32.95           O  
ATOM    703  CG  PRO A  47     -16.628 -14.537  -9.543  1.00 32.95           C  
ATOM    704  HG2 PRO A  47     -16.184 -15.154  -8.762  1.00 32.95           H  
ATOM    705  HG3 PRO A  47     -16.221 -14.799 -10.520  1.00 32.95           H  
ATOM    706  CD  PRO A  47     -16.407 -13.065  -9.217  1.00 32.95           C  
ATOM    707  HD2 PRO A  47     -15.423 -12.930  -8.768  1.00 32.95           H  
ATOM    708  HD3 PRO A  47     -16.495 -12.464 -10.122  1.00 32.95           H  
ATOM    709  N   GLU A  48     -20.116 -13.977  -6.554  1.00 33.51           N  
ATOM    710  H   GLU A  48     -20.703 -13.321  -7.049  1.00 33.51           H  
ATOM    711  CA  GLU A  48     -20.657 -14.503  -5.295  1.00 33.51           C  
ATOM    712  HA  GLU A  48     -20.103 -14.103  -4.446  1.00 33.51           H  
ATOM    713  C   GLU A  48     -20.556 -16.034  -5.280  1.00 33.51           C  
ATOM    714  CB  GLU A  48     -22.127 -14.078  -5.122  1.00 33.51           C  
ATOM    715  HB2 GLU A  48     -22.677 -14.334  -6.027  1.00 33.51           H  
ATOM    716  HB3 GLU A  48     -22.545 -14.650  -4.293  1.00 33.51           H  
ATOM    717  O   GLU A  48     -21.358 -16.743  -5.881  1.00 33.51           O  
ATOM    718  CG  GLU A  48     -22.319 -12.588  -4.804  1.00 33.51           C  
ATOM    719  HG2 GLU A  48     -21.968 -11.994  -5.648  1.00 33.51           H  
ATOM    720  HG3 GLU A  48     -21.707 -12.341  -3.936  1.00 33.51           H  
ATOM    721  CD  GLU A  48     -23.797 -12.269  -4.518  1.00 33.51           C  
ATOM    722  OE1 GLU A  48     -24.050 -11.542  -3.533  1.00 33.51           O  
ATOM    723  OE2 GLU A  48     -24.657 -12.811  -5.247  1.00 33.51           O  
ATOM    724  N   ARG A  49     -19.542 -16.588  -4.608  1.00 32.90           N  
ATOM    725  H   ARG A  49     -18.877 -15.988  -4.140  1.00 32.90           H  
ATOM    726  CA  ARG A  49     -19.513 -18.019  -4.320  1.00 32.90           C  
ATOM    727  HA  ARG A  49     -20.131 -18.548  -5.046  1.00 32.90           H  
ATOM    728  C   ARG A  49     -20.186 -18.209  -2.975  1.00 32.90           C  
ATOM    729  CB  ARG A  49     -18.101 -18.614  -4.429  1.00 32.90           C  
ATOM    730  HB2 ARG A  49     -18.100 -19.578  -3.922  1.00 32.90           H  
ATOM    731  HB3 ARG A  49     -17.374 -17.965  -3.941  1.00 32.90           H  
ATOM    732  O   ARG A  49     -19.616 -17.884  -1.937  1.00 32.90           O  
ATOM    733  CG  ARG A  49     -17.722 -18.835  -5.906  1.00 32.90           C  
ATOM    734  HG2 ARG A  49     -18.543 -19.342  -6.413  1.00 32.90           H  
ATOM    735  HG3 ARG A  49     -17.553 -17.873  -6.391  1.00 32.90           H  
ATOM    736  CD  ARG A  49     -16.469 -19.710  -6.028  1.00 32.90           C  
ATOM    737  HD2 ARG A  49     -15.617 -19.170  -5.616  1.00 32.90           H  
ATOM    738  HD3 ARG A  49     -16.628 -20.613  -5.439  1.00 32.90           H  
ATOM    739  NE  ARG A  49     -16.195 -20.074  -7.434  1.00 32.90           N  
ATOM    740  HE  ARG A  49     -16.540 -19.438  -8.138  1.00 32.90           H  
ATOM    741  NH1 ARG A  49     -15.005 -22.001  -7.032  1.00 32.90           N  
ATOM    742 HH11 ARG A  49     -15.070 -21.823  -6.040  1.00 32.90           H  
ATOM    743 HH12 ARG A  49     -14.440 -22.767  -7.371  1.00 32.90           H  
ATOM    744  NH2 ARG A  49     -15.335 -21.328  -9.133  1.00 32.90           N  
ATOM    745 HH21 ARG A  49     -14.776 -22.107  -9.450  1.00 32.90           H  
ATOM    746 HH22 ARG A  49     -15.665 -20.647  -9.801  1.00 32.90           H  
ATOM    747  CZ  ARG A  49     -15.518 -21.130  -7.857  1.00 32.90           C  
ATOM    748  N   HIS A  50     -21.423 -18.695  -3.031  1.00 33.29           N  
ATOM    749  H   HIS A  50     -21.846 -18.781  -3.945  1.00 33.29           H  
ATOM    750  CA  HIS A  50     -22.187 -19.170  -1.887  1.00 33.29           C  
ATOM    751  HA  HIS A  50     -22.462 -18.316  -1.268  1.00 33.29           H  
ATOM    752  C   HIS A  50     -21.339 -20.133  -1.046  1.00 33.29           C  
ATOM    753  CB  HIS A  50     -23.468 -19.858  -2.384  1.00 33.29           C  
ATOM    754  HB2 HIS A  50     -23.260 -20.431  -3.288  1.00 33.29           H  
ATOM    755  HB3 HIS A  50     -23.803 -20.564  -1.625  1.00 33.29           H  
ATOM    756  O   HIS A  50     -21.010 -21.236  -1.479  1.00 33.29           O  
ATOM    757  CG  HIS A  50     -24.608 -18.906  -2.629  1.00 33.29           C  
ATOM    758  CD2 HIS A  50     -25.243 -18.661  -3.817  1.00 33.29           C  
ATOM    759  HD2 HIS A  50     -24.996 -19.091  -4.777  1.00 33.29           H  
ATOM    760  ND1 HIS A  50     -25.261 -18.170  -1.663  1.00 33.29           N  
ATOM    761  HD1 HIS A  50     -25.025 -18.103  -0.684  1.00 33.29           H  
ATOM    762  CE1 HIS A  50     -26.257 -17.494  -2.257  1.00 33.29           C  
ATOM    763  HE1 HIS A  50     -26.929 -16.805  -1.767  1.00 33.29           H  
ATOM    764  NE2 HIS A  50     -26.298 -17.784  -3.563  1.00 33.29           N  
ATOM    765  N   GLY A  51     -20.973 -19.678   0.153  1.00 36.91           N  
ATOM    766  H   GLY A  51     -21.142 -18.700   0.337  1.00 36.91           H  
ATOM    767  CA  GLY A  51     -20.079 -20.389   1.063  1.00 36.91           C  
ATOM    768  HA2 GLY A  51     -20.506 -21.364   1.294  1.00 36.91           H  
ATOM    769  HA3 GLY A  51     -19.118 -20.542   0.572  1.00 36.91           H  
ATOM    770  C   GLY A  51     -19.835 -19.643   2.378  1.00 36.91           C  
ATOM    771  O   GLY A  51     -18.709 -19.586   2.845  1.00 36.91           O  
ATOM    772  N   GLY A  52     -20.869 -19.035   2.967  1.00 32.51           N  
ATOM    773  H   GLY A  52     -21.746 -19.039   2.466  1.00 32.51           H  
ATOM    774  CA  GLY A  52     -20.955 -18.814   4.419  1.00 32.51           C  
ATOM    775  HA2 GLY A  52     -20.861 -19.783   4.909  1.00 32.51           H  
ATOM    776  HA3 GLY A  52     -21.956 -18.441   4.638  1.00 32.51           H  
ATOM    777  C   GLY A  52     -19.978 -17.868   5.140  1.00 32.51           C  
ATOM    778  O   GLY A  52     -20.034 -17.858   6.368  1.00 32.51           O  
ATOM    779  N   ARG A  53     -19.123 -17.074   4.477  1.00 36.95           N  
ATOM    780  H   ARG A  53     -19.041 -17.178   3.476  1.00 36.95           H  
ATOM    781  CA  ARG A  53     -18.319 -16.010   5.124  1.00 36.95           C  
ATOM    782  HA  ARG A  53     -18.853 -15.667   6.010  1.00 36.95           H  
ATOM    783  C   ARG A  53     -18.178 -14.783   4.214  1.00 36.95           C  
ATOM    784  CB  ARG A  53     -16.947 -16.552   5.583  1.00 36.95           C  
ATOM    785  HB2 ARG A  53     -16.453 -17.053   4.751  1.00 36.95           H  
ATOM    786  HB3 ARG A  53     -16.329 -15.708   5.889  1.00 36.95           H  
ATOM    787  O   ARG A  53     -17.974 -14.928   3.013  1.00 36.95           O  
ATOM    788  CG  ARG A  53     -17.076 -17.517   6.777  1.00 36.95           C  
ATOM    789  HG2 ARG A  53     -17.591 -18.421   6.454  1.00 36.95           H  
ATOM    790  HG3 ARG A  53     -17.657 -17.032   7.561  1.00 36.95           H  
ATOM    791  CD  ARG A  53     -15.727 -17.944   7.357  1.00 36.95           C  
ATOM    792  HD2 ARG A  53     -15.156 -17.052   7.614  1.00 36.95           H  
ATOM    793  HD3 ARG A  53     -15.183 -18.504   6.597  1.00 36.95           H  
ATOM    794  NE  ARG A  53     -15.914 -18.773   8.568  1.00 36.95           N  
ATOM    795  HE  ARG A  53     -16.852 -18.811   8.942  1.00 36.95           H  
ATOM    796  NH1 ARG A  53     -13.729 -19.437   8.814  1.00 36.95           N  
ATOM    797 HH11 ARG A  53     -13.476 -18.909   7.992  1.00 36.95           H  
ATOM    798 HH12 ARG A  53     -12.995 -19.888   9.342  1.00 36.95           H  
ATOM    799  NH2 ARG A  53     -15.244 -20.064  10.325  1.00 36.95           N  
ATOM    800 HH21 ARG A  53     -14.495 -20.519  10.826  1.00 36.95           H  
ATOM    801 HH22 ARG A  53     -16.180 -20.043  10.705  1.00 36.95           H  
ATOM    802  CZ  ARG A  53     -14.967 -19.420   9.225  1.00 36.95           C  
ATOM    803  N   GLU A  54     -18.363 -13.597   4.796  1.00 32.72           N  
ATOM    804  H   GLU A  54     -18.488 -13.575   5.798  1.00 32.72           H  
ATOM    805  CA  GLU A  54     -18.394 -12.289   4.124  1.00 32.72           C  
ATOM    806  HA  GLU A  54     -19.257 -12.250   3.459  1.00 32.72           H  
ATOM    807  C   GLU A  54     -17.135 -12.018   3.290  1.00 32.72           C  
ATOM    808  CB  GLU A  54     -18.539 -11.172   5.172  1.00 32.72           C  
ATOM    809  HB2 GLU A  54     -17.821 -11.351   5.972  1.00 32.72           H  
ATOM    810  HB3 GLU A  54     -18.294 -10.217   4.706  1.00 32.72           H  
ATOM    811  O   GLU A  54     -16.008 -12.169   3.762  1.00 32.72           O  
ATOM    812  CG  GLU A  54     -19.958 -11.058   5.744  1.00 32.72           C  
ATOM    813  HG2 GLU A  54     -20.279 -12.039   6.093  1.00 32.72           H  
ATOM    814  HG3 GLU A  54     -20.634 -10.750   4.947  1.00 32.72           H  
ATOM    815  CD  GLU A  54     -20.021 -10.071   6.920  1.00 32.72           C  
ATOM    816  OE1 GLU A  54     -20.909  -9.191   6.900  1.00 32.72           O  
ATOM    817  OE2 GLU A  54     -19.204 -10.248   7.853  1.00 32.72           O  
ATOM    818  N   LYS A  55     -17.337 -11.577   2.045  1.00 31.46           N  
ATOM    819  H   LYS A  55     -18.289 -11.407   1.754  1.00 31.46           H  
ATOM    820  CA  LYS A  55     -16.269 -11.150   1.140  1.00 31.46           C  
ATOM    821  HA  LYS A  55     -15.402 -11.797   1.276  1.00 31.46           H  
ATOM    822  C   LYS A  55     -15.851  -9.714   1.454  1.00 31.46           C  
ATOM    823  CB  LYS A  55     -16.748 -11.241  -0.309  1.00 31.46           C  
ATOM    824  HB2 LYS A  55     -16.015 -10.730  -0.932  1.00 31.46           H  
ATOM    825  HB3 LYS A  55     -17.697 -10.715  -0.407  1.00 31.46           H  
ATOM    826  O   LYS A  55     -16.685  -8.814   1.431  1.00 31.46           O  
ATOM    827  CG  LYS A  55     -16.897 -12.682  -0.811  1.00 31.46           C  
ATOM    828  HG2 LYS A  55     -17.659 -13.213  -0.241  1.00 31.46           H  
ATOM    829  HG3 LYS A  55     -15.942 -13.201  -0.728  1.00 31.46           H  
ATOM    830  CD  LYS A  55     -17.310 -12.580  -2.276  1.00 31.46           C  
ATOM    831  HD2 LYS A  55     -18.296 -12.119  -2.342  1.00 31.46           H  
ATOM    832  HD3 LYS A  55     -16.596 -11.931  -2.783  1.00 31.46           H  
ATOM    833  CE  LYS A  55     -17.333 -13.924  -2.984  1.00 31.46           C  
ATOM    834  HE2 LYS A  55     -16.417 -14.468  -2.749  1.00 31.46           H  
ATOM    835  HE3 LYS A  55     -18.191 -14.499  -2.635  1.00 31.46           H  
ATOM    836  NZ  LYS A  55     -17.408 -13.637  -4.428  1.00 31.46           N  
ATOM    837  HZ1 LYS A  55     -17.470 -14.459  -5.012  1.00 31.46           H  
ATOM    838  HZ2 LYS A  55     -16.591 -13.123  -4.724  1.00 31.46           H  
ATOM    839  HZ3 LYS A  55     -18.183 -13.037  -4.668  1.00 31.46           H  
ATOM    840  N   ARG A  56     -14.558  -9.507   1.708  1.00 30.66           N  
ATOM    841  H   ARG A  56     -13.946 -10.310   1.677  1.00 30.66           H  
ATOM    842  CA  ARG A  56     -13.934  -8.191   1.900  1.00 30.66           C  
ATOM    843  HA  ARG A  56     -14.674  -7.489   2.285  1.00 30.66           H  
ATOM    844  C   ARG A  56     -13.434  -7.650   0.559  1.00 30.66           C  
ATOM    845  CB  ARG A  56     -12.781  -8.307   2.912  1.00 30.66           C  
ATOM    846  HB2 ARG A  56     -12.221  -7.372   2.913  1.00 30.66           H  
ATOM    847  HB3 ARG A  56     -12.108  -9.103   2.597  1.00 30.66           H  
ATOM    848  O   ARG A  56     -12.702  -8.340  -0.144  1.00 30.66           O  
ATOM    849  CG  ARG A  56     -13.272  -8.580   4.343  1.00 30.66           C  
ATOM    850  HG2 ARG A  56     -13.909  -9.464   4.360  1.00 30.66           H  
ATOM    851  HG3 ARG A  56     -13.844  -7.721   4.694  1.00 30.66           H  
ATOM    852  CD  ARG A  56     -12.073  -8.816   5.267  1.00 30.66           C  
ATOM    853  HD2 ARG A  56     -11.566  -9.726   4.944  1.00 30.66           H  
ATOM    854  HD3 ARG A  56     -11.382  -7.980   5.161  1.00 30.66           H  
ATOM    855  NE  ARG A  56     -12.482  -8.939   6.680  1.00 30.66           N  
ATOM    856  HE  ARG A  56     -13.412  -8.623   6.914  1.00 30.66           H  
ATOM    857  NH1 ARG A  56     -10.530  -9.859   7.458  1.00 30.66           N  
ATOM    858 HH11 ARG A  56      -9.947 -10.205   8.207  1.00 30.66           H  
ATOM    859 HH12 ARG A  56     -10.166  -9.891   6.516  1.00 30.66           H  
ATOM    860  NH2 ARG A  56     -12.171  -9.402   8.892  1.00 30.66           N  
ATOM    861 HH21 ARG A  56     -13.096  -9.053   9.099  1.00 30.66           H  
ATOM    862 HH22 ARG A  56     -11.579  -9.766   9.626  1.00 30.66           H  
ATOM    863  CZ  ARG A  56     -11.728  -9.394   7.666  1.00 30.66           C  
ATOM    864  N   SER A  57     -13.812  -6.422   0.227  1.00 26.65           N  
ATOM    865  H   SER A  57     -14.452  -5.934   0.838  1.00 26.65           H  
ATOM    866  CA  SER A  57     -13.274  -5.660  -0.907  1.00 26.65           C  
ATOM    867  HA  SER A  57     -13.039  -6.332  -1.732  1.00 26.65           H  
ATOM    868  C   SER A  57     -12.006  -4.928  -0.456  1.00 26.65           C  
ATOM    869  CB  SER A  57     -14.308  -4.637  -1.379  1.00 26.65           C  
ATOM    870  HB2 SER A  57     -14.398  -3.881  -0.599  1.00 26.65           H  
ATOM    871  HB3 SER A  57     -13.965  -4.160  -2.297  1.00 26.65           H  
ATOM    872  O   SER A  57     -12.013  -4.304   0.604  1.00 26.65           O  
ATOM    873  OG  SER A  57     -15.577  -5.233  -1.589  1.00 26.65           O  
ATOM    874  HG  SER A  57     -16.238  -4.625  -1.251  1.00 26.65           H  
ATOM    875  N   ARG A  58     -10.919  -4.995  -1.230  1.00 33.11           N  
ATOM    876  H   ARG A  58     -10.982  -5.480  -2.114  1.00 33.11           H  
ATOM    877  CA  ARG A  58      -9.634  -4.347  -0.921  1.00 33.11           C  
ATOM    878  HA  ARG A  58      -9.744  -3.768  -0.003  1.00 33.11           H  
ATOM    879  C   ARG A  58      -9.280  -3.364  -2.041  1.00 33.11           C  
ATOM    880  CB  ARG A  58      -8.573  -5.437  -0.684  1.00 33.11           C  
ATOM    881  HB2 ARG A  58      -8.242  -5.840  -1.641  1.00 33.11           H  
ATOM    882  HB3 ARG A  58      -9.029  -6.247  -0.115  1.00 33.11           H  
ATOM    883  O   ARG A  58      -9.497  -3.679  -3.206  1.00 33.11           O  
ATOM    884  CG  ARG A  58      -7.364  -4.931   0.111  1.00 33.11           C  
ATOM    885  HG2 ARG A  58      -7.705  -4.484   1.044  1.00 33.11           H  
ATOM    886  HG3 ARG A  58      -6.833  -4.180  -0.475  1.00 33.11           H  
ATOM    887  CD  ARG A  58      -6.420  -6.095   0.430  1.00 33.11           C  
ATOM    888  HD2 ARG A  58      -6.111  -6.546  -0.513  1.00 33.11           H  
ATOM    889  HD3 ARG A  58      -6.957  -6.843   1.015  1.00 33.11           H  
ATOM    890  NE  ARG A  58      -5.249  -5.629   1.196  1.00 33.11           N  
ATOM    891  HE  ARG A  58      -5.398  -4.873   1.850  1.00 33.11           H  
ATOM    892  NH1 ARG A  58      -3.687  -7.014   0.245  1.00 33.11           N  
ATOM    893 HH11 ARG A  58      -4.400  -7.441  -0.328  1.00 33.11           H  
ATOM    894 HH12 ARG A  58      -2.727  -7.316   0.151  1.00 33.11           H  
ATOM    895  NH2 ARG A  58      -3.050  -5.504   1.772  1.00 33.11           N  
ATOM    896 HH21 ARG A  58      -2.094  -5.804   1.644  1.00 33.11           H  
ATOM    897 HH22 ARG A  58      -3.235  -4.733   2.397  1.00 33.11           H  
ATOM    898  CZ  ARG A  58      -4.005  -6.050   1.066  1.00 33.11           C  
ATOM    899  N   ILE A  59      -8.805  -2.175  -1.673  1.00 30.03           N  
ATOM    900  H   ILE A  59      -8.593  -2.028  -0.696  1.00 30.03           H  
ATOM    901  CA  ILE A  59      -8.459  -1.069  -2.580  1.00 30.03           C  
ATOM    902  HA  ILE A  59      -8.887  -1.258  -3.565  1.00 30.03           H  
ATOM    903  C   ILE A  59      -6.933  -1.032  -2.717  1.00 30.03           C  
ATOM    904  CB  ILE A  59      -9.033   0.271  -2.049  1.00 30.03           C  
ATOM    905  HB  ILE A  59      -8.602   0.449  -1.063  1.00 30.03           H  
ATOM    906  O   ILE A  59      -6.225  -1.093  -1.714  1.00 30.03           O  
ATOM    907  CG1 ILE A  59     -10.574   0.203  -1.905  1.00 30.03           C  
ATOM    908 HG12 ILE A  59     -11.020   0.055  -2.888  1.00 30.03           H  
ATOM    909 HG13 ILE A  59     -10.846  -0.649  -1.281  1.00 30.03           H  
ATOM    910  CG2 ILE A  59      -8.663   1.467  -2.946  1.00 30.03           C  
ATOM    911 HG21 ILE A  59      -8.836   2.403  -2.413  1.00 30.03           H  
ATOM    912 HG22 ILE A  59      -7.610   1.443  -3.226  1.00 30.03           H  
ATOM    913 HG23 ILE A  59      -9.272   1.470  -3.851  1.00 30.03           H  
ATOM    914  CD1 ILE A  59     -11.194   1.449  -1.256  1.00 30.03           C  
ATOM    915 HD11 ILE A  59     -11.098   2.311  -1.915  1.00 30.03           H  
ATOM    916 HD12 ILE A  59     -12.254   1.280  -1.068  1.00 30.03           H  
ATOM    917 HD13 ILE A  59     -10.698   1.659  -0.308  1.00 30.03           H  
ATOM    918  N   GLU A  60      -6.448  -0.943  -3.951  1.00 33.74           N  
ATOM    919  H   GLU A  60      -7.097  -0.888  -4.722  1.00 33.74           H  
ATOM    920  CA  GLU A  60      -5.040  -0.781  -4.316  1.00 33.74           C  
ATOM    921  HA  GLU A  60      -4.396  -0.973  -3.457  1.00 33.74           H  
ATOM    922  C   GLU A  60      -4.844   0.666  -4.784  1.00 33.74           C  
ATOM    923  CB  GLU A  60      -4.726  -1.810  -5.413  1.00 33.74           C  
ATOM    924  HB2 GLU A  60      -5.336  -1.582  -6.287  1.00 33.74           H  
ATOM    925  HB3 GLU A  60      -5.017  -2.793  -5.044  1.00 33.74           H  
ATOM    926  O   GLU A  60      -5.534   1.108  -5.702  1.00 33.74           O  
ATOM    927  CG  GLU A  60      -3.250  -1.878  -5.827  1.00 33.74           C  
ATOM    928  HG2 GLU A  60      -2.954  -0.915  -6.242  1.00 33.74           H  
ATOM    929  HG3 GLU A  60      -2.651  -2.064  -4.936  1.00 33.74           H  
ATOM    930  CD  GLU A  60      -2.995  -2.985  -6.867  1.00 33.74           C  
ATOM    931  OE1 GLU A  60      -1.826  -3.410  -6.970  1.00 33.74           O  
ATOM    932  OE2 GLU A  60      -3.966  -3.398  -7.547  1.00 33.74           O  
ATOM    933  N   ILE A  61      -3.969   1.429  -4.128  1.00 31.21           N  
ATOM    934  H   ILE A  61      -3.405   1.019  -3.397  1.00 31.21           H  
ATOM    935  CA  ILE A  61      -3.662   2.814  -4.508  1.00 31.21           C  
ATOM    936  HA  ILE A  61      -4.251   3.092  -5.381  1.00 31.21           H  
ATOM    937  C   ILE A  61      -2.196   2.854  -4.912  1.00 31.21           C  
ATOM    938  CB  ILE A  61      -4.016   3.822  -3.391  1.00 31.21           C  
ATOM    939  HB  ILE A  61      -3.465   3.562  -2.488  1.00 31.21           H  
ATOM    940  O   ILE A  61      -1.309   2.624  -4.094  1.00 31.21           O  
ATOM    941  CG1 ILE A  61      -5.533   3.749  -3.104  1.00 31.21           C  
ATOM    942 HG12 ILE A  61      -5.813   2.710  -2.932  1.00 31.21           H  
ATOM    943 HG13 ILE A  61      -6.087   4.111  -3.970  1.00 31.21           H  
ATOM    944  CG2 ILE A  61      -3.628   5.250  -3.824  1.00 31.21           C  
ATOM    945 HG21 ILE A  61      -2.555   5.314  -4.006  1.00 31.21           H  
ATOM    946 HG22 ILE A  61      -4.158   5.529  -4.735  1.00 31.21           H  
ATOM    947 HG23 ILE A  61      -3.871   5.965  -3.039  1.00 31.21           H  
ATOM    948  CD1 ILE A  61      -5.982   4.514  -1.864  1.00 31.21           C  
ATOM    949 HD11 ILE A  61      -7.054   4.378  -1.726  1.00 31.21           H  
ATOM    950 HD12 ILE A  61      -5.776   5.579  -1.970  1.00 31.21           H  
ATOM    951 HD13 ILE A  61      -5.462   4.098  -1.000  1.00 31.21           H  
ATOM    952  N   VAL A  62      -1.962   3.128  -6.193  1.00 31.48           N  
ATOM    953  H   VAL A  62      -2.757   3.310  -6.789  1.00 31.48           H  
ATOM    954  CA  VAL A  62      -0.631   3.315  -6.770  1.00 31.48           C  
ATOM    955  HA  VAL A  62       0.113   2.818  -6.148  1.00 31.48           H  
ATOM    956  C   VAL A  62      -0.347   4.814  -6.782  1.00 31.48           C  
ATOM    957  CB  VAL A  62      -0.555   2.704  -8.186  1.00 31.48           C  
ATOM    958  HB  VAL A  62      -1.267   3.212  -8.836  1.00 31.48           H  
ATOM    959  O   VAL A  62      -1.049   5.564  -7.461  1.00 31.48           O  
ATOM    960  CG1 VAL A  62       0.848   2.858  -8.787  1.00 31.48           C  
ATOM    961 HG11 VAL A  62       1.586   2.376  -8.145  1.00 31.48           H  
ATOM    962 HG12 VAL A  62       1.103   3.912  -8.893  1.00 31.48           H  
ATOM    963 HG13 VAL A  62       0.882   2.398  -9.774  1.00 31.48           H  
ATOM    964  CG2 VAL A  62      -0.907   1.209  -8.174  1.00 31.48           C  
ATOM    965 HG21 VAL A  62      -0.239   0.674  -7.499  1.00 31.48           H  
ATOM    966 HG22 VAL A  62      -1.935   1.058  -7.846  1.00 31.48           H  
ATOM    967 HG23 VAL A  62      -0.803   0.792  -9.176  1.00 31.48           H  
ATOM    968  N   TYR A  63       0.665   5.251  -6.031  1.00 30.19           N  
ATOM    969  H   TYR A  63       1.203   4.580  -5.501  1.00 30.19           H  
ATOM    970  CA  TYR A  63       1.204   6.606  -6.136  1.00 30.19           C  
ATOM    971  HA  TYR A  63       0.445   7.267  -6.555  1.00 30.19           H  
ATOM    972  C   TYR A  63       2.392   6.608  -7.098  1.00 30.19           C  
ATOM    973  CB  TYR A  63       1.576   7.168  -4.754  1.00 30.19           C  
ATOM    974  HB2 TYR A  63       1.976   6.373  -4.124  1.00 30.19           H  
ATOM    975  HB3 TYR A  63       2.370   7.905  -4.878  1.00 30.19           H  
ATOM    976  O   TYR A  63       3.390   5.934  -6.867  1.00 30.19           O  
ATOM    977  CG  TYR A  63       0.414   7.851  -4.058  1.00 30.19           C  
ATOM    978  CD1 TYR A  63       0.161   9.215  -4.306  1.00 30.19           C  
ATOM    979  HD1 TYR A  63       0.817   9.771  -4.958  1.00 30.19           H  
ATOM    980  CD2 TYR A  63      -0.433   7.123  -3.201  1.00 30.19           C  
ATOM    981  HD2 TYR A  63      -0.235   6.079  -3.007  1.00 30.19           H  
ATOM    982  CE1 TYR A  63      -0.948   9.850  -3.715  1.00 30.19           C  
ATOM    983  HE1 TYR A  63      -1.137  10.896  -3.909  1.00 30.19           H  
ATOM    984  CE2 TYR A  63      -1.547   7.753  -2.614  1.00 30.19           C  
ATOM    985  HE2 TYR A  63      -2.199   7.206  -1.949  1.00 30.19           H  
ATOM    986  OH  TYR A  63      -2.891   9.720  -2.314  1.00 30.19           O  
ATOM    987  HH  TYR A  63      -2.930  10.652  -2.540  1.00 30.19           H  
ATOM    988  CZ  TYR A  63      -1.814   9.113  -2.880  1.00 30.19           C  
ATOM    989  N   GLU A  64       2.283   7.396  -8.167  1.00 29.37           N  
ATOM    990  H   GLU A  64       1.412   7.886  -8.312  1.00 29.37           H  
ATOM    991  CA  GLU A  64       3.414   7.815  -8.993  1.00 29.37           C  
ATOM    992  HA  GLU A  64       4.217   7.085  -8.888  1.00 29.37           H  
ATOM    993  C   GLU A  64       3.907   9.177  -8.466  1.00 29.37           C  
ATOM    994  CB  GLU A  64       2.985   7.846 -10.473  1.00 29.37           C  
ATOM    995  HB2 GLU A  64       2.306   7.014 -10.661  1.00 29.37           H  
ATOM    996  HB3 GLU A  64       2.442   8.773 -10.659  1.00 29.37           H  
ATOM    997  O   GLU A  64       3.099  10.056  -8.147  1.00 29.37           O  
ATOM    998  CG  GLU A  64       4.162   7.712 -11.456  1.00 29.37           C  
ATOM    999  HG2 GLU A  64       4.883   8.501 -11.243  1.00 29.37           H  
ATOM   1000  HG3 GLU A  64       4.650   6.753 -11.285  1.00 29.37           H  
ATOM   1001  CD  GLU A  64       3.728   7.820 -12.934  1.00 29.37           C  
ATOM   1002  OE1 GLU A  64       4.441   7.291 -13.815  1.00 29.37           O  
ATOM   1003  OE2 GLU A  64       2.702   8.489 -13.216  1.00 29.37           O  
ATOM   1004  N   ASN A  65       5.226   9.336  -8.326  1.00 28.61           N  
ATOM   1005  H   ASN A  65       5.816   8.561  -8.591  1.00 28.61           H  
ATOM   1006  CA  ASN A  65       5.878  10.496  -7.711  1.00 28.61           C  
ATOM   1007  HA  ASN A  65       5.673  10.450  -6.642  1.00 28.61           H  
ATOM   1008  C   ASN A  65       5.328  11.841  -8.223  1.00 28.61           C  
ATOM   1009  CB  ASN A  65       7.404  10.394  -7.948  1.00 28.61           C  
ATOM   1010  HB2 ASN A  65       7.618   9.690  -8.752  1.00 28.61           H  
ATOM   1011  HB3 ASN A  65       7.791  11.364  -8.261  1.00 28.61           H  
ATOM   1012  O   ASN A  65       5.349  12.141  -9.419  1.00 28.61           O  
ATOM   1013  CG  ASN A  65       8.188  10.000  -6.709  1.00 28.61           C  
ATOM   1014  ND2 ASN A  65       9.322   9.361  -6.867  1.00 28.61           N  
ATOM   1015 HD21 ASN A  65       9.640   9.062  -7.778  1.00 28.61           H  
ATOM   1016 HD22 ASN A  65       9.796   9.095  -6.016  1.00 28.61           H  
ATOM   1017  OD1 ASN A  65       7.807  10.287  -5.589  1.00 28.61           O  
ATOM   1018  N   THR A  66       4.874  12.688  -7.297  1.00 28.15           N  
ATOM   1019  H   THR A  66       4.966  12.418  -6.328  1.00 28.15           H  
ATOM   1020  CA  THR A  66       4.469  14.063  -7.606  1.00 28.15           C  
ATOM   1021  HA  THR A  66       3.860  14.057  -8.510  1.00 28.15           H  
ATOM   1022  C   THR A  66       5.729  14.890  -7.861  1.00 28.15           C  
ATOM   1023  CB  THR A  66       3.622  14.650  -6.465  1.00 28.15           C  
ATOM   1024  HB  THR A  66       4.232  14.761  -5.569  1.00 28.15           H  
ATOM   1025  O   THR A  66       6.503  15.139  -6.944  1.00 28.15           O  
ATOM   1026  CG2 THR A  66       2.982  15.991  -6.826  1.00 28.15           C  
ATOM   1027 HG21 THR A  66       2.356  16.323  -5.998  1.00 28.15           H  
ATOM   1028 HG22 THR A  66       3.759  16.736  -6.999  1.00 28.15           H  
ATOM   1029 HG23 THR A  66       2.369  15.884  -7.721  1.00 28.15           H  
ATOM   1030  OG1 THR A  66       2.553  13.776  -6.186  1.00 28.15           O  
ATOM   1031  HG1 THR A  66       2.856  12.878  -6.336  1.00 28.15           H  
ATOM   1032  N   LEU A  67       5.943  15.318  -9.110  1.00 26.58           N  
ATOM   1033  H   LEU A  67       5.327  14.975  -9.833  1.00 26.58           H  
ATOM   1034  CA  LEU A  67       6.959  16.309  -9.473  1.00 26.58           C  
ATOM   1035  HA  LEU A  67       7.939  15.958  -9.147  1.00 26.58           H  
ATOM   1036  C   LEU A  67       6.657  17.623  -8.739  1.00 26.58           C  
ATOM   1037  CB  LEU A  67       6.966  16.509 -11.005  1.00 26.58           C  
ATOM   1038  HB2 LEU A  67       5.931  16.559 -11.346  1.00 26.58           H  
ATOM   1039  HB3 LEU A  67       7.427  17.470 -11.236  1.00 26.58           H  
ATOM   1040  O   LEU A  67       5.806  18.408  -9.164  1.00 26.58           O  
ATOM   1041  CG  LEU A  67       7.712  15.415 -11.791  1.00 26.58           C  
ATOM   1042  HG  LEU A  67       7.465  14.435 -11.382  1.00 26.58           H  
ATOM   1043  CD1 LEU A  67       7.288  15.447 -13.261  1.00 26.58           C  
ATOM   1044 HD11 LEU A  67       6.217  15.257 -13.333  1.00 26.58           H  
ATOM   1045 HD12 LEU A  67       7.812  14.663 -13.807  1.00 26.58           H  
ATOM   1046 HD13 LEU A  67       7.518  16.418 -13.699  1.00 26.58           H  
ATOM   1047  CD2 LEU A  67       9.229  15.623 -11.738  1.00 26.58           C  
ATOM   1048 HD21 LEU A  67       9.725  14.830 -12.298  1.00 26.58           H  
ATOM   1049 HD22 LEU A  67       9.500  16.591 -12.158  1.00 26.58           H  
ATOM   1050 HD23 LEU A  67       9.573  15.571 -10.705  1.00 26.58           H  
ATOM   1051  N   CYS A  68       7.349  17.858  -7.626  1.00 25.94           N  
ATOM   1052  H   CYS A  68       7.909  17.111  -7.241  1.00 25.94           H  
ATOM   1053  CA  CYS A  68       7.307  19.121  -6.908  1.00 25.94           C  
ATOM   1054  HA  CYS A  68       6.269  19.322  -6.639  1.00 25.94           H  
ATOM   1055  C   CYS A  68       7.799  20.253  -7.832  1.00 25.94           C  
ATOM   1056  CB  CYS A  68       8.100  18.997  -5.596  1.00 25.94           C  
ATOM   1057  HB2 CYS A  68       8.173  19.984  -5.139  1.00 25.94           H  
ATOM   1058  HB3 CYS A  68       9.115  18.663  -5.813  1.00 25.94           H  
ATOM   1059  O   CYS A  68       8.924  20.243  -8.319  1.00 25.94           O  
ATOM   1060  SG  CYS A  68       7.349  17.874  -4.369  1.00 25.94           S  
ATOM   1061  N   SER A  69       6.884  21.183  -8.118  1.00 27.03           N  
ATOM   1062  H   SER A  69       5.972  20.989  -7.731  1.00 27.03           H  
ATOM   1063  CA  SER A  69       7.031  22.485  -8.785  1.00 27.03           C  
ATOM   1064  HA  SER A  69       6.124  22.620  -9.373  1.00 27.03           H  
ATOM   1065  C   SER A  69       8.216  22.683  -9.743  1.00 27.03           C  
ATOM   1066  CB  SER A  69       7.022  23.604  -7.742  1.00 27.03           C  
ATOM   1067  HB2 SER A  69       7.043  24.568  -8.251  1.00 27.03           H  
ATOM   1068  HB3 SER A  69       6.109  23.544  -7.148  1.00 27.03           H  
ATOM   1069  O   SER A  69       9.357  22.893  -9.344  1.00 27.03           O  
ATOM   1070  OG  SER A  69       8.133  23.513  -6.882  1.00 27.03           O  
ATOM   1071  HG  SER A  69       8.871  23.144  -7.373  1.00 27.03           H  
ATOM   1072  N   GLN A  70       7.876  22.812 -11.024  1.00 24.71           N  
ATOM   1073  H   GLN A  70       6.922  22.576 -11.260  1.00 24.71           H  
ATOM   1074  CA  GLN A  70       8.671  23.454 -12.067  1.00 24.71           C  
ATOM   1075  HA  GLN A  70       9.475  22.788 -12.383  1.00 24.71           H  
ATOM   1076  C   GLN A  70       9.278  24.800 -11.619  1.00 24.71           C  
ATOM   1077  CB  GLN A  70       7.726  23.751 -13.250  1.00 24.71           C  
ATOM   1078  HB2 GLN A  70       8.278  24.329 -13.992  1.00 24.71           H  
ATOM   1079  HB3 GLN A  70       6.905  24.369 -12.886  1.00 24.71           H  
ATOM   1080  O   GLN A  70       8.674  25.844 -11.847  1.00 24.71           O  
ATOM   1081  CG  GLN A  70       7.121  22.545 -13.971  1.00 24.71           C  
ATOM   1082  HG2 GLN A  70       6.592  21.912 -13.258  1.00 24.71           H  
ATOM   1083  HG3 GLN A  70       7.920  21.960 -14.425  1.00 24.71           H  
ATOM   1084  CD  GLN A  70       6.131  22.980 -15.053  1.00 24.71           C  
ATOM   1085  NE2 GLN A  70       5.697  22.074 -15.897  1.00 24.71           N  
ATOM   1086 HE21 GLN A  70       5.932  21.100 -15.765  1.00 24.71           H  
ATOM   1087 HE22 GLN A  70       4.976  22.378 -16.536  1.00 24.71           H  
ATOM   1088  OE1 GLN A  70       5.723  24.124 -15.173  1.00 24.71           O  
ATOM   1089  N   GLN A  71      10.489  24.813 -11.064  1.00 26.42           N  
ATOM   1090  H   GLN A  71      10.839  23.955 -10.663  1.00 26.42           H  
ATOM   1091  CA  GLN A  71      11.387  25.969 -11.108  1.00 26.42           C  
ATOM   1092  HA  GLN A  71      11.171  26.528 -12.018  1.00 26.42           H  
ATOM   1093  C   GLN A  71      12.835  25.474 -11.206  1.00 26.42           C  
ATOM   1094  CB  GLN A  71      11.186  26.939  -9.921  1.00 26.42           C  
ATOM   1095  HB2 GLN A  71      11.993  27.671  -9.943  1.00 26.42           H  
ATOM   1096  HB3 GLN A  71      11.240  26.396  -8.977  1.00 26.42           H  
ATOM   1097  O   GLN A  71      13.326  24.794 -10.321  1.00 26.42           O  
ATOM   1098  CG  GLN A  71       9.844  27.692 -10.013  1.00 26.42           C  
ATOM   1099  HG2 GLN A  71       9.046  27.005  -9.732  1.00 26.42           H  
ATOM   1100  HG3 GLN A  71       9.690  28.023 -11.040  1.00 26.42           H  
ATOM   1101  CD  GLN A  71       9.689  28.916  -9.126  1.00 26.42           C  
ATOM   1102  NE2 GLN A  71       8.567  29.597  -9.226  1.00 26.42           N  
ATOM   1103 HE21 GLN A  71       8.465  30.358  -8.570  1.00 26.42           H  
ATOM   1104 HE22 GLN A  71       7.816  29.238  -9.798  1.00 26.42           H  
ATOM   1105  OE1 GLN A  71      10.545  29.311  -8.358  1.00 26.42           O  
ATOM   1106  N   SER A  72      13.509  25.869 -12.290  1.00 26.85           N  
ATOM   1107  H   SER A  72      12.978  26.420 -12.949  1.00 26.85           H  
ATOM   1108  CA  SER A  72      14.910  25.595 -12.658  1.00 26.85           C  
ATOM   1109  HA  SER A  72      15.118  26.315 -13.449  1.00 26.85           H  
ATOM   1110  C   SER A  72      15.180  24.221 -13.297  1.00 26.85           C  
ATOM   1111  CB  SER A  72      15.889  26.017 -11.556  1.00 26.85           C  
ATOM   1112  HB2 SER A  72      15.594  26.998 -11.183  1.00 26.85           H  
ATOM   1113  HB3 SER A  72      16.888  26.103 -11.984  1.00 26.85           H  
ATOM   1114  O   SER A  72      15.125  23.165 -12.689  1.00 26.85           O  
ATOM   1115  OG  SER A  72      15.944  25.125 -10.475  1.00 26.85           O  
ATOM   1116  HG  SER A  72      15.065  24.790 -10.282  1.00 26.85           H  
ATOM   1117  N   ARG A  73      15.406  24.259 -14.613  1.00 31.43           N  
ATOM   1118  H   ARG A  73      15.542  25.172 -15.022  1.00 31.43           H  
ATOM   1119  CA  ARG A  73      15.446  23.120 -15.545  1.00 31.43           C  
ATOM   1120  HA  ARG A  73      14.869  22.302 -15.113  1.00 31.43           H  
ATOM   1121  C   ARG A  73      16.862  22.564 -15.757  1.00 31.43           C  
ATOM   1122  CB  ARG A  73      14.785  23.600 -16.852  1.00 31.43           C  
ATOM   1123  HB2 ARG A  73      15.528  24.142 -17.437  1.00 31.43           H  
ATOM   1124  HB3 ARG A  73      13.987  24.297 -16.597  1.00 31.43           H  
ATOM   1125  O   ARG A  73      17.058  21.744 -16.642  1.00 31.43           O  
ATOM   1126  CG  ARG A  73      14.159  22.505 -17.722  1.00 31.43           C  
ATOM   1127  HG2 ARG A  73      13.441  21.929 -17.137  1.00 31.43           H  
ATOM   1128  HG3 ARG A  73      14.935  21.839 -18.099  1.00 31.43           H  
ATOM   1129  CD  ARG A  73      13.445  23.179 -18.901  1.00 31.43           C  
ATOM   1130  HD2 ARG A  73      12.645  23.807 -18.510  1.00 31.43           H  
ATOM   1131  HD3 ARG A  73      14.165  23.805 -19.429  1.00 31.43           H  
ATOM   1132  NE  ARG A  73      12.892  22.187 -19.837  1.00 31.43           N  
ATOM   1133  HE  ARG A  73      13.177  21.231 -19.682  1.00 31.43           H  
ATOM   1134  NH1 ARG A  73      11.685  23.636 -21.149  1.00 31.43           N  
ATOM   1135 HH11 ARG A  73      11.060  23.798 -21.926  1.00 31.43           H  
ATOM   1136 HH12 ARG A  73      11.991  24.393 -20.556  1.00 31.43           H  
ATOM   1137  NH2 ARG A  73      11.694  21.452 -21.623  1.00 31.43           N  
ATOM   1138 HH21 ARG A  73      11.065  21.620 -22.395  1.00 31.43           H  
ATOM   1139 HH22 ARG A  73      11.978  20.508 -21.403  1.00 31.43           H  
ATOM   1140  CZ  ARG A  73      12.096  22.431 -20.862  1.00 31.43           C  
ATOM   1141  N   ASP A  74      17.827  23.014 -14.963  1.00 29.44           N  
ATOM   1142  H   ASP A  74      17.567  23.568 -14.160  1.00 29.44           H  
ATOM   1143  CA  ASP A  74      19.239  22.663 -15.072  1.00 29.44           C  
ATOM   1144  HA  ASP A  74      19.359  21.777 -15.697  1.00 29.44           H  
ATOM   1145  C   ASP A  74      19.759  22.344 -13.663  1.00 29.44           C  
ATOM   1146  CB  ASP A  74      20.019  23.824 -15.725  1.00 29.44           C  
ATOM   1147  HB2 ASP A  74      19.785  24.753 -15.206  1.00 29.44           H  
ATOM   1148  HB3 ASP A  74      21.085  23.635 -15.598  1.00 29.44           H  
ATOM   1149  O   ASP A  74      19.550  23.137 -12.749  1.00 29.44           O  
ATOM   1150  CG  ASP A  74      19.745  23.978 -17.229  1.00 29.44           C  
ATOM   1151  OD1 ASP A  74      19.851  22.960 -17.946  1.00 29.44           O  
ATOM   1152  OD2 ASP A  74      19.468  25.121 -17.665  1.00 29.44           O  
ATOM   1153  N   SER A  75      20.446  21.207 -13.500  1.00 30.78           N  
ATOM   1154  H   SER A  75      20.539  20.633 -14.326  1.00 30.78           H  
ATOM   1155  CA  SER A  75      21.107  20.700 -12.275  1.00 30.78           C  
ATOM   1156  HA  SER A  75      21.632  19.799 -12.593  1.00 30.78           H  
ATOM   1157  C   SER A  75      20.217  20.204 -11.117  1.00 30.78           C  
ATOM   1158  CB  SER A  75      22.240  21.630 -11.790  1.00 30.78           C  
ATOM   1159  HB2 SER A  75      23.059  21.572 -12.507  1.00 30.78           H  
ATOM   1160  HB3 SER A  75      22.615  21.261 -10.836  1.00 30.78           H  
ATOM   1161  O   SER A  75      20.068  20.887 -10.115  1.00 30.78           O  
ATOM   1162  OG  SER A  75      21.895  22.994 -11.647  1.00 30.78           O  
ATOM   1163  HG  SER A  75      20.944  23.068 -11.758  1.00 30.78           H  
ATOM   1164  N   VAL A  76      19.720  18.963 -11.214  1.00 31.26           N  
ATOM   1165  H   VAL A  76      19.877  18.443 -12.065  1.00 31.26           H  
ATOM   1166  CA  VAL A  76      19.206  18.184 -10.067  1.00 31.26           C  
ATOM   1167  HA  VAL A  76      19.155  18.813  -9.178  1.00 31.26           H  
ATOM   1168  C   VAL A  76      20.202  17.058  -9.793  1.00 31.26           C  
ATOM   1169  CB  VAL A  76      17.784  17.641 -10.331  1.00 31.26           C  
ATOM   1170  HB  VAL A  76      17.811  16.981 -11.198  1.00 31.26           H  
ATOM   1171  O   VAL A  76      20.451  16.226 -10.671  1.00 31.26           O  
ATOM   1172  CG1 VAL A  76      17.216  16.862  -9.141  1.00 31.26           C  
ATOM   1173 HG11 VAL A  76      17.882  16.048  -8.853  1.00 31.26           H  
ATOM   1174 HG12 VAL A  76      16.248  16.434  -9.403  1.00 31.26           H  
ATOM   1175 HG13 VAL A  76      17.080  17.535  -8.295  1.00 31.26           H  
ATOM   1176  CG2 VAL A  76      16.805  18.786 -10.626  1.00 31.26           C  
ATOM   1177 HG21 VAL A  76      16.794  19.486  -9.790  1.00 31.26           H  
ATOM   1178 HG22 VAL A  76      15.800  18.388 -10.767  1.00 31.26           H  
ATOM   1179 HG23 VAL A  76      17.098  19.319 -11.530  1.00 31.26           H  
ATOM   1180  N   SER A  77      20.833  17.075  -8.619  1.00 34.72           N  
ATOM   1181  H   SER A  77      20.518  17.735  -7.922  1.00 34.72           H  
ATOM   1182  CA  SER A  77      21.692  15.987  -8.151  1.00 34.72           C  
ATOM   1183  HA  SER A  77      22.228  15.567  -9.002  1.00 34.72           H  
ATOM   1184  C   SER A  77      20.826  14.882  -7.540  1.00 34.72           C  
ATOM   1185  CB  SER A  77      22.727  16.521  -7.155  1.00 34.72           C  
ATOM   1186  HB2 SER A  77      23.167  17.442  -7.538  1.00 34.72           H  
ATOM   1187  HB3 SER A  77      23.518  15.781  -7.036  1.00 34.72           H  
ATOM   1188  O   SER A  77      19.719  15.135  -7.075  1.00 34.72           O  
ATOM   1189  OG  SER A  77      22.148  16.757  -5.892  1.00 34.72           O  
ATOM   1190  HG  SER A  77      21.461  17.425  -5.946  1.00 34.72           H  
ATOM   1191  N   SER A  78      21.314  13.643  -7.506  1.00 34.98           N  
ATOM   1192  H   SER A  78      22.244  13.464  -7.857  1.00 34.98           H  
ATOM   1193  CA  SER A  78      20.613  12.502  -6.892  1.00 34.98           C  
ATOM   1194  HA  SER A  78      19.632  12.412  -7.359  1.00 34.98           H  
ATOM   1195  C   SER A  78      20.348  12.654  -5.381  1.00 34.98           C  
ATOM   1196  CB  SER A  78      21.397  11.217  -7.189  1.00 34.98           C  
ATOM   1197  HB2 SER A  78      21.058  10.407  -6.543  1.00 34.98           H  
ATOM   1198  HB3 SER A  78      21.209  10.930  -8.224  1.00 34.98           H  
ATOM   1199  O   SER A  78      19.706  11.788  -4.798  1.00 34.98           O  
ATOM   1200  OG  SER A  78      22.794  11.424  -7.031  1.00 34.98           O  
ATOM   1201  HG  SER A  78      22.962  11.548  -6.094  1.00 34.98           H  
ATOM   1202  N   GLU A  79      20.821  13.735  -4.754  1.00 38.86           N  
ATOM   1203  H   GLU A  79      21.312  14.431  -5.296  1.00 38.86           H  
ATOM   1204  CA  GLU A  79      20.558  14.093  -3.354  1.00 38.86           C  
ATOM   1205  HA  GLU A  79      20.291  13.195  -2.796  1.00 38.86           H  
ATOM   1206  C   GLU A  79      19.354  15.054  -3.195  1.00 38.86           C  
ATOM   1207  CB  GLU A  79      21.855  14.657  -2.731  1.00 38.86           C  
ATOM   1208  HB2 GLU A  79      22.180  15.529  -3.298  1.00 38.86           H  
ATOM   1209  HB3 GLU A  79      21.646  14.970  -1.708  1.00 38.86           H  
ATOM   1210  O   GLU A  79      18.854  15.226  -2.087  1.00 38.86           O  
ATOM   1211  CG  GLU A  79      22.989  13.612  -2.696  1.00 38.86           C  
ATOM   1212  HG2 GLU A  79      22.637  12.735  -2.152  1.00 38.86           H  
ATOM   1213  HG3 GLU A  79      23.219  13.290  -3.712  1.00 38.86           H  
ATOM   1214  CD  GLU A  79      24.282  14.138  -2.046  1.00 38.86           C  
ATOM   1215  OE1 GLU A  79      24.596  13.702  -0.914  1.00 38.86           O  
ATOM   1216  OE2 GLU A  79      25.009  14.907  -2.718  1.00 38.86           O  
ATOM   1217  N   ASP A  80      18.829  15.625  -4.289  1.00 32.12           N  
ATOM   1218  H   ASP A  80      19.275  15.451  -5.179  1.00 32.12           H  
ATOM   1219  CA  ASP A  80      17.706  16.587  -4.291  1.00 32.12           C  
ATOM   1220  HA  ASP A  80      17.723  17.153  -3.360  1.00 32.12           H  
ATOM   1221  C   ASP A  80      16.311  15.925  -4.384  1.00 32.12           C  
ATOM   1222  CB  ASP A  80      17.895  17.584  -5.447  1.00 32.12           C  
ATOM   1223  HB2 ASP A  80      16.999  18.198  -5.548  1.00 32.12           H  
ATOM   1224  HB3 ASP A  80      18.015  17.017  -6.370  1.00 32.12           H  
ATOM   1225  O   ASP A  80      15.286  16.605  -4.372  1.00 32.12           O  
ATOM   1226  CG  ASP A  80      19.085  18.528  -5.266  1.00 32.12           C  
ATOM   1227  OD1 ASP A  80      19.133  19.228  -4.234  1.00 32.12           O  
ATOM   1228  OD2 ASP A  80      19.948  18.553  -6.185  1.00 32.12           O  
ATOM   1229  N   LEU A  81      16.238  14.593  -4.480  1.00 30.18           N  
ATOM   1230  H   LEU A  81      17.108  14.082  -4.440  1.00 30.18           H  
ATOM   1231  CA  LEU A  81      14.974  13.839  -4.577  1.00 30.18           C  
ATOM   1232  HA  LEU A  81      14.259  14.441  -5.138  1.00 30.18           H  
ATOM   1233  C   LEU A  81      14.299  13.584  -3.215  1.00 30.18           C  
ATOM   1234  CB  LEU A  81      15.231  12.530  -5.349  1.00 30.18           C  
ATOM   1235  HB2 LEU A  81      16.141  12.074  -4.960  1.00 30.18           H  
ATOM   1236  HB3 LEU A  81      14.414  11.831  -5.167  1.00 30.18           H  
ATOM   1237  O   LEU A  81      13.228  12.984  -3.162  1.00 30.18           O  
ATOM   1238  CG  LEU A  81      15.358  12.733  -6.870  1.00 30.18           C  
ATOM   1239  HG  LEU A  81      15.995  13.593  -7.076  1.00 30.18           H  
ATOM   1240  CD1 LEU A  81      16.003  11.502  -7.509  1.00 30.18           C  
ATOM   1241 HD11 LEU A  81      16.104  11.654  -8.584  1.00 30.18           H  
ATOM   1242 HD12 LEU A  81      16.993  11.347  -7.079  1.00 30.18           H  
ATOM   1243 HD13 LEU A  81      15.389  10.621  -7.322  1.00 30.18           H  
ATOM   1244  CD2 LEU A  81      13.993  12.947  -7.533  1.00 30.18           C  
ATOM   1245 HD21 LEU A  81      14.119  13.062  -8.609  1.00 30.18           H  
ATOM   1246 HD22 LEU A  81      13.342  12.097  -7.331  1.00 30.18           H  
ATOM   1247 HD23 LEU A  81      13.528  13.851  -7.140  1.00 30.18           H  
ATOM   1248  N   THR A  82      14.913  14.027  -2.118  1.00 31.77           N  
ATOM   1249  H   THR A  82      15.807  14.483  -2.234  1.00 31.77           H  
ATOM   1250  CA  THR A  82      14.507  13.682  -0.745  1.00 31.77           C  
ATOM   1251  HA  THR A  82      13.990  12.724  -0.799  1.00 31.77           H  
ATOM   1252  C   THR A  82      13.477  14.632  -0.112  1.00 31.77           C  
ATOM   1253  CB  THR A  82      15.737  13.485   0.176  1.00 31.77           C  
ATOM   1254  HB  THR A  82      15.712  14.201   0.998  1.00 31.77           H  
ATOM   1255  O   THR A  82      12.952  14.307   0.947  1.00 31.77           O  
ATOM   1256  CG2 THR A  82      15.757  12.064   0.741  1.00 31.77           C  
ATOM   1257 HG21 THR A  82      14.850  11.892   1.320  1.00 31.77           H  
ATOM   1258 HG22 THR A  82      16.623  11.944   1.393  1.00 31.77           H  
ATOM   1259 HG23 THR A  82      15.813  11.341  -0.074  1.00 31.77           H  
ATOM   1260  OG1 THR A  82      16.976  13.603  -0.501  1.00 31.77           O  
ATOM   1261  HG1 THR A  82      17.241  14.524  -0.562  1.00 31.77           H  
ATOM   1262  N   ASP A  83      13.133  15.753  -0.762  1.00 28.61           N  
ATOM   1263  H   ASP A  83      13.591  15.935  -1.644  1.00 28.61           H  
ATOM   1264  CA  ASP A  83      12.397  16.882  -0.149  1.00 28.61           C  
ATOM   1265  HA  ASP A  83      12.246  16.653   0.907  1.00 28.61           H  
ATOM   1266  C   ASP A  83      10.957  17.113  -0.681  1.00 28.61           C  
ATOM   1267  CB  ASP A  83      13.272  18.158  -0.208  1.00 28.61           C  
ATOM   1268  HB2 ASP A  83      12.646  19.047  -0.130  1.00 28.61           H  
ATOM   1269  HB3 ASP A  83      13.771  18.204  -1.176  1.00 28.61           H  
ATOM   1270  O   ASP A  83      10.432  18.227  -0.628  1.00 28.61           O  
ATOM   1271  CG  ASP A  83      14.313  18.289   0.915  1.00 28.61           C  
ATOM   1272  OD1 ASP A  83      14.202  17.582   1.940  1.00 28.61           O  
ATOM   1273  OD2 ASP A  83      15.204  19.155   0.761  1.00 28.61           O  
ATOM   1274  N   CYS A  84      10.256  16.082  -1.169  1.00 27.96           N  
ATOM   1275  H   CYS A  84      10.700  15.175  -1.186  1.00 27.96           H  
ATOM   1276  CA  CYS A  84       8.800  16.174  -1.383  1.00 27.96           C  
ATOM   1277  HA  CYS A  84       8.518  17.215  -1.538  1.00 27.96           H  
ATOM   1278  C   CYS A  84       8.049  15.714  -0.119  1.00 27.96           C  
ATOM   1279  CB  CYS A  84       8.356  15.431  -2.656  1.00 27.96           C  
ATOM   1280  HB2 CYS A  84       7.288  15.228  -2.576  1.00 27.96           H  
ATOM   1281  HB3 CYS A  84       8.861  14.466  -2.683  1.00 27.96           H  
ATOM   1282  O   CYS A  84       7.560  14.587  -0.046  1.00 27.96           O  
ATOM   1283  SG  CYS A  84       8.616  16.269  -4.259  1.00 27.96           S  
ATOM   1284  N   GLU A  85       7.924  16.597   0.878  1.00 30.97           N  
ATOM   1285  H   GLU A  85       8.429  17.470   0.811  1.00 30.97           H  
ATOM   1286  CA  GLU A  85       7.001  16.410   2.008  1.00 30.97           C  
ATOM   1287  HA  GLU A  85       7.126  15.400   2.399  1.00 30.97           H  
ATOM   1288  C   GLU A  85       5.542  16.530   1.519  1.00 30.97           C  
ATOM   1289  CB  GLU A  85       7.292  17.390   3.166  1.00 30.97           C  
ATOM   1290  HB2 GLU A  85       7.338  18.406   2.776  1.00 30.97           H  
ATOM   1291  HB3 GLU A  85       6.456  17.329   3.864  1.00 30.97           H  
ATOM   1292  O   GLU A  85       4.889  17.567   1.642  1.00 30.97           O  
ATOM   1293  CG  GLU A  85       8.577  17.082   3.958  1.00 30.97           C  
ATOM   1294  HG2 GLU A  85       8.572  16.023   4.216  1.00 30.97           H  
ATOM   1295  HG3 GLU A  85       9.439  17.271   3.318  1.00 30.97           H  
ATOM   1296  CD  GLU A  85       8.701  17.914   5.255  1.00 30.97           C  
ATOM   1297  OE1 GLU A  85       9.433  17.472   6.171  1.00 30.97           O  
ATOM   1298  OE2 GLU A  85       8.046  18.980   5.358  1.00 30.97           O  
ATOM   1299  N   LEU A  86       5.007  15.456   0.932  1.00 31.16           N  
ATOM   1300  H   LEU A  86       5.621  14.674   0.757  1.00 31.16           H  
ATOM   1301  CA  LEU A  86       3.562  15.258   0.819  1.00 31.16           C  
ATOM   1302  HA  LEU A  86       3.114  16.138   0.358  1.00 31.16           H  
ATOM   1303  C   LEU A  86       3.024  15.134   2.244  1.00 31.16           C  
ATOM   1304  CB  LEU A  86       3.268  14.009  -0.040  1.00 31.16           C  
ATOM   1305  HB2 LEU A  86       2.577  13.348   0.484  1.00 31.16           H  
ATOM   1306  HB3 LEU A  86       4.193  13.447  -0.173  1.00 31.16           H  
ATOM   1307  O   LEU A  86       3.354  14.184   2.956  1.00 31.16           O  
ATOM   1308  CG  LEU A  86       2.681  14.360  -1.418  1.00 31.16           C  
ATOM   1309  HG  LEU A  86       3.085  15.312  -1.760  1.00 31.16           H  
ATOM   1310  CD1 LEU A  86       3.059  13.299  -2.449  1.00 31.16           C  
ATOM   1311 HD11 LEU A  86       2.629  13.556  -3.417  1.00 31.16           H  
ATOM   1312 HD12 LEU A  86       2.691  12.323  -2.135  1.00 31.16           H  
ATOM   1313 HD13 LEU A  86       4.144  13.257  -2.548  1.00 31.16           H  
ATOM   1314  CD2 LEU A  86       1.152  14.454  -1.364  1.00 31.16           C  
ATOM   1315 HD21 LEU A  86       0.857  15.208  -0.634  1.00 31.16           H  
ATOM   1316 HD22 LEU A  86       0.768  14.740  -2.343  1.00 31.16           H  
ATOM   1317 HD23 LEU A  86       0.726  13.493  -1.077  1.00 31.16           H  
ATOM   1318  N   SER A  87       2.237  16.119   2.684  1.00 30.52           N  
ATOM   1319  H   SER A  87       2.042  16.903   2.078  1.00 30.52           H  
ATOM   1320  CA  SER A  87       1.730  16.116   4.050  1.00 30.52           C  
ATOM   1321  HA  SER A  87       2.601  16.047   4.701  1.00 30.52           H  
ATOM   1322  C   SER A  87       0.886  14.855   4.255  1.00 30.52           C  
ATOM   1323  CB  SER A  87       1.023  17.433   4.419  1.00 30.52           C  
ATOM   1324  HB2 SER A  87       1.413  18.250   3.811  1.00 30.52           H  
ATOM   1325  HB3 SER A  87       1.263  17.653   5.459  1.00 30.52           H  
ATOM   1326  O   SER A  87      -0.108  14.611   3.569  1.00 30.52           O  
ATOM   1327  OG  SER A  87      -0.388  17.387   4.316  1.00 30.52           O  
ATOM   1328  HG  SER A  87      -0.680  17.689   3.452  1.00 30.52           H  
ATOM   1329  N   PHE A  88       1.314  14.024   5.199  1.00 32.66           N  
ATOM   1330  H   PHE A  88       2.225  14.212   5.593  1.00 32.66           H  
ATOM   1331  CA  PHE A  88       0.651  12.788   5.614  1.00 32.66           C  
ATOM   1332  HA  PHE A  88       0.763  12.034   4.834  1.00 32.66           H  
ATOM   1333  C   PHE A  88      -0.857  12.988   5.886  1.00 32.66           C  
ATOM   1334  CB  PHE A  88       1.406  12.345   6.873  1.00 32.66           C  
ATOM   1335  HB2 PHE A  88       2.472  12.293   6.647  1.00 32.66           H  
ATOM   1336  HB3 PHE A  88       1.275  13.093   7.655  1.00 32.66           H  
ATOM   1337  O   PHE A  88      -1.680  12.096   5.668  1.00 32.66           O  
ATOM   1338  CG  PHE A  88       0.983  11.003   7.402  1.00 32.66           C  
ATOM   1339  CD1 PHE A  88       0.081  10.915   8.478  1.00 32.66           C  
ATOM   1340  HD1 PHE A  88      -0.295  11.809   8.953  1.00 32.66           H  
ATOM   1341  CD2 PHE A  88       1.482   9.840   6.791  1.00 32.66           C  
ATOM   1342  HD2 PHE A  88       2.184   9.911   5.973  1.00 32.66           H  
ATOM   1343  CE1 PHE A  88      -0.353   9.654   8.914  1.00 32.66           C  
ATOM   1344  HE1 PHE A  88      -1.058   9.568   9.728  1.00 32.66           H  
ATOM   1345  CE2 PHE A  88       1.048   8.584   7.229  1.00 32.66           C  
ATOM   1346  HE2 PHE A  88       1.415   7.689   6.749  1.00 32.66           H  
ATOM   1347  CZ  PHE A  88       0.112   8.496   8.265  1.00 32.66           C  
ATOM   1348  HZ  PHE A  88      -0.256   7.518   8.536  1.00 32.66           H  
ATOM   1349  N   SER A  89      -1.223  14.206   6.299  1.00 31.40           N  
ATOM   1350  H   SER A  89      -0.495  14.895   6.421  1.00 31.40           H  
ATOM   1351  CA  SER A  89      -2.589  14.691   6.486  1.00 31.40           C  
ATOM   1352  HA  SER A  89      -3.101  14.017   7.173  1.00 31.40           H  
ATOM   1353  C   SER A  89      -3.438  14.734   5.211  1.00 31.40           C  
ATOM   1354  CB  SER A  89      -2.559  16.089   7.127  1.00 31.40           C  
ATOM   1355  HB2 SER A  89      -3.445  16.652   6.834  1.00 31.40           H  
ATOM   1356  HB3 SER A  89      -2.589  15.960   8.209  1.00 31.40           H  
ATOM   1357  O   SER A  89      -4.623  14.424   5.291  1.00 31.40           O  
ATOM   1358  OG  SER A  89      -1.391  16.837   6.818  1.00 31.40           O  
ATOM   1359  HG  SER A  89      -1.356  17.059   5.885  1.00 31.40           H  
ATOM   1360  N   ASP A  90      -2.872  15.068   4.049  1.00 35.56           N  
ATOM   1361  H   ASP A  90      -1.880  15.257   4.017  1.00 35.56           H  
ATOM   1362  CA  ASP A  90      -3.630  15.184   2.792  1.00 35.56           C  
ATOM   1363  HA  ASP A  90      -4.589  15.659   2.998  1.00 35.56           H  
ATOM   1364  C   ASP A  90      -3.932  13.807   2.180  1.00 35.56           C  
ATOM   1365  CB  ASP A  90      -2.872  16.076   1.795  1.00 35.56           C  
ATOM   1366  HB2 ASP A  90      -1.880  15.658   1.621  1.00 35.56           H  
ATOM   1367  HB3 ASP A  90      -3.407  16.074   0.846  1.00 35.56           H  
ATOM   1368  O   ASP A  90      -5.019  13.576   1.646  1.00 35.56           O  
ATOM   1369  CG  ASP A  90      -2.751  17.526   2.274  1.00 35.56           C  
ATOM   1370  OD1 ASP A  90      -3.747  18.059   2.812  1.00 35.56           O  
ATOM   1371  OD2 ASP A  90      -1.643  18.095   2.123  1.00 35.56           O  
ATOM   1372  N   LEU A  91      -3.005  12.859   2.345  1.00 33.77           N  
ATOM   1373  H   LEU A  91      -2.142  13.133   2.792  1.00 33.77           H  
ATOM   1374  CA  LEU A  91      -3.194  11.450   1.989  1.00 33.77           C  
ATOM   1375  HA  LEU A  91      -3.547  11.381   0.960  1.00 33.77           H  
ATOM   1376  C   LEU A  91      -4.271  10.783   2.862  1.00 33.77           C  
ATOM   1377  CB  LEU A  91      -1.836  10.733   2.116  1.00 33.77           C  
ATOM   1378  HB2 LEU A  91      -2.010   9.712   2.455  1.00 33.77           H  
ATOM   1379  HB3 LEU A  91      -1.246  11.211   2.898  1.00 33.77           H  
ATOM   1380  O   LEU A  91      -5.160  10.109   2.341  1.00 33.77           O  
ATOM   1381  CG  LEU A  91      -1.043  10.703   0.793  1.00 33.77           C  
ATOM   1382  HG  LEU A  91      -1.506  11.354   0.052  1.00 33.77           H  
ATOM   1383  CD1 LEU A  91       0.404  11.152   0.988  1.00 33.77           C  
ATOM   1384 HD11 LEU A  91       0.935  11.116   0.037  1.00 33.77           H  
ATOM   1385 HD12 LEU A  91       0.422  12.175   1.361  1.00 33.77           H  
ATOM   1386 HD13 LEU A  91       0.908  10.502   1.703  1.00 33.77           H  
ATOM   1387  CD2 LEU A  91      -1.010   9.275   0.258  1.00 33.77           C  
ATOM   1388 HD21 LEU A  91      -0.401   9.241  -0.646  1.00 33.77           H  
ATOM   1389 HD22 LEU A  91      -2.023   8.935   0.045  1.00 33.77           H  
ATOM   1390 HD23 LEU A  91      -0.557   8.609   0.992  1.00 33.77           H  
ATOM   1391  N   CYS A  92      -4.237  11.016   4.178  1.00 31.57           N  
ATOM   1392  H   CYS A  92      -3.465  11.551   4.550  1.00 31.57           H  
ATOM   1393  CA  CYS A  92      -5.219  10.462   5.118  1.00 31.57           C  
ATOM   1394  HA  CYS A  92      -5.398   9.417   4.869  1.00 31.57           H  
ATOM   1395  C   CYS A  92      -6.596  11.151   5.062  1.00 31.57           C  
ATOM   1396  CB  CYS A  92      -4.653  10.521   6.543  1.00 31.57           C  
ATOM   1397  HB2 CYS A  92      -5.455  10.276   7.240  1.00 31.57           H  
ATOM   1398  HB3 CYS A  92      -4.289  11.524   6.764  1.00 31.57           H  
ATOM   1399  O   CYS A  92      -7.580  10.563   5.497  1.00 31.57           O  
ATOM   1400  SG  CYS A  92      -3.323   9.307   6.768  1.00 31.57           S  
ATOM   1401  HG  CYS A  92      -2.366  10.007   6.152  1.00 31.57           H  
ATOM   1402  N   ALA A  93      -6.702  12.381   4.548  1.00 32.36           N  
ATOM   1403  H   ALA A  93      -5.859  12.882   4.306  1.00 32.36           H  
ATOM   1404  CA  ALA A  93      -7.989  13.059   4.361  1.00 32.36           C  
ATOM   1405  HA  ALA A  93      -8.641  12.816   5.201  1.00 32.36           H  
ATOM   1406  C   ALA A  93      -8.722  12.612   3.081  1.00 32.36           C  
ATOM   1407  CB  ALA A  93      -7.748  14.573   4.375  1.00 32.36           C  
ATOM   1408  HB1 ALA A  93      -7.300  14.867   5.324  1.00 32.36           H  
ATOM   1409  HB2 ALA A  93      -8.696  15.096   4.252  1.00 32.36           H  
ATOM   1410  HB3 ALA A  93      -7.077  14.851   3.562  1.00 32.36           H  
ATOM   1411  O   ALA A  93      -9.951  12.645   3.039  1.00 32.36           O  
ATOM   1412  N   GLY A  94      -7.984  12.200   2.041  1.00 33.81           N  
ATOM   1413  H   GLY A  94      -6.980  12.270   2.117  1.00 33.81           H  
ATOM   1414  CA  GLY A  94      -8.548  11.683   0.786  1.00 33.81           C  
ATOM   1415  HA2 GLY A  94      -7.815  11.833  -0.007  1.00 33.81           H  
ATOM   1416  HA3 GLY A  94      -9.450  12.240   0.533  1.00 33.81           H  
ATOM   1417  C   GLY A  94      -8.899  10.192   0.821  1.00 33.81           C  
ATOM   1418  O   GLY A  94      -9.775   9.741   0.083  1.00 33.81           O  
ATOM   1419  N   MET A  95      -8.243   9.431   1.695  1.00 36.57           N  
ATOM   1420  H   MET A  95      -7.507   9.857   2.241  1.00 36.57           H  
ATOM   1421  CA  MET A  95      -8.564   8.040   1.987  1.00 36.57           C  
ATOM   1422  HA  MET A  95      -9.207   7.620   1.214  1.00 36.57           H  
ATOM   1423  C   MET A  95      -9.303   8.003   3.320  1.00 36.57           C  
ATOM   1424  CB  MET A  95      -7.271   7.214   2.059  1.00 36.57           C  
ATOM   1425  HB2 MET A  95      -7.527   6.191   2.334  1.00 36.57           H  
ATOM   1426  HB3 MET A  95      -6.625   7.624   2.836  1.00 36.57           H  
ATOM   1427  O   MET A  95      -8.669   8.071   4.361  1.00 36.57           O  
ATOM   1428  CG  MET A  95      -6.494   7.184   0.742  1.00 36.57           C  
ATOM   1429  HG2 MET A  95      -6.156   8.190   0.496  1.00 36.57           H  
ATOM   1430  HG3 MET A  95      -7.161   6.842  -0.050  1.00 36.57           H  
ATOM   1431  SD  MET A  95      -5.055   6.083   0.790  1.00 36.57           S  
ATOM   1432  CE  MET A  95      -3.984   6.923   1.979  1.00 36.57           C  
ATOM   1433  HE1 MET A  95      -3.020   6.416   2.018  1.00 36.57           H  
ATOM   1434  HE2 MET A  95      -3.827   7.954   1.661  1.00 36.57           H  
ATOM   1435  HE3 MET A  95      -4.438   6.913   2.970  1.00 36.57           H  
ATOM   1436  N   GLU A  96     -10.633   7.909   3.318  1.00 33.62           N  
ATOM   1437  H   GLU A  96     -11.126   7.943   2.437  1.00 33.62           H  
ATOM   1438  CA  GLU A  96     -11.400   7.633   4.538  1.00 33.62           C  
ATOM   1439  HA  GLU A  96     -11.240   8.436   5.258  1.00 33.62           H  
ATOM   1440  C   GLU A  96     -10.902   6.316   5.152  1.00 33.62           C  
ATOM   1441  CB  GLU A  96     -12.898   7.533   4.229  1.00 33.62           C  
ATOM   1442  HB2 GLU A  96     -13.039   6.817   3.419  1.00 33.62           H  
ATOM   1443  HB3 GLU A  96     -13.405   7.156   5.117  1.00 33.62           H  
ATOM   1444  O   GLU A  96     -11.305   5.224   4.748  1.00 33.62           O  
ATOM   1445  CG  GLU A  96     -13.548   8.870   3.843  1.00 33.62           C  
ATOM   1446  HG2 GLU A  96     -13.405   9.576   4.661  1.00 33.62           H  
ATOM   1447  HG3 GLU A  96     -13.055   9.266   2.955  1.00 33.62           H  
ATOM   1448  CD  GLU A  96     -15.052   8.715   3.555  1.00 33.62           C  
ATOM   1449  OE1 GLU A  96     -15.760   9.749   3.532  1.00 33.62           O  
ATOM   1450  OE2 GLU A  96     -15.506   7.562   3.371  1.00 33.62           O  
ATOM   1451  N   CYS A  97      -9.950   6.421   6.076  1.00 30.68           N  
ATOM   1452  H   CYS A  97      -9.517   7.329   6.165  1.00 30.68           H  
ATOM   1453  CA  CYS A  97      -9.186   5.301   6.582  1.00 30.68           C  
ATOM   1454  HA  CYS A  97      -8.676   4.817   5.749  1.00 30.68           H  
ATOM   1455  C   CYS A  97     -10.088   4.269   7.264  1.00 30.68           C  
ATOM   1456  CB  CYS A  97      -8.130   5.839   7.537  1.00 30.68           C  
ATOM   1457  HB2 CYS A  97      -8.583   6.521   8.255  1.00 30.68           H  
ATOM   1458  HB3 CYS A  97      -7.733   4.973   8.067  1.00 30.68           H  
ATOM   1459  O   CYS A  97     -10.480   4.408   8.426  1.00 30.68           O  
ATOM   1460  SG  CYS A  97      -6.804   6.674   6.614  1.00 30.68           S  
ATOM   1461  HG  CYS A  97      -6.057   7.042   7.658  1.00 30.68           H  
ATOM   1462  N   ALA A  98     -10.402   3.205   6.528  1.00 32.25           N  
ATOM   1463  H   ALA A  98     -10.159   3.231   5.548  1.00 32.25           H  
ATOM   1464  CA  ALA A  98     -11.100   2.046   7.042  1.00 32.25           C  
ATOM   1465  HA  ALA A  98     -11.970   2.407   7.591  1.00 32.25           H  
ATOM   1466  C   ALA A  98     -10.194   1.269   8.019  1.00 32.25           C  
ATOM   1467  CB  ALA A  98     -11.611   1.203   5.869  1.00 32.25           C  
ATOM   1468  HB1 ALA A  98     -10.767   0.832   5.288  1.00 32.25           H  
ATOM   1469  HB2 ALA A  98     -12.184   0.356   6.246  1.00 32.25           H  
ATOM   1470  HB3 ALA A  98     -12.249   1.812   5.228  1.00 32.25           H  
ATOM   1471  O   ALA A  98      -9.025   1.002   7.759  1.00 32.25           O  
ATOM   1472  N   SER A  99     -10.787   0.942   9.165  1.00 25.09           N  
ATOM   1473  H   SER A  99     -11.746   1.252   9.235  1.00 25.09           H  
ATOM   1474  CA  SER A  99     -10.226   0.328  10.378  1.00 25.09           C  
ATOM   1475  HA  SER A  99      -9.645   1.093  10.893  1.00 25.09           H  
ATOM   1476  C   SER A  99      -9.337  -0.919  10.157  1.00 25.09           C  
ATOM   1477  CB  SER A  99     -11.445  -0.058  11.227  1.00 25.09           C  
ATOM   1478  HB2 SER A  99     -11.755  -1.073  10.977  1.00 25.09           H  
ATOM   1479  HB3 SER A  99     -12.277   0.609  11.002  1.00 25.09           H  
ATOM   1480  O   SER A  99      -9.577  -1.685   9.220  1.00 25.09           O  
ATOM   1481  OG  SER A  99     -11.208   0.032  12.612  1.00 25.09           O  
ATOM   1482  HG  SER A  99     -11.133   0.960  12.845  1.00 25.09           H  
ATOM   1483  N   PRO A 100      -8.356  -1.202  11.044  1.00 30.69           N  
ATOM   1484  CA  PRO A 100      -7.362  -2.246  10.840  1.00 30.69           C  
ATOM   1485  HA  PRO A 100      -6.993  -2.214   9.815  1.00 30.69           H  
ATOM   1486  C   PRO A 100      -7.962  -3.628  11.128  1.00 30.69           C  
ATOM   1487  CB  PRO A 100      -6.218  -1.901  11.799  1.00 30.69           C  
ATOM   1488  HB2 PRO A 100      -5.597  -1.117  11.365  1.00 30.69           H  
ATOM   1489  HB3 PRO A 100      -5.615  -2.772  12.057  1.00 30.69           H  
ATOM   1490  O   PRO A 100      -8.489  -3.907  12.209  1.00 30.69           O  
ATOM   1491  CG  PRO A 100      -6.980  -1.353  13.003  1.00 30.69           C  
ATOM   1492  HG2 PRO A 100      -6.365  -0.728  13.650  1.00 30.69           H  
ATOM   1493  HG3 PRO A 100      -7.346  -2.182  13.609  1.00 30.69           H  
ATOM   1494  CD  PRO A 100      -8.176  -0.628  12.370  1.00 30.69           C  
ATOM   1495  HD2 PRO A 100      -8.015   0.447  12.291  1.00 30.69           H  
ATOM   1496  HD3 PRO A 100      -9.043  -0.828  12.999  1.00 30.69           H  
ATOM   1497  N   ILE A 101      -7.830  -4.542  10.174  1.00 28.45           N  
ATOM   1498  H   ILE A 101      -7.401  -4.264   9.303  1.00 28.45           H  
ATOM   1499  CA  ILE A 101      -8.114  -5.959  10.390  1.00 28.45           C  
ATOM   1500  HA  ILE A 101      -8.997  -6.062  11.021  1.00 28.45           H  
ATOM   1501  C   ILE A 101      -6.918  -6.557  11.137  1.00 28.45           C  
ATOM   1502  CB  ILE A 101      -8.415  -6.646   9.043  1.00 28.45           C  
ATOM   1503  HB  ILE A 101      -7.607  -6.402   8.354  1.00 28.45           H  
ATOM   1504  O   ILE A 101      -5.898  -6.894  10.549  1.00 28.45           O  
ATOM   1505  CG1 ILE A 101      -9.752  -6.115   8.466  1.00 28.45           C  
ATOM   1506 HG12 ILE A 101      -9.829  -5.039   8.622  1.00 28.45           H  
ATOM   1507 HG13 ILE A 101     -10.587  -6.581   8.989  1.00 28.45           H  
ATOM   1508  CG2 ILE A 101      -8.476  -8.179   9.186  1.00 28.45           C  
ATOM   1509 HG21 ILE A 101      -9.354  -8.483   9.757  1.00 28.45           H  
ATOM   1510 HG22 ILE A 101      -7.583  -8.571   9.673  1.00 28.45           H  
ATOM   1511 HG23 ILE A 101      -8.466  -8.618   8.188  1.00 28.45           H  
ATOM   1512  CD1 ILE A 101      -9.901  -6.354   6.960  1.00 28.45           C  
ATOM   1513 HD11 ILE A 101     -10.892  -6.034   6.639  1.00 28.45           H  
ATOM   1514 HD12 ILE A 101      -9.153  -5.770   6.424  1.00 28.45           H  
ATOM   1515 HD13 ILE A 101      -9.761  -7.407   6.717  1.00 28.45           H  
ATOM   1516  N   ARG A 102      -7.055  -6.706  12.455  1.00 31.30           N  
ATOM   1517  H   ARG A 102      -7.875  -6.299  12.880  1.00 31.30           H  
ATOM   1518  CA  ARG A 102      -6.217  -7.613  13.246  1.00 31.30           C  
ATOM   1519  HA  ARG A 102      -5.181  -7.545  12.913  1.00 31.30           H  
ATOM   1520  C   ARG A 102      -6.683  -9.053  13.009  1.00 31.30           C  
ATOM   1521  CB  ARG A 102      -6.303  -7.250  14.739  1.00 31.30           C  
ATOM   1522  HB2 ARG A 102      -5.988  -8.120  15.316  1.00 31.30           H  
ATOM   1523  HB3 ARG A 102      -7.337  -7.030  15.005  1.00 31.30           H  
ATOM   1524  O   ARG A 102      -7.666  -9.478  13.611  1.00 31.30           O  
ATOM   1525  CG  ARG A 102      -5.399  -6.077  15.141  1.00 31.30           C  
ATOM   1526  HG2 ARG A 102      -5.672  -5.179  14.588  1.00 31.30           H  
ATOM   1527  HG3 ARG A 102      -4.369  -6.342  14.901  1.00 31.30           H  
ATOM   1528  CD  ARG A 102      -5.530  -5.821  16.651  1.00 31.30           C  
ATOM   1529  HD2 ARG A 102      -6.325  -5.092  16.815  1.00 31.30           H  
ATOM   1530  HD3 ARG A 102      -5.807  -6.754  17.141  1.00 31.30           H  
ATOM   1531  NE  ARG A 102      -4.264  -5.345  17.238  1.00 31.30           N  
ATOM   1532  HE  ARG A 102      -3.530  -5.106  16.586  1.00 31.30           H  
ATOM   1533  NH1 ARG A 102      -4.845  -5.575  19.448  1.00 31.30           N  
ATOM   1534 HH11 ARG A 102      -4.584  -5.574  20.423  1.00 31.30           H  
ATOM   1535 HH12 ARG A 102      -5.775  -5.838  19.153  1.00 31.30           H  
ATOM   1536  NH2 ARG A 102      -2.757  -4.993  18.907  1.00 31.30           N  
ATOM   1537 HH21 ARG A 102      -2.502  -5.001  19.885  1.00 31.30           H  
ATOM   1538 HH22 ARG A 102      -2.044  -4.816  18.214  1.00 31.30           H  
ATOM   1539  CZ  ARG A 102      -3.963  -5.305  18.524  1.00 31.30           C  
ATOM   1540  N   SER A 103      -5.984  -9.811  12.170  1.00 32.27           N  
ATOM   1541  H   SER A 103      -5.274  -9.375  11.600  1.00 32.27           H  
ATOM   1542  CA  SER A 103      -5.963 -11.277  12.279  1.00 32.27           C  
ATOM   1543  HA  SER A 103      -6.079 -11.544  13.329  1.00 32.27           H  
ATOM   1544  C   SER A 103      -4.607 -11.802  11.816  1.00 32.27           C  
ATOM   1545  CB  SER A 103      -7.115 -11.958  11.518  1.00 32.27           C  
ATOM   1546  HB2 SER A 103      -8.067 -11.567  11.875  1.00 32.27           H  
ATOM   1547  HB3 SER A 103      -7.085 -13.026  11.734  1.00 32.27           H  
ATOM   1548  O   SER A 103      -4.284 -11.674  10.640  1.00 32.27           O  
ATOM   1549  OG  SER A 103      -7.035 -11.785  10.123  1.00 32.27           O  
ATOM   1550  HG  SER A 103      -6.109 -11.832   9.874  1.00 32.27           H  
ATOM   1551  N   GLU A 104      -3.848 -12.409  12.731  1.00 40.29           N  
ATOM   1552  H   GLU A 104      -4.187 -12.468  13.681  1.00 40.29           H  
ATOM   1553  CA  GLU A 104      -2.508 -12.991  12.510  1.00 40.29           C  
ATOM   1554  HA  GLU A 104      -1.827 -12.217  12.158  1.00 40.29           H  
ATOM   1555  C   GLU A 104      -2.473 -14.105  11.437  1.00 40.29           C  
ATOM   1556  CB  GLU A 104      -1.980 -13.527  13.861  1.00 40.29           C  
ATOM   1557  HB2 GLU A 104      -2.740 -14.177  14.294  1.00 40.29           H  
ATOM   1558  HB3 GLU A 104      -1.086 -14.125  13.685  1.00 40.29           H  
ATOM   1559  O   GLU A 104      -1.404 -14.544  11.035  1.00 40.29           O  
ATOM   1560  CG  GLU A 104      -1.610 -12.415  14.862  1.00 40.29           C  
ATOM   1561  HG2 GLU A 104      -0.788 -11.831  14.449  1.00 40.29           H  
ATOM   1562  HG3 GLU A 104      -2.463 -11.746  14.978  1.00 40.29           H  
ATOM   1563  CD  GLU A 104      -1.230 -12.958  16.254  1.00 40.29           C  
ATOM   1564  OE1 GLU A 104      -0.215 -12.491  16.820  1.00 40.29           O  
ATOM   1565  OE2 GLU A 104      -2.017 -13.769  16.795  1.00 40.29           O  
ATOM   1566  N   GLU A 105      -3.625 -14.550  10.924  1.00 37.03           N  
ATOM   1567  H   GLU A 105      -4.485 -14.205  11.326  1.00 37.03           H  
ATOM   1568  CA  GLU A 105      -3.726 -15.495   9.797  1.00 37.03           C  
ATOM   1569  HA  GLU A 105      -2.843 -16.134   9.784  1.00 37.03           H  
ATOM   1570  C   GLU A 105      -3.765 -14.807   8.415  1.00 37.03           C  
ATOM   1571  CB  GLU A 105      -4.956 -16.399  10.009  1.00 37.03           C  
ATOM   1572  HB2 GLU A 105      -5.178 -16.931   9.084  1.00 37.03           H  
ATOM   1573  HB3 GLU A 105      -5.817 -15.780  10.261  1.00 37.03           H  
ATOM   1574  O   GLU A 105      -3.635 -15.478   7.393  1.00 37.03           O  
ATOM   1575  CG  GLU A 105      -4.716 -17.447  11.109  1.00 37.03           C  
ATOM   1576  HG2 GLU A 105      -3.898 -18.099  10.801  1.00 37.03           H  
ATOM   1577  HG3 GLU A 105      -4.411 -16.943  12.026  1.00 37.03           H  
ATOM   1578  CD  GLU A 105      -5.973 -18.282  11.404  1.00 37.03           C  
ATOM   1579  OE1 GLU A 105      -5.933 -19.520  11.214  1.00 37.03           O  
ATOM   1580  OE2 GLU A 105      -6.978 -17.681  11.856  1.00 37.03           O  
ATOM   1581  N   SER A 106      -3.918 -13.476   8.362  1.00 41.22           N  
ATOM   1582  H   SER A 106      -3.890 -12.962   9.231  1.00 41.22           H  
ATOM   1583  CA  SER A 106      -4.134 -12.726   7.115  1.00 41.22           C  
ATOM   1584  HA  SER A 106      -4.832 -13.290   6.495  1.00 41.22           H  
ATOM   1585  C   SER A 106      -2.865 -12.513   6.289  1.00 41.22           C  
ATOM   1586  CB  SER A 106      -4.764 -11.361   7.418  1.00 41.22           C  
ATOM   1587  HB2 SER A 106      -5.586 -11.491   8.122  1.00 41.22           H  
ATOM   1588  HB3 SER A 106      -4.016 -10.706   7.864  1.00 41.22           H  
ATOM   1589  O   SER A 106      -2.980 -12.233   5.102  1.00 41.22           O  
ATOM   1590  OG  SER A 106      -5.282 -10.770   6.242  1.00 41.22           O  
ATOM   1591  HG  SER A 106      -4.645 -10.941   5.544  1.00 41.22           H  
ATOM   1592  N   ASP A 107      -1.672 -12.640   6.869  1.00 35.96           N  
ATOM   1593  H   ASP A 107      -1.630 -12.823   7.862  1.00 35.96           H  
ATOM   1594  CA  ASP A 107      -0.427 -12.243   6.196  1.00 35.96           C  
ATOM   1595  HA  ASP A 107      -0.553 -11.242   5.783  1.00 35.96           H  
ATOM   1596  C   ASP A 107      -0.073 -13.143   5.002  1.00 35.96           C  
ATOM   1597  CB  ASP A 107       0.714 -12.170   7.226  1.00 35.96           C  
ATOM   1598  HB2 ASP A 107       0.752 -13.104   7.787  1.00 35.96           H  
ATOM   1599  HB3 ASP A 107       1.658 -12.061   6.692  1.00 35.96           H  
ATOM   1600  O   ASP A 107       0.500 -12.673   4.023  1.00 35.96           O  
ATOM   1601  CG  ASP A 107       0.582 -10.984   8.195  1.00 35.96           C  
ATOM   1602  OD1 ASP A 107      -0.179 -10.041   7.879  1.00 35.96           O  
ATOM   1603  OD2 ASP A 107       1.225 -11.047   9.264  1.00 35.96           O  
ATOM   1604  N   THR A 108      -0.481 -14.417   5.013  1.00 41.67           N  
ATOM   1605  H   THR A 108      -1.011 -14.732   5.813  1.00 41.67           H  
ATOM   1606  CA  THR A 108      -0.177 -15.351   3.909  1.00 41.67           C  
ATOM   1607  HA  THR A 108       0.866 -15.209   3.627  1.00 41.67           H  
ATOM   1608  C   THR A 108      -0.984 -15.075   2.636  1.00 41.67           C  
ATOM   1609  CB  THR A 108      -0.335 -16.820   4.329  1.00 41.67           C  
ATOM   1610  HB  THR A 108      -0.180 -17.446   3.451  1.00 41.67           H  
ATOM   1611  O   THR A 108      -0.428 -15.120   1.541  1.00 41.67           O  
ATOM   1612  CG2 THR A 108       0.694 -17.225   5.385  1.00 41.67           C  
ATOM   1613 HG21 THR A 108       0.596 -18.290   5.593  1.00 41.67           H  
ATOM   1614 HG22 THR A 108       0.537 -16.661   6.305  1.00 41.67           H  
ATOM   1615 HG23 THR A 108       1.699 -17.027   5.010  1.00 41.67           H  
ATOM   1616  OG1 THR A 108      -1.614 -17.096   4.858  1.00 41.67           O  
ATOM   1617  HG1 THR A 108      -1.754 -16.607   5.672  1.00 41.67           H  
ATOM   1618  N   GLU A 109      -2.266 -14.718   2.759  1.00 39.91           N  
ATOM   1619  H   GLU A 109      -2.678 -14.707   3.681  1.00 39.91           H  
ATOM   1620  CA  GLU A 109      -3.123 -14.381   1.609  1.00 39.91           C  
ATOM   1621  HA  GLU A 109      -3.011 -15.144   0.838  1.00 39.91           H  
ATOM   1622  C   GLU A 109      -2.725 -13.036   0.980  1.00 39.91           C  
ATOM   1623  CB  GLU A 109      -4.599 -14.336   2.046  1.00 39.91           C  
ATOM   1624  HB2 GLU A 109      -5.196 -14.016   1.192  1.00 39.91           H  
ATOM   1625  HB3 GLU A 109      -4.710 -13.596   2.839  1.00 39.91           H  
ATOM   1626  O   GLU A 109      -2.834 -12.843  -0.231  1.00 39.91           O  
ATOM   1627  CG  GLU A 109      -5.141 -15.693   2.533  1.00 39.91           C  
ATOM   1628  HG2 GLU A 109      -4.940 -16.439   1.764  1.00 39.91           H  
ATOM   1629  HG3 GLU A 109      -4.604 -15.986   3.435  1.00 39.91           H  
ATOM   1630  CD  GLU A 109      -6.654 -15.678   2.837  1.00 39.91           C  
ATOM   1631  OE1 GLU A 109      -7.259 -16.777   2.856  1.00 39.91           O  
ATOM   1632  OE2 GLU A 109      -7.224 -14.581   3.051  1.00 39.91           O  
ATOM   1633  N   LEU A 110      -2.225 -12.110   1.805  1.00 38.13           N  
ATOM   1634  H   LEU A 110      -2.150 -12.352   2.783  1.00 38.13           H  
ATOM   1635  CA  LEU A 110      -1.737 -10.800   1.378  1.00 38.13           C  
ATOM   1636  HA  LEU A 110      -2.473 -10.347   0.714  1.00 38.13           H  
ATOM   1637  C   LEU A 110      -0.435 -10.914   0.577  1.00 38.13           C  
ATOM   1638  CB  LEU A 110      -1.541  -9.915   2.623  1.00 38.13           C  
ATOM   1639  HB2 LEU A 110      -1.085  -8.972   2.323  1.00 38.13           H  
ATOM   1640  HB3 LEU A 110      -0.840 -10.416   3.291  1.00 38.13           H  
ATOM   1641  O   LEU A 110      -0.311 -10.258  -0.457  1.00 38.13           O  
ATOM   1642  CG  LEU A 110      -2.833  -9.626   3.409  1.00 38.13           C  
ATOM   1643  HG  LEU A 110      -3.392 -10.543   3.600  1.00 38.13           H  
ATOM   1644  CD1 LEU A 110      -2.517  -8.901   4.720  1.00 38.13           C  
ATOM   1645 HD11 LEU A 110      -3.434  -8.664   5.260  1.00 38.13           H  
ATOM   1646 HD12 LEU A 110      -1.950  -7.989   4.535  1.00 38.13           H  
ATOM   1647 HD13 LEU A 110      -1.915  -9.549   5.357  1.00 38.13           H  
ATOM   1648  CD2 LEU A 110      -3.778  -8.726   2.662  1.00 38.13           C  
ATOM   1649 HD21 LEU A 110      -4.033  -9.167   1.698  1.00 38.13           H  
ATOM   1650 HD22 LEU A 110      -4.687  -8.574   3.244  1.00 38.13           H  
ATOM   1651 HD23 LEU A 110      -3.222  -7.792   2.586  1.00 38.13           H  
ATOM   1652  N   VAL A 111       0.490 -11.769   1.026  1.00 37.56           N  
ATOM   1653  H   VAL A 111       0.330 -12.230   1.910  1.00 37.56           H  
ATOM   1654  CA  VAL A 111       1.739 -12.069   0.311  1.00 37.56           C  
ATOM   1655  HA  VAL A 111       2.240 -11.134   0.060  1.00 37.56           H  
ATOM   1656  C   VAL A 111       1.444 -12.777  -1.011  1.00 37.56           C  
ATOM   1657  CB  VAL A 111       2.691 -12.890   1.206  1.00 37.56           C  
ATOM   1658  HB  VAL A 111       2.153 -13.748   1.609  1.00 37.56           H  
ATOM   1659  O   VAL A 111       1.977 -12.378  -2.037  1.00 37.56           O  
ATOM   1660  CG1 VAL A 111       3.929 -13.398   0.459  1.00 37.56           C  
ATOM   1661 HG11 VAL A 111       3.647 -14.117  -0.310  1.00 37.56           H  
ATOM   1662 HG12 VAL A 111       4.610 -13.897   1.148  1.00 37.56           H  
ATOM   1663 HG13 VAL A 111       4.450 -12.569  -0.021  1.00 37.56           H  
ATOM   1664  CG2 VAL A 111       3.201 -12.031   2.374  1.00 37.56           C  
ATOM   1665 HG21 VAL A 111       2.376 -11.552   2.901  1.00 37.56           H  
ATOM   1666 HG22 VAL A 111       3.750 -12.657   3.078  1.00 37.56           H  
ATOM   1667 HG23 VAL A 111       3.861 -11.250   1.998  1.00 37.56           H  
ATOM   1668  N   GLN A 112       0.522 -13.744  -1.033  1.00 44.20           N  
ATOM   1669  H   GLN A 112       0.122 -14.055  -0.159  1.00 44.20           H  
ATOM   1670  CA  GLN A 112       0.178 -14.470  -2.258  1.00 44.20           C  
ATOM   1671  HA  GLN A 112       1.103 -14.851  -2.690  1.00 44.20           H  
ATOM   1672  C   GLN A 112      -0.489 -13.576  -3.322  1.00 44.20           C  
ATOM   1673  CB  GLN A 112      -0.709 -15.661  -1.872  1.00 44.20           C  
ATOM   1674  HB2 GLN A 112      -1.699 -15.311  -1.580  1.00 44.20           H  
ATOM   1675  HB3 GLN A 112      -0.255 -16.170  -1.021  1.00 44.20           H  
ATOM   1676  O   GLN A 112      -0.204 -13.711  -4.510  1.00 44.20           O  
ATOM   1677  CG  GLN A 112      -0.826 -16.671  -3.018  1.00 44.20           C  
ATOM   1678  HG2 GLN A 112      -1.378 -16.226  -3.845  1.00 44.20           H  
ATOM   1679  HG3 GLN A 112       0.176 -16.917  -3.371  1.00 44.20           H  
ATOM   1680  CD  GLN A 112      -1.522 -17.964  -2.609  1.00 44.20           C  
ATOM   1681  NE2 GLN A 112      -1.386 -19.007  -3.397  1.00 44.20           N  
ATOM   1682 HE21 GLN A 112      -1.850 -19.850  -3.092  1.00 44.20           H  
ATOM   1683 HE22 GLN A 112      -0.814 -18.920  -4.226  1.00 44.20           H  
ATOM   1684  OE1 GLN A 112      -2.203 -18.092  -1.603  1.00 44.20           O  
ATOM   1685  N   ALA A 113      -1.345 -12.634  -2.911  1.00 41.84           N  
ATOM   1686  H   ALA A 113      -1.592 -12.595  -1.932  1.00 41.84           H  
ATOM   1687  CA  ALA A 113      -1.930 -11.650  -3.823  1.00 41.84           C  
ATOM   1688  HA  ALA A 113      -2.352 -12.173  -4.681  1.00 41.84           H  
ATOM   1689  C   ALA A 113      -0.879 -10.661  -4.360  1.00 41.84           C  
ATOM   1690  CB  ALA A 113      -3.062 -10.921  -3.090  1.00 41.84           C  
ATOM   1691  HB1 ALA A 113      -3.811 -11.643  -2.765  1.00 41.84           H  
ATOM   1692  HB2 ALA A 113      -3.525 -10.203  -3.766  1.00 41.84           H  
ATOM   1693  HB3 ALA A 113      -2.664 -10.398  -2.220  1.00 41.84           H  
ATOM   1694  O   ALA A 113      -0.930 -10.288  -5.531  1.00 41.84           O  
ATOM   1695  N   ALA A 114       0.087 -10.259  -3.526  1.00 39.97           N  
ATOM   1696  H   ALA A 114       0.095 -10.605  -2.577  1.00 39.97           H  
ATOM   1697  CA  ALA A 114       1.210  -9.430  -3.957  1.00 39.97           C  
ATOM   1698  HA  ALA A 114       0.819  -8.555  -4.477  1.00 39.97           H  
ATOM   1699  C   ALA A 114       2.117 -10.176  -4.952  1.00 39.97           C  
ATOM   1700  CB  ALA A 114       1.974  -8.945  -2.718  1.00 39.97           C  
ATOM   1701  HB1 ALA A 114       2.408  -9.791  -2.186  1.00 39.97           H  
ATOM   1702  HB2 ALA A 114       1.302  -8.405  -2.051  1.00 39.97           H  
ATOM   1703  HB3 ALA A 114       2.778  -8.278  -3.028  1.00 39.97           H  
ATOM   1704  O   ALA A 114       2.476  -9.607  -5.978  1.00 39.97           O  
ATOM   1705  N   GLU A 115       2.403 -11.461  -4.717  1.00 43.33           N  
ATOM   1706  H   GLU A 115       2.141 -11.854  -3.824  1.00 43.33           H  
ATOM   1707  CA  GLU A 115       3.147 -12.326  -5.645  1.00 43.33           C  
ATOM   1708  HA  GLU A 115       4.107 -11.865  -5.879  1.00 43.33           H  
ATOM   1709  C   GLU A 115       2.402 -12.542  -6.976  1.00 43.33           C  
ATOM   1710  CB  GLU A 115       3.405 -13.697  -4.995  1.00 43.33           C  
ATOM   1711  HB2 GLU A 115       3.728 -14.388  -5.774  1.00 43.33           H  
ATOM   1712  HB3 GLU A 115       2.468 -14.071  -4.583  1.00 43.33           H  
ATOM   1713  O   GLU A 115       3.034 -12.622  -8.028  1.00 43.33           O  
ATOM   1714  CG  GLU A 115       4.486 -13.696  -3.900  1.00 43.33           C  
ATOM   1715  HG2 GLU A 115       4.224 -12.976  -3.125  1.00 43.33           H  
ATOM   1716  HG3 GLU A 115       5.424 -13.371  -4.350  1.00 43.33           H  
ATOM   1717  CD  GLU A 115       4.692 -15.084  -3.256  1.00 43.33           C  
ATOM   1718  OE1 GLU A 115       5.670 -15.238  -2.488  1.00 43.33           O  
ATOM   1719  OE2 GLU A 115       3.890 -16.014  -3.527  1.00 43.33           O  
ATOM   1720  N   GLU A 116       1.064 -12.618  -6.974  1.00 43.81           N  
ATOM   1721  H   GLU A 116       0.589 -12.642  -6.082  1.00 43.81           H  
ATOM   1722  CA  GLU A 116       0.264 -12.732  -8.204  1.00 43.81           C  
ATOM   1723  HA  GLU A 116       0.708 -13.512  -8.822  1.00 43.81           H  
ATOM   1724  C   GLU A 116       0.304 -11.435  -9.026  1.00 43.81           C  
ATOM   1725  CB  GLU A 116      -1.179 -13.161  -7.867  1.00 43.81           C  
ATOM   1726  HB2 GLU A 116      -1.685 -12.355  -7.336  1.00 43.81           H  
ATOM   1727  HB3 GLU A 116      -1.131 -14.032  -7.214  1.00 43.81           H  
ATOM   1728  O   GLU A 116       0.445 -11.486 -10.249  1.00 43.81           O  
ATOM   1729  CG  GLU A 116      -1.990 -13.542  -9.122  1.00 43.81           C  
ATOM   1730  HG2 GLU A 116      -1.418 -14.278  -9.688  1.00 43.81           H  
ATOM   1731  HG3 GLU A 116      -2.105 -12.658  -9.749  1.00 43.81           H  
ATOM   1732  CD  GLU A 116      -3.390 -14.124  -8.831  1.00 43.81           C  
ATOM   1733  OE1 GLU A 116      -4.038 -14.577  -9.807  1.00 43.81           O  
ATOM   1734  OE2 GLU A 116      -3.826 -14.138  -7.658  1.00 43.81           O  
ATOM   1735  N   ILE A 117       0.258 -10.272  -8.369  1.00 42.91           N  
ATOM   1736  H   ILE A 117       0.142 -10.300  -7.366  1.00 42.91           H  
ATOM   1737  CA  ILE A 117       0.406  -8.961  -9.019  1.00 42.91           C  
ATOM   1738  HA  ILE A 117      -0.246  -8.931  -9.891  1.00 42.91           H  
ATOM   1739  C   ILE A 117       1.840  -8.770  -9.527  1.00 42.91           C  
ATOM   1740  CB  ILE A 117      -0.036  -7.832  -8.061  1.00 42.91           C  
ATOM   1741  HB  ILE A 117       0.507  -7.942  -7.122  1.00 42.91           H  
ATOM   1742  O   ILE A 117       2.028  -8.336 -10.664  1.00 42.91           O  
ATOM   1743  CG1 ILE A 117      -1.554  -7.940  -7.781  1.00 42.91           C  
ATOM   1744 HG12 ILE A 117      -1.823  -8.976  -7.572  1.00 42.91           H  
ATOM   1745 HG13 ILE A 117      -2.109  -7.634  -8.668  1.00 42.91           H  
ATOM   1746  CG2 ILE A 117       0.286  -6.444  -8.651  1.00 42.91           C  
ATOM   1747 HG21 ILE A 117      -0.189  -6.327  -9.625  1.00 42.91           H  
ATOM   1748 HG22 ILE A 117      -0.072  -5.654  -7.990  1.00 42.91           H  
ATOM   1749 HG23 ILE A 117       1.363  -6.311  -8.754  1.00 42.91           H  
ATOM   1750  CD1 ILE A 117      -2.020  -7.101  -6.586  1.00 42.91           C  
ATOM   1751 HD11 ILE A 117      -1.914  -6.037  -6.798  1.00 42.91           H  
ATOM   1752 HD12 ILE A 117      -1.438  -7.357  -5.702  1.00 42.91           H  
ATOM   1753 HD13 ILE A 117      -3.072  -7.309  -6.391  1.00 42.91           H  
ATOM   1754  N   GLU A 118       2.848  -9.166  -8.746  1.00 39.83           N  
ATOM   1755  H   GLU A 118       2.640  -9.470  -7.806  1.00 39.83           H  
ATOM   1756  CA  GLU A 118       4.248  -9.189  -9.176  1.00 39.83           C  
ATOM   1757  HA  GLU A 118       4.536  -8.182  -9.477  1.00 39.83           H  
ATOM   1758  C   GLU A 118       4.431 -10.125 -10.380  1.00 39.83           C  
ATOM   1759  CB  GLU A 118       5.151  -9.637  -8.014  1.00 39.83           C  
ATOM   1760  HB2 GLU A 118       4.873  -9.109  -7.102  1.00 39.83           H  
ATOM   1761  HB3 GLU A 118       5.022 -10.708  -7.856  1.00 39.83           H  
ATOM   1762  O   GLU A 118       5.079  -9.770 -11.363  1.00 39.83           O  
ATOM   1763  CG  GLU A 118       6.619  -9.323  -8.333  1.00 39.83           C  
ATOM   1764  HG2 GLU A 118       6.753  -8.241  -8.333  1.00 39.83           H  
ATOM   1765  HG3 GLU A 118       6.847  -9.675  -9.339  1.00 39.83           H  
ATOM   1766  CD  GLU A 118       7.639  -9.963  -7.386  1.00 39.83           C  
ATOM   1767  OE1 GLU A 118       8.841  -9.747  -7.677  1.00 39.83           O  
ATOM   1768  OE2 GLU A 118       7.261 -10.757  -6.504  1.00 39.83           O  
ATOM   1769  N   GLY A 119       3.803 -11.302 -10.350  1.00 40.88           N  
ATOM   1770  H   GLY A 119       3.333 -11.555  -9.493  1.00 40.88           H  
ATOM   1771  CA  GLY A 119       3.772 -12.258 -11.449  1.00 40.88           C  
ATOM   1772  HA2 GLY A 119       4.790 -12.560 -11.696  1.00 40.88           H  
ATOM   1773  HA3 GLY A 119       3.209 -13.134 -11.125  1.00 40.88           H  
ATOM   1774  C   GLY A 119       3.102 -11.692 -12.699  1.00 40.88           C  
ATOM   1775  O   GLY A 119       3.634 -11.862 -13.794  1.00 40.88           O  
ATOM   1776  N   LEU A 120       1.987 -10.971 -12.559  1.00 39.10           N  
ATOM   1777  H   LEU A 120       1.593 -10.894 -11.633  1.00 39.10           H  
ATOM   1778  CA  LEU A 120       1.287 -10.309 -13.663  1.00 39.10           C  
ATOM   1779  HA  LEU A 120       1.138 -11.039 -14.460  1.00 39.10           H  
ATOM   1780  C   LEU A 120       2.118  -9.167 -14.259  1.00 39.10           C  
ATOM   1781  CB  LEU A 120      -0.092  -9.817 -13.185  1.00 39.10           C  
ATOM   1782  HB2 LEU A 120       0.030  -9.333 -12.216  1.00 39.10           H  
ATOM   1783  HB3 LEU A 120      -0.465  -9.064 -13.880  1.00 39.10           H  
ATOM   1784  O   LEU A 120       2.263  -9.111 -15.482  1.00 39.10           O  
ATOM   1785  CG  LEU A 120      -1.143 -10.937 -13.070  1.00 39.10           C  
ATOM   1786  HG  LEU A 120      -0.721 -11.799 -12.553  1.00 39.10           H  
ATOM   1787  CD1 LEU A 120      -2.352 -10.434 -12.281  1.00 39.10           C  
ATOM   1788 HD11 LEU A 120      -2.800  -9.571 -12.775  1.00 39.10           H  
ATOM   1789 HD12 LEU A 120      -3.086 -11.233 -12.181  1.00 39.10           H  
ATOM   1790 HD13 LEU A 120      -2.030 -10.149 -11.280  1.00 39.10           H  
ATOM   1791  CD2 LEU A 120      -1.639 -11.393 -14.449  1.00 39.10           C  
ATOM   1792 HD21 LEU A 120      -2.403 -12.160 -14.318  1.00 39.10           H  
ATOM   1793 HD22 LEU A 120      -2.060 -10.548 -14.992  1.00 39.10           H  
ATOM   1794 HD23 LEU A 120      -0.816 -11.820 -15.021  1.00 39.10           H  
ATOM   1795  N   ALA A 121       2.733  -8.330 -13.421  1.00 36.77           N  
ATOM   1796  H   ALA A 121       2.565  -8.435 -12.431  1.00 36.77           H  
ATOM   1797  CA  ALA A 121       3.636  -7.260 -13.843  1.00 36.77           C  
ATOM   1798  HA  ALA A 121       3.116  -6.624 -14.559  1.00 36.77           H  
ATOM   1799  C   ALA A 121       4.892  -7.815 -14.542  1.00 36.77           C  
ATOM   1800  CB  ALA A 121       3.988  -6.415 -12.612  1.00 36.77           C  
ATOM   1801  HB1 ALA A 121       3.079  -6.008 -12.168  1.00 36.77           H  
ATOM   1802  HB2 ALA A 121       4.638  -5.590 -12.904  1.00 36.77           H  
ATOM   1803  HB3 ALA A 121       4.500  -7.025 -11.868  1.00 36.77           H  
ATOM   1804  O   ALA A 121       5.278  -7.332 -15.606  1.00 36.77           O  
ATOM   1805  N   ARG A 122       5.483  -8.895 -14.011  1.00 36.23           N  
ATOM   1806  H   ARG A 122       5.149  -9.206 -13.110  1.00 36.23           H  
ATOM   1807  CA  ARG A 122       6.618  -9.610 -14.621  1.00 36.23           C  
ATOM   1808  HA  ARG A 122       7.363  -8.880 -14.938  1.00 36.23           H  
ATOM   1809  C   ARG A 122       6.236 -10.391 -15.880  1.00 36.23           C  
ATOM   1810  CB  ARG A 122       7.250 -10.560 -13.590  1.00 36.23           C  
ATOM   1811  HB2 ARG A 122       7.927 -11.236 -14.114  1.00 36.23           H  
ATOM   1812  HB3 ARG A 122       6.467 -11.165 -13.132  1.00 36.23           H  
ATOM   1813  O   ARG A 122       7.090 -10.609 -16.737  1.00 36.23           O  
ATOM   1814  CG  ARG A 122       8.061  -9.839 -12.501  1.00 36.23           C  
ATOM   1815  HG2 ARG A 122       8.898  -9.316 -12.965  1.00 36.23           H  
ATOM   1816  HG3 ARG A 122       7.444  -9.110 -11.975  1.00 36.23           H  
ATOM   1817  CD  ARG A 122       8.595 -10.876 -11.506  1.00 36.23           C  
ATOM   1818  HD2 ARG A 122       9.136 -11.640 -12.065  1.00 36.23           H  
ATOM   1819  HD3 ARG A 122       7.748 -11.343 -11.005  1.00 36.23           H  
ATOM   1820  NE  ARG A 122       9.472 -10.274 -10.486  1.00 36.23           N  
ATOM   1821  HE  ARG A 122       9.110  -9.476  -9.984  1.00 36.23           H  
ATOM   1822  NH1 ARG A 122      10.974 -11.993 -10.225  1.00 36.23           N  
ATOM   1823 HH11 ARG A 122      11.677 -12.410  -9.630  1.00 36.23           H  
ATOM   1824 HH12 ARG A 122      10.396 -12.541 -10.846  1.00 36.23           H  
ATOM   1825  NH2 ARG A 122      11.130 -10.175  -8.949  1.00 36.23           N  
ATOM   1826 HH21 ARG A 122      11.862 -10.601  -8.398  1.00 36.23           H  
ATOM   1827 HH22 ARG A 122      10.488  -9.611  -8.410  1.00 36.23           H  
ATOM   1828  CZ  ARG A 122      10.529 -10.810  -9.905  1.00 36.23           C  
ATOM   1829  N   SER A 123       4.978 -10.823 -16.014  1.00 36.09           N  
ATOM   1830  H   SER A 123       4.360 -10.698 -15.225  1.00 36.09           H  
ATOM   1831  CA  SER A 123       4.517 -11.647 -17.144  1.00 36.09           C  
ATOM   1832  HA  SER A 123       5.285 -12.400 -17.322  1.00 36.09           H  
ATOM   1833  C   SER A 123       4.374 -10.887 -18.461  1.00 36.09           C  
ATOM   1834  CB  SER A 123       3.232 -12.417 -16.823  1.00 36.09           C  
ATOM   1835  HB2 SER A 123       3.067 -13.156 -17.607  1.00 36.09           H  
ATOM   1836  HB3 SER A 123       3.347 -12.962 -15.886  1.00 36.09           H  
ATOM   1837  O   SER A 123       4.170 -11.527 -19.491  1.00 36.09           O  
ATOM   1838  OG  SER A 123       2.097 -11.577 -16.769  1.00 36.09           O  
ATOM   1839  HG  SER A 123       2.279 -10.801 -16.234  1.00 36.09           H  
ATOM   1840  N   ASN A 124       4.543  -9.558 -18.452  1.00 38.34           N  
ATOM   1841  H   ASN A 124       4.674  -9.116 -17.554  1.00 38.34           H  
ATOM   1842  CA  ASN A 124       4.835  -8.742 -19.633  1.00 38.34           C  
ATOM   1843  HA  ASN A 124       4.574  -7.726 -19.338  1.00 38.34           H  
ATOM   1844  C   ASN A 124       3.944  -9.050 -20.858  1.00 38.34           C  
ATOM   1845  CB  ASN A 124       6.362  -8.791 -19.900  1.00 38.34           C  
ATOM   1846  HB2 ASN A 124       6.576  -9.466 -20.728  1.00 38.34           H  
ATOM   1847  HB3 ASN A 124       6.876  -9.181 -19.021  1.00 38.34           H  
ATOM   1848  O   ASN A 124       4.385  -8.992 -22.011  1.00 38.34           O  
ATOM   1849  CG  ASN A 124       6.988  -7.434 -20.182  1.00 38.34           C  
ATOM   1850  ND2 ASN A 124       8.275  -7.394 -20.441  1.00 38.34           N  
ATOM   1851 HD21 ASN A 124       8.845  -8.224 -20.360  1.00 38.34           H  
ATOM   1852 HD22 ASN A 124       8.680  -6.472 -20.517  1.00 38.34           H  
ATOM   1853  OD1 ASN A 124       6.351  -6.399 -20.156  1.00 38.34           O  
ATOM   1854  N   SER A 125       2.670  -9.405 -20.633  1.00 31.78           N  
ATOM   1855  H   SER A 125       2.363  -9.533 -19.679  1.00 31.78           H  
ATOM   1856  CA  SER A 125       1.706  -9.524 -21.718  1.00 31.78           C  
ATOM   1857  HA  SER A 125       2.210  -9.972 -22.575  1.00 31.78           H  
ATOM   1858  C   SER A 125       1.289  -8.110 -22.089  1.00 31.78           C  
ATOM   1859  CB  SER A 125       0.535 -10.454 -21.382  1.00 31.78           C  
ATOM   1860  HB2 SER A 125       0.920 -11.377 -20.949  1.00 31.78           H  
ATOM   1861  HB3 SER A 125       0.010 -10.698 -22.305  1.00 31.78           H  
ATOM   1862  O   SER A 125       0.476  -7.483 -21.410  1.00 31.78           O  
ATOM   1863  OG  SER A 125      -0.387  -9.867 -20.490  1.00 31.78           O  
ATOM   1864  HG  SER A 125      -0.280  -8.914 -20.545  1.00 31.78           H  
ATOM   1865  N   THR A 126       1.898  -7.599 -23.148  1.00 31.67           N  
ATOM   1866  H   THR A 126       2.616  -8.162 -23.581  1.00 31.67           H  
ATOM   1867  CA  THR A 126       1.569  -6.338 -23.805  1.00 31.67           C  
ATOM   1868  HA  THR A 126       1.795  -5.512 -23.131  1.00 31.67           H  
ATOM   1869  C   THR A 126       0.076  -6.292 -24.126  1.00 31.67           C  
ATOM   1870  CB  THR A 126       2.411  -6.182 -25.089  1.00 31.67           C  
ATOM   1871  HB  THR A 126       1.881  -5.549 -25.802  1.00 31.67           H  
ATOM   1872  O   THR A 126      -0.374  -6.717 -25.192  1.00 31.67           O  
ATOM   1873  CG2 THR A 126       3.765  -5.545 -24.800  1.00 31.67           C  
ATOM   1874 HG21 THR A 126       4.347  -5.469 -25.718  1.00 31.67           H  
ATOM   1875 HG22 THR A 126       4.313  -6.134 -24.064  1.00 31.67           H  
ATOM   1876 HG23 THR A 126       3.618  -4.542 -24.401  1.00 31.67           H  
ATOM   1877  OG1 THR A 126       2.703  -7.430 -25.687  1.00 31.67           O  
ATOM   1878  HG1 THR A 126       3.635  -7.594 -25.526  1.00 31.67           H  
ATOM   1879  N   VAL A 127      -0.726  -5.751 -23.207  1.00 28.84           N  
ATOM   1880  H   VAL A 127      -0.346  -5.564 -22.290  1.00 28.84           H  
ATOM   1881  CA  VAL A 127      -2.082  -5.310 -23.521  1.00 28.84           C  
ATOM   1882  HA  VAL A 127      -2.578  -6.088 -24.101  1.00 28.84           H  
ATOM   1883  C   VAL A 127      -1.909  -4.084 -24.406  1.00 28.84           C  
ATOM   1884  CB  VAL A 127      -2.942  -5.055 -22.268  1.00 28.84           C  
ATOM   1885  HB  VAL A 127      -2.502  -4.255 -21.672  1.00 28.84           H  
ATOM   1886  O   VAL A 127      -1.797  -2.955 -23.940  1.00 28.84           O  
ATOM   1887  CG1 VAL A 127      -4.372  -4.664 -22.671  1.00 28.84           C  
ATOM   1888 HG11 VAL A 127      -4.358  -3.744 -23.256  1.00 28.84           H  
ATOM   1889 HG12 VAL A 127      -4.965  -4.487 -21.774  1.00 28.84           H  
ATOM   1890 HG13 VAL A 127      -4.831  -5.460 -23.257  1.00 28.84           H  
ATOM   1891  CG2 VAL A 127      -3.043  -6.318 -21.402  1.00 28.84           C  
ATOM   1892 HG21 VAL A 127      -3.687  -6.130 -20.544  1.00 28.84           H  
ATOM   1893 HG22 VAL A 127      -2.058  -6.593 -21.024  1.00 28.84           H  
ATOM   1894 HG23 VAL A 127      -3.444  -7.150 -21.982  1.00 28.84           H  
ATOM   1895  N   SER A 128      -1.807  -4.340 -25.710  1.00 26.57           N  
ATOM   1896  H   SER A 128      -1.747  -5.313 -25.973  1.00 26.57           H  
ATOM   1897  CA  SER A 128      -1.779  -3.326 -26.758  1.00 26.57           C  
ATOM   1898  HA  SER A 128      -0.991  -2.603 -26.547  1.00 26.57           H  
ATOM   1899  C   SER A 128      -3.117  -2.591 -26.768  1.00 26.57           C  
ATOM   1900  CB  SER A 128      -1.501  -3.962 -28.126  1.00 26.57           C  
ATOM   1901  HB2 SER A 128      -1.714  -3.232 -28.907  1.00 26.57           H  
ATOM   1902  HB3 SER A 128      -2.150  -4.826 -28.273  1.00 26.57           H  
ATOM   1903  O   SER A 128      -4.027  -2.922 -27.527  1.00 26.57           O  
ATOM   1904  OG  SER A 128      -0.147  -4.343 -28.245  1.00 26.57           O  
ATOM   1905  HG  SER A 128       0.069  -4.963 -27.545  1.00 26.57           H  
ATOM   1906  N   VAL A 129      -3.251  -1.585 -25.908  1.00 27.39           N  
ATOM   1907  H   VAL A 129      -2.531  -1.465 -25.210  1.00 27.39           H  
ATOM   1908  CA  VAL A 129      -4.242  -0.529 -26.078  1.00 27.39           C  
ATOM   1909  HA  VAL A 129      -5.172  -0.969 -26.437  1.00 27.39           H  
ATOM   1910  C   VAL A 129      -3.679   0.391 -27.153  1.00 27.39           C  
ATOM   1911  CB  VAL A 129      -4.553   0.206 -24.762  1.00 27.39           C  
ATOM   1912  HB  VAL A 129      -3.677   0.762 -24.428  1.00 27.39           H  
ATOM   1913  O   VAL A 129      -2.702   1.105 -26.942  1.00 27.39           O  
ATOM   1914  CG1 VAL A 129      -5.719   1.181 -24.981  1.00 27.39           C  
ATOM   1915 HG11 VAL A 129      -5.940   1.698 -24.047  1.00 27.39           H  
ATOM   1916 HG12 VAL A 129      -6.604   0.641 -25.316  1.00 27.39           H  
ATOM   1917 HG13 VAL A 129      -5.443   1.928 -25.725  1.00 27.39           H  
ATOM   1918  CG2 VAL A 129      -4.961  -0.780 -23.659  1.00 27.39           C  
ATOM   1919 HG21 VAL A 129      -4.106  -1.400 -23.389  1.00 27.39           H  
ATOM   1920 HG22 VAL A 129      -5.780  -1.414 -23.997  1.00 27.39           H  
ATOM   1921 HG23 VAL A 129      -5.262  -0.233 -22.766  1.00 27.39           H  
ATOM   1922  N   SER A 130      -4.258   0.297 -28.347  1.00 28.69           N  
ATOM   1923  H   SER A 130      -5.036  -0.342 -28.432  1.00 28.69           H  
ATOM   1924  CA  SER A 130      -3.903   1.069 -29.536  1.00 28.69           C  
ATOM   1925  HA  SER A 130      -3.014   0.633 -29.993  1.00 28.69           H  
ATOM   1926  C   SER A 130      -3.622   2.542 -29.208  1.00 28.69           C  
ATOM   1927  CB  SER A 130      -5.072   0.965 -30.528  1.00 28.69           C  
ATOM   1928  HB2 SER A 130      -5.126  -0.054 -30.912  1.00 28.69           H  
ATOM   1929  HB3 SER A 130      -4.907   1.647 -31.362  1.00 28.69           H  
ATOM   1930  O   SER A 130      -4.555   3.295 -28.932  1.00 28.69           O  
ATOM   1931  OG  SER A 130      -6.294   1.279 -29.883  1.00 28.69           O  
ATOM   1932  HG  SER A 130      -6.149   2.109 -29.422  1.00 28.69           H  
ATOM   1933  N   GLY A 131      -2.350   2.949 -29.273  1.00 30.22           N  
ATOM   1934  H   GLY A 131      -1.627   2.249 -29.367  1.00 30.22           H  
ATOM   1935  CA  GLY A 131      -1.943   4.359 -29.257  1.00 30.22           C  
ATOM   1936  HA2 GLY A 131      -2.817   4.994 -29.402  1.00 30.22           H  
ATOM   1937  HA3 GLY A 131      -1.278   4.527 -30.103  1.00 30.22           H  
ATOM   1938  C   GLY A 131      -1.215   4.875 -28.012  1.00 30.22           C  
ATOM   1939  O   GLY A 131      -0.950   6.073 -27.970  1.00 30.22           O  
ATOM   1940  N   MET A 132      -0.859   4.035 -27.033  1.00 27.51           N  
ATOM   1941  H   MET A 132      -1.126   3.062 -27.085  1.00 27.51           H  
ATOM   1942  CA  MET A 132       0.031   4.435 -25.930  1.00 27.51           C  
ATOM   1943  HA  MET A 132       0.323   5.477 -26.058  1.00 27.51           H  
ATOM   1944  C   MET A 132       1.326   3.620 -25.958  1.00 27.51           C  
ATOM   1945  CB  MET A 132      -0.683   4.345 -24.573  1.00 27.51           C  
ATOM   1946  HB2 MET A 132       0.047   4.530 -23.786  1.00 27.51           H  
ATOM   1947  HB3 MET A 132      -1.099   3.347 -24.431  1.00 27.51           H  
ATOM   1948  O   MET A 132       1.293   2.393 -25.913  1.00 27.51           O  
ATOM   1949  CG  MET A 132      -1.796   5.394 -24.462  1.00 27.51           C  
ATOM   1950  HG2 MET A 132      -1.411   6.355 -24.804  1.00 27.51           H  
ATOM   1951  HG3 MET A 132      -2.612   5.106 -25.125  1.00 27.51           H  
ATOM   1952  SD  MET A 132      -2.434   5.621 -22.778  1.00 27.51           S  
ATOM   1953  CE  MET A 132      -4.208   5.418 -23.082  1.00 27.51           C  
ATOM   1954  HE1 MET A 132      -4.396   4.424 -23.488  1.00 27.51           H  
ATOM   1955  HE2 MET A 132      -4.547   6.174 -23.791  1.00 27.51           H  
ATOM   1956  HE3 MET A 132      -4.750   5.533 -22.143  1.00 27.51           H  
ATOM   1957  N   ASP A 133       2.457   4.316 -26.074  1.00 31.15           N  
ATOM   1958  H   ASP A 133       2.412   5.324 -26.105  1.00 31.15           H  
ATOM   1959  CA  ASP A 133       3.796   3.736 -25.978  1.00 31.15           C  
ATOM   1960  HA  ASP A 133       3.821   2.800 -26.537  1.00 31.15           H  
ATOM   1961  C   ASP A 133       4.085   3.439 -24.500  1.00 31.15           C  
ATOM   1962  CB  ASP A 133       4.810   4.707 -26.620  1.00 31.15           C  
ATOM   1963  HB2 ASP A 133       4.983   5.553 -25.955  1.00 31.15           H  
ATOM   1964  HB3 ASP A 133       4.372   5.098 -27.538  1.00 31.15           H  
ATOM   1965  O   ASP A 133       4.276   4.351 -23.692  1.00 31.15           O  
ATOM   1966  CG  ASP A 133       6.152   4.065 -26.994  1.00 31.15           C  
ATOM   1967  OD1 ASP A 133       6.324   2.857 -26.720  1.00 31.15           O  
ATOM   1968  OD2 ASP A 133       6.958   4.781 -27.629  1.00 31.15           O  
ATOM   1969  N   TYR A 134       4.013   2.162 -24.130  1.00 32.14           N  
ATOM   1970  H   TYR A 134       3.828   1.478 -24.849  1.00 32.14           H  
ATOM   1971  CA  TYR A 134       4.446   1.668 -22.827  1.00 32.14           C  
ATOM   1972  HA  TYR A 134       4.333   2.452 -22.077  1.00 32.14           H  
ATOM   1973  C   TYR A 134       5.936   1.340 -22.933  1.00 32.14           C  
ATOM   1974  CB  TYR A 134       3.599   0.462 -22.383  1.00 32.14           C  
ATOM   1975  HB2 TYR A 134       3.673  -0.321 -23.139  1.00 32.14           H  
ATOM   1976  HB3 TYR A 134       4.031   0.061 -21.466  1.00 32.14           H  
ATOM   1977  O   TYR A 134       6.321   0.173 -22.997  1.00 32.14           O  
ATOM   1978  CG  TYR A 134       2.131   0.753 -22.124  1.00 32.14           C  
ATOM   1979  CD1 TYR A 134       1.704   1.164 -20.846  1.00 32.14           C  
ATOM   1980  HD1 TYR A 134       2.429   1.285 -20.054  1.00 32.14           H  
ATOM   1981  CD2 TYR A 134       1.188   0.580 -23.155  1.00 32.14           C  
ATOM   1982  HD2 TYR A 134       1.516   0.280 -24.138  1.00 32.14           H  
ATOM   1983  CE1 TYR A 134       0.337   1.399 -20.597  1.00 32.14           C  
ATOM   1984  HE1 TYR A 134       0.019   1.702 -19.610  1.00 32.14           H  
ATOM   1985  CE2 TYR A 134      -0.179   0.814 -22.913  1.00 32.14           C  
ATOM   1986  HE2 TYR A 134      -0.903   0.687 -23.704  1.00 32.14           H  
ATOM   1987  OH  TYR A 134      -1.927   1.444 -21.398  1.00 32.14           O  
ATOM   1988  HH  TYR A 134      -2.069   1.675 -20.477  1.00 32.14           H  
ATOM   1989  CZ  TYR A 134      -0.607   1.221 -21.633  1.00 32.14           C  
ATOM   1990  N   SER A 135       6.782   2.371 -22.997  1.00 30.41           N  
ATOM   1991  H   SER A 135       6.412   3.310 -23.019  1.00 30.41           H  
ATOM   1992  CA  SER A 135       8.200   2.200 -22.683  1.00 30.41           C  
ATOM   1993  HA  SER A 135       8.641   1.490 -23.383  1.00 30.41           H  
ATOM   1994  C   SER A 135       8.284   1.634 -21.265  1.00 30.41           C  
ATOM   1995  CB  SER A 135       8.944   3.535 -22.800  1.00 30.41           C  
ATOM   1996  HB2 SER A 135       9.967   3.412 -22.443  1.00 30.41           H  
ATOM   1997  HB3 SER A 135       8.970   3.839 -23.847  1.00 30.41           H  
ATOM   1998  O   SER A 135       7.688   2.227 -20.364  1.00 30.41           O  
ATOM   1999  OG  SER A 135       8.294   4.540 -22.045  1.00 30.41           O  
ATOM   2000  HG  SER A 135       8.100   4.157 -21.186  1.00 30.41           H  
ATOM   2001  N   GLU A 136       8.932   0.473 -21.121  1.00 35.36           N  
ATOM   2002  H   GLU A 136       9.359   0.073 -21.945  1.00 35.36           H  
ATOM   2003  CA  GLU A 136       9.019  -0.346 -19.903  1.00 35.36           C  
ATOM   2004  HA  GLU A 136       8.217  -1.083 -19.925  1.00 35.36           H  
ATOM   2005  C   GLU A 136       8.926   0.489 -18.618  1.00 35.36           C  
ATOM   2006  CB  GLU A 136      10.362  -1.102 -19.878  1.00 35.36           C  
ATOM   2007  HB2 GLU A 136      10.535  -1.473 -18.868  1.00 35.36           H  
ATOM   2008  HB3 GLU A 136      11.167  -0.410 -20.127  1.00 35.36           H  
ATOM   2009  O   GLU A 136       9.787   1.350 -18.401  1.00 35.36           O  
ATOM   2010  CG  GLU A 136      10.404  -2.310 -20.822  1.00 35.36           C  
ATOM   2011  HG2 GLU A 136      10.168  -1.977 -21.832  1.00 35.36           H  
ATOM   2012  HG3 GLU A 136       9.637  -3.022 -20.518  1.00 35.36           H  
ATOM   2013  CD  GLU A 136      11.787  -2.985 -20.829  1.00 35.36           C  
ATOM   2014  OE1 GLU A 136      11.850  -4.206 -20.551  1.00 35.36           O  
ATOM   2015  OE2 GLU A 136      12.767  -2.293 -21.189  1.00 35.36           O  
ATOM   2016  N   PRO A 137       7.929   0.252 -17.742  1.00 36.08           N  
ATOM   2017  CA  PRO A 137       8.046   0.738 -16.384  1.00 36.08           C  
ATOM   2018  HA  PRO A 137       8.171   1.821 -16.371  1.00 36.08           H  
ATOM   2019  C   PRO A 137       9.286   0.065 -15.798  1.00 36.08           C  
ATOM   2020  CB  PRO A 137       6.742   0.364 -15.676  1.00 36.08           C  
ATOM   2021  HB2 PRO A 137       6.898   0.137 -14.622  1.00 36.08           H  
ATOM   2022  HB3 PRO A 137       6.028   1.179 -15.787  1.00 36.08           H  
ATOM   2023  O   PRO A 137       9.349  -1.158 -15.672  1.00 36.08           O  
ATOM   2024  CG  PRO A 137       6.245  -0.854 -16.454  1.00 36.08           C  
ATOM   2025  HG2 PRO A 137       6.676  -1.758 -16.025  1.00 36.08           H  
ATOM   2026  HG3 PRO A 137       5.157  -0.917 -16.451  1.00 36.08           H  
ATOM   2027  CD  PRO A 137       6.795  -0.653 -17.868  1.00 36.08           C  
ATOM   2028  HD2 PRO A 137       6.037  -0.193 -18.502  1.00 36.08           H  
ATOM   2029  HD3 PRO A 137       7.094  -1.621 -18.272  1.00 36.08           H  
ATOM   2030  N   SER A 138      10.299   0.873 -15.499  1.00 34.70           N  
ATOM   2031  H   SER A 138      10.200   1.851 -15.732  1.00 34.70           H  
ATOM   2032  CA  SER A 138      11.402   0.485 -14.634  1.00 34.70           C  
ATOM   2033  HA  SER A 138      12.035  -0.245 -15.139  1.00 34.70           H  
ATOM   2034  C   SER A 138      10.788  -0.146 -13.383  1.00 34.70           C  
ATOM   2035  CB  SER A 138      12.220   1.749 -14.336  1.00 34.70           C  
ATOM   2036  HB2 SER A 138      11.558   2.615 -14.357  1.00 34.70           H  
ATOM   2037  HB3 SER A 138      12.977   1.881 -15.109  1.00 34.70           H  
ATOM   2038  O   SER A 138      10.140   0.519 -12.577  1.00 34.70           O  
ATOM   2039  OG  SER A 138      12.826   1.731 -13.072  1.00 34.70           O  
ATOM   2040  HG  SER A 138      12.501   2.505 -12.606  1.00 34.70           H  
ATOM   2041  N   SER A 139      10.944  -1.461 -13.230  1.00 37.31           N  
ATOM   2042  H   SER A 139      11.392  -1.988 -13.965  1.00 37.31           H  
ATOM   2043  CA  SER A 139      10.439  -2.202 -12.069  1.00 37.31           C  
ATOM   2044  HA  SER A 139       9.375  -1.990 -11.959  1.00 37.31           H  
ATOM   2045  C   SER A 139      11.118  -1.779 -10.760  1.00 37.31           C  
ATOM   2046  CB  SER A 139      10.606  -3.704 -12.314  1.00 37.31           C  
ATOM   2047  HB2 SER A 139      10.008  -3.988 -13.180  1.00 37.31           H  
ATOM   2048  HB3 SER A 139      10.249  -4.261 -11.448  1.00 37.31           H  
ATOM   2049  O   SER A 139      10.778  -2.301  -9.708  1.00 37.31           O  
ATOM   2050  OG  SER A 139      11.965  -4.022 -12.566  1.00 37.31           O  
ATOM   2051  HG  SER A 139      12.424  -3.977 -11.724  1.00 37.31           H  
ATOM   2052  N   ALA A 140      12.086  -0.860 -10.822  1.00 33.01           N  
ATOM   2053  H   ALA A 140      12.267  -0.419 -11.712  1.00 33.01           H  
ATOM   2054  CA  ALA A 140      12.766  -0.284  -9.672  1.00 33.01           C  
ATOM   2055  HA  ALA A 140      12.910  -1.062  -8.922  1.00 33.01           H  
ATOM   2056  C   ALA A 140      11.968   0.846  -8.990  1.00 33.01           C  
ATOM   2057  CB  ALA A 140      14.145   0.196 -10.143  1.00 33.01           C  
ATOM   2058  HB1 ALA A 140      14.682  -0.618 -10.631  1.00 33.01           H  
ATOM   2059  HB2 ALA A 140      14.718   0.538  -9.281  1.00 33.01           H  
ATOM   2060  HB3 ALA A 140      14.032   1.031 -10.835  1.00 33.01           H  
ATOM   2061  O   ALA A 140      12.353   1.270  -7.905  1.00 33.01           O  
ATOM   2062  N   ASP A 141      10.869   1.316  -9.594  1.00 36.25           N  
ATOM   2063  H   ASP A 141      10.640   0.965 -10.513  1.00 36.25           H  
ATOM   2064  CA  ASP A 141      10.148   2.515  -9.137  1.00 36.25           C  
ATOM   2065  HA  ASP A 141      10.717   2.991  -8.338  1.00 36.25           H  
ATOM   2066  C   ASP A 141       8.759   2.231  -8.547  1.00 36.25           C  
ATOM   2067  CB  ASP A 141      10.077   3.526 -10.289  1.00 36.25           C  
ATOM   2068  HB2 ASP A 141       9.526   4.409  -9.965  1.00 36.25           H  
ATOM   2069  HB3 ASP A 141       9.539   3.079 -11.126  1.00 36.25           H  
ATOM   2070  O   ASP A 141       8.021   3.156  -8.205  1.00 36.25           O  
ATOM   2071  CG  ASP A 141      11.468   3.974 -10.739  1.00 36.25           C  
ATOM   2072  OD1 ASP A 141      12.254   4.425  -9.880  1.00 36.25           O  
ATOM   2073  OD2 ASP A 141      11.757   3.854 -11.954  1.00 36.25           O  
ATOM   2074  N   ILE A 142       8.375   0.959  -8.419  1.00 34.30           N  
ATOM   2075  H   ILE A 142       9.047   0.233  -8.623  1.00 34.30           H  
ATOM   2076  CA  ILE A 142       7.086   0.592  -7.833  1.00 34.30           C  
ATOM   2077  HA  ILE A 142       6.392   1.417  -7.995  1.00 34.30           H  
ATOM   2078  C   ILE A 142       7.279   0.439  -6.322  1.00 34.30           C  
ATOM   2079  CB  ILE A 142       6.458  -0.644  -8.516  1.00 34.30           C  
ATOM   2080  HB  ILE A 142       7.010  -1.533  -8.213  1.00 34.30           H  
ATOM   2081  O   ILE A 142       8.112  -0.339  -5.864  1.00 34.30           O  
ATOM   2082  CG1 ILE A 142       6.509  -0.528 -10.061  1.00 34.30           C  
ATOM   2083 HG12 ILE A 142       6.006   0.386 -10.374  1.00 34.30           H  
ATOM   2084 HG13 ILE A 142       7.550  -0.464 -10.380  1.00 34.30           H  
ATOM   2085  CG2 ILE A 142       4.993  -0.767  -8.055  1.00 34.30           C  
ATOM   2086 HG21 ILE A 142       4.921  -0.670  -6.972  1.00 34.30           H  
ATOM   2087 HG22 ILE A 142       4.590  -1.737  -8.344  1.00 34.30           H  
ATOM   2088 HG23 ILE A 142       4.391   0.021  -8.507  1.00 34.30           H  
ATOM   2089  CD1 ILE A 142       5.893  -1.715 -10.812  1.00 34.30           C  
ATOM   2090 HD11 ILE A 142       6.093  -1.608 -11.878  1.00 34.30           H  
ATOM   2091 HD12 ILE A 142       4.814  -1.744 -10.663  1.00 34.30           H  
ATOM   2092 HD13 ILE A 142       6.337  -2.647 -10.460  1.00 34.30           H  
ATOM   2093  N   GLN A 143       6.510   1.190  -5.538  1.00 40.49           N  
ATOM   2094  H   GLN A 143       5.876   1.846  -5.971  1.00 40.49           H  
ATOM   2095  CA  GLN A 143       6.459   1.071  -4.084  1.00 40.49           C  
ATOM   2096  HA  GLN A 143       7.086   0.243  -3.752  1.00 40.49           H  
ATOM   2097  C   GLN A 143       5.023   0.762  -3.664  1.00 40.49           C  
ATOM   2098  CB  GLN A 143       6.980   2.355  -3.426  1.00 40.49           C  
ATOM   2099  HB2 GLN A 143       6.420   3.212  -3.802  1.00 40.49           H  
ATOM   2100  HB3 GLN A 143       6.801   2.265  -2.355  1.00 40.49           H  
ATOM   2101  O   GLN A 143       4.080   1.411  -4.122  1.00 40.49           O  
ATOM   2102  CG  GLN A 143       8.484   2.579  -3.651  1.00 40.49           C  
ATOM   2103  HG2 GLN A 143       9.032   1.716  -3.273  1.00 40.49           H  
ATOM   2104  HG3 GLN A 143       8.682   2.665  -4.720  1.00 40.49           H  
ATOM   2105  CD  GLN A 143       9.023   3.834  -2.967  1.00 40.49           C  
ATOM   2106  NE2 GLN A 143      10.313   4.077  -3.046  1.00 40.49           N  
ATOM   2107 HE21 GLN A 143      10.621   4.941  -2.623  1.00 40.49           H  
ATOM   2108 HE22 GLN A 143      10.906   3.482  -3.607  1.00 40.49           H  
ATOM   2109  OE1 GLN A 143       8.323   4.624  -2.356  1.00 40.49           O  
ATOM   2110  N   GLN A 144       4.841  -0.235  -2.800  1.00 41.66           N  
ATOM   2111  H   GLN A 144       5.649  -0.724  -2.442  1.00 41.66           H  
ATOM   2112  CA  GLN A 144       3.537  -0.563  -2.236  1.00 41.66           C  
ATOM   2113  HA  GLN A 144       2.763  -0.305  -2.958  1.00 41.66           H  
ATOM   2114  C   GLN A 144       3.314   0.273  -0.970  1.00 41.66           C  
ATOM   2115  CB  GLN A 144       3.451  -2.078  -1.994  1.00 41.66           C  
ATOM   2116  HB2 GLN A 144       3.644  -2.596  -2.934  1.00 41.66           H  
ATOM   2117  HB3 GLN A 144       4.223  -2.373  -1.284  1.00 41.66           H  
ATOM   2118  O   GLN A 144       4.019   0.106   0.022  1.00 41.66           O  
ATOM   2119  CG  GLN A 144       2.073  -2.508  -1.472  1.00 41.66           C  
ATOM   2120  HG2 GLN A 144       1.320  -2.238  -2.212  1.00 41.66           H  
ATOM   2121  HG3 GLN A 144       1.845  -1.979  -0.546  1.00 41.66           H  
ATOM   2122  CD  GLN A 144       1.974  -4.007  -1.193  1.00 41.66           C  
ATOM   2123  NE2 GLN A 144       0.784  -4.565  -1.182  1.00 41.66           N  
ATOM   2124 HE21 GLN A 144      -0.005  -4.040  -1.531  1.00 41.66           H  
ATOM   2125 HE22 GLN A 144       0.826  -5.574  -1.141  1.00 41.66           H  
ATOM   2126  OE1 GLN A 144       2.932  -4.721  -0.978  1.00 41.66           O  
ATOM   2127  N   LEU A 145       2.320   1.163  -0.991  1.00 42.42           N  
ATOM   2128  H   LEU A 145       1.806   1.295  -1.850  1.00 42.42           H  
ATOM   2129  CA  LEU A 145       1.895   1.919   0.188  1.00 42.42           C  
ATOM   2130  HA  LEU A 145       2.756   2.055   0.843  1.00 42.42           H  
ATOM   2131  C   LEU A 145       0.827   1.124   0.949  1.00 42.42           C  
ATOM   2132  CB  LEU A 145       1.397   3.309  -0.252  1.00 42.42           C  
ATOM   2133  HB2 LEU A 145       2.141   3.763  -0.907  1.00 42.42           H  
ATOM   2134  HB3 LEU A 145       0.483   3.178  -0.831  1.00 42.42           H  
ATOM   2135  O   LEU A 145      -0.275   0.902   0.445  1.00 42.42           O  
ATOM   2136  CG  LEU A 145       1.117   4.269   0.920  1.00 42.42           C  
ATOM   2137  HG  LEU A 145       0.482   3.778   1.657  1.00 42.42           H  
ATOM   2138  CD1 LEU A 145       2.411   4.725   1.597  1.00 42.42           C  
ATOM   2139 HD11 LEU A 145       2.876   3.892   2.124  1.00 42.42           H  
ATOM   2140 HD12 LEU A 145       3.104   5.111   0.850  1.00 42.42           H  
ATOM   2141 HD13 LEU A 145       2.204   5.521   2.313  1.00 42.42           H  
ATOM   2142  CD2 LEU A 145       0.383   5.512   0.412  1.00 42.42           C  
ATOM   2143 HD21 LEU A 145       1.000   6.043  -0.312  1.00 42.42           H  
ATOM   2144 HD22 LEU A 145       0.159   6.173   1.250  1.00 42.42           H  
ATOM   2145 HD23 LEU A 145      -0.555   5.218  -0.059  1.00 42.42           H  
ATOM   2146  N   VAL A 146       1.139   0.700   2.172  1.00 43.71           N  
ATOM   2147  H   VAL A 146       2.067   0.894   2.521  1.00 43.71           H  
ATOM   2148  CA  VAL A 146       0.207   0.002   3.063  1.00 43.71           C  
ATOM   2149  HA  VAL A 146      -0.716  -0.218   2.527  1.00 43.71           H  
ATOM   2150  C   VAL A 146      -0.126   0.919   4.228  1.00 43.71           C  
ATOM   2151  CB  VAL A 146       0.781  -1.340   3.555  1.00 43.71           C  
ATOM   2152  HB  VAL A 146       1.683  -1.150   4.136  1.00 43.71           H  
ATOM   2153  O   VAL A 146       0.681   1.108   5.131  1.00 43.71           O  
ATOM   2154  CG1 VAL A 146      -0.231  -2.084   4.440  1.00 43.71           C  
ATOM   2155 HG11 VAL A 146      -0.434  -1.505   5.341  1.00 43.71           H  
ATOM   2156 HG12 VAL A 146      -1.160  -2.251   3.894  1.00 43.71           H  
ATOM   2157 HG13 VAL A 146       0.192  -3.040   4.747  1.00 43.71           H  
ATOM   2158  CG2 VAL A 146       1.137  -2.262   2.381  1.00 43.71           C  
ATOM   2159 HG21 VAL A 146       0.266  -2.427   1.747  1.00 43.71           H  
ATOM   2160 HG22 VAL A 146       1.931  -1.807   1.789  1.00 43.71           H  
ATOM   2161 HG23 VAL A 146       1.511  -3.215   2.755  1.00 43.71           H  
ATOM   2162  N   CYS A 147      -1.333   1.479   4.226  1.00 44.45           N  
ATOM   2163  H   CYS A 147      -1.940   1.330   3.433  1.00 44.45           H  
ATOM   2164  CA  CYS A 147      -1.828   2.266   5.350  1.00 44.45           C  
ATOM   2165  HA  CYS A 147      -0.982   2.661   5.911  1.00 44.45           H  
ATOM   2166  C   CYS A 147      -2.639   1.394   6.315  1.00 44.45           C  
ATOM   2167  CB  CYS A 147      -2.603   3.480   4.840  1.00 44.45           C  
ATOM   2168  HB2 CYS A 147      -3.011   4.022   5.693  1.00 44.45           H  
ATOM   2169  HB3 CYS A 147      -3.439   3.128   4.237  1.00 44.45           H  
ATOM   2170  O   CYS A 147      -3.580   0.706   5.915  1.00 44.45           O  
ATOM   2171  SG  CYS A 147      -1.634   4.649   3.845  1.00 44.45           S  
ATOM   2172  N   GLY A 148      -2.293   1.451   7.597  1.00 40.92           N  
ATOM   2173  H   GLY A 148      -1.493   2.018   7.839  1.00 40.92           H  
ATOM   2174  CA  GLY A 148      -3.048   0.876   8.700  1.00 40.92           C  
ATOM   2175  HA2 GLY A 148      -4.001   0.483   8.346  1.00 40.92           H  
ATOM   2176  HA3 GLY A 148      -2.474   0.063   9.146  1.00 40.92           H  
ATOM   2177  C   GLY A 148      -3.299   1.937   9.763  1.00 40.92           C  
ATOM   2178  O   GLY A 148      -2.391   2.667  10.145  1.00 40.92           O  
ATOM   2179  N   CYS A 149      -4.527   2.027  10.268  1.00 39.75           N  
ATOM   2180  H   CYS A 149      -5.262   1.438   9.904  1.00 39.75           H  
ATOM   2181  CA  CYS A 149      -4.840   2.971  11.339  1.00 39.75           C  
ATOM   2182  HA  CYS A 149      -3.972   3.604  11.523  1.00 39.75           H  
ATOM   2183  C   CYS A 149      -5.098   2.242  12.644  1.00 39.75           C  
ATOM   2184  CB  CYS A 149      -5.982   3.894  10.922  1.00 39.75           C  
ATOM   2185  HB2 CYS A 149      -6.889   3.304  10.789  1.00 39.75           H  
ATOM   2186  HB3 CYS A 149      -6.151   4.631  11.707  1.00 39.75           H  
ATOM   2187  O   CYS A 149      -5.937   1.357  12.682  1.00 39.75           O  
ATOM   2188  SG  CYS A 149      -5.627   4.761   9.377  1.00 39.75           S  
ATOM   2189  N   ALA A 150      -4.414   2.609  13.722  1.00 36.26           N  
ATOM   2190  H   ALA A 150      -3.791   3.398  13.635  1.00 36.26           H  
ATOM   2191  CA  ALA A 150      -4.599   2.055  15.053  1.00 36.26           C  
ATOM   2192  HA  ALA A 150      -5.549   1.522  15.092  1.00 36.26           H  
ATOM   2193  C   ALA A 150      -4.646   3.187  16.088  1.00 36.26           C  
ATOM   2194  CB  ALA A 150      -3.475   1.051  15.337  1.00 36.26           C  
ATOM   2195  HB1 ALA A 150      -2.512   1.561  15.297  1.00 36.26           H  
ATOM   2196  HB2 ALA A 150      -3.606   0.614  16.327  1.00 36.26           H  
ATOM   2197  HB3 ALA A 150      -3.489   0.261  14.586  1.00 36.26           H  
ATOM   2198  O   ALA A 150      -3.834   4.098  16.063  1.00 36.26           O  
ATOM   2199  N   GLN A 151      -5.597   3.119  17.026  1.00 37.89           N  
ATOM   2200  H   GLN A 151      -6.254   2.353  16.978  1.00 37.89           H  
ATOM   2201  CA  GLN A 151      -5.695   4.054  18.164  1.00 37.89           C  
ATOM   2202  HA  GLN A 151      -6.625   3.819  18.681  1.00 37.89           H  
ATOM   2203  C   GLN A 151      -5.828   5.545  17.787  1.00 37.89           C  
ATOM   2204  CB  GLN A 151      -4.555   3.805  19.172  1.00 37.89           C  
ATOM   2205  HB2 GLN A 151      -4.708   4.448  20.039  1.00 37.89           H  
ATOM   2206  HB3 GLN A 151      -3.599   4.070  18.720  1.00 37.89           H  
ATOM   2207  O   GLN A 151      -5.423   6.415  18.549  1.00 37.89           O  
ATOM   2208  CG  GLN A 151      -4.501   2.353  19.663  1.00 37.89           C  
ATOM   2209  HG2 GLN A 151      -4.281   1.690  18.826  1.00 37.89           H  
ATOM   2210  HG3 GLN A 151      -5.471   2.080  20.078  1.00 37.89           H  
ATOM   2211  CD  GLN A 151      -3.437   2.121  20.730  1.00 37.89           C  
ATOM   2212  NE2 GLN A 151      -3.357   0.928  21.275  1.00 37.89           N  
ATOM   2213 HE21 GLN A 151      -3.948   0.172  20.959  1.00 37.89           H  
ATOM   2214 HE22 GLN A 151      -2.600   0.835  21.938  1.00 37.89           H  
ATOM   2215  OE1 GLN A 151      -2.666   2.971  21.125  1.00 37.89           O  
ATOM   2216  N   GLY A 152      -6.442   5.848  16.641  1.00 36.51           N  
ATOM   2217  H   GLY A 152      -6.702   5.099  16.015  1.00 36.51           H  
ATOM   2218  CA  GLY A 152      -6.575   7.228  16.158  1.00 36.51           C  
ATOM   2219  HA2 GLY A 152      -7.405   7.283  15.454  1.00 36.51           H  
ATOM   2220  HA3 GLY A 152      -6.786   7.895  16.994  1.00 36.51           H  
ATOM   2221  C   GLY A 152      -5.328   7.756  15.446  1.00 36.51           C  
ATOM   2222  O   GLY A 152      -5.334   8.895  14.994  1.00 36.51           O  
ATOM   2223  N   GLU A 153      -4.299   6.923  15.297  1.00 39.50           N  
ATOM   2224  H   GLU A 153      -4.317   6.015  15.737  1.00 39.50           H  
ATOM   2225  CA  GLU A 153      -3.132   7.191  14.470  1.00 39.50           C  
ATOM   2226  HA  GLU A 153      -3.103   8.245  14.195  1.00 39.50           H  
ATOM   2227  C   GLU A 153      -3.244   6.362  13.194  1.00 39.50           C  
ATOM   2228  CB  GLU A 153      -1.842   6.876  15.242  1.00 39.50           C  
ATOM   2229  HB2 GLU A 153      -1.843   5.828  15.539  1.00 39.50           H  
ATOM   2230  HB3 GLU A 153      -0.992   7.053  14.584  1.00 39.50           H  
ATOM   2231  O   GLU A 153      -3.565   5.175  13.233  1.00 39.50           O  
ATOM   2232  CG  GLU A 153      -1.708   7.772  16.486  1.00 39.50           C  
ATOM   2233  HG2 GLU A 153      -2.554   7.597  17.151  1.00 39.50           H  
ATOM   2234  HG3 GLU A 153      -1.747   8.813  16.164  1.00 39.50           H  
ATOM   2235  CD  GLU A 153      -0.417   7.540  17.285  1.00 39.50           C  
ATOM   2236  OE1 GLU A 153      -0.118   8.411  18.136  1.00 39.50           O  
ATOM   2237  OE2 GLU A 153       0.241   6.492  17.087  1.00 39.50           O  
ATOM   2238  N   CYS A 154      -3.008   6.985  12.050  1.00 41.63           N  
ATOM   2239  H   CYS A 154      -2.692   7.944  12.081  1.00 41.63           H  
ATOM   2240  CA  CYS A 154      -2.768   6.263  10.813  1.00 41.63           C  
ATOM   2241  HA  CYS A 154      -3.140   5.241  10.881  1.00 41.63           H  
ATOM   2242  C   CYS A 154      -1.263   6.170  10.625  1.00 41.63           C  
ATOM   2243  CB  CYS A 154      -3.523   6.935   9.669  1.00 41.63           C  
ATOM   2244  HB2 CYS A 154      -3.200   6.502   8.723  1.00 41.63           H  
ATOM   2245  HB3 CYS A 154      -3.278   7.997   9.651  1.00 41.63           H  
ATOM   2246  O   CYS A 154      -0.570   7.159  10.832  1.00 41.63           O  
ATOM   2247  SG  CYS A 154      -5.320   6.732   9.814  1.00 41.63           S  
ATOM   2248  N   ASN A 155      -0.778   4.992  10.253  1.00 42.89           N  
ATOM   2249  H   ASN A 155      -1.414   4.217  10.134  1.00 42.89           H  
ATOM   2250  CA  ASN A 155       0.592   4.759   9.826  1.00 42.89           C  
ATOM   2251  HA  ASN A 155       1.146   5.698   9.802  1.00 42.89           H  
ATOM   2252  C   ASN A 155       0.532   4.203   8.411  1.00 42.89           C  
ATOM   2253  CB  ASN A 155       1.294   3.798  10.799  1.00 42.89           C  
ATOM   2254  HB2 ASN A 155       0.670   2.918  10.955  1.00 42.89           H  
ATOM   2255  HB3 ASN A 155       2.239   3.470  10.365  1.00 42.89           H  
ATOM   2256  O   ASN A 155      -0.257   3.300   8.134  1.00 42.89           O  
ATOM   2257  CG  ASN A 155       1.609   4.462  12.126  1.00 42.89           C  
ATOM   2258  ND2 ASN A 155       1.492   3.752  13.223  1.00 42.89           N  
ATOM   2259 HD21 ASN A 155       1.224   2.780  13.173  1.00 42.89           H  
ATOM   2260 HD22 ASN A 155       1.652   4.262  14.080  1.00 42.89           H  
ATOM   2261  OD1 ASN A 155       1.969   5.621  12.206  1.00 42.89           O  
ATOM   2262  N   CYS A 156       1.338   4.756   7.517  1.00 44.17           N  
ATOM   2263  H   CYS A 156       2.012   5.444   7.819  1.00 44.17           H  
ATOM   2264  CA  CYS A 156       1.507   4.207   6.185  1.00 44.17           C  
ATOM   2265  HA  CYS A 156       0.877   3.327   6.056  1.00 44.17           H  
ATOM   2266  C   CYS A 156       2.946   3.743   6.046  1.00 44.17           C  
ATOM   2267  CB  CYS A 156       1.101   5.221   5.116  1.00 44.17           C  
ATOM   2268  HB2 CYS A 156       1.772   6.078   5.182  1.00 44.17           H  
ATOM   2269  HB3 CYS A 156       1.258   4.756   4.143  1.00 44.17           H  
ATOM   2270  O   CYS A 156       3.867   4.546   6.179  1.00 44.17           O  
ATOM   2271  SG  CYS A 156      -0.614   5.814   5.182  1.00 44.17           S  
ATOM   2272  N   ASP A 157       3.110   2.455   5.785  1.00 41.97           N  
ATOM   2273  H   ASP A 157       2.295   1.867   5.690  1.00 41.97           H  
ATOM   2274  CA  ASP A 157       4.398   1.838   5.529  1.00 41.97           C  
ATOM   2275  HA  ASP A 157       5.190   2.484   5.908  1.00 41.97           H  
ATOM   2276  C   ASP A 157       4.592   1.687   4.021  1.00 41.97           C  
ATOM   2277  CB  ASP A 157       4.504   0.504   6.278  1.00 41.97           C  
ATOM   2278  HB2 ASP A 157       5.411  -0.009   5.959  1.00 41.97           H  
ATOM   2279  HB3 ASP A 157       3.649  -0.120   6.016  1.00 41.97           H  
ATOM   2280  O   ASP A 157       3.670   1.327   3.282  1.00 41.97           O  
ATOM   2281  CG  ASP A 157       4.563   0.692   7.799  1.00 41.97           C  
ATOM   2282  OD1 ASP A 157       5.391   1.513   8.255  1.00 41.97           O  
ATOM   2283  OD2 ASP A 157       3.797  -0.004   8.505  1.00 41.97           O  
ATOM   2284  N   VAL A 158       5.804   1.987   3.564  1.00 41.64           N  
ATOM   2285  H   VAL A 158       6.513   2.244   4.236  1.00 41.64           H  
ATOM   2286  CA  VAL A 158       6.217   1.841   2.169  1.00 41.64           C  
ATOM   2287  HA  VAL A 158       5.339   1.772   1.527  1.00 41.64           H  
ATOM   2288  C   VAL A 158       7.015   0.549   2.046  1.00 41.64           C  
ATOM   2289  CB  VAL A 158       7.044   3.057   1.715  1.00 41.64           C  
ATOM   2290  HB  VAL A 158       7.944   3.135   2.324  1.00 41.64           H  
ATOM   2291  O   VAL A 158       8.074   0.414   2.658  1.00 41.64           O  
ATOM   2292  CG1 VAL A 158       7.448   2.922   0.250  1.00 41.64           C  
ATOM   2293 HG11 VAL A 158       8.078   3.769  -0.020  1.00 41.64           H  
ATOM   2294 HG12 VAL A 158       8.013   2.006   0.077  1.00 41.64           H  
ATOM   2295 HG13 VAL A 158       6.547   2.931  -0.363  1.00 41.64           H  
ATOM   2296  CG2 VAL A 158       6.252   4.367   1.841  1.00 41.64           C  
ATOM   2297 HG21 VAL A 158       6.858   5.200   1.484  1.00 41.64           H  
ATOM   2298 HG22 VAL A 158       5.341   4.307   1.246  1.00 41.64           H  
ATOM   2299 HG23 VAL A 158       5.990   4.553   2.883  1.00 41.64           H  
ATOM   2300  N   PHE A 159       6.526  -0.392   1.245  1.00 38.85           N  
ATOM   2301  H   PHE A 159       5.641  -0.225   0.787  1.00 38.85           H  
ATOM   2302  CA  PHE A 159       7.229  -1.631   0.932  1.00 38.85           C  
ATOM   2303  HA  PHE A 159       8.006  -1.789   1.680  1.00 38.85           H  
ATOM   2304  C   PHE A 159       7.866  -1.513  -0.459  1.00 38.85           C  
ATOM   2305  CB  PHE A 159       6.285  -2.832   1.050  1.00 38.85           C  
ATOM   2306  HB2 PHE A 159       6.792  -3.716   0.661  1.00 38.85           H  
ATOM   2307  HB3 PHE A 159       5.402  -2.662   0.434  1.00 38.85           H  
ATOM   2308  O   PHE A 159       7.142  -1.306  -1.439  1.00 38.85           O  
ATOM   2309  CG  PHE A 159       5.834  -3.108   2.469  1.00 38.85           C  
ATOM   2310  CD1 PHE A 159       6.525  -4.045   3.259  1.00 38.85           C  
ATOM   2311  HD1 PHE A 159       7.365  -4.583   2.843  1.00 38.85           H  
ATOM   2312  CD2 PHE A 159       4.744  -2.404   3.013  1.00 38.85           C  
ATOM   2313  HD2 PHE A 159       4.231  -1.660   2.421  1.00 38.85           H  
ATOM   2314  CE1 PHE A 159       6.127  -4.280   4.587  1.00 38.85           C  
ATOM   2315  HE1 PHE A 159       6.661  -4.996   5.193  1.00 38.85           H  
ATOM   2316  CE2 PHE A 159       4.349  -2.639   4.341  1.00 38.85           C  
ATOM   2317  HE2 PHE A 159       3.534  -2.077   4.774  1.00 38.85           H  
ATOM   2318  CZ  PHE A 159       5.038  -3.575   5.128  1.00 38.85           C  
ATOM   2319  HZ  PHE A 159       4.740  -3.736   6.154  1.00 38.85           H  
ATOM   2320  N   PRO A 160       9.203  -1.604  -0.574  1.00 35.04           N  
ATOM   2321  CA  PRO A 160       9.839  -1.776  -1.873  1.00 35.04           C  
ATOM   2322  HA  PRO A 160       9.492  -1.019  -2.576  1.00 35.04           H  
ATOM   2323  C   PRO A 160       9.505  -3.169  -2.427  1.00 35.04           C  
ATOM   2324  CB  PRO A 160      11.336  -1.590  -1.612  1.00 35.04           C  
ATOM   2325  HB2 PRO A 160      11.584  -0.529  -1.669  1.00 35.04           H  
ATOM   2326  HB3 PRO A 160      11.948  -2.161  -2.310  1.00 35.04           H  
ATOM   2327  O   PRO A 160       9.359  -4.115  -1.648  1.00 35.04           O  
ATOM   2328  CG  PRO A 160      11.510  -2.077  -0.173  1.00 35.04           C  
ATOM   2329  HG2 PRO A 160      11.632  -3.160  -0.171  1.00 35.04           H  
ATOM   2330  HG3 PRO A 160      12.358  -1.597   0.317  1.00 35.04           H  
ATOM   2331  CD  PRO A 160      10.186  -1.711   0.499  1.00 35.04           C  
ATOM   2332  HD2 PRO A 160      10.276  -0.749   1.004  1.00 35.04           H  
ATOM   2333  HD3 PRO A 160       9.919  -2.492   1.210  1.00 35.04           H  
ATOM   2334  N   PHE A 161       9.396  -3.287  -3.752  1.00 37.32           N  
ATOM   2335  H   PHE A 161       9.542  -2.468  -4.326  1.00 37.32           H  
ATOM   2336  CA  PHE A 161       9.511  -4.588  -4.421  1.00 37.32           C  
ATOM   2337  HA  PHE A 161       8.887  -5.316  -3.904  1.00 37.32           H  
ATOM   2338  C   PHE A 161      10.945  -5.131  -4.318  1.00 37.32           C  
ATOM   2339  CB  PHE A 161       9.034  -4.492  -5.881  1.00 37.32           C  
ATOM   2340  HB2 PHE A 161       9.480  -5.317  -6.437  1.00 37.32           H  
ATOM   2341  HB3 PHE A 161       9.407  -3.571  -6.328  1.00 37.32           H  
ATOM   2342  O   PHE A 161      11.898  -4.314  -4.310  1.00 37.32           O  
ATOM   2343  CG  PHE A 161       7.528  -4.580  -6.058  1.00 37.32           C  
ATOM   2344  CD1 PHE A 161       6.907  -5.830  -6.239  1.00 37.32           C  
ATOM   2345  HD1 PHE A 161       7.505  -6.729  -6.230  1.00 37.32           H  
ATOM   2346  CD2 PHE A 161       6.735  -3.423  -6.017  1.00 37.32           C  
ATOM   2347  HD2 PHE A 161       7.207  -2.473  -5.812  1.00 37.32           H  
ATOM   2348  CE1 PHE A 161       5.512  -5.912  -6.410  1.00 37.32           C  
ATOM   2349  HE1 PHE A 161       5.040  -6.876  -6.529  1.00 37.32           H  
ATOM   2350  CE2 PHE A 161       5.340  -3.503  -6.172  1.00 37.32           C  
ATOM   2351  HE2 PHE A 161       4.726  -2.621  -6.069  1.00 37.32           H  
ATOM   2352  CZ  PHE A 161       4.728  -4.747  -6.389  1.00 37.32           C  
ATOM   2353  HZ  PHE A 161       3.655  -4.814  -6.493  1.00 37.32           H  
ATOM   2354  OXT PHE A 161      11.064  -6.373  -4.261  1.00 37.32           O  
TER    2355      PHE A 161                                                       
END   
