# Supplementary material for: Novel Adomaviruses Associated with Blotchy Bass Syndrome in Black Basses (Micropterus spp.)
Source: bioRxiv. 2025 Jun 5:2025.06.01.657292. Preprint. [Version 2] doi: 10.1101/2025.06.01.657292 (PMC12478380; doi:10.1101/2025.06.01.657292)
Supplement: Supplement 15 [file media-15.zip › Bass PDB/Mna1_RepE1.pdb]

ATOM      1  N   MET A   1      18.053 -18.040  27.439  1.00 22.07           N  
ATOM      2  H   MET A   1      19.056 -17.960  27.531  1.00 22.07           H  
ATOM      3  H2  MET A   1      17.828 -19.005  27.242  1.00 22.07           H  
ATOM      4  H3  MET A   1      17.619 -17.768  28.309  1.00 22.07           H  
ATOM      5  CA  MET A   1      17.582 -17.171  26.338  1.00 22.07           C  
ATOM      6  HA  MET A   1      17.841 -16.141  26.585  1.00 22.07           H  
ATOM      7  C   MET A   1      16.063 -17.158  26.240  1.00 22.07           C  
ATOM      8  CB  MET A   1      18.273 -17.485  25.007  1.00 22.07           C  
ATOM      9  HB2 MET A   1      18.633 -18.514  24.996  1.00 22.07           H  
ATOM     10  HB3 MET A   1      17.573 -17.351  24.182  1.00 22.07           H  
ATOM     11  O   MET A   1      15.517 -16.073  26.366  1.00 22.07           O  
ATOM     12  CG  MET A   1      19.438 -16.511  24.809  1.00 22.07           C  
ATOM     13  HG2 MET A   1      19.028 -15.507  24.698  1.00 22.07           H  
ATOM     14  HG3 MET A   1      20.089 -16.525  25.683  1.00 22.07           H  
ATOM     15  SD  MET A   1      20.432 -16.892  23.354  1.00 22.07           S  
ATOM     16  CE  MET A   1      20.953 -15.228  22.852  1.00 22.07           C  
ATOM     17  HE1 MET A   1      21.587 -15.303  21.968  1.00 22.07           H  
ATOM     18  HE2 MET A   1      21.515 -14.753  23.657  1.00 22.07           H  
ATOM     19  HE3 MET A   1      20.079 -14.625  22.606  1.00 22.07           H  
ATOM     20  N   HIS A   2      15.386 -18.314  26.161  1.00 25.19           N  
ATOM     21  H   HIS A   2      15.853 -19.164  25.879  1.00 25.19           H  
ATOM     22  CA  HIS A   2      13.914 -18.390  26.228  1.00 25.19           C  
ATOM     23  HA  HIS A   2      13.509 -17.913  25.335  1.00 25.19           H  
ATOM     24  C   HIS A   2      13.297 -17.627  27.417  1.00 25.19           C  
ATOM     25  CB  HIS A   2      13.466 -19.864  26.218  1.00 25.19           C  
ATOM     26  HB2 HIS A   2      12.633 -19.992  26.908  1.00 25.19           H  
ATOM     27  HB3 HIS A   2      14.270 -20.522  26.547  1.00 25.19           H  
ATOM     28  O   HIS A   2      12.447 -16.775  27.206  1.00 25.19           O  
ATOM     29  CG  HIS A   2      12.977 -20.289  24.861  1.00 25.19           C  
ATOM     30  CD2 HIS A   2      13.584 -21.151  23.985  1.00 25.19           C  
ATOM     31  HD2 HIS A   2      14.515 -21.678  24.133  1.00 25.19           H  
ATOM     32  ND1 HIS A   2      11.811 -19.856  24.267  1.00 25.19           N  
ATOM     33  HD1 HIS A   2      11.108 -19.258  24.678  1.00 25.19           H  
ATOM     34  CE1 HIS A   2      11.723 -20.435  23.057  1.00 25.19           C  
ATOM     35  HE1 HIS A   2      10.917 -20.302  22.352  1.00 25.19           H  
ATOM     36  NE2 HIS A   2      12.782 -21.228  22.851  1.00 25.19           N  
ATOM     37  N   SER A   3      13.818 -17.793  28.642  1.00 25.32           N  
ATOM     38  H   SER A   3      14.459 -18.556  28.810  1.00 25.32           H  
ATOM     39  CA  SER A   3      13.299 -17.051  29.810  1.00 25.32           C  
ATOM     40  HA  SER A   3      12.223 -17.213  29.862  1.00 25.32           H  
ATOM     41  C   SER A   3      13.514 -15.532  29.750  1.00 25.32           C  
ATOM     42  CB  SER A   3      13.917 -17.580  31.107  1.00 25.32           C  
ATOM     43  HB2 SER A   3      13.731 -18.651  31.190  1.00 25.32           H  
ATOM     44  HB3 SER A   3      13.434 -17.081  31.947  1.00 25.32           H  
ATOM     45  O   SER A   3      12.764 -14.774  30.359  1.00 25.32           O  
ATOM     46  OG  SER A   3      15.315 -17.328  31.159  1.00 25.32           O  
ATOM     47  HG  SER A   3      15.568 -17.369  32.085  1.00 25.32           H  
ATOM     48  N   VAL A   4      14.531 -15.066  29.016  1.00 23.50           N  
ATOM     49  H   VAL A   4      15.018 -15.724  28.424  1.00 23.50           H  
ATOM     50  CA  VAL A   4      14.821 -13.631  28.866  1.00 23.50           C  
ATOM     51  HA  VAL A   4      14.619 -13.136  29.815  1.00 23.50           H  
ATOM     52  C   VAL A   4      13.877 -13.014  27.832  1.00 23.50           C  
ATOM     53  CB  VAL A   4      16.307 -13.384  28.529  1.00 23.50           C  
ATOM     54  HB  VAL A   4      16.560 -13.905  27.605  1.00 23.50           H  
ATOM     55  O   VAL A   4      13.363 -11.923  28.069  1.00 23.50           O  
ATOM     56  CG1 VAL A   4      16.623 -11.895  28.346  1.00 23.50           C  
ATOM     57 HG11 VAL A   4      16.093 -11.502  27.479  1.00 23.50           H  
ATOM     58 HG12 VAL A   4      16.319 -11.335  29.231  1.00 23.50           H  
ATOM     59 HG13 VAL A   4      17.691 -11.755  28.179  1.00 23.50           H  
ATOM     60  CG2 VAL A   4      17.218 -13.915  29.648  1.00 23.50           C  
ATOM     61 HG21 VAL A   4      16.981 -13.408  30.584  1.00 23.50           H  
ATOM     62 HG22 VAL A   4      18.262 -13.729  29.398  1.00 23.50           H  
ATOM     63 HG23 VAL A   4      17.072 -14.987  29.783  1.00 23.50           H  
ATOM     64  N   LEU A   5      13.587 -13.729  26.740  1.00 28.34           N  
ATOM     65  H   LEU A   5      14.001 -14.644  26.638  1.00 28.34           H  
ATOM     66  CA  LEU A   5      12.617 -13.316  25.717  1.00 28.34           C  
ATOM     67  HA  LEU A   5      12.838 -12.292  25.415  1.00 28.34           H  
ATOM     68  C   LEU A   5      11.176 -13.296  26.254  1.00 28.34           C  
ATOM     69  CB  LEU A   5      12.758 -14.243  24.495  1.00 28.34           C  
ATOM     70  HB2 LEU A   5      12.833 -15.274  24.842  1.00 28.34           H  
ATOM     71  HB3 LEU A   5      11.856 -14.175  23.886  1.00 28.34           H  
ATOM     72  O   LEU A   5      10.456 -12.323  26.011  1.00 28.34           O  
ATOM     73  CG  LEU A   5      13.972 -13.899  23.611  1.00 28.34           C  
ATOM     74  HG  LEU A   5      14.839 -13.707  24.243  1.00 28.34           H  
ATOM     75  CD1 LEU A   5      14.311 -15.069  22.689  1.00 28.34           C  
ATOM     76 HD11 LEU A   5      13.466 -15.288  22.037  1.00 28.34           H  
ATOM     77 HD12 LEU A   5      14.544 -15.956  23.278  1.00 28.34           H  
ATOM     78 HD13 LEU A   5      15.173 -14.819  22.070  1.00 28.34           H  
ATOM     79  CD2 LEU A   5      13.701 -12.665  22.745  1.00 28.34           C  
ATOM     80 HD21 LEU A   5      13.506 -11.793  23.369  1.00 28.34           H  
ATOM     81 HD22 LEU A   5      14.569 -12.459  22.119  1.00 28.34           H  
ATOM     82 HD23 LEU A   5      12.841 -12.844  22.099  1.00 28.34           H  
ATOM     83  N   ASP A   6      10.793 -14.288  27.062  1.00 31.14           N  
ATOM     84  H   ASP A   6      11.363 -15.118  27.136  1.00 31.14           H  
ATOM     85  CA  ASP A   6       9.490 -14.292  27.741  1.00 31.14           C  
ATOM     86  HA  ASP A   6       8.703 -14.145  27.002  1.00 31.14           H  
ATOM     87  C   ASP A   6       9.390 -13.116  28.729  1.00 31.14           C  
ATOM     88  CB  ASP A   6       9.242 -15.652  28.418  1.00 31.14           C  
ATOM     89  HB2 ASP A   6       8.371 -15.561  29.066  1.00 31.14           H  
ATOM     90  HB3 ASP A   6      10.100 -15.903  29.042  1.00 31.14           H  
ATOM     91  O   ASP A   6       8.425 -12.357  28.695  1.00 31.14           O  
ATOM     92  CG  ASP A   6       8.973 -16.794  27.421  1.00 31.14           C  
ATOM     93  OD1 ASP A   6       8.531 -16.509  26.284  1.00 31.14           O  
ATOM     94  OD2 ASP A   6       9.237 -17.958  27.798  1.00 31.14           O  
ATOM     95  N   SER A   7      10.443 -12.831  29.508  1.00 25.70           N  
ATOM     96  H   SER A   7      11.191 -13.508  29.559  1.00 25.70           H  
ATOM     97  CA  SER A   7      10.416 -11.703  30.457  1.00 25.70           C  
ATOM     98  HA  SER A   7       9.503 -11.801  31.045  1.00 25.70           H  
ATOM     99  C   SER A   7      10.376 -10.310  29.801  1.00 25.70           C  
ATOM    100  CB  SER A   7      11.591 -11.799  31.431  1.00 25.70           C  
ATOM    101  HB2 SER A   7      11.637 -12.810  31.836  1.00 25.70           H  
ATOM    102  HB3 SER A   7      11.417 -11.108  32.256  1.00 25.70           H  
ATOM    103  O   SER A   7       9.815  -9.372  30.375  1.00 25.70           O  
ATOM    104  OG  SER A   7      12.823 -11.463  30.813  1.00 25.70           O  
ATOM    105  HG  SER A   7      12.835 -11.856  29.938  1.00 25.70           H  
ATOM    106  N   LEU A   8      10.960 -10.147  28.605  1.00 25.15           N  
ATOM    107  H   LEU A   8      11.410 -10.948  28.186  1.00 25.15           H  
ATOM    108  CA  LEU A   8      10.957  -8.876  27.868  1.00 25.15           C  
ATOM    109  HA  LEU A   8      11.133  -8.062  28.571  1.00 25.15           H  
ATOM    110  C   LEU A   8       9.597  -8.591  27.221  1.00 25.15           C  
ATOM    111  CB  LEU A   8      12.078  -8.886  26.809  1.00 25.15           C  
ATOM    112  HB2 LEU A   8      12.103  -9.870  26.342  1.00 25.15           H  
ATOM    113  HB3 LEU A   8      11.840  -8.163  26.029  1.00 25.15           H  
ATOM    114  O   LEU A   8       9.170  -7.435  27.187  1.00 25.15           O  
ATOM    115  CG  LEU A   8      13.470  -8.547  27.371  1.00 25.15           C  
ATOM    116  HG  LEU A   8      13.652  -9.120  28.281  1.00 25.15           H  
ATOM    117  CD1 LEU A   8      14.547  -8.907  26.347  1.00 25.15           C  
ATOM    118 HD11 LEU A   8      14.393  -8.347  25.425  1.00 25.15           H  
ATOM    119 HD12 LEU A   8      14.493  -9.973  26.128  1.00 25.15           H  
ATOM    120 HD13 LEU A   8      15.535  -8.684  26.750  1.00 25.15           H  
ATOM    121  CD2 LEU A   8      13.608  -7.051  27.686  1.00 25.15           C  
ATOM    122 HD21 LEU A   8      12.894  -6.764  28.457  1.00 25.15           H  
ATOM    123 HD22 LEU A   8      13.422  -6.464  26.786  1.00 25.15           H  
ATOM    124 HD23 LEU A   8      14.615  -6.846  28.048  1.00 25.15           H  
ATOM    125  N   THR A   9       8.906  -9.629  26.746  1.00 37.05           N  
ATOM    126  H   THR A   9       9.296 -10.556  26.842  1.00 37.05           H  
ATOM    127  CA  THR A   9       7.538  -9.502  26.225  1.00 37.05           C  
ATOM    128  HA  THR A   9       7.481  -8.593  25.626  1.00 37.05           H  
ATOM    129  C   THR A   9       6.525  -9.324  27.362  1.00 37.05           C  
ATOM    130  CB  THR A   9       7.169 -10.673  25.300  1.00 37.05           C  
ATOM    131  HB  THR A   9       6.099 -10.626  25.094  1.00 37.05           H  
ATOM    132  O   THR A   9       5.678  -8.430  27.279  1.00 37.05           O  
ATOM    133  CG2 THR A   9       7.915 -10.612  23.968  1.00 37.05           C  
ATOM    134 HG21 THR A   9       7.609 -11.452  23.344  1.00 37.05           H  
ATOM    135 HG22 THR A   9       8.991 -10.665  24.134  1.00 37.05           H  
ATOM    136 HG23 THR A   9       7.673  -9.682  23.453  1.00 37.05           H  
ATOM    137  OG1 THR A   9       7.459 -11.919  25.876  1.00 37.05           O  
ATOM    138  HG1 THR A   9       8.401 -12.097  25.824  1.00 37.05           H  
ATOM    139  N   GLU A  10       6.676 -10.056  28.472  1.00 36.49           N  
ATOM    140  H   GLU A  10       7.337 -10.819  28.450  1.00 36.49           H  
ATOM    141  CA  GLU A  10       5.808  -9.968  29.656  1.00 36.49           C  
ATOM    142  HA  GLU A  10       4.777 -10.147  29.351  1.00 36.49           H  
ATOM    143  C   GLU A  10       5.833  -8.595  30.330  1.00 36.49           C  
ATOM    144  CB  GLU A  10       6.193 -11.037  30.689  1.00 36.49           C  
ATOM    145  HB2 GLU A  10       7.278 -11.082  30.775  1.00 36.49           H  
ATOM    146  HB3 GLU A  10       5.786 -10.745  31.657  1.00 36.49           H  
ATOM    147  O   GLU A  10       4.764  -8.020  30.543  1.00 36.49           O  
ATOM    148  CG  GLU A  10       5.612 -12.413  30.339  1.00 36.49           C  
ATOM    149  HG2 GLU A  10       5.961 -12.723  29.354  1.00 36.49           H  
ATOM    150  HG3 GLU A  10       4.528 -12.318  30.286  1.00 36.49           H  
ATOM    151  CD  GLU A  10       5.972 -13.490  31.376  1.00 36.49           C  
ATOM    152  OE1 GLU A  10       5.278 -14.532  31.362  1.00 36.49           O  
ATOM    153  OE2 GLU A  10       6.886 -13.249  32.202  1.00 36.49           O  
ATOM    154  N   ARG A  11       7.019  -8.021  30.601  1.00 25.50           N  
ATOM    155  H   ARG A  11       7.855  -8.553  30.400  1.00 25.50           H  
ATOM    156  CA  ARG A  11       7.137  -6.728  31.312  1.00 25.50           C  
ATOM    157  HA  ARG A  11       6.668  -6.818  32.291  1.00 25.50           H  
ATOM    158  C   ARG A  11       6.379  -5.591  30.631  1.00 25.50           C  
ATOM    159  CB  ARG A  11       8.613  -6.336  31.488  1.00 25.50           C  
ATOM    160  HB2 ARG A  11       8.674  -5.259  31.640  1.00 25.50           H  
ATOM    161  HB3 ARG A  11       9.173  -6.588  30.588  1.00 25.50           H  
ATOM    162  O   ARG A  11       5.919  -4.674  31.295  1.00 25.50           O  
ATOM    163  CG  ARG A  11       9.238  -7.015  32.712  1.00 25.50           C  
ATOM    164  HG2 ARG A  11       8.677  -6.731  33.603  1.00 25.50           H  
ATOM    165  HG3 ARG A  11       9.196  -8.098  32.597  1.00 25.50           H  
ATOM    166  CD  ARG A  11      10.694  -6.565  32.868  1.00 25.50           C  
ATOM    167  HD2 ARG A  11      10.712  -5.478  32.945  1.00 25.50           H  
ATOM    168  HD3 ARG A  11      11.246  -6.873  31.979  1.00 25.50           H  
ATOM    169  NE  ARG A  11      11.312  -7.159  34.066  1.00 25.50           N  
ATOM    170  HE  ARG A  11      10.740  -7.818  34.573  1.00 25.50           H  
ATOM    171  NH1 ARG A  11      13.337  -6.093  33.918  1.00 25.50           N  
ATOM    172 HH11 ARG A  11      13.000  -5.636  33.083  1.00 25.50           H  
ATOM    173 HH12 ARG A  11      14.263  -5.910  34.277  1.00 25.50           H  
ATOM    174  NH2 ARG A  11      12.961  -7.527  35.590  1.00 25.50           N  
ATOM    175 HH21 ARG A  11      12.348  -8.166  36.075  1.00 25.50           H  
ATOM    176 HH22 ARG A  11      13.899  -7.368  35.927  1.00 25.50           H  
ATOM    177  CZ  ARG A  11      12.529  -6.924  34.517  1.00 25.50           C  
ATOM    178  N   THR A  12       6.210  -5.639  29.310  1.00 34.50           N  
ATOM    179  H   THR A  12       6.566  -6.446  28.818  1.00 34.50           H  
ATOM    180  CA  THR A  12       5.456  -4.594  28.600  1.00 34.50           C  
ATOM    181  HA  THR A  12       5.651  -3.644  29.097  1.00 34.50           H  
ATOM    182  C   THR A  12       3.939  -4.771  28.654  1.00 34.50           C  
ATOM    183  CB  THR A  12       5.918  -4.429  27.149  1.00 34.50           C  
ATOM    184  HB  THR A  12       5.310  -3.650  26.691  1.00 34.50           H  
ATOM    185  O   THR A  12       3.222  -3.805  28.400  1.00 34.50           O  
ATOM    186  CG2 THR A  12       7.374  -3.974  27.053  1.00 34.50           C  
ATOM    187 HG21 THR A  12       7.627  -3.800  26.007  1.00 34.50           H  
ATOM    188 HG22 THR A  12       8.033  -4.746  27.450  1.00 34.50           H  
ATOM    189 HG23 THR A  12       7.512  -3.053  27.621  1.00 34.50           H  
ATOM    190  OG1 THR A  12       5.759  -5.598  26.381  1.00 34.50           O  
ATOM    191  HG1 THR A  12       6.015  -6.382  26.872  1.00 34.50           H  
ATOM    192  N   TRP A  13       3.425  -5.960  28.980  1.00 30.17           N  
ATOM    193  H   TRP A  13       4.055  -6.699  29.254  1.00 30.17           H  
ATOM    194  CA  TRP A  13       1.990  -6.267  28.938  1.00 30.17           C  
ATOM    195  HA  TRP A  13       1.464  -5.456  28.434  1.00 30.17           H  
ATOM    196  C   TRP A  13       1.353  -6.359  30.332  1.00 30.17           C  
ATOM    197  CB  TRP A  13       1.760  -7.535  28.095  1.00 30.17           C  
ATOM    198  HB2 TRP A  13       2.715  -7.981  27.820  1.00 30.17           H  
ATOM    199  HB3 TRP A  13       1.237  -8.276  28.699  1.00 30.17           H  
ATOM    200  O   TRP A  13       0.269  -5.807  30.533  1.00 30.17           O  
ATOM    201  CG  TRP A  13       0.969  -7.314  26.839  1.00 30.17           C  
ATOM    202  CD1 TRP A  13       1.430  -6.731  25.709  1.00 30.17           C  
ATOM    203  HD1 TRP A  13       2.438  -6.363  25.582  1.00 30.17           H  
ATOM    204  CD2 TRP A  13      -0.416  -7.685  26.558  1.00 30.17           C  
ATOM    205  CE2 TRP A  13      -0.731  -7.284  25.224  1.00 30.17           C  
ATOM    206  CE3 TRP A  13      -1.432  -8.334  27.292  1.00 30.17           C  
ATOM    207  HE3 TRP A  13      -1.225  -8.649  28.304  1.00 30.17           H  
ATOM    208  NE1 TRP A  13       0.431  -6.708  24.754  1.00 30.17           N  
ATOM    209  HE1 TRP A  13       0.571  -6.352  23.820  1.00 30.17           H  
ATOM    210  CH2 TRP A  13      -2.981  -8.159  25.409  1.00 30.17           C  
ATOM    211  HH2 TRP A  13      -3.956  -8.344  24.984  1.00 30.17           H  
ATOM    212  CZ2 TRP A  13      -1.992  -7.511  24.650  1.00 30.17           C  
ATOM    213  HZ2 TRP A  13      -2.193  -7.193  23.637  1.00 30.17           H  
ATOM    214  CZ3 TRP A  13      -2.699  -8.571  26.724  1.00 30.17           C  
ATOM    215  HZ3 TRP A  13      -3.462  -9.069  27.304  1.00 30.17           H  
ATOM    216  N   THR A  14       2.014  -6.992  31.309  1.00 32.79           N  
ATOM    217  H   THR A  14       2.926  -7.387  31.132  1.00 32.79           H  
ATOM    218  CA  THR A  14       1.478  -7.129  32.678  1.00 32.79           C  
ATOM    219  HA  THR A  14       0.444  -7.467  32.610  1.00 32.79           H  
ATOM    220  C   THR A  14       1.439  -5.804  33.433  1.00 32.79           C  
ATOM    221  CB  THR A  14       2.252  -8.166  33.508  1.00 32.79           C  
ATOM    222  HB  THR A  14       2.087  -7.979  34.569  1.00 32.79           H  
ATOM    223  O   THR A  14       0.415  -5.514  34.057  1.00 32.79           O  
ATOM    224  CG2 THR A  14       1.791  -9.586  33.190  1.00 32.79           C  
ATOM    225 HG21 THR A  14       2.346 -10.297  33.802  1.00 32.79           H  
ATOM    226 HG22 THR A  14       0.728  -9.688  33.408  1.00 32.79           H  
ATOM    227 HG23 THR A  14       1.970  -9.807  32.138  1.00 32.79           H  
ATOM    228  OG1 THR A  14       3.626  -8.096  33.228  1.00 32.79           O  
ATOM    229  HG1 THR A  14       4.094  -8.654  33.854  1.00 32.79           H  
ATOM    230  N   ASP A  15       2.468  -4.961  33.298  1.00 29.93           N  
ATOM    231  H   ASP A  15       3.323  -5.305  32.885  1.00 29.93           H  
ATOM    232  CA  ASP A  15       2.497  -3.632  33.931  1.00 29.93           C  
ATOM    233  HA  ASP A  15       2.390  -3.750  35.009  1.00 29.93           H  
ATOM    234  C   ASP A  15       1.322  -2.760  33.453  1.00 29.93           C  
ATOM    235  CB  ASP A  15       3.846  -2.935  33.651  1.00 29.93           C  
ATOM    236  HB2 ASP A  15       3.738  -1.877  33.893  1.00 29.93           H  
ATOM    237  HB3 ASP A  15       4.073  -3.006  32.587  1.00 29.93           H  
ATOM    238  O   ASP A  15       0.694  -2.058  34.245  1.00 29.93           O  
ATOM    239  CG  ASP A  15       5.031  -3.475  34.472  1.00 29.93           C  
ATOM    240  OD1 ASP A  15       4.800  -4.314  35.371  1.00 29.93           O  
ATOM    241  OD2 ASP A  15       6.169  -3.021  34.211  1.00 29.93           O  
ATOM    242  N   ASN A  16       0.940  -2.868  32.174  1.00 34.54           N  
ATOM    243  H   ASN A  16       1.452  -3.513  31.589  1.00 34.54           H  
ATOM    244  CA  ASN A  16      -0.170  -2.099  31.606  1.00 34.54           C  
ATOM    245  HA  ASN A  16      -0.088  -1.070  31.957  1.00 34.54           H  
ATOM    246  C   ASN A  16      -1.548  -2.590  32.085  1.00 34.54           C  
ATOM    247  CB  ASN A  16      -0.048  -2.102  30.072  1.00 34.54           C  
ATOM    248  HB2 ASN A  16      -0.990  -1.764  29.640  1.00 34.54           H  
ATOM    249  HB3 ASN A  16       0.147  -3.113  29.716  1.00 34.54           H  
ATOM    250  O   ASN A  16      -2.435  -1.770  32.324  1.00 34.54           O  
ATOM    251  CG  ASN A  16       1.031  -1.152  29.577  1.00 34.54           C  
ATOM    252  ND2 ASN A  16       1.785  -1.502  28.568  1.00 34.54           N  
ATOM    253 HD21 ASN A  16       2.584  -0.893  28.468  1.00 34.54           H  
ATOM    254 HD22 ASN A  16       1.881  -2.485  28.356  1.00 34.54           H  
ATOM    255  OD1 ASN A  16       1.225  -0.055  30.062  1.00 34.54           O  
ATOM    256  N   ILE A  17      -1.741  -3.903  32.265  1.00 32.90           N  
ATOM    257  H   ILE A  17      -0.975  -4.532  32.075  1.00 32.90           H  
ATOM    258  CA  ILE A  17      -3.009  -4.452  32.778  1.00 32.90           C  
ATOM    259  HA  ILE A  17      -3.831  -3.928  32.290  1.00 32.90           H  
ATOM    260  C   ILE A  17      -3.160  -4.172  34.277  1.00 32.90           C  
ATOM    261  CB  ILE A  17      -3.153  -5.955  32.441  1.00 32.90           C  
ATOM    262  HB  ILE A  17      -2.256  -6.475  32.776  1.00 32.90           H  
ATOM    263  O   ILE A  17      -4.250  -3.795  34.710  1.00 32.90           O  
ATOM    264  CG1 ILE A  17      -3.288  -6.120  30.909  1.00 32.90           C  
ATOM    265 HG12 ILE A  17      -4.182  -5.598  30.568  1.00 32.90           H  
ATOM    266 HG13 ILE A  17      -2.429  -5.659  30.421  1.00 32.90           H  
ATOM    267  CG2 ILE A  17      -4.372  -6.580  33.154  1.00 32.90           C  
ATOM    268 HG21 ILE A  17      -4.265  -6.507  34.236  1.00 32.90           H  
ATOM    269 HG22 ILE A  17      -5.287  -6.071  32.852  1.00 32.90           H  
ATOM    270 HG23 ILE A  17      -4.452  -7.642  32.922  1.00 32.90           H  
ATOM    271  CD1 ILE A  17      -3.358  -7.573  30.426  1.00 32.90           C  
ATOM    272 HD11 ILE A  17      -2.502  -8.132  30.804  1.00 32.90           H  
ATOM    273 HD12 ILE A  17      -4.284  -8.047  30.750  1.00 32.90           H  
ATOM    274 HD13 ILE A  17      -3.337  -7.581  29.336  1.00 32.90           H  
ATOM    275  N   GLN A  18      -2.091  -4.297  35.071  1.00 30.14           N  
ATOM    276  H   GLN A  18      -1.208  -4.592  34.681  1.00 30.14           H  
ATOM    277  CA  GLN A  18      -2.168  -4.006  36.506  1.00 30.14           C  
ATOM    278  HA  GLN A  18      -3.012  -4.558  36.920  1.00 30.14           H  
ATOM    279  C   GLN A  18      -2.459  -2.524  36.764  1.00 30.14           C  
ATOM    280  CB  GLN A  18      -0.904  -4.478  37.237  1.00 30.14           C  
ATOM    281  HB2 GLN A  18      -0.878  -4.003  38.218  1.00 30.14           H  
ATOM    282  HB3 GLN A  18      -0.014  -4.181  36.683  1.00 30.14           H  
ATOM    283  O   GLN A  18      -3.341  -2.221  37.572  1.00 30.14           O  
ATOM    284  CG  GLN A  18      -0.926  -6.001  37.443  1.00 30.14           C  
ATOM    285  HG2 GLN A  18      -0.843  -6.500  36.477  1.00 30.14           H  
ATOM    286  HG3 GLN A  18      -1.875  -6.286  37.897  1.00 30.14           H  
ATOM    287  CD  GLN A  18       0.198  -6.499  38.347  1.00 30.14           C  
ATOM    288  NE2 GLN A  18       0.134  -7.729  38.808  1.00 30.14           N  
ATOM    289 HE21 GLN A  18       0.911  -8.007  39.389  1.00 30.14           H  
ATOM    290 HE22 GLN A  18      -0.630  -8.342  38.561  1.00 30.14           H  
ATOM    291  OE1 GLN A  18       1.143  -5.810  38.677  1.00 30.14           O  
ATOM    292  N   HIS A  19      -1.838  -1.607  36.014  1.00 30.03           N  
ATOM    293  H   HIS A  19      -1.102  -1.897  35.386  1.00 30.03           H  
ATOM    294  CA  HIS A  19      -2.103  -0.174  36.166  1.00 30.03           C  
ATOM    295  HA  HIS A  19      -2.007   0.064  37.225  1.00 30.03           H  
ATOM    296  C   HIS A  19      -3.537   0.212  35.748  1.00 30.03           C  
ATOM    297  CB  HIS A  19      -1.035   0.627  35.407  1.00 30.03           C  
ATOM    298  HB2 HIS A  19      -1.409   0.929  34.429  1.00 30.03           H  
ATOM    299  HB3 HIS A  19      -0.152   0.008  35.248  1.00 30.03           H  
ATOM    300  O   HIS A  19      -4.189   0.997  36.437  1.00 30.03           O  
ATOM    301  CG  HIS A  19      -0.571   1.837  36.171  1.00 30.03           C  
ATOM    302  CD2 HIS A  19       0.633   1.973  36.811  1.00 30.03           C  
ATOM    303  HD2 HIS A  19       1.421   1.235  36.842  1.00 30.03           H  
ATOM    304  ND1 HIS A  19      -1.285   2.991  36.395  1.00 30.03           N  
ATOM    305  HD1 HIS A  19      -2.225   3.191  36.083  1.00 30.03           H  
ATOM    306  CE1 HIS A  19      -0.524   3.806  37.143  1.00 30.03           C  
ATOM    307  HE1 HIS A  19      -0.825   4.786  37.481  1.00 30.03           H  
ATOM    308  NE2 HIS A  19       0.657   3.231  37.423  1.00 30.03           N  
ATOM    309  N   LEU A  20      -4.074  -0.398  34.680  1.00 30.28           N  
ATOM    310  H   LEU A  20      -3.486  -1.007  34.129  1.00 30.28           H  
ATOM    311  CA  LEU A  20      -5.458  -0.173  34.236  1.00 30.28           C  
ATOM    312  HA  LEU A  20      -5.660   0.898  34.266  1.00 30.28           H  
ATOM    313  C   LEU A  20      -6.495  -0.822  35.165  1.00 30.28           C  
ATOM    314  CB  LEU A  20      -5.620  -0.673  32.788  1.00 30.28           C  
ATOM    315  HB2 LEU A  20      -5.166  -1.660  32.710  1.00 30.28           H  
ATOM    316  HB3 LEU A  20      -6.682  -0.783  32.566  1.00 30.28           H  
ATOM    317  O   LEU A  20      -7.560  -0.248  35.383  1.00 30.28           O  
ATOM    318  CG  LEU A  20      -5.000   0.269  31.738  1.00 30.28           C  
ATOM    319  HG  LEU A  20      -3.994   0.557  32.043  1.00 30.28           H  
ATOM    320  CD1 LEU A  20      -4.910  -0.443  30.386  1.00 30.28           C  
ATOM    321 HD11 LEU A  20      -4.448   0.220  29.654  1.00 30.28           H  
ATOM    322 HD12 LEU A  20      -4.290  -1.334  30.486  1.00 30.28           H  
ATOM    323 HD13 LEU A  20      -5.905  -0.731  30.049  1.00 30.28           H  
ATOM    324  CD2 LEU A  20      -5.845   1.532  31.536  1.00 30.28           C  
ATOM    325 HD21 LEU A  20      -5.399   2.154  30.760  1.00 30.28           H  
ATOM    326 HD22 LEU A  20      -6.864   1.269  31.254  1.00 30.28           H  
ATOM    327 HD23 LEU A  20      -5.869   2.117  32.455  1.00 30.28           H  
ATOM    328  N   SER A  21      -6.190  -1.979  35.763  1.00 32.35           N  
ATOM    329  H   SER A  21      -5.337  -2.448  35.495  1.00 32.35           H  
ATOM    330  CA  SER A  21      -7.060  -2.604  36.771  1.00 32.35           C  
ATOM    331  HA  SER A  21      -8.063  -2.672  36.351  1.00 32.35           H  
ATOM    332  C   SER A  21      -7.167  -1.756  38.049  1.00 32.35           C  
ATOM    333  CB  SER A  21      -6.597  -4.036  37.070  1.00 32.35           C  
ATOM    334  HB2 SER A  21      -7.385  -4.554  37.617  1.00 32.35           H  
ATOM    335  HB3 SER A  21      -6.435  -4.564  36.130  1.00 32.35           H  
ATOM    336  O   SER A  21      -8.243  -1.673  38.645  1.00 32.35           O  
ATOM    337  OG  SER A  21      -5.416  -4.085  37.846  1.00 32.35           O  
ATOM    338  HG  SER A  21      -4.781  -3.430  37.545  1.00 32.35           H  
ATOM    339  N   GLY A  22      -6.089  -1.042  38.408  1.00 26.17           N  
ATOM    340  H   GLY A  22      -5.232  -1.175  37.891  1.00 26.17           H  
ATOM    341  CA  GLY A  22      -6.081  -0.055  39.487  1.00 26.17           C  
ATOM    342  HA2 GLY A  22      -6.401  -0.528  40.415  1.00 26.17           H  
ATOM    343  HA3 GLY A  22      -5.065   0.319  39.613  1.00 26.17           H  
ATOM    344  C   GLY A  22      -6.996   1.138  39.198  1.00 26.17           C  
ATOM    345  O   GLY A  22      -7.807   1.503  40.049  1.00 26.17           O  
ATOM    346  N   GLU A  23      -6.955   1.688  37.980  1.00 26.36           N  
ATOM    347  H   GLU A  23      -6.250   1.372  37.329  1.00 26.36           H  
ATOM    348  CA  GLU A  23      -7.814   2.815  37.578  1.00 26.36           C  
ATOM    349  HA  GLU A  23      -7.797   3.566  38.368  1.00 26.36           H  
ATOM    350  C   GLU A  23      -9.293   2.417  37.406  1.00 26.36           C  
ATOM    351  CB  GLU A  23      -7.261   3.476  36.304  1.00 26.36           C  
ATOM    352  HB2 GLU A  23      -8.008   4.179  35.934  1.00 26.36           H  
ATOM    353  HB3 GLU A  23      -7.090   2.716  35.541  1.00 26.36           H  
ATOM    354  O   GLU A  23     -10.185   3.172  37.799  1.00 26.36           O  
ATOM    355  CG  GLU A  23      -5.959   4.251  36.580  1.00 26.36           C  
ATOM    356  HG2 GLU A  23      -5.183   3.548  36.881  1.00 26.36           H  
ATOM    357  HG3 GLU A  23      -6.135   4.930  37.414  1.00 26.36           H  
ATOM    358  CD  GLU A  23      -5.454   5.069  35.378  1.00 26.36           C  
ATOM    359  OE1 GLU A  23      -4.488   5.840  35.581  1.00 26.36           O  
ATOM    360  OE2 GLU A  23      -6.016   4.929  34.266  1.00 26.36           O  
ATOM    361  N   LEU A  24      -9.580   1.202  36.924  1.00 27.71           N  
ATOM    362  H   LEU A  24      -8.817   0.642  36.571  1.00 27.71           H  
ATOM    363  CA  LEU A  24     -10.947   0.663  36.846  1.00 27.71           C  
ATOM    364  HA  LEU A  24     -11.586   1.415  36.382  1.00 27.71           H  
ATOM    365  C   LEU A  24     -11.563   0.395  38.229  1.00 27.71           C  
ATOM    366  CB  LEU A  24     -10.945  -0.601  35.962  1.00 27.71           C  
ATOM    367  HB2 LEU A  24      -9.971  -1.086  36.031  1.00 27.71           H  
ATOM    368  HB3 LEU A  24     -11.673  -1.316  36.345  1.00 27.71           H  
ATOM    369  O   LEU A  24     -12.783   0.492  38.382  1.00 27.71           O  
ATOM    370  CG  LEU A  24     -11.281  -0.282  34.490  1.00 27.71           C  
ATOM    371  HG  LEU A  24     -11.074   0.767  34.279  1.00 27.71           H  
ATOM    372  CD1 LEU A  24     -10.449  -1.122  33.523  1.00 27.71           C  
ATOM    373 HD11 LEU A  24      -9.394  -0.878  33.648  1.00 27.71           H  
ATOM    374 HD12 LEU A  24     -10.736  -0.896  32.496  1.00 27.71           H  
ATOM    375 HD13 LEU A  24     -10.601  -2.183  33.719  1.00 27.71           H  
ATOM    376  CD2 LEU A  24     -12.759  -0.564  34.205  1.00 27.71           C  
ATOM    377 HD21 LEU A  24     -13.380   0.021  34.885  1.00 27.71           H  
ATOM    378 HD22 LEU A  24     -12.973  -1.624  34.340  1.00 27.71           H  
ATOM    379 HD23 LEU A  24     -12.996  -0.278  33.180  1.00 27.71           H  
ATOM    380  N   SER A  25     -10.747   0.123  39.254  1.00 28.85           N  
ATOM    381  H   SER A  25      -9.763  -0.005  39.065  1.00 28.85           H  
ATOM    382  CA  SER A  25     -11.234   0.017  40.636  1.00 28.85           C  
ATOM    383  HA  SER A  25     -12.155  -0.567  40.615  1.00 28.85           H  
ATOM    384  C   SER A  25     -11.604   1.378  41.249  1.00 28.85           C  
ATOM    385  CB  SER A  25     -10.243  -0.770  41.501  1.00 28.85           C  
ATOM    386  HB2 SER A  25     -10.764  -1.117  42.394  1.00 28.85           H  
ATOM    387  HB3 SER A  25      -9.896  -1.645  40.951  1.00 28.85           H  
ATOM    388  O   SER A  25     -12.526   1.451  42.062  1.00 28.85           O  
ATOM    389  OG  SER A  25      -9.131  -0.001  41.910  1.00 28.85           O  
ATOM    390  HG  SER A  25      -8.688   0.401  41.160  1.00 28.85           H  
ATOM    391  N   ALA A  26     -10.977   2.470  40.793  1.00 26.92           N  
ATOM    392  H   ALA A  26     -10.237   2.352  40.115  1.00 26.92           H  
ATOM    393  CA  ALA A  26     -11.267   3.832  41.249  1.00 26.92           C  
ATOM    394  HA  ALA A  26     -11.454   3.802  42.323  1.00 26.92           H  
ATOM    395  C   ALA A  26     -12.524   4.447  40.594  1.00 26.92           C  
ATOM    396  CB  ALA A  26     -10.015   4.686  41.020  1.00 26.92           C  
ATOM    397  HB1 ALA A  26     -10.176   5.688  41.420  1.00 26.92           H  
ATOM    398  HB2 ALA A  26      -9.801   4.761  39.954  1.00 26.92           H  
ATOM    399  HB3 ALA A  26      -9.161   4.235  41.525  1.00 26.92           H  
ATOM    400  O   ALA A  26     -13.133   5.356  41.157  1.00 26.92           O  
ATOM    401  N   ALA A  27     -12.968   3.925  39.446  1.00 26.68           N  
ATOM    402  H   ALA A  27     -12.395   3.226  38.996  1.00 26.68           H  
ATOM    403  CA  ALA A  27     -14.138   4.429  38.717  1.00 26.68           C  
ATOM    404  HA  ALA A  27     -14.157   5.513  38.827  1.00 26.68           H  
ATOM    405  C   ALA A  27     -15.503   3.922  39.245  1.00 26.68           C  
ATOM    406  CB  ALA A  27     -13.932   4.134  37.227  1.00 26.68           C  
ATOM    407  HB1 ALA A  27     -12.983   4.555  36.894  1.00 26.68           H  
ATOM    408  HB2 ALA A  27     -14.740   4.580  36.646  1.00 26.68           H  
ATOM    409  HB3 ALA A  27     -13.922   3.057  37.060  1.00 26.68           H  
ATOM    410  O   ALA A  27     -16.544   4.292  38.704  1.00 26.68           O  
ATOM    411  N   LYS A  28     -15.542   3.115  40.318  1.00 25.92           N  
ATOM    412  H   LYS A  28     -14.661   2.846  40.732  1.00 25.92           H  
ATOM    413  CA  LYS A  28     -16.796   2.582  40.900  1.00 25.92           C  
ATOM    414  HA  LYS A  28     -17.485   2.417  40.072  1.00 25.92           H  
ATOM    415  C   LYS A  28     -17.585   3.554  41.797  1.00 25.92           C  
ATOM    416  CB  LYS A  28     -16.552   1.211  41.565  1.00 25.92           C  
ATOM    417  HB2 LYS A  28     -15.593   1.212  42.084  1.00 25.92           H  
ATOM    418  HB3 LYS A  28     -17.331   1.018  42.303  1.00 25.92           H  
ATOM    419  O   LYS A  28     -18.601   3.152  42.353  1.00 25.92           O  
ATOM    420  CG  LYS A  28     -16.597   0.076  40.530  1.00 25.92           C  
ATOM    421  HG2 LYS A  28     -15.746   0.168  39.854  1.00 25.92           H  
ATOM    422  HG3 LYS A  28     -17.517   0.158  39.951  1.00 25.92           H  
ATOM    423  CD  LYS A  28     -16.570  -1.301  41.208  1.00 25.92           C  
ATOM    424  HD2 LYS A  28     -17.392  -1.365  41.921  1.00 25.92           H  
ATOM    425  HD3 LYS A  28     -15.624  -1.417  41.739  1.00 25.92           H  
ATOM    426  CE  LYS A  28     -16.718  -2.404  40.152  1.00 25.92           C  
ATOM    427  HE2 LYS A  28     -15.898  -2.310  39.441  1.00 25.92           H  
ATOM    428  HE3 LYS A  28     -17.647  -2.237  39.606  1.00 25.92           H  
ATOM    429  NZ  LYS A  28     -16.719  -3.759  40.760  1.00 25.92           N  
ATOM    430  HZ1 LYS A  28     -17.483  -3.857  41.413  1.00 25.92           H  
ATOM    431  HZ2 LYS A  28     -16.818  -4.464  40.044  1.00 25.92           H  
ATOM    432  HZ3 LYS A  28     -15.850  -3.925  41.249  1.00 25.92           H  
ATOM    433  N   ASN A  29     -17.198   4.829  41.886  1.00 24.99           N  
ATOM    434  H   ASN A  29     -16.375   5.106  41.371  1.00 24.99           H  
ATOM    435  CA  ASN A  29     -17.927   5.857  42.646  1.00 24.99           C  
ATOM    436  HA  ASN A  29     -18.769   5.392  43.158  1.00 24.99           H  
ATOM    437  C   ASN A  29     -18.589   6.911  41.738  1.00 24.99           C  
ATOM    438  CB  ASN A  29     -17.008   6.449  43.734  1.00 24.99           C  
ATOM    439  HB2 ASN A  29     -16.005   6.596  43.332  1.00 24.99           H  
ATOM    440  HB3 ASN A  29     -17.387   7.421  44.049  1.00 24.99           H  
ATOM    441  O   ASN A  29     -18.344   8.107  41.881  1.00 24.99           O  
ATOM    442  CG  ASN A  29     -16.942   5.608  44.996  1.00 24.99           C  
ATOM    443  ND2 ASN A  29     -15.933   5.809  45.808  1.00 24.99           N  
ATOM    444 HD21 ASN A  29     -15.209   6.474  45.573  1.00 24.99           H  
ATOM    445 HD22 ASN A  29     -15.917   5.243  46.644  1.00 24.99           H  
ATOM    446  OD1 ASN A  29     -17.797   4.797  45.300  1.00 24.99           O  
ATOM    447  N   ILE A  30     -19.453   6.477  40.815  1.00 26.76           N  
ATOM    448  H   ILE A  30     -19.618   5.483  40.741  1.00 26.76           H  
ATOM    449  CA  ILE A  30     -20.410   7.378  40.151  1.00 26.76           C  
ATOM    450  HA  ILE A  30     -20.008   8.390  40.197  1.00 26.76           H  
ATOM    451  C   ILE A  30     -21.743   7.301  40.929  1.00 26.76           C  
ATOM    452  CB  ILE A  30     -20.539   7.094  38.640  1.00 26.76           C  
ATOM    453  HB  ILE A  30     -20.904   6.076  38.499  1.00 26.76           H  
ATOM    454  O   ILE A  30     -22.302   6.207  41.043  1.00 26.76           O  
ATOM    455  CG1 ILE A  30     -19.152   7.236  37.964  1.00 26.76           C  
ATOM    456 HG12 ILE A  30     -18.774   8.247  38.117  1.00 26.76           H  
ATOM    457 HG13 ILE A  30     -18.452   6.544  38.431  1.00 26.76           H  
ATOM    458  CG2 ILE A  30     -21.550   8.080  38.019  1.00 26.76           C  
ATOM    459 HG21 ILE A  30     -21.195   9.105  38.125  1.00 26.76           H  
ATOM    460 HG22 ILE A  30     -22.524   7.986  38.498  1.00 26.76           H  
ATOM    461 HG23 ILE A  30     -21.694   7.858  36.962  1.00 26.76           H  
ATOM    462  CD1 ILE A  30     -19.137   6.930  36.461  1.00 26.76           C  
ATOM    463 HD11 ILE A  30     -18.107   6.926  36.107  1.00 26.76           H  
ATOM    464 HD12 ILE A  30     -19.579   5.951  36.278  1.00 26.76           H  
ATOM    465 HD13 ILE A  30     -19.688   7.692  35.909  1.00 26.76           H  
ATOM    466  N   PRO A  31     -22.244   8.405  41.524  1.00 23.71           N  
ATOM    467  CA  PRO A  31     -23.369   8.373  42.465  1.00 23.71           C  
ATOM    468  HA  PRO A  31     -23.119   7.667  43.256  1.00 23.71           H  
ATOM    469  C   PRO A  31     -24.710   7.964  41.831  1.00 23.71           C  
ATOM    470  CB  PRO A  31     -23.460   9.778  43.076  1.00 23.71           C  
ATOM    471  HB2 PRO A  31     -24.220  10.366  42.561  1.00 23.71           H  
ATOM    472  HB3 PRO A  31     -23.677   9.740  44.144  1.00 23.71           H  
ATOM    473  O   PRO A  31     -25.114   8.492  40.798  1.00 23.71           O  
ATOM    474  CG  PRO A  31     -22.094  10.397  42.805  1.00 23.71           C  
ATOM    475  HG2 PRO A  31     -21.403  10.116  43.599  1.00 23.71           H  
ATOM    476  HG3 PRO A  31     -22.150  11.481  42.710  1.00 23.71           H  
ATOM    477  CD  PRO A  31     -21.662   9.739  41.504  1.00 23.71           C  
ATOM    478  HD2 PRO A  31     -22.060  10.295  40.655  1.00 23.71           H  
ATOM    479  HD3 PRO A  31     -20.573   9.737  41.482  1.00 23.71           H  
ATOM    480  N   LYS A  32     -25.441   7.077  42.520  1.00 24.30           N  
ATOM    481  H   LYS A  32     -25.015   6.725  43.365  1.00 24.30           H  
ATOM    482  CA  LYS A  32     -26.774   6.529  42.184  1.00 24.30           C  
ATOM    483  HA  LYS A  32     -26.773   6.269  41.125  1.00 24.30           H  
ATOM    484  C   LYS A  32     -27.957   7.515  42.344  1.00 24.30           C  
ATOM    485  CB  LYS A  32     -27.008   5.238  43.007  1.00 24.30           C  
ATOM    486  HB2 LYS A  32     -28.073   5.009  43.042  1.00 24.30           H  
ATOM    487  HB3 LYS A  32     -26.678   5.395  44.034  1.00 24.30           H  
ATOM    488  O   LYS A  32     -29.024   7.118  42.796  1.00 24.30           O  
ATOM    489  CG  LYS A  32     -26.349   3.981  42.430  1.00 24.30           C  
ATOM    490  HG2 LYS A  32     -25.264   4.084  42.443  1.00 24.30           H  
ATOM    491  HG3 LYS A  32     -26.686   3.843  41.402  1.00 24.30           H  
ATOM    492  CD  LYS A  32     -26.775   2.768  43.275  1.00 24.30           C  
ATOM    493  HD2 LYS A  32     -27.860   2.770  43.382  1.00 24.30           H  
ATOM    494  HD3 LYS A  32     -26.324   2.847  44.264  1.00 24.30           H  
ATOM    495  CE  LYS A  32     -26.353   1.453  42.612  1.00 24.30           C  
ATOM    496  HE2 LYS A  32     -26.777   1.425  41.608  1.00 24.30           H  
ATOM    497  HE3 LYS A  32     -25.268   1.439  42.517  1.00 24.30           H  
ATOM    498  NZ  LYS A  32     -26.826   0.282  43.394  1.00 24.30           N  
ATOM    499  HZ1 LYS A  32     -26.572  -0.579  42.931  1.00 24.30           H  
ATOM    500  HZ2 LYS A  32     -27.832   0.303  43.480  1.00 24.30           H  
ATOM    501  HZ3 LYS A  32     -26.426   0.285  44.322  1.00 24.30           H  
ATOM    502  N   HIS A  33     -27.824   8.780  41.953  1.00 23.86           N  
ATOM    503  H   HIS A  33     -26.955   9.062  41.522  1.00 23.86           H  
ATOM    504  CA  HIS A  33     -28.955   9.723  41.975  1.00 23.86           C  
ATOM    505  HA  HIS A  33     -29.889   9.170  42.071  1.00 23.86           H  
ATOM    506  C   HIS A  33     -29.099  10.474  40.649  1.00 23.86           C  
ATOM    507  CB  HIS A  33     -28.884  10.644  43.205  1.00 23.86           C  
ATOM    508  HB2 HIS A  33     -27.857  10.973  43.366  1.00 23.86           H  
ATOM    509  HB3 HIS A  33     -29.490  11.531  43.020  1.00 23.86           H  
ATOM    510  O   HIS A  33     -28.747  11.641  40.541  1.00 23.86           O  
ATOM    511  CG  HIS A  33     -29.427   9.999  44.458  1.00 23.86           C  
ATOM    512  CD2 HIS A  33     -28.708   9.548  45.531  1.00 23.86           C  
ATOM    513  HD2 HIS A  33     -27.633   9.587  45.635  1.00 23.86           H  
ATOM    514  ND1 HIS A  33     -30.756   9.770  44.742  1.00 23.86           N  
ATOM    515  HD1 HIS A  33     -31.545   9.992  44.151  1.00 23.86           H  
ATOM    516  CE1 HIS A  33     -30.832   9.193  45.952  1.00 23.86           C  
ATOM    517  HE1 HIS A  33     -31.747   8.895  46.441  1.00 23.86           H  
ATOM    518  NE2 HIS A  33     -29.605   9.038  46.474  1.00 23.86           N  
ATOM    519  N   ALA A  34     -29.625   9.776  39.641  1.00 24.17           N  
ATOM    520  H   ALA A  34     -29.755   8.785  39.782  1.00 24.17           H  
ATOM    521  CA  ALA A  34     -30.300  10.363  38.477  1.00 24.17           C  
ATOM    522  HA  ALA A  34     -30.965  11.154  38.826  1.00 24.17           H  
ATOM    523  C   ALA A  34     -31.188   9.299  37.794  1.00 24.17           C  
ATOM    524  CB  ALA A  34     -29.287  10.999  37.513  1.00 24.17           C  
ATOM    525  HB1 ALA A  34     -28.594  10.242  37.148  1.00 24.17           H  
ATOM    526  HB2 ALA A  34     -29.814  11.433  36.664  1.00 24.17           H  
ATOM    527  HB3 ALA A  34     -28.727  11.792  38.009  1.00 24.17           H  
ATOM    528  O   ALA A  34     -31.140   9.089  36.590  1.00 24.17           O  
ATOM    529  N   LEU A  35     -31.954   8.563  38.599  1.00 22.18           N  
ATOM    530  H   LEU A  35     -31.938   8.781  39.585  1.00 22.18           H  
ATOM    531  CA  LEU A  35     -33.093   7.750  38.173  1.00 22.18           C  
ATOM    532  HA  LEU A  35     -33.279   7.839  37.103  1.00 22.18           H  
ATOM    533  C   LEU A  35     -34.266   8.339  38.940  1.00 22.18           C  
ATOM    534  CB  LEU A  35     -32.869   6.270  38.560  1.00 22.18           C  
ATOM    535  HB2 LEU A  35     -32.254   6.237  39.459  1.00 22.18           H  
ATOM    536  HB3 LEU A  35     -33.827   5.818  38.819  1.00 22.18           H  
ATOM    537  O   LEU A  35     -34.342   8.088  40.134  1.00 22.18           O  
ATOM    538  CG  LEU A  35     -32.224   5.417  37.458  1.00 22.18           C  
ATOM    539  HG  LEU A  35     -31.467   6.002  36.935  1.00 22.18           H  
ATOM    540  CD1 LEU A  35     -31.544   4.196  38.080  1.00 22.18           C  
ATOM    541 HD11 LEU A  35     -32.279   3.601  38.622  1.00 22.18           H  
ATOM    542 HD12 LEU A  35     -30.758   4.518  38.762  1.00 22.18           H  
ATOM    543 HD13 LEU A  35     -31.101   3.588  37.291  1.00 22.18           H  
ATOM    544  CD2 LEU A  35     -33.274   4.923  36.460  1.00 22.18           C  
ATOM    545 HD21 LEU A  35     -34.022   4.309  36.961  1.00 22.18           H  
ATOM    546 HD22 LEU A  35     -33.768   5.774  35.991  1.00 22.18           H  
ATOM    547 HD23 LEU A  35     -32.794   4.333  35.678  1.00 22.18           H  
ATOM    548  N   LEU A  36     -35.039   9.217  38.301  1.00 20.93           N  
ATOM    549  H   LEU A  36     -34.746   9.468  37.367  1.00 20.93           H  
ATOM    550  CA  LEU A  36     -36.395   9.650  38.669  1.00 20.93           C  
ATOM    551  HA  LEU A  36     -37.089   8.825  38.514  1.00 20.93           H  
ATOM    552  C   LEU A  36     -36.791  10.782  37.708  1.00 20.93           C  
ATOM    553  CB  LEU A  36     -36.503  10.123  40.141  1.00 20.93           C  
ATOM    554  HB2 LEU A  36     -35.540  10.530  40.450  1.00 20.93           H  
ATOM    555  HB3 LEU A  36     -37.223  10.940  40.204  1.00 20.93           H  
ATOM    556  O   LEU A  36     -36.560  11.955  37.978  1.00 20.93           O  
ATOM    557  CG  LEU A  36     -36.970   9.050  41.154  1.00 20.93           C  
ATOM    558  HG  LEU A  36     -36.435   8.106  41.044  1.00 20.93           H  
ATOM    559  CD1 LEU A  36     -36.719   9.568  42.570  1.00 20.93           C  
ATOM    560 HD11 LEU A  36     -37.278  10.490  42.731  1.00 20.93           H  
ATOM    561 HD12 LEU A  36     -35.653   9.752  42.709  1.00 20.93           H  
ATOM    562 HD13 LEU A  36     -37.048   8.821  43.292  1.00 20.93           H  
ATOM    563  CD2 LEU A  36     -38.444   8.694  40.999  1.00 20.93           C  
ATOM    564 HD21 LEU A  36     -39.066   9.582  41.106  1.00 20.93           H  
ATOM    565 HD22 LEU A  36     -38.737   7.969  41.758  1.00 20.93           H  
ATOM    566 HD23 LEU A  36     -38.634   8.246  40.024  1.00 20.93           H  
ATOM    567  N   CYS A  37     -37.344  10.408  36.561  1.00 21.88           N  
ATOM    568  H   CYS A  37     -37.401   9.416  36.378  1.00 21.88           H  
ATOM    569  CA  CYS A  37     -38.296  11.220  35.804  1.00 21.88           C  
ATOM    570  HA  CYS A  37     -38.838  11.891  36.470  1.00 21.88           H  
ATOM    571  C   CYS A  37     -39.315  10.223  35.249  1.00 21.88           C  
ATOM    572  CB  CYS A  37     -37.610  12.074  34.724  1.00 21.88           C  
ATOM    573  HB2 CYS A  37     -36.810  11.501  34.254  1.00 21.88           H  
ATOM    574  HB3 CYS A  37     -38.342  12.334  33.960  1.00 21.88           H  
ATOM    575  O   CYS A  37     -39.236   9.787  34.104  1.00 21.88           O  
ATOM    576  SG  CYS A  37     -36.959  13.618  35.436  1.00 21.88           S  
ATOM    577  HG  CYS A  37     -36.533  13.094  36.589  1.00 21.88           H  
ATOM    578  N   GLU A  38     -40.183   9.765  36.149  1.00 20.68           N  
ATOM    579  H   GLU A  38     -40.154  10.167  37.075  1.00 20.68           H  
ATOM    580  CA  GLU A  38     -41.460   9.150  35.808  1.00 20.68           C  
ATOM    581  HA  GLU A  38     -41.312   8.342  35.092  1.00 20.68           H  
ATOM    582  C   GLU A  38     -42.381  10.211  35.194  1.00 20.68           C  
ATOM    583  CB  GLU A  38     -42.132   8.598  37.081  1.00 20.68           C  
ATOM    584  HB2 GLU A  38     -43.162   8.333  36.844  1.00 20.68           H  
ATOM    585  HB3 GLU A  38     -42.146   9.387  37.833  1.00 20.68           H  
ATOM    586  O   GLU A  38     -42.376  11.360  35.634  1.00 20.68           O  
ATOM    587  CG  GLU A  38     -41.443   7.349  37.651  1.00 20.68           C  
ATOM    588  HG2 GLU A  38     -41.471   6.565  36.895  1.00 20.68           H  
ATOM    589  HG3 GLU A  38     -40.398   7.583  37.851  1.00 20.68           H  
ATOM    590  CD  GLU A  38     -42.093   6.846  38.955  1.00 20.68           C  
ATOM    591  OE1 GLU A  38     -42.017   5.620  39.194  1.00 20.68           O  
ATOM    592  OE2 GLU A  38     -42.586   7.690  39.737  1.00 20.68           O  
ATOM    593  N   GLY A  39     -43.197   9.785  34.230  1.00 21.75           N  
ATOM    594  H   GLY A  39     -43.069   8.840  33.898  1.00 21.75           H  
ATOM    595  CA  GLY A  39     -44.494  10.394  33.940  1.00 21.75           C  
ATOM    596  HA2 GLY A  39     -45.132   9.656  33.454  1.00 21.75           H  
ATOM    597  HA3 GLY A  39     -44.973  10.657  34.883  1.00 21.75           H  
ATOM    598  C   GLY A  39     -44.479  11.654  33.079  1.00 21.75           C  
ATOM    599  O   GLY A  39     -44.533  12.765  33.594  1.00 21.75           O  
ATOM    600  N   LEU A  40     -44.548  11.478  31.759  1.00 24.16           N  
ATOM    601  H   LEU A  40     -44.453  10.539  31.400  1.00 24.16           H  
ATOM    602  CA  LEU A  40     -45.334  12.389  30.928  1.00 24.16           C  
ATOM    603  HA  LEU A  40     -45.913  13.042  31.582  1.00 24.16           H  
ATOM    604  C   LEU A  40     -46.359  11.555  30.165  1.00 24.16           C  
ATOM    605  CB  LEU A  40     -44.454  13.289  30.048  1.00 24.16           C  
ATOM    606  HB2 LEU A  40     -45.033  13.616  29.185  1.00 24.16           H  
ATOM    607  HB3 LEU A  40     -43.609  12.705  29.681  1.00 24.16           H  
ATOM    608  O   LEU A  40     -46.037  10.836  29.221  1.00 24.16           O  
ATOM    609  CG  LEU A  40     -43.949  14.538  30.799  1.00 24.16           C  
ATOM    610  HG  LEU A  40     -43.486  14.244  31.741  1.00 24.16           H  
ATOM    611  CD1 LEU A  40     -42.879  15.242  29.966  1.00 24.16           C  
ATOM    612 HD11 LEU A  40     -43.305  15.569  29.017  1.00 24.16           H  
ATOM    613 HD12 LEU A  40     -42.056  14.553  29.774  1.00 24.16           H  
ATOM    614 HD13 LEU A  40     -42.497  16.105  30.512  1.00 24.16           H  
ATOM    615  CD2 LEU A  40     -45.063  15.557  31.076  1.00 24.16           C  
ATOM    616 HD21 LEU A  40     -44.639  16.460  31.515  1.00 24.16           H  
ATOM    617 HD22 LEU A  40     -45.781  15.149  31.787  1.00 24.16           H  
ATOM    618 HD23 LEU A  40     -45.580  15.812  30.151  1.00 24.16           H  
ATOM    619  N   ASP A  41     -47.571  11.624  30.703  1.00 22.19           N  
ATOM    620  H   ASP A  41     -47.686  12.219  31.511  1.00 22.19           H  
ATOM    621  CA  ASP A  41     -48.788  10.992  30.237  1.00 22.19           C  
ATOM    622  HA  ASP A  41     -48.641   9.912  30.241  1.00 22.19           H  
ATOM    623  C   ASP A  41     -49.177  11.416  28.823  1.00 22.19           C  
ATOM    624  CB  ASP A  41     -49.938  11.343  31.198  1.00 22.19           C  
ATOM    625  HB2 ASP A  41     -50.887  11.200  30.681  1.00 22.19           H  
ATOM    626  HB3 ASP A  41     -49.875  12.394  31.481  1.00 22.19           H  
ATOM    627  O   ASP A  41     -49.053  12.566  28.398  1.00 22.19           O  
ATOM    628  CG  ASP A  41     -49.967  10.456  32.442  1.00 22.19           C  
ATOM    629  OD1 ASP A  41     -49.867   9.222  32.262  1.00 22.19           O  
ATOM    630  OD2 ASP A  41     -50.091  11.016  33.553  1.00 22.19           O  
ATOM    631  N   THR A  42     -49.743  10.436  28.136  1.00 19.42           N  
ATOM    632  H   THR A  42     -49.780   9.535  28.591  1.00 19.42           H  
ATOM    633  CA  THR A  42     -50.542  10.539  26.926  1.00 19.42           C  
ATOM    634  HA  THR A  42     -50.026  11.151  26.185  1.00 19.42           H  
ATOM    635  C   THR A  42     -51.918  11.143  27.230  1.00 19.42           C  
ATOM    636  CB  THR A  42     -50.743   9.112  26.382  1.00 19.42           C  
ATOM    637  HB  THR A  42     -51.490   9.132  25.589  1.00 19.42           H  
ATOM    638  O   THR A  42     -52.727  10.512  27.904  1.00 19.42           O  
ATOM    639  CG2 THR A  42     -49.452   8.509  25.829  1.00 19.42           C  
ATOM    640 HG21 THR A  42     -49.012   9.186  25.096  1.00 19.42           H  
ATOM    641 HG22 THR A  42     -48.740   8.341  26.637  1.00 19.42           H  
ATOM    642 HG23 THR A  42     -49.678   7.558  25.348  1.00 19.42           H  
ATOM    643  OG1 THR A  42     -51.170   8.255  27.423  1.00 19.42           O  
ATOM    644  HG1 THR A  42     -51.905   8.699  27.853  1.00 19.42           H  
ATOM    645  N   SER A  43     -52.213  12.333  26.710  1.00 21.59           N  
ATOM    646  H   SER A  43     -51.443  12.910  26.403  1.00 21.59           H  
ATOM    647  CA  SER A  43     -53.562  12.803  26.320  1.00 21.59           C  
ATOM    648  HA  SER A  43     -53.978  12.106  25.593  1.00 21.59           H  
ATOM    649  C   SER A  43     -53.402  14.166  25.627  1.00 21.59           C  
ATOM    650  CB  SER A  43     -54.545  12.878  27.502  1.00 21.59           C  
ATOM    651  HB2 SER A  43     -55.421  13.458  27.215  1.00 21.59           H  
ATOM    652  HB3 SER A  43     -54.877  11.869  27.748  1.00 21.59           H  
ATOM    653  O   SER A  43     -52.740  15.055  26.144  1.00 21.59           O  
ATOM    654  OG  SER A  43     -53.976  13.451  28.657  1.00 21.59           O  
ATOM    655  HG  SER A  43     -53.156  12.985  28.839  1.00 21.59           H  
ATOM    656  N   ALA A  44     -53.688  14.236  24.328  1.00 21.98           N  
ATOM    657  H   ALA A  44     -52.920  14.680  23.844  1.00 21.98           H  
ATOM    658  CA  ALA A  44     -54.950  14.741  23.776  1.00 21.98           C  
ATOM    659  HA  ALA A  44     -54.908  14.544  22.705  1.00 21.98           H  
ATOM    660  C   ALA A  44     -55.115  16.271  23.917  1.00 21.98           C  
ATOM    661  CB  ALA A  44     -56.160  13.942  24.280  1.00 21.98           C  
ATOM    662  HB1 ALA A  44     -56.344  14.163  25.331  1.00 21.98           H  
ATOM    663  HB2 ALA A  44     -57.043  14.236  23.713  1.00 21.98           H  
ATOM    664  HB3 ALA A  44     -55.992  12.873  24.145  1.00 21.98           H  
ATOM    665  O   ALA A  44     -55.538  16.771  24.954  1.00 21.98           O  
ATOM    666  N   ALA A  45     -54.789  16.970  22.830  1.00 25.45           N  
ATOM    667  H   ALA A  45     -54.310  16.478  22.089  1.00 25.45           H  
ATOM    668  CA  ALA A  45     -55.332  18.258  22.389  1.00 25.45           C  
ATOM    669  HA  ALA A  45     -56.404  18.301  22.582  1.00 25.45           H  
ATOM    670  C   ALA A  45     -55.066  18.268  20.868  1.00 25.45           C  
ATOM    671  CB  ALA A  45     -54.623  19.403  23.124  1.00 25.45           C  
ATOM    672  HB1 ALA A  45     -54.991  20.354  22.737  1.00 25.45           H  
ATOM    673  HB2 ALA A  45     -53.547  19.347  22.961  1.00 25.45           H  
ATOM    674  HB3 ALA A  45     -54.836  19.347  24.192  1.00 25.45           H  
ATOM    675  O   ALA A  45     -53.907  18.176  20.466  1.00 25.45           O  
ATOM    676  N   GLU A  46     -56.033  17.936  20.011  1.00 21.14           N  
ATOM    677  H   GLU A  46     -55.629  17.458  19.218  1.00 21.14           H  
ATOM    678  CA  GLU A  46     -57.144  18.789  19.547  1.00 21.14           C  
ATOM    679  HA  GLU A  46     -57.541  18.282  18.668  1.00 21.14           H  
ATOM    680  C   GLU A  46     -56.668  20.147  19.014  1.00 21.14           C  
ATOM    681  CB  GLU A  46     -58.370  18.884  20.479  1.00 21.14           C  
ATOM    682  HB2 GLU A  46     -59.005  19.696  20.125  1.00 21.14           H  
ATOM    683  HB3 GLU A  46     -58.059  19.113  21.498  1.00 21.14           H  
ATOM    684  O   GLU A  46     -56.151  20.969  19.765  1.00 21.14           O  
ATOM    685  CG  GLU A  46     -59.196  17.583  20.437  1.00 21.14           C  
ATOM    686  HG2 GLU A  46     -59.430  17.348  19.399  1.00 21.14           H  
ATOM    687  HG3 GLU A  46     -58.576  16.773  20.822  1.00 21.14           H  
ATOM    688  CD  GLU A  46     -60.514  17.621  21.238  1.00 21.14           C  
ATOM    689  OE1 GLU A  46     -61.247  16.604  21.168  1.00 21.14           O  
ATOM    690  OE2 GLU A  46     -60.750  18.588  21.999  1.00 21.14           O  
ATOM    691  N   ASP A  47     -56.882  20.273  17.700  1.00 22.03           N  
ATOM    692  H   ASP A  47     -57.329  19.473  17.276  1.00 22.03           H  
ATOM    693  CA  ASP A  47     -57.209  21.458  16.909  1.00 22.03           C  
ATOM    694  HA  ASP A  47     -57.275  21.099  15.882  1.00 22.03           H  
ATOM    695  C   ASP A  47     -56.199  22.614  16.847  1.00 22.03           C  
ATOM    696  CB  ASP A  47     -58.652  21.884  17.242  1.00 22.03           C  
ATOM    697  HB2 ASP A  47     -58.945  22.688  16.566  1.00 22.03           H  
ATOM    698  HB3 ASP A  47     -58.684  22.266  18.262  1.00 22.03           H  
ATOM    699  O   ASP A  47     -55.941  23.318  17.816  1.00 22.03           O  
ATOM    700  CG  ASP A  47     -59.664  20.728  17.098  1.00 22.03           C  
ATOM    701  OD1 ASP A  47     -59.350  19.740  16.385  1.00 22.03           O  
ATOM    702  OD2 ASP A  47     -60.739  20.802  17.736  1.00 22.03           O  
ATOM    703  N   ASP A  48     -55.641  22.830  15.652  1.00 26.17           N  
ATOM    704  H   ASP A  48     -55.563  22.017  15.057  1.00 26.17           H  
ATOM    705  CA  ASP A  48     -55.995  24.016  14.864  1.00 26.17           C  
ATOM    706  HA  ASP A  48     -57.081  24.015  14.764  1.00 26.17           H  
ATOM    707  C   ASP A  48     -55.441  23.913  13.432  1.00 26.17           C  
ATOM    708  CB  ASP A  48     -55.588  25.349  15.528  1.00 26.17           C  
ATOM    709  HB2 ASP A  48     -54.668  25.212  16.096  1.00 26.17           H  
ATOM    710  HB3 ASP A  48     -55.380  26.079  14.747  1.00 26.17           H  
ATOM    711  O   ASP A  48     -54.323  23.454  13.175  1.00 26.17           O  
ATOM    712  CG  ASP A  48     -56.686  25.957  16.427  1.00 26.17           C  
ATOM    713  OD1 ASP A  48     -57.888  25.721  16.157  1.00 26.17           O  
ATOM    714  OD2 ASP A  48     -56.324  26.758  17.325  1.00 26.17           O  
ATOM    715  N   ASP A  49     -56.310  24.319  12.514  1.00 22.04           N  
ATOM    716  H   ASP A  49     -57.182  24.681  12.873  1.00 22.04           H  
ATOM    717  CA  ASP A  49     -56.153  24.446  11.074  1.00 22.04           C  
ATOM    718  HA  ASP A  49     -55.993  23.460  10.637  1.00 22.04           H  
ATOM    719  C   ASP A  49     -55.003  25.387  10.669  1.00 22.04           C  
ATOM    720  CB  ASP A  49     -57.479  25.031  10.551  1.00 22.04           C  
ATOM    721  HB2 ASP A  49     -57.393  25.178   9.475  1.00 22.04           H  
ATOM    722  HB3 ASP A  49     -57.645  26.009  11.004  1.00 22.04           H  
ATOM    723  O   ASP A  49     -54.768  26.398  11.323  1.00 22.04           O  
ATOM    724  CG  ASP A  49     -58.694  24.133  10.814  1.00 22.04           C  
ATOM    725  OD1 ASP A  49     -58.689  23.003  10.273  1.00 22.04           O  
ATOM    726  OD2 ASP A  49     -59.642  24.591  11.494  1.00 22.04           O  
ATOM    727  N   ASP A  50     -54.334  25.097   9.544  1.00 27.66           N  
ATOM    728  H   ASP A  50     -54.444  24.156   9.195  1.00 27.66           H  
ATOM    729  CA  ASP A  50     -54.061  26.117   8.517  1.00 27.66           C  
ATOM    730  HA  ASP A  50     -55.034  26.538   8.264  1.00 27.66           H  
ATOM    731  C   ASP A  50     -53.513  25.498   7.210  1.00 27.66           C  
ATOM    732  CB  ASP A  50     -53.178  27.294   9.001  1.00 27.66           C  
ATOM    733  HB2 ASP A  50     -52.492  27.568   8.200  1.00 27.66           H  
ATOM    734  HB3 ASP A  50     -52.566  26.977   9.846  1.00 27.66           H  
ATOM    735  O   ASP A  50     -52.403  24.976   7.109  1.00 27.66           O  
ATOM    736  CG  ASP A  50     -53.972  28.571   9.365  1.00 27.66           C  
ATOM    737  OD1 ASP A  50     -55.104  28.749   8.855  1.00 27.66           O  
ATOM    738  OD2 ASP A  50     -53.376  29.448  10.041  1.00 27.66           O  
ATOM    739  N   GLU A  51     -54.405  25.532   6.223  1.00 23.38           N  
ATOM    740  H   GLU A  51     -55.300  25.857   6.560  1.00 23.38           H  
ATOM    741  CA  GLU A  51     -54.261  25.766   4.783  1.00 23.38           C  
ATOM    742  HA  GLU A  51     -54.905  25.031   4.300  1.00 23.38           H  
ATOM    743  C   GLU A  51     -52.882  25.664   4.081  1.00 23.38           C  
ATOM    744  CB  GLU A  51     -54.892  27.142   4.483  1.00 23.38           C  
ATOM    745  HB2 GLU A  51     -54.334  27.918   5.006  1.00 23.38           H  
ATOM    746  HB3 GLU A  51     -54.819  27.324   3.411  1.00 23.38           H  
ATOM    747  O   GLU A  51     -51.972  26.463   4.277  1.00 23.38           O  
ATOM    748  CG  GLU A  51     -56.382  27.218   4.884  1.00 23.38           C  
ATOM    749  HG2 GLU A  51     -56.477  27.100   5.964  1.00 23.38           H  
ATOM    750  HG3 GLU A  51     -56.900  26.384   4.412  1.00 23.38           H  
ATOM    751  CD  GLU A  51     -57.075  28.532   4.476  1.00 23.38           C  
ATOM    752  OE1 GLU A  51     -58.325  28.510   4.368  1.00 23.38           O  
ATOM    753  OE2 GLU A  51     -56.377  29.531   4.183  1.00 23.38           O  
ATOM    754  N   GLY A  52     -52.856  24.796   3.057  1.00 23.04           N  
ATOM    755  H   GLY A  52     -53.517  24.037   3.142  1.00 23.04           H  
ATOM    756  CA  GLY A  52     -52.594  25.220   1.672  1.00 23.04           C  
ATOM    757  HA2 GLY A  52     -53.214  24.617   1.008  1.00 23.04           H  
ATOM    758  HA3 GLY A  52     -52.931  26.252   1.570  1.00 23.04           H  
ATOM    759  C   GLY A  52     -51.154  25.181   1.145  1.00 23.04           C  
ATOM    760  O   GLY A  52     -50.408  26.135   1.310  1.00 23.04           O  
ATOM    761  N   ASP A  53     -50.819  24.157   0.349  1.00 28.51           N  
ATOM    762  H   ASP A  53     -51.261  23.274   0.561  1.00 28.51           H  
ATOM    763  CA  ASP A  53     -50.592  24.357  -1.095  1.00 28.51           C  
ATOM    764  HA  ASP A  53     -51.441  24.945  -1.443  1.00 28.51           H  
ATOM    765  C   ASP A  53     -50.608  23.014  -1.853  1.00 28.51           C  
ATOM    766  CB  ASP A  53     -49.310  25.148  -1.453  1.00 28.51           C  
ATOM    767  HB2 ASP A  53     -48.472  24.457  -1.545  1.00 28.51           H  
ATOM    768  HB3 ASP A  53     -49.055  25.858  -0.667  1.00 28.51           H  
ATOM    769  O   ASP A  53     -50.014  22.013  -1.449  1.00 28.51           O  
ATOM    770  CG  ASP A  53     -49.456  25.951  -2.759  1.00 28.51           C  
ATOM    771  OD1 ASP A  53     -50.487  25.777  -3.456  1.00 28.51           O  
ATOM    772  OD2 ASP A  53     -48.519  26.719  -3.075  1.00 28.51           O  
ATOM    773  N   THR A  54     -51.323  23.009  -2.971  1.00 22.11           N  
ATOM    774  H   THR A  54     -51.617  23.922  -3.287  1.00 22.11           H  
ATOM    775  CA  THR A  54     -51.616  21.871  -3.847  1.00 22.11           C  
ATOM    776  HA  THR A  54     -51.217  20.953  -3.416  1.00 22.11           H  
ATOM    777  C   THR A  54     -50.992  22.100  -5.217  1.00 22.11           C  
ATOM    778  CB  THR A  54     -53.136  21.714  -4.067  1.00 22.11           C  
ATOM    779  HB  THR A  54     -53.297  21.132  -4.974  1.00 22.11           H  
ATOM    780  O   THR A  54     -51.345  23.058  -5.893  1.00 22.11           O  
ATOM    781  CG2 THR A  54     -53.854  20.994  -2.932  1.00 22.11           C  
ATOM    782 HG21 THR A  54     -53.429  20.000  -2.796  1.00 22.11           H  
ATOM    783 HG22 THR A  54     -53.740  21.563  -2.010  1.00 22.11           H  
ATOM    784 HG23 THR A  54     -54.914  20.904  -3.169  1.00 22.11           H  
ATOM    785  OG1 THR A  54     -53.753  22.973  -4.224  1.00 22.11           O  
ATOM    786  HG1 THR A  54     -53.167  23.504  -4.768  1.00 22.11           H  
ATOM    787  N   SER A  55     -50.149  21.179  -5.685  1.00 29.08           N  
ATOM    788  H   SER A  55     -49.716  20.571  -5.005  1.00 29.08           H  
ATOM    789  CA  SER A  55     -49.989  20.777  -7.100  1.00 29.08           C  
ATOM    790  HA  SER A  55     -50.938  20.385  -7.467  1.00 29.08           H  
ATOM    791  C   SER A  55     -48.938  19.657  -7.142  1.00 29.08           C  
ATOM    792  CB  SER A  55     -49.558  21.938  -8.019  1.00 29.08           C  
ATOM    793  HB2 SER A  55     -49.358  21.538  -9.013  1.00 29.08           H  
ATOM    794  HB3 SER A  55     -50.372  22.657  -8.111  1.00 29.08           H  
ATOM    795  O   SER A  55     -47.918  19.747  -6.477  1.00 29.08           O  
ATOM    796  OG  SER A  55     -48.403  22.603  -7.559  1.00 29.08           O  
ATOM    797  HG  SER A  55     -48.619  23.005  -6.714  1.00 29.08           H  
ATOM    798  N   GLY A  56     -49.078  18.523  -7.819  1.00 24.44           N  
ATOM    799  H   GLY A  56     -48.277  17.922  -7.684  1.00 24.44           H  
ATOM    800  CA  GLY A  56     -50.020  18.078  -8.832  1.00 24.44           C  
ATOM    801  HA2 GLY A  56     -50.479  18.929  -9.336  1.00 24.44           H  
ATOM    802  HA3 GLY A  56     -50.792  17.450  -8.388  1.00 24.44           H  
ATOM    803  C   GLY A  56     -49.212  17.278  -9.852  1.00 24.44           C  
ATOM    804  O   GLY A  56     -48.557  17.898 -10.671  1.00 24.44           O  
ATOM    805  N   TYR A  57     -49.225  15.944  -9.764  1.00 26.86           N  
ATOM    806  H   TYR A  57     -49.642  15.545  -8.935  1.00 26.86           H  
ATOM    807  CA  TYR A  57     -49.040  15.001 -10.880  1.00 26.86           C  
ATOM    808  HA  TYR A  57     -49.641  15.343 -11.723  1.00 26.86           H  
ATOM    809  C   TYR A  57     -49.611  13.643 -10.436  1.00 26.86           C  
ATOM    810  CB  TYR A  57     -47.579  14.894 -11.376  1.00 26.86           C  
ATOM    811  HB2 TYR A  57     -46.895  15.065 -10.544  1.00 26.86           H  
ATOM    812  HB3 TYR A  57     -47.403  13.879 -11.733  1.00 26.86           H  
ATOM    813  O   TYR A  57     -48.961  12.865  -9.742  1.00 26.86           O  
ATOM    814  CG  TYR A  57     -47.255  15.833 -12.534  1.00 26.86           C  
ATOM    815  CD1 TYR A  57     -47.770  15.576 -13.822  1.00 26.86           C  
ATOM    816  HD1 TYR A  57     -48.351  14.684 -14.002  1.00 26.86           H  
ATOM    817  CD2 TYR A  57     -46.486  16.993 -12.316  1.00 26.86           C  
ATOM    818  HD2 TYR A  57     -46.104  17.200 -11.327  1.00 26.86           H  
ATOM    819  CE1 TYR A  57     -47.561  16.498 -14.868  1.00 26.86           C  
ATOM    820  HE1 TYR A  57     -47.974  16.314 -15.848  1.00 26.86           H  
ATOM    821  CE2 TYR A  57     -46.301  17.933 -13.347  1.00 26.86           C  
ATOM    822  HE2 TYR A  57     -45.758  18.845 -13.146  1.00 26.86           H  
ATOM    823  OH  TYR A  57     -46.677  18.607 -15.614  1.00 26.86           O  
ATOM    824  HH  TYR A  57     -46.215  19.380 -15.281  1.00 26.86           H  
ATOM    825  CZ  TYR A  57     -46.845  17.690 -14.625  1.00 26.86           C  
ATOM    826  N   ILE A  58     -50.877  13.423 -10.795  1.00 23.08           N  
ATOM    827  H   ILE A  58     -51.314  14.124 -11.375  1.00 23.08           H  
ATOM    828  CA  ILE A  58     -51.578  12.135 -10.810  1.00 23.08           C  
ATOM    829  HA  ILE A  58     -50.943  11.349 -10.401  1.00 23.08           H  
ATOM    830  C   ILE A  58     -51.868  11.841 -12.281  1.00 23.08           C  
ATOM    831  CB  ILE A  58     -52.910  12.198 -10.015  1.00 23.08           C  
ATOM    832  HB  ILE A  58     -53.464  13.073 -10.354  1.00 23.08           H  
ATOM    833  O   ILE A  58     -52.369  12.732 -12.959  1.00 23.08           O  
ATOM    834  CG1 ILE A  58     -52.640  12.356  -8.503  1.00 23.08           C  
ATOM    835 HG12 ILE A  58     -52.098  11.483  -8.138  1.00 23.08           H  
ATOM    836 HG13 ILE A  58     -52.006  13.230  -8.350  1.00 23.08           H  
ATOM    837  CG2 ILE A  58     -53.794  10.958 -10.282  1.00 23.08           C  
ATOM    838 HG21 ILE A  58     -54.734  11.029  -9.733  1.00 23.08           H  
ATOM    839 HG22 ILE A  58     -54.061  10.895 -11.337  1.00 23.08           H  
ATOM    840 HG23 ILE A  58     -53.269  10.050  -9.986  1.00 23.08           H  
ATOM    841  CD1 ILE A  58     -53.905  12.550  -7.653  1.00 23.08           C  
ATOM    842 HD11 ILE A  58     -53.615  12.828  -6.640  1.00 23.08           H  
ATOM    843 HD12 ILE A  58     -54.521  13.344  -8.075  1.00 23.08           H  
ATOM    844 HD13 ILE A  58     -54.479  11.625  -7.601  1.00 23.08           H  
ATOM    845  N   GLU A  59     -51.547  10.620 -12.707  1.00 24.71           N  
ATOM    846  H   GLU A  59     -50.909  10.114 -12.110  1.00 24.71           H  
ATOM    847  CA  GLU A  59     -52.079   9.789 -13.811  1.00 24.71           C  
ATOM    848  HA  GLU A  59     -52.951   9.232 -13.466  1.00 24.71           H  
ATOM    849  C   GLU A  59     -50.954   8.761 -14.078  1.00 24.71           C  
ATOM    850  CB  GLU A  59     -52.485  10.600 -15.066  1.00 24.71           C  
ATOM    851  HB2 GLU A  59     -52.365   9.970 -15.948  1.00 24.71           H  
ATOM    852  HB3 GLU A  59     -51.838  11.470 -15.180  1.00 24.71           H  
ATOM    853  O   GLU A  59     -49.807   9.137 -14.282  1.00 24.71           O  
ATOM    854  CG  GLU A  59     -53.974  11.020 -14.980  1.00 24.71           C  
ATOM    855  HG2 GLU A  59     -54.576  10.117 -15.076  1.00 24.71           H  
ATOM    856  HG3 GLU A  59     -54.193  11.419 -13.989  1.00 24.71           H  
ATOM    857  CD  GLU A  59     -54.444  12.034 -16.044  1.00 24.71           C  
ATOM    858  OE1 GLU A  59     -55.533  12.623 -15.832  1.00 24.71           O  
ATOM    859  OE2 GLU A  59     -53.768  12.193 -17.087  1.00 24.71           O  
ATOM    860  N   ASP A  60     -51.117   7.464 -13.817  1.00 30.28           N  
ATOM    861  H   ASP A  60     -50.233   7.021 -13.612  1.00 30.28           H  
ATOM    862  CA  ASP A  60     -51.977   6.578 -14.590  1.00 30.28           C  
ATOM    863  HA  ASP A  60     -52.773   7.165 -15.049  1.00 30.28           H  
ATOM    864  C   ASP A  60     -52.625   5.462 -13.758  1.00 30.28           C  
ATOM    865  CB  ASP A  60     -51.136   5.929 -15.706  1.00 30.28           C  
ATOM    866  HB2 ASP A  60     -50.173   5.612 -15.306  1.00 30.28           H  
ATOM    867  HB3 ASP A  60     -51.653   5.039 -16.064  1.00 30.28           H  
ATOM    868  O   ASP A  60     -52.030   4.831 -12.882  1.00 30.28           O  
ATOM    869  CG  ASP A  60     -50.938   6.850 -16.910  1.00 30.28           C  
ATOM    870  OD1 ASP A  60     -51.941   7.497 -17.282  1.00 30.28           O  
ATOM    871  OD2 ASP A  60     -49.830   6.824 -17.491  1.00 30.28           O  
ATOM    872  N   GLN A  61     -53.885   5.214 -14.106  1.00 23.50           N  
ATOM    873  H   GLN A  61     -54.232   5.739 -14.896  1.00 23.50           H  
ATOM    874  CA  GLN A  61     -54.739   4.142 -13.626  1.00 23.50           C  
ATOM    875  HA  GLN A  61     -54.585   4.000 -12.557  1.00 23.50           H  
ATOM    876  C   GLN A  61     -54.430   2.836 -14.372  1.00 23.50           C  
ATOM    877  CB  GLN A  61     -56.202   4.539 -13.900  1.00 23.50           C  
ATOM    878  HB2 GLN A  61     -56.849   3.704 -13.629  1.00 23.50           H  
ATOM    879  HB3 GLN A  61     -56.316   4.715 -14.970  1.00 23.50           H  
ATOM    880  O   GLN A  61     -54.432   2.797 -15.600  1.00 23.50           O  
ATOM    881  CG  GLN A  61     -56.677   5.787 -13.139  1.00 23.50           C  
ATOM    882  HG2 GLN A  61     -56.678   5.572 -12.070  1.00 23.50           H  
ATOM    883  HG3 GLN A  61     -55.993   6.616 -13.319  1.00 23.50           H  
ATOM    884  CD  GLN A  61     -58.074   6.245 -13.559  1.00 23.50           C  
ATOM    885  NE2 GLN A  61     -58.679   7.154 -12.827  1.00 23.50           N  
ATOM    886 HE21 GLN A  61     -59.566   7.478 -13.184  1.00 23.50           H  
ATOM    887 HE22 GLN A  61     -58.197   7.597 -12.058  1.00 23.50           H  
ATOM    888  OE1 GLN A  61     -58.658   5.811 -14.538  1.00 23.50           O  
ATOM    889  N   ALA A  62     -54.307   1.735 -13.634  1.00 26.53           N  
ATOM    890  H   ALA A  62     -54.200   1.836 -12.634  1.00 26.53           H  
ATOM    891  CA  ALA A  62     -54.584   0.397 -14.147  1.00 26.53           C  
ATOM    892  HA  ALA A  62     -55.135   0.478 -15.084  1.00 26.53           H  
ATOM    893  C   ALA A  62     -55.488  -0.317 -13.137  1.00 26.53           C  
ATOM    894  CB  ALA A  62     -53.279  -0.343 -14.457  1.00 26.53           C  
ATOM    895  HB1 ALA A  62     -52.713   0.212 -15.206  1.00 26.53           H  
ATOM    896  HB2 ALA A  62     -52.679  -0.434 -13.551  1.00 26.53           H  
ATOM    897  HB3 ALA A  62     -53.502  -1.338 -14.840  1.00 26.53           H  
ATOM    898  O   ALA A  62     -55.036  -0.918 -12.167  1.00 26.53           O  
ATOM    899  N   VAL A  63     -56.795  -0.179 -13.358  1.00 22.73           N  
ATOM    900  H   VAL A  63     -57.073   0.359 -14.166  1.00 22.73           H  
ATOM    901  CA  VAL A  63     -57.843  -0.948 -12.689  1.00 22.73           C  
ATOM    902  HA  VAL A  63     -57.520  -1.225 -11.686  1.00 22.73           H  
ATOM    903  C   VAL A  63     -58.076  -2.211 -13.510  1.00 22.73           C  
ATOM    904  CB  VAL A  63     -59.144  -0.118 -12.581  1.00 22.73           C  
ATOM    905  HB  VAL A  63     -59.433   0.226 -13.574  1.00 22.73           H  
ATOM    906  O   VAL A  63     -58.544  -2.125 -14.643  1.00 22.73           O  
ATOM    907  CG1 VAL A  63     -60.312  -0.927 -11.997  1.00 22.73           C  
ATOM    908 HG11 VAL A  63     -60.041  -1.325 -11.019  1.00 22.73           H  
ATOM    909 HG12 VAL A  63     -61.188  -0.287 -11.892  1.00 22.73           H  
ATOM    910 HG13 VAL A  63     -60.574  -1.749 -12.664  1.00 22.73           H  
ATOM    911  CG2 VAL A  63     -58.936   1.117 -11.694  1.00 22.73           C  
ATOM    912 HG21 VAL A  63     -59.862   1.688 -11.630  1.00 22.73           H  
ATOM    913 HG22 VAL A  63     -58.167   1.762 -12.119  1.00 22.73           H  
ATOM    914 HG23 VAL A  63     -58.632   0.812 -10.692  1.00 22.73           H  
ATOM    915  N   VAL A  64     -57.813  -3.377 -12.921  1.00 27.51           N  
ATOM    916  H   VAL A  64     -57.303  -3.368 -12.049  1.00 27.51           H  
ATOM    917  CA  VAL A  64     -58.569  -4.597 -13.223  1.00 27.51           C  
ATOM    918  HA  VAL A  64     -59.481  -4.305 -13.744  1.00 27.51           H  
ATOM    919  C   VAL A  64     -58.966  -5.223 -11.892  1.00 27.51           C  
ATOM    920  CB  VAL A  64     -57.850  -5.589 -14.156  1.00 27.51           C  
ATOM    921  HB  VAL A  64     -56.944  -5.959 -13.676  1.00 27.51           H  
ATOM    922  O   VAL A  64     -58.148  -5.704 -11.116  1.00 27.51           O  
ATOM    923  CG1 VAL A  64     -58.771  -6.774 -14.484  1.00 27.51           C  
ATOM    924 HG11 VAL A  64     -58.990  -7.339 -13.578  1.00 27.51           H  
ATOM    925 HG12 VAL A  64     -58.275  -7.449 -15.182  1.00 27.51           H  
ATOM    926 HG13 VAL A  64     -59.705  -6.424 -14.924  1.00 27.51           H  
ATOM    927  CG2 VAL A  64     -57.470  -4.941 -15.495  1.00 27.51           C  
ATOM    928 HG21 VAL A  64     -57.008  -5.680 -16.148  1.00 27.51           H  
ATOM    929 HG22 VAL A  64     -56.752  -4.138 -15.326  1.00 27.51           H  
ATOM    930 HG23 VAL A  64     -58.356  -4.530 -15.980  1.00 27.51           H  
ATOM    931  N   SER A  65     -60.261  -5.109 -11.643  1.00 24.23           N  
ATOM    932  H   SER A  65     -60.807  -4.671 -12.371  1.00 24.23           H  
ATOM    933  CA  SER A  65     -61.086  -5.776 -10.647  1.00 24.23           C  
ATOM    934  HA  SER A  65     -60.802  -5.470  -9.640  1.00 24.23           H  
ATOM    935  C   SER A  65     -61.063  -7.300 -10.767  1.00 24.23           C  
ATOM    936  CB  SER A  65     -62.523  -5.335 -10.969  1.00 24.23           C  
ATOM    937  HB2 SER A  65     -62.649  -4.289 -10.689  1.00 24.23           H  
ATOM    938  HB3 SER A  65     -63.236  -5.937 -10.405  1.00 24.23           H  
ATOM    939  O   SER A  65     -61.014  -7.809 -11.887  1.00 24.23           O  
ATOM    940  OG  SER A  65     -62.764  -5.473 -12.368  1.00 24.23           O  
ATOM    941  HG  SER A  65     -62.548  -6.379 -12.602  1.00 24.23           H  
ATOM    942  N   GLY A  66     -61.308  -7.996  -9.655  1.00 21.94           N  
ATOM    943  H   GLY A  66     -61.235  -7.541  -8.757  1.00 21.94           H  
ATOM    944  CA  GLY A  66     -62.060  -9.251  -9.710  1.00 21.94           C  
ATOM    945  HA2 GLY A  66     -61.945  -9.714 -10.690  1.00 21.94           H  
ATOM    946  HA3 GLY A  66     -63.121  -9.037  -9.588  1.00 21.94           H  
ATOM    947  C   GLY A  66     -61.664 -10.311  -8.694  1.00 21.94           C  
ATOM    948  O   GLY A  66     -60.791 -11.122  -8.965  1.00 21.94           O  
ATOM    949  N   ASP A  67     -62.431 -10.315  -7.608  1.00 23.51           N  
ATOM    950  H   ASP A  67     -63.116  -9.573  -7.591  1.00 23.51           H  
ATOM    951  CA  ASP A  67     -62.935 -11.486  -6.890  1.00 23.51           C  
ATOM    952  HA  ASP A  67     -63.739 -11.057  -6.292  1.00 23.51           H  
ATOM    953  C   ASP A  67     -62.068 -12.173  -5.829  1.00 23.51           C  
ATOM    954  CB  ASP A  67     -63.728 -12.410  -7.825  1.00 23.51           C  
ATOM    955  HB2 ASP A  67     -64.141 -13.231  -7.239  1.00 23.51           H  
ATOM    956  HB3 ASP A  67     -63.062 -12.829  -8.580  1.00 23.51           H  
ATOM    957  O   ASP A  67     -61.192 -13.002  -6.063  1.00 23.51           O  
ATOM    958  CG  ASP A  67     -64.891 -11.662  -8.505  1.00 23.51           C  
ATOM    959  OD1 ASP A  67     -65.263 -10.560  -8.024  1.00 23.51           O  
ATOM    960  OD2 ASP A  67     -65.382 -12.162  -9.539  1.00 23.51           O  
ATOM    961  N   ALA A  68     -62.460 -11.827  -4.602  1.00 21.81           N  
ATOM    962  H   ALA A  68     -63.171 -11.110  -4.563  1.00 21.81           H  
ATOM    963  CA  ALA A  68     -62.368 -12.623  -3.402  1.00 21.81           C  
ATOM    964  HA  ALA A  68     -61.320 -12.831  -3.183  1.00 21.81           H  
ATOM    965  C   ALA A  68     -63.139 -13.945  -3.547  1.00 21.81           C  
ATOM    966  CB  ALA A  68     -62.983 -11.778  -2.276  1.00 21.81           C  
ATOM    967  HB1 ALA A  68     -62.931 -12.329  -1.337  1.00 21.81           H  
ATOM    968  HB2 ALA A  68     -62.432 -10.844  -2.166  1.00 21.81           H  
ATOM    969  HB3 ALA A  68     -64.029 -11.561  -2.494  1.00 21.81           H  
ATOM    970  O   ALA A  68     -64.303 -13.964  -3.947  1.00 21.81           O  
ATOM    971  N   SER A  69     -62.512 -15.028  -3.103  1.00 27.03           N  
ATOM    972  H   SER A  69     -61.523 -14.969  -2.911  1.00 27.03           H  
ATOM    973  CA  SER A  69     -63.207 -16.182  -2.545  1.00 27.03           C  
ATOM    974  HA  SER A  69     -64.255 -15.930  -2.384  1.00 27.03           H  
ATOM    975  C   SER A  69     -62.576 -16.475  -1.190  1.00 27.03           C  
ATOM    976  CB  SER A  69     -63.190 -17.390  -3.487  1.00 27.03           C  
ATOM    977  HB2 SER A  69     -63.697 -18.226  -3.005  1.00 27.03           H  
ATOM    978  HB3 SER A  69     -63.720 -17.137  -4.405  1.00 27.03           H  
ATOM    979  O   SER A  69     -61.439 -16.939  -1.096  1.00 27.03           O  
ATOM    980  OG  SER A  69     -61.866 -17.764  -3.805  1.00 27.03           O  
ATOM    981  HG  SER A  69     -61.417 -17.891  -2.966  1.00 27.03           H  
ATOM    982  N   GLU A  70     -63.321 -16.101  -0.158  1.00 21.12           N  
ATOM    983  H   GLU A  70     -64.217 -15.686  -0.368  1.00 21.12           H  
ATOM    984  CA  GLU A  70     -63.211 -16.613   1.198  1.00 21.12           C  
ATOM    985  HA  GLU A  70     -62.228 -16.397   1.618  1.00 21.12           H  
ATOM    986  C   GLU A  70     -63.449 -18.125   1.157  1.00 21.12           C  
ATOM    987  CB  GLU A  70     -64.316 -15.953   2.051  1.00 21.12           C  
ATOM    988  HB2 GLU A  70     -64.290 -16.380   3.054  1.00 21.12           H  
ATOM    989  HB3 GLU A  70     -65.280 -16.192   1.601  1.00 21.12           H  
ATOM    990  O   GLU A  70     -64.455 -18.558   0.609  1.00 21.12           O  
ATOM    991  CG  GLU A  70     -64.185 -14.422   2.164  1.00 21.12           C  
ATOM    992  HG2 GLU A  70     -64.072 -13.994   1.167  1.00 21.12           H  
ATOM    993  HG3 GLU A  70     -63.275 -14.198   2.721  1.00 21.12           H  
ATOM    994  CD  GLU A  70     -65.391 -13.735   2.834  1.00 21.12           C  
ATOM    995  OE1 GLU A  70     -65.202 -12.583   3.289  1.00 21.12           O  
ATOM    996  OE2 GLU A  70     -66.503 -14.311   2.834  1.00 21.12           O  
ATOM    997  N   ASP A  71     -62.550 -18.912   1.741  1.00 24.71           N  
ATOM    998  H   ASP A  71     -61.686 -18.508   2.074  1.00 24.71           H  
ATOM    999  CA  ASP A  71     -62.880 -20.252   2.221  1.00 24.71           C  
ATOM   1000  HA  ASP A  71     -63.940 -20.271   2.476  1.00 24.71           H  
ATOM   1001  C   ASP A  71     -62.113 -20.491   3.523  1.00 24.71           C  
ATOM   1002  CB  ASP A  71     -62.650 -21.350   1.165  1.00 24.71           C  
ATOM   1003  HB2 ASP A  71     -62.380 -22.272   1.678  1.00 24.71           H  
ATOM   1004  HB3 ASP A  71     -61.811 -21.073   0.525  1.00 24.71           H  
ATOM   1005  O   ASP A  71     -60.915 -20.786   3.566  1.00 24.71           O  
ATOM   1006  CG  ASP A  71     -63.893 -21.662   0.308  1.00 24.71           C  
ATOM   1007  OD1 ASP A  71     -65.023 -21.610   0.845  1.00 24.71           O  
ATOM   1008  OD2 ASP A  71     -63.692 -22.080  -0.857  1.00 24.71           O  
ATOM   1009  N   GLU A  72     -62.847 -20.296   4.614  1.00 20.00           N  
ATOM   1010  H   GLU A  72     -63.804 -20.010   4.467  1.00 20.00           H  
ATOM   1011  CA  GLU A  72     -62.533 -20.806   5.935  1.00 20.00           C  
ATOM   1012  HA  GLU A  72     -61.523 -20.512   6.223  1.00 20.00           H  
ATOM   1013  C   GLU A  72     -62.661 -22.333   5.923  1.00 20.00           C  
ATOM   1014  CB  GLU A  72     -63.549 -20.262   6.958  1.00 20.00           C  
ATOM   1015  HB2 GLU A  72     -64.553 -20.532   6.630  1.00 20.00           H  
ATOM   1016  HB3 GLU A  72     -63.358 -20.758   7.909  1.00 20.00           H  
ATOM   1017  O   GLU A  72     -63.755 -22.865   5.768  1.00 20.00           O  
ATOM   1018  CG  GLU A  72     -63.512 -18.748   7.201  1.00 20.00           C  
ATOM   1019  HG2 GLU A  72     -63.763 -18.228   6.276  1.00 20.00           H  
ATOM   1020  HG3 GLU A  72     -62.496 -18.471   7.484  1.00 20.00           H  
ATOM   1021  CD  GLU A  72     -64.495 -18.321   8.310  1.00 20.00           C  
ATOM   1022  OE1 GLU A  72     -64.214 -17.290   8.963  1.00 20.00           O  
ATOM   1023  OE2 GLU A  72     -65.492 -19.045   8.550  1.00 20.00           O  
ATOM   1024  N   HIS A  73     -61.578 -23.057   6.201  1.00 24.30           N  
ATOM   1025  H   HIS A  73     -60.674 -22.608   6.163  1.00 24.30           H  
ATOM   1026  CA  HIS A  73     -61.695 -24.378   6.812  1.00 24.30           C  
ATOM   1027  HA  HIS A  73     -62.621 -24.380   7.387  1.00 24.30           H  
ATOM   1028  C   HIS A  73     -60.583 -24.605   7.833  1.00 24.30           C  
ATOM   1029  CB  HIS A  73     -61.835 -25.505   5.773  1.00 24.30           C  
ATOM   1030  HB2 HIS A  73     -61.242 -25.266   4.890  1.00 24.30           H  
ATOM   1031  HB3 HIS A  73     -61.445 -26.431   6.197  1.00 24.30           H  
ATOM   1032  O   HIS A  73     -59.466 -25.025   7.539  1.00 24.30           O  
ATOM   1033  CG  HIS A  73     -63.273 -25.768   5.374  1.00 24.30           C  
ATOM   1034  CD2 HIS A  73     -63.786 -25.790   4.104  1.00 24.30           C  
ATOM   1035  HD2 HIS A  73     -63.231 -25.626   3.192  1.00 24.30           H  
ATOM   1036  ND1 HIS A  73     -64.337 -25.953   6.234  1.00 24.30           N  
ATOM   1037  HD1 HIS A  73     -64.319 -25.805   7.233  1.00 24.30           H  
ATOM   1038  CE1 HIS A  73     -65.453 -26.070   5.498  1.00 24.30           C  
ATOM   1039  HE1 HIS A  73     -66.455 -26.150   5.894  1.00 24.30           H  
ATOM   1040  NE2 HIS A  73     -65.163 -26.033   4.193  1.00 24.30           N  
ATOM   1041  N   SER A  74     -60.950 -24.352   9.086  1.00 19.70           N  
ATOM   1042  H   SER A  74     -61.850 -23.916   9.225  1.00 19.70           H  
ATOM   1043  CA  SER A  74     -60.362 -24.976  10.259  1.00 19.70           C  
ATOM   1044  HA  SER A  74     -59.294 -24.762  10.296  1.00 19.70           H  
ATOM   1045  C   SER A  74     -60.597 -26.491  10.225  1.00 19.70           C  
ATOM   1046  CB  SER A  74     -61.051 -24.394  11.502  1.00 19.70           C  
ATOM   1047  HB2 SER A  74     -60.675 -24.894  12.394  1.00 19.70           H  
ATOM   1048  HB3 SER A  74     -60.831 -23.329  11.576  1.00 19.70           H  
ATOM   1049  O   SER A  74     -61.746 -26.933  10.216  1.00 19.70           O  
ATOM   1050  OG  SER A  74     -62.455 -24.574  11.413  1.00 19.70           O  
ATOM   1051  HG  SER A  74     -62.614 -25.454  11.063  1.00 19.70           H  
ATOM   1052  N   ALA A  75     -59.534 -27.285  10.311  1.00 23.42           N  
ATOM   1053  H   ALA A  75     -58.619 -26.892  10.137  1.00 23.42           H  
ATOM   1054  CA  ALA A  75     -59.603 -28.635  10.859  1.00 23.42           C  
ATOM   1055  HA  ALA A  75     -60.354 -28.646  11.649  1.00 23.42           H  
ATOM   1056  C   ALA A  75     -58.254 -29.006  11.481  1.00 23.42           C  
ATOM   1057  CB  ALA A  75     -60.062 -29.645   9.803  1.00 23.42           C  
ATOM   1058  HB1 ALA A  75     -59.362 -29.650   8.968  1.00 23.42           H  
ATOM   1059  HB2 ALA A  75     -60.101 -30.642  10.241  1.00 23.42           H  
ATOM   1060  HB3 ALA A  75     -61.053 -29.379   9.434  1.00 23.42           H  
ATOM   1061  O   ALA A  75     -57.278 -29.336  10.814  1.00 23.42           O  
ATOM   1062  N   SER A  76     -58.238 -28.925  12.805  1.00 19.34           N  
ATOM   1063  H   SER A  76     -59.090 -28.609  13.245  1.00 19.34           H  
ATOM   1064  CA  SER A  76     -57.322 -29.613  13.701  1.00 19.34           C  
ATOM   1065  HA  SER A  76     -56.337 -29.149  13.659  1.00 19.34           H  
ATOM   1066  C   SER A  76     -57.220 -31.105  13.366  1.00 19.34           C  
ATOM   1067  CB  SER A  76     -57.911 -29.478  15.110  1.00 19.34           C  
ATOM   1068  HB2 SER A  76     -57.356 -30.107  15.806  1.00 19.34           H  
ATOM   1069  HB3 SER A  76     -57.837 -28.440  15.436  1.00 19.34           H  
ATOM   1070  O   SER A  76     -58.240 -31.786  13.269  1.00 19.34           O  
ATOM   1071  OG  SER A  76     -59.278 -29.863  15.093  1.00 19.34           O  
ATOM   1072  HG  SER A  76     -59.337 -30.697  14.622  1.00 19.34           H  
ATOM   1073  N   GLY A  77     -55.996 -31.617  13.287  1.00 21.64           N  
ATOM   1074  H   GLY A  77     -55.212 -30.980  13.279  1.00 21.64           H  
ATOM   1075  CA  GLY A  77     -55.705 -33.035  13.109  1.00 21.64           C  
ATOM   1076  HA2 GLY A  77     -56.437 -33.646  13.638  1.00 21.64           H  
ATOM   1077  HA3 GLY A  77     -55.743 -33.284  12.049  1.00 21.64           H  
ATOM   1078  C   GLY A  77     -54.314 -33.355  13.632  1.00 21.64           C  
ATOM   1079  O   GLY A  77     -53.354 -33.447  12.879  1.00 21.64           O  
ATOM   1080  N   SER A  78     -54.215 -33.468  14.952  1.00 22.33           N  
ATOM   1081  H   SER A  78     -55.069 -33.363  15.482  1.00 22.33           H  
ATOM   1082  CA  SER A  78     -53.123 -34.127  15.660  1.00 22.33           C  
ATOM   1083  HA  SER A  78     -52.203 -33.550  15.565  1.00 22.33           H  
ATOM   1084  C   SER A  78     -52.912 -35.552  15.145  1.00 22.33           C  
ATOM   1085  CB  SER A  78     -53.541 -34.237  17.135  1.00 22.33           C  
ATOM   1086  HB2 SER A  78     -53.589 -33.242  17.578  1.00 22.33           H  
ATOM   1087  HB3 SER A  78     -52.807 -34.830  17.681  1.00 22.33           H  
ATOM   1088  O   SER A  78     -53.885 -36.299  15.097  1.00 22.33           O  
ATOM   1089  OG  SER A  78     -54.820 -34.849  17.229  1.00 22.33           O  
ATOM   1090  HG  SER A  78     -54.822 -35.599  16.630  1.00 22.33           H  
ATOM   1091  N   GLN A  79     -51.664 -35.936  14.876  1.00 25.97           N  
ATOM   1092  H   GLN A  79     -51.015 -35.203  14.628  1.00 25.97           H  
ATOM   1093  CA  GLN A  79     -51.046 -37.201  15.312  1.00 25.97           C  
ATOM   1094  HA  GLN A  79     -50.948 -37.164  16.397  1.00 25.97           H  
ATOM   1095  C   GLN A  79     -49.611 -37.265  14.772  1.00 25.97           C  
ATOM   1096  CB  GLN A  79     -51.882 -38.457  14.981  1.00 25.97           C  
ATOM   1097  HB2 GLN A  79     -52.527 -38.267  14.123  1.00 25.97           H  
ATOM   1098  HB3 GLN A  79     -51.228 -39.292  14.732  1.00 25.97           H  
ATOM   1099  O   GLN A  79     -49.307 -37.834  13.731  1.00 25.97           O  
ATOM   1100  CG  GLN A  79     -52.708 -38.861  16.223  1.00 25.97           C  
ATOM   1101  HG2 GLN A  79     -52.037 -39.327  16.945  1.00 25.97           H  
ATOM   1102  HG3 GLN A  79     -53.136 -37.984  16.710  1.00 25.97           H  
ATOM   1103  CD  GLN A  79     -53.840 -39.840  15.938  1.00 25.97           C  
ATOM   1104  NE2 GLN A  79     -54.738 -40.047  16.877  1.00 25.97           N  
ATOM   1105 HE21 GLN A  79     -54.651 -39.603  17.781  1.00 25.97           H  
ATOM   1106 HE22 GLN A  79     -55.434 -40.741  16.645  1.00 25.97           H  
ATOM   1107  OE1 GLN A  79     -53.957 -40.450  14.894  1.00 25.97           O  
ATOM   1108  N   LEU A  80     -48.728 -36.607  15.524  1.00 22.34           N  
ATOM   1109  H   LEU A  80     -49.099 -36.128  16.332  1.00 22.34           H  
ATOM   1110  CA  LEU A  80     -47.302 -36.900  15.602  1.00 22.34           C  
ATOM   1111  HA  LEU A  80     -46.925 -37.227  14.633  1.00 22.34           H  
ATOM   1112  C   LEU A  80     -47.142 -38.052  16.602  1.00 22.34           C  
ATOM   1113  CB  LEU A  80     -46.558 -35.623  16.064  1.00 22.34           C  
ATOM   1114  HB2 LEU A  80     -45.784 -35.883  16.786  1.00 22.34           H  
ATOM   1115  HB3 LEU A  80     -47.259 -34.977  16.593  1.00 22.34           H  
ATOM   1116  O   LEU A  80     -46.946 -37.826  17.792  1.00 22.34           O  
ATOM   1117  CG  LEU A  80     -45.885 -34.838  14.927  1.00 22.34           C  
ATOM   1118  HG  LEU A  80     -46.459 -34.953  14.007  1.00 22.34           H  
ATOM   1119  CD1 LEU A  80     -45.825 -33.351  15.275  1.00 22.34           C  
ATOM   1120 HD11 LEU A  80     -45.328 -32.808  14.471  1.00 22.34           H  
ATOM   1121 HD12 LEU A  80     -45.272 -33.205  16.203  1.00 22.34           H  
ATOM   1122 HD13 LEU A  80     -46.835 -32.958  15.387  1.00 22.34           H  
ATOM   1123  CD2 LEU A  80     -44.454 -35.334  14.705  1.00 22.34           C  
ATOM   1124 HD21 LEU A  80     -44.466 -36.397  14.464  1.00 22.34           H  
ATOM   1125 HD22 LEU A  80     -43.854 -35.175  15.601  1.00 22.34           H  
ATOM   1126 HD23 LEU A  80     -44.004 -34.796  13.871  1.00 22.34           H  
ATOM   1127  N   SER A  81     -47.293 -39.280  16.129  1.00 22.13           N  
ATOM   1128  H   SER A  81     -47.663 -39.398  15.196  1.00 22.13           H  
ATOM   1129  CA  SER A  81     -46.793 -40.494  16.778  1.00 22.13           C  
ATOM   1130  HA  SER A  81     -45.739 -40.363  17.023  1.00 22.13           H  
ATOM   1131  C   SER A  81     -46.942 -41.624  15.771  1.00 22.13           C  
ATOM   1132  CB  SER A  81     -47.551 -40.851  18.070  1.00 22.13           C  
ATOM   1133  HB2 SER A  81     -47.160 -41.794  18.454  1.00 22.13           H  
ATOM   1134  HB3 SER A  81     -47.381 -40.081  18.823  1.00 22.13           H  
ATOM   1135  O   SER A  81     -48.035 -41.778  15.243  1.00 22.13           O  
ATOM   1136  OG  SER A  81     -48.941 -40.989  17.862  1.00 22.13           O  
ATOM   1137  HG  SER A  81     -49.051 -41.655  17.180  1.00 22.13           H  
ATOM   1138  N   ASP A  82     -45.843 -42.330  15.497  1.00 24.87           N  
ATOM   1139  H   ASP A  82     -45.017 -42.036  15.999  1.00 24.87           H  
ATOM   1140  CA  ASP A  82     -45.754 -43.676  14.881  1.00 24.87           C  
ATOM   1141  HA  ASP A  82     -45.372 -44.319  15.674  1.00 24.87           H  
ATOM   1142  C   ASP A  82     -44.677 -43.789  13.791  1.00 24.87           C  
ATOM   1143  CB  ASP A  82     -47.092 -44.342  14.488  1.00 24.87           C  
ATOM   1144  HB2 ASP A  82     -47.606 -43.740  13.739  1.00 24.87           H  
ATOM   1145  HB3 ASP A  82     -46.878 -45.309  14.032  1.00 24.87           H  
ATOM   1146  O   ASP A  82     -44.845 -44.450  12.771  1.00 24.87           O  
ATOM   1147  CG  ASP A  82     -48.010 -44.620  15.690  1.00 24.87           C  
ATOM   1148  OD1 ASP A  82     -47.553 -44.437  16.847  1.00 24.87           O  
ATOM   1149  OD2 ASP A  82     -49.171 -45.019  15.448  1.00 24.87           O  
ATOM   1150  N   LEU A  83     -43.505 -43.193  14.027  1.00 26.12           N  
ATOM   1151  H   LEU A  83     -43.415 -42.608  14.845  1.00 26.12           H  
ATOM   1152  CA  LEU A  83     -42.282 -43.638  13.351  1.00 26.12           C  
ATOM   1153  HA  LEU A  83     -42.442 -44.684  13.089  1.00 26.12           H  
ATOM   1154  C   LEU A  83     -41.101 -43.706  14.329  1.00 26.12           C  
ATOM   1155  CB  LEU A  83     -42.054 -42.852  12.036  1.00 26.12           C  
ATOM   1156  HB2 LEU A  83     -42.799 -42.060  11.958  1.00 26.12           H  
ATOM   1157  HB3 LEU A  83     -41.088 -42.348  12.061  1.00 26.12           H  
ATOM   1158  O   LEU A  83     -40.033 -43.146  14.114  1.00 26.12           O  
ATOM   1159  CG  LEU A  83     -42.135 -43.754  10.778  1.00 26.12           C  
ATOM   1160  HG  LEU A  83     -42.273 -44.800  11.051  1.00 26.12           H  
ATOM   1161  CD1 LEU A  83     -43.299 -43.347   9.873  1.00 26.12           C  
ATOM   1162 HD11 LEU A  83     -44.232 -43.436  10.429  1.00 26.12           H  
ATOM   1163 HD12 LEU A  83     -43.347 -44.014   9.012  1.00 26.12           H  
ATOM   1164 HD13 LEU A  83     -43.176 -42.318   9.537  1.00 26.12           H  
ATOM   1165  CD2 LEU A  83     -40.847 -43.668   9.957  1.00 26.12           C  
ATOM   1166 HD21 LEU A  83     -40.006 -43.984  10.574  1.00 26.12           H  
ATOM   1167 HD22 LEU A  83     -40.685 -42.645   9.620  1.00 26.12           H  
ATOM   1168 HD23 LEU A  83     -40.917 -44.331   9.094  1.00 26.12           H  
ATOM   1169  N   PHE A  84     -41.326 -44.410  15.438  1.00 21.42           N  
ATOM   1170  H   PHE A  84     -42.244 -44.816  15.544  1.00 21.42           H  
ATOM   1171  CA  PHE A  84     -40.273 -44.975  16.283  1.00 21.42           C  
ATOM   1172  HA  PHE A  84     -39.320 -44.928  15.756  1.00 21.42           H  
ATOM   1173  C   PHE A  84     -40.578 -46.457  16.489  1.00 21.42           C  
ATOM   1174  CB  PHE A  84     -40.121 -44.207  17.607  1.00 21.42           C  
ATOM   1175  HB2 PHE A  84     -39.608 -44.843  18.329  1.00 21.42           H  
ATOM   1176  HB3 PHE A  84     -41.107 -43.987  18.016  1.00 21.42           H  
ATOM   1177  O   PHE A  84     -40.839 -46.891  17.607  1.00 21.42           O  
ATOM   1178  CG  PHE A  84     -39.302 -42.940  17.503  1.00 21.42           C  
ATOM   1179  CD1 PHE A  84     -37.898 -43.019  17.422  1.00 21.42           C  
ATOM   1180  HD1 PHE A  84     -37.412 -43.984  17.414  1.00 21.42           H  
ATOM   1181  CD2 PHE A  84     -39.934 -41.685  17.504  1.00 21.42           C  
ATOM   1182  HD2 PHE A  84     -41.011 -41.623  17.560  1.00 21.42           H  
ATOM   1183  CE1 PHE A  84     -37.129 -41.845  17.341  1.00 21.42           C  
ATOM   1184  HE1 PHE A  84     -36.054 -41.908  17.267  1.00 21.42           H  
ATOM   1185  CE2 PHE A  84     -39.165 -40.511  17.424  1.00 21.42           C  
ATOM   1186  HE2 PHE A  84     -39.652 -39.547  17.415  1.00 21.42           H  
ATOM   1187  CZ  PHE A  84     -37.764 -40.591  17.342  1.00 21.42           C  
ATOM   1188  HZ  PHE A  84     -37.175 -39.688  17.270  1.00 21.42           H  
ATOM   1189  N   ASP A  85     -40.570 -47.223  15.397  1.00 24.32           N  
ATOM   1190  H   ASP A  85     -40.370 -46.814  14.495  1.00 24.32           H  
ATOM   1191  CA  ASP A  85     -40.564 -48.677  15.489  1.00 24.32           C  
ATOM   1192  HA  ASP A  85     -40.849 -48.936  16.509  1.00 24.32           H  
ATOM   1193  C   ASP A  85     -39.150 -49.219  15.330  1.00 24.32           C  
ATOM   1194  CB  ASP A  85     -41.591 -49.354  14.571  1.00 24.32           C  
ATOM   1195  HB2 ASP A  85     -41.776 -48.726  13.699  1.00 24.32           H  
ATOM   1196  HB3 ASP A  85     -41.176 -50.297  14.217  1.00 24.32           H  
ATOM   1197  O   ASP A  85     -38.414 -48.948  14.378  1.00 24.32           O  
ATOM   1198  CG  ASP A  85     -42.912 -49.676  15.288  1.00 24.32           C  
ATOM   1199  OD1 ASP A  85     -42.889 -49.892  16.523  1.00 24.32           O  
ATOM   1200  OD2 ASP A  85     -43.931 -49.776  14.575  1.00 24.32           O  
ATOM   1201  N   ALA A  86     -38.792 -49.970  16.362  1.00 22.40           N  
ATOM   1202  H   ALA A  86     -39.510 -50.129  17.054  1.00 22.40           H  
ATOM   1203  CA  ALA A  86     -37.549 -50.665  16.553  1.00 22.40           C  
ATOM   1204  HA  ALA A  86     -36.730 -49.946  16.548  1.00 22.40           H  
ATOM   1205  C   ALA A  86     -37.326 -51.705  15.451  1.00 22.40           C  
ATOM   1206  CB  ALA A  86     -37.647 -51.326  17.935  1.00 22.40           C  
ATOM   1207  HB1 ALA A  86     -38.492 -52.014  17.964  1.00 22.40           H  
ATOM   1208  HB2 ALA A  86     -36.731 -51.881  18.139  1.00 22.40           H  
ATOM   1209  HB3 ALA A  86     -37.779 -50.563  18.703  1.00 22.40           H  
ATOM   1210  O   ALA A  86     -38.064 -52.685  15.353  1.00 22.40           O  
ATOM   1211  N   HIS A  87     -36.226 -51.561  14.712  1.00 27.07           N  
ATOM   1212  H   HIS A  87     -35.700 -50.701  14.786  1.00 27.07           H  
ATOM   1213  CA  HIS A  87     -35.569 -52.711  14.112  1.00 27.07           C  
ATOM   1214  HA  HIS A  87     -36.267 -53.547  14.166  1.00 27.07           H  
ATOM   1215  C   HIS A  87     -34.366 -53.132  14.952  1.00 27.07           C  
ATOM   1216  CB  HIS A  87     -35.303 -52.536  12.617  1.00 27.07           C  
ATOM   1217  HB2 HIS A  87     -34.457 -53.159  12.326  1.00 27.07           H  
ATOM   1218  HB3 HIS A  87     -35.055 -51.498  12.396  1.00 27.07           H  
ATOM   1219  O   HIS A  87     -33.480 -52.357  15.305  1.00 27.07           O  
ATOM   1220  CG  HIS A  87     -36.504 -52.976  11.813  1.00 27.07           C  
ATOM   1221  CD2 HIS A  87     -37.370 -52.175  11.119  1.00 27.07           C  
ATOM   1222  HD2 HIS A  87     -37.307 -51.100  11.025  1.00 27.07           H  
ATOM   1223  ND1 HIS A  87     -36.986 -54.265  11.721  1.00 27.07           N  
ATOM   1224  HD1 HIS A  87     -36.572 -55.090  12.132  1.00 27.07           H  
ATOM   1225  CE1 HIS A  87     -38.111 -54.237  10.990  1.00 27.07           C  
ATOM   1226  HE1 HIS A  87     -38.721 -55.096  10.749  1.00 27.07           H  
ATOM   1227  NE2 HIS A  87     -38.372 -52.990  10.581  1.00 27.07           N  
ATOM   1228  N   SER A  88     -34.448 -54.407  15.301  1.00 23.89           N  
ATOM   1229  H   SER A  88     -35.233 -54.906  14.906  1.00 23.89           H  
ATOM   1230  CA  SER A  88     -33.555 -55.244  16.073  1.00 23.89           C  
ATOM   1231  HA  SER A  88     -33.694 -55.024  17.132  1.00 23.89           H  
ATOM   1232  C   SER A  88     -32.078 -55.130  15.719  1.00 23.89           C  
ATOM   1233  CB  SER A  88     -33.980 -56.692  15.806  1.00 23.89           C  
ATOM   1234  HB2 SER A  88     -33.281 -57.377  16.284  1.00 23.89           H  
ATOM   1235  HB3 SER A  88     -34.975 -56.863  16.218  1.00 23.89           H  
ATOM   1236  O   SER A  88     -31.682 -55.106  14.558  1.00 23.89           O  
ATOM   1237  OG  SER A  88     -34.012 -56.943  14.411  1.00 23.89           O  
ATOM   1238  HG  SER A  88     -33.168 -56.679  14.037  1.00 23.89           H  
ATOM   1239  N   SER A  89     -31.285 -55.248  16.776  1.00 19.45           N  
ATOM   1240  H   SER A  89     -31.745 -55.262  17.675  1.00 19.45           H  
ATOM   1241  CA  SER A  89     -29.912 -55.730  16.805  1.00 19.45           C  
ATOM   1242  HA  SER A  89     -29.229 -54.919  16.551  1.00 19.45           H  
ATOM   1243  C   SER A  89     -29.651 -56.934  15.886  1.00 19.45           C  
ATOM   1244  CB  SER A  89     -29.666 -56.188  18.254  1.00 19.45           C  
ATOM   1245  HB2 SER A  89     -28.688 -56.664  18.328  1.00 19.45           H  
ATOM   1246  HB3 SER A  89     -29.685 -55.322  18.916  1.00 19.45           H  
ATOM   1247  O   SER A  89     -30.148 -58.027  16.161  1.00 19.45           O  
ATOM   1248  OG  SER A  89     -30.680 -57.101  18.655  1.00 19.45           O  
ATOM   1249  HG  SER A  89     -30.715 -57.772  17.969  1.00 19.45           H  
ATOM   1250  N   SER A  90     -28.770 -56.773  14.902  1.00 22.38           N  
ATOM   1251  H   SER A  90     -28.602 -55.843  14.545  1.00 22.38           H  
ATOM   1252  CA  SER A  90     -27.793 -57.801  14.530  1.00 22.38           C  
ATOM   1253  HA  SER A  90     -27.363 -58.203  15.447  1.00 22.38           H  
ATOM   1254  C   SER A  90     -26.663 -57.191  13.699  1.00 22.38           C  
ATOM   1255  CB  SER A  90     -28.409 -58.991  13.772  1.00 22.38           C  
ATOM   1256  HB2 SER A  90     -29.162 -59.479  14.391  1.00 22.38           H  
ATOM   1257  HB3 SER A  90     -27.630 -59.721  13.556  1.00 22.38           H  
ATOM   1258  O   SER A  90     -26.917 -56.504  12.718  1.00 22.38           O  
ATOM   1259  OG  SER A  90     -29.003 -58.596  12.558  1.00 22.38           O  
ATOM   1260  HG  SER A  90     -28.373 -58.064  12.066  1.00 22.38           H  
ATOM   1261  N   GLU A  91     -25.436 -57.526  14.098  1.00 24.74           N  
ATOM   1262  H   GLU A  91     -25.386 -58.094  14.931  1.00 24.74           H  
ATOM   1263  CA  GLU A  91     -24.243 -57.589  13.244  1.00 24.74           C  
ATOM   1264  HA  GLU A  91     -23.482 -58.086  13.846  1.00 24.74           H  
ATOM   1265  C   GLU A  91     -23.561 -56.258  12.884  1.00 24.74           C  
ATOM   1266  CB  GLU A  91     -24.466 -58.588  12.093  1.00 24.74           C  
ATOM   1267  HB2 GLU A  91     -25.348 -58.310  11.516  1.00 24.74           H  
ATOM   1268  HB3 GLU A  91     -23.595 -58.581  11.437  1.00 24.74           H  
ATOM   1269  O   GLU A  91     -23.617 -55.731  11.779  1.00 24.74           O  
ATOM   1270  CG  GLU A  91     -24.630 -60.005  12.685  1.00 24.74           C  
ATOM   1271  HG2 GLU A  91     -25.374 -59.990  13.482  1.00 24.74           H  
ATOM   1272  HG3 GLU A  91     -23.684 -60.295  13.142  1.00 24.74           H  
ATOM   1273  CD  GLU A  91     -25.050 -61.086  11.683  1.00 24.74           C  
ATOM   1274  OE1 GLU A  91     -25.251 -62.227  12.160  1.00 24.74           O  
ATOM   1275  OE2 GLU A  91     -25.182 -60.783  10.479  1.00 24.74           O  
ATOM   1276  N   TYR A  92     -22.762 -55.792  13.850  1.00 22.09           N  
ATOM   1277  H   TYR A  92     -22.853 -56.241  14.750  1.00 22.09           H  
ATOM   1278  CA  TYR A  92     -21.427 -55.265  13.563  1.00 22.09           C  
ATOM   1279  HA  TYR A  92     -21.486 -54.274  13.113  1.00 22.09           H  
ATOM   1280  C   TYR A  92     -20.701 -56.233  12.616  1.00 22.09           C  
ATOM   1281  CB  TYR A  92     -20.623 -55.226  14.885  1.00 22.09           C  
ATOM   1282  HB2 TYR A  92     -19.567 -55.344  14.644  1.00 22.09           H  
ATOM   1283  HB3 TYR A  92     -20.887 -56.086  15.500  1.00 22.09           H  
ATOM   1284  O   TYR A  92     -20.464 -57.355  13.045  1.00 22.09           O  
ATOM   1285  CG  TYR A  92     -20.750 -53.969  15.718  1.00 22.09           C  
ATOM   1286  CD1 TYR A  92     -19.715 -53.015  15.674  1.00 22.09           C  
ATOM   1287  HD1 TYR A  92     -18.858 -53.178  15.038  1.00 22.09           H  
ATOM   1288  CD2 TYR A  92     -21.868 -53.758  16.547  1.00 22.09           C  
ATOM   1289  HD2 TYR A  92     -22.664 -54.487  16.579  1.00 22.09           H  
ATOM   1290  CE1 TYR A  92     -19.801 -51.839  16.441  1.00 22.09           C  
ATOM   1291  HE1 TYR A  92     -19.013 -51.103  16.392  1.00 22.09           H  
ATOM   1292  CE2 TYR A  92     -21.956 -52.583  17.320  1.00 22.09           C  
ATOM   1293  HE2 TYR A  92     -22.816 -52.399  17.947  1.00 22.09           H  
ATOM   1294  OH  TYR A  92     -21.021 -50.481  17.996  1.00 22.09           O  
ATOM   1295  HH  TYR A  92     -20.292 -49.882  17.822  1.00 22.09           H  
ATOM   1296  CZ  TYR A  92     -20.927 -51.620  17.262  1.00 22.09           C  
ATOM   1297  N   HIS A  93     -20.372 -55.817  11.385  1.00 22.98           N  
ATOM   1298  H   HIS A  93     -20.938 -55.068  11.012  1.00 22.98           H  
ATOM   1299  CA  HIS A  93     -19.118 -56.104  10.654  1.00 22.98           C  
ATOM   1300  HA  HIS A  93     -18.318 -55.542  11.134  1.00 22.98           H  
ATOM   1301  C   HIS A  93     -19.176 -55.606   9.185  1.00 22.98           C  
ATOM   1302  CB  HIS A  93     -18.712 -57.602  10.692  1.00 22.98           C  
ATOM   1303  HB2 HIS A  93     -19.601 -58.225  10.590  1.00 22.98           H  
ATOM   1304  HB3 HIS A  93     -18.068 -57.817   9.839  1.00 22.98           H  
ATOM   1305  O   HIS A  93     -19.529 -56.368   8.294  1.00 22.98           O  
ATOM   1306  CG  HIS A  93     -17.928 -58.009  11.926  1.00 22.98           C  
ATOM   1307  CD2 HIS A  93     -18.245 -59.002  12.818  1.00 22.98           C  
ATOM   1308  HD2 HIS A  93     -19.116 -59.638  12.763  1.00 22.98           H  
ATOM   1309  ND1 HIS A  93     -16.771 -57.421  12.385  1.00 22.98           N  
ATOM   1310  HD1 HIS A  93     -16.251 -56.696  11.912  1.00 22.98           H  
ATOM   1311  CE1 HIS A  93     -16.423 -58.023  13.534  1.00 22.98           C  
ATOM   1312  HE1 HIS A  93     -15.551 -57.777  14.122  1.00 22.98           H  
ATOM   1313  NE2 HIS A  93     -17.289 -58.996  13.843  1.00 22.98           N  
ATOM   1314  N   SER A  94     -18.766 -54.349   8.945  1.00 27.38           N  
ATOM   1315  H   SER A  94     -18.740 -53.723   9.737  1.00 27.38           H  
ATOM   1316  CA  SER A  94     -18.050 -53.848   7.739  1.00 27.38           C  
ATOM   1317  HA  SER A  94     -17.110 -54.391   7.635  1.00 27.38           H  
ATOM   1318  C   SER A  94     -17.728 -52.351   7.945  1.00 27.38           C  
ATOM   1319  CB  SER A  94     -18.839 -54.046   6.431  1.00 27.38           C  
ATOM   1320  HB2 SER A  94     -18.942 -55.111   6.223  1.00 27.38           H  
ATOM   1321  HB3 SER A  94     -18.282 -53.598   5.609  1.00 27.38           H  
ATOM   1322  O   SER A  94     -18.626 -51.523   7.983  1.00 27.38           O  
ATOM   1323  OG  SER A  94     -20.124 -53.465   6.485  1.00 27.38           O  
ATOM   1324  HG  SER A  94     -20.019 -52.514   6.565  1.00 27.38           H  
ATOM   1325  N   GLU A  95     -16.557 -52.019   8.493  1.00 29.21           N  
ATOM   1326  H   GLU A  95     -16.767 -51.425   9.283  1.00 29.21           H  
ATOM   1327  CA  GLU A  95     -15.372 -51.460   7.803  1.00 29.21           C  
ATOM   1328  HA  GLU A  95     -14.601 -51.532   8.570  1.00 29.21           H  
ATOM   1329  C   GLU A  95     -15.460 -49.952   7.416  1.00 29.21           C  
ATOM   1330  CB  GLU A  95     -14.839 -52.334   6.653  1.00 29.21           C  
ATOM   1331  HB2 GLU A  95     -15.653 -52.617   5.986  1.00 29.21           H  
ATOM   1332  HB3 GLU A  95     -14.121 -51.735   6.092  1.00 29.21           H  
ATOM   1333  O   GLU A  95     -16.390 -49.535   6.737  1.00 29.21           O  
ATOM   1334  CG  GLU A  95     -14.115 -53.587   7.179  1.00 29.21           C  
ATOM   1335  HG2 GLU A  95     -14.842 -54.239   7.663  1.00 29.21           H  
ATOM   1336  HG3 GLU A  95     -13.396 -53.276   7.937  1.00 29.21           H  
ATOM   1337  CD  GLU A  95     -13.358 -54.374   6.097  1.00 29.21           C  
ATOM   1338  OE1 GLU A  95     -12.767 -55.412   6.474  1.00 29.21           O  
ATOM   1339  OE2 GLU A  95     -13.330 -53.923   4.931  1.00 29.21           O  
ATOM   1340  N   PRO A  96     -14.480 -49.107   7.821  1.00 34.19           N  
ATOM   1341  CA  PRO A  96     -14.515 -47.629   7.754  1.00 34.19           C  
ATOM   1342  HA  PRO A  96     -15.425 -47.286   8.247  1.00 34.19           H  
ATOM   1343  C   PRO A  96     -14.521 -46.987   6.348  1.00 34.19           C  
ATOM   1344  CB  PRO A  96     -13.303 -47.165   8.582  1.00 34.19           C  
ATOM   1345  HB2 PRO A  96     -13.613 -47.017   9.617  1.00 34.19           H  
ATOM   1346  HB3 PRO A  96     -12.850 -46.250   8.198  1.00 34.19           H  
ATOM   1347  O   PRO A  96     -14.470 -45.760   6.238  1.00 34.19           O  
ATOM   1348  CG  PRO A  96     -12.333 -48.338   8.510  1.00 34.19           C  
ATOM   1349  HG2 PRO A  96     -11.655 -48.361   9.364  1.00 34.19           H  
ATOM   1350  HG3 PRO A  96     -11.775 -48.294   7.574  1.00 34.19           H  
ATOM   1351  CD  PRO A  96     -13.264 -49.537   8.493  1.00 34.19           C  
ATOM   1352  HD2 PRO A  96     -12.788 -50.362   7.962  1.00 34.19           H  
ATOM   1353  HD3 PRO A  96     -13.498 -49.828   9.517  1.00 34.19           H  
ATOM   1354  N   ASN A  97     -14.585 -47.773   5.272  1.00 38.03           N  
ATOM   1355  H   ASN A  97     -14.758 -48.758   5.412  1.00 38.03           H  
ATOM   1356  CA  ASN A  97     -14.493 -47.267   3.900  1.00 38.03           C  
ATOM   1357  HA  ASN A  97     -13.755 -46.465   3.874  1.00 38.03           H  
ATOM   1358  C   ASN A  97     -15.801 -46.626   3.395  1.00 38.03           C  
ATOM   1359  CB  ASN A  97     -13.993 -48.400   2.989  1.00 38.03           C  
ATOM   1360  HB2 ASN A  97     -14.561 -49.310   3.181  1.00 38.03           H  
ATOM   1361  HB3 ASN A  97     -14.162 -48.121   1.949  1.00 38.03           H  
ATOM   1362  O   ASN A  97     -15.740 -45.650   2.644  1.00 38.03           O  
ATOM   1363  CG  ASN A  97     -12.505 -48.680   3.142  1.00 38.03           C  
ATOM   1364  ND2 ASN A  97     -12.044 -49.806   2.655  1.00 38.03           N  
ATOM   1365 HD21 ASN A  97     -11.056 -49.985   2.763  1.00 38.03           H  
ATOM   1366 HD22 ASN A  97     -12.668 -50.452   2.193  1.00 38.03           H  
ATOM   1367  OD1 ASN A  97     -11.733 -47.905   3.685  1.00 38.03           O  
ATOM   1368  N   ASP A  98     -16.972 -47.090   3.848  1.00 41.27           N  
ATOM   1369  H   ASP A  98     -16.978 -47.915   4.431  1.00 41.27           H  
ATOM   1370  CA  ASP A  98     -18.267 -46.592   3.352  1.00 41.27           C  
ATOM   1371  HA  ASP A  98     -18.242 -46.577   2.263  1.00 41.27           H  
ATOM   1372  C   ASP A  98     -18.568 -45.149   3.791  1.00 41.27           C  
ATOM   1373  CB  ASP A  98     -19.403 -47.534   3.795  1.00 41.27           C  
ATOM   1374  HB2 ASP A  98     -20.346 -46.992   3.729  1.00 41.27           H  
ATOM   1375  HB3 ASP A  98     -19.255 -47.814   4.838  1.00 41.27           H  
ATOM   1376  O   ASP A  98     -19.106 -44.355   3.015  1.00 41.27           O  
ATOM   1377  CG  ASP A  98     -19.540 -48.792   2.929  1.00 41.27           C  
ATOM   1378  OD1 ASP A  98     -18.969 -48.807   1.816  1.00 41.27           O  
ATOM   1379  OD2 ASP A  98     -20.245 -49.715   3.388  1.00 41.27           O  
ATOM   1380  N   THR A  99     -18.171 -44.756   5.007  1.00 48.53           N  
ATOM   1381  H   THR A  99     -17.730 -45.429   5.617  1.00 48.53           H  
ATOM   1382  CA  THR A  99     -18.328 -43.376   5.505  1.00 48.53           C  
ATOM   1383  HA  THR A  99     -19.351 -43.058   5.307  1.00 48.53           H  
ATOM   1384  C   THR A  99     -17.418 -42.396   4.770  1.00 48.53           C  
ATOM   1385  CB  THR A  99     -18.058 -43.267   7.021  1.00 48.53           C  
ATOM   1386  HB  THR A  99     -17.419 -42.407   7.217  1.00 48.53           H  
ATOM   1387  O   THR A  99     -17.838 -41.277   4.462  1.00 48.53           O  
ATOM   1388  CG2 THR A  99     -19.351 -43.076   7.807  1.00 48.53           C  
ATOM   1389 HG21 THR A  99     -19.132 -42.994   8.872  1.00 48.53           H  
ATOM   1390 HG22 THR A  99     -19.847 -42.162   7.479  1.00 48.53           H  
ATOM   1391 HG23 THR A  99     -20.014 -43.924   7.637  1.00 48.53           H  
ATOM   1392  OG1 THR A  99     -17.428 -44.420   7.537  1.00 48.53           O  
ATOM   1393  HG1 THR A  99     -17.380 -44.336   8.492  1.00 48.53           H  
ATOM   1394  N   LEU A 100     -16.186 -42.808   4.453  1.00 48.03           N  
ATOM   1395  H   LEU A 100     -15.917 -43.749   4.703  1.00 48.03           H  
ATOM   1396  CA  LEU A 100     -15.241 -41.991   3.689  1.00 48.03           C  
ATOM   1397  HA  LEU A 100     -15.181 -41.011   4.163  1.00 48.03           H  
ATOM   1398  C   LEU A 100     -15.735 -41.786   2.246  1.00 48.03           C  
ATOM   1399  CB  LEU A 100     -13.849 -42.654   3.720  1.00 48.03           C  
ATOM   1400  HB2 LEU A 100     -13.761 -43.325   2.866  1.00 48.03           H  
ATOM   1401  HB3 LEU A 100     -13.742 -43.268   4.615  1.00 48.03           H  
ATOM   1402  O   LEU A 100     -15.729 -40.657   1.746  1.00 48.03           O  
ATOM   1403  CG  LEU A 100     -12.714 -41.613   3.689  1.00 48.03           C  
ATOM   1404  HG  LEU A 100     -13.040 -40.729   3.141  1.00 48.03           H  
ATOM   1405  CD1 LEU A 100     -12.324 -41.206   5.113  1.00 48.03           C  
ATOM   1406 HD11 LEU A 100     -13.194 -40.807   5.635  1.00 48.03           H  
ATOM   1407 HD12 LEU A 100     -11.550 -40.439   5.075  1.00 48.03           H  
ATOM   1408 HD13 LEU A 100     -11.945 -42.071   5.657  1.00 48.03           H  
ATOM   1409  CD2 LEU A 100     -11.477 -42.168   2.988  1.00 48.03           C  
ATOM   1410 HD21 LEU A 100     -11.128 -43.067   3.496  1.00 48.03           H  
ATOM   1411 HD22 LEU A 100     -10.681 -41.422   2.987  1.00 48.03           H  
ATOM   1412 HD23 LEU A 100     -11.717 -42.416   1.955  1.00 48.03           H  
ATOM   1413  N   PHE A 101     -16.238 -42.857   1.619  1.00 53.13           N  
ATOM   1414  H   PHE A 101     -16.184 -43.753   2.082  1.00 53.13           H  
ATOM   1415  CA  PHE A 101     -16.859 -42.822   0.295  1.00 53.13           C  
ATOM   1416  HA  PHE A 101     -16.136 -42.441  -0.427  1.00 53.13           H  
ATOM   1417  C   PHE A 101     -18.078 -41.899   0.255  1.00 53.13           C  
ATOM   1418  CB  PHE A 101     -17.264 -44.240  -0.122  1.00 53.13           C  
ATOM   1419  HB2 PHE A 101     -17.830 -44.709   0.682  1.00 53.13           H  
ATOM   1420  HB3 PHE A 101     -16.365 -44.836  -0.277  1.00 53.13           H  
ATOM   1421  O   PHE A 101     -18.133 -41.001  -0.589  1.00 53.13           O  
ATOM   1422  CG  PHE A 101     -18.100 -44.267  -1.389  1.00 53.13           C  
ATOM   1423  CD1 PHE A 101     -19.475 -44.566  -1.335  1.00 53.13           C  
ATOM   1424  HD1 PHE A 101     -19.944 -44.797  -0.390  1.00 53.13           H  
ATOM   1425  CD2 PHE A 101     -17.501 -43.970  -2.625  1.00 53.13           C  
ATOM   1426  HD2 PHE A 101     -16.449 -43.728  -2.660  1.00 53.13           H  
ATOM   1427  CE1 PHE A 101     -20.232 -44.611  -2.520  1.00 53.13           C  
ATOM   1428  HE1 PHE A 101     -21.278 -44.876  -2.481  1.00 53.13           H  
ATOM   1429  CE2 PHE A 101     -18.248 -44.056  -3.814  1.00 53.13           C  
ATOM   1430  HE2 PHE A 101     -17.775 -43.894  -4.771  1.00 53.13           H  
ATOM   1431  CZ  PHE A 101     -19.614 -44.377  -3.761  1.00 53.13           C  
ATOM   1432  HZ  PHE A 101     -20.184 -44.464  -4.674  1.00 53.13           H  
ATOM   1433  N   CYS A 102     -19.022 -42.068   1.192  1.00 57.85           N  
ATOM   1434  H   CYS A 102     -18.935 -42.846   1.830  1.00 57.85           H  
ATOM   1435  CA  CYS A 102     -20.220 -41.234   1.266  1.00 57.85           C  
ATOM   1436  HA  CYS A 102     -20.801 -41.365   0.353  1.00 57.85           H  
ATOM   1437  C   CYS A 102     -19.853 -39.750   1.362  1.00 57.85           C  
ATOM   1438  CB  CYS A 102     -21.082 -41.657   2.464  1.00 57.85           C  
ATOM   1439  HB2 CYS A 102     -20.462 -41.767   3.354  1.00 57.85           H  
ATOM   1440  HB3 CYS A 102     -21.839 -40.896   2.655  1.00 57.85           H  
ATOM   1441  O   CYS A 102     -20.459 -38.926   0.682  1.00 57.85           O  
ATOM   1442  SG  CYS A 102     -21.922 -43.220   2.094  1.00 57.85           S  
ATOM   1443  HG  CYS A 102     -20.841 -44.000   2.193  1.00 57.85           H  
ATOM   1444  N   ASN A 103     -18.834 -39.394   2.147  1.00 59.60           N  
ATOM   1445  H   ASN A 103     -18.370 -40.107   2.691  1.00 59.60           H  
ATOM   1446  CA  ASN A 103     -18.404 -38.005   2.286  1.00 59.60           C  
ATOM   1447  HA  ASN A 103     -19.282 -37.389   2.478  1.00 59.60           H  
ATOM   1448  C   ASN A 103     -17.779 -37.452   0.996  1.00 59.60           C  
ATOM   1449  CB  ASN A 103     -17.470 -37.895   3.500  1.00 59.60           C  
ATOM   1450  HB2 ASN A 103     -16.695 -38.660   3.438  1.00 59.60           H  
ATOM   1451  HB3 ASN A 103     -16.990 -36.917   3.499  1.00 59.60           H  
ATOM   1452  O   ASN A 103     -18.223 -36.409   0.513  1.00 59.60           O  
ATOM   1453  CG  ASN A 103     -18.212 -38.037   4.818  1.00 59.60           C  
ATOM   1454  ND2 ASN A 103     -17.506 -38.296   5.892  1.00 59.60           N  
ATOM   1455 HD21 ASN A 103     -16.519 -38.495   5.815  1.00 59.60           H  
ATOM   1456 HD22 ASN A 103     -18.030 -38.417   6.747  1.00 59.60           H  
ATOM   1457  OD1 ASN A 103     -19.418 -37.877   4.915  1.00 59.60           O  
ATOM   1458  N   ALA A 104     -16.805 -38.148   0.401  1.00 61.83           N  
ATOM   1459  H   ALA A 104     -16.504 -39.020   0.812  1.00 61.83           H  
ATOM   1460  CA  ALA A 104     -16.132 -37.685  -0.817  1.00 61.83           C  
ATOM   1461  HA  ALA A 104     -15.736 -36.685  -0.640  1.00 61.83           H  
ATOM   1462  C   ALA A 104     -17.093 -37.593  -2.019  1.00 61.83           C  
ATOM   1463  CB  ALA A 104     -14.955 -38.625  -1.104  1.00 61.83           C  
ATOM   1464  HB1 ALA A 104     -14.269 -38.631  -0.257  1.00 61.83           H  
ATOM   1465  HB2 ALA A 104     -15.315 -39.639  -1.275  1.00 61.83           H  
ATOM   1466  HB3 ALA A 104     -14.418 -38.282  -1.989  1.00 61.83           H  
ATOM   1467  O   ALA A 104     -17.115 -36.585  -2.732  1.00 61.83           O  
ATOM   1468  N   TYR A 105     -17.946 -38.606  -2.203  1.00 70.96           N  
ATOM   1469  H   TYR A 105     -17.892 -39.405  -1.587  1.00 70.96           H  
ATOM   1470  CA  TYR A 105     -18.963 -38.618  -3.253  1.00 70.96           C  
ATOM   1471  HA  TYR A 105     -18.475 -38.444  -4.212  1.00 70.96           H  
ATOM   1472  C   TYR A 105     -20.004 -37.508  -3.058  1.00 70.96           C  
ATOM   1473  CB  TYR A 105     -19.638 -39.993  -3.299  1.00 70.96           C  
ATOM   1474  HB2 TYR A 105     -20.045 -40.226  -2.315  1.00 70.96           H  
ATOM   1475  HB3 TYR A 105     -18.891 -40.751  -3.534  1.00 70.96           H  
ATOM   1476  O   TYR A 105     -20.320 -36.789  -4.007  1.00 70.96           O  
ATOM   1477  CG  TYR A 105     -20.752 -40.071  -4.324  1.00 70.96           C  
ATOM   1478  CD1 TYR A 105     -22.097 -40.116  -3.908  1.00 70.96           C  
ATOM   1479  HD1 TYR A 105     -22.336 -40.116  -2.855  1.00 70.96           H  
ATOM   1480  CD2 TYR A 105     -20.439 -40.068  -5.696  1.00 70.96           C  
ATOM   1481  HD2 TYR A 105     -19.407 -40.014  -6.008  1.00 70.96           H  
ATOM   1482  CE1 TYR A 105     -23.128 -40.195  -4.864  1.00 70.96           C  
ATOM   1483  HE1 TYR A 105     -24.154 -40.269  -4.537  1.00 70.96           H  
ATOM   1484  CE2 TYR A 105     -21.466 -40.131  -6.656  1.00 70.96           C  
ATOM   1485  HE2 TYR A 105     -21.232 -40.143  -7.710  1.00 70.96           H  
ATOM   1486  OH  TYR A 105     -23.795 -40.305  -7.170  1.00 70.96           O  
ATOM   1487  HH  TYR A 105     -24.632 -40.581  -6.789  1.00 70.96           H  
ATOM   1488  CZ  TYR A 105     -22.810 -40.208  -6.240  1.00 70.96           C  
ATOM   1489  N   ASN A 106     -20.502 -37.301  -1.832  1.00 69.42           N  
ATOM   1490  H   ASN A 106     -20.225 -37.916  -1.080  1.00 69.42           H  
ATOM   1491  CA  ASN A 106     -21.477 -36.242  -1.556  1.00 69.42           C  
ATOM   1492  HA  ASN A 106     -22.295 -36.337  -2.270  1.00 69.42           H  
ATOM   1493  C   ASN A 106     -20.894 -34.836  -1.758  1.00 69.42           C  
ATOM   1494  CB  ASN A 106     -22.044 -36.404  -0.137  1.00 69.42           C  
ATOM   1495  HB2 ASN A 106     -21.231 -36.549   0.574  1.00 69.42           H  
ATOM   1496  HB3 ASN A 106     -22.567 -35.490   0.144  1.00 69.42           H  
ATOM   1497  O   ASN A 106     -21.621 -33.943  -2.198  1.00 69.42           O  
ATOM   1498  CG  ASN A 106     -23.059 -37.532  -0.031  1.00 69.42           C  
ATOM   1499  ND2 ASN A 106     -23.154 -38.180   1.104  1.00 69.42           N  
ATOM   1500 HD21 ASN A 106     -22.380 -38.118   1.749  1.00 69.42           H  
ATOM   1501 HD22 ASN A 106     -23.789 -38.966   1.114  1.00 69.42           H  
ATOM   1502  OD1 ASN A 106     -23.826 -37.795  -0.942  1.00 69.42           O  
ATOM   1503  N   VAL A 107     -19.601 -34.631  -1.485  1.00 68.64           N  
ATOM   1504  H   VAL A 107     -19.069 -35.389  -1.081  1.00 68.64           H  
ATOM   1505  CA  VAL A 107     -18.905 -33.367  -1.777  1.00 68.64           C  
ATOM   1506  HA  VAL A 107     -19.471 -32.547  -1.336  1.00 68.64           H  
ATOM   1507  C   VAL A 107     -18.866 -33.106  -3.287  1.00 68.64           C  
ATOM   1508  CB  VAL A 107     -17.496 -33.358  -1.149  1.00 68.64           C  
ATOM   1509  HB  VAL A 107     -16.982 -34.288  -1.396  1.00 68.64           H  
ATOM   1510  O   VAL A 107     -19.257 -32.019  -3.719  1.00 68.64           O  
ATOM   1511  CG1 VAL A 107     -16.636 -32.184  -1.637  1.00 68.64           C  
ATOM   1512 HG11 VAL A 107     -17.158 -31.241  -1.477  1.00 68.64           H  
ATOM   1513 HG12 VAL A 107     -15.692 -32.169  -1.092  1.00 68.64           H  
ATOM   1514 HG13 VAL A 107     -16.405 -32.299  -2.696  1.00 68.64           H  
ATOM   1515  CG2 VAL A 107     -17.591 -33.233   0.378  1.00 68.64           C  
ATOM   1516 HG21 VAL A 107     -17.952 -32.242   0.653  1.00 68.64           H  
ATOM   1517 HG22 VAL A 107     -16.606 -33.389   0.819  1.00 68.64           H  
ATOM   1518 HG23 VAL A 107     -18.276 -33.974   0.789  1.00 68.64           H  
ATOM   1519  N   LEU A 108     -18.483 -34.101  -4.099  1.00 72.80           N  
ATOM   1520  H   LEU A 108     -18.174 -34.970  -3.687  1.00 72.80           H  
ATOM   1521  CA  LEU A 108     -18.508 -33.986  -5.565  1.00 72.80           C  
ATOM   1522  HA  LEU A 108     -17.929 -33.111  -5.859  1.00 72.80           H  
ATOM   1523  C   LEU A 108     -19.932 -33.755  -6.095  1.00 72.80           C  
ATOM   1524  CB  LEU A 108     -17.886 -35.244  -6.205  1.00 72.80           C  
ATOM   1525  HB2 LEU A 108     -18.320 -36.125  -5.733  1.00 72.80           H  
ATOM   1526  HB3 LEU A 108     -18.162 -35.271  -7.259  1.00 72.80           H  
ATOM   1527  O   LEU A 108     -20.151 -32.850  -6.901  1.00 72.80           O  
ATOM   1528  CG  LEU A 108     -16.351 -35.330  -6.112  1.00 72.80           C  
ATOM   1529  HG  LEU A 108     -16.037 -35.200  -5.077  1.00 72.80           H  
ATOM   1530  CD1 LEU A 108     -15.889 -36.706  -6.595  1.00 72.80           C  
ATOM   1531 HD11 LEU A 108     -14.807 -36.788  -6.495  1.00 72.80           H  
ATOM   1532 HD12 LEU A 108     -16.168 -36.858  -7.638  1.00 72.80           H  
ATOM   1533 HD13 LEU A 108     -16.351 -37.479  -5.981  1.00 72.80           H  
ATOM   1534  CD2 LEU A 108     -15.662 -34.273  -6.983  1.00 72.80           C  
ATOM   1535 HD21 LEU A 108     -15.889 -33.273  -6.615  1.00 72.80           H  
ATOM   1536 HD22 LEU A 108     -14.582 -34.414  -6.937  1.00 72.80           H  
ATOM   1537 HD23 LEU A 108     -15.989 -34.365  -8.019  1.00 72.80           H  
ATOM   1538  N   LYS A 109     -20.919 -34.513  -5.602  1.00 74.50           N  
ATOM   1539  H   LYS A 109     -20.662 -35.257  -4.968  1.00 74.50           H  
ATOM   1540  CA  LYS A 109     -22.324 -34.404  -6.023  1.00 74.50           C  
ATOM   1541  HA  LYS A 109     -22.361 -34.508  -7.108  1.00 74.50           H  
ATOM   1542  C   LYS A 109     -22.910 -33.024  -5.708  1.00 74.50           C  
ATOM   1543  CB  LYS A 109     -23.141 -35.552  -5.399  1.00 74.50           C  
ATOM   1544  HB2 LYS A 109     -22.624 -36.493  -5.589  1.00 74.50           H  
ATOM   1545  HB3 LYS A 109     -23.211 -35.409  -4.321  1.00 74.50           H  
ATOM   1546  O   LYS A 109     -23.481 -32.395  -6.595  1.00 74.50           O  
ATOM   1547  CG  LYS A 109     -24.555 -35.651  -5.999  1.00 74.50           C  
ATOM   1548  HG2 LYS A 109     -25.107 -34.735  -5.788  1.00 74.50           H  
ATOM   1549  HG3 LYS A 109     -24.467 -35.762  -7.080  1.00 74.50           H  
ATOM   1550  CD  LYS A 109     -25.346 -36.850  -5.442  1.00 74.50           C  
ATOM   1551  HD2 LYS A 109     -25.510 -36.714  -4.373  1.00 74.50           H  
ATOM   1552  HD3 LYS A 109     -24.763 -37.758  -5.600  1.00 74.50           H  
ATOM   1553  CE  LYS A 109     -26.697 -36.981  -6.173  1.00 74.50           C  
ATOM   1554  HE2 LYS A 109     -26.495 -37.054  -7.242  1.00 74.50           H  
ATOM   1555  HE3 LYS A 109     -27.278 -36.074  -6.010  1.00 74.50           H  
ATOM   1556  NZ  LYS A 109     -27.485 -38.173  -5.754  1.00 74.50           N  
ATOM   1557  HZ1 LYS A 109     -28.306 -38.298  -6.328  1.00 74.50           H  
ATOM   1558  HZ2 LYS A 109     -26.975 -39.031  -5.911  1.00 74.50           H  
ATOM   1559  HZ3 LYS A 109     -27.799 -38.131  -4.795  1.00 74.50           H  
ATOM   1560  N   ARG A 110     -22.728 -32.505  -4.485  1.00 68.70           N  
ATOM   1561  H   ARG A 110     -22.230 -33.061  -3.804  1.00 68.70           H  
ATOM   1562  CA  ARG A 110     -23.178 -31.144  -4.115  1.00 68.70           C  
ATOM   1563  HA  ARG A 110     -24.251 -31.052  -4.283  1.00 68.70           H  
ATOM   1564  C   ARG A 110     -22.528 -30.074  -4.989  1.00 68.70           C  
ATOM   1565  CB  ARG A 110     -22.867 -30.843  -2.642  1.00 68.70           C  
ATOM   1566  HB2 ARG A 110     -21.845 -31.148  -2.417  1.00 68.70           H  
ATOM   1567  HB3 ARG A 110     -22.939 -29.766  -2.488  1.00 68.70           H  
ATOM   1568  O   ARG A 110     -23.198 -29.125  -5.384  1.00 68.70           O  
ATOM   1569  CG  ARG A 110     -23.843 -31.518  -1.671  1.00 68.70           C  
ATOM   1570  HG2 ARG A 110     -24.861 -31.190  -1.883  1.00 68.70           H  
ATOM   1571  HG3 ARG A 110     -23.787 -32.600  -1.785  1.00 68.70           H  
ATOM   1572  CD  ARG A 110     -23.465 -31.125  -0.237  1.00 68.70           C  
ATOM   1573  HD2 ARG A 110     -23.660 -30.062  -0.101  1.00 68.70           H  
ATOM   1574  HD3 ARG A 110     -22.398 -31.306  -0.103  1.00 68.70           H  
ATOM   1575  NE  ARG A 110     -24.209 -31.907   0.766  1.00 68.70           N  
ATOM   1576  HE  ARG A 110     -24.891 -32.564   0.415  1.00 68.70           H  
ATOM   1577  NH1 ARG A 110     -23.182 -31.033   2.627  1.00 68.70           N  
ATOM   1578 HH11 ARG A 110     -22.665 -30.394   2.041  1.00 68.70           H  
ATOM   1579 HH12 ARG A 110     -23.057 -31.005   3.629  1.00 68.70           H  
ATOM   1580  NH2 ARG A 110     -24.685 -32.662   2.863  1.00 68.70           N  
ATOM   1581 HH21 ARG A 110     -25.344 -33.327   2.484  1.00 68.70           H  
ATOM   1582 HH22 ARG A 110     -24.533 -32.628   3.861  1.00 68.70           H  
ATOM   1583  CZ  ARG A 110     -24.024 -31.862   2.074  1.00 68.70           C  
ATOM   1584  N   ARG A 111     -21.244 -30.240  -5.325  1.00 66.49           N  
ATOM   1585  H   ARG A 111     -20.751 -31.034  -4.942  1.00 66.49           H  
ATOM   1586  CA  ARG A 111     -20.512 -29.315  -6.200  1.00 66.49           C  
ATOM   1587  HA  ARG A 111     -20.620 -28.306  -5.804  1.00 66.49           H  
ATOM   1588  C   ARG A 111     -21.101 -29.280  -7.613  1.00 66.49           C  
ATOM   1589  CB  ARG A 111     -19.023 -29.698  -6.184  1.00 66.49           C  
ATOM   1590  HB2 ARG A 111     -18.687 -29.734  -5.148  1.00 66.49           H  
ATOM   1591  HB3 ARG A 111     -18.886 -30.687  -6.623  1.00 66.49           H  
ATOM   1592  O   ARG A 111     -21.324 -28.197  -8.146  1.00 66.49           O  
ATOM   1593  CG  ARG A 111     -18.148 -28.695  -6.946  1.00 66.49           C  
ATOM   1594  HG2 ARG A 111     -18.414 -28.697  -8.003  1.00 66.49           H  
ATOM   1595  HG3 ARG A 111     -18.312 -27.698  -6.538  1.00 66.49           H  
ATOM   1596  CD  ARG A 111     -16.667 -29.063  -6.797  1.00 66.49           C  
ATOM   1597  HD2 ARG A 111     -16.489 -30.027  -7.274  1.00 66.49           H  
ATOM   1598  HD3 ARG A 111     -16.444 -29.157  -5.734  1.00 66.49           H  
ATOM   1599  NE  ARG A 111     -15.799 -28.039  -7.414  1.00 66.49           N  
ATOM   1600  HE  ARG A 111     -16.143 -27.600  -8.256  1.00 66.49           H  
ATOM   1601  NH1 ARG A 111     -14.060 -28.094  -5.901  1.00 66.49           N  
ATOM   1602 HH11 ARG A 111     -13.179 -27.725  -5.572  1.00 66.49           H  
ATOM   1603 HH12 ARG A 111     -14.468 -28.892  -5.436  1.00 66.49           H  
ATOM   1604  NH2 ARG A 111     -14.041 -26.593  -7.542  1.00 66.49           N  
ATOM   1605 HH21 ARG A 111     -13.184 -26.212  -7.165  1.00 66.49           H  
ATOM   1606 HH22 ARG A 111     -14.416 -26.164  -8.376  1.00 66.49           H  
ATOM   1607  CZ  ARG A 111     -14.644 -27.585  -6.950  1.00 66.49           C  
ATOM   1608  N   PHE A 112     -21.395 -30.438  -8.203  1.00 80.93           N  
ATOM   1609  H   PHE A 112     -21.145 -31.295  -7.729  1.00 80.93           H  
ATOM   1610  CA  PHE A 112     -21.940 -30.526  -9.563  1.00 80.93           C  
ATOM   1611  HA  PHE A 112     -21.465 -29.763 -10.179  1.00 80.93           H  
ATOM   1612  C   PHE A 112     -23.444 -30.244  -9.664  1.00 80.93           C  
ATOM   1613  CB  PHE A 112     -21.613 -31.900 -10.150  1.00 80.93           C  
ATOM   1614  HB2 PHE A 112     -22.098 -31.977 -11.123  1.00 80.93           H  
ATOM   1615  HB3 PHE A 112     -22.059 -32.657  -9.505  1.00 80.93           H  
ATOM   1616  O   PHE A 112     -23.927 -29.934 -10.753  1.00 80.93           O  
ATOM   1617  CG  PHE A 112     -20.135 -32.211 -10.328  1.00 80.93           C  
ATOM   1618  CD1 PHE A 112     -19.216 -31.224 -10.744  1.00 80.93           C  
ATOM   1619  HD1 PHE A 112     -19.542 -30.218 -10.965  1.00 80.93           H  
ATOM   1620  CD2 PHE A 112     -19.681 -33.520 -10.090  1.00 80.93           C  
ATOM   1621  HD2 PHE A 112     -20.383 -34.282  -9.785  1.00 80.93           H  
ATOM   1622  CE1 PHE A 112     -17.854 -31.543 -10.885  1.00 80.93           C  
ATOM   1623  HE1 PHE A 112     -17.152 -30.786 -11.203  1.00 80.93           H  
ATOM   1624  CE2 PHE A 112     -18.321 -33.842 -10.242  1.00 80.93           C  
ATOM   1625  HE2 PHE A 112     -17.981 -34.851 -10.058  1.00 80.93           H  
ATOM   1626  CZ  PHE A 112     -17.406 -32.851 -10.634  1.00 80.93           C  
ATOM   1627  HZ  PHE A 112     -16.361 -33.099 -10.751  1.00 80.93           H  
ATOM   1628  N   GLN A 113     -24.195 -30.294  -8.561  1.00 74.64           N  
ATOM   1629  H   GLN A 113     -23.783 -30.653  -7.711  1.00 74.64           H  
ATOM   1630  CA  GLN A 113     -25.602 -29.871  -8.534  1.00 74.64           C  
ATOM   1631  HA  GLN A 113     -26.163 -30.445  -9.271  1.00 74.64           H  
ATOM   1632  C   GLN A 113     -25.787 -28.393  -8.901  1.00 74.64           C  
ATOM   1633  CB  GLN A 113     -26.196 -30.130  -7.144  1.00 74.64           C  
ATOM   1634  HB2 GLN A 113     -25.459 -29.888  -6.378  1.00 74.64           H  
ATOM   1635  HB3 GLN A 113     -27.062 -29.486  -6.994  1.00 74.64           H  
ATOM   1636  O   GLN A 113     -26.824 -28.037  -9.454  1.00 74.64           O  
ATOM   1637  CG  GLN A 113     -26.662 -31.581  -6.993  1.00 74.64           C  
ATOM   1638  HG2 GLN A 113     -27.485 -31.756  -7.686  1.00 74.64           H  
ATOM   1639  HG3 GLN A 113     -25.859 -32.269  -7.258  1.00 74.64           H  
ATOM   1640  CD  GLN A 113     -27.142 -31.907  -5.583  1.00 74.64           C  
ATOM   1641  NE2 GLN A 113     -27.748 -33.058  -5.392  1.00 74.64           N  
ATOM   1642 HE21 GLN A 113     -27.953 -33.652  -6.183  1.00 74.64           H  
ATOM   1643 HE22 GLN A 113     -28.122 -33.202  -4.465  1.00 74.64           H  
ATOM   1644  OE1 GLN A 113     -27.000 -31.162  -4.629  1.00 74.64           O  
ATOM   1645  N   LEU A 114     -24.783 -27.554  -8.634  1.00 73.29           N  
ATOM   1646  H   LEU A 114     -23.967 -27.915  -8.162  1.00 73.29           H  
ATOM   1647  CA  LEU A 114     -24.808 -26.128  -8.968  1.00 73.29           C  
ATOM   1648  HA  LEU A 114     -25.802 -25.730  -8.766  1.00 73.29           H  
ATOM   1649  C   LEU A 114     -24.536 -25.852 -10.453  1.00 73.29           C  
ATOM   1650  CB  LEU A 114     -23.783 -25.395  -8.085  1.00 73.29           C  
ATOM   1651  HB2 LEU A 114     -22.795 -25.808  -8.289  1.00 73.29           H  
ATOM   1652  HB3 LEU A 114     -23.766 -24.344  -8.371  1.00 73.29           H  
ATOM   1653  O   LEU A 114     -24.766 -24.737 -10.912  1.00 73.29           O  
ATOM   1654  CG  LEU A 114     -24.057 -25.485  -6.573  1.00 73.29           C  
ATOM   1655  HG  LEU A 114     -24.099 -26.530  -6.266  1.00 73.29           H  
ATOM   1656  CD1 LEU A 114     -22.914 -24.816  -5.810  1.00 73.29           C  
ATOM   1657 HD11 LEU A 114     -23.087 -24.903  -4.737  1.00 73.29           H  
ATOM   1658 HD12 LEU A 114     -21.974 -25.311  -6.053  1.00 73.29           H  
ATOM   1659 HD13 LEU A 114     -22.848 -23.762  -6.081  1.00 73.29           H  
ATOM   1660  CD2 LEU A 114     -25.369 -24.802  -6.180  1.00 73.29           C  
ATOM   1661 HD21 LEU A 114     -26.213 -25.332  -6.621  1.00 73.29           H  
ATOM   1662 HD22 LEU A 114     -25.483 -24.822  -5.096  1.00 73.29           H  
ATOM   1663 HD23 LEU A 114     -25.369 -23.767  -6.524  1.00 73.29           H  
ATOM   1664  N   TYR A 115     -24.035 -26.840 -11.200  1.00 76.23           N  
ATOM   1665  H   TYR A 115     -23.942 -27.762 -10.799  1.00 76.23           H  
ATOM   1666  CA  TYR A 115     -23.659 -26.650 -12.598  1.00 76.23           C  
ATOM   1667  HA  TYR A 115     -23.262 -25.642 -12.727  1.00 76.23           H  
ATOM   1668  C   TYR A 115     -24.894 -26.770 -13.488  1.00 76.23           C  
ATOM   1669  CB  TYR A 115     -22.554 -27.634 -13.019  1.00 76.23           C  
ATOM   1670  HB2 TYR A 115     -22.827 -28.643 -12.710  1.00 76.23           H  
ATOM   1671  HB3 TYR A 115     -22.521 -27.631 -14.108  1.00 76.23           H  
ATOM   1672  O   TYR A 115     -25.667 -27.731 -13.403  1.00 76.23           O  
ATOM   1673  CG  TYR A 115     -21.139 -27.337 -12.535  1.00 76.23           C  
ATOM   1674  CD1 TYR A 115     -20.048 -27.829 -13.280  1.00 76.23           C  
ATOM   1675  HD1 TYR A 115     -20.223 -28.411 -14.173  1.00 76.23           H  
ATOM   1676  CD2 TYR A 115     -20.890 -26.565 -11.378  1.00 76.23           C  
ATOM   1677  HD2 TYR A 115     -21.696 -26.156 -10.787  1.00 76.23           H  
ATOM   1678  CE1 TYR A 115     -18.727 -27.544 -12.881  1.00 76.23           C  
ATOM   1679  HE1 TYR A 115     -17.887 -27.899 -13.460  1.00 76.23           H  
ATOM   1680  CE2 TYR A 115     -19.576 -26.266 -10.985  1.00 76.23           C  
ATOM   1681  HE2 TYR A 115     -19.406 -25.653 -10.112  1.00 76.23           H  
ATOM   1682  OH  TYR A 115     -17.223 -26.438 -11.369  1.00 76.23           O  
ATOM   1683  HH  TYR A 115     -17.218 -25.698 -10.757  1.00 76.23           H  
ATOM   1684  CZ  TYR A 115     -18.491 -26.750 -11.740  1.00 76.23           C  
ATOM   1685  N   SER A 116     -25.049 -25.824 -14.405  1.00 78.63           N  
ATOM   1686  H   SER A 116     -24.367 -25.079 -14.432  1.00 78.63           H  
ATOM   1687  CA  SER A 116     -26.004 -25.930 -15.502  1.00 78.63           C  
ATOM   1688  HA  SER A 116     -26.991 -26.107 -15.072  1.00 78.63           H  
ATOM   1689  C   SER A 116     -25.653 -27.112 -16.415  1.00 78.63           C  
ATOM   1690  CB  SER A 116     -26.056 -24.615 -16.283  1.00 78.63           C  
ATOM   1691  HB2 SER A 116     -26.239 -23.789 -15.595  1.00 78.63           H  
ATOM   1692  HB3 SER A 116     -26.868 -24.654 -17.008  1.00 78.63           H  
ATOM   1693  O   SER A 116     -24.506 -27.555 -16.497  1.00 78.63           O  
ATOM   1694  OG  SER A 116     -24.840 -24.401 -16.961  1.00 78.63           O  
ATOM   1695  HG  SER A 116     -24.199 -24.182 -16.281  1.00 78.63           H  
ATOM   1696  N   PHE A 117     -26.639 -27.636 -17.147  1.00 82.70           N  
ATOM   1697  H   PHE A 117     -27.572 -27.262 -17.052  1.00 82.70           H  
ATOM   1698  CA  PHE A 117     -26.402 -28.752 -18.069  1.00 82.70           C  
ATOM   1699  HA  PHE A 117     -26.052 -29.594 -17.472  1.00 82.70           H  
ATOM   1700  C   PHE A 117     -25.279 -28.473 -19.099  1.00 82.70           C  
ATOM   1701  CB  PHE A 117     -27.730 -29.176 -18.712  1.00 82.70           C  
ATOM   1702  HB2 PHE A 117     -28.125 -28.380 -19.343  1.00 82.70           H  
ATOM   1703  HB3 PHE A 117     -28.460 -29.346 -17.920  1.00 82.70           H  
ATOM   1704  O   PHE A 117     -24.428 -29.345 -19.280  1.00 82.70           O  
ATOM   1705  CG  PHE A 117     -27.627 -30.443 -19.533  1.00 82.70           C  
ATOM   1706  CD1 PHE A 117     -27.379 -30.375 -20.918  1.00 82.70           C  
ATOM   1707  HD1 PHE A 117     -27.260 -29.418 -21.404  1.00 82.70           H  
ATOM   1708  CD2 PHE A 117     -27.780 -31.695 -18.909  1.00 82.70           C  
ATOM   1709  HD2 PHE A 117     -27.971 -31.756 -17.848  1.00 82.70           H  
ATOM   1710  CE1 PHE A 117     -27.293 -31.556 -21.675  1.00 82.70           C  
ATOM   1711  HE1 PHE A 117     -27.114 -31.500 -22.738  1.00 82.70           H  
ATOM   1712  CE2 PHE A 117     -27.692 -32.875 -19.667  1.00 82.70           C  
ATOM   1713  HE2 PHE A 117     -27.813 -33.837 -19.191  1.00 82.70           H  
ATOM   1714  CZ  PHE A 117     -27.450 -32.806 -21.050  1.00 82.70           C  
ATOM   1715  HZ  PHE A 117     -27.391 -33.716 -21.629  1.00 82.70           H  
ATOM   1716  N   PRO A 118     -25.176 -27.274 -19.717  1.00 79.81           N  
ATOM   1717  CA  PRO A 118     -24.053 -26.943 -20.600  1.00 79.81           C  
ATOM   1718  HA  PRO A 118     -24.029 -27.664 -21.416  1.00 79.81           H  
ATOM   1719  C   PRO A 118     -22.683 -26.943 -19.907  1.00 79.81           C  
ATOM   1720  CB  PRO A 118     -24.367 -25.553 -21.167  1.00 79.81           C  
ATOM   1721  HB2 PRO A 118     -24.030 -25.455 -22.198  1.00 79.81           H  
ATOM   1722  HB3 PRO A 118     -23.915 -24.780 -20.546  1.00 79.81           H  
ATOM   1723  O   PRO A 118     -21.697 -27.360 -20.513  1.00 79.81           O  
ATOM   1724  CG  PRO A 118     -25.885 -25.452 -21.058  1.00 79.81           C  
ATOM   1725  HG2 PRO A 118     -26.223 -24.417 -21.005  1.00 79.81           H  
ATOM   1726  HG3 PRO A 118     -26.352 -25.971 -21.895  1.00 79.81           H  
ATOM   1727  CD  PRO A 118     -26.164 -26.204 -19.764  1.00 79.81           C  
ATOM   1728  HD2 PRO A 118     -27.190 -26.571 -19.770  1.00 79.81           H  
ATOM   1729  HD3 PRO A 118     -26.011 -25.530 -18.920  1.00 79.81           H  
ATOM   1730  N   GLU A 119     -22.599 -26.506 -18.647  1.00 83.68           N  
ATOM   1731  H   GLU A 119     -23.432 -26.184 -18.175  1.00 83.68           H  
ATOM   1732  CA  GLU A 119     -21.351 -26.540 -17.869  1.00 83.68           C  
ATOM   1733  HA  GLU A 119     -20.544 -26.085 -18.444  1.00 83.68           H  
ATOM   1734  C   GLU A 119     -20.929 -27.976 -17.561  1.00 83.68           C  
ATOM   1735  CB  GLU A 119     -21.515 -25.758 -16.562  1.00 83.68           C  
ATOM   1736  HB2 GLU A 119     -20.669 -25.964 -15.907  1.00 83.68           H  
ATOM   1737  HB3 GLU A 119     -22.421 -26.106 -16.065  1.00 83.68           H  
ATOM   1738  O   GLU A 119     -19.752 -28.308 -17.701  1.00 83.68           O  
ATOM   1739  CG  GLU A 119     -21.574 -24.245 -16.815  1.00 83.68           C  
ATOM   1740  HG2 GLU A 119     -22.214 -24.041 -17.673  1.00 83.68           H  
ATOM   1741  HG3 GLU A 119     -20.572 -23.898 -17.069  1.00 83.68           H  
ATOM   1742  CD  GLU A 119     -22.119 -23.472 -15.609  1.00 83.68           C  
ATOM   1743  OE1 GLU A 119     -21.662 -22.333 -15.398  1.00 83.68           O  
ATOM   1744  OE2 GLU A 119     -23.083 -23.987 -14.994  1.00 83.68           O  
ATOM   1745  N   LYS A 120     -21.889 -28.853 -17.236  1.00 88.50           N  
ATOM   1746  H   LYS A 120     -22.825 -28.496 -17.111  1.00 88.50           H  
ATOM   1747  CA  LYS A 120     -21.639 -30.294 -17.075  1.00 88.50           C  
ATOM   1748  HA  LYS A 120     -20.862 -30.435 -16.324  1.00 88.50           H  
ATOM   1749  C   LYS A 120     -21.098 -30.917 -18.368  1.00 88.50           C  
ATOM   1750  CB  LYS A 120     -22.916 -31.015 -16.608  1.00 88.50           C  
ATOM   1751  HB2 LYS A 120     -22.713 -32.085 -16.577  1.00 88.50           H  
ATOM   1752  HB3 LYS A 120     -23.716 -30.847 -17.330  1.00 88.50           H  
ATOM   1753  O   LYS A 120     -20.138 -31.681 -18.318  1.00 88.50           O  
ATOM   1754  CG  LYS A 120     -23.393 -30.571 -15.214  1.00 88.50           C  
ATOM   1755  HG2 LYS A 120     -22.604 -30.764 -14.487  1.00 88.50           H  
ATOM   1756  HG3 LYS A 120     -23.607 -29.502 -15.212  1.00 88.50           H  
ATOM   1757  CD  LYS A 120     -24.661 -31.331 -14.802  1.00 88.50           C  
ATOM   1758  HD2 LYS A 120     -25.463 -31.118 -15.510  1.00 88.50           H  
ATOM   1759  HD3 LYS A 120     -24.439 -32.398 -14.819  1.00 88.50           H  
ATOM   1760  CE  LYS A 120     -25.100 -30.928 -13.389  1.00 88.50           C  
ATOM   1761  HE2 LYS A 120     -25.395 -29.879 -13.384  1.00 88.50           H  
ATOM   1762  HE3 LYS A 120     -24.237 -31.021 -12.730  1.00 88.50           H  
ATOM   1763  NZ  LYS A 120     -26.202 -31.776 -12.869  1.00 88.50           N  
ATOM   1764  HZ1 LYS A 120     -25.943 -32.752 -12.912  1.00 88.50           H  
ATOM   1765  HZ2 LYS A 120     -27.064 -31.661 -13.382  1.00 88.50           H  
ATOM   1766  HZ3 LYS A 120     -26.387 -31.563 -11.899  1.00 88.50           H  
ATOM   1767  N   VAL A 121     -21.654 -30.553 -19.530  1.00 87.41           N  
ATOM   1768  H   VAL A 121     -22.457 -29.942 -19.494  1.00 87.41           H  
ATOM   1769  CA  VAL A 121     -21.158 -31.017 -20.842  1.00 87.41           C  
ATOM   1770  HA  VAL A 121     -21.091 -32.105 -20.818  1.00 87.41           H  
ATOM   1771  C   VAL A 121     -19.740 -30.506 -21.119  1.00 87.41           C  
ATOM   1772  CB  VAL A 121     -22.128 -30.632 -21.978  1.00 87.41           C  
ATOM   1773  HB  VAL A 121     -22.343 -29.564 -21.925  1.00 87.41           H  
ATOM   1774  O   VAL A 121     -18.890 -31.296 -21.527  1.00 87.41           O  
ATOM   1775  CG1 VAL A 121     -21.562 -30.941 -23.373  1.00 87.41           C  
ATOM   1776 HG11 VAL A 121     -21.259 -31.986 -23.431  1.00 87.41           H  
ATOM   1777 HG12 VAL A 121     -22.317 -30.745 -24.135  1.00 87.41           H  
ATOM   1778 HG13 VAL A 121     -20.700 -30.308 -23.583  1.00 87.41           H  
ATOM   1779  CG2 VAL A 121     -23.448 -31.405 -21.849  1.00 87.41           C  
ATOM   1780 HG21 VAL A 121     -24.148 -31.070 -22.615  1.00 87.41           H  
ATOM   1781 HG22 VAL A 121     -23.901 -31.236 -20.872  1.00 87.41           H  
ATOM   1782 HG23 VAL A 121     -23.269 -32.473 -21.971  1.00 87.41           H  
ATOM   1783  N   ARG A 122     -19.445 -29.225 -20.851  1.00 85.25           N  
ATOM   1784  H   ARG A 122     -20.185 -28.621 -20.522  1.00 85.25           H  
ATOM   1785  CA  ARG A 122     -18.084 -28.676 -21.006  1.00 85.25           C  
ATOM   1786  HA  ARG A 122     -17.732 -28.864 -22.020  1.00 85.25           H  
ATOM   1787  C   ARG A 122     -17.075 -29.357 -20.089  1.00 85.25           C  
ATOM   1788  CB  ARG A 122     -18.055 -27.170 -20.736  1.00 85.25           C  
ATOM   1789  HB2 ARG A 122     -18.614 -26.943 -19.828  1.00 85.25           H  
ATOM   1790  HB3 ARG A 122     -17.018 -26.873 -20.579  1.00 85.25           H  
ATOM   1791  O   ARG A 122     -15.983 -29.686 -20.539  1.00 85.25           O  
ATOM   1792  CG  ARG A 122     -18.604 -26.355 -21.909  1.00 85.25           C  
ATOM   1793  HG2 ARG A 122     -19.671 -26.542 -22.023  1.00 85.25           H  
ATOM   1794  HG3 ARG A 122     -18.085 -26.632 -22.826  1.00 85.25           H  
ATOM   1795  CD  ARG A 122     -18.356 -24.875 -21.612  1.00 85.25           C  
ATOM   1796  HD2 ARG A 122     -17.280 -24.705 -21.567  1.00 85.25           H  
ATOM   1797  HD3 ARG A 122     -18.789 -24.640 -20.639  1.00 85.25           H  
ATOM   1798  NE  ARG A 122     -18.958 -24.007 -22.636  1.00 85.25           N  
ATOM   1799  HE  ARG A 122     -19.432 -24.475 -23.395  1.00 85.25           H  
ATOM   1800  NH1 ARG A 122     -18.317 -22.017 -21.695  1.00 85.25           N  
ATOM   1801 HH11 ARG A 122     -17.836 -22.537 -20.975  1.00 85.25           H  
ATOM   1802 HH12 ARG A 122     -18.354 -21.009 -21.643  1.00 85.25           H  
ATOM   1803  NH2 ARG A 122     -19.570 -22.013 -23.544  1.00 85.25           N  
ATOM   1804 HH21 ARG A 122     -20.074 -22.508 -24.265  1.00 85.25           H  
ATOM   1805 HH22 ARG A 122     -19.568 -21.003 -23.514  1.00 85.25           H  
ATOM   1806  CZ  ARG A 122     -18.943 -22.688 -22.622  1.00 85.25           C  
ATOM   1807  N   LEU A 123     -17.438 -29.608 -18.831  1.00 88.43           N  
ATOM   1808  H   LEU A 123     -18.334 -29.270 -18.509  1.00 88.43           H  
ATOM   1809  CA  LEU A 123     -16.587 -30.341 -17.893  1.00 88.43           C  
ATOM   1810  HA  LEU A 123     -15.664 -29.779 -17.749  1.00 88.43           H  
ATOM   1811  C   LEU A 123     -16.214 -31.720 -18.455  1.00 88.43           C  
ATOM   1812  CB  LEU A 123     -17.324 -30.480 -16.551  1.00 88.43           C  
ATOM   1813  HB2 LEU A 123     -18.207 -31.101 -16.704  1.00 88.43           H  
ATOM   1814  HB3 LEU A 123     -17.663 -29.499 -16.217  1.00 88.43           H  
ATOM   1815  O   LEU A 123     -15.047 -32.103 -18.419  1.00 88.43           O  
ATOM   1816  CG  LEU A 123     -16.454 -31.118 -15.454  1.00 88.43           C  
ATOM   1817  HG  LEU A 123     -15.915 -31.982 -15.841  1.00 88.43           H  
ATOM   1818  CD1 LEU A 123     -15.457 -30.106 -14.901  1.00 88.43           C  
ATOM   1819 HD11 LEU A 123     -14.796 -29.749 -15.691  1.00 88.43           H  
ATOM   1820 HD12 LEU A 123     -14.849 -30.569 -14.124  1.00 88.43           H  
ATOM   1821 HD13 LEU A 123     -16.002 -29.258 -14.485  1.00 88.43           H  
ATOM   1822  CD2 LEU A 123     -17.339 -31.596 -14.308  1.00 88.43           C  
ATOM   1823 HD21 LEU A 123     -18.018 -32.363 -14.679  1.00 88.43           H  
ATOM   1824 HD22 LEU A 123     -16.718 -32.036 -13.527  1.00 88.43           H  
ATOM   1825 HD23 LEU A 123     -17.913 -30.766 -13.896  1.00 88.43           H  
ATOM   1826  N   LEU A 124     -17.188 -32.437 -19.027  1.00 91.85           N  
ATOM   1827  H   LEU A 124     -18.129 -32.071 -19.006  1.00 91.85           H  
ATOM   1828  CA  LEU A 124     -16.951 -33.730 -19.667  1.00 91.85           C  
ATOM   1829  HA  LEU A 124     -16.401 -34.360 -18.967  1.00 91.85           H  
ATOM   1830  C   LEU A 124     -16.053 -33.610 -20.912  1.00 91.85           C  
ATOM   1831  CB  LEU A 124     -18.298 -34.409 -19.983  1.00 91.85           C  
ATOM   1832  HB2 LEU A 124     -18.909 -33.721 -20.566  1.00 91.85           H  
ATOM   1833  HB3 LEU A 124     -18.105 -35.289 -20.597  1.00 91.85           H  
ATOM   1834  O   LEU A 124     -15.197 -34.468 -21.101  1.00 91.85           O  
ATOM   1835  CG  LEU A 124     -19.092 -34.865 -18.744  1.00 91.85           C  
ATOM   1836  HG  LEU A 124     -19.195 -34.037 -18.043  1.00 91.85           H  
ATOM   1837  CD1 LEU A 124     -20.491 -35.332 -19.154  1.00 91.85           C  
ATOM   1838 HD11 LEU A 124     -20.992 -34.546 -19.720  1.00 91.85           H  
ATOM   1839 HD12 LEU A 124     -20.425 -36.240 -19.752  1.00 91.85           H  
ATOM   1840 HD13 LEU A 124     -21.081 -35.541 -18.262  1.00 91.85           H  
ATOM   1841  CD2 LEU A 124     -18.405 -36.028 -18.024  1.00 91.85           C  
ATOM   1842 HD21 LEU A 124     -17.458 -35.701 -17.594  1.00 91.85           H  
ATOM   1843 HD22 LEU A 124     -18.225 -36.848 -18.719  1.00 91.85           H  
ATOM   1844 HD23 LEU A 124     -19.037 -36.391 -17.214  1.00 91.85           H  
ATOM   1845  N   GLN A 125     -16.165 -32.543 -21.714  1.00 91.67           N  
ATOM   1846  H   GLN A 125     -16.897 -31.873 -21.526  1.00 91.67           H  
ATOM   1847  CA  GLN A 125     -15.236 -32.285 -22.830  1.00 91.67           C  
ATOM   1848  HA  GLN A 125     -15.232 -33.149 -23.495  1.00 91.67           H  
ATOM   1849  C   GLN A 125     -13.792 -32.082 -22.346  1.00 91.67           C  
ATOM   1850  CB  GLN A 125     -15.666 -31.048 -23.635  1.00 91.67           C  
ATOM   1851  HB2 GLN A 125     -14.866 -30.803 -24.334  1.00 91.67           H  
ATOM   1852  HB3 GLN A 125     -15.793 -30.196 -22.967  1.00 91.67           H  
ATOM   1853  O   GLN A 125     -12.871 -32.679 -22.901  1.00 91.67           O  
ATOM   1854  CG  GLN A 125     -16.940 -31.252 -24.455  1.00 91.67           C  
ATOM   1855  HG2 GLN A 125     -17.763 -31.564 -23.812  1.00 91.67           H  
ATOM   1856  HG3 GLN A 125     -16.748 -32.037 -25.186  1.00 91.67           H  
ATOM   1857  CD  GLN A 125     -17.351 -29.978 -25.187  1.00 91.67           C  
ATOM   1858  NE2 GLN A 125     -17.595 -30.044 -26.474  1.00 91.67           N  
ATOM   1859 HE21 GLN A 125     -17.527 -30.925 -26.963  1.00 91.67           H  
ATOM   1860 HE22 GLN A 125     -17.786 -29.180 -26.962  1.00 91.67           H  
ATOM   1861  OE1 GLN A 125     -17.472 -28.900 -24.621  1.00 91.67           O  
ATOM   1862  N   HIS A 126     -13.590 -31.276 -21.297  1.00 89.05           N  
ATOM   1863  H   HIS A 126     -14.382 -30.785 -20.906  1.00 89.05           H  
ATOM   1864  CA  HIS A 126     -12.268 -31.061 -20.698  1.00 89.05           C  
ATOM   1865  HA  HIS A 126     -11.573 -30.757 -21.480  1.00 89.05           H  
ATOM   1866  C   HIS A 126     -11.705 -32.349 -20.069  1.00 89.05           C  
ATOM   1867  CB  HIS A 126     -12.349 -29.931 -19.659  1.00 89.05           C  
ATOM   1868  HB2 HIS A 126     -13.142 -30.143 -18.942  1.00 89.05           H  
ATOM   1869  HB3 HIS A 126     -11.403 -29.902 -19.118  1.00 89.05           H  
ATOM   1870  O   HIS A 126     -10.507 -32.619 -20.188  1.00 89.05           O  
ATOM   1871  CG  HIS A 126     -12.550 -28.555 -20.245  1.00 89.05           C  
ATOM   1872  CD2 HIS A 126     -13.627 -27.728 -20.090  1.00 89.05           C  
ATOM   1873  HD2 HIS A 126     -14.520 -27.953 -19.526  1.00 89.05           H  
ATOM   1874  ND1 HIS A 126     -11.618 -27.847 -20.959  1.00 89.05           N  
ATOM   1875  HD1 HIS A 126     -10.709 -28.194 -21.230  1.00 89.05           H  
ATOM   1876  CE1 HIS A 126     -12.104 -26.627 -21.223  1.00 89.05           C  
ATOM   1877  HE1 HIS A 126     -11.569 -25.841 -21.734  1.00 89.05           H  
ATOM   1878  NE2 HIS A 126     -13.354 -26.518 -20.743  1.00 89.05           N  
ATOM   1879  N   TYR A 127     -12.567 -33.173 -19.459  1.00 90.79           N  
ATOM   1880  H   TYR A 127     -13.519 -32.859 -19.340  1.00 90.79           H  
ATOM   1881  CA  TYR A 127     -12.208 -34.490 -18.924  1.00 90.79           C  
ATOM   1882  HA  TYR A 127     -11.363 -34.368 -18.246  1.00 90.79           H  
ATOM   1883  C   TYR A 127     -11.766 -35.458 -20.031  1.00 90.79           C  
ATOM   1884  CB  TYR A 127     -13.386 -35.062 -18.119  1.00 90.79           C  
ATOM   1885  HB2 TYR A 127     -14.219 -35.267 -18.791  1.00 90.79           H  
ATOM   1886  HB3 TYR A 127     -13.720 -34.312 -17.401  1.00 90.79           H  
ATOM   1887  O   TYR A 127     -10.745 -36.127 -19.882  1.00 90.79           O  
ATOM   1888  CG  TYR A 127     -13.044 -36.325 -17.351  1.00 90.79           C  
ATOM   1889  CD1 TYR A 127     -13.460 -37.588 -17.817  1.00 90.79           C  
ATOM   1890  HD1 TYR A 127     -14.042 -37.669 -18.724  1.00 90.79           H  
ATOM   1891  CD2 TYR A 127     -12.286 -36.230 -16.169  1.00 90.79           C  
ATOM   1892  HD2 TYR A 127     -11.977 -35.261 -15.806  1.00 90.79           H  
ATOM   1893  CE1 TYR A 127     -13.106 -38.753 -17.105  1.00 90.79           C  
ATOM   1894  HE1 TYR A 127     -13.414 -39.725 -17.460  1.00 90.79           H  
ATOM   1895  CE2 TYR A 127     -11.926 -37.389 -15.458  1.00 90.79           C  
ATOM   1896  HE2 TYR A 127     -11.333 -37.305 -14.560  1.00 90.79           H  
ATOM   1897  OH  TYR A 127     -11.969 -39.769 -15.238  1.00 90.79           O  
ATOM   1898  HH  TYR A 127     -11.479 -39.527 -14.448  1.00 90.79           H  
ATOM   1899  CZ  TYR A 127     -12.333 -38.656 -15.928  1.00 90.79           C  
ATOM   1900  N   VAL A 128     -12.469 -35.483 -21.171  1.00 89.33           N  
ATOM   1901  H   VAL A 128     -13.311 -34.929 -21.228  1.00 89.33           H  
ATOM   1902  CA  VAL A 128     -12.069 -36.268 -22.353  1.00 89.33           C  
ATOM   1903  HA  VAL A 128     -11.920 -37.303 -22.045  1.00 89.33           H  
ATOM   1904  C   VAL A 128     -10.716 -35.814 -22.893  1.00 89.33           C  
ATOM   1905  CB  VAL A 128     -13.161 -36.257 -23.442  1.00 89.33           C  
ATOM   1906  HB  VAL A 128     -13.471 -35.230 -23.636  1.00 89.33           H  
ATOM   1907  O   VAL A 128      -9.859 -36.662 -23.133  1.00 89.33           O  
ATOM   1908  CG1 VAL A 128     -12.689 -36.883 -24.763  1.00 89.33           C  
ATOM   1909 HG11 VAL A 128     -11.904 -36.273 -25.211  1.00 89.33           H  
ATOM   1910 HG12 VAL A 128     -12.307 -37.889 -24.590  1.00 89.33           H  
ATOM   1911 HG13 VAL A 128     -13.518 -36.925 -25.470  1.00 89.33           H  
ATOM   1912  CG2 VAL A 128     -14.381 -37.071 -22.992  1.00 89.33           C  
ATOM   1913 HG21 VAL A 128     -14.751 -36.719 -22.029  1.00 89.33           H  
ATOM   1914 HG22 VAL A 128     -15.173 -36.963 -23.733  1.00 89.33           H  
ATOM   1915 HG23 VAL A 128     -14.118 -38.125 -22.900  1.00 89.33           H  
ATOM   1916  N   THR A 129     -10.473 -34.504 -23.005  1.00 87.20           N  
ATOM   1917  H   THR A 129     -11.227 -33.847 -22.860  1.00 87.20           H  
ATOM   1918  CA  THR A 129      -9.154 -33.984 -23.402  1.00 87.20           C  
ATOM   1919  HA  THR A 129      -8.896 -34.403 -24.375  1.00 87.20           H  
ATOM   1920  C   THR A 129      -8.057 -34.406 -22.413  1.00 87.20           C  
ATOM   1921  CB  THR A 129      -9.167 -32.450 -23.527  1.00 87.20           C  
ATOM   1922  HB  THR A 129      -9.331 -32.007 -22.545  1.00 87.20           H  
ATOM   1923  O   THR A 129      -6.968 -34.789 -22.836  1.00 87.20           O  
ATOM   1924  CG2 THR A 129      -7.863 -31.908 -24.111  1.00 87.20           C  
ATOM   1925 HG21 THR A 129      -7.028 -32.143 -23.451  1.00 87.20           H  
ATOM   1926 HG22 THR A 129      -7.681 -32.349 -25.091  1.00 87.20           H  
ATOM   1927 HG23 THR A 129      -7.919 -30.823 -24.203  1.00 87.20           H  
ATOM   1928  OG1 THR A 129     -10.173 -31.992 -24.400  1.00 87.20           O  
ATOM   1929  HG1 THR A 129      -9.992 -31.055 -24.507  1.00 87.20           H  
ATOM   1930  N   HIS A 130      -8.334 -34.377 -21.103  1.00 84.29           N  
ATOM   1931  H   HIS A 130      -9.245 -34.056 -20.810  1.00 84.29           H  
ATOM   1932  CA  HIS A 130      -7.374 -34.766 -20.061  1.00 84.29           C  
ATOM   1933  HA  HIS A 130      -6.433 -34.246 -20.243  1.00 84.29           H  
ATOM   1934  C   HIS A 130      -7.050 -36.271 -20.058  1.00 84.29           C  
ATOM   1935  CB  HIS A 130      -7.910 -34.313 -18.697  1.00 84.29           C  
ATOM   1936  HB2 HIS A 130      -8.878 -34.782 -18.525  1.00 84.29           H  
ATOM   1937  HB3 HIS A 130      -8.052 -33.233 -18.718  1.00 84.29           H  
ATOM   1938  O   HIS A 130      -5.925 -36.647 -19.738  1.00 84.29           O  
ATOM   1939  CG  HIS A 130      -7.005 -34.657 -17.538  1.00 84.29           C  
ATOM   1940  CD2 HIS A 130      -6.073 -33.847 -16.945  1.00 84.29           C  
ATOM   1941  HD2 HIS A 130      -5.843 -32.827 -17.218  1.00 84.29           H  
ATOM   1942  ND1 HIS A 130      -6.979 -35.858 -16.863  1.00 84.29           N  
ATOM   1943  HD1 HIS A 130      -7.521 -36.680 -17.088  1.00 84.29           H  
ATOM   1944  CE1 HIS A 130      -6.040 -35.781 -15.907  1.00 84.29           C  
ATOM   1945  HE1 HIS A 130      -5.775 -36.577 -15.227  1.00 84.29           H  
ATOM   1946  NE2 HIS A 130      -5.463 -34.574 -15.920  1.00 84.29           N  
ATOM   1947  N   MET A 131      -7.991 -37.146 -20.443  1.00 82.67           N  
ATOM   1948  H   MET A 131      -8.912 -36.796 -20.667  1.00 82.67           H  
ATOM   1949  CA  MET A 131      -7.722 -38.587 -20.597  1.00 82.67           C  
ATOM   1950  HA  MET A 131      -7.304 -38.965 -19.664  1.00 82.67           H  
ATOM   1951  C   MET A 131      -6.676 -38.892 -21.687  1.00 82.67           C  
ATOM   1952  CB  MET A 131      -9.023 -39.353 -20.895  1.00 82.67           C  
ATOM   1953  HB2 MET A 131      -8.766 -40.364 -21.211  1.00 82.67           H  
ATOM   1954  HB3 MET A 131      -9.558 -38.871 -21.713  1.00 82.67           H  
ATOM   1955  O   MET A 131      -6.070 -39.966 -21.672  1.00 82.67           O  
ATOM   1956  CG  MET A 131      -9.938 -39.472 -19.671  1.00 82.67           C  
ATOM   1957  HG2 MET A 131     -10.308 -38.487 -19.386  1.00 82.67           H  
ATOM   1958  HG3 MET A 131      -9.344 -39.857 -18.841  1.00 82.67           H  
ATOM   1959  SD  MET A 131     -11.348 -40.595 -19.900  1.00 82.67           S  
ATOM   1960  CE  MET A 131     -12.401 -39.590 -20.973  1.00 82.67           C  
ATOM   1961  HE1 MET A 131     -12.613 -38.639 -20.485  1.00 82.67           H  
ATOM   1962  HE2 MET A 131     -11.896 -39.426 -21.925  1.00 82.67           H  
ATOM   1963  HE3 MET A 131     -13.339 -40.114 -21.158  1.00 82.67           H  
ATOM   1964  N   GLY A 132      -6.434 -37.959 -22.614  1.00 78.81           N  
ATOM   1965  H   GLY A 132      -6.967 -37.101 -22.582  1.00 78.81           H  
ATOM   1966  CA  GLY A 132      -5.448 -38.112 -23.679  1.00 78.81           C  
ATOM   1967  HA2 GLY A 132      -4.472 -38.282 -23.225  1.00 78.81           H  
ATOM   1968  HA3 GLY A 132      -5.403 -37.191 -24.260  1.00 78.81           H  
ATOM   1969  C   GLY A 132      -5.770 -39.271 -24.631  1.00 78.81           C  
ATOM   1970  O   GLY A 132      -6.929 -39.574 -24.901  1.00 78.81           O  
ATOM   1971  N   ASN A 133      -4.729 -39.932 -25.148  1.00 74.56           N  
ATOM   1972  H   ASN A 133      -3.805 -39.653 -24.851  1.00 74.56           H  
ATOM   1973  CA  ASN A 133      -4.848 -41.004 -26.149  1.00 74.56           C  
ATOM   1974  HA  ASN A 133      -5.751 -40.821 -26.731  1.00 74.56           H  
ATOM   1975  C   ASN A 133      -5.042 -42.417 -25.549  1.00 74.56           C  
ATOM   1976  CB  ASN A 133      -3.647 -40.931 -27.118  1.00 74.56           C  
ATOM   1977  HB2 ASN A 133      -2.720 -40.933 -26.544  1.00 74.56           H  
ATOM   1978  HB3 ASN A 133      -3.645 -41.812 -27.761  1.00 74.56           H  
ATOM   1979  O   ASN A 133      -4.827 -43.410 -26.251  1.00 74.56           O  
ATOM   1980  CG  ASN A 133      -3.668 -39.730 -28.046  1.00 74.56           C  
ATOM   1981  ND2 ASN A 133      -2.548 -39.404 -28.647  1.00 74.56           N  
ATOM   1982 HD21 ASN A 133      -2.599 -38.592 -29.245  1.00 74.56           H  
ATOM   1983 HD22 ASN A 133      -1.698 -39.920 -28.473  1.00 74.56           H  
ATOM   1984  OD1 ASN A 133      -4.669 -39.080 -28.275  1.00 74.56           O  
ATOM   1985  N   ASP A 134      -5.417 -42.546 -24.270  1.00 80.15           N  
ATOM   1986  H   ASP A 134      -5.644 -41.721 -23.733  1.00 80.15           H  
ATOM   1987  CA  ASP A 134      -5.670 -43.856 -23.656  1.00 80.15           C  
ATOM   1988  HA  ASP A 134      -4.864 -44.529 -23.950  1.00 80.15           H  
ATOM   1989  C   ASP A 134      -6.986 -44.462 -24.173  1.00 80.15           C  
ATOM   1990  CB  ASP A 134      -5.624 -43.786 -22.125  1.00 80.15           C  
ATOM   1991  HB2 ASP A 134      -4.660 -43.376 -21.823  1.00 80.15           H  
ATOM   1992  HB3 ASP A 134      -6.411 -43.119 -21.771  1.00 80.15           H  
ATOM   1993  O   ASP A 134      -8.087 -44.180 -23.692  1.00 80.15           O  
ATOM   1994  CG  ASP A 134      -5.798 -45.165 -21.467  1.00 80.15           C  
ATOM   1995  OD1 ASP A 134      -5.952 -46.190 -22.184  1.00 80.15           O  
ATOM   1996  OD2 ASP A 134      -5.839 -45.200 -20.222  1.00 80.15           O  
ATOM   1997  N   THR A 135      -6.854 -45.339 -25.166  1.00 80.00           N  
ATOM   1998  H   THR A 135      -5.916 -45.533 -25.488  1.00 80.00           H  
ATOM   1999  CA  THR A 135      -7.973 -46.027 -25.821  1.00 80.00           C  
ATOM   2000  HA  THR A 135      -8.674 -45.272 -26.176  1.00 80.00           H  
ATOM   2001  C   THR A 135      -8.763 -46.920 -24.866  1.00 80.00           C  
ATOM   2002  CB  THR A 135      -7.494 -46.870 -27.024  1.00 80.00           C  
ATOM   2003  HB  THR A 135      -8.000 -47.835 -27.017  1.00 80.00           H  
ATOM   2004  O   THR A 135      -9.962 -47.105 -25.070  1.00 80.00           O  
ATOM   2005  CG2 THR A 135      -7.812 -46.179 -28.346  1.00 80.00           C  
ATOM   2006 HG21 THR A 135      -7.345 -45.194 -28.377  1.00 80.00           H  
ATOM   2007 HG22 THR A 135      -8.892 -46.064 -28.444  1.00 80.00           H  
ATOM   2008 HG23 THR A 135      -7.447 -46.785 -29.176  1.00 80.00           H  
ATOM   2009  OG1 THR A 135      -6.098 -47.092 -27.027  1.00 80.00           O  
ATOM   2010  HG1 THR A 135      -5.680 -46.266 -27.280  1.00 80.00           H  
ATOM   2011  N   SER A 136      -8.130 -47.453 -23.816  1.00 82.14           N  
ATOM   2012  H   SER A 136      -7.190 -47.144 -23.613  1.00 82.14           H  
ATOM   2013  CA  SER A 136      -8.792 -48.337 -22.851  1.00 82.14           C  
ATOM   2014  HA  SER A 136      -9.427 -49.030 -23.403  1.00 82.14           H  
ATOM   2015  C   SER A 136      -9.707 -47.555 -21.905  1.00 82.14           C  
ATOM   2016  CB  SER A 136      -7.750 -49.177 -22.104  1.00 82.14           C  
ATOM   2017  HB2 SER A 136      -7.090 -49.654 -22.828  1.00 82.14           H  
ATOM   2018  HB3 SER A 136      -8.269 -49.961 -21.551  1.00 82.14           H  
ATOM   2019  O   SER A 136     -10.896 -47.871 -21.795  1.00 82.14           O  
ATOM   2020  OG  SER A 136      -6.974 -48.436 -21.184  1.00 82.14           O  
ATOM   2021  HG  SER A 136      -6.535 -47.683 -21.586  1.00 82.14           H  
ATOM   2022  N   SER A 137      -9.192 -46.470 -21.315  1.00 83.81           N  
ATOM   2023  H   SER A 137      -8.201 -46.304 -21.417  1.00 83.81           H  
ATOM   2024  CA  SER A 137      -9.964 -45.566 -20.458  1.00 83.81           C  
ATOM   2025  HA  SER A 137     -10.426 -46.153 -19.664  1.00 83.81           H  
ATOM   2026  C   SER A 137     -11.082 -44.870 -21.236  1.00 83.81           C  
ATOM   2027  CB  SER A 137      -9.025 -44.539 -19.811  1.00 83.81           C  
ATOM   2028  HB2 SER A 137      -8.529 -43.951 -20.583  1.00 83.81           H  
ATOM   2029  HB3 SER A 137      -8.266 -45.072 -19.238  1.00 83.81           H  
ATOM   2030  O   SER A 137     -12.185 -44.720 -20.710  1.00 83.81           O  
ATOM   2031  OG  SER A 137      -9.738 -43.675 -18.936  1.00 83.81           O  
ATOM   2032  HG  SER A 137     -10.103 -42.965 -19.469  1.00 83.81           H  
ATOM   2033  N   LEU A 138     -10.839 -44.494 -22.499  1.00 86.24           N  
ATOM   2034  H   LEU A 138      -9.901 -44.584 -22.863  1.00 86.24           H  
ATOM   2035  CA  LEU A 138     -11.864 -43.894 -23.355  1.00 86.24           C  
ATOM   2036  HA  LEU A 138     -12.268 -43.029 -22.828  1.00 86.24           H  
ATOM   2037  C   LEU A 138     -13.029 -44.862 -23.616  1.00 86.24           C  
ATOM   2038  CB  LEU A 138     -11.213 -43.421 -24.668  1.00 86.24           C  
ATOM   2039  HB2 LEU A 138     -10.370 -42.774 -24.429  1.00 86.24           H  
ATOM   2040  HB3 LEU A 138     -10.827 -44.293 -25.197  1.00 86.24           H  
ATOM   2041  O   LEU A 138     -14.187 -44.457 -23.546  1.00 86.24           O  
ATOM   2042  CG  LEU A 138     -12.171 -42.655 -25.601  1.00 86.24           C  
ATOM   2043  HG  LEU A 138     -13.042 -43.271 -25.823  1.00 86.24           H  
ATOM   2044  CD1 LEU A 138     -12.641 -41.332 -24.988  1.00 86.24           C  
ATOM   2045 HD11 LEU A 138     -13.257 -41.523 -24.109  1.00 86.24           H  
ATOM   2046 HD12 LEU A 138     -11.781 -40.725 -24.706  1.00 86.24           H  
ATOM   2047 HD13 LEU A 138     -13.243 -40.783 -25.712  1.00 86.24           H  
ATOM   2048  CD2 LEU A 138     -11.466 -42.352 -26.923  1.00 86.24           C  
ATOM   2049 HD21 LEU A 138     -12.147 -41.828 -27.593  1.00 86.24           H  
ATOM   2050 HD22 LEU A 138     -10.591 -41.727 -26.742  1.00 86.24           H  
ATOM   2051 HD23 LEU A 138     -11.153 -43.283 -27.395  1.00 86.24           H  
ATOM   2052  N   GLN A 139     -12.749 -46.144 -23.868  1.00 86.35           N  
ATOM   2053  H   GLN A 139     -11.782 -46.431 -23.923  1.00 86.35           H  
ATOM   2054  CA  GLN A 139     -13.795 -47.146 -24.087  1.00 86.35           C  
ATOM   2055  HA  GLN A 139     -14.468 -46.763 -24.855  1.00 86.35           H  
ATOM   2056  C   GLN A 139     -14.629 -47.398 -22.819  1.00 86.35           C  
ATOM   2057  CB  GLN A 139     -13.148 -48.444 -24.597  1.00 86.35           C  
ATOM   2058  HB2 GLN A 139     -12.448 -48.209 -25.399  1.00 86.35           H  
ATOM   2059  HB3 GLN A 139     -12.585 -48.906 -23.787  1.00 86.35           H  
ATOM   2060  O   GLN A 139     -15.851 -47.552 -22.900  1.00 86.35           O  
ATOM   2061  CG  GLN A 139     -14.181 -49.451 -25.127  1.00 86.35           C  
ATOM   2062  HG2 GLN A 139     -14.917 -49.664 -24.352  1.00 86.35           H  
ATOM   2063  HG3 GLN A 139     -13.667 -50.383 -25.359  1.00 86.35           H  
ATOM   2064  CD  GLN A 139     -14.897 -48.985 -26.394  1.00 86.35           C  
ATOM   2065  NE2 GLN A 139     -16.045 -49.541 -26.709  1.00 86.35           N  
ATOM   2066 HE21 GLN A 139     -16.507 -50.166 -26.065  1.00 86.35           H  
ATOM   2067 HE22 GLN A 139     -16.473 -49.178 -27.549  1.00 86.35           H  
ATOM   2068  OE1 GLN A 139     -14.454 -48.136 -27.145  1.00 86.35           O  
ATOM   2069  N   GLU A 140     -13.992 -47.418 -21.646  1.00 88.75           N  
ATOM   2070  H   GLU A 140     -12.987 -47.317 -21.637  1.00 88.75           H  
ATOM   2071  CA  GLU A 140     -14.688 -47.541 -20.362  1.00 88.75           C  
ATOM   2072  HA  GLU A 140     -15.337 -48.416 -20.402  1.00 88.75           H  
ATOM   2073  C   GLU A 140     -15.578 -46.318 -20.085  1.00 88.75           C  
ATOM   2074  CB  GLU A 140     -13.660 -47.756 -19.242  1.00 88.75           C  
ATOM   2075  HB2 GLU A 140     -13.147 -46.816 -19.039  1.00 88.75           H  
ATOM   2076  HB3 GLU A 140     -12.925 -48.493 -19.566  1.00 88.75           H  
ATOM   2077  O   GLU A 140     -16.744 -46.474 -19.708  1.00 88.75           O  
ATOM   2078  CG  GLU A 140     -14.338 -48.278 -17.965  1.00 88.75           C  
ATOM   2079  HG2 GLU A 140     -14.724 -49.279 -18.158  1.00 88.75           H  
ATOM   2080  HG3 GLU A 140     -15.186 -47.636 -17.728  1.00 88.75           H  
ATOM   2081  CD  GLU A 140     -13.409 -48.316 -16.744  1.00 88.75           C  
ATOM   2082  OE1 GLU A 140     -13.968 -48.445 -15.628  1.00 88.75           O  
ATOM   2083  OE2 GLU A 140     -12.183 -48.138 -16.908  1.00 88.75           O  
ATOM   2084  N   PHE A 141     -15.067 -45.112 -20.358  1.00 91.57           N  
ATOM   2085  H   PHE A 141     -14.096 -45.050 -20.628  1.00 91.57           H  
ATOM   2086  CA  PHE A 141     -15.830 -43.869 -20.270  1.00 91.57           C  
ATOM   2087  HA  PHE A 141     -16.212 -43.766 -19.255  1.00 91.57           H  
ATOM   2088  C   PHE A 141     -17.039 -43.874 -21.211  1.00 91.57           C  
ATOM   2089  CB  PHE A 141     -14.911 -42.676 -20.559  1.00 91.57           C  
ATOM   2090  HB2 PHE A 141     -14.413 -42.823 -21.518  1.00 91.57           H  
ATOM   2091  HB3 PHE A 141     -14.136 -42.634 -19.794  1.00 91.57           H  
ATOM   2092  O   PHE A 141     -18.142 -43.564 -20.772  1.00 91.57           O  
ATOM   2093  CG  PHE A 141     -15.646 -41.351 -20.586  1.00 91.57           C  
ATOM   2094  CD1 PHE A 141     -16.006 -40.764 -21.815  1.00 91.57           C  
ATOM   2095  HD1 PHE A 141     -15.749 -41.252 -22.744  1.00 91.57           H  
ATOM   2096  CD2 PHE A 141     -15.985 -40.710 -19.380  1.00 91.57           C  
ATOM   2097  HD2 PHE A 141     -15.701 -41.151 -18.436  1.00 91.57           H  
ATOM   2098  CE1 PHE A 141     -16.692 -39.537 -21.836  1.00 91.57           C  
ATOM   2099  HE1 PHE A 141     -16.952 -39.081 -22.780  1.00 91.57           H  
ATOM   2100  CE2 PHE A 141     -16.677 -39.487 -19.401  1.00 91.57           C  
ATOM   2101  HE2 PHE A 141     -16.926 -38.995 -18.472  1.00 91.57           H  
ATOM   2102  CZ  PHE A 141     -17.027 -38.899 -20.630  1.00 91.57           C  
ATOM   2103  HZ  PHE A 141     -17.543 -37.950 -20.651  1.00 91.57           H  
ATOM   2104  N   LEU A 142     -16.875 -44.289 -22.472  1.00 89.30           N  
ATOM   2105  H   LEU A 142     -15.938 -44.506 -22.778  1.00 89.30           H  
ATOM   2106  CA  LEU A 142     -17.973 -44.392 -23.442  1.00 89.30           C  
ATOM   2107  HA  LEU A 142     -18.434 -43.412 -23.565  1.00 89.30           H  
ATOM   2108  C   LEU A 142     -19.082 -45.343 -22.975  1.00 89.30           C  
ATOM   2109  CB  LEU A 142     -17.416 -44.882 -24.789  1.00 89.30           C  
ATOM   2110  HB2 LEU A 142     -16.751 -45.728 -24.610  1.00 89.30           H  
ATOM   2111  HB3 LEU A 142     -18.243 -45.243 -25.401  1.00 89.30           H  
ATOM   2112  O   LEU A 142     -20.265 -45.023 -23.090  1.00 89.30           O  
ATOM   2113  CG  LEU A 142     -16.662 -43.814 -25.592  1.00 89.30           C  
ATOM   2114  HG  LEU A 142     -15.882 -43.352 -24.987  1.00 89.30           H  
ATOM   2115  CD1 LEU A 142     -16.023 -44.456 -26.824  1.00 89.30           C  
ATOM   2116 HD11 LEU A 142     -15.456 -43.706 -27.376  1.00 89.30           H  
ATOM   2117 HD12 LEU A 142     -15.334 -45.241 -26.513  1.00 89.30           H  
ATOM   2118 HD13 LEU A 142     -16.792 -44.879 -27.471  1.00 89.30           H  
ATOM   2119  CD2 LEU A 142     -17.609 -42.721 -26.067  1.00 89.30           C  
ATOM   2120 HD21 LEU A 142     -17.086 -42.134 -26.822  1.00 89.30           H  
ATOM   2121 HD22 LEU A 142     -17.895 -42.072 -25.239  1.00 89.30           H  
ATOM   2122 HD23 LEU A 142     -18.501 -43.151 -26.522  1.00 89.30           H  
ATOM   2123  N   ASN A 143     -18.714 -46.499 -22.418  1.00 88.75           N  
ATOM   2124  H   ASN A 143     -17.728 -46.712 -22.364  1.00 88.75           H  
ATOM   2125  CA  ASN A 143     -19.684 -47.453 -21.882  1.00 88.75           C  
ATOM   2126  HA  ASN A 143     -20.422 -47.681 -22.651  1.00 88.75           H  
ATOM   2127  C   ASN A 143     -20.457 -46.869 -20.688  1.00 88.75           C  
ATOM   2128  CB  ASN A 143     -18.954 -48.744 -21.488  1.00 88.75           C  
ATOM   2129  HB2 ASN A 143     -19.631 -49.369 -20.905  1.00 88.75           H  
ATOM   2130  HB3 ASN A 143     -18.098 -48.496 -20.860  1.00 88.75           H  
ATOM   2131  O   ASN A 143     -21.666 -47.075 -20.585  1.00 88.75           O  
ATOM   2132  CG  ASN A 143     -18.484 -49.573 -22.670  1.00 88.75           C  
ATOM   2133  ND2 ASN A 143     -17.547 -50.461 -22.436  1.00 88.75           N  
ATOM   2134 HD21 ASN A 143     -17.089 -50.478 -21.535  1.00 88.75           H  
ATOM   2135 HD22 ASN A 143     -17.226 -51.007 -23.223  1.00 88.75           H  
ATOM   2136  OD1 ASN A 143     -18.972 -49.493 -23.788  1.00 88.75           O  
ATOM   2137  N   ALA A 144     -19.782 -46.124 -19.806  1.00 88.39           N  
ATOM   2138  H   ALA A 144     -18.788 -45.998 -19.932  1.00 88.39           H  
ATOM   2139  CA  ALA A 144     -20.428 -45.439 -18.689  1.00 88.39           C  
ATOM   2140  HA  ALA A 144     -21.085 -46.146 -18.182  1.00 88.39           H  
ATOM   2141  C   ALA A 144     -21.309 -44.267 -19.168  1.00 88.39           C  
ATOM   2142  CB  ALA A 144     -19.339 -45.005 -17.701  1.00 88.39           C  
ATOM   2143  HB1 ALA A 144     -18.715 -45.857 -17.434  1.00 88.39           H  
ATOM   2144  HB2 ALA A 144     -18.711 -44.234 -18.148  1.00 88.39           H  
ATOM   2145  HB3 ALA A 144     -19.803 -44.615 -16.795  1.00 88.39           H  
ATOM   2146  O   ALA A 144     -22.424 -44.091 -18.676  1.00 88.39           O  
ATOM   2147  N   LEU A 145     -20.856 -43.511 -20.173  1.00 89.68           N  
ATOM   2148  H   LEU A 145     -19.916 -43.684 -20.502  1.00 89.68           H  
ATOM   2149  CA  LEU A 145     -21.570 -42.372 -20.752  1.00 89.68           C  
ATOM   2150  HA  LEU A 145     -21.793 -41.668 -19.950  1.00 89.68           H  
ATOM   2151  C   LEU A 145     -22.903 -42.803 -21.370  1.00 89.68           C  
ATOM   2152  CB  LEU A 145     -20.660 -41.684 -21.786  1.00 89.68           C  
ATOM   2153  HB2 LEU A 145     -19.680 -41.505 -21.344  1.00 89.68           H  
ATOM   2154  HB3 LEU A 145     -20.526 -42.357 -22.633  1.00 89.68           H  
ATOM   2155  O   LEU A 145     -23.921 -42.161 -21.115  1.00 89.68           O  
ATOM   2156  CG  LEU A 145     -21.212 -40.343 -22.298  1.00 89.68           C  
ATOM   2157  HG  LEU A 145     -22.254 -40.454 -22.597  1.00 89.68           H  
ATOM   2158  CD1 LEU A 145     -21.110 -39.256 -21.230  1.00 89.68           C  
ATOM   2159 HD11 LEU A 145     -21.518 -38.325 -21.624  1.00 89.68           H  
ATOM   2160 HD12 LEU A 145     -20.069 -39.107 -20.943  1.00 89.68           H  
ATOM   2161 HD13 LEU A 145     -21.690 -39.536 -20.351  1.00 89.68           H  
ATOM   2162  CD2 LEU A 145     -20.416 -39.881 -23.515  1.00 89.68           C  
ATOM   2163 HD21 LEU A 145     -20.782 -38.908 -23.844  1.00 89.68           H  
ATOM   2164 HD22 LEU A 145     -20.539 -40.603 -24.323  1.00 89.68           H  
ATOM   2165 HD23 LEU A 145     -19.358 -39.801 -23.263  1.00 89.68           H  
ATOM   2166  N   ARG A 146     -22.912 -43.925 -22.100  1.00 87.33           N  
ATOM   2167  H   ARG A 146     -22.021 -44.368 -22.272  1.00 87.33           H  
ATOM   2168  CA  ARG A 146     -24.118 -44.522 -22.706  1.00 87.33           C  
ATOM   2169  HA  ARG A 146     -24.656 -43.755 -23.265  1.00 87.33           H  
ATOM   2170  C   ARG A 146     -25.129 -45.068 -21.698  1.00 87.33           C  
ATOM   2171  CB  ARG A 146     -23.699 -45.644 -23.660  1.00 87.33           C  
ATOM   2172  HB2 ARG A 146     -24.578 -46.214 -23.959  1.00 87.33           H  
ATOM   2173  HB3 ARG A 146     -23.010 -46.314 -23.145  1.00 87.33           H  
ATOM   2174  O   ARG A 146     -26.275 -45.314 -22.060  1.00 87.33           O  
ATOM   2175  CG  ARG A 146     -23.043 -45.082 -24.922  1.00 87.33           C  
ATOM   2176  HG2 ARG A 146     -23.773 -44.506 -25.489  1.00 87.33           H  
ATOM   2177  HG3 ARG A 146     -22.212 -44.427 -24.660  1.00 87.33           H  
ATOM   2178  CD  ARG A 146     -22.526 -46.236 -25.774  1.00 87.33           C  
ATOM   2179  HD2 ARG A 146     -21.869 -46.850 -25.157  1.00 87.33           H  
ATOM   2180  HD3 ARG A 146     -23.371 -46.832 -26.120  1.00 87.33           H  
ATOM   2181  NE  ARG A 146     -21.777 -45.711 -26.918  1.00 87.33           N  
ATOM   2182  HE  ARG A 146     -21.859 -44.720 -27.095  1.00 87.33           H  
ATOM   2183  NH1 ARG A 146     -20.783 -47.678 -27.559  1.00 87.33           N  
ATOM   2184 HH11 ARG A 146     -20.095 -48.153 -28.125  1.00 87.33           H  
ATOM   2185 HH12 ARG A 146     -21.276 -48.141 -26.809  1.00 87.33           H  
ATOM   2186  NH2 ARG A 146     -20.247 -45.728 -28.557  1.00 87.33           N  
ATOM   2187 HH21 ARG A 146     -20.349 -44.724 -28.549  1.00 87.33           H  
ATOM   2188 HH22 ARG A 146     -19.533 -46.154 -29.131  1.00 87.33           H  
ATOM   2189  CZ  ARG A 146     -20.942 -46.384 -27.676  1.00 87.33           C  
ATOM   2190  N   ALA A 147     -24.712 -45.276 -20.450  1.00 84.36           N  
ATOM   2191  H   ALA A 147     -23.745 -45.083 -20.233  1.00 84.36           H  
ATOM   2192  CA  ALA A 147     -25.591 -45.654 -19.346  1.00 84.36           C  
ATOM   2193  HA  ALA A 147     -26.482 -46.134 -19.749  1.00 84.36           H  
ATOM   2194  C   ALA A 147     -26.082 -44.438 -18.532  1.00 84.36           C  
ATOM   2195  CB  ALA A 147     -24.856 -46.686 -18.481  1.00 84.36           C  
ATOM   2196  HB1 ALA A 147     -25.521 -47.039 -17.693  1.00 84.36           H  
ATOM   2197  HB2 ALA A 147     -24.549 -47.532 -19.096  1.00 84.36           H  
ATOM   2198  HB3 ALA A 147     -23.976 -46.231 -18.027  1.00 84.36           H  
ATOM   2199  O   ALA A 147     -26.813 -44.609 -17.560  1.00 84.36           O  
ATOM   2200  N   SER A 148     -25.680 -43.217 -18.905  1.00 87.38           N  
ATOM   2201  H   SER A 148     -25.128 -43.139 -19.747  1.00 87.38           H  
ATOM   2202  CA  SER A 148     -25.965 -41.984 -18.164  1.00 87.38           C  
ATOM   2203  HA  SER A 148     -26.373 -42.245 -17.187  1.00 87.38           H  
ATOM   2204  C   SER A 148     -26.995 -41.091 -18.869  1.00 87.38           C  
ATOM   2205  CB  SER A 148     -24.657 -41.222 -17.915  1.00 87.38           C  
ATOM   2206  HB2 SER A 148     -24.802 -40.521 -17.093  1.00 87.38           H  
ATOM   2207  HB3 SER A 148     -23.867 -41.920 -17.638  1.00 87.38           H  
ATOM   2208  O   SER A 148     -27.311 -41.264 -20.051  1.00 87.38           O  
ATOM   2209  OG  SER A 148     -24.278 -40.491 -19.067  1.00 87.38           O  
ATOM   2210  HG  SER A 148     -24.153 -41.113 -19.788  1.00 87.38           H  
ATOM   2211  N   CYS A 149     -27.454 -40.042 -18.178  1.00 83.85           N  
ATOM   2212  H   CYS A 149     -27.163 -39.922 -17.218  1.00 83.85           H  
ATOM   2213  CA  CYS A 149     -28.313 -39.006 -18.762  1.00 83.85           C  
ATOM   2214  HA  CYS A 149     -29.176 -39.495 -19.215  1.00 83.85           H  
ATOM   2215  C   CYS A 149     -27.644 -38.188 -19.889  1.00 83.85           C  
ATOM   2216  CB  CYS A 149     -28.825 -38.092 -17.638  1.00 83.85           C  
ATOM   2217  HB2 CYS A 149     -29.406 -38.681 -16.929  1.00 83.85           H  
ATOM   2218  HB3 CYS A 149     -29.478 -37.332 -18.066  1.00 83.85           H  
ATOM   2219  O   CYS A 149     -28.324 -37.436 -20.581  1.00 83.85           O  
ATOM   2220  SG  CYS A 149     -27.452 -37.282 -16.760  1.00 83.85           S  
ATOM   2221  HG  CYS A 149     -26.891 -36.652 -17.796  1.00 83.85           H  
ATOM   2222  N   PHE A 150     -26.329 -38.326 -20.101  1.00 89.59           N  
ATOM   2223  H   PHE A 150     -25.811 -38.962 -19.512  1.00 89.59           H  
ATOM   2224  CA  PHE A 150     -25.575 -37.601 -21.131  1.00 89.59           C  
ATOM   2225  HA  PHE A 150     -26.083 -36.658 -21.332  1.00 89.59           H  
ATOM   2226  C   PHE A 150     -25.491 -38.335 -22.474  1.00 89.59           C  
ATOM   2227  CB  PHE A 150     -24.180 -37.260 -20.600  1.00 89.59           C  
ATOM   2228  HB2 PHE A 150     -23.626 -36.720 -21.368  1.00 89.59           H  
ATOM   2229  HB3 PHE A 150     -23.643 -38.186 -20.394  1.00 89.59           H  
ATOM   2230  O   PHE A 150     -24.874 -37.820 -23.403  1.00 89.59           O  
ATOM   2231  CG  PHE A 150     -24.207 -36.408 -19.352  1.00 89.59           C  
ATOM   2232  CD1 PHE A 150     -24.465 -35.028 -19.450  1.00 89.59           C  
ATOM   2233  HD1 PHE A 150     -24.604 -34.568 -20.417  1.00 89.59           H  
ATOM   2234  CD2 PHE A 150     -24.022 -37.003 -18.091  1.00 89.59           C  
ATOM   2235  HD2 PHE A 150     -23.827 -38.062 -18.010  1.00 89.59           H  
ATOM   2236  CE1 PHE A 150     -24.551 -34.246 -18.286  1.00 89.59           C  
ATOM   2237  HE1 PHE A 150     -24.758 -33.189 -18.362  1.00 89.59           H  
ATOM   2238  CE2 PHE A 150     -24.111 -36.223 -16.927  1.00 89.59           C  
ATOM   2239  HE2 PHE A 150     -23.988 -36.686 -15.959  1.00 89.59           H  
ATOM   2240  CZ  PHE A 150     -24.385 -34.848 -17.026  1.00 89.59           C  
ATOM   2241  HZ  PHE A 150     -24.482 -34.256 -16.128  1.00 89.59           H  
ATOM   2242  N   THR A 151     -26.132 -39.501 -22.611  1.00 86.14           N  
ATOM   2243  H   THR A 151     -26.558 -39.899 -21.787  1.00 86.14           H  
ATOM   2244  CA  THR A 151     -26.066 -40.345 -23.819  1.00 86.14           C  
ATOM   2245  HA  THR A 151     -25.055 -40.744 -23.908  1.00 86.14           H  
ATOM   2246  C   THR A 151     -26.368 -39.575 -25.115  1.00 86.14           C  
ATOM   2247  CB  THR A 151     -27.029 -41.535 -23.674  1.00 86.14           C  
ATOM   2248  HB  THR A 151     -28.054 -41.176 -23.581  1.00 86.14           H  
ATOM   2249  O   THR A 151     -25.688 -39.758 -26.120  1.00 86.14           O  
ATOM   2250  CG2 THR A 151     -26.942 -42.510 -24.849  1.00 86.14           C  
ATOM   2251 HG21 THR A 151     -27.517 -43.407 -24.621  1.00 86.14           H  
ATOM   2252 HG22 THR A 151     -25.903 -42.788 -25.027  1.00 86.14           H  
ATOM   2253 HG23 THR A 151     -27.349 -42.052 -25.751  1.00 86.14           H  
ATOM   2254  OG1 THR A 151     -26.700 -42.287 -22.532  1.00 86.14           O  
ATOM   2255  HG1 THR A 151     -27.059 -41.896 -21.733  1.00 86.14           H  
ATOM   2256  N   GLN A 152     -27.330 -38.643 -25.101  1.00 84.39           N  
ATOM   2257  H   GLN A 152     -27.832 -38.485 -24.239  1.00 84.39           H  
ATOM   2258  CA  GLN A 152     -27.680 -37.835 -26.283  1.00 84.39           C  
ATOM   2259  HA  GLN A 152     -27.826 -38.504 -27.131  1.00 84.39           H  
ATOM   2260  C   GLN A 152     -26.586 -36.830 -26.704  1.00 84.39           C  
ATOM   2261  CB  GLN A 152     -28.996 -37.087 -26.024  1.00 84.39           C  
ATOM   2262  HB2 GLN A 152     -29.190 -36.429 -26.871  1.00 84.39           H  
ATOM   2263  HB3 GLN A 152     -28.887 -36.468 -25.133  1.00 84.39           H  
ATOM   2264  O   GLN A 152     -26.609 -36.337 -27.829  1.00 84.39           O  
ATOM   2265  CG  GLN A 152     -30.207 -38.019 -25.855  1.00 84.39           C  
ATOM   2266  HG2 GLN A 152     -30.060 -38.662 -24.987  1.00 84.39           H  
ATOM   2267  HG3 GLN A 152     -30.303 -38.649 -26.739  1.00 84.39           H  
ATOM   2268  CD  GLN A 152     -31.513 -37.250 -25.665  1.00 84.39           C  
ATOM   2269  NE2 GLN A 152     -32.626 -37.929 -25.501  1.00 84.39           N  
ATOM   2270 HE21 GLN A 152     -32.634 -38.939 -25.479  1.00 84.39           H  
ATOM   2271 HE22 GLN A 152     -33.459 -37.376 -25.356  1.00 84.39           H  
ATOM   2272  OE1 GLN A 152     -31.560 -36.032 -25.653  1.00 84.39           O  
ATOM   2273  N   GLN A 153     -25.632 -36.521 -25.821  1.00 86.58           N  
ATOM   2274  H   GLN A 153     -25.612 -37.027 -24.946  1.00 86.58           H  
ATOM   2275  CA  GLN A 153     -24.557 -35.546 -26.039  1.00 86.58           C  
ATOM   2276  HA  GLN A 153     -24.789 -34.966 -26.932  1.00 86.58           H  
ATOM   2277  C   GLN A 153     -23.197 -36.207 -26.323  1.00 86.58           C  
ATOM   2278  CB  GLN A 153     -24.486 -34.561 -24.854  1.00 86.58           C  
ATOM   2279  HB2 GLN A 153     -23.711 -33.821 -25.051  1.00 86.58           H  
ATOM   2280  HB3 GLN A 153     -24.203 -35.108 -23.954  1.00 86.58           H  
ATOM   2281  O   GLN A 153     -22.183 -35.509 -26.342  1.00 86.58           O  
ATOM   2282  CG  GLN A 153     -25.806 -33.818 -24.583  1.00 86.58           C  
ATOM   2283  HG2 GLN A 153     -26.570 -34.532 -24.275  1.00 86.58           H  
ATOM   2284  HG3 GLN A 153     -25.650 -33.125 -23.756  1.00 86.58           H  
ATOM   2285  CD  GLN A 153     -26.312 -33.022 -25.784  1.00 86.58           C  
ATOM   2286  NE2 GLN A 153     -27.607 -32.886 -25.963  1.00 86.58           N  
ATOM   2287 HE21 GLN A 153     -28.276 -33.331 -25.352  1.00 86.58           H  
ATOM   2288 HE22 GLN A 153     -27.885 -32.385 -26.795  1.00 86.58           H  
ATOM   2289  OE1 GLN A 153     -25.559 -32.502 -26.584  1.00 86.58           O  
ATOM   2290  N   GLU A 154     -23.158 -37.524 -26.579  1.00 87.26           N  
ATOM   2291  H   GLU A 154     -24.017 -38.050 -26.510  1.00 87.26           H  
ATOM   2292  CA  GLU A 154     -21.921 -38.289 -26.832  1.00 87.26           C  
ATOM   2293  HA  GLU A 154     -21.343 -38.320 -25.908  1.00 87.26           H  
ATOM   2294  C   GLU A 154     -21.026 -37.601 -27.878  1.00 87.26           C  
ATOM   2295  CB  GLU A 154     -22.280 -39.749 -27.213  1.00 87.26           C  
ATOM   2296  HB2 GLU A 154     -22.855 -40.170 -26.388  1.00 87.26           H  
ATOM   2297  HB3 GLU A 154     -22.912 -39.740 -28.101  1.00 87.26           H  
ATOM   2298  O   GLU A 154     -19.848 -37.371 -27.619  1.00 87.26           O  
ATOM   2299  CG  GLU A 154     -21.063 -40.669 -27.481  1.00 87.26           C  
ATOM   2300  HG2 GLU A 154     -20.559 -40.303 -28.375  1.00 87.26           H  
ATOM   2301  HG3 GLU A 154     -20.366 -40.575 -26.648  1.00 87.26           H  
ATOM   2302  CD  GLU A 154     -21.392 -42.175 -27.682  1.00 87.26           C  
ATOM   2303  OE1 GLU A 154     -20.563 -42.925 -28.259  1.00 87.26           O  
ATOM   2304  OE2 GLU A 154     -22.451 -42.660 -27.229  1.00 87.26           O  
ATOM   2305  N   HIS A 155     -21.584 -37.161 -29.012  1.00 83.51           N  
ATOM   2306  H   HIS A 155     -22.564 -37.348 -29.169  1.00 83.51           H  
ATOM   2307  CA  HIS A 155     -20.788 -36.518 -30.068  1.00 83.51           C  
ATOM   2308  HA  HIS A 155     -19.953 -37.182 -30.292  1.00 83.51           H  
ATOM   2309  C   HIS A 155     -20.155 -35.178 -29.641  1.00 83.51           C  
ATOM   2310  CB  HIS A 155     -21.620 -36.376 -31.358  1.00 83.51           C  
ATOM   2311  HB2 HIS A 155     -20.994 -36.706 -32.187  1.00 83.51           H  
ATOM   2312  HB3 HIS A 155     -22.484 -37.040 -31.329  1.00 83.51           H  
ATOM   2313  O   HIS A 155     -19.048 -34.868 -30.074  1.00 83.51           O  
ATOM   2314  CG  HIS A 155     -22.078 -34.969 -31.668  1.00 83.51           C  
ATOM   2315  CD2 HIS A 155     -21.406 -34.048 -32.430  1.00 83.51           C  
ATOM   2316  HD2 HIS A 155     -20.455 -34.200 -32.919  1.00 83.51           H  
ATOM   2317  ND1 HIS A 155     -23.218 -34.354 -31.204  1.00 83.51           N  
ATOM   2318  HD1 HIS A 155     -23.927 -34.763 -30.613  1.00 83.51           H  
ATOM   2319  CE1 HIS A 155     -23.239 -33.103 -31.692  1.00 83.51           C  
ATOM   2320  HE1 HIS A 155     -24.016 -32.377 -31.498  1.00 83.51           H  
ATOM   2321  NE2 HIS A 155     -22.154 -32.868 -32.443  1.00 83.51           N  
ATOM   2322  N   ILE A 156     -20.841 -34.393 -28.798  1.00 85.25           N  
ATOM   2323  H   ILE A 156     -21.689 -34.759 -28.389  1.00 85.25           H  
ATOM   2324  CA  ILE A 156     -20.343 -33.090 -28.325  1.00 85.25           C  
ATOM   2325  HA  ILE A 156     -19.886 -32.564 -29.162  1.00 85.25           H  
ATOM   2326  C   ILE A 156     -19.254 -33.312 -27.285  1.00 85.25           C  
ATOM   2327  CB  ILE A 156     -21.476 -32.203 -27.746  1.00 85.25           C  
ATOM   2328  HB  ILE A 156     -21.925 -32.711 -26.892  1.00 85.25           H  
ATOM   2329  O   ILE A 156     -18.213 -32.667 -27.324  1.00 85.25           O  
ATOM   2330  CG1 ILE A 156     -22.572 -31.990 -28.806  1.00 85.25           C  
ATOM   2331 HG12 ILE A 156     -23.100 -32.936 -28.924  1.00 85.25           H  
ATOM   2332 HG13 ILE A 156     -22.096 -31.719 -29.748  1.00 85.25           H  
ATOM   2333  CG2 ILE A 156     -20.909 -30.858 -27.250  1.00 85.25           C  
ATOM   2334 HG21 ILE A 156     -20.417 -30.333 -28.070  1.00 85.25           H  
ATOM   2335 HG22 ILE A 156     -20.189 -31.020 -26.448  1.00 85.25           H  
ATOM   2336 HG23 ILE A 156     -21.698 -30.230 -26.837  1.00 85.25           H  
ATOM   2337  CD1 ILE A 156     -23.624 -30.922 -28.492  1.00 85.25           C  
ATOM   2338 HD11 ILE A 156     -23.891 -30.953 -27.436  1.00 85.25           H  
ATOM   2339 HD12 ILE A 156     -24.512 -31.089 -29.102  1.00 85.25           H  
ATOM   2340 HD13 ILE A 156     -23.223 -29.934 -28.720  1.00 85.25           H  
ATOM   2341  N   ILE A 157     -19.471 -34.248 -26.365  1.00 88.37           N  
ATOM   2342  H   ILE A 157     -20.338 -34.765 -26.400  1.00 88.37           H  
ATOM   2343  CA  ILE A 157     -18.510 -34.563 -25.307  1.00 88.37           C  
ATOM   2344  HA  ILE A 157     -18.266 -33.648 -24.766  1.00 88.37           H  
ATOM   2345  C   ILE A 157     -17.197 -35.084 -25.911  1.00 88.37           C  
ATOM   2346  CB  ILE A 157     -19.168 -35.535 -24.308  1.00 88.37           C  
ATOM   2347  HB  ILE A 157     -19.604 -36.367 -24.861  1.00 88.37           H  
ATOM   2348  O   ILE A 157     -16.117 -34.682 -25.483  1.00 88.37           O  
ATOM   2349  CG1 ILE A 157     -20.294 -34.789 -23.551  1.00 88.37           C  
ATOM   2350 HG12 ILE A 157     -20.918 -34.239 -24.256  1.00 88.37           H  
ATOM   2351 HG13 ILE A 157     -19.851 -34.066 -22.867  1.00 88.37           H  
ATOM   2352  CG2 ILE A 157     -18.126 -36.100 -23.331  1.00 88.37           C  
ATOM   2353 HG21 ILE A 157     -17.558 -35.291 -22.873  1.00 88.37           H  
ATOM   2354 HG22 ILE A 157     -18.602 -36.704 -22.558  1.00 88.37           H  
ATOM   2355 HG23 ILE A 157     -17.437 -36.753 -23.869  1.00 88.37           H  
ATOM   2356  CD1 ILE A 157     -21.229 -35.711 -22.767  1.00 88.37           C  
ATOM   2357 HD11 ILE A 157     -22.008 -35.112 -22.295  1.00 88.37           H  
ATOM   2358 HD12 ILE A 157     -20.675 -36.239 -21.990  1.00 88.37           H  
ATOM   2359 HD13 ILE A 157     -21.693 -36.430 -23.441  1.00 88.37           H  
ATOM   2360  N   LEU A 158     -17.284 -35.911 -26.958  1.00 87.22           N  
ATOM   2361  H   LEU A 158     -18.201 -36.216 -27.253  1.00 87.22           H  
ATOM   2362  CA  LEU A 158     -16.118 -36.472 -27.644  1.00 87.22           C  
ATOM   2363  HA  LEU A 158     -15.387 -36.772 -26.894  1.00 87.22           H  
ATOM   2364  C   LEU A 158     -15.371 -35.491 -28.551  1.00 87.22           C  
ATOM   2365  CB  LEU A 158     -16.548 -37.702 -28.454  1.00 87.22           C  
ATOM   2366  HB2 LEU A 158     -17.346 -37.398 -29.131  1.00 87.22           H  
ATOM   2367  HB3 LEU A 158     -15.707 -38.035 -29.062  1.00 87.22           H  
ATOM   2368  O   LEU A 158     -14.259 -35.808 -28.966  1.00 87.22           O  
ATOM   2369  CG  LEU A 158     -17.022 -38.892 -27.608  1.00 87.22           C  
ATOM   2370  HG  LEU A 158     -17.828 -38.584 -26.942  1.00 87.22           H  
ATOM   2371  CD1 LEU A 158     -17.556 -39.956 -28.570  1.00 87.22           C  
ATOM   2372 HD11 LEU A 158     -18.112 -40.712 -28.015  1.00 87.22           H  
ATOM   2373 HD12 LEU A 158     -16.737 -40.419 -29.120  1.00 87.22           H  
ATOM   2374 HD13 LEU A 158     -18.255 -39.502 -29.271  1.00 87.22           H  
ATOM   2375  CD2 LEU A 158     -15.900 -39.466 -26.736  1.00 87.22           C  
ATOM   2376 HD21 LEU A 158     -15.503 -38.702 -26.068  1.00 87.22           H  
ATOM   2377 HD22 LEU A 158     -16.292 -40.261 -26.103  1.00 87.22           H  
ATOM   2378 HD23 LEU A 158     -15.094 -39.850 -27.361  1.00 87.22           H  
ATOM   2379  N   SER A 159     -15.918 -34.306 -28.852  1.00 82.26           N  
ATOM   2380  H   SER A 159     -16.825 -34.060 -28.481  1.00 82.26           H  
ATOM   2381  CA  SER A 159     -15.175 -33.309 -29.634  1.00 82.26           C  
ATOM   2382  HA  SER A 159     -14.796 -33.803 -30.530  1.00 82.26           H  
ATOM   2383  C   SER A 159     -13.954 -32.760 -28.886  1.00 82.26           C  
ATOM   2384  CB  SER A 159     -16.083 -32.162 -30.093  1.00 82.26           C  
ATOM   2385  HB2 SER A 159     -17.008 -32.574 -30.498  1.00 82.26           H  
ATOM   2386  HB3 SER A 159     -15.575 -31.613 -30.886  1.00 82.26           H  
ATOM   2387  O   SER A 159     -13.107 -32.120 -29.505  1.00 82.26           O  
ATOM   2388  OG  SER A 159     -16.390 -31.256 -29.049  1.00 82.26           O  
ATOM   2389  HG  SER A 159     -15.571 -30.899 -28.697  1.00 82.26           H  
ATOM   2390  N   GLY A 160     -13.883 -32.982 -27.566  1.00 75.17           N  
ATOM   2391  H   GLY A 160     -14.613 -33.534 -27.140  1.00 75.17           H  
ATOM   2392  CA  GLY A 160     -12.891 -32.375 -26.686  1.00 75.17           C  
ATOM   2393  HA2 GLY A 160     -12.993 -32.797 -25.686  1.00 75.17           H  
ATOM   2394  HA3 GLY A 160     -11.889 -32.605 -27.049  1.00 75.17           H  
ATOM   2395  C   GLY A 160     -13.043 -30.853 -26.599  1.00 75.17           C  
ATOM   2396  O   GLY A 160     -13.777 -30.219 -27.363  1.00 75.17           O  
ATOM   2397  N   ALA A 161     -12.342 -30.259 -25.639  1.00 79.37           N  
ATOM   2398  H   ALA A 161     -11.792 -30.850 -25.032  1.00 79.37           H  
ATOM   2399  CA  ALA A 161     -12.190 -28.812 -25.496  1.00 79.37           C  
ATOM   2400  HA  ALA A 161     -12.576 -28.319 -26.388  1.00 79.37           H  
ATOM   2401  C   ALA A 161     -10.705 -28.443 -25.373  1.00 79.37           C  
ATOM   2402  CB  ALA A 161     -13.017 -28.333 -24.295  1.00 79.37           C  
ATOM   2403  HB1 ALA A 161     -14.075 -28.520 -24.476  1.00 79.37           H  
ATOM   2404  HB2 ALA A 161     -12.870 -27.264 -24.140  1.00 79.37           H  
ATOM   2405  HB3 ALA A 161     -12.709 -28.867 -23.396  1.00 79.37           H  
ATOM   2406  O   ALA A 161      -9.893 -29.257 -24.927  1.00 79.37           O  
ATOM   2407  N   GLN A 162     -10.338 -27.215 -25.756  1.00 74.70           N  
ATOM   2408  H   GLN A 162     -11.051 -26.569 -26.065  1.00 74.70           H  
ATOM   2409  CA  GLN A 162      -9.018 -26.679 -25.418  1.00 74.70           C  
ATOM   2410  HA  GLN A 162      -8.260 -27.436 -25.620  1.00 74.70           H  
ATOM   2411  C   GLN A 162      -8.984 -26.368 -23.922  1.00 74.70           C  
ATOM   2412  CB  GLN A 162      -8.679 -25.424 -26.237  1.00 74.70           C  
ATOM   2413  HB2 GLN A 162      -7.805 -24.958 -25.782  1.00 74.70           H  
ATOM   2414  HB3 GLN A 162      -9.504 -24.713 -26.196  1.00 74.70           H  
ATOM   2415  O   GLN A 162      -9.734 -25.512 -23.455  1.00 74.70           O  
ATOM   2416  CG  GLN A 162      -8.338 -25.749 -27.698  1.00 74.70           C  
ATOM   2417  HG2 GLN A 162      -7.653 -26.597 -27.720  1.00 74.70           H  
ATOM   2418  HG3 GLN A 162      -9.244 -26.027 -28.235  1.00 74.70           H  
ATOM   2419  CD  GLN A 162      -7.666 -24.583 -28.423  1.00 74.70           C  
ATOM   2420  NE2 GLN A 162      -7.003 -24.838 -29.529  1.00 74.70           N  
ATOM   2421 HE21 GLN A 162      -6.903 -25.784 -29.868  1.00 74.70           H  
ATOM   2422 HE22 GLN A 162      -6.538 -24.047 -29.951  1.00 74.70           H  
ATOM   2423  OE1 GLN A 162      -7.717 -23.432 -28.028  1.00 74.70           O  
ATOM   2424  N   ASN A 163      -8.119 -27.058 -23.181  1.00 68.35           N  
ATOM   2425  H   ASN A 163      -7.560 -27.779 -23.614  1.00 68.35           H  
ATOM   2426  CA  ASN A 163      -7.942 -26.812 -21.755  1.00 68.35           C  
ATOM   2427  HA  ASN A 163      -8.908 -26.590 -21.301  1.00 68.35           H  
ATOM   2428  C   ASN A 163      -7.040 -25.592 -21.561  1.00 68.35           C  
ATOM   2429  CB  ASN A 163      -7.359 -28.060 -21.061  1.00 68.35           C  
ATOM   2430  HB2 ASN A 163      -7.164 -27.811 -20.018  1.00 68.35           H  
ATOM   2431  HB3 ASN A 163      -6.409 -28.329 -21.523  1.00 68.35           H  
ATOM   2432  O   ASN A 163      -5.905 -25.572 -22.043  1.00 68.35           O  
ATOM   2433  CG  ASN A 163      -8.271 -29.274 -21.067  1.00 68.35           C  
ATOM   2434  ND2 ASN A 163      -7.839 -30.387 -20.530  1.00 68.35           N  
ATOM   2435 HD21 ASN A 163      -6.937 -30.410 -20.077  1.00 68.35           H  
ATOM   2436 HD22 ASN A 163      -8.500 -31.148 -20.467  1.00 68.35           H  
ATOM   2437  OD1 ASN A 163      -9.386 -29.250 -21.547  1.00 68.35           O  
ATOM   2438  N   LYS A 164      -7.509 -24.596 -20.808  1.00 65.52           N  
ATOM   2439  H   LYS A 164      -8.458 -24.643 -20.464  1.00 65.52           H  
ATOM   2440  CA  LYS A 164      -6.599 -23.635 -20.180  1.00 65.52           C  
ATOM   2441  HA  LYS A 164      -5.882 -23.286 -20.922  1.00 65.52           H  
ATOM   2442  C   LYS A 164      -5.812 -24.341 -19.073  1.00 65.52           C  
ATOM   2443  CB  LYS A 164      -7.391 -22.439 -19.640  1.00 65.52           C  
ATOM   2444  HB2 LYS A 164      -8.115 -22.792 -18.905  1.00 65.52           H  
ATOM   2445  HB3 LYS A 164      -6.708 -21.755 -19.137  1.00 65.52           H  
ATOM   2446  O   LYS A 164      -6.163 -25.440 -18.633  1.00 65.52           O  
ATOM   2447  CG  LYS A 164      -8.118 -21.676 -20.757  1.00 65.52           C  
ATOM   2448  HG2 LYS A 164      -8.797 -22.342 -21.289  1.00 65.52           H  
ATOM   2449  HG3 LYS A 164      -7.389 -21.267 -21.456  1.00 65.52           H  
ATOM   2450  CD  LYS A 164      -8.928 -20.543 -20.129  1.00 65.52           C  
ATOM   2451  HD2 LYS A 164      -9.636 -20.975 -19.421  1.00 65.52           H  
ATOM   2452  HD3 LYS A 164      -8.254 -19.875 -19.592  1.00 65.52           H  
ATOM   2453  CE  LYS A 164      -9.689 -19.765 -21.201  1.00 65.52           C  
ATOM   2454  HE2 LYS A 164      -8.971 -19.354 -21.911  1.00 65.52           H  
ATOM   2455  HE3 LYS A 164     -10.341 -20.461 -21.729  1.00 65.52           H  
ATOM   2456  NZ  LYS A 164     -10.478 -18.687 -20.563  1.00 65.52           N  
ATOM   2457  HZ1 LYS A 164     -11.118 -19.092 -19.895  1.00 65.52           H  
ATOM   2458  HZ2 LYS A 164     -10.994 -18.153 -21.248  1.00 65.52           H  
ATOM   2459  HZ3 LYS A 164      -9.864 -18.071 -20.049  1.00 65.52           H  
ATOM   2460  N   LEU A 165      -4.753 -23.700 -18.581  1.00 58.05           N  
ATOM   2461  H   LEU A 165      -4.474 -22.819 -18.987  1.00 58.05           H  
ATOM   2462  CA  LEU A 165      -3.987 -24.242 -17.456  1.00 58.05           C  
ATOM   2463  HA  LEU A 165      -3.635 -25.234 -17.742  1.00 58.05           H  
ATOM   2464  C   LEU A 165      -4.872 -24.417 -16.205  1.00 58.05           C  
ATOM   2465  CB  LEU A 165      -2.773 -23.335 -17.197  1.00 58.05           C  
ATOM   2466  HB2 LEU A 165      -2.299 -23.084 -18.146  1.00 58.05           H  
ATOM   2467  HB3 LEU A 165      -3.123 -22.409 -16.741  1.00 58.05           H  
ATOM   2468  O   LEU A 165      -4.799 -25.454 -15.555  1.00 58.05           O  
ATOM   2469  CG  LEU A 165      -1.712 -23.978 -16.284  1.00 58.05           C  
ATOM   2470  HG  LEU A 165      -2.185 -24.362 -15.380  1.00 58.05           H  
ATOM   2471  CD1 LEU A 165      -0.967 -25.116 -16.990  1.00 58.05           C  
ATOM   2472 HD11 LEU A 165      -1.646 -25.942 -17.204  1.00 58.05           H  
ATOM   2473 HD12 LEU A 165      -0.518 -24.759 -17.917  1.00 58.05           H  
ATOM   2474 HD13 LEU A 165      -0.180 -25.492 -16.337  1.00 58.05           H  
ATOM   2475  CD2 LEU A 165      -0.687 -22.921 -15.879  1.00 58.05           C  
ATOM   2476 HD21 LEU A 165      -1.187 -22.099 -15.367  1.00 58.05           H  
ATOM   2477 HD22 LEU A 165      -0.168 -22.537 -16.757  1.00 58.05           H  
ATOM   2478 HD23 LEU A 165       0.040 -23.358 -15.195  1.00 58.05           H  
ATOM   2479  N   SER A 166      -5.777 -23.467 -15.938  1.00 56.54           N  
ATOM   2480  H   SER A 166      -5.811 -22.642 -16.521  1.00 56.54           H  
ATOM   2481  CA  SER A 166      -6.772 -23.548 -14.857  1.00 56.54           C  
ATOM   2482  HA  SER A 166      -6.252 -23.657 -13.905  1.00 56.54           H  
ATOM   2483  C   SER A 166      -7.713 -24.748 -15.005  1.00 56.54           C  
ATOM   2484  CB  SER A 166      -7.590 -22.249 -14.810  1.00 56.54           C  
ATOM   2485  HB2 SER A 166      -8.351 -22.324 -14.033  1.00 56.54           H  
ATOM   2486  HB3 SER A 166      -6.926 -21.421 -14.561  1.00 56.54           H  
ATOM   2487  O   SER A 166      -7.925 -25.483 -14.043  1.00 56.54           O  
ATOM   2488  OG  SER A 166      -8.205 -21.993 -16.068  1.00 56.54           O  
ATOM   2489  HG  SER A 166      -9.131 -22.236 -15.999  1.00 56.54           H  
ATOM   2490  N   ASP A 167      -8.226 -24.991 -16.217  1.00 68.62           N  
ATOM   2491  H   ASP A 167      -8.068 -24.310 -16.946  1.00 68.62           H  
ATOM   2492  CA  ASP A 167      -9.086 -26.145 -16.511  1.00 68.62           C  
ATOM   2493  HA  ASP A 167      -9.943 -26.131 -15.837  1.00 68.62           H  
ATOM   2494  C   ASP A 167      -8.319 -27.453 -16.296  1.00 68.62           C  
ATOM   2495  CB  ASP A 167      -9.603 -26.104 -17.961  1.00 68.62           C  
ATOM   2496  HB2 ASP A 167      -8.762 -26.263 -18.636  1.00 68.62           H  
ATOM   2497  HB3 ASP A 167     -10.299 -26.930 -18.106  1.00 68.62           H  
ATOM   2498  O   ASP A 167      -8.868 -28.422 -15.781  1.00 68.62           O  
ATOM   2499  CG  ASP A 167     -10.307 -24.803 -18.353  1.00 68.62           C  
ATOM   2500  OD1 ASP A 167     -10.971 -24.188 -17.491  1.00 68.62           O  
ATOM   2501  OD2 ASP A 167     -10.103 -24.388 -19.520  1.00 68.62           O  
ATOM   2502  N   THR A 168      -7.030 -27.470 -16.647  1.00 71.91           N  
ATOM   2503  H   THR A 168      -6.640 -26.621 -17.030  1.00 71.91           H  
ATOM   2504  CA  THR A 168      -6.162 -28.639 -16.468  1.00 71.91           C  
ATOM   2505  HA  THR A 168      -6.658 -29.502 -16.912  1.00 71.91           H  
ATOM   2506  C   THR A 168      -5.974 -28.949 -14.987  1.00 71.91           C  
ATOM   2507  CB  THR A 168      -4.809 -28.456 -17.170  1.00 71.91           C  
ATOM   2508  HB  THR A 168      -4.245 -27.655 -16.692  1.00 71.91           H  
ATOM   2509  O   THR A 168      -6.272 -30.063 -14.582  1.00 71.91           O  
ATOM   2510  CG2 THR A 168      -3.970 -29.733 -17.148  1.00 71.91           C  
ATOM   2511 HG21 THR A 168      -4.531 -30.559 -17.585  1.00 71.91           H  
ATOM   2512 HG22 THR A 168      -3.056 -29.573 -17.720  1.00 71.91           H  
ATOM   2513 HG23 THR A 168      -3.697 -29.988 -16.123  1.00 71.91           H  
ATOM   2514  OG1 THR A 168      -5.010 -28.119 -18.528  1.00 71.91           O  
ATOM   2515  HG1 THR A 168      -5.335 -27.217 -18.563  1.00 71.91           H  
ATOM   2516  N   VAL A 169      -5.580 -27.969 -14.163  1.00 66.04           N  
ATOM   2517  H   VAL A 169      -5.389 -27.059 -14.556  1.00 66.04           H  
ATOM   2518  CA  VAL A 169      -5.424 -28.146 -12.703  1.00 66.04           C  
ATOM   2519  HA  VAL A 169      -4.682 -28.921 -12.514  1.00 66.04           H  
ATOM   2520  C   VAL A 169      -6.732 -28.610 -12.061  1.00 66.04           C  
ATOM   2521  CB  VAL A 169      -4.945 -26.833 -12.046  1.00 66.04           C  
ATOM   2522  HB  VAL A 169      -5.616 -26.024 -12.335  1.00 66.04           H  
ATOM   2523  O   VAL A 169      -6.741 -29.543 -11.255  1.00 66.04           O  
ATOM   2524  CG1 VAL A 169      -4.915 -26.909 -10.512  1.00 66.04           C  
ATOM   2525 HG11 VAL A 169      -4.484 -25.995 -10.104  1.00 66.04           H  
ATOM   2526 HG12 VAL A 169      -5.924 -27.009 -10.112  1.00 66.04           H  
ATOM   2527 HG13 VAL A 169      -4.314 -27.759 -10.188  1.00 66.04           H  
ATOM   2528  CG2 VAL A 169      -3.527 -26.478 -12.511  1.00 66.04           C  
ATOM   2529 HG21 VAL A 169      -3.483 -26.398 -13.597  1.00 66.04           H  
ATOM   2530 HG22 VAL A 169      -2.825 -27.245 -12.184  1.00 66.04           H  
ATOM   2531 HG23 VAL A 169      -3.229 -25.520 -12.084  1.00 66.04           H  
ATOM   2532  N   PHE A 170      -7.850 -27.996 -12.450  1.00 71.99           N  
ATOM   2533  H   PHE A 170      -7.786 -27.231 -13.107  1.00 71.99           H  
ATOM   2534  CA  PHE A 170      -9.162 -28.358 -11.932  1.00 71.99           C  
ATOM   2535  HA  PHE A 170      -9.122 -28.301 -10.844  1.00 71.99           H  
ATOM   2536  C   PHE A 170      -9.558 -29.798 -12.294  1.00 71.99           C  
ATOM   2537  CB  PHE A 170     -10.186 -27.339 -12.445  1.00 71.99           C  
ATOM   2538  HB2 PHE A 170     -10.156 -27.326 -13.535  1.00 71.99           H  
ATOM   2539  HB3 PHE A 170      -9.904 -26.347 -12.094  1.00 71.99           H  
ATOM   2540  O   PHE A 170      -9.993 -30.558 -11.424  1.00 71.99           O  
ATOM   2541  CG  PHE A 170     -11.600 -27.623 -11.988  1.00 71.99           C  
ATOM   2542  CD1 PHE A 170     -12.641 -27.742 -12.926  1.00 71.99           C  
ATOM   2543  HD1 PHE A 170     -12.439 -27.602 -13.978  1.00 71.99           H  
ATOM   2544  CD2 PHE A 170     -11.872 -27.803 -10.620  1.00 71.99           C  
ATOM   2545  HD2 PHE A 170     -11.072 -27.749  -9.896  1.00 71.99           H  
ATOM   2546  CE1 PHE A 170     -13.951 -27.996 -12.489  1.00 71.99           C  
ATOM   2547  HE1 PHE A 170     -14.758 -28.023 -13.207  1.00 71.99           H  
ATOM   2548  CE2 PHE A 170     -13.168 -28.131 -10.199  1.00 71.99           C  
ATOM   2549  HE2 PHE A 170     -13.335 -28.391  -9.164  1.00 71.99           H  
ATOM   2550  CZ  PHE A 170     -14.220 -28.191 -11.126  1.00 71.99           C  
ATOM   2551  HZ  PHE A 170     -15.225 -28.424 -10.807  1.00 71.99           H  
ATOM   2552  N   ILE A 171      -9.366 -30.205 -13.552  1.00 81.25           N  
ATOM   2553  H   ILE A 171      -8.999 -29.545 -14.223  1.00 81.25           H  
ATOM   2554  CA  ILE A 171      -9.654 -31.570 -14.003  1.00 81.25           C  
ATOM   2555  HA  ILE A 171     -10.653 -31.839 -13.658  1.00 81.25           H  
ATOM   2556  C   ILE A 171      -8.696 -32.586 -13.367  1.00 81.25           C  
ATOM   2557  CB  ILE A 171      -9.643 -31.640 -15.543  1.00 81.25           C  
ATOM   2558  HB  ILE A 171      -8.710 -31.201 -15.898  1.00 81.25           H  
ATOM   2559  O   ILE A 171      -9.151 -33.668 -12.991  1.00 81.25           O  
ATOM   2560  CG1 ILE A 171     -10.812 -30.853 -16.180  1.00 81.25           C  
ATOM   2561 HG12 ILE A 171     -10.849 -29.844 -15.769  1.00 81.25           H  
ATOM   2562 HG13 ILE A 171     -10.605 -30.765 -17.247  1.00 81.25           H  
ATOM   2563  CG2 ILE A 171      -9.686 -33.092 -16.037  1.00 81.25           C  
ATOM   2564 HG21 ILE A 171      -9.844 -33.105 -17.116  1.00 81.25           H  
ATOM   2565 HG22 ILE A 171     -10.489 -33.634 -15.538  1.00 81.25           H  
ATOM   2566 HG23 ILE A 171      -8.743 -33.589 -15.810  1.00 81.25           H  
ATOM   2567  CD1 ILE A 171     -12.214 -31.454 -16.013  1.00 81.25           C  
ATOM   2568 HD11 ILE A 171     -12.471 -31.534 -14.957  1.00 81.25           H  
ATOM   2569 HD12 ILE A 171     -12.935 -30.801 -16.505  1.00 81.25           H  
ATOM   2570 HD13 ILE A 171     -12.275 -32.436 -16.483  1.00 81.25           H  
ATOM   2571  N   THR A 172      -7.416 -32.250 -13.177  1.00 76.43           N  
ATOM   2572  H   THR A 172      -7.065 -31.393 -13.579  1.00 76.43           H  
ATOM   2573  CA  THR A 172      -6.452 -33.107 -12.469  1.00 76.43           C  
ATOM   2574  HA  THR A 172      -6.398 -34.066 -12.985  1.00 76.43           H  
ATOM   2575  C   THR A 172      -6.909 -33.363 -11.035  1.00 76.43           C  
ATOM   2576  CB  THR A 172      -5.039 -32.502 -12.463  1.00 76.43           C  
ATOM   2577  HB  THR A 172      -5.034 -31.569 -11.898  1.00 76.43           H  
ATOM   2578  O   THR A 172      -6.967 -34.518 -10.622  1.00 76.43           O  
ATOM   2579  CG2 THR A 172      -3.999 -33.454 -11.877  1.00 76.43           C  
ATOM   2580 HG21 THR A 172      -4.215 -33.650 -10.827  1.00 76.43           H  
ATOM   2581 HG22 THR A 172      -3.007 -33.004 -11.931  1.00 76.43           H  
ATOM   2582 HG23 THR A 172      -4.002 -34.398 -12.423  1.00 76.43           H  
ATOM   2583  OG1 THR A 172      -4.607 -32.248 -13.775  1.00 76.43           O  
ATOM   2584  HG1 THR A 172      -3.647 -32.254 -13.763  1.00 76.43           H  
ATOM   2585  N   SER A 173      -7.346 -32.327 -10.310  1.00 75.01           N  
ATOM   2586  H   SER A 173      -7.262 -31.401 -10.705  1.00 75.01           H  
ATOM   2587  CA  SER A 173      -7.871 -32.461  -8.941  1.00 75.01           C  
ATOM   2588  HA  SER A 173      -7.104 -32.920  -8.318  1.00 75.01           H  
ATOM   2589  C   SER A 173      -9.127 -33.345  -8.867  1.00 75.01           C  
ATOM   2590  CB  SER A 173      -8.175 -31.064  -8.391  1.00 75.01           C  
ATOM   2591  HB2 SER A 173      -8.851 -30.544  -9.070  1.00 75.01           H  
ATOM   2592  HB3 SER A 173      -7.248 -30.495  -8.320  1.00 75.01           H  
ATOM   2593  O   SER A 173      -9.251 -34.197  -7.978  1.00 75.01           O  
ATOM   2594  OG  SER A 173      -8.781 -31.141  -7.116  1.00 75.01           O  
ATOM   2595  HG  SER A 173      -8.165 -31.577  -6.523  1.00 75.01           H  
ATOM   2596  N   ILE A 174     -10.050 -33.203  -9.829  1.00 81.04           N  
ATOM   2597  H   ILE A 174      -9.920 -32.472 -10.514  1.00 81.04           H  
ATOM   2598  CA  ILE A 174     -11.205 -34.108  -9.947  1.00 81.04           C  
ATOM   2599  HA  ILE A 174     -11.724 -34.133  -8.989  1.00 81.04           H  
ATOM   2600  C   ILE A 174     -10.724 -35.537 -10.226  1.00 81.04           C  
ATOM   2601  CB  ILE A 174     -12.200 -33.614 -11.025  1.00 81.04           C  
ATOM   2602  HB  ILE A 174     -11.650 -33.400 -11.941  1.00 81.04           H  
ATOM   2603  O   ILE A 174     -11.200 -36.475  -9.591  1.00 81.04           O  
ATOM   2604  CG1 ILE A 174     -12.898 -32.322 -10.547  1.00 81.04           C  
ATOM   2605 HG12 ILE A 174     -12.154 -31.616 -10.178  1.00 81.04           H  
ATOM   2606 HG13 ILE A 174     -13.564 -32.562  -9.718  1.00 81.04           H  
ATOM   2607  CG2 ILE A 174     -13.261 -34.695 -11.333  1.00 81.04           C  
ATOM   2608 HG21 ILE A 174     -13.982 -34.345 -12.072  1.00 81.04           H  
ATOM   2609 HG22 ILE A 174     -13.783 -34.982 -10.421  1.00 81.04           H  
ATOM   2610 HG23 ILE A 174     -12.784 -35.574 -11.767  1.00 81.04           H  
ATOM   2611  CD1 ILE A 174     -13.703 -31.610 -11.640  1.00 81.04           C  
ATOM   2612 HD11 ILE A 174     -14.448 -32.266 -12.091  1.00 81.04           H  
ATOM   2613 HD12 ILE A 174     -13.028 -31.239 -12.411  1.00 81.04           H  
ATOM   2614 HD13 ILE A 174     -14.235 -30.773 -11.189  1.00 81.04           H  
ATOM   2615  N   SER A 175      -9.774 -35.715 -11.146  1.00 81.72           N  
ATOM   2616  H   SER A 175      -9.407 -34.899 -11.614  1.00 81.72           H  
ATOM   2617  CA  SER A 175      -9.230 -37.024 -11.514  1.00 81.72           C  
ATOM   2618  HA  SER A 175     -10.056 -37.660 -11.834  1.00 81.72           H  
ATOM   2619  C   SER A 175      -8.550 -37.716 -10.330  1.00 81.72           C  
ATOM   2620  CB  SER A 175      -8.268 -36.870 -12.697  1.00 81.72           C  
ATOM   2621  HB2 SER A 175      -7.372 -36.333 -12.389  1.00 81.72           H  
ATOM   2622  HB3 SER A 175      -8.762 -36.300 -13.484  1.00 81.72           H  
ATOM   2623  O   SER A 175      -8.782 -38.902 -10.118  1.00 81.72           O  
ATOM   2624  OG  SER A 175      -7.914 -38.139 -13.217  1.00 81.72           O  
ATOM   2625  HG  SER A 175      -7.117 -38.426 -12.764  1.00 81.72           H  
ATOM   2626  N   GLU A 176      -7.772 -36.994  -9.522  1.00 78.48           N  
ATOM   2627  H   GLU A 176      -7.582 -36.033  -9.770  1.00 78.48           H  
ATOM   2628  CA  GLU A 176      -7.157 -37.497  -8.286  1.00 78.48           C  
ATOM   2629  HA  GLU A 176      -6.538 -38.368  -8.504  1.00 78.48           H  
ATOM   2630  C   GLU A 176      -8.212 -37.928  -7.262  1.00 78.48           C  
ATOM   2631  CB  GLU A 176      -6.266 -36.408  -7.676  1.00 78.48           C  
ATOM   2632  HB2 GLU A 176      -6.827 -35.474  -7.647  1.00 78.48           H  
ATOM   2633  HB3 GLU A 176      -6.010 -36.692  -6.655  1.00 78.48           H  
ATOM   2634  O   GLU A 176      -8.137 -39.034  -6.727  1.00 78.48           O  
ATOM   2635  CG  GLU A 176      -4.963 -36.216  -8.465  1.00 78.48           C  
ATOM   2636  HG2 GLU A 176      -5.192 -36.077  -9.522  1.00 78.48           H  
ATOM   2637  HG3 GLU A 176      -4.373 -37.128  -8.378  1.00 78.48           H  
ATOM   2638  CD  GLU A 176      -4.133 -35.021  -7.972  1.00 78.48           C  
ATOM   2639  OE1 GLU A 176      -3.035 -34.831  -8.541  1.00 78.48           O  
ATOM   2640  OE2 GLU A 176      -4.595 -34.304  -7.054  1.00 78.48           O  
ATOM   2641  N   SER A 177      -9.249 -37.108  -7.062  1.00 75.33           N  
ATOM   2642  H   SER A 177      -9.239 -36.212  -7.529  1.00 75.33           H  
ATOM   2643  CA  SER A 177     -10.369 -37.437  -6.169  1.00 75.33           C  
ATOM   2644  HA  SER A 177      -9.982 -37.620  -5.166  1.00 75.33           H  
ATOM   2645  C   SER A 177     -11.107 -38.700  -6.628  1.00 75.33           C  
ATOM   2646  CB  SER A 177     -11.363 -36.273  -6.104  1.00 75.33           C  
ATOM   2647  HB2 SER A 177     -11.794 -36.099  -7.089  1.00 75.33           H  
ATOM   2648  HB3 SER A 177     -12.166 -36.534  -5.414  1.00 75.33           H  
ATOM   2649  O   SER A 177     -11.432 -39.570  -5.822  1.00 75.33           O  
ATOM   2650  OG  SER A 177     -10.746 -35.084  -5.652  1.00 75.33           O  
ATOM   2651  HG  SER A 177     -10.127 -34.779  -6.320  1.00 75.33           H  
ATOM   2652  N   LEU A 178     -11.343 -38.836  -7.936  1.00 83.25           N  
ATOM   2653  H   LEU A 178     -11.060 -38.083  -8.547  1.00 83.25           H  
ATOM   2654  CA  LEU A 178     -11.960 -40.024  -8.525  1.00 83.25           C  
ATOM   2655  HA  LEU A 178     -12.869 -40.267  -7.975  1.00 83.25           H  
ATOM   2656  C   LEU A 178     -11.047 -41.254  -8.447  1.00 83.25           C  
ATOM   2657  CB  LEU A 178     -12.309 -39.745  -9.992  1.00 83.25           C  
ATOM   2658  HB2 LEU A 178     -11.405 -39.412 -10.501  1.00 83.25           H  
ATOM   2659  HB3 LEU A 178     -12.621 -40.688 -10.439  1.00 83.25           H  
ATOM   2660  O   LEU A 178     -11.542 -42.365  -8.267  1.00 83.25           O  
ATOM   2661  CG  LEU A 178     -13.434 -38.730 -10.237  1.00 83.25           C  
ATOM   2662  HG  LEU A 178     -13.250 -37.807  -9.688  1.00 83.25           H  
ATOM   2663  CD1 LEU A 178     -13.464 -38.419 -11.734  1.00 83.25           C  
ATOM   2664 HD11 LEU A 178     -13.699 -39.318 -12.303  1.00 83.25           H  
ATOM   2665 HD12 LEU A 178     -14.214 -37.652 -11.926  1.00 83.25           H  
ATOM   2666 HD13 LEU A 178     -12.494 -38.032 -12.047  1.00 83.25           H  
ATOM   2667  CD2 LEU A 178     -14.801 -39.265  -9.806  1.00 83.25           C  
ATOM   2668 HD21 LEU A 178     -14.814 -39.425  -8.728  1.00 83.25           H  
ATOM   2669 HD22 LEU A 178     -15.574 -38.537 -10.055  1.00 83.25           H  
ATOM   2670 HD23 LEU A 178     -15.015 -40.205 -10.313  1.00 83.25           H  
ATOM   2671  N   HIS A 179      -9.731 -41.075  -8.574  1.00 81.29           N  
ATOM   2672  H   HIS A 179      -9.387 -40.143  -8.756  1.00 81.29           H  
ATOM   2673  CA  HIS A 179      -8.750 -42.144  -8.401  1.00 81.29           C  
ATOM   2674  HA  HIS A 179      -9.050 -42.990  -9.019  1.00 81.29           H  
ATOM   2675  C   HIS A 179      -8.720 -42.656  -6.960  1.00 81.29           C  
ATOM   2676  CB  HIS A 179      -7.359 -41.673  -8.856  1.00 81.29           C  
ATOM   2677  HB2 HIS A 179      -6.600 -42.171  -8.252  1.00 81.29           H  
ATOM   2678  HB3 HIS A 179      -7.244 -40.601  -8.698  1.00 81.29           H  
ATOM   2679  O   HIS A 179      -8.666 -43.870  -6.763  1.00 81.29           O  
ATOM   2680  CG  HIS A 179      -7.083 -42.017 -10.296  1.00 81.29           C  
ATOM   2681  CD2 HIS A 179      -6.981 -41.169 -11.367  1.00 81.29           C  
ATOM   2682  HD2 HIS A 179      -7.076 -40.094 -11.333  1.00 81.29           H  
ATOM   2683  ND1 HIS A 179      -6.865 -43.288 -10.767  1.00 81.29           N  
ATOM   2684  HD1 HIS A 179      -6.802 -44.117 -10.194  1.00 81.29           H  
ATOM   2685  CE1 HIS A 179      -6.622 -43.210 -12.082  1.00 81.29           C  
ATOM   2686  HE1 HIS A 179      -6.348 -44.051 -12.702  1.00 81.29           H  
ATOM   2687  NE2 HIS A 179      -6.726 -41.944 -12.513  1.00 81.29           N  
ATOM   2688  N   GLU A 180      -8.816 -41.769  -5.970  1.00 75.04           N  
ATOM   2689  H   GLU A 180      -8.772 -40.783  -6.187  1.00 75.04           H  
ATOM   2690  CA  GLU A 180      -8.905 -42.164  -4.564  1.00 75.04           C  
ATOM   2691  HA  GLU A 180      -8.103 -42.875  -4.363  1.00 75.04           H  
ATOM   2692  C   GLU A 180     -10.229 -42.885  -4.270  1.00 75.04           C  
ATOM   2693  CB  GLU A 180      -8.693 -40.931  -3.671  1.00 75.04           C  
ATOM   2694  HB2 GLU A 180      -9.539 -40.254  -3.788  1.00 75.04           H  
ATOM   2695  HB3 GLU A 180      -7.797 -40.403  -3.998  1.00 75.04           H  
ATOM   2696  O   GLU A 180     -10.227 -43.951  -3.656  1.00 75.04           O  
ATOM   2697  CG  GLU A 180      -8.538 -41.277  -2.180  1.00 75.04           C  
ATOM   2698  HG2 GLU A 180      -8.417 -40.344  -1.629  1.00 75.04           H  
ATOM   2699  HG3 GLU A 180      -9.462 -41.739  -1.833  1.00 75.04           H  
ATOM   2700  CD  GLU A 180      -7.345 -42.203  -1.850  1.00 75.04           C  
ATOM   2701  OE1 GLU A 180      -7.349 -42.783  -0.743  1.00 75.04           O  
ATOM   2702  OE2 GLU A 180      -6.420 -42.374  -2.684  1.00 75.04           O  
ATOM   2703  N   ILE A 181     -11.355 -42.396  -4.805  1.00 74.83           N  
ATOM   2704  H   ILE A 181     -11.313 -41.502  -5.274  1.00 74.83           H  
ATOM   2705  CA  ILE A 181     -12.648 -43.093  -4.696  1.00 74.83           C  
ATOM   2706  HA  ILE A 181     -12.868 -43.240  -3.638  1.00 74.83           H  
ATOM   2707  C   ILE A 181     -12.577 -44.489  -5.328  1.00 74.83           C  
ATOM   2708  CB  ILE A 181     -13.786 -42.249  -5.313  1.00 74.83           C  
ATOM   2709  HB  ILE A 181     -13.487 -41.930  -6.311  1.00 74.83           H  
ATOM   2710  O   ILE A 181     -13.003 -45.467  -4.709  1.00 74.83           O  
ATOM   2711  CG1 ILE A 181     -14.061 -40.998  -4.448  1.00 74.83           C  
ATOM   2712 HG12 ILE A 181     -14.561 -41.297  -3.527  1.00 74.83           H  
ATOM   2713 HG13 ILE A 181     -13.118 -40.530  -4.165  1.00 74.83           H  
ATOM   2714  CG2 ILE A 181     -15.065 -43.099  -5.435  1.00 74.83           C  
ATOM   2715 HG21 ILE A 181     -15.241 -43.640  -4.505  1.00 74.83           H  
ATOM   2716 HG22 ILE A 181     -15.938 -42.482  -5.648  1.00 74.83           H  
ATOM   2717 HG23 ILE A 181     -14.962 -43.825  -6.241  1.00 74.83           H  
ATOM   2718  CD1 ILE A 181     -14.912 -39.934  -5.156  1.00 74.83           C  
ATOM   2719 HD11 ILE A 181     -15.927 -40.294  -5.321  1.00 74.83           H  
ATOM   2720 HD12 ILE A 181     -14.455 -39.666  -6.109  1.00 74.83           H  
ATOM   2721 HD13 ILE A 181     -14.961 -39.045  -4.527  1.00 74.83           H  
ATOM   2722  N   HIS A 182     -12.013 -44.600  -6.534  1.00 81.46           N  
ATOM   2723  H   HIS A 182     -11.706 -43.757  -6.998  1.00 81.46           H  
ATOM   2724  CA  HIS A 182     -11.821 -45.878  -7.219  1.00 81.46           C  
ATOM   2725  HA  HIS A 182     -12.789 -46.363  -7.342  1.00 81.46           H  
ATOM   2726  C   HIS A 182     -10.929 -46.827  -6.409  1.00 81.46           C  
ATOM   2727  CB  HIS A 182     -11.216 -45.622  -8.606  1.00 81.46           C  
ATOM   2728  HB2 HIS A 182     -10.296 -45.047  -8.502  1.00 81.46           H  
ATOM   2729  HB3 HIS A 182     -11.923 -45.032  -9.190  1.00 81.46           H  
ATOM   2730  O   HIS A 182     -11.228 -48.013  -6.305  1.00 81.46           O  
ATOM   2731  CG  HIS A 182     -10.912 -46.892  -9.361  1.00 81.46           C  
ATOM   2732  CD2 HIS A 182      -9.682 -47.399  -9.678  1.00 81.46           C  
ATOM   2733  HD2 HIS A 182      -8.731 -46.945  -9.442  1.00 81.46           H  
ATOM   2734  ND1 HIS A 182     -11.839 -47.804  -9.793  1.00 81.46           N  
ATOM   2735  HD1 HIS A 182     -12.829 -47.755  -9.599  1.00 81.46           H  
ATOM   2736  CE1 HIS A 182     -11.197 -48.832 -10.363  1.00 81.46           C  
ATOM   2737  HE1 HIS A 182     -11.673 -49.718 -10.757  1.00 81.46           H  
ATOM   2738  NE2 HIS A 182      -9.871 -48.620 -10.336  1.00 81.46           N  
ATOM   2739  N   ARG A 183      -9.861 -46.313  -5.788  1.00 72.78           N  
ATOM   2740  H   ARG A 183      -9.667 -45.330  -5.912  1.00 72.78           H  
ATOM   2741  CA  ARG A 183      -8.960 -47.097  -4.938  1.00 72.78           C  
ATOM   2742  HA  ARG A 183      -8.602 -47.958  -5.502  1.00 72.78           H  
ATOM   2743  C   ARG A 183      -9.664 -47.655  -3.698  1.00 72.78           C  
ATOM   2744  CB  ARG A 183      -7.775 -46.204  -4.551  1.00 72.78           C  
ATOM   2745  HB2 ARG A 183      -7.302 -45.823  -5.456  1.00 72.78           H  
ATOM   2746  HB3 ARG A 183      -8.137 -45.356  -3.970  1.00 72.78           H  
ATOM   2747  O   ARG A 183      -9.387 -48.790  -3.321  1.00 72.78           O  
ATOM   2748  CG  ARG A 183      -6.725 -46.953  -3.729  1.00 72.78           C  
ATOM   2749  HG2 ARG A 183      -7.184 -47.403  -2.848  1.00 72.78           H  
ATOM   2750  HG3 ARG A 183      -6.266 -47.731  -4.338  1.00 72.78           H  
ATOM   2751  CD  ARG A 183      -5.668 -45.963  -3.256  1.00 72.78           C  
ATOM   2752  HD2 ARG A 183      -6.158 -45.175  -2.684  1.00 72.78           H  
ATOM   2753  HD3 ARG A 183      -5.187 -45.509  -4.123  1.00 72.78           H  
ATOM   2754  NE  ARG A 183      -4.668 -46.636  -2.414  1.00 72.78           N  
ATOM   2755  HE  ARG A 183      -4.820 -47.615  -2.220  1.00 72.78           H  
ATOM   2756  NH1 ARG A 183      -3.466 -44.744  -1.972  1.00 72.78           N  
ATOM   2757 HH11 ARG A 183      -2.754 -44.242  -1.461  1.00 72.78           H  
ATOM   2758 HH12 ARG A 183      -4.217 -44.203  -2.374  1.00 72.78           H  
ATOM   2759  NH2 ARG A 183      -2.819 -46.706  -1.096  1.00 72.78           N  
ATOM   2760 HH21 ARG A 183      -2.075 -46.212  -0.625  1.00 72.78           H  
ATOM   2761 HH22 ARG A 183      -2.989 -47.687  -0.927  1.00 72.78           H  
ATOM   2762  CZ  ARG A 183      -3.655 -46.028  -1.834  1.00 72.78           C  
ATOM   2763  N   VAL A 184     -10.537 -46.867  -3.070  1.00 71.78           N  
ATOM   2764  H   VAL A 184     -10.637 -45.919  -3.404  1.00 71.78           H  
ATOM   2765  CA  VAL A 184     -11.235 -47.246  -1.828  1.00 71.78           C  
ATOM   2766  HA  VAL A 184     -10.543 -47.791  -1.186  1.00 71.78           H  
ATOM   2767  C   VAL A 184     -12.411 -48.189  -2.093  1.00 71.78           C  
ATOM   2768  CB  VAL A 184     -11.682 -45.980  -1.066  1.00 71.78           C  
ATOM   2769  HB  VAL A 184     -12.261 -45.345  -1.737  1.00 71.78           H  
ATOM   2770  O   VAL A 184     -12.627 -49.122  -1.325  1.00 71.78           O  
ATOM   2771  CG1 VAL A 184     -12.542 -46.291   0.166  1.00 71.78           C  
ATOM   2772 HG11 VAL A 184     -13.490 -46.739  -0.133  1.00 71.78           H  
ATOM   2773 HG12 VAL A 184     -12.011 -46.978   0.826  1.00 71.78           H  
ATOM   2774 HG13 VAL A 184     -12.764 -45.373   0.710  1.00 71.78           H  
ATOM   2775  CG2 VAL A 184     -10.463 -45.191  -0.565  1.00 71.78           C  
ATOM   2776 HG21 VAL A 184      -9.911 -45.778   0.169  1.00 71.78           H  
ATOM   2777 HG22 VAL A 184     -10.788 -44.259  -0.103  1.00 71.78           H  
ATOM   2778 HG23 VAL A 184      -9.790 -44.940  -1.385  1.00 71.78           H  
ATOM   2779  N   THR A 185     -13.163 -47.969  -3.174  1.00 74.77           N  
ATOM   2780  H   THR A 185     -12.928 -47.180  -3.759  1.00 74.77           H  
ATOM   2781  CA  THR A 185     -14.425 -48.692  -3.437  1.00 74.77           C  
ATOM   2782  HA  THR A 185     -14.741 -49.217  -2.536  1.00 74.77           H  
ATOM   2783  C   THR A 185     -14.343 -49.748  -4.532  1.00 74.77           C  
ATOM   2784  CB  THR A 185     -15.546 -47.719  -3.808  1.00 74.77           C  
ATOM   2785  HB  THR A 185     -16.455 -48.293  -3.989  1.00 74.77           H  
ATOM   2786  O   THR A 185     -15.208 -50.615  -4.617  1.00 74.77           O  
ATOM   2787  CG2 THR A 185     -15.817 -46.734  -2.680  1.00 74.77           C  
ATOM   2788 HG21 THR A 185     -15.108 -45.906  -2.699  1.00 74.77           H  
ATOM   2789 HG22 THR A 185     -16.840 -46.380  -2.809  1.00 74.77           H  
ATOM   2790 HG23 THR A 185     -15.763 -47.241  -1.717  1.00 74.77           H  
ATOM   2791  OG1 THR A 185     -15.213 -47.003  -4.981  1.00 74.77           O  
ATOM   2792  HG1 THR A 185     -14.505 -46.391  -4.766  1.00 74.77           H  
ATOM   2793  N   GLY A 186     -13.346 -49.668  -5.412  1.00 77.18           N  
ATOM   2794  H   GLY A 186     -12.642 -48.953  -5.293  1.00 77.18           H  
ATOM   2795  CA  GLY A 186     -13.302 -50.444  -6.650  1.00 77.18           C  
ATOM   2796  HA2 GLY A 186     -12.302 -50.367  -7.076  1.00 77.18           H  
ATOM   2797  HA3 GLY A 186     -13.504 -51.491  -6.422  1.00 77.18           H  
ATOM   2798  C   GLY A 186     -14.307 -49.988  -7.718  1.00 77.18           C  
ATOM   2799  O   GLY A 186     -14.287 -50.525  -8.827  1.00 77.18           O  
ATOM   2800  N   GLU A 187     -15.168 -48.996  -7.447  1.00 77.39           N  
ATOM   2801  H   GLU A 187     -15.158 -48.563  -6.535  1.00 77.39           H  
ATOM   2802  CA  GLU A 187     -16.110 -48.481  -8.444  1.00 77.39           C  
ATOM   2803  HA  GLU A 187     -16.644 -49.328  -8.873  1.00 77.39           H  
ATOM   2804  C   GLU A 187     -15.383 -47.762  -9.581  1.00 77.39           C  
ATOM   2805  CB  GLU A 187     -17.148 -47.521  -7.849  1.00 77.39           C  
ATOM   2806  HB2 GLU A 187     -16.654 -46.734  -7.280  1.00 77.39           H  
ATOM   2807  HB3 GLU A 187     -17.632 -47.049  -8.703  1.00 77.39           H  
ATOM   2808  O   GLU A 187     -14.411 -47.041  -9.364  1.00 77.39           O  
ATOM   2809  CG  GLU A 187     -18.213 -48.213  -6.976  1.00 77.39           C  
ATOM   2810  HG2 GLU A 187     -18.165 -49.288  -7.152  1.00 77.39           H  
ATOM   2811  HG3 GLU A 187     -17.977 -48.039  -5.926  1.00 77.39           H  
ATOM   2812  CD  GLU A 187     -19.649 -47.735  -7.276  1.00 77.39           C  
ATOM   2813  OE1 GLU A 187     -20.579 -48.534  -7.032  1.00 77.39           O  
ATOM   2814  OE2 GLU A 187     -19.828 -46.629  -7.843  1.00 77.39           O  
ATOM   2815  N   SER A 188     -15.868 -47.919 -10.814  1.00 83.01           N  
ATOM   2816  H   SER A 188     -16.684 -48.502 -10.932  1.00 83.01           H  
ATOM   2817  CA  SER A 188     -15.300 -47.223 -11.974  1.00 83.01           C  
ATOM   2818  HA  SER A 188     -14.266 -47.543 -12.103  1.00 83.01           H  
ATOM   2819  C   SER A 188     -15.330 -45.705 -11.768  1.00 83.01           C  
ATOM   2820  CB  SER A 188     -16.071 -47.591 -13.243  1.00 83.01           C  
ATOM   2821  HB2 SER A 188     -17.128 -47.373 -13.092  1.00 83.01           H  
ATOM   2822  HB3 SER A 188     -15.953 -48.656 -13.445  1.00 83.01           H  
ATOM   2823  O   SER A 188     -16.403 -45.113 -11.618  1.00 83.01           O  
ATOM   2824  OG  SER A 188     -15.613 -46.846 -14.351  1.00 83.01           O  
ATOM   2825  HG  SER A 188     -14.974 -47.398 -14.807  1.00 83.01           H  
ATOM   2826  N   LYS A 189     -14.156 -45.063 -11.848  1.00 88.01           N  
ATOM   2827  H   LYS A 189     -13.325 -45.635 -11.903  1.00 88.01           H  
ATOM   2828  CA  LYS A 189     -13.990 -43.599 -11.764  1.00 88.01           C  
ATOM   2829  HA  LYS A 189     -14.254 -43.283 -10.755  1.00 88.01           H  
ATOM   2830  C   LYS A 189     -14.927 -42.835 -12.710  1.00 88.01           C  
ATOM   2831  CB  LYS A 189     -12.510 -43.238 -12.007  1.00 88.01           C  
ATOM   2832  HB2 LYS A 189     -12.402 -42.156 -11.935  1.00 88.01           H  
ATOM   2833  HB3 LYS A 189     -11.909 -43.690 -11.218  1.00 88.01           H  
ATOM   2834  O   LYS A 189     -15.452 -41.782 -12.353  1.00 88.01           O  
ATOM   2835  CG  LYS A 189     -11.944 -43.660 -13.375  1.00 88.01           C  
ATOM   2836  HG2 LYS A 189     -12.476 -43.127 -14.163  1.00 88.01           H  
ATOM   2837  HG3 LYS A 189     -12.075 -44.732 -13.522  1.00 88.01           H  
ATOM   2838  CD  LYS A 189     -10.449 -43.323 -13.475  1.00 88.01           C  
ATOM   2839  HD2 LYS A 189     -10.302 -42.265 -13.256  1.00 88.01           H  
ATOM   2840  HD3 LYS A 189      -9.897 -43.917 -12.747  1.00 88.01           H  
ATOM   2841  CE  LYS A 189      -9.943 -43.625 -14.891  1.00 88.01           C  
ATOM   2842  HE2 LYS A 189     -10.140 -44.671 -15.127  1.00 88.01           H  
ATOM   2843  HE3 LYS A 189     -10.516 -43.016 -15.590  1.00 88.01           H  
ATOM   2844  NZ  LYS A 189      -8.495 -43.326 -15.034  1.00 88.01           N  
ATOM   2845  HZ1 LYS A 189      -7.941 -43.982 -14.503  1.00 88.01           H  
ATOM   2846  HZ2 LYS A 189      -8.220 -43.387 -16.004  1.00 88.01           H  
ATOM   2847  HZ3 LYS A 189      -8.279 -42.401 -14.692  1.00 88.01           H  
ATOM   2848  N   HIS A 190     -15.199 -43.404 -13.887  1.00 91.25           N  
ATOM   2849  H   HIS A 190     -14.748 -44.283 -14.096  1.00 91.25           H  
ATOM   2850  CA  HIS A 190     -16.078 -42.818 -14.902  1.00 91.25           C  
ATOM   2851  HA  HIS A 190     -15.820 -41.768 -15.038  1.00 91.25           H  
ATOM   2852  C   HIS A 190     -17.551 -42.879 -14.497  1.00 91.25           C  
ATOM   2853  CB  HIS A 190     -15.852 -43.546 -16.233  1.00 91.25           C  
ATOM   2854  HB2 HIS A 190     -16.135 -44.594 -16.132  1.00 91.25           H  
ATOM   2855  HB3 HIS A 190     -16.490 -43.094 -16.992  1.00 91.25           H  
ATOM   2856  O   HIS A 190     -18.278 -41.903 -14.676  1.00 91.25           O  
ATOM   2857  CG  HIS A 190     -14.425 -43.466 -16.705  1.00 91.25           C  
ATOM   2858  CD2 HIS A 190     -13.640 -44.510 -17.096  1.00 91.25           C  
ATOM   2859  HD2 HIS A 190     -13.923 -45.552 -17.127  1.00 91.25           H  
ATOM   2860  ND1 HIS A 190     -13.693 -42.288 -16.806  1.00 91.25           N  
ATOM   2861  CE1 HIS A 190     -12.492 -42.639 -17.284  1.00 91.25           C  
ATOM   2862  HE1 HIS A 190     -11.700 -41.941 -17.511  1.00 91.25           H  
ATOM   2863  NE2 HIS A 190     -12.430 -43.969 -17.472  1.00 91.25           N  
ATOM   2864  HE2 HIS A 190     -11.670 -44.458 -17.921  1.00 91.25           H  
ATOM   2865  N   LYS A 191     -17.991 -43.998 -13.902  1.00 86.04           N  
ATOM   2866  H   LYS A 191     -17.315 -44.720 -13.700  1.00 86.04           H  
ATOM   2867  CA  LYS A 191     -19.359 -44.137 -13.378  1.00 86.04           C  
ATOM   2868  HA  LYS A 191     -20.076 -43.859 -14.151  1.00 86.04           H  
ATOM   2869  C   LYS A 191     -19.610 -43.181 -12.218  1.00 86.04           C  
ATOM   2870  CB  LYS A 191     -19.642 -45.572 -12.920  1.00 86.04           C  
ATOM   2871  HB2 LYS A 191     -18.838 -45.919 -12.270  1.00 86.04           H  
ATOM   2872  HB3 LYS A 191     -20.561 -45.563 -12.334  1.00 86.04           H  
ATOM   2873  O   LYS A 191     -20.640 -42.517 -12.211  1.00 86.04           O  
ATOM   2874  CG  LYS A 191     -19.833 -46.543 -14.090  1.00 86.04           C  
ATOM   2875  HG2 LYS A 191     -20.634 -46.181 -14.734  1.00 86.04           H  
ATOM   2876  HG3 LYS A 191     -18.911 -46.617 -14.667  1.00 86.04           H  
ATOM   2877  CD  LYS A 191     -20.209 -47.919 -13.529  1.00 86.04           C  
ATOM   2878  HD2 LYS A 191     -21.102 -47.818 -12.913  1.00 86.04           H  
ATOM   2879  HD3 LYS A 191     -19.393 -48.282 -12.904  1.00 86.04           H  
ATOM   2880  CE  LYS A 191     -20.481 -48.917 -14.656  1.00 86.04           C  
ATOM   2881  HE2 LYS A 191     -21.300 -48.534 -15.267  1.00 86.04           H  
ATOM   2882  HE3 LYS A 191     -19.592 -48.987 -15.283  1.00 86.04           H  
ATOM   2883  NZ  LYS A 191     -20.829 -50.244 -14.093  1.00 86.04           N  
ATOM   2884  HZ1 LYS A 191     -20.065 -50.598 -13.536  1.00 86.04           H  
ATOM   2885  HZ2 LYS A 191     -21.635 -50.164 -13.489  1.00 86.04           H  
ATOM   2886  HZ3 LYS A 191     -21.035 -50.907 -14.828  1.00 86.04           H  
ATOM   2887  N   VAL A 192     -18.660 -43.064 -11.289  1.00 86.45           N  
ATOM   2888  H   VAL A 192     -17.860 -43.679 -11.345  1.00 86.45           H  
ATOM   2889  CA  VAL A 192     -18.759 -42.142 -10.146  1.00 86.45           C  
ATOM   2890  HA  VAL A 192     -19.657 -42.383  -9.576  1.00 86.45           H  
ATOM   2891  C   VAL A 192     -18.898 -40.696 -10.625  1.00 86.45           C  
ATOM   2892  CB  VAL A 192     -17.545 -42.301  -9.213  1.00 86.45           C  
ATOM   2893  HB  VAL A 192     -16.630 -42.161  -9.789  1.00 86.45           H  
ATOM   2894  O   VAL A 192     -19.797 -39.988 -10.171  1.00 86.45           O  
ATOM   2895  CG1 VAL A 192     -17.557 -41.280  -8.070  1.00 86.45           C  
ATOM   2896 HG11 VAL A 192     -17.556 -40.259  -8.450  1.00 86.45           H  
ATOM   2897 HG12 VAL A 192     -18.438 -41.442  -7.447  1.00 86.45           H  
ATOM   2898 HG13 VAL A 192     -16.658 -41.406  -7.467  1.00 86.45           H  
ATOM   2899  CG2 VAL A 192     -17.521 -43.700  -8.583  1.00 86.45           C  
ATOM   2900 HG21 VAL A 192     -16.644 -43.808  -7.944  1.00 86.45           H  
ATOM   2901 HG22 VAL A 192     -18.416 -43.868  -7.985  1.00 86.45           H  
ATOM   2902 HG23 VAL A 192     -17.473 -44.474  -9.349  1.00 86.45           H  
ATOM   2903  N   LEU A 193     -18.064 -40.269 -11.582  1.00 90.70           N  
ATOM   2904  H   LEU A 193     -17.326 -40.885 -11.892  1.00 90.70           H  
ATOM   2905  CA  LEU A 193     -18.138 -38.928 -12.168  1.00 90.70           C  
ATOM   2906  HA  LEU A 193     -18.014 -38.198 -11.368  1.00 90.70           H  
ATOM   2907  C   LEU A 193     -19.499 -38.662 -12.828  1.00 90.70           C  
ATOM   2908  CB  LEU A 193     -16.987 -38.768 -13.178  1.00 90.70           C  
ATOM   2909  HB2 LEU A 193     -17.063 -39.560 -13.924  1.00 90.70           H  
ATOM   2910  HB3 LEU A 193     -16.044 -38.908 -12.649  1.00 90.70           H  
ATOM   2911  O   LEU A 193     -20.127 -37.637 -12.565  1.00 90.70           O  
ATOM   2912  CG  LEU A 193     -16.959 -37.415 -13.915  1.00 90.70           C  
ATOM   2913  HG  LEU A 193     -17.872 -37.310 -14.502  1.00 90.70           H  
ATOM   2914  CD1 LEU A 193     -16.848 -36.217 -12.967  1.00 90.70           C  
ATOM   2915 HD11 LEU A 193     -16.743 -35.299 -13.545  1.00 90.70           H  
ATOM   2916 HD12 LEU A 193     -17.753 -36.134 -12.366  1.00 90.70           H  
ATOM   2917 HD13 LEU A 193     -15.984 -36.326 -12.310  1.00 90.70           H  
ATOM   2918  CD2 LEU A 193     -15.784 -37.382 -14.891  1.00 90.70           C  
ATOM   2919 HD21 LEU A 193     -15.791 -36.448 -15.453  1.00 90.70           H  
ATOM   2920 HD22 LEU A 193     -14.841 -37.463 -14.351  1.00 90.70           H  
ATOM   2921 HD23 LEU A 193     -15.861 -38.211 -15.594  1.00 90.70           H  
ATOM   2922  N   LEU A 194     -19.972 -39.586 -13.667  1.00 90.68           N  
ATOM   2923  H   LEU A 194     -19.414 -40.410 -13.840  1.00 90.68           H  
ATOM   2924  CA  LEU A 194     -21.237 -39.430 -14.386  1.00 90.68           C  
ATOM   2925  HA  LEU A 194     -21.250 -38.449 -14.860  1.00 90.68           H  
ATOM   2926  C   LEU A 194     -22.452 -39.463 -13.451  1.00 90.68           C  
ATOM   2927  CB  LEU A 194     -21.336 -40.513 -15.469  1.00 90.68           C  
ATOM   2928  HB2 LEU A 194     -21.137 -41.480 -15.008  1.00 90.68           H  
ATOM   2929  HB3 LEU A 194     -22.354 -40.535 -15.858  1.00 90.68           H  
ATOM   2930  O   LEU A 194     -23.378 -38.677 -13.646  1.00 90.68           O  
ATOM   2931  CG  LEU A 194     -20.364 -40.289 -16.641  1.00 90.68           C  
ATOM   2932  HG  LEU A 194     -19.358 -40.089 -16.272  1.00 90.68           H  
ATOM   2933  CD1 LEU A 194     -20.332 -41.551 -17.488  1.00 90.68           C  
ATOM   2934 HD11 LEU A 194     -21.347 -41.811 -17.790  1.00 90.68           H  
ATOM   2935 HD12 LEU A 194     -19.700 -41.401 -18.363  1.00 90.68           H  
ATOM   2936 HD13 LEU A 194     -19.911 -42.357 -16.886  1.00 90.68           H  
ATOM   2937  CD2 LEU A 194     -20.793 -39.126 -17.538  1.00 90.68           C  
ATOM   2938 HD21 LEU A 194     -20.083 -39.021 -18.358  1.00 90.68           H  
ATOM   2939 HD22 LEU A 194     -21.788 -39.315 -17.941  1.00 90.68           H  
ATOM   2940 HD23 LEU A 194     -20.801 -38.193 -16.974  1.00 90.68           H  
ATOM   2941  N   ASN A 195     -22.428 -40.300 -12.411  1.00 85.32           N  
ATOM   2942  H   ASN A 195     -21.661 -40.952 -12.335  1.00 85.32           H  
ATOM   2943  CA  ASN A 195     -23.467 -40.339 -11.380  1.00 85.32           C  
ATOM   2944  HA  ASN A 195     -24.443 -40.427 -11.856  1.00 85.32           H  
ATOM   2945  C   ASN A 195     -23.489 -39.047 -10.552  1.00 85.32           C  
ATOM   2946  CB  ASN A 195     -23.244 -41.564 -10.476  1.00 85.32           C  
ATOM   2947  HB2 ASN A 195     -22.210 -41.589 -10.133  1.00 85.32           H  
ATOM   2948  HB3 ASN A 195     -23.888 -41.473  -9.600  1.00 85.32           H  
ATOM   2949  O   ASN A 195     -24.563 -38.513 -10.281  1.00 85.32           O  
ATOM   2950  CG  ASN A 195     -23.588 -42.889 -11.133  1.00 85.32           C  
ATOM   2951  ND2 ASN A 195     -23.246 -43.986 -10.498  1.00 85.32           N  
ATOM   2952 HD21 ASN A 195     -23.535 -44.860 -10.913  1.00 85.32           H  
ATOM   2953 HD22 ASN A 195     -22.745 -43.945  -9.621  1.00 85.32           H  
ATOM   2954  OD1 ASN A 195     -24.189 -42.972 -12.191  1.00 85.32           O  
ATOM   2955  N   ALA A 196     -22.319 -38.496 -10.207  1.00 84.14           N  
ATOM   2956  H   ALA A 196     -21.464 -38.989 -10.421  1.00 84.14           H  
ATOM   2957  CA  ALA A 196     -22.225 -37.219  -9.502  1.00 84.14           C  
ATOM   2958  HA  ALA A 196     -22.861 -37.270  -8.618  1.00 84.14           H  
ATOM   2959  C   ALA A 196     -22.721 -36.034 -10.357  1.00 84.14           C  
ATOM   2960  CB  ALA A 196     -20.775 -37.025  -9.037  1.00 84.14           C  
ATOM   2961  HB1 ALA A 196     -20.114 -36.931  -9.898  1.00 84.14           H  
ATOM   2962  HB2 ALA A 196     -20.706 -36.127  -8.424  1.00 84.14           H  
ATOM   2963  HB3 ALA A 196     -20.461 -37.878  -8.436  1.00 84.14           H  
ATOM   2964  O   ALA A 196     -23.227 -35.054  -9.811  1.00 84.14           O  
ATOM   2965  N   LEU A 197     -22.598 -36.123 -11.689  1.00 87.87           N  
ATOM   2966  H   LEU A 197     -22.096 -36.919 -12.056  1.00 87.87           H  
ATOM   2967  CA  LEU A 197     -23.109 -35.129 -12.641  1.00 87.87           C  
ATOM   2968  HA  LEU A 197     -23.018 -34.141 -12.190  1.00 87.87           H  
ATOM   2969  C   LEU A 197     -24.603 -35.313 -12.979  1.00 87.87           C  
ATOM   2970  CB  LEU A 197     -22.248 -35.183 -13.919  1.00 87.87           C  
ATOM   2971  HB2 LEU A 197     -22.176 -36.222 -14.239  1.00 87.87           H  
ATOM   2972  HB3 LEU A 197     -22.750 -34.627 -14.712  1.00 87.87           H  
ATOM   2973  O   LEU A 197     -25.245 -34.349 -13.412  1.00 87.87           O  
ATOM   2974  CG  LEU A 197     -20.833 -34.599 -13.763  1.00 87.87           C  
ATOM   2975  HG  LEU A 197     -20.381 -34.954 -12.837  1.00 87.87           H  
ATOM   2976  CD1 LEU A 197     -19.968 -35.036 -14.943  1.00 87.87           C  
ATOM   2977 HD11 LEU A 197     -19.902 -36.123 -14.953  1.00 87.87           H  
ATOM   2978 HD12 LEU A 197     -18.963 -34.628 -14.833  1.00 87.87           H  
ATOM   2979 HD13 LEU A 197     -20.403 -34.690 -15.881  1.00 87.87           H  
ATOM   2980  CD2 LEU A 197     -20.855 -33.069 -13.759  1.00 87.87           C  
ATOM   2981 HD21 LEU A 197     -21.643 -32.701 -13.103  1.00 87.87           H  
ATOM   2982 HD22 LEU A 197     -21.023 -32.688 -14.766  1.00 87.87           H  
ATOM   2983 HD23 LEU A 197     -19.898 -32.703 -13.386  1.00 87.87           H  
ATOM   2984  N   GLY A 198     -25.161 -36.513 -12.803  1.00 76.88           N  
ATOM   2985  H   GLY A 198     -24.576 -37.257 -12.451  1.00 76.88           H  
ATOM   2986  CA  GLY A 198     -26.563 -36.837 -13.083  1.00 76.88           C  
ATOM   2987  HA2 GLY A 198     -26.691 -37.919 -13.038  1.00 76.88           H  
ATOM   2988  HA3 GLY A 198     -26.803 -36.507 -14.094  1.00 76.88           H  
ATOM   2989  C   GLY A 198     -27.564 -36.197 -12.108  1.00 76.88           C  
ATOM   2990  O   GLY A 198     -27.218 -35.817 -10.991  1.00 76.88           O  
ATOM   2991  N   ASN A 199     -28.825 -36.063 -12.537  1.00 59.79           N  
ATOM   2992  H   ASN A 199     -29.067 -36.470 -13.429  1.00 59.79           H  
ATOM   2993  CA  ASN A 199     -29.929 -35.548 -11.714  1.00 59.79           C  
ATOM   2994  HA  ASN A 199     -29.540 -35.128 -10.786  1.00 59.79           H  
ATOM   2995  C   ASN A 199     -30.898 -36.692 -11.349  1.00 59.79           C  
ATOM   2996  CB  ASN A 199     -30.680 -34.436 -12.482  1.00 59.79           C  
ATOM   2997  HB2 ASN A 199     -30.897 -34.786 -13.492  1.00 59.79           H  
ATOM   2998  HB3 ASN A 199     -31.637 -34.269 -11.987  1.00 59.79           H  
ATOM   2999  O   ASN A 199     -31.492 -37.278 -12.248  1.00 59.79           O  
ATOM   3000  CG  ASN A 199     -29.993 -33.081 -12.567  1.00 59.79           C  
ATOM   3001  ND2 ASN A 199     -30.579 -32.163 -13.302  1.00 59.79           N  
ATOM   3002 HD21 ASN A 199     -30.189 -31.232 -13.271  1.00 59.79           H  
ATOM   3003 HD22 ASN A 199     -31.440 -32.380 -13.782  1.00 59.79           H  
ATOM   3004  OD1 ASN A 199     -28.956 -32.793 -11.990  1.00 59.79           O  
ATOM   3005  N   ASP A 200     -31.148 -36.940 -10.057  1.00 41.69           N  
ATOM   3006  H   ASP A 200     -30.583 -36.477  -9.360  1.00 41.69           H  
ATOM   3007  CA  ASP A 200     -32.093 -37.974  -9.570  1.00 41.69           C  
ATOM   3008  HA  ASP A 200     -32.008 -38.841 -10.225  1.00 41.69           H  
ATOM   3009  C   ASP A 200     -33.587 -37.563  -9.625  1.00 41.69           C  
ATOM   3010  CB  ASP A 200     -31.699 -38.442  -8.148  1.00 41.69           C  
ATOM   3011  HB2 ASP A 200     -31.581 -37.567  -7.509  1.00 41.69           H  
ATOM   3012  HB3 ASP A 200     -32.493 -39.056  -7.723  1.00 41.69           H  
ATOM   3013  O   ASP A 200     -34.410 -38.145  -8.927  1.00 41.69           O  
ATOM   3014  CG  ASP A 200     -30.433 -39.299  -8.097  1.00 41.69           C  
ATOM   3015  OD1 ASP A 200     -30.255 -40.143  -8.997  1.00 41.69           O  
ATOM   3016  OD2 ASP A 200     -29.626 -39.073  -7.156  1.00 41.69           O  
ATOM   3017  N   ASN A 201     -33.989 -36.580 -10.442  1.00 30.65           N  
ATOM   3018  H   ASN A 201     -33.321 -36.223 -11.110  1.00 30.65           H  
ATOM   3019  CA  ASN A 201     -35.402 -36.172 -10.539  1.00 30.65           C  
ATOM   3020  HA  ASN A 201     -35.979 -36.716  -9.792  1.00 30.65           H  
ATOM   3021  C   ASN A 201     -36.018 -36.544 -11.905  1.00 30.65           C  
ATOM   3022  CB  ASN A 201     -35.564 -34.682 -10.169  1.00 30.65           C  
ATOM   3023  HB2 ASN A 201     -36.401 -34.264 -10.728  1.00 30.65           H  
ATOM   3024  HB3 ASN A 201     -34.665 -34.130 -10.444  1.00 30.65           H  
ATOM   3025  O   ASN A 201     -35.787 -35.829 -12.890  1.00 30.65           O  
ATOM   3026  CG  ASN A 201     -35.875 -34.452  -8.693  1.00 30.65           C  
ATOM   3027  ND2 ASN A 201     -35.738 -33.238  -8.217  1.00 30.65           N  
ATOM   3028 HD21 ASN A 201     -35.980 -33.133  -7.242  1.00 30.65           H  
ATOM   3029 HD22 ASN A 201     -35.435 -32.474  -8.803  1.00 30.65           H  
ATOM   3030  OD1 ASN A 201     -36.289 -35.320  -7.950  1.00 30.65           O  
ATOM   3031  N   PRO A 202     -36.857 -37.603 -11.981  1.00 30.99           N  
ATOM   3032  CA  PRO A 202     -37.525 -38.020 -13.215  1.00 30.99           C  
ATOM   3033  HA  PRO A 202     -36.784 -38.044 -14.014  1.00 30.99           H  
ATOM   3034  C   PRO A 202     -38.646 -37.076 -13.694  1.00 30.99           C  
ATOM   3035  CB  PRO A 202     -38.002 -39.461 -12.984  1.00 30.99           C  
ATOM   3036  HB2 PRO A 202     -38.987 -39.645 -13.413  1.00 30.99           H  
ATOM   3037  HB3 PRO A 202     -37.279 -40.149 -13.422  1.00 30.99           H  
ATOM   3038  O   PRO A 202     -39.286 -37.353 -14.699  1.00 30.99           O  
ATOM   3039  CG  PRO A 202     -38.024 -39.653 -11.469  1.00 30.99           C  
ATOM   3040  HG2 PRO A 202     -37.649 -40.639 -11.195  1.00 30.99           H  
ATOM   3041  HG3 PRO A 202     -39.040 -39.520 -11.096  1.00 30.99           H  
ATOM   3042  CD  PRO A 202     -37.127 -38.554 -10.906  1.00 30.99           C  
ATOM   3043  HD2 PRO A 202     -36.191 -38.995 -10.564  1.00 30.99           H  
ATOM   3044  HD3 PRO A 202     -37.632 -38.065 -10.073  1.00 30.99           H  
ATOM   3045  N   SER A 203     -38.876 -35.926 -13.056  1.00 31.36           N  
ATOM   3046  H   SER A 203     -38.353 -35.714 -12.218  1.00 31.36           H  
ATOM   3047  CA  SER A 203     -39.888 -34.943 -13.483  1.00 31.36           C  
ATOM   3048  HA  SER A 203     -40.665 -35.473 -14.034  1.00 31.36           H  
ATOM   3049  C   SER A 203     -39.365 -33.859 -14.445  1.00 31.36           C  
ATOM   3050  CB  SER A 203     -40.574 -34.351 -12.249  1.00 31.36           C  
ATOM   3051  HB2 SER A 203     -41.347 -33.646 -12.552  1.00 31.36           H  
ATOM   3052  HB3 SER A 203     -41.043 -35.157 -11.684  1.00 31.36           H  
ATOM   3053  O   SER A 203     -39.985 -32.808 -14.577  1.00 31.36           O  
ATOM   3054  OG  SER A 203     -39.622 -33.705 -11.425  1.00 31.36           O  
ATOM   3055  HG  SER A 203     -39.770 -32.760 -11.504  1.00 31.36           H  
ATOM   3056  N   SER A 204     -38.226 -34.075 -15.117  1.00 34.35           N  
ATOM   3057  H   SER A 204     -37.782 -34.976 -15.009  1.00 34.35           H  
ATOM   3058  CA  SER A 204     -37.543 -33.053 -15.937  1.00 34.35           C  
ATOM   3059  HA  SER A 204     -38.024 -32.095 -15.735  1.00 34.35           H  
ATOM   3060  C   SER A 204     -37.665 -33.214 -17.462  1.00 34.35           C  
ATOM   3061  CB  SER A 204     -36.092 -32.873 -15.478  1.00 34.35           C  
ATOM   3062  HB2 SER A 204     -35.609 -32.116 -16.097  1.00 34.35           H  
ATOM   3063  HB3 SER A 204     -36.086 -32.525 -14.445  1.00 34.35           H  
ATOM   3064  O   SER A 204     -37.083 -32.415 -18.200  1.00 34.35           O  
ATOM   3065  OG  SER A 204     -35.355 -34.076 -15.560  1.00 34.35           O  
ATOM   3066  HG  SER A 204     -35.525 -34.616 -14.784  1.00 34.35           H  
ATOM   3067  N   GLU A 205     -38.489 -34.147 -17.959  1.00 32.54           N  
ATOM   3068  H   GLU A 205     -38.923 -34.808 -17.330  1.00 32.54           H  
ATOM   3069  CA  GLU A 205     -38.851 -34.214 -19.392  1.00 32.54           C  
ATOM   3070  HA  GLU A 205     -37.941 -34.329 -19.980  1.00 32.54           H  
ATOM   3071  C   GLU A 205     -39.519 -32.916 -19.895  1.00 32.54           C  
ATOM   3072  CB  GLU A 205     -39.765 -35.424 -19.673  1.00 32.54           C  
ATOM   3073  HB2 GLU A 205     -40.376 -35.633 -18.795  1.00 32.54           H  
ATOM   3074  HB3 GLU A 205     -40.431 -35.176 -20.499  1.00 32.54           H  
ATOM   3075  O   GLU A 205     -39.395 -32.569 -21.071  1.00 32.54           O  
ATOM   3076  CG  GLU A 205     -38.965 -36.674 -20.078  1.00 32.54           C  
ATOM   3077  HG2 GLU A 205     -38.321 -36.409 -20.917  1.00 32.54           H  
ATOM   3078  HG3 GLU A 205     -38.327 -36.967 -19.245  1.00 32.54           H  
ATOM   3079  CD  GLU A 205     -39.855 -37.863 -20.488  1.00 32.54           C  
ATOM   3080  OE1 GLU A 205     -39.323 -38.762 -21.178  1.00 32.54           O  
ATOM   3081  OE2 GLU A 205     -41.052 -37.862 -20.121  1.00 32.54           O  
ATOM   3082  N   SER A 206     -40.151 -32.129 -19.014  1.00 36.93           N  
ATOM   3083  H   SER A 206     -40.223 -32.430 -18.052  1.00 36.93           H  
ATOM   3084  CA  SER A 206     -40.744 -30.837 -19.387  1.00 36.93           C  
ATOM   3085  HA  SER A 206     -41.358 -30.988 -20.275  1.00 36.93           H  
ATOM   3086  C   SER A 206     -39.700 -29.769 -19.736  1.00 36.93           C  
ATOM   3087  CB  SER A 206     -41.663 -30.327 -18.271  1.00 36.93           C  
ATOM   3088  HB2 SER A 206     -42.385 -31.104 -18.019  1.00 36.93           H  
ATOM   3089  HB3 SER A 206     -42.206 -29.450 -18.622  1.00 36.93           H  
ATOM   3090  O   SER A 206     -39.930 -28.953 -20.628  1.00 36.93           O  
ATOM   3091  OG  SER A 206     -40.922 -29.987 -17.114  1.00 36.93           O  
ATOM   3092  HG  SER A 206     -40.691 -29.055 -17.137  1.00 36.93           H  
ATOM   3093  N   ASN A 207     -38.540 -29.772 -19.069  1.00 36.20           N  
ATOM   3094  H   ASN A 207     -38.383 -30.510 -18.397  1.00 36.20           H  
ATOM   3095  CA  ASN A 207     -37.528 -28.723 -19.230  1.00 36.20           C  
ATOM   3096  HA  ASN A 207     -38.033 -27.769 -19.381  1.00 36.20           H  
ATOM   3097  C   ASN A 207     -36.662 -28.932 -20.475  1.00 36.20           C  
ATOM   3098  CB  ASN A 207     -36.679 -28.621 -17.950  1.00 36.20           C  
ATOM   3099  HB2 ASN A 207     -35.776 -28.053 -18.172  1.00 36.20           H  
ATOM   3100  HB3 ASN A 207     -36.386 -29.617 -17.619  1.00 36.20           H  
ATOM   3101  O   ASN A 207     -36.251 -27.955 -21.098  1.00 36.20           O  
ATOM   3102  CG  ASN A 207     -37.393 -27.897 -16.822  1.00 36.20           C  
ATOM   3103  ND2 ASN A 207     -36.827 -27.897 -15.638  1.00 36.20           N  
ATOM   3104 HD21 ASN A 207     -35.939 -28.354 -15.484  1.00 36.20           H  
ATOM   3105 HD22 ASN A 207     -37.331 -27.407 -14.913  1.00 36.20           H  
ATOM   3106  OD1 ASN A 207     -38.452 -27.315 -16.975  1.00 36.20           O  
ATOM   3107  N   ILE A 208     -36.422 -30.187 -20.868  1.00 40.98           N  
ATOM   3108  H   ILE A 208     -36.790 -30.946 -20.313  1.00 40.98           H  
ATOM   3109  CA  ILE A 208     -35.681 -30.505 -22.097  1.00 40.98           C  
ATOM   3110  HA  ILE A 208     -34.766 -29.912 -22.113  1.00 40.98           H  
ATOM   3111  C   ILE A 208     -36.501 -30.075 -23.316  1.00 40.98           C  
ATOM   3112  CB  ILE A 208     -35.274 -31.996 -22.131  1.00 40.98           C  
ATOM   3113  HB  ILE A 208     -36.171 -32.607 -22.036  1.00 40.98           H  
ATOM   3114  O   ILE A 208     -35.984 -29.350 -24.160  1.00 40.98           O  
ATOM   3115  CG1 ILE A 208     -34.332 -32.299 -20.939  1.00 40.98           C  
ATOM   3116 HG12 ILE A 208     -33.425 -31.701 -21.033  1.00 40.98           H  
ATOM   3117 HG13 ILE A 208     -34.824 -32.019 -20.008  1.00 40.98           H  
ATOM   3118  CG2 ILE A 208     -34.589 -32.339 -23.468  1.00 40.98           C  
ATOM   3119 HG21 ILE A 208     -35.258 -32.146 -24.306  1.00 40.98           H  
ATOM   3120 HG22 ILE A 208     -34.334 -33.398 -23.506  1.00 40.98           H  
ATOM   3121 HG23 ILE A 208     -33.684 -31.745 -23.595  1.00 40.98           H  
ATOM   3122  CD1 ILE A 208     -33.936 -33.774 -20.800  1.00 40.98           C  
ATOM   3123 HD11 ILE A 208     -33.390 -33.912 -19.867  1.00 40.98           H  
ATOM   3124 HD12 ILE A 208     -34.830 -34.397 -20.782  1.00 40.98           H  
ATOM   3125 HD13 ILE A 208     -33.292 -34.079 -21.625  1.00 40.98           H  
ATOM   3126  N   ASN A 209     -37.799 -30.399 -23.353  1.00 41.20           N  
ATOM   3127  H   ASN A 209     -38.171 -31.009 -22.638  1.00 41.20           H  
ATOM   3128  CA  ASN A 209     -38.682 -29.974 -24.442  1.00 41.20           C  
ATOM   3129  HA  ASN A 209     -38.248 -30.298 -25.388  1.00 41.20           H  
ATOM   3130  C   ASN A 209     -38.806 -28.442 -24.535  1.00 41.20           C  
ATOM   3131  CB  ASN A 209     -40.051 -30.654 -24.264  1.00 41.20           C  
ATOM   3132  HB2 ASN A 209     -40.775 -30.182 -24.929  1.00 41.20           H  
ATOM   3133  HB3 ASN A 209     -40.394 -30.529 -23.237  1.00 41.20           H  
ATOM   3134  O   ASN A 209     -38.821 -27.897 -25.639  1.00 41.20           O  
ATOM   3135  CG  ASN A 209     -40.017 -32.131 -24.620  1.00 41.20           C  
ATOM   3136  ND2 ASN A 209     -40.874 -32.931 -24.034  1.00 41.20           N  
ATOM   3137 HD21 ASN A 209     -41.421 -32.607 -23.250  1.00 41.20           H  
ATOM   3138 HD22 ASN A 209     -40.764 -33.914 -24.237  1.00 41.20           H  
ATOM   3139  OD1 ASN A 209     -39.237 -32.587 -25.436  1.00 41.20           O  
ATOM   3140  N   ALA A 210     -38.829 -27.735 -23.398  1.00 40.67           N  
ATOM   3141  H   ALA A 210     -38.862 -28.228 -22.518  1.00 40.67           H  
ATOM   3142  CA  ALA A 210     -38.841 -26.271 -23.376  1.00 40.67           C  
ATOM   3143  HA  ALA A 210     -39.645 -25.922 -24.024  1.00 40.67           H  
ATOM   3144  C   ALA A 210     -37.529 -25.659 -23.908  1.00 40.67           C  
ATOM   3145  CB  ALA A 210     -39.144 -25.811 -21.945  1.00 40.67           C  
ATOM   3146  HB1 ALA A 210     -40.095 -26.229 -21.614  1.00 40.67           H  
ATOM   3147  HB2 ALA A 210     -38.354 -26.137 -21.269  1.00 40.67           H  
ATOM   3148  HB3 ALA A 210     -39.208 -24.723 -21.918  1.00 40.67           H  
ATOM   3149  O   ALA A 210     -37.563 -24.675 -24.650  1.00 40.67           O  
ATOM   3150  N   LEU A 211     -36.377 -26.254 -23.579  1.00 37.73           N  
ATOM   3151  H   LEU A 211     -36.411 -27.053 -22.961  1.00 37.73           H  
ATOM   3152  CA  LEU A 211     -35.064 -25.810 -24.057  1.00 37.73           C  
ATOM   3153  HA  LEU A 211     -35.007 -24.727 -23.950  1.00 37.73           H  
ATOM   3154  C   LEU A 211     -34.856 -26.100 -25.547  1.00 37.73           C  
ATOM   3155  CB  LEU A 211     -33.960 -26.456 -23.201  1.00 37.73           C  
ATOM   3156  HB2 LEU A 211     -33.034 -26.499 -23.773  1.00 37.73           H  
ATOM   3157  HB3 LEU A 211     -34.247 -27.483 -22.974  1.00 37.73           H  
ATOM   3158  O   LEU A 211     -34.351 -25.231 -26.255  1.00 37.73           O  
ATOM   3159  CG  LEU A 211     -33.694 -25.684 -21.896  1.00 37.73           C  
ATOM   3160  HG  LEU A 211     -34.639 -25.366 -21.455  1.00 37.73           H  
ATOM   3161  CD1 LEU A 211     -32.969 -26.575 -20.887  1.00 37.73           C  
ATOM   3162 HD11 LEU A 211     -32.800 -26.023 -19.963  1.00 37.73           H  
ATOM   3163 HD12 LEU A 211     -32.016 -26.907 -21.297  1.00 37.73           H  
ATOM   3164 HD13 LEU A 211     -33.588 -27.445 -20.666  1.00 37.73           H  
ATOM   3165  CD2 LEU A 211     -32.814 -24.454 -22.152  1.00 37.73           C  
ATOM   3166 HD21 LEU A 211     -32.642 -23.926 -21.214  1.00 37.73           H  
ATOM   3167 HD22 LEU A 211     -33.314 -23.776 -22.844  1.00 37.73           H  
ATOM   3168 HD23 LEU A 211     -31.858 -24.758 -22.578  1.00 37.73           H  
ATOM   3169  N   THR A 212     -35.291 -27.259 -26.051  1.00 46.86           N  
ATOM   3170  H   THR A 212     -35.630 -27.975 -25.424  1.00 46.86           H  
ATOM   3171  CA  THR A 212     -35.236 -27.570 -27.489  1.00 46.86           C  
ATOM   3172  HA  THR A 212     -34.208 -27.446 -27.831  1.00 46.86           H  
ATOM   3173  C   THR A 212     -36.098 -26.588 -28.289  1.00 46.86           C  
ATOM   3174  CB  THR A 212     -35.657 -29.023 -27.763  1.00 46.86           C  
ATOM   3175  HB  THR A 212     -36.727 -29.133 -27.588  1.00 46.86           H  
ATOM   3176  O   THR A 212     -35.622 -26.017 -29.268  1.00 46.86           O  
ATOM   3177  CG2 THR A 212     -35.315 -29.469 -29.183  1.00 46.86           C  
ATOM   3178 HG21 THR A 212     -35.591 -30.515 -29.314  1.00 46.86           H  
ATOM   3179 HG22 THR A 212     -34.251 -29.343 -29.380  1.00 46.86           H  
ATOM   3180 HG23 THR A 212     -35.876 -28.874 -29.904  1.00 46.86           H  
ATOM   3181  OG1 THR A 212     -34.963 -29.902 -26.910  1.00 46.86           O  
ATOM   3182  HG1 THR A 212     -34.075 -30.008 -27.260  1.00 46.86           H  
ATOM   3183  N   HIS A 213     -37.305 -26.263 -27.804  1.00 43.27           N  
ATOM   3184  H   HIS A 213     -37.659 -26.765 -27.002  1.00 43.27           H  
ATOM   3185  CA  HIS A 213     -38.157 -25.238 -28.419  1.00 43.27           C  
ATOM   3186  HA  HIS A 213     -38.271 -25.487 -29.474  1.00 43.27           H  
ATOM   3187  C   HIS A 213     -37.560 -23.823 -28.363  1.00 43.27           C  
ATOM   3188  CB  HIS A 213     -39.542 -25.240 -27.751  1.00 43.27           C  
ATOM   3189  HB2 HIS A 213     -39.532 -25.826 -26.832  1.00 43.27           H  
ATOM   3190  HB3 HIS A 213     -39.815 -24.224 -27.466  1.00 43.27           H  
ATOM   3191  O   HIS A 213     -37.783 -23.017 -29.270  1.00 43.27           O  
ATOM   3192  CG  HIS A 213     -40.619 -25.753 -28.664  1.00 43.27           C  
ATOM   3193  CD2 HIS A 213     -41.304 -26.932 -28.556  1.00 43.27           C  
ATOM   3194  HD2 HIS A 213     -41.166 -27.677 -27.786  1.00 43.27           H  
ATOM   3195  ND1 HIS A 213     -41.082 -25.109 -29.787  1.00 43.27           N  
ATOM   3196  HD1 HIS A 213     -40.687 -24.272 -30.190  1.00 43.27           H  
ATOM   3197  CE1 HIS A 213     -42.033 -25.878 -30.339  1.00 43.27           C  
ATOM   3198  HE1 HIS A 213     -42.558 -25.655 -31.257  1.00 43.27           H  
ATOM   3199  NE2 HIS A 213     -42.213 -26.995 -29.619  1.00 43.27           N  
ATOM   3200  N   ALA A 214     -36.819 -23.495 -27.302  1.00 43.56           N  
ATOM   3201  H   ALA A 214     -36.739 -24.154 -26.541  1.00 43.56           H  
ATOM   3202  CA  ALA A 214     -36.129 -22.213 -27.187  1.00 43.56           C  
ATOM   3203  HA  ALA A 214     -36.821 -21.417 -27.463  1.00 43.56           H  
ATOM   3204  C   ALA A 214     -34.929 -22.128 -28.144  1.00 43.56           C  
ATOM   3205  CB  ALA A 214     -35.721 -22.000 -25.725  1.00 43.56           C  
ATOM   3206  HB1 ALA A 214     -36.601 -22.049 -25.084  1.00 43.56           H  
ATOM   3207  HB2 ALA A 214     -35.256 -21.020 -25.617  1.00 43.56           H  
ATOM   3208  HB3 ALA A 214     -35.011 -22.767 -25.417  1.00 43.56           H  
ATOM   3209  O   ALA A 214     -34.698 -21.075 -28.737  1.00 43.56           O  
ATOM   3210  N   MET A 215     -34.201 -23.232 -28.338  1.00 43.85           N  
ATOM   3211  H   MET A 215     -34.441 -24.060 -27.813  1.00 43.85           H  
ATOM   3212  CA  MET A 215     -33.055 -23.302 -29.247  1.00 43.85           C  
ATOM   3213  HA  MET A 215     -32.429 -22.427 -29.077  1.00 43.85           H  
ATOM   3214  C   MET A 215     -33.464 -23.248 -30.725  1.00 43.85           C  
ATOM   3215  CB  MET A 215     -32.217 -24.551 -28.944  1.00 43.85           C  
ATOM   3216  HB2 MET A 215     -32.859 -25.429 -28.882  1.00 43.85           H  
ATOM   3217  HB3 MET A 215     -31.512 -24.701 -29.761  1.00 43.85           H  
ATOM   3218  O   MET A 215     -32.812 -22.539 -31.492  1.00 43.85           O  
ATOM   3219  CG  MET A 215     -31.430 -24.387 -27.635  1.00 43.85           C  
ATOM   3220  HG2 MET A 215     -30.858 -23.460 -27.682  1.00 43.85           H  
ATOM   3221  HG3 MET A 215     -32.133 -24.298 -26.808  1.00 43.85           H  
ATOM   3222  SD  MET A 215     -30.284 -25.742 -27.260  1.00 43.85           S  
ATOM   3223  CE  MET A 215     -29.009 -25.468 -28.522  1.00 43.85           C  
ATOM   3224  HE1 MET A 215     -28.879 -26.381 -29.103  1.00 43.85           H  
ATOM   3225  HE2 MET A 215     -29.298 -24.656 -29.189  1.00 43.85           H  
ATOM   3226  HE3 MET A 215     -28.068 -25.215 -28.034  1.00 43.85           H  
ATOM   3227  N   ASP A 216     -34.570 -23.889 -31.113  1.00 40.16           N  
ATOM   3228  H   ASP A 216     -35.008 -24.536 -30.473  1.00 40.16           H  
ATOM   3229  CA  ASP A 216     -35.076 -23.851 -32.497  1.00 40.16           C  
ATOM   3230  HA  ASP A 216     -34.270 -24.136 -33.174  1.00 40.16           H  
ATOM   3231  C   ASP A 216     -35.530 -22.446 -32.935  1.00 40.16           C  
ATOM   3232  CB  ASP A 216     -36.226 -24.862 -32.656  1.00 40.16           C  
ATOM   3233  HB2 ASP A 216     -36.914 -24.762 -31.816  1.00 40.16           H  
ATOM   3234  HB3 ASP A 216     -36.777 -24.621 -33.565  1.00 40.16           H  
ATOM   3235  O   ASP A 216     -35.514 -22.113 -34.123  1.00 40.16           O  
ATOM   3236  CG  ASP A 216     -35.760 -26.320 -32.778  1.00 40.16           C  
ATOM   3237  OD1 ASP A 216     -34.564 -26.542 -33.079  1.00 40.16           O  
ATOM   3238  OD2 ASP A 216     -36.632 -27.204 -32.630  1.00 40.16           O  
ATOM   3239  N   ASN A 217     -35.879 -21.580 -31.978  1.00 41.96           N  
ATOM   3240  H   ASN A 217     -35.856 -21.910 -31.024  1.00 41.96           H  
ATOM   3241  CA  ASN A 217     -36.320 -20.210 -32.245  1.00 41.96           C  
ATOM   3242  HA  ASN A 217     -36.763 -20.183 -33.240  1.00 41.96           H  
ATOM   3243  C   ASN A 217     -35.179 -19.176 -32.296  1.00 41.96           C  
ATOM   3244  CB  ASN A 217     -37.421 -19.855 -31.237  1.00 41.96           C  
ATOM   3245  HB2 ASN A 217     -37.110 -20.144 -30.233  1.00 41.96           H  
ATOM   3246  HB3 ASN A 217     -37.588 -18.778 -31.244  1.00 41.96           H  
ATOM   3247  O   ASN A 217     -35.419 -18.005 -32.609  1.00 41.96           O  
ATOM   3248  CG  ASN A 217     -38.745 -20.511 -31.589  1.00 41.96           C  
ATOM   3249  ND2 ASN A 217     -39.476 -20.996 -30.618  1.00 41.96           N  
ATOM   3250 HD21 ASN A 217     -39.016 -21.226 -29.749  1.00 41.96           H  
ATOM   3251 HD22 ASN A 217     -40.333 -21.446 -30.906  1.00 41.96           H  
ATOM   3252  OD1 ASN A 217     -39.168 -20.564 -32.731  1.00 41.96           O  
ATOM   3253  N   LEU A 218     -33.927 -19.574 -32.048  1.00 33.88           N  
ATOM   3254  H   LEU A 218     -33.767 -20.549 -31.837  1.00 33.88           H  
ATOM   3255  CA  LEU A 218     -32.772 -18.675 -32.115  1.00 33.88           C  
ATOM   3256  HA  LEU A 218     -33.096 -17.675 -31.827  1.00 33.88           H  
ATOM   3257  C   LEU A 218     -32.254 -18.547 -33.557  1.00 33.88           C  
ATOM   3258  CB  LEU A 218     -31.699 -19.123 -31.104  1.00 33.88           C  
ATOM   3259  HB2 LEU A 218     -31.503 -20.184 -31.258  1.00 33.88           H  
ATOM   3260  HB3 LEU A 218     -30.773 -18.584 -31.306  1.00 33.88           H  
ATOM   3261  O   LEU A 218     -31.222 -19.102 -33.934  1.00 33.88           O  
ATOM   3262  CG  LEU A 218     -32.088 -18.884 -29.631  1.00 33.88           C  
ATOM   3263  HG  LEU A 218     -33.080 -19.294 -29.443  1.00 33.88           H  
ATOM   3264  CD1 LEU A 218     -31.086 -19.581 -28.711  1.00 33.88           C  
ATOM   3265 HD11 LEU A 218     -31.405 -19.472 -27.674  1.00 33.88           H  
ATOM   3266 HD12 LEU A 218     -31.051 -20.644 -28.949  1.00 33.88           H  
ATOM   3267 HD13 LEU A 218     -30.092 -19.152 -28.837  1.00 33.88           H  
ATOM   3268  CD2 LEU A 218     -32.097 -17.395 -29.264  1.00 33.88           C  
ATOM   3269 HD21 LEU A 218     -32.880 -16.878 -29.819  1.00 33.88           H  
ATOM   3270 HD22 LEU A 218     -32.314 -17.289 -28.201  1.00 33.88           H  
ATOM   3271 HD23 LEU A 218     -31.128 -16.946 -29.482  1.00 33.88           H  
ATOM   3272  N   GLN A 219     -32.945 -17.757 -34.387  1.00 31.20           N  
ATOM   3273  H   GLN A 219     -33.817 -17.372 -34.054  1.00 31.20           H  
ATOM   3274  CA  GLN A 219     -32.376 -17.314 -35.664  1.00 31.20           C  
ATOM   3275  HA  GLN A 219     -31.907 -18.184 -36.124  1.00 31.20           H  
ATOM   3276  C   GLN A 219     -31.264 -16.275 -35.447  1.00 31.20           C  
ATOM   3277  CB  GLN A 219     -33.443 -16.815 -36.646  1.00 31.20           C  
ATOM   3278  HB2 GLN A 219     -34.149 -16.158 -36.136  1.00 31.20           H  
ATOM   3279  HB3 GLN A 219     -32.943 -16.244 -37.429  1.00 31.20           H  
ATOM   3280  O   GLN A 219     -31.441 -15.242 -34.803  1.00 31.20           O  
ATOM   3281  CG  GLN A 219     -34.185 -17.988 -37.307  1.00 31.20           C  
ATOM   3282  HG2 GLN A 219     -33.460 -18.711 -37.680  1.00 31.20           H  
ATOM   3283  HG3 GLN A 219     -34.803 -18.486 -36.560  1.00 31.20           H  
ATOM   3284  CD  GLN A 219     -35.069 -17.566 -38.479  1.00 31.20           C  
ATOM   3285  NE2 GLN A 219     -35.704 -18.509 -39.139  1.00 31.20           N  
ATOM   3286 HE21 GLN A 219     -35.700 -19.453 -38.780  1.00 31.20           H  
ATOM   3287 HE22 GLN A 219     -36.361 -18.200 -39.841  1.00 31.20           H  
ATOM   3288  OE1 GLN A 219     -35.182 -16.410 -38.855  1.00 31.20           O  
ATOM   3289  N   SER A 220     -30.098 -16.568 -36.029  1.00 28.37           N  
ATOM   3290  H   SER A 220     -30.049 -17.466 -36.488  1.00 28.37           H  
ATOM   3291  CA  SER A 220     -28.845 -15.829 -35.853  1.00 28.37           C  
ATOM   3292  HA  SER A 220     -28.600 -15.910 -34.794  1.00 28.37           H  
ATOM   3293  C   SER A 220     -28.938 -14.347 -36.295  1.00 28.37           C  
ATOM   3294  CB  SER A 220     -27.743 -16.557 -36.627  1.00 28.37           C  
ATOM   3295  HB2 SER A 220     -27.835 -17.632 -36.470  1.00 28.37           H  
ATOM   3296  HB3 SER A 220     -27.847 -16.350 -37.692  1.00 28.37           H  
ATOM   3297  O   SER A 220     -29.373 -14.077 -37.421  1.00 28.37           O  
ATOM   3298  OG  SER A 220     -26.465 -16.149 -36.186  1.00 28.37           O  
ATOM   3299  HG  SER A 220     -26.209 -16.710 -35.450  1.00 28.37           H  
ATOM   3300  N   PRO A 221     -28.471 -13.359 -35.495  1.00 34.74           N  
ATOM   3301  CA  PRO A 221     -28.674 -11.922 -35.757  1.00 34.74           C  
ATOM   3302  HA  PRO A 221     -29.719 -11.785 -36.034  1.00 34.74           H  
ATOM   3303  C   PRO A 221     -27.806 -11.313 -36.874  1.00 34.74           C  
ATOM   3304  CB  PRO A 221     -28.428 -11.198 -34.425  1.00 34.74           C  
ATOM   3305  HB2 PRO A 221     -27.447 -10.722 -34.427  1.00 34.74           H  
ATOM   3306  HB3 PRO A 221     -29.203 -10.458 -34.222  1.00 34.74           H  
ATOM   3307  O   PRO A 221     -27.780 -10.092 -37.054  1.00 34.74           O  
ATOM   3308  CG  PRO A 221     -28.429 -12.302 -33.376  1.00 34.74           C  
ATOM   3309  HG2 PRO A 221     -27.779 -12.066 -32.533  1.00 34.74           H  
ATOM   3310  HG3 PRO A 221     -29.448 -12.484 -33.035  1.00 34.74           H  
ATOM   3311  CD  PRO A 221     -27.932 -13.514 -34.149  1.00 34.74           C  
ATOM   3312  HD2 PRO A 221     -28.287 -14.403 -33.629  1.00 34.74           H  
ATOM   3313  HD3 PRO A 221     -26.843 -13.512 -34.189  1.00 34.74           H  
ATOM   3314  N   SER A 222     -27.094 -12.118 -37.663  1.00 30.72           N  
ATOM   3315  H   SER A 222     -27.196 -13.117 -37.551  1.00 30.72           H  
ATOM   3316  CA  SER A 222     -26.146 -11.628 -38.675  1.00 30.72           C  
ATOM   3317  HA  SER A 222     -25.572 -10.823 -38.216  1.00 30.72           H  
ATOM   3318  C   SER A 222     -26.797 -11.006 -39.924  1.00 30.72           C  
ATOM   3319  CB  SER A 222     -25.137 -12.728 -39.021  1.00 30.72           C  
ATOM   3320  HB2 SER A 222     -24.468 -12.390 -39.813  1.00 30.72           H  
ATOM   3321  HB3 SER A 222     -24.542 -12.948 -38.135  1.00 30.72           H  
ATOM   3322  O   SER A 222     -26.085 -10.512 -40.800  1.00 30.72           O  
ATOM   3323  OG  SER A 222     -25.806 -13.906 -39.425  1.00 30.72           O  
ATOM   3324  HG  SER A 222     -25.354 -14.662 -39.044  1.00 30.72           H  
ATOM   3325  N   LYS A 223     -28.136 -10.935 -40.017  1.00 30.22           N  
ATOM   3326  H   LYS A 223     -28.672 -11.367 -39.277  1.00 30.22           H  
ATOM   3327  CA  LYS A 223     -28.836 -10.374 -41.192  1.00 30.22           C  
ATOM   3328  HA  LYS A 223     -28.091 -10.231 -41.975  1.00 30.22           H  
ATOM   3329  C   LYS A 223     -29.405  -8.954 -41.067  1.00 30.22           C  
ATOM   3330  CB  LYS A 223     -29.836 -11.394 -41.768  1.00 30.22           C  
ATOM   3331  HB2 LYS A 223     -30.523 -10.886 -42.445  1.00 30.22           H  
ATOM   3332  HB3 LYS A 223     -30.419 -11.845 -40.965  1.00 30.22           H  
ATOM   3333  O   LYS A 223     -29.866  -8.442 -42.082  1.00 30.22           O  
ATOM   3334  CG  LYS A 223     -29.090 -12.480 -42.566  1.00 30.22           C  
ATOM   3335  HG2 LYS A 223     -28.492 -13.083 -41.883  1.00 30.22           H  
ATOM   3336  HG3 LYS A 223     -28.425 -12.005 -43.288  1.00 30.22           H  
ATOM   3337  CD  LYS A 223     -30.062 -13.388 -43.331  1.00 30.22           C  
ATOM   3338  HD2 LYS A 223     -30.714 -13.885 -42.613  1.00 30.22           H  
ATOM   3339  HD3 LYS A 223     -30.669 -12.784 -44.005  1.00 30.22           H  
ATOM   3340  CE  LYS A 223     -29.280 -14.436 -44.136  1.00 30.22           C  
ATOM   3341  HE2 LYS A 223     -28.627 -14.973 -43.448  1.00 30.22           H  
ATOM   3342  HE3 LYS A 223     -28.651 -13.926 -44.865  1.00 30.22           H  
ATOM   3343  NZ  LYS A 223     -30.190 -15.395 -44.814  1.00 30.22           N  
ATOM   3344  HZ1 LYS A 223     -30.805 -14.926 -45.463  1.00 30.22           H  
ATOM   3345  HZ2 LYS A 223     -30.761 -15.873 -44.131  1.00 30.22           H  
ATOM   3346  HZ3 LYS A 223     -29.663 -16.101 -45.310  1.00 30.22           H  
ATOM   3347  N   ASN A 224     -29.288  -8.251 -39.931  1.00 30.08           N  
ATOM   3348  H   ASN A 224     -28.894  -8.712 -39.123  1.00 30.08           H  
ATOM   3349  CA  ASN A 224     -29.938  -6.930 -39.768  1.00 30.08           C  
ATOM   3350  HA  ASN A 224     -30.355  -6.655 -40.737  1.00 30.08           H  
ATOM   3351  C   ASN A 224     -29.039  -5.697 -39.546  1.00 30.08           C  
ATOM   3352  CB  ASN A 224     -31.145  -7.051 -38.810  1.00 30.08           C  
ATOM   3353  HB2 ASN A 224     -31.007  -7.897 -38.136  1.00 30.08           H  
ATOM   3354  HB3 ASN A 224     -31.235  -6.161 -38.188  1.00 30.08           H  
ATOM   3355  O   ASN A 224     -29.520  -4.662 -39.092  1.00 30.08           O  
ATOM   3356  CG  ASN A 224     -32.476  -7.215 -39.537  1.00 30.08           C  
ATOM   3357  ND2 ASN A 224     -33.543  -7.425 -38.808  1.00 30.08           N  
ATOM   3358 HD21 ASN A 224     -33.486  -7.513 -37.803  1.00 30.08           H  
ATOM   3359 HD22 ASN A 224     -34.413  -7.561 -39.303  1.00 30.08           H  
ATOM   3360  OD1 ASN A 224     -32.588  -7.142 -40.749  1.00 30.08           O  
ATOM   3361  N   LYS A 225     -27.763  -5.718 -39.957  1.00 28.23           N  
ATOM   3362  H   LYS A 225     -27.379  -6.600 -40.265  1.00 28.23           H  
ATOM   3363  CA  LYS A 225     -26.926  -4.495 -40.003  1.00 28.23           C  
ATOM   3364  HA  LYS A 225     -27.589  -3.630 -39.975  1.00 28.23           H  
ATOM   3365  C   LYS A 225     -26.186  -4.307 -41.335  1.00 28.23           C  
ATOM   3366  CB  LYS A 225     -26.038  -4.373 -38.743  1.00 28.23           C  
ATOM   3367  HB2 LYS A 225     -25.587  -5.339 -38.515  1.00 28.23           H  
ATOM   3368  HB3 LYS A 225     -25.234  -3.663 -38.936  1.00 28.23           H  
ATOM   3369  O   LYS A 225     -24.993  -4.042 -41.381  1.00 28.23           O  
ATOM   3370  CG  LYS A 225     -26.815  -3.848 -37.518  1.00 28.23           C  
ATOM   3371  HG2 LYS A 225     -27.594  -4.561 -37.249  1.00 28.23           H  
ATOM   3372  HG3 LYS A 225     -27.279  -2.894 -37.769  1.00 28.23           H  
ATOM   3373  CD  LYS A 225     -25.892  -3.649 -36.302  1.00 28.23           C  
ATOM   3374  HD2 LYS A 225     -25.084  -2.967 -36.568  1.00 28.23           H  
ATOM   3375  HD3 LYS A 225     -25.465  -4.613 -36.029  1.00 28.23           H  
ATOM   3376  CE  LYS A 225     -26.671  -3.077 -35.105  1.00 28.23           C  
ATOM   3377  HE2 LYS A 225     -27.539  -3.711 -34.924  1.00 28.23           H  
ATOM   3378  HE3 LYS A 225     -27.038  -2.084 -35.367  1.00 28.23           H  
ATOM   3379  NZ  LYS A 225     -25.841  -3.006 -33.870  1.00 28.23           N  
ATOM   3380  HZ1 LYS A 225     -26.376  -2.630 -33.100  1.00 28.23           H  
ATOM   3381  HZ2 LYS A 225     -25.528  -3.924 -33.590  1.00 28.23           H  
ATOM   3382  HZ3 LYS A 225     -25.029  -2.418 -33.997  1.00 28.23           H  
ATOM   3383  N   LYS A 226     -26.916  -4.384 -42.453  1.00 24.96           N  
ATOM   3384  H   LYS A 226     -27.871  -4.695 -42.351  1.00 24.96           H  
ATOM   3385  CA  LYS A 226     -26.510  -3.777 -43.737  1.00 24.96           C  
ATOM   3386  HA  LYS A 226     -25.588  -3.211 -43.596  1.00 24.96           H  
ATOM   3387  C   LYS A 226     -27.562  -2.765 -44.180  1.00 24.96           C  
ATOM   3388  CB  LYS A 226     -26.237  -4.832 -44.831  1.00 24.96           C  
ATOM   3389  HB2 LYS A 226     -27.007  -5.603 -44.799  1.00 24.96           H  
ATOM   3390  HB3 LYS A 226     -26.292  -4.342 -45.803  1.00 24.96           H  
ATOM   3391  O   LYS A 226     -28.348  -3.046 -45.076  1.00 24.96           O  
ATOM   3392  CG  LYS A 226     -24.846  -5.477 -44.738  1.00 24.96           C  
ATOM   3393  HG2 LYS A 226     -24.788  -6.083 -43.833  1.00 24.96           H  
ATOM   3394  HG3 LYS A 226     -24.088  -4.695 -44.690  1.00 24.96           H  
ATOM   3395  CD  LYS A 226     -24.583  -6.358 -45.972  1.00 24.96           C  
ATOM   3396  HD2 LYS A 226     -25.342  -7.139 -46.016  1.00 24.96           H  
ATOM   3397  HD3 LYS A 226     -24.646  -5.747 -46.873  1.00 24.96           H  
ATOM   3398  CE  LYS A 226     -23.191  -7.001 -45.890  1.00 24.96           C  
ATOM   3399  HE2 LYS A 226     -23.125  -7.558 -44.955  1.00 24.96           H  
ATOM   3400  HE3 LYS A 226     -22.441  -6.211 -45.851  1.00 24.96           H  
ATOM   3401  NZ  LYS A 226     -22.919  -7.910 -47.036  1.00 24.96           N  
ATOM   3402  HZ1 LYS A 226     -22.002  -8.324 -46.940  1.00 24.96           H  
ATOM   3403  HZ2 LYS A 226     -22.944  -7.411 -47.914  1.00 24.96           H  
ATOM   3404  HZ3 LYS A 226     -23.589  -8.665 -47.064  1.00 24.96           H  
ATOM   3405  N   LYS A 227     -27.598  -1.598 -43.532  1.00 25.14           N  
ATOM   3406  H   LYS A 227     -27.046  -1.532 -42.690  1.00 25.14           H  
ATOM   3407  CA  LYS A 227     -28.142  -0.339 -44.077  1.00 25.14           C  
ATOM   3408  HA  LYS A 227     -27.601  -0.101 -44.993  1.00 25.14           H  
ATOM   3409  C   LYS A 227     -27.892   0.783 -43.070  1.00 25.14           C  
ATOM   3410  CB  LYS A 227     -29.653  -0.457 -44.404  1.00 25.14           C  
ATOM   3411  HB2 LYS A 227     -30.181   0.429 -44.053  1.00 25.14           H  
ATOM   3412  HB3 LYS A 227     -30.073  -1.310 -43.870  1.00 25.14           H  
ATOM   3413  O   LYS A 227     -28.255   0.645 -41.911  1.00 25.14           O  
ATOM   3414  CG  LYS A 227     -29.916  -0.596 -45.921  1.00 25.14           C  
ATOM   3415  HG2 LYS A 227     -29.171  -1.237 -46.391  1.00 25.14           H  
ATOM   3416  HG3 LYS A 227     -29.824   0.388 -46.382  1.00 25.14           H  
ATOM   3417  CD  LYS A 227     -31.315  -1.160 -46.221  1.00 25.14           C  
ATOM   3418  HD2 LYS A 227     -31.461  -2.069 -45.638  1.00 25.14           H  
ATOM   3419  HD3 LYS A 227     -32.065  -0.426 -45.926  1.00 25.14           H  
ATOM   3420  CE  LYS A 227     -31.461  -1.500 -47.712  1.00 25.14           C  
ATOM   3421  HE2 LYS A 227     -30.730  -2.270 -47.958  1.00 25.14           H  
ATOM   3422  HE3 LYS A 227     -31.223  -0.614 -48.301  1.00 25.14           H  
ATOM   3423  NZ  LYS A 227     -32.831  -1.977 -48.042  1.00 25.14           N  
ATOM   3424  HZ1 LYS A 227     -33.523  -1.267 -47.849  1.00 25.14           H  
ATOM   3425  HZ2 LYS A 227     -32.899  -2.228 -49.018  1.00 25.14           H  
ATOM   3426  HZ3 LYS A 227     -33.062  -2.796 -47.498  1.00 25.14           H  
ATOM   3427  N   LYS A 228     -27.355   1.900 -43.574  1.00 25.03           N  
ATOM   3428  H   LYS A 228     -27.126   1.847 -44.556  1.00 25.03           H  
ATOM   3429  CA  LYS A 228     -27.046   3.181 -42.903  1.00 25.03           C  
ATOM   3430  HA  LYS A 228     -27.094   3.947 -43.676  1.00 25.03           H  
ATOM   3431  C   LYS A 228     -25.629   3.311 -42.329  1.00 25.03           C  
ATOM   3432  CB  LYS A 228     -28.115   3.602 -41.868  1.00 25.03           C  
ATOM   3433  HB2 LYS A 228     -28.096   2.924 -41.014  1.00 25.03           H  
ATOM   3434  HB3 LYS A 228     -27.840   4.586 -41.487  1.00 25.03           H  
ATOM   3435  O   LYS A 228     -25.441   3.294 -41.126  1.00 25.03           O  
ATOM   3436  CG  LYS A 228     -29.546   3.697 -42.421  1.00 25.03           C  
ATOM   3437  HG2 LYS A 228     -29.575   4.449 -43.209  1.00 25.03           H  
ATOM   3438  HG3 LYS A 228     -29.862   2.739 -42.833  1.00 25.03           H  
ATOM   3439  CD  LYS A 228     -30.514   4.096 -41.297  1.00 25.03           C  
ATOM   3440  HD2 LYS A 228     -30.177   5.030 -40.848  1.00 25.03           H  
ATOM   3441  HD3 LYS A 228     -30.504   3.318 -40.533  1.00 25.03           H  
ATOM   3442  CE  LYS A 228     -31.943   4.272 -41.830  1.00 25.03           C  
ATOM   3443  HE2 LYS A 228     -31.934   5.043 -42.601  1.00 25.03           H  
ATOM   3444  HE3 LYS A 228     -32.261   3.336 -42.289  1.00 25.03           H  
ATOM   3445  NZ  LYS A 228     -32.888   4.651 -40.746  1.00 25.03           N  
ATOM   3446  HZ1 LYS A 228     -32.609   5.512 -40.297  1.00 25.03           H  
ATOM   3447  HZ2 LYS A 228     -33.826   4.777 -41.101  1.00 25.03           H  
ATOM   3448  HZ3 LYS A 228     -32.926   3.936 -40.034  1.00 25.03           H  
ATOM   3449  N   LEU A 229     -24.666   3.606 -43.206  1.00 28.59           N  
ATOM   3450  H   LEU A 229     -24.815   3.342 -44.170  1.00 28.59           H  
ATOM   3451  CA  LEU A 229     -23.788   4.766 -42.999  1.00 28.59           C  
ATOM   3452  HA  LEU A 229     -24.426   5.580 -42.653  1.00 28.59           H  
ATOM   3453  C   LEU A 229     -23.198   5.232 -44.345  1.00 28.59           C  
ATOM   3454  CB  LEU A 229     -22.723   4.524 -41.895  1.00 28.59           C  
ATOM   3455  HB2 LEU A 229     -22.943   3.621 -41.327  1.00 28.59           H  
ATOM   3456  HB3 LEU A 229     -21.744   4.362 -42.346  1.00 28.59           H  
ATOM   3457  O   LEU A 229     -22.042   4.999 -44.669  1.00 28.59           O  
ATOM   3458  CG  LEU A 229     -22.642   5.717 -40.917  1.00 28.59           C  
ATOM   3459  HG  LEU A 229     -22.718   6.647 -41.480  1.00 28.59           H  
ATOM   3460  CD1 LEU A 229     -23.761   5.681 -39.871  1.00 28.59           C  
ATOM   3461 HD11 LEU A 229     -23.653   6.515 -39.177  1.00 28.59           H  
ATOM   3462 HD12 LEU A 229     -23.711   4.749 -39.307  1.00 28.59           H  
ATOM   3463 HD13 LEU A 229     -24.737   5.746 -40.352  1.00 28.59           H  
ATOM   3464  CD2 LEU A 229     -21.309   5.735 -40.176  1.00 28.59           C  
ATOM   3465 HD21 LEU A 229     -21.194   4.819 -39.598  1.00 28.59           H  
ATOM   3466 HD22 LEU A 229     -20.488   5.808 -40.889  1.00 28.59           H  
ATOM   3467 HD23 LEU A 229     -21.264   6.588 -39.499  1.00 28.59           H  
ATOM   3468  N   ASN A 230     -24.028   5.893 -45.157  1.00 22.96           N  
ATOM   3469  H   ASN A 230     -24.974   6.052 -44.841  1.00 22.96           H  
ATOM   3470  CA  ASN A 230     -23.545   6.760 -46.232  1.00 22.96           C  
ATOM   3471  HA  ASN A 230     -22.627   6.360 -46.664  1.00 22.96           H  
ATOM   3472  C   ASN A 230     -23.228   8.122 -45.605  1.00 22.96           C  
ATOM   3473  CB  ASN A 230     -24.615   6.899 -47.341  1.00 22.96           C  
ATOM   3474  HB2 ASN A 230     -24.471   7.854 -47.847  1.00 22.96           H  
ATOM   3475  HB3 ASN A 230     -25.612   6.911 -46.901  1.00 22.96           H  
ATOM   3476  O   ASN A 230     -24.146   8.883 -45.300  1.00 22.96           O  
ATOM   3477  CG  ASN A 230     -24.548   5.837 -48.423  1.00 22.96           C  
ATOM   3478  ND2 ASN A 230     -25.541   5.766 -49.278  1.00 22.96           N  
ATOM   3479 HD21 ASN A 230     -26.296   6.436 -49.261  1.00 22.96           H  
ATOM   3480 HD22 ASN A 230     -25.424   5.095 -50.023  1.00 22.96           H  
ATOM   3481  OD1 ASN A 230     -23.611   5.075 -48.537  1.00 22.96           O  
ATOM   3482  N   ARG A 231     -21.948   8.447 -45.415  1.00 26.51           N  
ATOM   3483  H   ARG A 231     -21.242   7.747 -45.591  1.00 26.51           H  
ATOM   3484  CA  ARG A 231     -21.508   9.837 -45.242  1.00 26.51           C  
ATOM   3485  HA  ARG A 231     -22.333  10.497 -45.513  1.00 26.51           H  
ATOM   3486  C   ARG A 231     -20.395  10.127 -46.238  1.00 26.51           C  
ATOM   3487  CB  ARG A 231     -21.140  10.163 -43.783  1.00 26.51           C  
ATOM   3488  HB2 ARG A 231     -20.602   9.328 -43.334  1.00 26.51           H  
ATOM   3489  HB3 ARG A 231     -20.486  11.035 -43.779  1.00 26.51           H  
ATOM   3490  O   ARG A 231     -19.317   9.548 -46.190  1.00 26.51           O  
ATOM   3491  CG  ARG A 231     -22.397  10.501 -42.956  1.00 26.51           C  
ATOM   3492  HG2 ARG A 231     -23.023   9.613 -42.869  1.00 26.51           H  
ATOM   3493  HG3 ARG A 231     -22.961  11.280 -43.470  1.00 26.51           H  
ATOM   3494  CD  ARG A 231     -22.037  11.004 -41.551  1.00 26.51           C  
ATOM   3495  HD2 ARG A 231     -21.549  10.195 -41.008  1.00 26.51           H  
ATOM   3496  HD3 ARG A 231     -21.336  11.834 -41.645  1.00 26.51           H  
ATOM   3497  NE  ARG A 231     -23.230  11.459 -40.805  1.00 26.51           N  
ATOM   3498  HE  ARG A 231     -24.117  11.406 -41.286  1.00 26.51           H  
ATOM   3499  NH1 ARG A 231     -22.172  12.019 -38.839  1.00 26.51           N  
ATOM   3500 HH11 ARG A 231     -22.222  12.325 -37.878  1.00 26.51           H  
ATOM   3501 HH12 ARG A 231     -21.292  11.688 -39.207  1.00 26.51           H  
ATOM   3502  NH2 ARG A 231     -24.372  12.298 -39.012  1.00 26.51           N  
ATOM   3503 HH21 ARG A 231     -25.249  12.235 -39.511  1.00 26.51           H  
ATOM   3504 HH22 ARG A 231     -24.379  12.624 -38.057  1.00 26.51           H  
ATOM   3505  CZ  ARG A 231     -23.252  11.922 -39.564  1.00 26.51           C  
ATOM   3506  N   SER A 232     -20.734  11.002 -47.176  1.00 25.37           N  
ATOM   3507  H   SER A 232     -21.650  11.422 -47.110  1.00 25.37           H  
ATOM   3508  CA  SER A 232     -19.898  11.531 -48.247  1.00 25.37           C  
ATOM   3509  HA  SER A 232     -19.569  10.685 -48.850  1.00 25.37           H  
ATOM   3510  C   SER A 232     -18.687  12.315 -47.713  1.00 25.37           C  
ATOM   3511  CB  SER A 232     -20.768  12.457 -49.105  1.00 25.37           C  
ATOM   3512  HB2 SER A 232     -20.144  13.040 -49.782  1.00 25.37           H  
ATOM   3513  HB3 SER A 232     -21.457  11.853 -49.696  1.00 25.37           H  
ATOM   3514  O   SER A 232     -18.814  12.985 -46.683  1.00 25.37           O  
ATOM   3515  OG  SER A 232     -21.520  13.318 -48.264  1.00 25.37           O  
ATOM   3516  HG  SER A 232     -20.907  13.839 -47.741  1.00 25.37           H  
ATOM   3517  N   PRO A 233     -17.541  12.310 -48.420  1.00 28.89           N  
ATOM   3518  CA  PRO A 233     -16.303  12.923 -47.951  1.00 28.89           C  
ATOM   3519  HA  PRO A 233     -16.166  12.682 -46.897  1.00 28.89           H  
ATOM   3520  C   PRO A 233     -16.337  14.442 -48.130  1.00 28.89           C  
ATOM   3521  CB  PRO A 233     -15.163  12.282 -48.756  1.00 28.89           C  
ATOM   3522  HB2 PRO A 233     -14.474  11.755 -48.096  1.00 28.89           H  
ATOM   3523  HB3 PRO A 233     -14.620  13.036 -49.326  1.00 28.89           H  
ATOM   3524  O   PRO A 233     -16.617  14.961 -49.211  1.00 28.89           O  
ATOM   3525  CG  PRO A 233     -15.839  11.299 -49.713  1.00 28.89           C  
ATOM   3526  HG2 PRO A 233     -15.408  11.352 -50.712  1.00 28.89           H  
ATOM   3527  HG3 PRO A 233     -15.749  10.288 -49.316  1.00 28.89           H  
ATOM   3528  CD  PRO A 233     -17.305  11.707 -49.721  1.00 28.89           C  
ATOM   3529  HD2 PRO A 233     -17.912  10.822 -49.914  1.00 28.89           H  
ATOM   3530  HD3 PRO A 233     -17.475  12.453 -50.497  1.00 28.89           H  
ATOM   3531  N   ARG A 234     -16.018  15.167 -47.057  1.00 24.78           N  
ATOM   3532  H   ARG A 234     -15.778  14.664 -46.215  1.00 24.78           H  
ATOM   3533  CA  ARG A 234     -15.900  16.627 -47.048  1.00 24.78           C  
ATOM   3534  HA  ARG A 234     -16.743  17.031 -47.609  1.00 24.78           H  
ATOM   3535  C   ARG A 234     -14.603  17.026 -47.765  1.00 24.78           C  
ATOM   3536  CB  ARG A 234     -15.984  17.110 -45.584  1.00 24.78           C  
ATOM   3537  HB2 ARG A 234     -16.528  16.365 -45.003  1.00 24.78           H  
ATOM   3538  HB3 ARG A 234     -14.983  17.182 -45.159  1.00 24.78           H  
ATOM   3539  O   ARG A 234     -13.508  16.780 -47.273  1.00 24.78           O  
ATOM   3540  CG  ARG A 234     -16.722  18.445 -45.401  1.00 24.78           C  
ATOM   3541  HG2 ARG A 234     -16.183  19.239 -45.918  1.00 24.78           H  
ATOM   3542  HG3 ARG A 234     -17.726  18.358 -45.815  1.00 24.78           H  
ATOM   3543  CD  ARG A 234     -16.816  18.768 -43.900  1.00 24.78           C  
ATOM   3544  HD2 ARG A 234     -15.809  18.937 -43.519  1.00 24.78           H  
ATOM   3545  HD3 ARG A 234     -17.239  17.906 -43.385  1.00 24.78           H  
ATOM   3546  NE  ARG A 234     -17.659  19.949 -43.619  1.00 24.78           N  
ATOM   3547  HE  ARG A 234     -18.118  20.386 -44.405  1.00 24.78           H  
ATOM   3548  NH1 ARG A 234     -17.374  19.968 -41.334  1.00 24.78           N  
ATOM   3549 HH11 ARG A 234     -16.754  19.173 -41.394  1.00 24.78           H  
ATOM   3550 HH12 ARG A 234     -17.575  20.367 -40.428  1.00 24.78           H  
ATOM   3551  NH2 ARG A 234     -18.693  21.488 -42.284  1.00 24.78           N  
ATOM   3552 HH21 ARG A 234     -18.883  21.855 -41.363  1.00 24.78           H  
ATOM   3553 HH22 ARG A 234     -19.162  21.893 -43.081  1.00 24.78           H  
ATOM   3554  CZ  ARG A 234     -17.902  20.460 -42.420  1.00 24.78           C  
ATOM   3555  N   THR A 235     -14.737  17.645 -48.933  1.00 23.69           N  
ATOM   3556  H   THR A 235     -15.664  17.703 -49.330  1.00 23.69           H  
ATOM   3557  CA  THR A 235     -13.659  18.266 -49.717  1.00 23.69           C  
ATOM   3558  HA  THR A 235     -12.901  17.517 -49.950  1.00 23.69           H  
ATOM   3559  C   THR A 235     -13.000  19.416 -48.953  1.00 23.69           C  
ATOM   3560  CB  THR A 235     -14.229  18.830 -51.033  1.00 23.69           C  
ATOM   3561  HB  THR A 235     -13.570  19.613 -51.406  1.00 23.69           H  
ATOM   3562  O   THR A 235     -13.648  20.430 -48.681  1.00 23.69           O  
ATOM   3563  CG2 THR A 235     -14.358  17.769 -52.120  1.00 23.69           C  
ATOM   3564 HG21 THR A 235     -13.376  17.362 -52.360  1.00 23.69           H  
ATOM   3565 HG22 THR A 235     -15.009  16.964 -51.780  1.00 23.69           H  
ATOM   3566 HG23 THR A 235     -14.785  18.217 -53.017  1.00 23.69           H  
ATOM   3567  OG1 THR A 235     -15.513  19.373 -50.803  1.00 23.69           O  
ATOM   3568  HG1 THR A 235     -15.403  20.045 -50.127  1.00 23.69           H  
ATOM   3569  N   VAL A 236     -11.704  19.294 -48.658  1.00 29.10           N  
ATOM   3570  H   VAL A 236     -11.242  18.420 -48.866  1.00 29.10           H  
ATOM   3571  CA  VAL A 236     -10.865  20.397 -48.168  1.00 29.10           C  
ATOM   3572  HA  VAL A 236     -11.502  21.123 -47.663  1.00 29.10           H  
ATOM   3573  C   VAL A 236     -10.220  21.086 -49.372  1.00 29.10           C  
ATOM   3574  CB  VAL A 236      -9.834  19.915 -47.128  1.00 29.10           C  
ATOM   3575  HB  VAL A 236      -9.213  19.134 -47.568  1.00 29.10           H  
ATOM   3576  O   VAL A 236      -9.537  20.466 -50.181  1.00 29.10           O  
ATOM   3577  CG1 VAL A 236      -8.929  21.059 -46.651  1.00 29.10           C  
ATOM   3578 HG11 VAL A 236      -9.525  21.865 -46.222  1.00 29.10           H  
ATOM   3579 HG12 VAL A 236      -8.241  20.686 -45.893  1.00 29.10           H  
ATOM   3580 HG13 VAL A 236      -8.333  21.443 -47.479  1.00 29.10           H  
ATOM   3581  CG2 VAL A 236     -10.554  19.347 -45.896  1.00 29.10           C  
ATOM   3582 HG21 VAL A 236     -11.197  20.103 -45.446  1.00 29.10           H  
ATOM   3583 HG22 VAL A 236      -9.819  19.020 -45.160  1.00 29.10           H  
ATOM   3584 HG23 VAL A 236     -11.156  18.481 -46.174  1.00 29.10           H  
ATOM   3585  N   LYS A 237     -10.496  22.385 -49.517  1.00 22.43           N  
ATOM   3586  H   LYS A 237     -11.046  22.816 -48.788  1.00 22.43           H  
ATOM   3587  CA  LYS A 237     -10.017  23.236 -50.612  1.00 22.43           C  
ATOM   3588  HA  LYS A 237     -10.211  22.732 -51.559  1.00 22.43           H  
ATOM   3589  C   LYS A 237      -8.504  23.459 -50.501  1.00 22.43           C  
ATOM   3590  CB  LYS A 237     -10.771  24.580 -50.587  1.00 22.43           C  
ATOM   3591  HB2 LYS A 237     -10.264  25.272 -51.259  1.00 22.43           H  
ATOM   3592  HB3 LYS A 237     -10.727  24.997 -49.581  1.00 22.43           H  
ATOM   3593  O   LYS A 237      -8.033  24.045 -49.530  1.00 22.43           O  
ATOM   3594  CG  LYS A 237     -12.238  24.466 -51.037  1.00 22.43           C  
ATOM   3595  HG2 LYS A 237     -12.757  23.735 -50.416  1.00 22.43           H  
ATOM   3596  HG3 LYS A 237     -12.264  24.126 -52.072  1.00 22.43           H  
ATOM   3597  CD  LYS A 237     -12.964  25.819 -50.927  1.00 22.43           C  
ATOM   3598  HD2 LYS A 237     -12.998  26.116 -49.878  1.00 22.43           H  
ATOM   3599  HD3 LYS A 237     -12.410  26.569 -51.492  1.00 22.43           H  
ATOM   3600  CE  LYS A 237     -14.392  25.711 -51.484  1.00 22.43           C  
ATOM   3601  HE2 LYS A 237     -14.333  25.436 -52.537  1.00 22.43           H  
ATOM   3602  HE3 LYS A 237     -14.905  24.902 -50.963  1.00 22.43           H  
ATOM   3603  NZ  LYS A 237     -15.157  26.977 -51.328  1.00 22.43           N  
ATOM   3604  HZ1 LYS A 237     -14.707  27.735 -51.820  1.00 22.43           H  
ATOM   3605  HZ2 LYS A 237     -15.246  27.228 -50.354  1.00 22.43           H  
ATOM   3606  HZ3 LYS A 237     -16.088  26.872 -51.706  1.00 22.43           H  
ATOM   3607  N   HIS A 238      -7.766  23.067 -51.539  1.00 24.09           N  
ATOM   3608  H   HIS A 238      -8.214  22.510 -52.253  1.00 24.09           H  
ATOM   3609  CA  HIS A 238      -6.355  23.400 -51.727  1.00 24.09           C  
ATOM   3610  HA  HIS A 238      -5.800  23.104 -50.837  1.00 24.09           H  
ATOM   3611  C   HIS A 238      -6.176  24.909 -51.940  1.00 24.09           C  
ATOM   3612  CB  HIS A 238      -5.796  22.620 -52.928  1.00 24.09           C  
ATOM   3613  HB2 HIS A 238      -6.468  22.718 -53.780  1.00 24.09           H  
ATOM   3614  HB3 HIS A 238      -4.838  23.055 -53.213  1.00 24.09           H  
ATOM   3615  O   HIS A 238      -6.615  25.470 -52.946  1.00 24.09           O  
ATOM   3616  CG  HIS A 238      -5.561  21.163 -52.634  1.00 24.09           C  
ATOM   3617  CD2 HIS A 238      -6.388  20.115 -52.940  1.00 24.09           C  
ATOM   3618  HD2 HIS A 238      -7.343  20.174 -53.440  1.00 24.09           H  
ATOM   3619  ND1 HIS A 238      -4.451  20.635 -52.009  1.00 24.09           N  
ATOM   3620  HD1 HIS A 238      -3.638  21.135 -51.679  1.00 24.09           H  
ATOM   3621  CE1 HIS A 238      -4.608  19.303 -51.939  1.00 24.09           C  
ATOM   3622  HE1 HIS A 238      -3.900  18.611 -51.509  1.00 24.09           H  
ATOM   3623  NE2 HIS A 238      -5.774  18.944 -52.494  1.00 24.09           N  
ATOM   3624  N   LYS A 239      -5.503  25.577 -51.001  1.00 24.91           N  
ATOM   3625  H   LYS A 239      -5.197  25.071 -50.183  1.00 24.91           H  
ATOM   3626  CA  LYS A 239      -5.077  26.970 -51.153  1.00 24.91           C  
ATOM   3627  HA  LYS A 239      -5.785  27.476 -51.810  1.00 24.91           H  
ATOM   3628  C   LYS A 239      -3.703  26.980 -51.833  1.00 24.91           C  
ATOM   3629  CB  LYS A 239      -5.129  27.670 -49.779  1.00 24.91           C  
ATOM   3630  HB2 LYS A 239      -5.943  27.234 -49.200  1.00 24.91           H  
ATOM   3631  HB3 LYS A 239      -4.203  27.493 -49.233  1.00 24.91           H  
ATOM   3632  O   LYS A 239      -2.695  26.659 -51.215  1.00 24.91           O  
ATOM   3633  CG  LYS A 239      -5.398  29.182 -49.885  1.00 24.91           C  
ATOM   3634  HG2 LYS A 239      -4.575  29.662 -50.415  1.00 24.91           H  
ATOM   3635  HG3 LYS A 239      -6.321  29.343 -50.441  1.00 24.91           H  
ATOM   3636  CD  LYS A 239      -5.541  29.803 -48.484  1.00 24.91           C  
ATOM   3637  HD2 LYS A 239      -6.306  29.257 -47.931  1.00 24.91           H  
ATOM   3638  HD3 LYS A 239      -4.592  29.703 -47.959  1.00 24.91           H  
ATOM   3639  CE  LYS A 239      -5.937  31.286 -48.558  1.00 24.91           C  
ATOM   3640  HE2 LYS A 239      -5.180  31.816 -49.136  1.00 24.91           H  
ATOM   3641  HE3 LYS A 239      -6.884  31.369 -49.090  1.00 24.91           H  
ATOM   3642  NZ  LYS A 239      -6.056  31.889 -47.203  1.00 24.91           N  
ATOM   3643  HZ1 LYS A 239      -6.756  31.413 -46.652  1.00 24.91           H  
ATOM   3644  HZ2 LYS A 239      -6.309  32.865 -47.263  1.00 24.91           H  
ATOM   3645  HZ3 LYS A 239      -5.177  31.829 -46.709  1.00 24.91           H  
ATOM   3646  N   ARG A 240      -3.682  27.317 -53.128  1.00 21.43           N  
ATOM   3647  H   ARG A 240      -4.581  27.467 -53.563  1.00 21.43           H  
ATOM   3648  CA  ARG A 240      -2.475  27.638 -53.913  1.00 21.43           C  
ATOM   3649  HA  ARG A 240      -1.815  26.772 -53.967  1.00 21.43           H  
ATOM   3650  C   ARG A 240      -1.711  28.776 -53.219  1.00 21.43           C  
ATOM   3651  CB  ARG A 240      -2.897  28.091 -55.334  1.00 21.43           C  
ATOM   3652  HB2 ARG A 240      -2.229  28.889 -55.657  1.00 21.43           H  
ATOM   3653  HB3 ARG A 240      -3.901  28.515 -55.296  1.00 21.43           H  
ATOM   3654  O   ARG A 240      -2.245  29.881 -53.138  1.00 21.43           O  
ATOM   3655  CG  ARG A 240      -2.840  27.006 -56.423  1.00 21.43           C  
ATOM   3656  HG2 ARG A 240      -3.404  26.128 -56.108  1.00 21.43           H  
ATOM   3657  HG3 ARG A 240      -1.798  26.725 -56.577  1.00 21.43           H  
ATOM   3658  CD  ARG A 240      -3.433  27.553 -57.737  1.00 21.43           C  
ATOM   3659  HD2 ARG A 240      -4.520  27.556 -57.647  1.00 21.43           H  
ATOM   3660  HD3 ARG A 240      -3.096  28.581 -57.873  1.00 21.43           H  
ATOM   3661  NE  ARG A 240      -3.019  26.774 -58.922  1.00 21.43           N  
ATOM   3662  HE  ARG A 240      -2.238  26.144 -58.802  1.00 21.43           H  
ATOM   3663  NH1 ARG A 240      -4.542  27.624 -60.426  1.00 21.43           N  
ATOM   3664 HH11 ARG A 240      -4.989  28.146 -59.686  1.00 21.43           H  
ATOM   3665 HH12 ARG A 240      -4.904  27.665 -61.368  1.00 21.43           H  
ATOM   3666  NH2 ARG A 240      -2.982  26.201 -61.131  1.00 21.43           N  
ATOM   3667 HH21 ARG A 240      -3.354  26.274 -62.067  1.00 21.43           H  
ATOM   3668 HH22 ARG A 240      -2.188  25.598 -60.973  1.00 21.43           H  
ATOM   3669  CZ  ARG A 240      -3.515  26.869 -60.147  1.00 21.43           C  
ATOM   3670  N   MET A 241      -0.477  28.538 -52.773  1.00 24.91           N  
ATOM   3671  H   MET A 241      -0.110  27.598 -52.826  1.00 24.91           H  
ATOM   3672  CA  MET A 241       0.486  29.613 -52.510  1.00 24.91           C  
ATOM   3673  HA  MET A 241      -0.050  30.561 -52.556  1.00 24.91           H  
ATOM   3674  C   MET A 241       1.516  29.678 -53.632  1.00 24.91           C  
ATOM   3675  CB  MET A 241       1.129  29.549 -51.114  1.00 24.91           C  
ATOM   3676  HB2 MET A 241       1.165  28.522 -50.750  1.00 24.91           H  
ATOM   3677  HB3 MET A 241       2.149  29.927 -51.176  1.00 24.91           H  
ATOM   3678  O   MET A 241       1.989  28.663 -54.137  1.00 24.91           O  
ATOM   3679  CG  MET A 241       0.357  30.439 -50.130  1.00 24.91           C  
ATOM   3680  HG2 MET A 241      -0.590  29.952 -49.897  1.00 24.91           H  
ATOM   3681  HG3 MET A 241       0.136  31.395 -50.604  1.00 24.91           H  
ATOM   3682  SD  MET A 241       1.225  30.784 -48.576  1.00 24.91           S  
ATOM   3683  CE  MET A 241       1.671  32.531 -48.800  1.00 24.91           C  
ATOM   3684  HE1 MET A 241       0.768  33.136 -48.885  1.00 24.91           H  
ATOM   3685  HE2 MET A 241       2.278  32.646 -49.697  1.00 24.91           H  
ATOM   3686  HE3 MET A 241       2.247  32.867 -47.937  1.00 24.91           H  
ATOM   3687  N   ARG A 242       1.751  30.920 -54.052  1.00 23.52           N  
ATOM   3688  H   ARG A 242       1.378  31.661 -53.477  1.00 23.52           H  
ATOM   3689  CA  ARG A 242       2.577  31.344 -55.174  1.00 23.52           C  
ATOM   3690  HA  ARG A 242       2.281  30.803 -56.073  1.00 23.52           H  
ATOM   3691  C   ARG A 242       4.051  31.047 -54.921  1.00 23.52           C  
ATOM   3692  CB  ARG A 242       2.384  32.856 -55.382  1.00 23.52           C  
ATOM   3693  HB2 ARG A 242       2.463  33.365 -54.422  1.00 23.52           H  
ATOM   3694  HB3 ARG A 242       3.190  33.226 -56.015  1.00 23.52           H  
ATOM   3695  O   ARG A 242       4.560  31.243 -53.824  1.00 23.52           O  
ATOM   3696  CG  ARG A 242       1.053  33.213 -56.058  1.00 23.52           C  
ATOM   3697  HG2 ARG A 242       1.061  32.819 -57.075  1.00 23.52           H  
ATOM   3698  HG3 ARG A 242       0.218  32.776 -55.509  1.00 23.52           H  
ATOM   3699  CD  ARG A 242       0.891  34.738 -56.095  1.00 23.52           C  
ATOM   3700  HD2 ARG A 242       0.679  35.089 -55.085  1.00 23.52           H  
ATOM   3701  HD3 ARG A 242       1.834  35.181 -56.417  1.00 23.52           H  
ATOM   3702  NE  ARG A 242      -0.171  35.165 -57.026  1.00 23.52           N  
ATOM   3703  HE  ARG A 242      -0.465  34.493 -57.720  1.00 23.52           H  
ATOM   3704  NH1 ARG A 242      -0.293  37.351 -56.329  1.00 23.52           N  
ATOM   3705 HH11 ARG A 242      -0.616  38.299 -56.461  1.00 23.52           H  
ATOM   3706 HH12 ARG A 242       0.445  37.174 -55.662  1.00 23.52           H  
ATOM   3707  NH2 ARG A 242      -1.503  36.688 -58.079  1.00 23.52           N  
ATOM   3708 HH21 ARG A 242      -1.828  37.639 -58.177  1.00 23.52           H  
ATOM   3709 HH22 ARG A 242      -1.753  36.003 -58.778  1.00 23.52           H  
ATOM   3710  CZ  ARG A 242      -0.651  36.393 -57.137  1.00 23.52           C  
ATOM   3711  N   THR A 243       4.699  30.623 -55.993  1.00 23.49           N  
ATOM   3712  H   THR A 243       4.169  30.484 -56.842  1.00 23.49           H  
ATOM   3713  CA  THR A 243       6.141  30.574 -56.189  1.00 23.49           C  
ATOM   3714  HA  THR A 243       6.633  30.066 -55.359  1.00 23.49           H  
ATOM   3715  C   THR A 243       6.672  32.000 -56.307  1.00 23.49           C  
ATOM   3716  CB  THR A 243       6.411  29.820 -57.508  1.00 23.49           C  
ATOM   3717  HB  THR A 243       7.457  29.939 -57.791  1.00 23.49           H  
ATOM   3718  O   THR A 243       6.441  32.632 -57.335  1.00 23.49           O  
ATOM   3719  CG2 THR A 243       6.089  28.330 -57.396  1.00 23.49           C  
ATOM   3720 HG21 THR A 243       6.700  27.883 -56.611  1.00 23.49           H  
ATOM   3721 HG22 THR A 243       6.321  27.842 -58.342  1.00 23.49           H  
ATOM   3722 HG23 THR A 243       5.035  28.180 -57.165  1.00 23.49           H  
ATOM   3723  OG1 THR A 243       5.576  30.335 -58.530  1.00 23.49           O  
ATOM   3724  HG1 THR A 243       5.829  31.257 -58.613  1.00 23.49           H  
ATOM   3725  N   ASP A 244       7.372  32.497 -55.289  1.00 25.48           N  
ATOM   3726  H   ASP A 244       7.454  31.974 -54.429  1.00 25.48           H  
ATOM   3727  CA  ASP A 244       8.286  33.624 -55.467  1.00 25.48           C  
ATOM   3728  HA  ASP A 244       8.199  33.967 -56.498  1.00 25.48           H  
ATOM   3729  C   ASP A 244       9.724  33.133 -55.328  1.00 25.48           C  
ATOM   3730  CB  ASP A 244       7.959  34.839 -54.579  1.00 25.48           C  
ATOM   3731  HB2 ASP A 244       7.479  34.503 -53.660  1.00 25.48           H  
ATOM   3732  HB3 ASP A 244       8.892  35.331 -54.304  1.00 25.48           H  
ATOM   3733  O   ASP A 244      10.155  32.562 -54.325  1.00 25.48           O  
ATOM   3734  CG  ASP A 244       7.082  35.889 -55.287  1.00 25.48           C  
ATOM   3735  OD1 ASP A 244       7.169  36.009 -56.529  1.00 25.48           O  
ATOM   3736  OD2 ASP A 244       6.321  36.577 -54.572  1.00 25.48           O  
ATOM   3737  N   SER A 245      10.427  33.335 -56.431  1.00 25.20           N  
ATOM   3738  H   SER A 245       9.949  33.831 -57.170  1.00 25.20           H  
ATOM   3739  CA  SER A 245      11.843  33.149 -56.669  1.00 25.20           C  
ATOM   3740  HA  SER A 245      12.115  32.104 -56.520  1.00 25.20           H  
ATOM   3741  C   SER A 245      12.670  34.038 -55.740  1.00 25.20           C  
ATOM   3742  CB  SER A 245      12.082  33.541 -58.135  1.00 25.20           C  
ATOM   3743  HB2 SER A 245      13.152  33.632 -58.325  1.00 25.20           H  
ATOM   3744  HB3 SER A 245      11.676  32.765 -58.785  1.00 25.20           H  
ATOM   3745  O   SER A 245      12.796  35.239 -55.966  1.00 25.20           O  
ATOM   3746  OG  SER A 245      11.431  34.767 -58.429  1.00 25.20           O  
ATOM   3747  HG  SER A 245      11.722  35.414 -57.783  1.00 25.20           H  
ATOM   3748  N   GLY A 246      13.265  33.441 -54.711  1.00 25.19           N  
ATOM   3749  H   GLY A 246      13.004  32.488 -54.502  1.00 25.19           H  
ATOM   3750  CA  GLY A 246      14.262  34.073 -53.852  1.00 25.19           C  
ATOM   3751  HA2 GLY A 246      14.530  35.063 -54.222  1.00 25.19           H  
ATOM   3752  HA3 GLY A 246      13.856  34.179 -52.845  1.00 25.19           H  
ATOM   3753  C   GLY A 246      15.502  33.195 -53.785  1.00 25.19           C  
ATOM   3754  O   GLY A 246      15.526  32.200 -53.069  1.00 25.19           O  
ATOM   3755  N   ALA A 247      16.511  33.549 -54.577  1.00 24.81           N  
ATOM   3756  H   ALA A 247      16.393  34.383 -55.133  1.00 24.81           H  
ATOM   3757  CA  ALA A 247      17.789  32.863 -54.682  1.00 24.81           C  
ATOM   3758  HA  ALA A 247      17.619  31.848 -55.042  1.00 24.81           H  
ATOM   3759  C   ALA A 247      18.514  32.791 -53.325  1.00 24.81           C  
ATOM   3760  CB  ALA A 247      18.614  33.628 -55.728  1.00 24.81           C  
ATOM   3761  HB1 ALA A 247      19.582  33.142 -55.854  1.00 24.81           H  
ATOM   3762  HB2 ALA A 247      18.095  33.628 -56.686  1.00 24.81           H  
ATOM   3763  HB3 ALA A 247      18.774  34.657 -55.405  1.00 24.81           H  
ATOM   3764  O   ALA A 247      19.092  33.775 -52.865  1.00 24.81           O  
ATOM   3765  N   VAL A 248      18.536  31.612 -52.702  1.00 27.03           N  
ATOM   3766  H   VAL A 248      17.971  30.860 -53.069  1.00 27.03           H  
ATOM   3767  CA  VAL A 248      19.471  31.305 -51.613  1.00 27.03           C  
ATOM   3768  HA  VAL A 248      19.884  32.236 -51.225  1.00 27.03           H  
ATOM   3769  C   VAL A 248      20.615  30.499 -52.213  1.00 27.03           C  
ATOM   3770  CB  VAL A 248      18.787  30.618 -50.419  1.00 27.03           C  
ATOM   3771  HB  VAL A 248      18.311  29.694 -50.749  1.00 27.03           H  
ATOM   3772  O   VAL A 248      20.421  29.399 -52.725  1.00 27.03           O  
ATOM   3773  CG1 VAL A 248      19.802  30.293 -49.314  1.00 27.03           C  
ATOM   3774 HG11 VAL A 248      20.540  29.578 -49.677  1.00 27.03           H  
ATOM   3775 HG12 VAL A 248      20.306  31.200 -48.981  1.00 27.03           H  
ATOM   3776 HG13 VAL A 248      19.286  29.841 -48.466  1.00 27.03           H  
ATOM   3777  CG2 VAL A 248      17.722  31.546 -49.815  1.00 27.03           C  
ATOM   3778 HG21 VAL A 248      16.942  31.748 -50.548  1.00 27.03           H  
ATOM   3779 HG22 VAL A 248      18.171  32.489 -49.504  1.00 27.03           H  
ATOM   3780 HG23 VAL A 248      17.259  31.065 -48.953  1.00 27.03           H  
ATOM   3781  N   ARG A 249      21.801  31.114 -52.200  1.00 22.91           N  
ATOM   3782  H   ARG A 249      21.816  32.026 -51.767  1.00 22.91           H  
ATOM   3783  CA  ARG A 249      23.076  30.585 -52.698  1.00 22.91           C  
ATOM   3784  HA  ARG A 249      23.063  30.546 -53.787  1.00 22.91           H  
ATOM   3785  C   ARG A 249      23.321  29.165 -52.181  1.00 22.91           C  
ATOM   3786  CB  ARG A 249      24.209  31.516 -52.227  1.00 22.91           C  
ATOM   3787  HB2 ARG A 249      25.158  30.993 -52.347  1.00 22.91           H  
ATOM   3788  HB3 ARG A 249      24.080  31.729 -51.166  1.00 22.91           H  
ATOM   3789  O   ARG A 249      23.628  28.974 -51.008  1.00 22.91           O  
ATOM   3790  CG  ARG A 249      24.296  32.832 -53.014  1.00 22.91           C  
ATOM   3791  HG2 ARG A 249      23.331  33.338 -53.006  1.00 22.91           H  
ATOM   3792  HG3 ARG A 249      24.577  32.610 -54.043  1.00 22.91           H  
ATOM   3793  CD  ARG A 249      25.350  33.746 -52.373  1.00 22.91           C  
ATOM   3794  HD2 ARG A 249      24.980  34.073 -51.401  1.00 22.91           H  
ATOM   3795  HD3 ARG A 249      26.264  33.172 -52.222  1.00 22.91           H  
ATOM   3796  NE  ARG A 249      25.657  34.917 -53.218  1.00 22.91           N  
ATOM   3797  HE  ARG A 249      25.273  34.916 -54.152  1.00 22.91           H  
ATOM   3798  NH1 ARG A 249      26.958  36.050 -51.698  1.00 22.91           N  
ATOM   3799 HH11 ARG A 249      26.770  35.333 -51.012  1.00 22.91           H  
ATOM   3800 HH12 ARG A 249      27.570  36.821 -51.472  1.00 22.91           H  
ATOM   3801  NH2 ARG A 249      26.696  36.875 -53.752  1.00 22.91           N  
ATOM   3802 HH21 ARG A 249      27.261  37.668 -53.487  1.00 22.91           H  
ATOM   3803 HH22 ARG A 249      26.336  36.814 -54.694  1.00 22.91           H  
ATOM   3804  CZ  ARG A 249      26.430  35.938 -52.886  1.00 22.91           C  
ATOM   3805  N   VAL A 250      23.215  28.190 -53.079  1.00 27.03           N  
ATOM   3806  H   VAL A 250      22.887  28.425 -54.005  1.00 27.03           H  
ATOM   3807  CA  VAL A 250      23.653  26.812 -52.849  1.00 27.03           C  
ATOM   3808  HA  VAL A 250      23.319  26.494 -51.861  1.00 27.03           H  
ATOM   3809  C   VAL A 250      25.179  26.808 -52.878  1.00 27.03           C  
ATOM   3810  CB  VAL A 250      23.037  25.854 -53.888  1.00 27.03           C  
ATOM   3811  HB  VAL A 250      23.324  26.174 -54.890  1.00 27.03           H  
ATOM   3812  O   VAL A 250      25.797  27.200 -53.866  1.00 27.03           O  
ATOM   3813  CG1 VAL A 250      23.501  24.407 -53.683  1.00 27.03           C  
ATOM   3814 HG11 VAL A 250      24.579  24.332 -53.824  1.00 27.03           H  
ATOM   3815 HG12 VAL A 250      23.022  23.758 -54.416  1.00 27.03           H  
ATOM   3816 HG13 VAL A 250      23.246  24.064 -52.680  1.00 27.03           H  
ATOM   3817  CG2 VAL A 250      21.504  25.872 -53.788  1.00 27.03           C  
ATOM   3818 HG21 VAL A 250      21.117  26.869 -54.001  1.00 27.03           H  
ATOM   3819 HG22 VAL A 250      21.080  25.181 -54.516  1.00 27.03           H  
ATOM   3820 HG23 VAL A 250      21.188  25.574 -52.788  1.00 27.03           H  
ATOM   3821  N   LEU A 251      25.779  26.431 -51.751  1.00 25.37           N  
ATOM   3822  H   LEU A 251      25.192  26.149 -50.979  1.00 25.37           H  
ATOM   3823  CA  LEU A 251      27.213  26.211 -51.616  1.00 25.37           C  
ATOM   3824  HA  LEU A 251      27.748  27.102 -51.945  1.00 25.37           H  
ATOM   3825  C   LEU A 251      27.618  25.040 -52.520  1.00 25.37           C  
ATOM   3826  CB  LEU A 251      27.531  25.933 -50.133  1.00 25.37           C  
ATOM   3827  HB2 LEU A 251      28.528  25.501 -50.057  1.00 25.37           H  
ATOM   3828  HB3 LEU A 251      26.829  25.184 -49.766  1.00 25.37           H  
ATOM   3829  O   LEU A 251      27.099  23.935 -52.374  1.00 25.37           O  
ATOM   3830  CG  LEU A 251      27.461  27.187 -49.240  1.00 25.37           C  
ATOM   3831  HG  LEU A 251      26.599  27.793 -49.518  1.00 25.37           H  
ATOM   3832  CD1 LEU A 251      27.307  26.794 -47.771  1.00 25.37           C  
ATOM   3833 HD11 LEU A 251      28.154  26.185 -47.457  1.00 25.37           H  
ATOM   3834 HD12 LEU A 251      26.388  26.224 -47.638  1.00 25.37           H  
ATOM   3835 HD13 LEU A 251      27.256  27.689 -47.151  1.00 25.37           H  
ATOM   3836  CD2 LEU A 251      28.730  28.034 -49.378  1.00 25.37           C  
ATOM   3837 HD21 LEU A 251      29.603  27.450 -49.086  1.00 25.37           H  
ATOM   3838 HD22 LEU A 251      28.658  28.911 -48.735  1.00 25.37           H  
ATOM   3839 HD23 LEU A 251      28.850  28.366 -50.410  1.00 25.37           H  
ATOM   3840  N   ASN A 252      28.536  25.309 -53.451  1.00 21.67           N  
ATOM   3841  H   ASN A 252      28.839  26.268 -53.543  1.00 21.67           H  
ATOM   3842  CA  ASN A 252      29.154  24.327 -54.337  1.00 21.67           C  
ATOM   3843  HA  ASN A 252      28.388  23.841 -54.941  1.00 21.67           H  
ATOM   3844  C   ASN A 252      29.876  23.252 -53.512  1.00 21.67           C  
ATOM   3845  CB  ASN A 252      30.160  25.050 -55.260  1.00 21.67           C  
ATOM   3846  HB2 ASN A 252      30.774  25.732 -54.671  1.00 21.67           H  
ATOM   3847  HB3 ASN A 252      30.827  24.307 -55.697  1.00 21.67           H  
ATOM   3848  O   ASN A 252      31.004  23.468 -53.071  1.00 21.67           O  
ATOM   3849  CG  ASN A 252      29.536  25.797 -56.421  1.00 21.67           C  
ATOM   3850  ND2 ASN A 252      30.243  26.743 -56.995  1.00 21.67           N  
ATOM   3851 HD21 ASN A 252      29.816  27.172 -57.803  1.00 21.67           H  
ATOM   3852 HD22 ASN A 252      31.193  26.924 -56.704  1.00 21.67           H  
ATOM   3853  OD1 ASN A 252      28.430  25.539 -56.852  1.00 21.67           O  
ATOM   3854  N   TYR A 253      29.246  22.092 -53.334  1.00 26.34           N  
ATOM   3855  H   TYR A 253      28.292  22.004 -53.653  1.00 26.34           H  
ATOM   3856  CA  TYR A 253      29.953  20.871 -52.964  1.00 26.34           C  
ATOM   3857  HA  TYR A 253      30.847  21.142 -52.402  1.00 26.34           H  
ATOM   3858  C   TYR A 253      30.419  20.171 -54.236  1.00 26.34           C  
ATOM   3859  CB  TYR A 253      29.114  19.981 -52.041  1.00 26.34           C  
ATOM   3860  HB2 TYR A 253      29.296  18.936 -52.292  1.00 26.34           H  
ATOM   3861  HB3 TYR A 253      28.052  20.171 -52.192  1.00 26.34           H  
ATOM   3862  O   TYR A 253      29.631  19.880 -55.135  1.00 26.34           O  
ATOM   3863  CG  TYR A 253      29.483  20.188 -50.585  1.00 26.34           C  
ATOM   3864  CD1 TYR A 253      30.521  19.424 -50.016  1.00 26.34           C  
ATOM   3865  HD1 TYR A 253      31.024  18.668 -50.601  1.00 26.34           H  
ATOM   3866  CD2 TYR A 253      28.838  21.180 -49.821  1.00 26.34           C  
ATOM   3867  HD2 TYR A 253      28.060  21.778 -50.271  1.00 26.34           H  
ATOM   3868  CE1 TYR A 253      30.907  19.642 -48.680  1.00 26.34           C  
ATOM   3869  HE1 TYR A 253      31.698  19.057 -48.233  1.00 26.34           H  
ATOM   3870  CE2 TYR A 253      29.216  21.395 -48.481  1.00 26.34           C  
ATOM   3871  HE2 TYR A 253      28.719  22.153 -47.893  1.00 26.34           H  
ATOM   3872  OH  TYR A 253      30.625  20.824 -46.618  1.00 26.34           O  
ATOM   3873  HH  TYR A 253      30.092  21.493 -46.182  1.00 26.34           H  
ATOM   3874  CZ  TYR A 253      30.253  20.623 -47.909  1.00 26.34           C  
ATOM   3875  N   GLN A 254      31.732  19.976 -54.311  1.00 25.18           N  
ATOM   3876  H   GLN A 254      32.291  20.223 -53.507  1.00 25.18           H  
ATOM   3877  CA  GLN A 254      32.419  19.333 -55.417  1.00 25.18           C  
ATOM   3878  HA  GLN A 254      32.155  19.865 -56.332  1.00 25.18           H  
ATOM   3879  C   GLN A 254      31.965  17.879 -55.577  1.00 25.18           C  
ATOM   3880  CB  GLN A 254      33.937  19.443 -55.211  1.00 25.18           C  
ATOM   3881  HB2 GLN A 254      34.442  18.782 -55.916  1.00 25.18           H  
ATOM   3882  HB3 GLN A 254      34.186  19.118 -54.201  1.00 25.18           H  
ATOM   3883  O   GLN A 254      31.742  17.150 -54.612  1.00 25.18           O  
ATOM   3884  CG  GLN A 254      34.438  20.878 -55.449  1.00 25.18           C  
ATOM   3885  HG2 GLN A 254      34.247  21.152 -56.486  1.00 25.18           H  
ATOM   3886  HG3 GLN A 254      33.897  21.573 -54.807  1.00 25.18           H  
ATOM   3887  CD  GLN A 254      35.928  21.041 -55.158  1.00 25.18           C  
ATOM   3888  NE2 GLN A 254      36.597  21.984 -55.784  1.00 25.18           N  
ATOM   3889 HE21 GLN A 254      37.580  22.029 -55.554  1.00 25.18           H  
ATOM   3890 HE22 GLN A 254      36.156  22.576 -56.472  1.00 25.18           H  
ATOM   3891  OE1 GLN A 254      36.522  20.349 -54.355  1.00 25.18           O  
ATOM   3892  N   HIS A 255      31.813  17.515 -56.845  1.00 23.60           N  
ATOM   3893  H   HIS A 255      32.027  18.217 -57.539  1.00 23.60           H  
ATOM   3894  CA  HIS A 255      31.309  16.261 -57.372  1.00 23.60           C  
ATOM   3895  HA  HIS A 255      30.238  16.198 -57.178  1.00 23.60           H  
ATOM   3896  C   HIS A 255      31.990  15.013 -56.787  1.00 23.60           C  
ATOM   3897  CB  HIS A 255      31.539  16.314 -58.893  1.00 23.60           C  
ATOM   3898  HB2 HIS A 255      32.594  16.496 -59.098  1.00 23.60           H  
ATOM   3899  HB3 HIS A 255      31.291  15.340 -59.314  1.00 23.60           H  
ATOM   3900  O   HIS A 255      33.161  14.758 -57.055  1.00 23.60           O  
ATOM   3901  CG  HIS A 255      30.708  17.352 -59.607  1.00 23.60           C  
ATOM   3902  CD2 HIS A 255      31.092  18.605 -60.009  1.00 23.60           C  
ATOM   3903  HD2 HIS A 255      32.066  19.050 -59.867  1.00 23.60           H  
ATOM   3904  ND1 HIS A 255      29.409  17.176 -60.019  1.00 23.60           N  
ATOM   3905  HD1 HIS A 255      28.848  16.347 -59.885  1.00 23.60           H  
ATOM   3906  CE1 HIS A 255      29.016  18.293 -60.651  1.00 23.60           C  
ATOM   3907  HE1 HIS A 255      28.041  18.451 -61.087  1.00 23.60           H  
ATOM   3908  NE2 HIS A 255      30.008  19.197 -60.665  1.00 23.60           N  
ATOM   3909  N   HIS A 256      31.204  14.173 -56.115  1.00 27.95           N  
ATOM   3910  H   HIS A 256      30.272  14.487 -55.887  1.00 27.95           H  
ATOM   3911  CA  HIS A 256      31.396  12.720 -56.124  1.00 27.95           C  
ATOM   3912  HA  HIS A 256      32.334  12.503 -56.635  1.00 27.95           H  
ATOM   3913  C   HIS A 256      30.281  12.072 -56.966  1.00 27.95           C  
ATOM   3914  CB  HIS A 256      31.514  12.171 -54.696  1.00 27.95           C  
ATOM   3915  HB2 HIS A 256      30.825  12.698 -54.036  1.00 27.95           H  
ATOM   3916  HB3 HIS A 256      31.238  11.116 -54.685  1.00 27.95           H  
ATOM   3917  O   HIS A 256      29.221  12.683 -57.134  1.00 27.95           O  
ATOM   3918  CG  HIS A 256      32.922  12.285 -54.170  1.00 27.95           C  
ATOM   3919  CD2 HIS A 256      33.384  13.178 -53.241  1.00 27.95           C  
ATOM   3920  HD2 HIS A 256      32.799  13.935 -52.742  1.00 27.95           H  
ATOM   3921  ND1 HIS A 256      34.001  11.525 -54.570  1.00 27.95           N  
ATOM   3922  HD1 HIS A 256      33.992  10.764 -55.234  1.00 27.95           H  
ATOM   3923  CE1 HIS A 256      35.082  11.948 -53.894  1.00 27.95           C  
ATOM   3924  HE1 HIS A 256      36.076  11.537 -53.985  1.00 27.95           H  
ATOM   3925  NE2 HIS A 256      34.752  12.949 -53.068  1.00 27.95           N  
ATOM   3926  N   PRO A 257      30.528  10.900 -57.580  1.00 28.15           N  
ATOM   3927  CA  PRO A 257      29.797  10.446 -58.756  1.00 28.15           C  
ATOM   3928  HA  PRO A 257      29.857  11.229 -59.511  1.00 28.15           H  
ATOM   3929  C   PRO A 257      28.330  10.162 -58.440  1.00 28.15           C  
ATOM   3930  CB  PRO A 257      30.519   9.201 -59.286  1.00 28.15           C  
ATOM   3931  HB2 PRO A 257      30.706   9.277 -60.357  1.00 28.15           H  
ATOM   3932  HB3 PRO A 257      29.935   8.305 -59.074  1.00 28.15           H  
ATOM   3933  O   PRO A 257      27.996   9.520 -57.447  1.00 28.15           O  
ATOM   3934  CG  PRO A 257      31.827   9.143 -58.500  1.00 28.15           C  
ATOM   3935  HG2 PRO A 257      32.117   8.115 -58.281  1.00 28.15           H  
ATOM   3936  HG3 PRO A 257      32.612   9.648 -59.063  1.00 28.15           H  
ATOM   3937  CD  PRO A 257      31.540   9.924 -57.223  1.00 28.15           C  
ATOM   3938  HD2 PRO A 257      31.132   9.252 -56.468  1.00 28.15           H  
ATOM   3939  HD3 PRO A 257      32.460  10.380 -56.859  1.00 28.15           H  
ATOM   3940  N   CYS A 258      27.472  10.662 -59.322  1.00 26.83           N  
ATOM   3941  H   CYS A 258      27.865  11.142 -60.120  1.00 26.83           H  
ATOM   3942  CA  CYS A 258      26.030  10.502 -59.311  1.00 26.83           C  
ATOM   3943  HA  CYS A 258      25.625  10.888 -58.376  1.00 26.83           H  
ATOM   3944  C   CYS A 258      25.663   9.014 -59.437  1.00 26.83           C  
ATOM   3945  CB  CYS A 258      25.524  11.361 -60.487  1.00 26.83           C  
ATOM   3946  HB2 CYS A 258      25.891  10.939 -61.422  1.00 26.83           H  
ATOM   3947  HB3 CYS A 258      25.915  12.373 -60.382  1.00 26.83           H  
ATOM   3948  O   CYS A 258      25.779   8.437 -60.515  1.00 26.83           O  
ATOM   3949  SG  CYS A 258      23.717  11.468 -60.583  1.00 26.83           S  
ATOM   3950  HG  CYS A 258      23.453  11.552 -59.276  1.00 26.83           H  
ATOM   3951  N   VAL A 259      25.214   8.405 -58.337  1.00 33.35           N  
ATOM   3952  H   VAL A 259      25.269   8.898 -57.457  1.00 33.35           H  
ATOM   3953  CA  VAL A 259      24.318   7.243 -58.404  1.00 33.35           C  
ATOM   3954  HA  VAL A 259      24.760   6.485 -59.050  1.00 33.35           H  
ATOM   3955  C   VAL A 259      23.021   7.741 -59.040  1.00 33.35           C  
ATOM   3956  CB  VAL A 259      24.080   6.616 -57.016  1.00 33.35           C  
ATOM   3957  HB  VAL A 259      23.646   7.367 -56.355  1.00 33.35           H  
ATOM   3958  O   VAL A 259      22.521   8.811 -58.677  1.00 33.35           O  
ATOM   3959  CG1 VAL A 259      23.130   5.416 -57.085  1.00 33.35           C  
ATOM   3960 HG11 VAL A 259      23.518   4.651 -57.757  1.00 33.35           H  
ATOM   3961 HG12 VAL A 259      23.009   4.976 -56.095  1.00 33.35           H  
ATOM   3962 HG13 VAL A 259      22.143   5.719 -57.433  1.00 33.35           H  
ATOM   3963  CG2 VAL A 259      25.407   6.140 -56.406  1.00 33.35           C  
ATOM   3964 HG21 VAL A 259      26.087   6.979 -56.261  1.00 33.35           H  
ATOM   3965 HG22 VAL A 259      25.874   5.405 -57.063  1.00 33.35           H  
ATOM   3966 HG23 VAL A 259      25.217   5.675 -55.439  1.00 33.35           H  
ATOM   3967  N   ALA A 260      22.543   7.028 -60.058  1.00 37.12           N  
ATOM   3968  H   ALA A 260      22.946   6.119 -60.239  1.00 37.12           H  
ATOM   3969  CA  ALA A 260      21.480   7.480 -60.942  1.00 37.12           C  
ATOM   3970  HA  ALA A 260      21.839   8.361 -61.473  1.00 37.12           H  
ATOM   3971  C   ALA A 260      20.220   7.865 -60.149  1.00 37.12           C  
ATOM   3972  CB  ALA A 260      21.209   6.378 -61.972  1.00 37.12           C  
ATOM   3973  HB1 ALA A 260      20.882   5.470 -61.466  1.00 37.12           H  
ATOM   3974  HB2 ALA A 260      20.429   6.698 -62.663  1.00 37.12           H  
ATOM   3975  HB3 ALA A 260      22.117   6.161 -62.535  1.00 37.12           H  
ATOM   3976  O   ALA A 260      19.632   7.066 -59.428  1.00 37.12           O  
ATOM   3977  N   GLN A 261      19.780   9.110 -60.325  1.00 36.59           N  
ATOM   3978  H   GLN A 261      20.356   9.713 -60.894  1.00 36.59           H  
ATOM   3979  CA  GLN A 261      18.662   9.749 -59.619  1.00 36.59           C  
ATOM   3980  HA  GLN A 261      18.932   9.819 -58.565  1.00 36.59           H  
ATOM   3981  C   GLN A 261      17.327   8.967 -59.705  1.00 36.59           C  
ATOM   3982  CB  GLN A 261      18.581  11.167 -60.218  1.00 36.59           C  
ATOM   3983  HB2 GLN A 261      18.053  11.136 -61.171  1.00 36.59           H  
ATOM   3984  HB3 GLN A 261      19.603  11.488 -60.420  1.00 36.59           H  
ATOM   3985  O   GLN A 261      16.442   9.171 -58.879  1.00 36.59           O  
ATOM   3986  CG  GLN A 261      17.951  12.236 -59.317  1.00 36.59           C  
ATOM   3987  HG2 GLN A 261      16.868  12.114 -59.321  1.00 36.59           H  
ATOM   3988  HG3 GLN A 261      18.306  12.101 -58.295  1.00 36.59           H  
ATOM   3989  CD  GLN A 261      18.312  13.660 -59.756  1.00 36.59           C  
ATOM   3990  NE2 GLN A 261      17.664  14.663 -59.210  1.00 36.59           N  
ATOM   3991 HE21 GLN A 261      16.881  14.479 -58.599  1.00 36.59           H  
ATOM   3992 HE22 GLN A 261      17.905  15.579 -59.559  1.00 36.59           H  
ATOM   3993  OE1 GLN A 261      19.184  13.921 -60.569  1.00 36.59           O  
ATOM   3994  N   ALA A 262      17.208   8.036 -60.660  1.00 37.47           N  
ATOM   3995  H   ALA A 262      18.011   7.873 -61.250  1.00 37.47           H  
ATOM   3996  CA  ALA A 262      16.059   7.151 -60.845  1.00 37.47           C  
ATOM   3997  HA  ALA A 262      15.147   7.737 -60.735  1.00 37.47           H  
ATOM   3998  C   ALA A 262      15.977   5.993 -59.823  1.00 37.47           C  
ATOM   3999  CB  ALA A 262      16.120   6.619 -62.282  1.00 37.47           C  
ATOM   4000  HB1 ALA A 262      17.020   6.021 -62.424  1.00 37.47           H  
ATOM   4001  HB2 ALA A 262      15.248   5.992 -62.471  1.00 37.47           H  
ATOM   4002  HB3 ALA A 262      16.115   7.450 -62.988  1.00 37.47           H  
ATOM   4003  O   ALA A 262      14.872   5.604 -59.444  1.00 37.47           O  
ATOM   4004  N   GLU A 263      17.108   5.469 -59.333  1.00 37.91           N  
ATOM   4005  H   GLU A 263      18.002   5.838 -59.626  1.00 37.91           H  
ATOM   4006  CA  GLU A 263      17.119   4.407 -58.307  1.00 37.91           C  
ATOM   4007  HA  GLU A 263      16.398   3.634 -58.576  1.00 37.91           H  
ATOM   4008  C   GLU A 263      16.679   4.961 -56.942  1.00 37.91           C  
ATOM   4009  CB  GLU A 263      18.510   3.747 -58.235  1.00 37.91           C  
ATOM   4010  HB2 GLU A 263      18.555   3.114 -57.349  1.00 37.91           H  
ATOM   4011  HB3 GLU A 263      19.267   4.526 -58.146  1.00 37.91           H  
ATOM   4012  O   GLU A 263      15.906   4.326 -56.221  1.00 37.91           O  
ATOM   4013  CG  GLU A 263      18.781   2.874 -59.474  1.00 37.91           C  
ATOM   4014  HG2 GLU A 263      18.025   2.090 -59.515  1.00 37.91           H  
ATOM   4015  HG3 GLU A 263      18.668   3.489 -60.367  1.00 37.91           H  
ATOM   4016  CD  GLU A 263      20.183   2.238 -59.502  1.00 37.91           C  
ATOM   4017  OE1 GLU A 263      20.347   1.267 -60.274  1.00 37.91           O  
ATOM   4018  OE2 GLU A 263      21.098   2.780 -58.841  1.00 37.91           O  
ATOM   4019  N   LEU A 264      17.052   6.215 -56.647  1.00 38.74           N  
ATOM   4020  H   LEU A 264      17.681   6.671 -57.292  1.00 38.74           H  
ATOM   4021  CA  LEU A 264      16.651   6.922 -55.428  1.00 38.74           C  
ATOM   4022  HA  LEU A 264      16.903   6.279 -54.584  1.00 38.74           H  
ATOM   4023  C   LEU A 264      15.131   7.189 -55.368  1.00 38.74           C  
ATOM   4024  CB  LEU A 264      17.453   8.239 -55.326  1.00 38.74           C  
ATOM   4025  HB2 LEU A 264      18.359   8.178 -55.929  1.00 38.74           H  
ATOM   4026  HB3 LEU A 264      16.847   9.043 -55.743  1.00 38.74           H  
ATOM   4027  O   LEU A 264      14.539   7.140 -54.291  1.00 38.74           O  
ATOM   4028  CG  LEU A 264      17.848   8.576 -53.874  1.00 38.74           C  
ATOM   4029  HG  LEU A 264      17.090   8.200 -53.187  1.00 38.74           H  
ATOM   4030  CD1 LEU A 264      19.204   7.958 -53.522  1.00 38.74           C  
ATOM   4031 HD11 LEU A 264      19.988   8.358 -54.165  1.00 38.74           H  
ATOM   4032 HD12 LEU A 264      19.158   6.878 -53.664  1.00 38.74           H  
ATOM   4033 HD13 LEU A 264      19.447   8.152 -52.478  1.00 38.74           H  
ATOM   4034  CD2 LEU A 264      17.957  10.089 -53.670  1.00 38.74           C  
ATOM   4035 HD21 LEU A 264      18.702  10.499 -54.352  1.00 38.74           H  
ATOM   4036 HD22 LEU A 264      18.244  10.297 -52.639  1.00 38.74           H  
ATOM   4037 HD23 LEU A 264      16.988  10.547 -53.872  1.00 38.74           H  
ATOM   4038  N   GLU A 265      14.478   7.462 -56.506  1.00 44.33           N  
ATOM   4039  H   GLU A 265      15.012   7.502 -57.363  1.00 44.33           H  
ATOM   4040  CA  GLU A 265      13.029   7.725 -56.568  1.00 44.33           C  
ATOM   4041  HA  GLU A 265      12.745   8.341 -55.715  1.00 44.33           H  
ATOM   4042  C   GLU A 265      12.170   6.455 -56.481  1.00 44.33           C  
ATOM   4043  CB  GLU A 265      12.660   8.484 -57.855  1.00 44.33           C  
ATOM   4044  HB2 GLU A 265      13.199   8.058 -58.701  1.00 44.33           H  
ATOM   4045  HB3 GLU A 265      11.592   8.352 -58.028  1.00 44.33           H  
ATOM   4046  O   GLU A 265      11.071   6.502 -55.919  1.00 44.33           O  
ATOM   4047  CG  GLU A 265      12.930   9.993 -57.761  1.00 44.33           C  
ATOM   4048  HG2 GLU A 265      14.005  10.159 -57.689  1.00 44.33           H  
ATOM   4049  HG3 GLU A 265      12.472  10.367 -56.845  1.00 44.33           H  
ATOM   4050  CD  GLU A 265      12.363  10.785 -58.954  1.00 44.33           C  
ATOM   4051  OE1 GLU A 265      12.347  12.034 -58.850  1.00 44.33           O  
ATOM   4052  OE2 GLU A 265      11.901  10.158 -59.937  1.00 44.33           O  
ATOM   4053  N   CYS A 266      12.642   5.325 -57.020  1.00 45.29           N  
ATOM   4054  H   CYS A 266      13.544   5.343 -57.473  1.00 45.29           H  
ATOM   4055  CA  CYS A 266      11.908   4.060 -56.956  1.00 45.29           C  
ATOM   4056  HA  CYS A 266      10.867   4.250 -57.216  1.00 45.29           H  
ATOM   4057  C   CYS A 266      11.918   3.488 -55.529  1.00 45.29           C  
ATOM   4058  CB  CYS A 266      12.489   3.084 -57.988  1.00 45.29           C  
ATOM   4059  HB2 CYS A 266      12.792   3.622 -58.887  1.00 45.29           H  
ATOM   4060  HB3 CYS A 266      13.364   2.582 -57.573  1.00 45.29           H  
ATOM   4061  O   CYS A 266      10.875   3.103 -55.008  1.00 45.29           O  
ATOM   4062  SG  CYS A 266      11.216   1.865 -58.428  1.00 45.29           S  
ATOM   4063  HG  CYS A 266      12.036   0.950 -58.954  1.00 45.29           H  
ATOM   4064  N   ALA A 267      13.065   3.543 -54.849  1.00 42.38           N  
ATOM   4065  H   ALA A 267      13.900   3.857 -55.323  1.00 42.38           H  
ATOM   4066  CA  ALA A 267      13.223   3.014 -53.497  1.00 42.38           C  
ATOM   4067  HA  ALA A 267      12.715   2.051 -53.439  1.00 42.38           H  
ATOM   4068  C   ALA A 267      12.612   3.922 -52.404  1.00 42.38           C  
ATOM   4069  CB  ALA A 267      14.713   2.760 -53.302  1.00 42.38           C  
ATOM   4070  HB1 ALA A 267      15.255   3.705 -53.263  1.00 42.38           H  
ATOM   4071  HB2 ALA A 267      15.104   2.158 -54.123  1.00 42.38           H  
ATOM   4072  HB3 ALA A 267      14.856   2.200 -52.377  1.00 42.38           H  
ATOM   4073  O   ALA A 267      12.074   3.428 -51.412  1.00 42.38           O  
ATOM   4074  N   TYR A 268      12.560   5.247 -52.616  1.00 47.53           N  
ATOM   4075  H   TYR A 268      13.072   5.632 -53.397  1.00 47.53           H  
ATOM   4076  CA  TYR A 268      11.807   6.157 -51.738  1.00 47.53           C  
ATOM   4077  HA  TYR A 268      12.195   6.037 -50.727  1.00 47.53           H  
ATOM   4078  C   TYR A 268      10.308   5.821 -51.695  1.00 47.53           C  
ATOM   4079  CB  TYR A 268      12.017   7.617 -52.180  1.00 47.53           C  
ATOM   4080  HB2 TYR A 268      11.496   7.793 -53.121  1.00 47.53           H  
ATOM   4081  HB3 TYR A 268      13.081   7.779 -52.352  1.00 47.53           H  
ATOM   4082  O   TYR A 268       9.667   5.972 -50.653  1.00 47.53           O  
ATOM   4083  CG  TYR A 268      11.582   8.629 -51.138  1.00 47.53           C  
ATOM   4084  CD1 TYR A 268      10.467   9.477 -51.325  1.00 47.53           C  
ATOM   4085  HD1 TYR A 268       9.910   9.427 -52.249  1.00 47.53           H  
ATOM   4086  CD2 TYR A 268      12.304   8.672 -49.934  1.00 47.53           C  
ATOM   4087  HD2 TYR A 268      13.140   8.006 -49.781  1.00 47.53           H  
ATOM   4088  CE1 TYR A 268      10.076  10.370 -50.300  1.00 47.53           C  
ATOM   4089  HE1 TYR A 268       9.215  11.010 -50.425  1.00 47.53           H  
ATOM   4090  CE2 TYR A 268      11.885   9.513 -48.900  1.00 47.53           C  
ATOM   4091  HE2 TYR A 268      12.372   9.462 -47.937  1.00 47.53           H  
ATOM   4092  OH  TYR A 268      10.468  11.136 -48.015  1.00 47.53           O  
ATOM   4093  HH  TYR A 268       9.812  11.831 -48.108  1.00 47.53           H  
ATOM   4094  CZ  TYR A 268      10.783  10.362 -49.077  1.00 47.53           C  
ATOM   4095  N   LYS A 269       9.737   5.314 -52.800  1.00 49.94           N  
ATOM   4096  H   LYS A 269      10.322   5.171 -53.611  1.00 49.94           H  
ATOM   4097  CA  LYS A 269       8.334   4.861 -52.857  1.00 49.94           C  
ATOM   4098  HA  LYS A 269       7.681   5.646 -52.477  1.00 49.94           H  
ATOM   4099  C   LYS A 269       8.067   3.634 -51.987  1.00 49.94           C  
ATOM   4100  CB  LYS A 269       7.905   4.581 -54.299  1.00 49.94           C  
ATOM   4101  HB2 LYS A 269       6.942   4.069 -54.285  1.00 49.94           H  
ATOM   4102  HB3 LYS A 269       8.622   3.920 -54.784  1.00 49.94           H  
ATOM   4103  O   LYS A 269       6.964   3.499 -51.471  1.00 49.94           O  
ATOM   4104  CG  LYS A 269       7.742   5.876 -55.100  1.00 49.94           C  
ATOM   4105  HG2 LYS A 269       8.652   6.473 -55.036  1.00 49.94           H  
ATOM   4106  HG3 LYS A 269       6.913   6.453 -54.690  1.00 49.94           H  
ATOM   4107  CD  LYS A 269       7.459   5.534 -56.563  1.00 49.94           C  
ATOM   4108  HD2 LYS A 269       8.300   4.960 -56.952  1.00 49.94           H  
ATOM   4109  HD3 LYS A 269       6.552   4.934 -56.629  1.00 49.94           H  
ATOM   4110  CE  LYS A 269       7.299   6.822 -57.372  1.00 49.94           C  
ATOM   4111  HE2 LYS A 269       6.419   7.358 -57.016  1.00 49.94           H  
ATOM   4112  HE3 LYS A 269       8.176   7.443 -57.190  1.00 49.94           H  
ATOM   4113  NZ  LYS A 269       7.189   6.519 -58.818  1.00 49.94           N  
ATOM   4114  HZ1 LYS A 269       7.125   7.370 -59.358  1.00 49.94           H  
ATOM   4115  HZ2 LYS A 269       8.023   6.032 -59.116  1.00 49.94           H  
ATOM   4116  HZ3 LYS A 269       6.394   5.924 -59.003  1.00 49.94           H  
ATOM   4117  N   VAL A 270       9.071   2.786 -51.785  1.00 52.70           N  
ATOM   4118  H   VAL A 270       9.958   2.977 -52.228  1.00 52.70           H  
ATOM   4119  CA  VAL A 270       8.948   1.536 -51.030  1.00 52.70           C  
ATOM   4120  HA  VAL A 270       8.046   1.013 -51.350  1.00 52.70           H  
ATOM   4121  C   VAL A 270       8.793   1.806 -49.527  1.00 52.70           C  
ATOM   4122  CB  VAL A 270      10.146   0.637 -51.360  1.00 52.70           C  
ATOM   4123  HB  VAL A 270      11.073   1.146 -51.095  1.00 52.70           H  
ATOM   4124  O   VAL A 270       7.828   1.351 -48.918  1.00 52.70           O  
ATOM   4125  CG1 VAL A 270      10.084  -0.651 -50.579  1.00 52.70           C  
ATOM   4126 HG11 VAL A 270      10.941  -1.246 -50.894  1.00 52.70           H  
ATOM   4127 HG12 VAL A 270       9.164  -1.196 -50.791  1.00 52.70           H  
ATOM   4128 HG13 VAL A 270      10.156  -0.450 -49.510  1.00 52.70           H  
ATOM   4129  CG2 VAL A 270      10.192   0.257 -52.847  1.00 52.70           C  
ATOM   4130 HG21 VAL A 270      10.284   1.145 -53.472  1.00 52.70           H  
ATOM   4131 HG22 VAL A 270      11.054  -0.382 -53.040  1.00 52.70           H  
ATOM   4132 HG23 VAL A 270       9.289  -0.287 -53.124  1.00 52.70           H  
ATOM   4133  N   LEU A 271       9.643   2.661 -48.943  1.00 50.50           N  
ATOM   4134  H   LEU A 271      10.441   2.981 -49.473  1.00 50.50           H  
ATOM   4135  CA  LEU A 271       9.484   3.087 -47.542  1.00 50.50           C  
ATOM   4136  HA  LEU A 271       9.251   2.211 -46.937  1.00 50.50           H  
ATOM   4137  C   LEU A 271       8.312   4.068 -47.337  1.00 50.50           C  
ATOM   4138  CB  LEU A 271      10.794   3.706 -47.029  1.00 50.50           C  
ATOM   4139  HB2 LEU A 271      10.589   4.180 -46.070  1.00 50.50           H  
ATOM   4140  HB3 LEU A 271      11.105   4.484 -47.727  1.00 50.50           H  
ATOM   4141  O   LEU A 271       7.755   4.144 -46.243  1.00 50.50           O  
ATOM   4142  CG  LEU A 271      11.957   2.720 -46.813  1.00 50.50           C  
ATOM   4143  HG  LEU A 271      12.172   2.189 -47.741  1.00 50.50           H  
ATOM   4144  CD1 LEU A 271      13.181   3.537 -46.414  1.00 50.50           C  
ATOM   4145 HD11 LEU A 271      12.986   4.096 -45.499  1.00 50.50           H  
ATOM   4146 HD12 LEU A 271      14.025   2.868 -46.244  1.00 50.50           H  
ATOM   4147 HD13 LEU A 271      13.414   4.228 -47.224  1.00 50.50           H  
ATOM   4148  CD2 LEU A 271      11.687   1.712 -45.695  1.00 50.50           C  
ATOM   4149 HD21 LEU A 271      12.570   1.091 -45.542  1.00 50.50           H  
ATOM   4150 HD22 LEU A 271      11.439   2.221 -44.764  1.00 50.50           H  
ATOM   4151 HD23 LEU A 271      10.873   1.044 -45.976  1.00 50.50           H  
ATOM   4152  N   THR A 272       7.901   4.828 -48.361  1.00 49.50           N  
ATOM   4153  H   THR A 272       8.394   4.755 -49.240  1.00 49.50           H  
ATOM   4154  CA  THR A 272       6.740   5.741 -48.256  1.00 49.50           C  
ATOM   4155  HA  THR A 272       6.686   6.087 -47.224  1.00 49.50           H  
ATOM   4156  C   THR A 272       5.388   5.077 -48.515  1.00 49.50           C  
ATOM   4157  CB  THR A 272       6.866   7.008 -49.110  1.00 49.50           C  
ATOM   4158  HB  THR A 272       5.924   7.555 -49.066  1.00 49.50           H  
ATOM   4159  O   THR A 272       4.361   5.685 -48.195  1.00 49.50           O  
ATOM   4160  CG2 THR A 272       7.963   7.945 -48.617  1.00 49.50           C  
ATOM   4161 HG21 THR A 272       8.933   7.447 -48.633  1.00 49.50           H  
ATOM   4162 HG22 THR A 272       7.747   8.257 -47.595  1.00 49.50           H  
ATOM   4163 HG23 THR A 272       7.999   8.827 -49.257  1.00 49.50           H  
ATOM   4164  OG1 THR A 272       7.134   6.709 -50.447  1.00 49.50           O  
ATOM   4165  HG1 THR A 272       8.059   6.456 -50.489  1.00 49.50           H  
ATOM   4166  N   HIS A 273       5.347   3.816 -48.967  1.00 48.68           N  
ATOM   4167  H   HIS A 273       6.200   3.374 -49.278  1.00 48.68           H  
ATOM   4168  CA  HIS A 273       4.106   3.029 -49.030  1.00 48.68           C  
ATOM   4169  HA  HIS A 273       3.405   3.595 -49.643  1.00 48.68           H  
ATOM   4170  C   HIS A 273       3.440   2.857 -47.641  1.00 48.68           C  
ATOM   4171  CB  HIS A 273       4.368   1.689 -49.745  1.00 48.68           C  
ATOM   4172  HB2 HIS A 273       5.279   1.757 -50.340  1.00 48.68           H  
ATOM   4173  HB3 HIS A 273       4.517   0.898 -49.010  1.00 48.68           H  
ATOM   4174  O   HIS A 273       2.267   2.497 -47.549  1.00 48.68           O  
ATOM   4175  CG  HIS A 273       3.241   1.310 -50.675  1.00 48.68           C  
ATOM   4176  CD2 HIS A 273       3.301   1.205 -52.040  1.00 48.68           C  
ATOM   4177  HD2 HIS A 273       4.183   1.350 -52.646  1.00 48.68           H  
ATOM   4178  ND1 HIS A 273       1.940   1.063 -50.306  1.00 48.68           N  
ATOM   4179  HD1 HIS A 273       1.606   1.018 -49.354  1.00 48.68           H  
ATOM   4180  CE1 HIS A 273       1.235   0.803 -51.421  1.00 48.68           C  
ATOM   4181  HE1 HIS A 273       0.190   0.532 -51.442  1.00 48.68           H  
ATOM   4182  NE2 HIS A 273       2.014   0.907 -52.509  1.00 48.68           N  
ATOM   4183  N   ASN A 274       4.151   3.239 -46.569  1.00 51.42           N  
ATOM   4184  H   ASN A 274       5.128   3.435 -46.734  1.00 51.42           H  
ATOM   4185  CA  ASN A 274       3.696   3.349 -45.182  1.00 51.42           C  
ATOM   4186  HA  ASN A 274       3.258   2.395 -44.890  1.00 51.42           H  
ATOM   4187  C   ASN A 274       2.607   4.420 -44.929  1.00 51.42           C  
ATOM   4188  CB  ASN A 274       4.940   3.604 -44.301  1.00 51.42           C  
ATOM   4189  HB2 ASN A 274       4.620   3.748 -43.269  1.00 51.42           H  
ATOM   4190  HB3 ASN A 274       5.456   4.504 -44.633  1.00 51.42           H  
ATOM   4191  O   ASN A 274       2.014   4.421 -43.857  1.00 51.42           O  
ATOM   4192  CG  ASN A 274       5.921   2.443 -44.282  1.00 51.42           C  
ATOM   4193  ND2 ASN A 274       7.120   2.645 -43.789  1.00 51.42           N  
ATOM   4194 HD21 ASN A 274       7.401   3.569 -43.497  1.00 51.42           H  
ATOM   4195 HD22 ASN A 274       7.770   1.881 -43.906  1.00 51.42           H  
ATOM   4196  OD1 ASN A 274       5.626   1.342 -44.720  1.00 51.42           O  
ATOM   4197  N   GLN A 275       2.275   5.320 -45.870  1.00 46.61           N  
ATOM   4198  H   GLN A 275       2.790   5.317 -46.740  1.00 46.61           H  
ATOM   4199  CA  GLN A 275       1.242   6.358 -45.636  1.00 46.61           C  
ATOM   4200  HA  GLN A 275       1.547   6.957 -44.778  1.00 46.61           H  
ATOM   4201  C   GLN A 275      -0.154   5.804 -45.284  1.00 46.61           C  
ATOM   4202  CB  GLN A 275       1.112   7.284 -46.854  1.00 46.61           C  
ATOM   4203  HB2 GLN A 275       0.187   7.852 -46.758  1.00 46.61           H  
ATOM   4204  HB3 GLN A 275       1.053   6.689 -47.766  1.00 46.61           H  
ATOM   4205  O   GLN A 275      -0.997   6.540 -44.769  1.00 46.61           O  
ATOM   4206  CG  GLN A 275       2.264   8.288 -46.958  1.00 46.61           C  
ATOM   4207  HG2 GLN A 275       3.197   7.757 -47.148  1.00 46.61           H  
ATOM   4208  HG3 GLN A 275       2.362   8.820 -46.012  1.00 46.61           H  
ATOM   4209  CD  GLN A 275       2.045   9.321 -48.061  1.00 46.61           C  
ATOM   4210  NE2 GLN A 275       3.026  10.148 -48.336  1.00 46.61           N  
ATOM   4211 HE21 GLN A 275       3.921  10.038 -47.881  1.00 46.61           H  
ATOM   4212 HE22 GLN A 275       2.868  10.773 -49.113  1.00 46.61           H  
ATOM   4213  OE1 GLN A 275       1.004   9.438 -48.688  1.00 46.61           O  
ATOM   4214  N   ARG A 276      -0.420   4.524 -45.566  1.00 47.31           N  
ATOM   4215  H   ARG A 276       0.325   3.977 -45.974  1.00 47.31           H  
ATOM   4216  CA  ARG A 276      -1.627   3.817 -45.132  1.00 47.31           C  
ATOM   4217  HA  ARG A 276      -2.063   4.323 -44.270  1.00 47.31           H  
ATOM   4218  C   ARG A 276      -1.252   2.413 -44.673  1.00 47.31           C  
ATOM   4219  CB  ARG A 276      -2.667   3.768 -46.266  1.00 47.31           C  
ATOM   4220  HB2 ARG A 276      -2.220   3.298 -47.142  1.00 47.31           H  
ATOM   4221  HB3 ARG A 276      -3.503   3.150 -45.937  1.00 47.31           H  
ATOM   4222  O   ARG A 276      -1.433   1.465 -45.431  1.00 47.31           O  
ATOM   4223  CG  ARG A 276      -3.210   5.145 -46.663  1.00 47.31           C  
ATOM   4224  HG2 ARG A 276      -2.401   5.757 -47.062  1.00 47.31           H  
ATOM   4225  HG3 ARG A 276      -3.640   5.635 -45.790  1.00 47.31           H  
ATOM   4226  CD  ARG A 276      -4.282   4.969 -47.740  1.00 47.31           C  
ATOM   4227  HD2 ARG A 276      -5.102   4.383 -47.324  1.00 47.31           H  
ATOM   4228  HD3 ARG A 276      -3.843   4.421 -48.574  1.00 47.31           H  
ATOM   4229  NE  ARG A 276      -4.782   6.271 -48.210  1.00 47.31           N  
ATOM   4230  HE  ARG A 276      -4.396   7.082 -47.749  1.00 47.31           H  
ATOM   4231  NH1 ARG A 276      -6.166   5.460 -49.847  1.00 47.31           N  
ATOM   4232 HH11 ARG A 276      -5.879   4.526 -49.592  1.00 47.31           H  
ATOM   4233 HH12 ARG A 276      -6.797   5.601 -50.623  1.00 47.31           H  
ATOM   4234  NH2 ARG A 276      -5.982   7.667 -49.544  1.00 47.31           N  
ATOM   4235 HH21 ARG A 276      -6.616   7.808 -50.317  1.00 47.31           H  
ATOM   4236 HH22 ARG A 276      -5.555   8.453 -49.076  1.00 47.31           H  
ATOM   4237  CZ  ARG A 276      -5.640   6.459 -49.194  1.00 47.31           C  
ATOM   4238  N   LEU A 277      -0.768   2.278 -43.438  1.00 51.38           N  
ATOM   4239  H   LEU A 277      -0.552   3.105 -42.901  1.00 51.38           H  
ATOM   4240  CA  LEU A 277      -0.788   0.989 -42.741  1.00 51.38           C  
ATOM   4241  HA  LEU A 277      -0.308   0.227 -43.355  1.00 51.38           H  
ATOM   4242  C   LEU A 277      -2.261   0.588 -42.564  1.00 51.38           C  
ATOM   4243  CB  LEU A 277      -0.039   1.094 -41.397  1.00 51.38           C  
ATOM   4244  HB2 LEU A 277      -0.427   1.955 -40.852  1.00 51.38           H  
ATOM   4245  HB3 LEU A 277      -0.256   0.206 -40.803  1.00 51.38           H  
ATOM   4246  O   LEU A 277      -2.921   0.954 -41.593  1.00 51.38           O  
ATOM   4247  CG  LEU A 277       1.490   1.229 -41.532  1.00 51.38           C  
ATOM   4248  HG  LEU A 277       1.718   1.990 -42.278  1.00 51.38           H  
ATOM   4249  CD1 LEU A 277       2.108   1.676 -40.207  1.00 51.38           C  
ATOM   4250 HD11 LEU A 277       3.180   1.818 -40.339  1.00 51.38           H  
ATOM   4251 HD12 LEU A 277       1.947   0.921 -39.437  1.00 51.38           H  
ATOM   4252 HD13 LEU A 277       1.666   2.622 -39.892  1.00 51.38           H  
ATOM   4253  CD2 LEU A 277       2.150  -0.083 -41.949  1.00 51.38           C  
ATOM   4254 HD21 LEU A 277       3.227   0.052 -42.041  1.00 51.38           H  
ATOM   4255 HD22 LEU A 277       1.769  -0.396 -42.921  1.00 51.38           H  
ATOM   4256 HD23 LEU A 277       1.949  -0.869 -41.221  1.00 51.38           H  
ATOM   4257  N   GLY A 278      -2.827  -0.060 -43.579  1.00 53.72           N  
ATOM   4258  H   GLY A 278      -2.247  -0.265 -44.380  1.00 53.72           H  
ATOM   4259  CA  GLY A 278      -4.126  -0.703 -43.464  1.00 53.72           C  
ATOM   4260  HA2 GLY A 278      -4.859   0.012 -43.091  1.00 53.72           H  
ATOM   4261  HA3 GLY A 278      -4.443  -1.079 -44.436  1.00 53.72           H  
ATOM   4262  C   GLY A 278      -4.019  -1.873 -42.492  1.00 53.72           C  
ATOM   4263  O   GLY A 278      -2.946  -2.438 -42.310  1.00 53.72           O  
ATOM   4264  N   VAL A 279      -5.148  -2.287 -41.917  1.00 55.76           N  
ATOM   4265  H   VAL A 279      -5.991  -1.754 -42.074  1.00 55.76           H  
ATOM   4266  CA  VAL A 279      -5.235  -3.478 -41.044  1.00 55.76           C  
ATOM   4267  HA  VAL A 279      -4.610  -3.312 -40.167  1.00 55.76           H  
ATOM   4268  C   VAL A 279      -4.694  -4.749 -41.736  1.00 55.76           C  
ATOM   4269  CB  VAL A 279      -6.699  -3.667 -40.579  1.00 55.76           C  
ATOM   4270  HB  VAL A 279      -7.318  -3.877 -41.451  1.00 55.76           H  
ATOM   4271  O   VAL A 279      -4.374  -5.725 -41.073  1.00 55.76           O  
ATOM   4272  CG1 VAL A 279      -6.883  -4.809 -39.573  1.00 55.76           C  
ATOM   4273 HG11 VAL A 279      -6.673  -5.769 -40.045  1.00 55.76           H  
ATOM   4274 HG12 VAL A 279      -6.207  -4.677 -38.729  1.00 55.76           H  
ATOM   4275 HG13 VAL A 279      -7.911  -4.838 -39.211  1.00 55.76           H  
ATOM   4276  CG2 VAL A 279      -7.246  -2.393 -39.908  1.00 55.76           C  
ATOM   4277 HG21 VAL A 279      -7.282  -1.562 -40.612  1.00 55.76           H  
ATOM   4278 HG22 VAL A 279      -8.258  -2.570 -39.544  1.00 55.76           H  
ATOM   4279 HG23 VAL A 279      -6.611  -2.122 -39.064  1.00 55.76           H  
ATOM   4280  N   SER A 280      -4.567  -4.731 -43.068  1.00 57.38           N  
ATOM   4281  H   SER A 280      -4.803  -3.878 -43.553  1.00 57.38           H  
ATOM   4282  CA  SER A 280      -4.056  -5.814 -43.910  1.00 57.38           C  
ATOM   4283  HA  SER A 280      -4.260  -6.766 -43.420  1.00 57.38           H  
ATOM   4284  C   SER A 280      -2.545  -5.787 -44.192  1.00 57.38           C  
ATOM   4285  CB  SER A 280      -4.829  -5.787 -45.235  1.00 57.38           C  
ATOM   4286  HB2 SER A 280      -5.889  -5.937 -45.029  1.00 57.38           H  
ATOM   4287  HB3 SER A 280      -4.486  -6.592 -45.885  1.00 57.38           H  
ATOM   4288  O   SER A 280      -2.086  -6.634 -44.948  1.00 57.38           O  
ATOM   4289  OG  SER A 280      -4.655  -4.533 -45.881  1.00 57.38           O  
ATOM   4290  HG  SER A 280      -3.786  -4.562 -46.288  1.00 57.38           H  
ATOM   4291  N   ASP A 281      -1.772  -4.822 -43.679  1.00 71.13           N  
ATOM   4292  H   ASP A 281      -2.163  -4.157 -43.027  1.00 71.13           H  
ATOM   4293  CA  ASP A 281      -0.314  -4.805 -43.886  1.00 71.13           C  
ATOM   4294  HA  ASP A 281      -0.101  -5.079 -44.919  1.00 71.13           H  
ATOM   4295  C   ASP A 281       0.360  -5.847 -42.975  1.00 71.13           C  
ATOM   4296  CB  ASP A 281       0.239  -3.386 -43.669  1.00 71.13           C  
ATOM   4297  HB2 ASP A 281       0.197  -3.129 -42.611  1.00 71.13           H  
ATOM   4298  HB3 ASP A 281      -0.403  -2.684 -44.202  1.00 71.13           H  
ATOM   4299  O   ASP A 281       0.355  -5.707 -41.749  1.00 71.13           O  
ATOM   4300  CG  ASP A 281       1.676  -3.207 -44.184  1.00 71.13           C  
ATOM   4301  OD1 ASP A 281       2.505  -4.135 -44.076  1.00 71.13           O  
ATOM   4302  OD2 ASP A 281       1.975  -2.110 -44.705  1.00 71.13           O  
ATOM   4303  N   HIS A 282       0.937  -6.901 -43.562  1.00 70.78           N  
ATOM   4304  H   HIS A 282       0.969  -6.948 -44.570  1.00 70.78           H  
ATOM   4305  CA  HIS A 282       1.567  -7.999 -42.818  1.00 70.78           C  
ATOM   4306  HA  HIS A 282       0.840  -8.414 -42.119  1.00 70.78           H  
ATOM   4307  C   HIS A 282       2.767  -7.537 -41.988  1.00 70.78           C  
ATOM   4308  CB  HIS A 282       1.989  -9.111 -43.790  1.00 70.78           C  
ATOM   4309  HB2 HIS A 282       2.369  -9.957 -43.217  1.00 70.78           H  
ATOM   4310  HB3 HIS A 282       1.117  -9.452 -44.348  1.00 70.78           H  
ATOM   4311  O   HIS A 282       3.041  -8.117 -40.941  1.00 70.78           O  
ATOM   4312  CG  HIS A 282       3.050  -8.678 -44.774  1.00 70.78           C  
ATOM   4313  CD2 HIS A 282       4.386  -8.953 -44.695  1.00 70.78           C  
ATOM   4314  HD2 HIS A 282       4.880  -9.544 -43.937  1.00 70.78           H  
ATOM   4315  ND1 HIS A 282       2.818  -7.864 -45.885  1.00 70.78           N  
ATOM   4316  CE1 HIS A 282       4.016  -7.691 -46.464  1.00 70.78           C  
ATOM   4317  HE1 HIS A 282       4.189  -7.108 -47.356  1.00 70.78           H  
ATOM   4318  NE2 HIS A 282       4.978  -8.319 -45.766  1.00 70.78           N  
ATOM   4319  HE2 HIS A 282       5.962  -8.307 -45.992  1.00 70.78           H  
ATOM   4320  N   ARG A 283       3.442  -6.452 -42.385  1.00 77.42           N  
ATOM   4321  H   ARG A 283       3.113  -5.972 -43.211  1.00 77.42           H  
ATOM   4322  CA  ARG A 283       4.635  -5.922 -41.704  1.00 77.42           C  
ATOM   4323  HA  ARG A 283       5.342  -6.737 -41.545  1.00 77.42           H  
ATOM   4324  C   ARG A 283       4.315  -5.351 -40.324  1.00 77.42           C  
ATOM   4325  CB  ARG A 283       5.299  -4.857 -42.586  1.00 77.42           C  
ATOM   4326  HB2 ARG A 283       4.631  -3.998 -42.653  1.00 77.42           H  
ATOM   4327  HB3 ARG A 283       6.220  -4.519 -42.111  1.00 77.42           H  
ATOM   4328  O   ARG A 283       5.201  -5.252 -39.483  1.00 77.42           O  
ATOM   4329  CG  ARG A 283       5.627  -5.381 -43.999  1.00 77.42           C  
ATOM   4330  HG2 ARG A 283       4.729  -5.775 -44.474  1.00 77.42           H  
ATOM   4331  HG3 ARG A 283       6.354  -6.191 -43.940  1.00 77.42           H  
ATOM   4332  CD  ARG A 283       6.169  -4.274 -44.900  1.00 77.42           C  
ATOM   4333  HD2 ARG A 283       6.491  -4.719 -45.841  1.00 77.42           H  
ATOM   4334  HD3 ARG A 283       7.031  -3.813 -44.417  1.00 77.42           H  
ATOM   4335  NE  ARG A 283       5.119  -3.272 -45.166  1.00 77.42           N  
ATOM   4336  HE  ARG A 283       4.182  -3.500 -44.864  1.00 77.42           H  
ATOM   4337  NH1 ARG A 283       6.483  -1.678 -46.094  1.00 77.42           N  
ATOM   4338 HH11 ARG A 283       6.617  -0.739 -46.441  1.00 77.42           H  
ATOM   4339 HH12 ARG A 283       7.240  -2.345 -46.136  1.00 77.42           H  
ATOM   4340  NH2 ARG A 283       4.360  -1.191 -45.652  1.00 77.42           N  
ATOM   4341 HH21 ARG A 283       3.463  -1.499 -45.304  1.00 77.42           H  
ATOM   4342 HH22 ARG A 283       4.612  -0.214 -45.629  1.00 77.42           H  
ATOM   4343  CZ  ARG A 283       5.321  -2.064 -45.645  1.00 77.42           C  
ATOM   4344  N   LEU A 284       3.045  -5.036 -40.040  1.00 76.63           N  
ATOM   4345  H   LEU A 284       2.356  -5.167 -40.767  1.00 76.63           H  
ATOM   4346  CA  LEU A 284       2.591  -4.708 -38.681  1.00 76.63           C  
ATOM   4347  HA  LEU A 284       3.141  -3.839 -38.320  1.00 76.63           H  
ATOM   4348  C   LEU A 284       2.873  -5.841 -37.686  1.00 76.63           C  
ATOM   4349  CB  LEU A 284       1.082  -4.413 -38.697  1.00 76.63           C  
ATOM   4350  HB2 LEU A 284       0.569  -5.239 -39.191  1.00 76.63           H  
ATOM   4351  HB3 LEU A 284       0.722  -4.381 -37.668  1.00 76.63           H  
ATOM   4352  O   LEU A 284       2.977  -5.588 -36.485  1.00 76.63           O  
ATOM   4353  CG  LEU A 284       0.695  -3.094 -39.382  1.00 76.63           C  
ATOM   4354  HG  LEU A 284       1.080  -3.072 -40.402  1.00 76.63           H  
ATOM   4355  CD1 LEU A 284      -0.828  -2.961 -39.423  1.00 76.63           C  
ATOM   4356 HD11 LEU A 284      -1.243  -3.802 -39.979  1.00 76.63           H  
ATOM   4357 HD12 LEU A 284      -1.108  -2.043 -39.941  1.00 76.63           H  
ATOM   4358 HD13 LEU A 284      -1.236  -2.956 -38.412  1.00 76.63           H  
ATOM   4359  CD2 LEU A 284       1.250  -1.899 -38.606  1.00 76.63           C  
ATOM   4360 HD21 LEU A 284       1.020  -2.032 -37.549  1.00 76.63           H  
ATOM   4361 HD22 LEU A 284       0.788  -0.980 -38.964  1.00 76.63           H  
ATOM   4362 HD23 LEU A 284       2.330  -1.832 -38.744  1.00 76.63           H  
ATOM   4363  N   GLN A 285       3.024  -7.075 -38.173  1.00 76.35           N  
ATOM   4364  H   GLN A 285       2.953  -7.230 -39.169  1.00 76.35           H  
ATOM   4365  CA  GLN A 285       3.404  -8.209 -37.346  1.00 76.35           C  
ATOM   4366  HA  GLN A 285       2.765  -8.187 -36.463  1.00 76.35           H  
ATOM   4367  C   GLN A 285       4.858  -8.124 -36.852  1.00 76.35           C  
ATOM   4368  CB  GLN A 285       3.134  -9.532 -38.069  1.00 76.35           C  
ATOM   4369  HB2 GLN A 285       3.415 -10.343 -37.397  1.00 76.35           H  
ATOM   4370  HB3 GLN A 285       3.757  -9.593 -38.961  1.00 76.35           H  
ATOM   4371  O   GLN A 285       5.149  -8.702 -35.813  1.00 76.35           O  
ATOM   4372  CG  GLN A 285       1.658  -9.721 -38.460  1.00 76.35           C  
ATOM   4373  HG2 GLN A 285       1.040  -9.684 -37.563  1.00 76.35           H  
ATOM   4374  HG3 GLN A 285       1.343  -8.915 -39.123  1.00 76.35           H  
ATOM   4375  CD  GLN A 285       1.400 -11.048 -39.167  1.00 76.35           C  
ATOM   4376  NE2 GLN A 285       0.257 -11.225 -39.789  1.00 76.35           N  
ATOM   4377 HE21 GLN A 285       0.180 -12.110 -40.269  1.00 76.35           H  
ATOM   4378 HE22 GLN A 285      -0.410 -10.473 -39.889  1.00 76.35           H  
ATOM   4379  OE1 GLN A 285       2.186 -11.972 -39.152  1.00 76.35           O  
ATOM   4380  N   TYR A 286       5.744  -7.350 -37.491  1.00 82.05           N  
ATOM   4381  H   TYR A 286       5.485  -6.883 -38.349  1.00 82.05           H  
ATOM   4382  CA  TYR A 286       7.100  -7.122 -36.972  1.00 82.05           C  
ATOM   4383  HA  TYR A 286       7.585  -8.082 -36.794  1.00 82.05           H  
ATOM   4384  C   TYR A 286       7.108  -6.360 -35.644  1.00 82.05           C  
ATOM   4385  CB  TYR A 286       7.932  -6.320 -37.979  1.00 82.05           C  
ATOM   4386  HB2 TYR A 286       8.934  -6.219 -37.562  1.00 82.05           H  
ATOM   4387  HB3 TYR A 286       7.509  -5.319 -38.064  1.00 82.05           H  
ATOM   4388  O   TYR A 286       8.040  -6.480 -34.858  1.00 82.05           O  
ATOM   4389  CG  TYR A 286       8.074  -6.917 -39.363  1.00 82.05           C  
ATOM   4390  CD1 TYR A 286       8.267  -8.297 -39.532  1.00 82.05           C  
ATOM   4391  HD1 TYR A 286       8.402  -8.927 -38.665  1.00 82.05           H  
ATOM   4392  CD2 TYR A 286       8.057  -6.080 -40.490  1.00 82.05           C  
ATOM   4393  HD2 TYR A 286       7.948  -5.013 -40.368  1.00 82.05           H  
ATOM   4394  CE1 TYR A 286       8.331  -8.859 -40.821  1.00 82.05           C  
ATOM   4395  HE1 TYR A 286       8.480  -9.920 -40.962  1.00 82.05           H  
ATOM   4396  CE2 TYR A 286       8.152  -6.637 -41.776  1.00 82.05           C  
ATOM   4397  HE2 TYR A 286       8.112  -5.992 -42.641  1.00 82.05           H  
ATOM   4398  OH  TYR A 286       8.316  -8.569 -43.195  1.00 82.05           O  
ATOM   4399  HH  TYR A 286       8.361  -7.907 -43.888  1.00 82.05           H  
ATOM   4400  CZ  TYR A 286       8.263  -8.029 -41.951  1.00 82.05           C  
ATOM   4401  N   ILE A 287       6.069  -5.561 -35.383  1.00 83.39           N  
ATOM   4402  H   ILE A 287       5.304  -5.538 -36.041  1.00 83.39           H  
ATOM   4403  CA  ILE A 287       5.946  -4.825 -34.128  1.00 83.39           C  
ATOM   4404  HA  ILE A 287       6.921  -4.394 -33.900  1.00 83.39           H  
ATOM   4405  C   ILE A 287       5.544  -5.829 -33.033  1.00 83.39           C  
ATOM   4406  CB  ILE A 287       4.950  -3.654 -34.270  1.00 83.39           C  
ATOM   4407  HB  ILE A 287       3.974  -4.062 -34.530  1.00 83.39           H  
ATOM   4408  O   ILE A 287       4.560  -6.547 -33.219  1.00 83.39           O  
ATOM   4409  CG1 ILE A 287       5.395  -2.692 -35.398  1.00 83.39           C  
ATOM   4410 HG12 ILE A 287       6.358  -2.251 -35.142  1.00 83.39           H  
ATOM   4411 HG13 ILE A 287       5.519  -3.251 -36.326  1.00 83.39           H  
ATOM   4412  CG2 ILE A 287       4.820  -2.896 -32.937  1.00 83.39           C  
ATOM   4413 HG21 ILE A 287       4.080  -2.099 -33.013  1.00 83.39           H  
ATOM   4414 HG22 ILE A 287       5.782  -2.473 -32.647  1.00 83.39           H  
ATOM   4415 HG23 ILE A 287       4.473  -3.574 -32.158  1.00 83.39           H  
ATOM   4416  CD1 ILE A 287       4.394  -1.569 -35.692  1.00 83.39           C  
ATOM   4417 HD11 ILE A 287       3.407  -1.992 -35.881  1.00 83.39           H  
ATOM   4418 HD12 ILE A 287       4.342  -0.871 -34.856  1.00 83.39           H  
ATOM   4419 HD13 ILE A 287       4.720  -1.020 -36.575  1.00 83.39           H  
ATOM   4420  N   PRO A 288       6.234  -5.888 -31.886  1.00 79.73           N  
ATOM   4421  CA  PRO A 288       5.828  -6.693 -30.734  1.00 79.73           C  
ATOM   4422  HA  PRO A 288       5.942  -7.747 -30.988  1.00 79.73           H  
ATOM   4423  C   PRO A 288       4.381  -6.414 -30.300  1.00 79.73           C  
ATOM   4424  CB  PRO A 288       6.832  -6.326 -29.641  1.00 79.73           C  
ATOM   4425  HB2 PRO A 288       6.993  -7.141 -28.936  1.00 79.73           H  
ATOM   4426  HB3 PRO A 288       6.511  -5.417 -29.133  1.00 79.73           H  
ATOM   4427  O   PRO A 288       3.920  -5.275 -30.362  1.00 79.73           O  
ATOM   4428  CG  PRO A 288       8.091  -5.996 -30.433  1.00 79.73           C  
ATOM   4429  HG2 PRO A 288       8.592  -6.917 -30.731  1.00 79.73           H  
ATOM   4430  HG3 PRO A 288       8.768  -5.340 -29.885  1.00 79.73           H  
ATOM   4431  CD  PRO A 288       7.533  -5.285 -31.655  1.00 79.73           C  
ATOM   4432  HD2 PRO A 288       7.412  -4.221 -31.454  1.00 79.73           H  
ATOM   4433  HD3 PRO A 288       8.204  -5.436 -32.501  1.00 79.73           H  
ATOM   4434  N   VAL A 289       3.642  -7.441 -29.862  1.00 75.38           N  
ATOM   4435  H   VAL A 289       4.090  -8.342 -29.784  1.00 75.38           H  
ATOM   4436  CA  VAL A 289       2.191  -7.342 -29.580  1.00 75.38           C  
ATOM   4437  HA  VAL A 289       1.682  -7.077 -30.507  1.00 75.38           H  
ATOM   4438  C   VAL A 289       1.862  -6.235 -28.569  1.00 75.38           C  
ATOM   4439  CB  VAL A 289       1.633  -8.699 -29.099  1.00 75.38           C  
ATOM   4440  HB  VAL A 289       2.189  -9.022 -28.219  1.00 75.38           H  
ATOM   4441  O   VAL A 289       0.900  -5.496 -28.770  1.00 75.38           O  
ATOM   4442  CG1 VAL A 289       0.143  -8.630 -28.735  1.00 75.38           C  
ATOM   4443 HG11 VAL A 289      -0.435  -8.244 -29.574  1.00 75.38           H  
ATOM   4444 HG12 VAL A 289      -0.006  -7.985 -27.868  1.00 75.38           H  
ATOM   4445 HG13 VAL A 289      -0.220  -9.623 -28.471  1.00 75.38           H  
ATOM   4446  CG2 VAL A 289       1.784  -9.765 -30.195  1.00 75.38           C  
ATOM   4447 HG21 VAL A 289       1.239  -9.465 -31.090  1.00 75.38           H  
ATOM   4448 HG22 VAL A 289       1.391 -10.717 -29.837  1.00 75.38           H  
ATOM   4449 HG23 VAL A 289       2.835  -9.913 -30.442  1.00 75.38           H  
ATOM   4450  N   ASN A 290       2.697  -6.061 -27.544  1.00 74.44           N  
ATOM   4451  H   ASN A 290       3.533  -6.627 -27.511  1.00 74.44           H  
ATOM   4452  CA  ASN A 290       2.603  -4.994 -26.539  1.00 74.44           C  
ATOM   4453  HA  ASN A 290       1.618  -5.044 -26.075  1.00 74.44           H  
ATOM   4454  C   ASN A 290       2.730  -3.575 -27.129  1.00 74.44           C  
ATOM   4455  CB  ASN A 290       3.661  -5.244 -25.439  1.00 74.44           C  
ATOM   4456  HB2 ASN A 290       3.430  -6.173 -24.917  1.00 74.44           H  
ATOM   4457  HB3 ASN A 290       3.597  -4.438 -24.709  1.00 74.44           H  
ATOM   4458  O   ASN A 290       2.152  -2.628 -26.599  1.00 74.44           O  
ATOM   4459  CG  ASN A 290       5.101  -5.341 -25.933  1.00 74.44           C  
ATOM   4460  ND2 ASN A 290       6.056  -4.868 -25.172  1.00 74.44           N  
ATOM   4461 HD21 ASN A 290       5.851  -4.425 -24.288  1.00 74.44           H  
ATOM   4462 HD22 ASN A 290       7.012  -4.982 -25.478  1.00 74.44           H  
ATOM   4463  OD1 ASN A 290       5.373  -5.859 -27.005  1.00 74.44           O  
ATOM   4464  N   LEU A 291       3.427  -3.416 -28.256  1.00 81.71           N  
ATOM   4465  H   LEU A 291       3.863  -4.232 -28.662  1.00 81.71           H  
ATOM   4466  CA  LEU A 291       3.602  -2.134 -28.941  1.00 81.71           C  
ATOM   4467  HA  LEU A 291       3.467  -1.329 -28.219  1.00 81.71           H  
ATOM   4468  C   LEU A 291       2.552  -1.875 -30.034  1.00 81.71           C  
ATOM   4469  CB  LEU A 291       5.041  -2.054 -29.486  1.00 81.71           C  
ATOM   4470  HB2 LEU A 291       5.130  -1.170 -30.118  1.00 81.71           H  
ATOM   4471  HB3 LEU A 291       5.227  -2.931 -30.105  1.00 81.71           H  
ATOM   4472  O   LEU A 291       2.445  -0.746 -30.507  1.00 81.71           O  
ATOM   4473  CG  LEU A 291       6.135  -1.992 -28.406  1.00 81.71           C  
ATOM   4474  HG  LEU A 291       6.059  -2.858 -27.749  1.00 81.71           H  
ATOM   4475  CD1 LEU A 291       7.514  -2.006 -29.066  1.00 81.71           C  
ATOM   4476 HD11 LEU A 291       7.634  -2.921 -29.646  1.00 81.71           H  
ATOM   4477 HD12 LEU A 291       7.636  -1.137 -29.713  1.00 81.71           H  
ATOM   4478 HD13 LEU A 291       8.281  -1.993 -28.293  1.00 81.71           H  
ATOM   4479  CD2 LEU A 291       6.031  -0.717 -27.573  1.00 81.71           C  
ATOM   4480 HD21 LEU A 291       6.039   0.164 -28.215  1.00 81.71           H  
ATOM   4481 HD22 LEU A 291       6.884  -0.665 -26.898  1.00 81.71           H  
ATOM   4482 HD23 LEU A 291       5.125  -0.733 -26.966  1.00 81.71           H  
ATOM   4483  N   ARG A 292       1.728  -2.859 -30.426  1.00 81.80           N  
ATOM   4484  H   ARG A 292       1.833  -3.753 -29.968  1.00 81.80           H  
ATOM   4485  CA  ARG A 292       0.747  -2.738 -31.534  1.00 81.80           C  
ATOM   4486  HA  ARG A 292       1.248  -2.218 -32.350  1.00 81.80           H  
ATOM   4487  C   ARG A 292      -0.488  -1.876 -31.219  1.00 81.80           C  
ATOM   4488  CB  ARG A 292       0.328  -4.128 -32.049  1.00 81.80           C  
ATOM   4489  HB2 ARG A 292      -0.495  -4.021 -32.756  1.00 81.80           H  
ATOM   4490  HB3 ARG A 292      -0.026  -4.729 -31.212  1.00 81.80           H  
ATOM   4491  O   ARG A 292      -1.506  -1.978 -31.903  1.00 81.80           O  
ATOM   4492  CG  ARG A 292       1.442  -4.871 -32.787  1.00 81.80           C  
ATOM   4493  HG2 ARG A 292       1.814  -4.261 -33.610  1.00 81.80           H  
ATOM   4494  HG3 ARG A 292       2.259  -5.079 -32.096  1.00 81.80           H  
ATOM   4495  CD  ARG A 292       0.894  -6.191 -33.341  1.00 81.80           C  
ATOM   4496  HD2 ARG A 292       0.325  -6.690 -32.557  1.00 81.80           H  
ATOM   4497  HD3 ARG A 292       0.237  -5.981 -34.185  1.00 81.80           H  
ATOM   4498  NE  ARG A 292       1.988  -7.066 -33.768  1.00 81.80           N  
ATOM   4499  HE  ARG A 292       2.913  -6.661 -33.765  1.00 81.80           H  
ATOM   4500  NH1 ARG A 292       0.861  -9.037 -34.058  1.00 81.80           N  
ATOM   4501 HH11 ARG A 292       0.899 -10.037 -34.192  1.00 81.80           H  
ATOM   4502 HH12 ARG A 292      -0.014  -8.539 -33.974  1.00 81.80           H  
ATOM   4503  NH2 ARG A 292       3.082  -9.021 -34.096  1.00 81.80           N  
ATOM   4504 HH21 ARG A 292       3.122 -10.010 -34.297  1.00 81.80           H  
ATOM   4505 HH22 ARG A 292       3.954  -8.513 -34.135  1.00 81.80           H  
ATOM   4506  CZ  ARG A 292       1.971  -8.364 -33.973  1.00 81.80           C  
ATOM   4507  N   THR A 293      -0.439  -1.020 -30.204  1.00 78.92           N  
ATOM   4508  H   THR A 293       0.447  -0.897 -29.736  1.00 78.92           H  
ATOM   4509  CA  THR A 293      -1.557  -0.146 -29.825  1.00 78.92           C  
ATOM   4510  HA  THR A 293      -2.472  -0.531 -30.273  1.00 78.92           H  
ATOM   4511  C   THR A 293      -1.349   1.274 -30.350  1.00 78.92           C  
ATOM   4512  CB  THR A 293      -1.792  -0.135 -28.308  1.00 78.92           C  
ATOM   4513  HB  THR A 293      -2.742   0.361 -28.112  1.00 78.92           H  
ATOM   4514  O   THR A 293      -0.223   1.751 -30.491  1.00 78.92           O  
ATOM   4515  CG2 THR A 293      -1.846  -1.533 -27.695  1.00 78.92           C  
ATOM   4516 HG21 THR A 293      -2.565  -2.149 -28.235  1.00 78.92           H  
ATOM   4517 HG22 THR A 293      -0.866  -2.009 -27.733  1.00 78.92           H  
ATOM   4518 HG23 THR A 293      -2.158  -1.462 -26.653  1.00 78.92           H  
ATOM   4519  OG1 THR A 293      -0.777   0.607 -27.687  1.00 78.92           O  
ATOM   4520  HG1 THR A 293      -0.535   0.166 -26.869  1.00 78.92           H  
ATOM   4521  N   GLY A 294      -2.445   1.999 -30.597  1.00 76.51           N  
ATOM   4522  H   GLY A 294      -3.351   1.566 -30.494  1.00 76.51           H  
ATOM   4523  CA  GLY A 294      -2.375   3.424 -30.952  1.00 76.51           C  
ATOM   4524  HA2 GLY A 294      -3.371   3.776 -31.223  1.00 76.51           H  
ATOM   4525  HA3 GLY A 294      -1.715   3.547 -31.811  1.00 76.51           H  
ATOM   4526  C   GLY A 294      -1.844   4.322 -29.824  1.00 76.51           C  
ATOM   4527  O   GLY A 294      -1.546   5.488 -30.067  1.00 76.51           O  
ATOM   4528  N   GLN A 295      -1.722   3.788 -28.601  1.00 78.84           N  
ATOM   4529  H   GLN A 295      -1.940   2.810 -28.478  1.00 78.84           H  
ATOM   4530  CA  GLN A 295      -1.070   4.459 -27.476  1.00 78.84           C  
ATOM   4531  HA  GLN A 295      -1.336   5.517 -27.474  1.00 78.84           H  
ATOM   4532  C   GLN A 295       0.454   4.377 -27.562  1.00 78.84           C  
ATOM   4533  CB  GLN A 295      -1.531   3.833 -26.154  1.00 78.84           C  
ATOM   4534  HB2 GLN A 295      -0.906   4.215 -25.347  1.00 78.84           H  
ATOM   4535  HB3 GLN A 295      -1.394   2.752 -26.202  1.00 78.84           H  
ATOM   4536  O   GLN A 295       1.114   5.266 -27.037  1.00 78.84           O  
ATOM   4537  CG  GLN A 295      -2.991   4.161 -25.819  1.00 78.84           C  
ATOM   4538  HG2 GLN A 295      -3.098   5.241 -25.721  1.00 78.84           H  
ATOM   4539  HG3 GLN A 295      -3.646   3.819 -26.621  1.00 78.84           H  
ATOM   4540  CD  GLN A 295      -3.441   3.497 -24.522  1.00 78.84           C  
ATOM   4541  NE2 GLN A 295      -4.460   4.006 -23.867  1.00 78.84           N  
ATOM   4542 HE21 GLN A 295      -4.686   3.534 -23.003  1.00 78.84           H  
ATOM   4543 HE22 GLN A 295      -4.909   4.862 -24.158  1.00 78.84           H  
ATOM   4544  OE1 GLN A 295      -2.912   2.494 -24.086  1.00 78.84           O  
ATOM   4545  N   CYS A 296       1.003   3.360 -28.233  1.00 81.94           N  
ATOM   4546  H   CYS A 296       0.394   2.635 -28.583  1.00 81.94           H  
ATOM   4547  CA  CYS A 296       2.443   3.131 -28.364  1.00 81.94           C  
ATOM   4548  HA  CYS A 296       2.974   3.699 -27.601  1.00 81.94           H  
ATOM   4549  C   CYS A 296       2.991   3.574 -29.730  1.00 81.94           C  
ATOM   4550  CB  CYS A 296       2.716   1.641 -28.109  1.00 81.94           C  
ATOM   4551  HB2 CYS A 296       3.766   1.420 -28.298  1.00 81.94           H  
ATOM   4552  HB3 CYS A 296       2.102   1.032 -28.773  1.00 81.94           H  
ATOM   4553  O   CYS A 296       4.078   4.146 -29.818  1.00 81.94           O  
ATOM   4554  SG  CYS A 296       2.324   1.242 -26.380  1.00 81.94           S  
ATOM   4555  HG  CYS A 296       2.669  -0.049 -26.378  1.00 81.94           H  
ATOM   4556  N   VAL A 297       2.240   3.338 -30.807  1.00 85.21           N  
ATOM   4557  H   VAL A 297       1.361   2.857 -30.677  1.00 85.21           H  
ATOM   4558  CA  VAL A 297       2.694   3.561 -32.186  1.00 85.21           C  
ATOM   4559  HA  VAL A 297       3.698   3.984 -32.175  1.00 85.21           H  
ATOM   4560  C   VAL A 297       1.788   4.556 -32.905  1.00 85.21           C  
ATOM   4561  CB  VAL A 297       2.783   2.224 -32.948  1.00 85.21           C  
ATOM   4562  HB  VAL A 297       1.820   1.717 -32.884  1.00 85.21           H  
ATOM   4563  O   VAL A 297       0.559   4.458 -32.892  1.00 85.21           O  
ATOM   4564  CG1 VAL A 297       3.143   2.427 -34.426  1.00 85.21           C  
ATOM   4565 HG11 VAL A 297       2.316   2.902 -34.954  1.00 85.21           H  
ATOM   4566 HG12 VAL A 297       4.038   3.044 -34.506  1.00 85.21           H  
ATOM   4567 HG13 VAL A 297       3.326   1.461 -34.897  1.00 85.21           H  
ATOM   4568  CG2 VAL A 297       3.860   1.303 -32.362  1.00 85.21           C  
ATOM   4569 HG21 VAL A 297       4.855   1.649 -32.643  1.00 85.21           H  
ATOM   4570 HG22 VAL A 297       3.792   1.262 -31.275  1.00 85.21           H  
ATOM   4571 HG23 VAL A 297       3.721   0.294 -32.749  1.00 85.21           H  
ATOM   4572  N   HIS A 298       2.400   5.504 -33.614  1.00 82.88           N  
ATOM   4573  H   HIS A 298       3.409   5.528 -33.618  1.00 82.88           H  
ATOM   4574  CA  HIS A 298       1.683   6.409 -34.505  1.00 82.88           C  
ATOM   4575  HA  HIS A 298       0.740   6.695 -34.038  1.00 82.88           H  
ATOM   4576  C   HIS A 298       1.361   5.720 -35.843  1.00 82.88           C  
ATOM   4577  CB  HIS A 298       2.518   7.680 -34.707  1.00 82.88           C  
ATOM   4578  HB2 HIS A 298       2.078   8.269 -35.511  1.00 82.88           H  
ATOM   4579  HB3 HIS A 298       3.523   7.394 -35.015  1.00 82.88           H  
ATOM   4580  O   HIS A 298       2.136   5.805 -36.789  1.00 82.88           O  
ATOM   4581  CG  HIS A 298       2.611   8.560 -33.488  1.00 82.88           C  
ATOM   4582  CD2 HIS A 298       3.723   8.788 -32.722  1.00 82.88           C  
ATOM   4583  HD2 HIS A 298       4.691   8.327 -32.849  1.00 82.88           H  
ATOM   4584  ND1 HIS A 298       1.601   9.346 -32.982  1.00 82.88           N  
ATOM   4585  HD1 HIS A 298       0.632   9.323 -33.266  1.00 82.88           H  
ATOM   4586  CE1 HIS A 298       2.096  10.041 -31.945  1.00 82.88           C  
ATOM   4587  HE1 HIS A 298       1.528  10.711 -31.318  1.00 82.88           H  
ATOM   4588  NE2 HIS A 298       3.394   9.758 -31.768  1.00 82.88           N  
ATOM   4589  N   PHE A 299       0.197   5.074 -35.960  1.00 78.25           N  
ATOM   4590  H   PHE A 299      -0.312   4.870 -35.111  1.00 78.25           H  
ATOM   4591  CA  PHE A 299      -0.213   4.409 -37.213  1.00 78.25           C  
ATOM   4592  HA  PHE A 299       0.647   3.872 -37.613  1.00 78.25           H  
ATOM   4593  C   PHE A 299      -0.669   5.367 -38.325  1.00 78.25           C  
ATOM   4594  CB  PHE A 299      -1.310   3.381 -36.914  1.00 78.25           C  
ATOM   4595  HB2 PHE A 299      -1.672   2.969 -37.856  1.00 78.25           H  
ATOM   4596  HB3 PHE A 299      -2.149   3.877 -36.426  1.00 78.25           H  
ATOM   4597  O   PHE A 299      -0.643   5.011 -39.503  1.00 78.25           O  
ATOM   4598  CG  PHE A 299      -0.825   2.228 -36.065  1.00 78.25           C  
ATOM   4599  CD1 PHE A 299       0.103   1.316 -36.600  1.00 78.25           C  
ATOM   4600  HD1 PHE A 299       0.456   1.429 -37.615  1.00 78.25           H  
ATOM   4601  CD2 PHE A 299      -1.267   2.080 -34.737  1.00 78.25           C  
ATOM   4602  HD2 PHE A 299      -1.968   2.780 -34.308  1.00 78.25           H  
ATOM   4603  CE1 PHE A 299       0.601   0.271 -35.805  1.00 78.25           C  
ATOM   4604  HE1 PHE A 299       1.358  -0.396 -36.191  1.00 78.25           H  
ATOM   4605  CE2 PHE A 299      -0.793   1.010 -33.959  1.00 78.25           C  
ATOM   4606  HE2 PHE A 299      -1.133   0.881 -32.943  1.00 78.25           H  
ATOM   4607  CZ  PHE A 299       0.142   0.109 -34.490  1.00 78.25           C  
ATOM   4608  HZ  PHE A 299       0.522  -0.697 -33.880  1.00 78.25           H  
ATOM   4609  N   ASN A 300      -1.081   6.592 -37.980  1.00 74.99           N  
ATOM   4610  H   ASN A 300      -1.034   6.851 -37.005  1.00 74.99           H  
ATOM   4611  CA  ASN A 300      -1.465   7.601 -38.969  1.00 74.99           C  
ATOM   4612  HA  ASN A 300      -1.837   7.087 -39.856  1.00 74.99           H  
ATOM   4613  C   ASN A 300      -0.242   8.422 -39.402  1.00 74.99           C  
ATOM   4614  CB  ASN A 300      -2.620   8.452 -38.425  1.00 74.99           C  
ATOM   4615  HB2 ASN A 300      -3.386   7.798 -38.008  1.00 74.99           H  
ATOM   4616  HB3 ASN A 300      -2.254   9.111 -37.638  1.00 74.99           H  
ATOM   4617  O   ASN A 300       0.100   9.439 -38.795  1.00 74.99           O  
ATOM   4618  CG  ASN A 300      -3.270   9.287 -39.516  1.00 74.99           C  
ATOM   4619  ND2 ASN A 300      -4.169  10.169 -39.150  1.00 74.99           N  
ATOM   4620 HD21 ASN A 300      -4.384  10.294 -38.171  1.00 74.99           H  
ATOM   4621 HD22 ASN A 300      -4.577  10.718 -39.893  1.00 74.99           H  
ATOM   4622  OD1 ASN A 300      -3.023   9.153 -40.702  1.00 74.99           O  
ATOM   4623  N   LEU A 301       0.447   7.951 -40.438  1.00 74.93           N  
ATOM   4624  H   LEU A 301       0.127   7.094 -40.867  1.00 74.93           H  
ATOM   4625  CA  LEU A 301       1.758   8.461 -40.827  1.00 74.93           C  
ATOM   4626  HA  LEU A 301       2.274   8.798 -39.928  1.00 74.93           H  
ATOM   4627  C   LEU A 301       1.664   9.686 -41.747  1.00 74.93           C  
ATOM   4628  CB  LEU A 301       2.578   7.305 -41.429  1.00 74.93           C  
ATOM   4629  HB2 LEU A 301       2.029   6.879 -42.268  1.00 74.93           H  
ATOM   4630  HB3 LEU A 301       3.518   7.703 -41.810  1.00 74.93           H  
ATOM   4631  O   LEU A 301       1.488   9.579 -42.960  1.00 74.93           O  
ATOM   4632  CG  LEU A 301       2.887   6.183 -40.417  1.00 74.93           C  
ATOM   4633  HG  LEU A 301       1.963   5.789 -39.995  1.00 74.93           H  
ATOM   4634  CD1 LEU A 301       3.640   5.035 -41.076  1.00 74.93           C  
ATOM   4635 HD11 LEU A 301       2.946   4.464 -41.693  1.00 74.93           H  
ATOM   4636 HD12 LEU A 301       4.026   4.347 -40.324  1.00 74.93           H  
ATOM   4637 HD13 LEU A 301       4.470   5.415 -41.671  1.00 74.93           H  
ATOM   4638  CD2 LEU A 301       3.772   6.678 -39.284  1.00 74.93           C  
ATOM   4639 HD21 LEU A 301       3.247   7.410 -38.669  1.00 74.93           H  
ATOM   4640 HD22 LEU A 301       3.988   5.822 -38.645  1.00 74.93           H  
ATOM   4641 HD23 LEU A 301       4.699   7.097 -39.676  1.00 74.93           H  
ATOM   4642  N   VAL A 302       1.854  10.874 -41.166  1.00 76.64           N  
ATOM   4643  H   VAL A 302       1.863  10.895 -40.156  1.00 76.64           H  
ATOM   4644  CA  VAL A 302       1.980  12.145 -41.899  1.00 76.64           C  
ATOM   4645  HA  VAL A 302       1.532  12.024 -42.885  1.00 76.64           H  
ATOM   4646  C   VAL A 302       3.460  12.505 -42.084  1.00 76.64           C  
ATOM   4647  CB  VAL A 302       1.204  13.268 -41.182  1.00 76.64           C  
ATOM   4648  HB  VAL A 302       1.640  13.423 -40.196  1.00 76.64           H  
ATOM   4649  O   VAL A 302       4.160  12.782 -41.114  1.00 76.64           O  
ATOM   4650  CG1 VAL A 302       1.274  14.585 -41.971  1.00 76.64           C  
ATOM   4651 HG11 VAL A 302       0.876  14.443 -42.976  1.00 76.64           H  
ATOM   4652 HG12 VAL A 302       2.303  14.940 -42.025  1.00 76.64           H  
ATOM   4653 HG13 VAL A 302       0.685  15.345 -41.459  1.00 76.64           H  
ATOM   4654  CG2 VAL A 302      -0.276  12.911 -40.992  1.00 76.64           C  
ATOM   4655 HG21 VAL A 302      -0.742  12.692 -41.953  1.00 76.64           H  
ATOM   4656 HG22 VAL A 302      -0.798  13.737 -40.509  1.00 76.64           H  
ATOM   4657 HG23 VAL A 302      -0.371  12.039 -40.346  1.00 76.64           H  
ATOM   4658  N   LEU A 303       3.941  12.565 -43.334  1.00 79.12           N  
ATOM   4659  H   LEU A 303       3.328  12.269 -44.080  1.00 79.12           H  
ATOM   4660  CA  LEU A 303       5.353  12.848 -43.666  1.00 79.12           C  
ATOM   4661  HA  LEU A 303       5.985  12.078 -43.225  1.00 79.12           H  
ATOM   4662  C   LEU A 303       5.874  14.187 -43.114  1.00 79.12           C  
ATOM   4663  CB  LEU A 303       5.526  12.837 -45.198  1.00 79.12           C  
ATOM   4664  HB2 LEU A 303       4.769  13.484 -45.641  1.00 79.12           H  
ATOM   4665  HB3 LEU A 303       6.495  13.274 -45.436  1.00 79.12           H  
ATOM   4666  O   LEU A 303       7.043  14.304 -42.738  1.00 79.12           O  
ATOM   4667  CG  LEU A 303       5.463  11.459 -45.882  1.00 79.12           C  
ATOM   4668  HG  LEU A 303       4.477  11.020 -45.735  1.00 79.12           H  
ATOM   4669  CD1 LEU A 303       5.706  11.647 -47.381  1.00 79.12           C  
ATOM   4670 HD11 LEU A 303       4.921  12.268 -47.813  1.00 79.12           H  
ATOM   4671 HD12 LEU A 303       5.733  10.681 -47.886  1.00 79.12           H  
ATOM   4672 HD13 LEU A 303       6.669  12.133 -47.540  1.00 79.12           H  
ATOM   4673  CD2 LEU A 303       6.525  10.489 -45.368  1.00 79.12           C  
ATOM   4674 HD21 LEU A 303       6.494   9.563 -45.943  1.00 79.12           H  
ATOM   4675 HD22 LEU A 303       6.337  10.230 -44.327  1.00 79.12           H  
ATOM   4676 HD23 LEU A 303       7.517  10.929 -45.463  1.00 79.12           H  
ATOM   4677  N   GLU A 304       5.013  15.205 -43.059  1.00 80.29           N  
ATOM   4678  H   GLU A 304       4.076  15.058 -43.407  1.00 80.29           H  
ATOM   4679  CA  GLU A 304       5.380  16.527 -42.541  1.00 80.29           C  
ATOM   4680  HA  GLU A 304       6.400  16.748 -42.854  1.00 80.29           H  
ATOM   4681  C   GLU A 304       5.371  16.616 -41.010  1.00 80.29           C  
ATOM   4682  CB  GLU A 304       4.466  17.613 -43.120  1.00 80.29           C  
ATOM   4683  HB2 GLU A 304       4.787  18.556 -42.678  1.00 80.29           H  
ATOM   4684  HB3 GLU A 304       3.432  17.426 -42.829  1.00 80.29           H  
ATOM   4685  O   GLU A 304       5.933  17.565 -40.449  1.00 80.29           O  
ATOM   4686  CG  GLU A 304       4.560  17.724 -44.650  1.00 80.29           C  
ATOM   4687  HG2 GLU A 304       3.882  17.002 -45.106  1.00 80.29           H  
ATOM   4688  HG3 GLU A 304       5.576  17.471 -44.952  1.00 80.29           H  
ATOM   4689  CD  GLU A 304       4.247  19.141 -45.159  1.00 80.29           C  
ATOM   4690  OE1 GLU A 304       4.729  19.464 -46.265  1.00 80.29           O  
ATOM   4691  OE2 GLU A 304       3.631  19.933 -44.410  1.00 80.29           O  
ATOM   4692  N   GLN A 305       4.753  15.645 -40.333  1.00 83.63           N  
ATOM   4693  H   GLN A 305       4.438  14.825 -40.832  1.00 83.63           H  
ATOM   4694  CA  GLN A 305       4.675  15.615 -38.881  1.00 83.63           C  
ATOM   4695  HA  GLN A 305       4.399  16.616 -38.549  1.00 83.63           H  
ATOM   4696  C   GLN A 305       6.041  15.285 -38.287  1.00 83.63           C  
ATOM   4697  CB  GLN A 305       3.559  14.665 -38.437  1.00 83.63           C  
ATOM   4698  HB2 GLN A 305       2.661  14.969 -38.975  1.00 83.63           H  
ATOM   4699  HB3 GLN A 305       3.809  13.640 -38.710  1.00 83.63           H  
ATOM   4700  O   GLN A 305       6.857  14.568 -38.874  1.00 83.63           O  
ATOM   4701  CG  GLN A 305       3.249  14.718 -36.932  1.00 83.63           C  
ATOM   4702  HG2 GLN A 305       4.054  14.236 -36.378  1.00 83.63           H  
ATOM   4703  HG3 GLN A 305       3.177  15.756 -36.607  1.00 83.63           H  
ATOM   4704  CD  GLN A 305       1.931  14.025 -36.588  1.00 83.63           C  
ATOM   4705  NE2 GLN A 305       1.585  13.924 -35.325  1.00 83.63           N  
ATOM   4706 HE21 GLN A 305       2.232  14.157 -34.585  1.00 83.63           H  
ATOM   4707 HE22 GLN A 305       0.742  13.394 -35.156  1.00 83.63           H  
ATOM   4708  OE1 GLN A 305       1.168  13.607 -37.441  1.00 83.63           O  
ATOM   4709  N   LYS A 306       6.315  15.884 -37.128  1.00 87.08           N  
ATOM   4710  H   LYS A 306       5.569  16.370 -36.651  1.00 87.08           H  
ATOM   4711  CA  LYS A 306       7.587  15.723 -36.439  1.00 87.08           C  
ATOM   4712  HA  LYS A 306       8.289  15.265 -37.135  1.00 87.08           H  
ATOM   4713  C   LYS A 306       7.428  14.774 -35.268  1.00 87.08           C  
ATOM   4714  CB  LYS A 306       8.156  17.065 -35.979  1.00 87.08           C  
ATOM   4715  HB2 LYS A 306       7.480  17.505 -35.246  1.00 87.08           H  
ATOM   4716  HB3 LYS A 306       9.112  16.861 -35.497  1.00 87.08           H  
ATOM   4717  O   LYS A 306       6.564  15.003 -34.429  1.00 87.08           O  
ATOM   4718  CG  LYS A 306       8.396  18.062 -37.116  1.00 87.08           C  
ATOM   4719  HG2 LYS A 306       9.101  17.640 -37.832  1.00 87.08           H  
ATOM   4720  HG3 LYS A 306       7.457  18.286 -37.622  1.00 87.08           H  
ATOM   4721  CD  LYS A 306       8.973  19.350 -36.524  1.00 87.08           C  
ATOM   4722  HD2 LYS A 306       9.911  19.122 -36.018  1.00 87.08           H  
ATOM   4723  HD3 LYS A 306       8.265  19.748 -35.797  1.00 87.08           H  
ATOM   4724  CE  LYS A 306       9.218  20.383 -37.622  1.00 87.08           C  
ATOM   4725  HE2 LYS A 306       8.282  20.543 -38.156  1.00 87.08           H  
ATOM   4726  HE3 LYS A 306       9.949  19.978 -38.321  1.00 87.08           H  
ATOM   4727  NZ  LYS A 306       9.700  21.653 -37.028  1.00 87.08           N  
ATOM   4728  HZ1 LYS A 306       9.866  22.352 -37.739  1.00 87.08           H  
ATOM   4729  HZ2 LYS A 306      10.549  21.491 -36.506  1.00 87.08           H  
ATOM   4730  HZ3 LYS A 306       9.008  22.011 -36.386  1.00 87.08           H  
ATOM   4731  N   TYR A 307       8.316  13.796 -35.185  1.00 87.46           N  
ATOM   4732  H   TYR A 307       9.009  13.703 -35.914  1.00 87.46           H  
ATOM   4733  CA  TYR A 307       8.387  12.861 -34.069  1.00 87.46           C  
ATOM   4734  HA  TYR A 307       7.692  13.176 -33.290  1.00 87.46           H  
ATOM   4735  C   TYR A 307       9.785  12.878 -33.460  1.00 87.46           C  
ATOM   4736  CB  TYR A 307       7.952  11.459 -34.510  1.00 87.46           C  
ATOM   4737  HB2 TYR A 307       7.894  10.811 -33.635  1.00 87.46           H  
ATOM   4738  HB3 TYR A 307       8.702  11.026 -35.172  1.00 87.46           H  
ATOM   4739  O   TYR A 307      10.725  13.468 -34.015  1.00 87.46           O  
ATOM   4740  CG  TYR A 307       6.618  11.427 -35.221  1.00 87.46           C  
ATOM   4741  CD1 TYR A 307       5.434  11.308 -34.473  1.00 87.46           C  
ATOM   4742  HD1 TYR A 307       5.466  11.229 -33.396  1.00 87.46           H  
ATOM   4743  CD2 TYR A 307       6.568  11.492 -36.627  1.00 87.46           C  
ATOM   4744  HD2 TYR A 307       7.487  11.572 -37.190  1.00 87.46           H  
ATOM   4745  CE1 TYR A 307       4.198  11.233 -35.135  1.00 87.46           C  
ATOM   4746  HE1 TYR A 307       3.285  11.105 -34.573  1.00 87.46           H  
ATOM   4747  CE2 TYR A 307       5.331  11.412 -37.293  1.00 87.46           C  
ATOM   4748  HE2 TYR A 307       5.286  11.432 -38.372  1.00 87.46           H  
ATOM   4749  OH  TYR A 307       2.948  11.146 -37.159  1.00 87.46           O  
ATOM   4750  HH  TYR A 307       3.016  11.124 -38.116  1.00 87.46           H  
ATOM   4751  CZ  TYR A 307       4.146  11.263 -36.541  1.00 87.46           C  
ATOM   4752  N   LYS A 308       9.895  12.275 -32.279  1.00 83.38           N  
ATOM   4753  H   LYS A 308       9.077  11.810 -31.913  1.00 83.38           H  
ATOM   4754  CA  LYS A 308      11.144  12.176 -31.524  1.00 83.38           C  
ATOM   4755  HA  LYS A 308      11.928  12.745 -32.024  1.00 83.38           H  
ATOM   4756  C   LYS A 308      11.655  10.740 -31.453  1.00 83.38           C  
ATOM   4757  CB  LYS A 308      10.923  12.769 -30.128  1.00 83.38           C  
ATOM   4758  HB2 LYS A 308      10.467  13.754 -30.221  1.00 83.38           H  
ATOM   4759  HB3 LYS A 308      10.243  12.126 -29.570  1.00 83.38           H  
ATOM   4760  O   LYS A 308      12.857  10.541 -31.556  1.00 83.38           O  
ATOM   4761  CG  LYS A 308      12.238  12.919 -29.353  1.00 83.38           C  
ATOM   4762  HG2 LYS A 308      12.701  11.941 -29.224  1.00 83.38           H  
ATOM   4763  HG3 LYS A 308      12.918  13.572 -29.901  1.00 83.38           H  
ATOM   4764  CD  LYS A 308      11.945  13.518 -27.975  1.00 83.38           C  
ATOM   4765  HD2 LYS A 308      11.160  12.923 -27.507  1.00 83.38           H  
ATOM   4766  HD3 LYS A 308      11.590  14.543 -28.080  1.00 83.38           H  
ATOM   4767  CE  LYS A 308      13.197  13.481 -27.096  1.00 83.38           C  
ATOM   4768  HE2 LYS A 308      13.712  12.539 -27.283  1.00 83.38           H  
ATOM   4769  HE3 LYS A 308      13.868  14.292 -27.380  1.00 83.38           H  
ATOM   4770  NZ  LYS A 308      12.824  13.552 -25.661  1.00 83.38           N  
ATOM   4771  HZ1 LYS A 308      13.630  13.473 -25.059  1.00 83.38           H  
ATOM   4772  HZ2 LYS A 308      12.235  12.763 -25.436  1.00 83.38           H  
ATOM   4773  HZ3 LYS A 308      12.295  14.382 -25.435  1.00 83.38           H  
ATOM   4774  N   TYR A 309      10.756   9.776 -31.288  1.00 88.18           N  
ATOM   4775  H   TYR A 309       9.774  10.008 -31.241  1.00 88.18           H  
ATOM   4776  CA  TYR A 309      11.080   8.368 -31.100  1.00 88.18           C  
ATOM   4777  HA  TYR A 309      12.154   8.245 -30.960  1.00 88.18           H  
ATOM   4778  C   TYR A 309      10.662   7.575 -32.334  1.00 88.18           C  
ATOM   4779  CB  TYR A 309      10.376   7.859 -29.838  1.00 88.18           C  
ATOM   4780  HB2 TYR A 309      10.739   6.857 -29.610  1.00 88.18           H  
ATOM   4781  HB3 TYR A 309       9.308   7.789 -30.047  1.00 88.18           H  
ATOM   4782  O   TYR A 309       9.591   7.820 -32.894  1.00 88.18           O  
ATOM   4783  CG  TYR A 309      10.562   8.742 -28.617  1.00 88.18           C  
ATOM   4784  CD1 TYR A 309      11.850   8.960 -28.094  1.00 88.18           C  
ATOM   4785  HD1 TYR A 309      12.693   8.444 -28.530  1.00 88.18           H  
ATOM   4786  CD2 TYR A 309       9.446   9.337 -27.998  1.00 88.18           C  
ATOM   4787  HD2 TYR A 309       8.453   9.119 -28.363  1.00 88.18           H  
ATOM   4788  CE1 TYR A 309      12.027   9.786 -26.966  1.00 88.18           C  
ATOM   4789  HE1 TYR A 309      13.009   9.901 -26.532  1.00 88.18           H  
ATOM   4790  CE2 TYR A 309       9.615  10.150 -26.860  1.00 88.18           C  
ATOM   4791  HE2 TYR A 309       8.750  10.568 -26.366  1.00 88.18           H  
ATOM   4792  OH  TYR A 309      11.076  11.181 -25.251  1.00 88.18           O  
ATOM   4793  HH  TYR A 309      10.276  11.196 -24.721  1.00 88.18           H  
ATOM   4794  CZ  TYR A 309      10.906  10.374 -26.339  1.00 88.18           C  
ATOM   4795  N   TYR A 310      11.508   6.647 -32.759  1.00 88.91           N  
ATOM   4796  H   TYR A 310      12.382   6.507 -32.273  1.00 88.91           H  
ATOM   4797  CA  TYR A 310      11.301   5.848 -33.959  1.00 88.91           C  
ATOM   4798  HA  TYR A 310      10.248   5.863 -34.241  1.00 88.91           H  
ATOM   4799  C   TYR A 310      11.697   4.399 -33.694  1.00 88.91           C  
ATOM   4800  CB  TYR A 310      12.128   6.428 -35.112  1.00 88.91           C  
ATOM   4801  HB2 TYR A 310      11.977   5.801 -35.991  1.00 88.91           H  
ATOM   4802  HB3 TYR A 310      13.182   6.367 -34.842  1.00 88.91           H  
ATOM   4803  O   TYR A 310      12.663   4.150 -32.975  1.00 88.91           O  
ATOM   4804  CG  TYR A 310      11.790   7.863 -35.471  1.00 88.91           C  
ATOM   4805  CD1 TYR A 310      10.767   8.133 -36.399  1.00 88.91           C  
ATOM   4806  HD1 TYR A 310      10.227   7.314 -36.851  1.00 88.91           H  
ATOM   4807  CD2 TYR A 310      12.467   8.924 -34.837  1.00 88.91           C  
ATOM   4808  HD2 TYR A 310      13.233   8.700 -34.109  1.00 88.91           H  
ATOM   4809  CE1 TYR A 310      10.433   9.466 -36.702  1.00 88.91           C  
ATOM   4810  HE1 TYR A 310       9.616   9.689 -37.373  1.00 88.91           H  
ATOM   4811  CE2 TYR A 310      12.127  10.258 -35.128  1.00 88.91           C  
ATOM   4812  HE2 TYR A 310      12.636  11.065 -34.621  1.00 88.91           H  
ATOM   4813  OH  TYR A 310      10.789  11.805 -36.380  1.00 88.91           O  
ATOM   4814  HH  TYR A 310      11.215  12.417 -35.775  1.00 88.91           H  
ATOM   4815  CZ  TYR A 310      11.121  10.524 -36.079  1.00 88.91           C  
ATOM   4816  N   LEU A 311      10.961   3.474 -34.301  1.00 88.43           N  
ATOM   4817  H   LEU A 311      10.163   3.779 -34.841  1.00 88.43           H  
ATOM   4818  CA  LEU A 311      11.228   2.044 -34.321  1.00 88.43           C  
ATOM   4819  HA  LEU A 311      12.166   1.837 -33.805  1.00 88.43           H  
ATOM   4820  C   LEU A 311      11.351   1.595 -35.776  1.00 88.43           C  
ATOM   4821  CB  LEU A 311      10.087   1.318 -33.595  1.00 88.43           C  
ATOM   4822  HB2 LEU A 311      10.023   1.707 -32.578  1.00 88.43           H  
ATOM   4823  HB3 LEU A 311       9.150   1.548 -34.102  1.00 88.43           H  
ATOM   4824  O   LEU A 311      10.401   1.707 -36.552  1.00 88.43           O  
ATOM   4825  CG  LEU A 311      10.244  -0.210 -33.526  1.00 88.43           C  
ATOM   4826  HG  LEU A 311      10.379  -0.614 -34.529  1.00 88.43           H  
ATOM   4827  CD1 LEU A 311      11.442  -0.599 -32.664  1.00 88.43           C  
ATOM   4828 HD11 LEU A 311      11.391  -0.106 -31.693  1.00 88.43           H  
ATOM   4829 HD12 LEU A 311      11.436  -1.678 -32.507  1.00 88.43           H  
ATOM   4830 HD13 LEU A 311      12.375  -0.333 -33.161  1.00 88.43           H  
ATOM   4831  CD2 LEU A 311       8.983  -0.831 -32.924  1.00 88.43           C  
ATOM   4832 HD21 LEU A 311       8.841  -0.477 -31.902  1.00 88.43           H  
ATOM   4833 HD22 LEU A 311       9.083  -1.916 -32.914  1.00 88.43           H  
ATOM   4834 HD23 LEU A 311       8.115  -0.570 -33.529  1.00 88.43           H  
ATOM   4835  N   LEU A 312      12.528   1.110 -36.143  1.00 87.47           N  
ATOM   4836  H   LEU A 312      13.256   1.057 -35.444  1.00 87.47           H  
ATOM   4837  CA  LEU A 312      12.805   0.463 -37.415  1.00 87.47           C  
ATOM   4838  HA  LEU A 312      12.029   0.723 -38.135  1.00 87.47           H  
ATOM   4839  C   LEU A 312      12.789  -1.054 -37.206  1.00 87.47           C  
ATOM   4840  CB  LEU A 312      14.151   0.985 -37.939  1.00 87.47           C  
ATOM   4841  HB2 LEU A 312      14.889   0.875 -37.145  1.00 87.47           H  
ATOM   4842  HB3 LEU A 312      14.073   2.054 -38.138  1.00 87.47           H  
ATOM   4843  O   LEU A 312      13.532  -1.570 -36.382  1.00 87.47           O  
ATOM   4844  CG  LEU A 312      14.654   0.267 -39.201  1.00 87.47           C  
ATOM   4845  HG  LEU A 312      14.594  -0.813 -39.072  1.00 87.47           H  
ATOM   4846  CD1 LEU A 312      13.829   0.665 -40.426  1.00 87.47           C  
ATOM   4847 HD11 LEU A 312      12.791   0.363 -40.287  1.00 87.47           H  
ATOM   4848 HD12 LEU A 312      14.213   0.146 -41.304  1.00 87.47           H  
ATOM   4849 HD13 LEU A 312      13.882   1.742 -40.587  1.00 87.47           H  
ATOM   4850  CD2 LEU A 312      16.115   0.624 -39.449  1.00 87.47           C  
ATOM   4851 HD21 LEU A 312      16.717   0.250 -38.621  1.00 87.47           H  
ATOM   4852 HD22 LEU A 312      16.242   1.702 -39.545  1.00 87.47           H  
ATOM   4853 HD23 LEU A 312      16.453   0.118 -40.354  1.00 87.47           H  
ATOM   4854  N   CYS A 313      11.966  -1.756 -37.970  1.00 85.67           N  
ATOM   4855  H   CYS A 313      11.391  -1.258 -38.635  1.00 85.67           H  
ATOM   4856  CA  CYS A 313      11.868  -3.207 -37.992  1.00 85.67           C  
ATOM   4857  HA  CYS A 313      12.438  -3.630 -37.165  1.00 85.67           H  
ATOM   4858  C   CYS A 313      12.463  -3.707 -39.312  1.00 85.67           C  
ATOM   4859  CB  CYS A 313      10.403  -3.648 -37.842  1.00 85.67           C  
ATOM   4860  HB2 CYS A 313      10.400  -4.698 -37.551  1.00 85.67           H  
ATOM   4861  HB3 CYS A 313       9.900  -3.561 -38.805  1.00 85.67           H  
ATOM   4862  O   CYS A 313      12.032  -3.270 -40.386  1.00 85.67           O  
ATOM   4863  SG  CYS A 313       9.486  -2.686 -36.597  1.00 85.67           S  
ATOM   4864  HG  CYS A 313       9.777  -1.488 -37.110  1.00 85.67           H  
ATOM   4865  N   LEU A 314      13.452  -4.591 -39.228  1.00 83.92           N  
ATOM   4866  H   LEU A 314      13.739  -4.905 -38.312  1.00 83.92           H  
ATOM   4867  CA  LEU A 314      14.117  -5.213 -40.370  1.00 83.92           C  
ATOM   4868  HA  LEU A 314      13.712  -4.794 -41.291  1.00 83.92           H  
ATOM   4869  C   LEU A 314      13.849  -6.725 -40.352  1.00 83.92           C  
ATOM   4870  CB  LEU A 314      15.630  -4.930 -40.319  1.00 83.92           C  
ATOM   4871  HB2 LEU A 314      16.108  -5.438 -41.157  1.00 83.92           H  
ATOM   4872  HB3 LEU A 314      16.026  -5.371 -39.404  1.00 83.92           H  
ATOM   4873  O   LEU A 314      13.960  -7.331 -39.284  1.00 83.92           O  
ATOM   4874  CG  LEU A 314      16.021  -3.442 -40.350  1.00 83.92           C  
ATOM   4875  HG  LEU A 314      15.539  -2.919 -39.524  1.00 83.92           H  
ATOM   4876  CD1 LEU A 314      17.531  -3.284 -40.183  1.00 83.92           C  
ATOM   4877 HD11 LEU A 314      18.046  -3.758 -41.019  1.00 83.92           H  
ATOM   4878 HD12 LEU A 314      17.845  -3.764 -39.257  1.00 83.92           H  
ATOM   4879 HD13 LEU A 314      17.794  -2.227 -40.140  1.00 83.92           H  
ATOM   4880  CD2 LEU A 314      15.614  -2.775 -41.665  1.00 83.92           C  
ATOM   4881 HD21 LEU A 314      15.994  -1.754 -41.702  1.00 83.92           H  
ATOM   4882 HD22 LEU A 314      14.526  -2.747 -41.728  1.00 83.92           H  
ATOM   4883 HD23 LEU A 314      16.010  -3.341 -42.508  1.00 83.92           H  
ATOM   4884  N   PRO A 315      13.521  -7.346 -41.496  1.00 74.51           N  
ATOM   4885  CA  PRO A 315      13.354  -8.795 -41.572  1.00 74.51           C  
ATOM   4886  HA  PRO A 315      12.620  -9.130 -40.839  1.00 74.51           H  
ATOM   4887  C   PRO A 315      14.688  -9.526 -41.326  1.00 74.51           C  
ATOM   4888  CB  PRO A 315      12.819  -9.050 -42.984  1.00 74.51           C  
ATOM   4889  HB2 PRO A 315      11.737  -8.916 -42.999  1.00 74.51           H  
ATOM   4890  HB3 PRO A 315      13.094 -10.035 -43.359  1.00 74.51           H  
ATOM   4891  O   PRO A 315      15.730  -9.133 -41.852  1.00 74.51           O  
ATOM   4892  CG  PRO A 315      13.482  -7.934 -43.788  1.00 74.51           C  
ATOM   4893  HG2 PRO A 315      14.524  -8.185 -43.985  1.00 74.51           H  
ATOM   4894  HG3 PRO A 315      12.974  -7.742 -44.733  1.00 74.51           H  
ATOM   4895  CD  PRO A 315      13.411  -6.753 -42.825  1.00 74.51           C  
ATOM   4896  HD2 PRO A 315      12.449  -6.250 -42.923  1.00 74.51           H  
ATOM   4897  HD3 PRO A 315      14.230  -6.064 -43.031  1.00 74.51           H  
ATOM   4898  N   GLY A 316      14.645 -10.617 -40.561  1.00 72.99           N  
ATOM   4899  H   GLY A 316      13.778 -10.857 -40.102  1.00 72.99           H  
ATOM   4900  CA  GLY A 316      15.782 -11.498 -40.281  1.00 72.99           C  
ATOM   4901  HA2 GLY A 316      15.395 -12.454 -39.927  1.00 72.99           H  
ATOM   4902  HA3 GLY A 316      16.322 -11.683 -41.209  1.00 72.99           H  
ATOM   4903  C   GLY A 316      16.786 -10.985 -39.236  1.00 72.99           C  
ATOM   4904  O   GLY A 316      16.675  -9.877 -38.704  1.00 72.99           O  
ATOM   4905  N   ASN A 317      17.805 -11.815 -38.981  1.00 65.69           N  
ATOM   4906  H   ASN A 317      17.732 -12.758 -39.335  1.00 65.69           H  
ATOM   4907  CA  ASN A 317      18.924 -11.573 -38.055  1.00 65.69           C  
ATOM   4908  HA  ASN A 317      18.638 -10.779 -37.365  1.00 65.69           H  
ATOM   4909  C   ASN A 317      20.222 -11.100 -38.759  1.00 65.69           C  
ATOM   4910  CB  ASN A 317      19.113 -12.845 -37.212  1.00 65.69           C  
ATOM   4911  HB2 ASN A 317      19.473 -13.670 -37.826  1.00 65.69           H  
ATOM   4912  HB3 ASN A 317      18.145 -13.122 -36.795  1.00 65.69           H  
ATOM   4913  O   ASN A 317      21.334 -11.190 -38.246  1.00 65.69           O  
ATOM   4914  CG  ASN A 317      20.039 -12.676 -36.018  1.00 65.69           C  
ATOM   4915  ND2 ASN A 317      20.219 -13.715 -35.248  1.00 65.69           N  
ATOM   4916 HD21 ASN A 317      19.493 -14.410 -35.348  1.00 65.69           H  
ATOM   4917 HD22 ASN A 317      20.334 -13.385 -34.300  1.00 65.69           H  
ATOM   4918  OD1 ASN A 317      20.562 -11.607 -35.739  1.00 65.69           O  
ATOM   4919  N   ALA A 318      20.148 -10.572 -39.984  1.00 56.55           N  
ATOM   4920  H   ALA A 318      19.244 -10.481 -40.425  1.00 56.55           H  
ATOM   4921  CA  ALA A 318      21.366 -10.159 -40.701  1.00 56.55           C  
ATOM   4922  HA  ALA A 318      22.066 -10.994 -40.686  1.00 56.55           H  
ATOM   4923  C   ALA A 318      22.098  -8.961 -40.041  1.00 56.55           C  
ATOM   4924  CB  ALA A 318      21.001  -9.882 -42.162  1.00 56.55           C  
ATOM   4925  HB1 ALA A 318      20.539 -10.765 -42.603  1.00 56.55           H  
ATOM   4926  HB2 ALA A 318      21.902  -9.635 -42.724  1.00 56.55           H  
ATOM   4927  HB3 ALA A 318      20.305  -9.045 -42.219  1.00 56.55           H  
ATOM   4928  O   ALA A 318      23.243  -8.656 -40.383  1.00 56.55           O  
ATOM   4929  N   CYS A 319      21.444  -8.267 -39.105  1.00 59.66           N  
ATOM   4930  H   CYS A 319      20.528  -8.596 -38.838  1.00 59.66           H  
ATOM   4931  CA  CYS A 319      21.889  -6.989 -38.558  1.00 59.66           C  
ATOM   4932  HA  CYS A 319      22.623  -6.552 -39.235  1.00 59.66           H  
ATOM   4933  C   CYS A 319      22.591  -7.084 -37.191  1.00 59.66           C  
ATOM   4934  CB  CYS A 319      20.672  -6.059 -38.531  1.00 59.66           C  
ATOM   4935  HB2 CYS A 319      19.861  -6.551 -37.995  1.00 59.66           H  
ATOM   4936  HB3 CYS A 319      20.928  -5.131 -38.020  1.00 59.66           H  
ATOM   4937  O   CYS A 319      23.152  -6.086 -36.743  1.00 59.66           O  
ATOM   4938  SG  CYS A 319      20.136  -5.702 -40.231  1.00 59.66           S
[truncated: 871,083 more chars]
