# Supplementary material for: Novel Adomaviruses Associated with Blotchy Bass Syndrome in Black Basses (Micropterus spp.)
Source: bioRxiv. 2025 Jun 5:2025.06.01.657292. Preprint. [Version 2] doi: 10.1101/2025.06.01.657292 (PMC12478380; doi:10.1101/2025.06.01.657292)
Supplement: Supplement 15 [file media-15.zip › Bass PDB/Mna1_SET.pdb]

ATOM      1  N   MET A   1     -25.040   5.792  -5.120  1.00 47.38           N  
ATOM      2  H   MET A   1     -25.076   5.811  -6.129  1.00 47.38           H  
ATOM      3  H2  MET A   1     -25.835   5.282  -4.763  1.00 47.38           H  
ATOM      4  H3  MET A   1     -25.073   6.748  -4.797  1.00 47.38           H  
ATOM      5  CA  MET A   1     -23.771   5.155  -4.707  1.00 47.38           C  
ATOM      6  HA  MET A   1     -23.667   5.201  -3.623  1.00 47.38           H  
ATOM      7  C   MET A   1     -22.685   6.005  -5.352  1.00 47.38           C  
ATOM      8  CB  MET A   1     -23.753   3.672  -5.166  1.00 47.38           C  
ATOM      9  HB2 MET A   1     -24.782   3.326  -5.261  1.00 47.38           H  
ATOM     10  HB3 MET A   1     -23.290   3.578  -6.149  1.00 47.38           H  
ATOM     11  O   MET A   1     -22.605   5.957  -6.570  1.00 47.38           O  
ATOM     12  CG  MET A   1     -23.051   2.719  -4.192  1.00 47.38           C  
ATOM     13  HG2 MET A   1     -23.530   2.787  -3.215  1.00 47.38           H  
ATOM     14  HG3 MET A   1     -22.016   3.043  -4.084  1.00 47.38           H  
ATOM     15  SD  MET A   1     -23.041   0.973  -4.713  1.00 47.38           S  
ATOM     16  CE  MET A   1     -24.778   0.480  -4.514  1.00 47.38           C  
ATOM     17  HE1 MET A   1     -24.879  -0.580  -4.748  1.00 47.38           H  
ATOM     18  HE2 MET A   1     -25.094   0.650  -3.485  1.00 47.38           H  
ATOM     19  HE3 MET A   1     -25.409   1.053  -5.194  1.00 47.38           H  
ATOM     20  N   HIS A   2     -21.998   6.884  -4.604  1.00 59.97           N  
ATOM     21  H   HIS A   2     -22.072   6.890  -3.597  1.00 59.97           H  
ATOM     22  CA  HIS A   2     -20.911   7.697  -5.182  1.00 59.97           C  
ATOM     23  HA  HIS A   2     -21.287   8.299  -6.009  1.00 59.97           H  
ATOM     24  C   HIS A   2     -19.858   6.743  -5.740  1.00 59.97           C  
ATOM     25  CB  HIS A   2     -20.279   8.640  -4.138  1.00 59.97           C  
ATOM     26  HB2 HIS A   2     -20.363   8.213  -3.139  1.00 59.97           H  
ATOM     27  HB3 HIS A   2     -19.216   8.734  -4.356  1.00 59.97           H  
ATOM     28  O   HIS A   2     -19.455   5.803  -5.045  1.00 59.97           O  
ATOM     29  CG  HIS A   2     -20.850  10.037  -4.145  1.00 59.97           C  
ATOM     30  CD2 HIS A   2     -22.108  10.411  -3.758  1.00 59.97           C  
ATOM     31  HD2 HIS A   2     -22.879   9.756  -3.379  1.00 59.97           H  
ATOM     32  ND1 HIS A   2     -20.201  11.189  -4.544  1.00 59.97           N  
ATOM     33  HD1 HIS A   2     -19.269  11.290  -4.919  1.00 59.97           H  
ATOM     34  CE1 HIS A   2     -21.046  12.223  -4.402  1.00 59.97           C  
ATOM     35  HE1 HIS A   2     -20.805  13.247  -4.647  1.00 59.97           H  
ATOM     36  NE2 HIS A   2     -22.229  11.790  -3.926  1.00 59.97           N  
ATOM     37  N   SER A   3     -19.476   6.924  -7.001  1.00 82.04           N  
ATOM     38  H   SER A   3     -19.776   7.745  -7.508  1.00 82.04           H  
ATOM     39  CA  SER A   3     -18.454   6.085  -7.605  1.00 82.04           C  
ATOM     40  HA  SER A   3     -18.687   5.049  -7.359  1.00 82.04           H  
ATOM     41  C   SER A   3     -17.089   6.417  -6.989  1.00 82.04           C  
ATOM     42  CB  SER A   3     -18.496   6.203  -9.137  1.00 82.04           C  
ATOM     43  HB2 SER A   3     -19.507   6.431  -9.472  1.00 82.04           H  
ATOM     44  HB3 SER A   3     -18.204   5.243  -9.561  1.00 82.04           H  
ATOM     45  O   SER A   3     -16.858   7.533  -6.516  1.00 82.04           O  
ATOM     46  OG  SER A   3     -17.595   7.171  -9.623  1.00 82.04           O  
ATOM     47  HG  SER A   3     -18.075   7.973  -9.844  1.00 82.04           H  
ATOM     48  N   VAL A   4     -16.161   5.455  -6.995  1.00 80.93           N  
ATOM     49  H   VAL A   4     -16.402   4.543  -7.356  1.00 80.93           H  
ATOM     50  CA  VAL A   4     -14.770   5.706  -6.577  1.00 80.93           C  
ATOM     51  HA  VAL A   4     -14.763   6.031  -5.537  1.00 80.93           H  
ATOM     52  C   VAL A   4     -14.153   6.844  -7.401  1.00 80.93           C  
ATOM     53  CB  VAL A   4     -13.924   4.421  -6.697  1.00 80.93           C  
ATOM     54  HB  VAL A   4     -14.042   4.014  -7.701  1.00 80.93           H  
ATOM     55  O   VAL A   4     -13.396   7.638  -6.854  1.00 80.93           O  
ATOM     56  CG1 VAL A   4     -12.430   4.665  -6.452  1.00 80.93           C  
ATOM     57 HG11 VAL A   4     -11.898   3.715  -6.418  1.00 80.93           H  
ATOM     58 HG12 VAL A   4     -12.281   5.194  -5.511  1.00 80.93           H  
ATOM     59 HG13 VAL A   4     -12.002   5.255  -7.262  1.00 80.93           H  
ATOM     60  CG2 VAL A   4     -14.400   3.367  -5.687  1.00 80.93           C  
ATOM     61 HG21 VAL A   4     -14.276   3.742  -4.671  1.00 80.93           H  
ATOM     62 HG22 VAL A   4     -15.450   3.123  -5.851  1.00 80.93           H  
ATOM     63 HG23 VAL A   4     -13.813   2.456  -5.803  1.00 80.93           H  
ATOM     64  N   LEU A   5     -14.521   6.969  -8.682  1.00 78.08           N  
ATOM     65  H   LEU A   5     -15.250   6.364  -9.033  1.00 78.08           H  
ATOM     66  CA  LEU A   5     -14.056   8.039  -9.569  1.00 78.08           C  
ATOM     67  HA  LEU A   5     -12.969   8.097  -9.519  1.00 78.08           H  
ATOM     68  C   LEU A   5     -14.596   9.416  -9.156  1.00 78.08           C  
ATOM     69  CB  LEU A   5     -14.466   7.727 -11.017  1.00 78.08           C  
ATOM     70  HB2 LEU A   5     -15.549   7.603 -11.059  1.00 78.08           H  
ATOM     71  HB3 LEU A   5     -14.224   8.591 -11.635  1.00 78.08           H  
ATOM     72  O   LEU A   5     -13.863  10.403  -9.226  1.00 78.08           O  
ATOM     73  CG  LEU A   5     -13.797   6.488 -11.636  1.00 78.08           C  
ATOM     74  HG  LEU A   5     -13.957   5.619 -10.998  1.00 78.08           H  
ATOM     75  CD1 LEU A   5     -14.425   6.201 -12.999  1.00 78.08           C  
ATOM     76 HD11 LEU A   5     -15.497   6.041 -12.882  1.00 78.08           H  
ATOM     77 HD12 LEU A   5     -13.979   5.305 -13.431  1.00 78.08           H  
ATOM     78 HD13 LEU A   5     -14.262   7.045 -13.668  1.00 78.08           H  
ATOM     79  CD2 LEU A   5     -12.295   6.696 -11.835  1.00 78.08           C  
ATOM     80 HD21 LEU A   5     -11.884   5.894 -12.449  1.00 78.08           H  
ATOM     81 HD22 LEU A   5     -12.110   7.648 -12.334  1.00 78.08           H  
ATOM     82 HD23 LEU A   5     -11.788   6.686 -10.871  1.00 78.08           H  
ATOM     83  N   ASP A   6     -15.842   9.480  -8.681  1.00 81.90           N  
ATOM     84  H   ASP A   6     -16.414   8.649  -8.702  1.00 81.90           H  
ATOM     85  CA  ASP A   6     -16.441  10.727  -8.187  1.00 81.90           C  
ATOM     86  HA  ASP A   6     -16.333  11.504  -8.944  1.00 81.90           H  
ATOM     87  C   ASP A   6     -15.693  11.163  -6.927  1.00 81.90           C  
ATOM     88  CB  ASP A   6     -17.942  10.570  -7.864  1.00 81.90           C  
ATOM     89  HB2 ASP A   6     -18.352  11.555  -7.641  1.00 81.90           H  
ATOM     90  HB3 ASP A   6     -18.044   9.966  -6.962  1.00 81.90           H  
ATOM     91  O   ASP A   6     -15.230  12.295  -6.823  1.00 81.90           O  
ATOM     92  CG  ASP A   6     -18.790   9.925  -8.962  1.00 81.90           C  
ATOM     93  OD1 ASP A   6     -18.359   9.883 -10.134  1.00 81.90           O  
ATOM     94  OD2 ASP A   6     -19.801   9.281  -8.597  1.00 81.90           O  
ATOM     95  N   SER A   7     -15.467  10.211  -6.011  1.00 80.54           N  
ATOM     96  H   SER A   7     -15.812   9.282  -6.205  1.00 80.54           H  
ATOM     97  CA  SER A   7     -14.682  10.460  -4.801  1.00 80.54           C  
ATOM     98  HA  SER A   7     -15.150  11.281  -4.257  1.00 80.54           H  
ATOM     99  C   SER A   7     -13.257  10.900  -5.130  1.00 80.54           C  
ATOM    100  CB  SER A   7     -14.652   9.230  -3.893  1.00 80.54           C  
ATOM    101  HB2 SER A   7     -14.159   8.407  -4.411  1.00 80.54           H  
ATOM    102  HB3 SER A   7     -14.098   9.468  -2.985  1.00 80.54           H  
ATOM    103  O   SER A   7     -12.788  11.847  -4.508  1.00 80.54           O  
ATOM    104  OG  SER A   7     -15.964   8.842  -3.538  1.00 80.54           O  
ATOM    105  HG  SER A   7     -16.551   9.187  -4.215  1.00 80.54           H  
ATOM    106  N   LEU A   8     -12.606  10.269  -6.122  1.00 79.93           N  
ATOM    107  H   LEU A   8     -13.072   9.489  -6.562  1.00 79.93           H  
ATOM    108  CA  LEU A   8     -11.275  10.631  -6.632  1.00 79.93           C  
ATOM    109  HA  LEU A   8     -10.545  10.510  -5.831  1.00 79.93           H  
ATOM    110  C   LEU A   8     -11.214  12.078  -7.136  1.00 79.93           C  
ATOM    111  CB  LEU A   8     -10.830   9.677  -7.748  1.00 79.93           C  
ATOM    112  HB2 LEU A   8     -11.692   9.426  -8.366  1.00 79.93           H  
ATOM    113  HB3 LEU A   8     -10.118  10.199  -8.387  1.00 79.93           H  
ATOM    114  O   LEU A   8     -10.270  12.809  -6.839  1.00 79.93           O  
ATOM    115  CG  LEU A   8     -10.154   8.388  -7.257  1.00 79.93           C  
ATOM    116  HG  LEU A   8     -10.809   7.852  -6.571  1.00 79.93           H  
ATOM    117  CD1 LEU A   8      -9.899   7.505  -8.478  1.00 79.93           C  
ATOM    118 HD11 LEU A   8      -9.403   6.581  -8.182  1.00 79.93           H  
ATOM    119 HD12 LEU A   8     -10.856   7.245  -8.930  1.00 79.93           H  
ATOM    120 HD13 LEU A   8      -9.277   8.031  -9.202  1.00 79.93           H  
ATOM    121  CD2 LEU A   8      -8.822   8.672  -6.557  1.00 79.93           C  
ATOM    122 HD21 LEU A   8      -8.288   7.741  -6.365  1.00 79.93           H  
ATOM    123 HD22 LEU A   8      -8.193   9.309  -7.180  1.00 79.93           H  
ATOM    124 HD23 LEU A   8      -8.987   9.161  -5.597  1.00 79.93           H  
ATOM    125  N   THR A   9     -12.231  12.482  -7.892  1.00 79.07           N  
ATOM    126  H   THR A   9     -12.978  11.827  -8.074  1.00 79.07           H  
ATOM    127  CA  THR A   9     -12.312  13.814  -8.502  1.00 79.07           C  
ATOM    128  HA  THR A   9     -11.363  14.044  -8.985  1.00 79.07           H  
ATOM    129  C   THR A   9     -12.566  14.890  -7.449  1.00 79.07           C  
ATOM    130  CB  THR A   9     -13.415  13.831  -9.571  1.00 79.07           C  
ATOM    131  HB  THR A   9     -14.385  13.657  -9.104  1.00 79.07           H  
ATOM    132  O   THR A   9     -11.931  15.941  -7.468  1.00 79.07           O  
ATOM    133  CG2 THR A   9     -13.461  15.149 -10.343  1.00 79.07           C  
ATOM    134 HG21 THR A   9     -12.496  15.342 -10.811  1.00 79.07           H  
ATOM    135 HG22 THR A   9     -13.711  15.969  -9.671  1.00 79.07           H  
ATOM    136 HG23 THR A   9     -14.230  15.086 -11.113  1.00 79.07           H  
ATOM    137  OG1 THR A   9     -13.172  12.809 -10.516  1.00 79.07           O  
ATOM    138  HG1 THR A   9     -13.418  11.978 -10.104  1.00 79.07           H  
ATOM    139  N   GLU A  10     -13.463  14.618  -6.501  1.00 83.72           N  
ATOM    140  H   GLU A  10     -13.982  13.754  -6.568  1.00 83.72           H  
ATOM    141  CA  GLU A  10     -13.903  15.583  -5.487  1.00 83.72           C  
ATOM    142  HA  GLU A  10     -13.879  16.588  -5.908  1.00 83.72           H  
ATOM    143  C   GLU A  10     -13.016  15.607  -4.231  1.00 83.72           C  
ATOM    144  CB  GLU A  10     -15.354  15.263  -5.106  1.00 83.72           C  
ATOM    145  HB2 GLU A  10     -15.657  15.937  -4.305  1.00 83.72           H  
ATOM    146  HB3 GLU A  10     -15.387  14.234  -4.749  1.00 83.72           H  
ATOM    147  O   GLU A  10     -13.209  16.448  -3.357  1.00 83.72           O  
ATOM    148  CG  GLU A  10     -16.367  15.438  -6.245  1.00 83.72           C  
ATOM    149  HG2 GLU A  10     -16.045  14.869  -7.118  1.00 83.72           H  
ATOM    150  HG3 GLU A  10     -16.389  16.491  -6.525  1.00 83.72           H  
ATOM    151  CD  GLU A  10     -17.783  14.980  -5.850  1.00 83.72           C  
ATOM    152  OE1 GLU A  10     -18.709  15.248  -6.646  1.00 83.72           O  
ATOM    153  OE2 GLU A  10     -17.955  14.339  -4.781  1.00 83.72           O  
ATOM    154  N   ARG A  11     -12.050  14.687  -4.107  1.00 82.07           N  
ATOM    155  H   ARG A  11     -11.976  14.003  -4.846  1.00 82.07           H  
ATOM    156  CA  ARG A  11     -11.194  14.540  -2.915  1.00 82.07           C  
ATOM    157  HA  ARG A  11     -10.665  13.592  -3.014  1.00 82.07           H  
ATOM    158  C   ARG A  11     -11.954  14.334  -1.601  1.00 82.07           C  
ATOM    159  CB  ARG A  11     -10.089  15.610  -2.876  1.00 82.07           C  
ATOM    160  HB2 ARG A  11     -10.530  16.607  -2.854  1.00 82.07           H  
ATOM    161  HB3 ARG A  11      -9.507  15.470  -1.965  1.00 82.07           H  
ATOM    162  O   ARG A  11     -11.437  14.617  -0.527  1.00 82.07           O  
ATOM    163  CG  ARG A  11      -9.143  15.478  -4.081  1.00 82.07           C  
ATOM    164  HG2 ARG A  11      -9.656  15.771  -4.996  1.00 82.07           H  
ATOM    165  HG3 ARG A  11      -8.843  14.434  -4.174  1.00 82.07           H  
ATOM    166  CD  ARG A  11      -7.879  16.328  -3.905  1.00 82.07           C  
ATOM    167  HD2 ARG A  11      -7.555  16.251  -2.867  1.00 82.07           H  
ATOM    168  HD3 ARG A  11      -8.120  17.368  -4.122  1.00 82.07           H  
ATOM    169  NE  ARG A  11      -6.788  15.855  -4.783  1.00 82.07           N  
ATOM    170  HE  ARG A  11      -7.039  15.177  -5.488  1.00 82.07           H  
ATOM    171  NH1 ARG A  11      -5.059  16.990  -3.788  1.00 82.07           N  
ATOM    172 HH11 ARG A  11      -5.732  17.530  -3.263  1.00 82.07           H  
ATOM    173 HH12 ARG A  11      -4.065  17.112  -3.661  1.00 82.07           H  
ATOM    174  NH2 ARG A  11      -4.607  15.396  -5.279  1.00 82.07           N  
ATOM    175 HH21 ARG A  11      -3.640  15.412  -4.986  1.00 82.07           H  
ATOM    176 HH22 ARG A  11      -4.867  14.515  -5.698  1.00 82.07           H  
ATOM    177  CZ  ARG A  11      -5.496  16.089  -4.627  1.00 82.07           C  
ATOM    178  N   THR A  12     -13.146  13.739  -1.665  1.00 83.31           N  
ATOM    179  H   THR A  12     -13.487  13.484  -2.580  1.00 83.31           H  
ATOM    180  CA  THR A  12     -14.069  13.582  -0.519  1.00 83.31           C  
ATOM    181  HA  THR A  12     -14.144  14.542  -0.009  1.00 83.31           H  
ATOM    182  C   THR A  12     -13.615  12.570   0.536  1.00 83.31           C  
ATOM    183  CB  THR A  12     -15.474  13.193  -1.002  1.00 83.31           C  
ATOM    184  HB  THR A  12     -16.108  12.946  -0.150  1.00 83.31           H  
ATOM    185  O   THR A  12     -14.239  12.443   1.590  1.00 83.31           O  
ATOM    186  CG2 THR A  12     -16.138  14.323  -1.774  1.00 83.31           C  
ATOM    187 HG21 THR A  12     -16.400  15.131  -1.091  1.00 83.31           H  
ATOM    188 HG22 THR A  12     -17.045  13.974  -2.268  1.00 83.31           H  
ATOM    189 HG23 THR A  12     -15.443  14.717  -2.516  1.00 83.31           H  
ATOM    190  OG1 THR A  12     -15.421  12.088  -1.872  1.00 83.31           O  
ATOM    191  HG1 THR A  12     -16.082  12.268  -2.544  1.00 83.31           H  
ATOM    192  N   TRP A  13     -12.529  11.834   0.285  1.00 81.93           N  
ATOM    193  H   TRP A  13     -12.036  11.998  -0.582  1.00 81.93           H  
ATOM    194  CA  TRP A  13     -12.012  10.824   1.209  1.00 81.93           C  
ATOM    195  HA  TRP A  13     -12.862  10.323   1.672  1.00 81.93           H  
ATOM    196  C   TRP A  13     -11.168  11.397   2.351  1.00 81.93           C  
ATOM    197  CB  TRP A  13     -11.210   9.782   0.431  1.00 81.93           C  
ATOM    198  HB2 TRP A  13     -11.005   8.938   1.090  1.00 81.93           H  
ATOM    199  HB3 TRP A  13     -11.818   9.405  -0.391  1.00 81.93           H  
ATOM    200  O   TRP A  13     -10.854  10.663   3.285  1.00 81.93           O  
ATOM    201  CG  TRP A  13      -9.911  10.290  -0.115  1.00 81.93           C  
ATOM    202  CD1 TRP A  13      -8.760  10.444   0.577  1.00 81.93           C  
ATOM    203  HD1 TRP A  13      -8.648  10.202   1.624  1.00 81.93           H  
ATOM    204  CD2 TRP A  13      -9.639  10.807  -1.445  1.00 81.93           C  
ATOM    205  CE2 TRP A  13      -8.272  11.207  -1.512  1.00 81.93           C  
ATOM    206  CE3 TRP A  13     -10.429  11.041  -2.580  1.00 81.93           C  
ATOM    207  HE3 TRP A  13     -11.491  10.850  -2.548  1.00 81.93           H  
ATOM    208  NE1 TRP A  13      -7.784  10.969  -0.247  1.00 81.93           N  
ATOM    209  HE1 TRP A  13      -6.860  11.230   0.065  1.00 81.93           H  
ATOM    210  CH2 TRP A  13      -8.484  11.889  -3.809  1.00 81.93           C  
ATOM    211  HH2 TRP A  13      -8.071  12.303  -4.717  1.00 81.93           H  
ATOM    212  CZ2 TRP A  13      -7.692  11.739  -2.670  1.00 81.93           C  
ATOM    213  HZ2 TRP A  13      -6.655  12.039  -2.688  1.00 81.93           H  
ATOM    214  CZ3 TRP A  13      -9.845  11.586  -3.733  1.00 81.93           C  
ATOM    215  HZ3 TRP A  13     -10.471  11.929  -4.542  1.00 81.93           H  
ATOM    216  N   THR A  14     -10.771  12.672   2.304  1.00 82.52           N  
ATOM    217  H   THR A  14     -11.074  13.268   1.547  1.00 82.52           H  
ATOM    218  CA  THR A  14      -9.912  13.273   3.342  1.00 82.52           C  
ATOM    219  HA  THR A  14      -8.973  12.722   3.387  1.00 82.52           H  
ATOM    220  C   THR A  14     -10.536  13.182   4.732  1.00 82.52           C  
ATOM    221  CB  THR A  14      -9.592  14.738   3.022  1.00 82.52           C  
ATOM    222  HB  THR A  14      -9.085  15.196   3.871  1.00 82.52           H  
ATOM    223  O   THR A  14      -9.824  12.941   5.701  1.00 82.52           O  
ATOM    224  CG2 THR A  14      -8.678  14.832   1.796  1.00 82.52           C  
ATOM    225 HG21 THR A  14      -7.744  14.305   1.989  1.00 82.52           H  
ATOM    226 HG22 THR A  14      -9.168  14.402   0.922  1.00 82.52           H  
ATOM    227 HG23 THR A  14      -8.461  15.881   1.595  1.00 82.52           H  
ATOM    228  OG1 THR A  14     -10.772  15.454   2.738  1.00 82.52           O  
ATOM    229  HG1 THR A  14     -11.186  15.736   3.557  1.00 82.52           H  
ATOM    230  N   ASP A  15     -11.866  13.248   4.814  1.00 87.08           N  
ATOM    231  H   ASP A  15     -12.367  13.520   3.980  1.00 87.08           H  
ATOM    232  CA  ASP A  15     -12.622  13.165   6.069  1.00 87.08           C  
ATOM    233  HA  ASP A  15     -12.054  13.661   6.856  1.00 87.08           H  
ATOM    234  C   ASP A  15     -12.891  11.718   6.520  1.00 87.08           C  
ATOM    235  CB  ASP A  15     -13.960  13.899   5.907  1.00 87.08           C  
ATOM    236  HB2 ASP A  15     -14.500  13.867   6.853  1.00 87.08           H  
ATOM    237  HB3 ASP A  15     -14.554  13.364   5.166  1.00 87.08           H  
ATOM    238  O   ASP A  15     -13.570  11.488   7.522  1.00 87.08           O  
ATOM    239  CG  ASP A  15     -13.846  15.362   5.479  1.00 87.08           C  
ATOM    240  OD1 ASP A  15     -12.750  15.951   5.603  1.00 87.08           O  
ATOM    241  OD2 ASP A  15     -14.892  15.850   5.002  1.00 87.08           O  
ATOM    242  N   ASN A  16     -12.446  10.716   5.754  1.00 88.35           N  
ATOM    243  H   ASN A  16     -11.896  10.948   4.939  1.00 88.35           H  
ATOM    244  CA  ASN A  16     -12.619   9.305   6.106  1.00 88.35           C  
ATOM    245  HA  ASN A  16     -13.571   9.175   6.622  1.00 88.35           H  
ATOM    246  C   ASN A  16     -11.538   8.821   7.074  1.00 88.35           C  
ATOM    247  CB  ASN A  16     -12.639   8.432   4.835  1.00 88.35           C  
ATOM    248  HB2 ASN A  16     -12.676   7.385   5.134  1.00 88.35           H  
ATOM    249  HB3 ASN A  16     -11.715   8.572   4.274  1.00 88.35           H  
ATOM    250  O   ASN A  16     -11.742   7.810   7.748  1.00 88.35           O  
ATOM    251  CG  ASN A  16     -13.826   8.677   3.923  1.00 88.35           C  
ATOM    252  ND2 ASN A  16     -13.809   8.182   2.712  1.00 88.35           N  
ATOM    253 HD21 ASN A  16     -13.021   7.666   2.346  1.00 88.35           H  
ATOM    254 HD22 ASN A  16     -14.596   8.396   2.117  1.00 88.35           H  
ATOM    255  OD1 ASN A  16     -14.826   9.274   4.274  1.00 88.35           O  
ATOM    256  N   ILE A  17     -10.398   9.509   7.145  1.00 92.23           N  
ATOM    257  H   ILE A  17     -10.327  10.390   6.657  1.00 92.23           H  
ATOM    258  CA  ILE A  17      -9.205   9.022   7.836  1.00 92.23           C  
ATOM    259  HA  ILE A  17      -9.472   8.135   8.410  1.00 92.23           H  
ATOM    260  C   ILE A  17      -8.675  10.038   8.837  1.00 92.23           C  
ATOM    261  CB  ILE A  17      -8.109   8.592   6.837  1.00 92.23           C  
ATOM    262  HB  ILE A  17      -7.313   8.121   7.414  1.00 92.23           H  
ATOM    263  O   ILE A  17      -8.810  11.245   8.669  1.00 92.23           O  
ATOM    264  CG1 ILE A  17      -7.504   9.794   6.076  1.00 92.23           C  
ATOM    265 HG12 ILE A  17      -7.105  10.516   6.788  1.00 92.23           H  
ATOM    266 HG13 ILE A  17      -8.280  10.288   5.490  1.00 92.23           H  
ATOM    267  CG2 ILE A  17      -8.667   7.534   5.868  1.00 92.23           C  
ATOM    268 HG21 ILE A  17      -7.851   6.988   5.395  1.00 92.23           H  
ATOM    269 HG22 ILE A  17      -9.271   8.017   5.101  1.00 92.23           H  
ATOM    270 HG23 ILE A  17      -9.300   6.832   6.411  1.00 92.23           H  
ATOM    271  CD1 ILE A  17      -6.357   9.405   5.146  1.00 92.23           C  
ATOM    272 HD11 ILE A  17      -6.740   8.763   4.353  1.00 92.23           H  
ATOM    273 HD12 ILE A  17      -5.929  10.303   4.701  1.00 92.23           H  
ATOM    274 HD13 ILE A  17      -5.583   8.879   5.706  1.00 92.23           H  
ATOM    275  N   GLN A  18      -8.009   9.529   9.861  1.00 92.65           N  
ATOM    276  H   GLN A  18      -7.987   8.524   9.966  1.00 92.65           H  
ATOM    277  CA  GLN A  18      -7.213  10.314  10.790  1.00 92.65           C  
ATOM    278  HA  GLN A  18      -6.990  11.279  10.335  1.00 92.65           H  
ATOM    279  C   GLN A  18      -5.887   9.593  11.030  1.00 92.65           C  
ATOM    280  CB  GLN A  18      -8.006  10.581  12.079  1.00 92.65           C  
ATOM    281  HB2 GLN A  18      -8.940  11.079  11.821  1.00 92.65           H  
ATOM    282  HB3 GLN A  18      -7.431  11.247  12.722  1.00 92.65           H  
ATOM    283  O   GLN A  18      -5.816   8.361  11.007  1.00 92.65           O  
ATOM    284  CG  GLN A  18      -8.307   9.285  12.842  1.00 92.65           C  
ATOM    285  HG2 GLN A  18      -7.363   8.888  13.216  1.00 92.65           H  
ATOM    286  HG3 GLN A  18      -8.758   8.553  12.173  1.00 92.65           H  
ATOM    287  CD  GLN A  18      -9.239   9.445  14.029  1.00 92.65           C  
ATOM    288  NE2 GLN A  18      -9.481   8.368  14.740  1.00 92.65           N  
ATOM    289 HE21 GLN A  18      -9.040   7.498  14.479  1.00 92.65           H  
ATOM    290 HE22 GLN A  18     -10.107   8.466  15.527  1.00 92.65           H  
ATOM    291  OE1 GLN A  18      -9.754  10.504  14.342  1.00 92.65           O  
ATOM    292  N   HIS A  19      -4.831  10.367  11.250  1.00 90.42           N  
ATOM    293  H   HIS A  19      -4.961  11.367  11.301  1.00 90.42           H  
ATOM    294  CA  HIS A  19      -3.490   9.849  11.484  1.00 90.42           C  
ATOM    295  HA  HIS A  19      -3.458   8.783  11.255  1.00 90.42           H  
ATOM    296  C   HIS A  19      -3.137  10.029  12.952  1.00 90.42           C  
ATOM    297  CB  HIS A  19      -2.535  10.553  10.527  1.00 90.42           C  
ATOM    298  HB2 HIS A  19      -2.911  10.331   9.529  1.00 90.42           H  
ATOM    299  HB3 HIS A  19      -2.580  11.629  10.692  1.00 90.42           H  
ATOM    300  O   HIS A  19      -2.970  11.151  13.427  1.00 90.42           O  
ATOM    301  CG  HIS A  19      -1.095  10.110  10.576  1.00 90.42           C  
ATOM    302  CD2 HIS A  19      -0.603   8.906  11.000  1.00 90.42           C  
ATOM    303  HD2 HIS A  19      -1.177   8.084  11.401  1.00 90.42           H  
ATOM    304  ND1 HIS A  19      -0.022  10.841  10.121  1.00 90.42           N  
ATOM    305  HD1 HIS A  19      -0.060  11.763   9.711  1.00 90.42           H  
ATOM    306  CE1 HIS A  19       1.086  10.097  10.270  1.00 90.42           C  
ATOM    307  HE1 HIS A  19       2.081  10.399   9.979  1.00 90.42           H  
ATOM    308  NE2 HIS A  19       0.780   8.913  10.815  1.00 90.42           N  
ATOM    309  N   LEU A  20      -3.063   8.912  13.671  1.00 84.16           N  
ATOM    310  H   LEU A  20      -3.141   8.023  13.199  1.00 84.16           H  
ATOM    311  CA  LEU A  20      -2.796   8.879  15.102  1.00 84.16           C  
ATOM    312  HA  LEU A  20      -2.488   9.867  15.446  1.00 84.16           H  
ATOM    313  C   LEU A  20      -1.632   7.923  15.352  1.00 84.16           C  
ATOM    314  CB  LEU A  20      -4.067   8.462  15.866  1.00 84.16           C  
ATOM    315  HB2 LEU A  20      -4.403   7.503  15.471  1.00 84.16           H  
ATOM    316  HB3 LEU A  20      -3.809   8.313  16.914  1.00 84.16           H  
ATOM    317  O   LEU A  20      -1.622   6.803  14.851  1.00 84.16           O  
ATOM    318  CG  LEU A  20      -5.234   9.468  15.786  1.00 84.16           C  
ATOM    319  HG  LEU A  20      -5.481   9.663  14.743  1.00 84.16           H  
ATOM    320  CD1 LEU A  20      -6.469   8.875  16.463  1.00 84.16           C  
ATOM    321 HD11 LEU A  20      -7.302   9.574  16.386  1.00 84.16           H  
ATOM    322 HD12 LEU A  20      -6.749   7.945  15.968  1.00 84.16           H  
ATOM    323 HD13 LEU A  20      -6.264   8.675  17.515  1.00 84.16           H  
ATOM    324  CD2 LEU A  20      -4.909  10.794  16.479  1.00 84.16           C  
ATOM    325 HD21 LEU A  20      -4.618  10.620  17.514  1.00 84.16           H  
ATOM    326 HD22 LEU A  20      -5.787  11.441  16.456  1.00 84.16           H  
ATOM    327 HD23 LEU A  20      -4.104  11.305  15.950  1.00 84.16           H  
ATOM    328  N   SER A  21      -0.637   8.374  16.114  1.00 82.87           N  
ATOM    329  H   SER A  21      -0.743   9.280  16.548  1.00 82.87           H  
ATOM    330  CA  SER A  21       0.507   7.548  16.534  1.00 82.87           C  
ATOM    331  HA  SER A  21       1.219   8.214  17.020  1.00 82.87           H  
ATOM    332  C   SER A  21       1.291   6.868  15.394  1.00 82.87           C  
ATOM    333  CB  SER A  21       0.058   6.539  17.599  1.00 82.87           C  
ATOM    334  HB2 SER A  21      -0.658   5.842  17.163  1.00 82.87           H  
ATOM    335  HB3 SER A  21       0.919   5.978  17.961  1.00 82.87           H  
ATOM    336  O   SER A  21       1.890   5.818  15.603  1.00 82.87           O  
ATOM    337  OG  SER A  21      -0.541   7.225  18.686  1.00 82.87           O  
ATOM    338  HG  SER A  21      -0.972   6.572  19.242  1.00 82.87           H  
ATOM    339  N   GLY A  22       1.329   7.468  14.198  1.00 83.09           N  
ATOM    340  H   GLY A  22       0.781   8.306  14.060  1.00 83.09           H  
ATOM    341  CA  GLY A  22       2.056   6.925  13.043  1.00 83.09           C  
ATOM    342  HA2 GLY A  22       2.401   7.751  12.419  1.00 83.09           H  
ATOM    343  HA3 GLY A  22       2.936   6.383  13.390  1.00 83.09           H  
ATOM    344  C   GLY A  22       1.249   5.968  12.160  1.00 83.09           C  
ATOM    345  O   GLY A  22       1.792   5.457  11.181  1.00 83.09           O  
ATOM    346  N   GLU A  23      -0.025   5.727  12.486  1.00 86.99           N  
ATOM    347  H   GLU A  23      -0.411   6.143  13.321  1.00 86.99           H  
ATOM    348  CA  GLU A  23      -0.899   4.821  11.744  1.00 86.99           C  
ATOM    349  HA  GLU A  23      -0.405   4.526  10.818  1.00 86.99           H  
ATOM    350  C   GLU A  23      -2.223   5.489  11.355  1.00 86.99           C  
ATOM    351  CB  GLU A  23      -1.166   3.538  12.544  1.00 86.99           C  
ATOM    352  HB2 GLU A  23      -1.731   3.787  13.443  1.00 86.99           H  
ATOM    353  HB3 GLU A  23      -1.771   2.888  11.911  1.00 86.99           H  
ATOM    354  O   GLU A  23      -2.718   6.416  12.008  1.00 86.99           O  
ATOM    355  CG  GLU A  23       0.112   2.776  12.930  1.00 86.99           C  
ATOM    356  HG2 GLU A  23       0.701   2.616  12.027  1.00 86.99           H  
ATOM    357  HG3 GLU A  23       0.705   3.382  13.616  1.00 86.99           H  
ATOM    358  CD  GLU A  23      -0.175   1.421  13.595  1.00 86.99           C  
ATOM    359  OE1 GLU A  23       0.593   0.470  13.311  1.00 86.99           O  
ATOM    360  OE2 GLU A  23      -1.157   1.325  14.364  1.00 86.99           O  
ATOM    361  N   LEU A  24      -2.815   5.012  10.261  1.00 92.28           N  
ATOM    362  H   LEU A  24      -2.370   4.253   9.766  1.00 92.28           H  
ATOM    363  CA  LEU A  24      -4.126   5.473   9.820  1.00 92.28           C  
ATOM    364  HA  LEU A  24      -4.241   6.518  10.106  1.00 92.28           H  
ATOM    365  C   LEU A  24      -5.262   4.728  10.521  1.00 92.28           C  
ATOM    366  CB  LEU A  24      -4.239   5.359   8.294  1.00 92.28           C  
ATOM    367  HB2 LEU A  24      -3.922   4.365   7.979  1.00 92.28           H  
ATOM    368  HB3 LEU A  24      -5.294   5.471   8.046  1.00 92.28           H  
ATOM    369  O   LEU A  24      -5.286   3.502  10.551  1.00 92.28           O  
ATOM    370  CG  LEU A  24      -3.468   6.421   7.497  1.00 92.28           C  
ATOM    371  HG  LEU A  24      -2.396   6.245   7.592  1.00 92.28           H  
ATOM    372  CD1 LEU A  24      -3.870   6.311   6.026  1.00 92.28           C  
ATOM    373 HD11 LEU A  24      -4.950   6.198   5.924  1.00 92.28           H  
ATOM    374 HD12 LEU A  24      -3.574   7.210   5.486  1.00 92.28           H  
ATOM    375 HD13 LEU A  24      -3.355   5.461   5.578  1.00 92.28           H  
ATOM    376  CD2 LEU A  24      -3.789   7.834   7.984  1.00 92.28           C  
ATOM    377 HD21 LEU A  24      -3.439   8.582   7.273  1.00 92.28           H  
ATOM    378 HD22 LEU A  24      -4.864   7.955   8.118  1.00 92.28           H  
ATOM    379 HD23 LEU A  24      -3.279   8.016   8.931  1.00 92.28           H  
ATOM    380  N   SER A  25      -6.255   5.475  10.996  1.00 94.76           N  
ATOM    381  H   SER A  25      -6.178   6.478  10.906  1.00 94.76           H  
ATOM    382  CA  SER A  25      -7.527   4.944  11.498  1.00 94.76           C  
ATOM    383  HA  SER A  25      -7.595   3.887  11.243  1.00 94.76           H  
ATOM    384  C   SER A  25      -8.713   5.637  10.827  1.00 94.76           C  
ATOM    385  CB  SER A  25      -7.606   5.033  13.027  1.00 94.76           C  
ATOM    386  HB2 SER A  25      -6.809   4.429  13.461  1.00 94.76           H  
ATOM    387  HB3 SER A  25      -8.562   4.636  13.367  1.00 94.76           H  
ATOM    388  O   SER A  25      -8.567   6.702  10.219  1.00 94.76           O  
ATOM    389  OG  SER A  25      -7.470   6.370  13.463  1.00 94.76           O  
ATOM    390  HG  SER A  25      -6.595   6.660  13.195  1.00 94.76           H  
ATOM    391  N   ALA A  26      -9.889   5.021  10.899  1.00 96.01           N  
ATOM    392  H   ALA A  26      -9.941   4.131  11.373  1.00 96.01           H  
ATOM    393  CA  ALA A  26     -11.112   5.581  10.342  1.00 96.01           C  
ATOM    394  HA  ALA A  26     -10.901   5.955   9.340  1.00 96.01           H  
ATOM    395  C   ALA A  26     -11.624   6.751  11.203  1.00 96.01           C  
ATOM    396  CB  ALA A  26     -12.134   4.451  10.217  1.00 96.01           C  
ATOM    397  HB1 ALA A  26     -13.045   4.822   9.748  1.00 96.01           H  
ATOM    398  HB2 ALA A  26     -12.370   4.053  11.204  1.00 96.01           H  
ATOM    399  HB3 ALA A  26     -11.721   3.651   9.602  1.00 96.01           H  
ATOM    400  O   ALA A  26     -11.930   6.577  12.382  1.00 96.01           O  
ATOM    401  N   ALA A  27     -11.766   7.940  10.613  1.00 95.07           N  
ATOM    402  H   ALA A  27     -11.524   8.022   9.636  1.00 95.07           H  
ATOM    403  CA  ALA A  27     -12.326   9.114  11.293  1.00 95.07           C  
ATOM    404  HA  ALA A  27     -11.902   9.182  12.295  1.00 95.07           H  
ATOM    405  C   ALA A  27     -13.857   9.038  11.447  1.00 95.07           C  
ATOM    406  CB  ALA A  27     -11.911  10.366  10.517  1.00 95.07           C  
ATOM    407  HB1 ALA A  27     -10.825  10.450  10.499  1.00 95.07           H  
ATOM    408  HB2 ALA A  27     -12.291  10.323   9.496  1.00 95.07           H  
ATOM    409  HB3 ALA A  27     -12.316  11.252  11.006  1.00 95.07           H  
ATOM    410  O   ALA A  27     -14.439   9.700  12.304  1.00 95.07           O  
ATOM    411  N   LYS A  28     -14.512   8.205  10.632  1.00 94.94           N  
ATOM    412  H   LYS A  28     -13.955   7.670   9.982  1.00 94.94           H  
ATOM    413  CA  LYS A  28     -15.955   7.937  10.647  1.00 94.94           C  
ATOM    414  HA  LYS A  28     -16.309   7.983  11.677  1.00 94.94           H  
ATOM    415  C   LYS A  28     -16.235   6.533  10.119  1.00 94.94           C  
ATOM    416  CB  LYS A  28     -16.692   9.023   9.839  1.00 94.94           C  
ATOM    417  HB2 LYS A  28     -16.457   9.990  10.282  1.00 94.94           H  
ATOM    418  HB3 LYS A  28     -17.767   8.873   9.931  1.00 94.94           H  
ATOM    419  O   LYS A  28     -15.337   5.875   9.604  1.00 94.94           O  
ATOM    420  CG  LYS A  28     -16.318   9.055   8.349  1.00 94.94           C  
ATOM    421  HG2 LYS A  28     -16.673   8.148   7.861  1.00 94.94           H  
ATOM    422  HG3 LYS A  28     -15.234   9.106   8.249  1.00 94.94           H  
ATOM    423  CD  LYS A  28     -16.931  10.284   7.661  1.00 94.94           C  
ATOM    424  HD2 LYS A  28     -16.577  11.185   8.160  1.00 94.94           H  
ATOM    425  HD3 LYS A  28     -18.020  10.239   7.700  1.00 94.94           H  
ATOM    426  CE  LYS A  28     -16.448  10.279   6.216  1.00 94.94           C  
ATOM    427  HE2 LYS A  28     -16.874   9.425   5.689  1.00 94.94           H  
ATOM    428  HE3 LYS A  28     -15.368  10.132   6.248  1.00 94.94           H  
ATOM    429  NZ  LYS A  28     -16.705  11.534   5.470  1.00 94.94           N  
ATOM    430  HZ1 LYS A  28     -16.242  12.307   5.927  1.00 94.94           H  
ATOM    431  HZ2 LYS A  28     -16.284  11.459   4.555  1.00 94.94           H  
ATOM    432  HZ3 LYS A  28     -17.690  11.737   5.378  1.00 94.94           H  
ATOM    433  N   ASN A  29     -17.484   6.092  10.207  1.00 96.25           N  
ATOM    434  H   ASN A  29     -18.172   6.675  10.662  1.00 96.25           H  
ATOM    435  CA  ASN A  29     -17.900   4.826   9.610  1.00 96.25           C  
ATOM    436  HA  ASN A  29     -17.257   4.035   9.996  1.00 96.25           H  
ATOM    437  C   ASN A  29     -17.738   4.871   8.082  1.00 96.25           C  
ATOM    438  CB  ASN A  29     -19.351   4.523  10.013  1.00 96.25           C  
ATOM    439  HB2 ASN A  29     -19.682   3.622   9.497  1.00 96.25           H  
ATOM    440  HB3 ASN A  29     -19.992   5.351   9.711  1.00 96.25           H  
ATOM    441  O   ASN A  29     -18.260   5.776   7.426  1.00 96.25           O  
ATOM    442  CG  ASN A  29     -19.510   4.267  11.498  1.00 96.25           C  
ATOM    443  ND2 ASN A  29     -20.678   4.502  12.044  1.00 96.25           N  
ATOM    444 HD21 ASN A  29     -21.463   4.825  11.496  1.00 96.25           H  
ATOM    445 HD22 ASN A  29     -20.737   4.321  13.035  1.00 96.25           H  
ATOM    446  OD1 ASN A  29     -18.597   3.867  12.194  1.00 96.25           O  
ATOM    447  N   ILE A  30     -17.059   3.875   7.511  1.00 95.14           N  
ATOM    448  H   ILE A  30     -16.672   3.163   8.115  1.00 95.14           H  
ATOM    449  CA  ILE A  30     -16.812   3.773   6.071  1.00 95.14           C  
ATOM    450  HA  ILE A  30     -17.190   4.684   5.607  1.00 95.14           H  
ATOM    451  C   ILE A  30     -17.573   2.561   5.517  1.00 95.14           C  
ATOM    452  CB  ILE A  30     -15.310   3.717   5.725  1.00 95.14           C  
ATOM    453  HB  ILE A  30     -14.913   2.751   6.036  1.00 95.14           H  
ATOM    454  O   ILE A  30     -17.392   1.433   5.993  1.00 95.14           O  
ATOM    455  CG1 ILE A  30     -14.506   4.831   6.434  1.00 95.14           C  
ATOM    456 HG12 ILE A  30     -14.652   4.731   7.509  1.00 95.14           H  
ATOM    457 HG13 ILE A  30     -14.869   5.811   6.125  1.00 95.14           H  
ATOM    458  CG2 ILE A  30     -15.177   3.807   4.198  1.00 95.14           C  
ATOM    459 HG21 ILE A  30     -15.651   2.946   3.728  1.00 95.14           H  
ATOM    460 HG22 ILE A  30     -14.128   3.793   3.902  1.00 95.14           H  
ATOM    461 HG23 ILE A  30     -15.621   4.732   3.830  1.00 95.14           H  
ATOM    462  CD1 ILE A  30     -12.993   4.755   6.214  1.00 95.14           C  
ATOM    463 HD11 ILE A  30     -12.745   5.049   5.194  1.00 95.14           H  
ATOM    464 HD12 ILE A  30     -12.636   3.744   6.406  1.00 95.14           H  
ATOM    465 HD13 ILE A  30     -12.494   5.437   6.903  1.00 95.14           H  
ATOM    466  N   PRO A  31     -18.452   2.742   4.516  1.00 95.35           N  
ATOM    467  CA  PRO A  31     -19.148   1.623   3.906  1.00 95.35           C  
ATOM    468  HA  PRO A  31     -19.590   1.000   4.683  1.00 95.35           H  
ATOM    469  C   PRO A  31     -18.190   0.755   3.082  1.00 95.35           C  
ATOM    470  CB  PRO A  31     -20.280   2.235   3.081  1.00 95.35           C  
ATOM    471  HB2 PRO A  31     -21.176   2.301   3.699  1.00 95.35           H  
ATOM    472  HB3 PRO A  31     -20.489   1.663   2.177  1.00 95.35           H  
ATOM    473  O   PRO A  31     -17.192   1.220   2.532  1.00 95.35           O  
ATOM    474  CG  PRO A  31     -19.792   3.644   2.757  1.00 95.35           C  
ATOM    475  HG2 PRO A  31     -20.622   4.349   2.695  1.00 95.35           H  
ATOM    476  HG3 PRO A  31     -19.252   3.623   1.811  1.00 95.35           H  
ATOM    477  CD  PRO A  31     -18.843   4.002   3.899  1.00 95.35           C  
ATOM    478  HD2 PRO A  31     -19.363   4.618   4.633  1.00 95.35           H  
ATOM    479  HD3 PRO A  31     -17.978   4.536   3.506  1.00 95.35           H  
ATOM    480  N   LYS A  32     -18.532  -0.530   2.965  1.00 94.79           N  
ATOM    481  H   LYS A  32     -19.381  -0.837   3.417  1.00 94.79           H  
ATOM    482  CA  LYS A  32     -17.818  -1.473   2.099  1.00 94.79           C  
ATOM    483  HA  LYS A  32     -16.807  -1.597   2.486  1.00 94.79           H  
ATOM    484  C   LYS A  32     -17.721  -0.918   0.669  1.00 94.79           C  
ATOM    485  CB  LYS A  32     -18.564  -2.814   2.130  1.00 94.79           C  
ATOM    486  HB2 LYS A  32     -18.743  -3.102   3.166  1.00 94.79           H  
ATOM    487  HB3 LYS A  32     -19.526  -2.695   1.633  1.00 94.79           H  
ATOM    488  O   LYS A  32     -18.701  -0.387   0.156  1.00 94.79           O  
ATOM    489  CG  LYS A  32     -17.765  -3.924   1.445  1.00 94.79           C  
ATOM    490  HG2 LYS A  32     -17.475  -3.614   0.441  1.00 94.79           H  
ATOM    491  HG3 LYS A  32     -16.858  -4.103   2.021  1.00 94.79           H  
ATOM    492  CD  LYS A  32     -18.588  -5.210   1.340  1.00 94.79           C  
ATOM    493  HD2 LYS A  32     -18.925  -5.520   2.329  1.00 94.79           H  
ATOM    494  HD3 LYS A  32     -19.453  -5.015   0.705  1.00 94.79           H  
ATOM    495  CE  LYS A  32     -17.724  -6.309   0.718  1.00 94.79           C  
ATOM    496  HE2 LYS A  32     -17.170  -5.881  -0.118  1.00 94.79           H  
ATOM    497  HE3 LYS A  32     -16.990  -6.636   1.454  1.00 94.79           H  
ATOM    498  NZ  LYS A  32     -18.546  -7.448   0.247  1.00 94.79           N  
ATOM    499  HZ1 LYS A  32     -19.152  -7.130  -0.496  1.00 94.79           H  
ATOM    500  HZ2 LYS A  32     -19.104  -7.828   0.998  1.00 94.79           H  
ATOM    501  HZ3 LYS A  32     -17.950  -8.171  -0.131  1.00 94.79           H  
ATOM    502  N   HIS A  33     -16.571  -1.105   0.025  1.00 92.23           N  
ATOM    503  H   HIS A  33     -15.819  -1.553   0.530  1.00 92.23           H  
ATOM    504  CA  HIS A  33     -16.237  -0.637  -1.326  1.00 92.23           C  
ATOM    505  HA  HIS A  33     -15.229  -1.004  -1.518  1.00 92.23           H  
ATOM    506  C   HIS A  33     -16.121   0.885  -1.510  1.00 92.23           C  
ATOM    507  CB  HIS A  33     -17.131  -1.299  -2.390  1.00 92.23           C  
ATOM    508  HB2 HIS A  33     -18.166  -0.979  -2.262  1.00 92.23           H  
ATOM    509  HB3 HIS A  33     -16.811  -0.965  -3.377  1.00 92.23           H  
ATOM    510  O   HIS A  33     -15.944   1.336  -2.640  1.00 92.23           O  
ATOM    511  CG  HIS A  33     -17.059  -2.800  -2.380  1.00 92.23           C  
ATOM    512  CD2 HIS A  33     -18.087  -3.673  -2.146  1.00 92.23           C  
ATOM    513  HD2 HIS A  33     -19.108  -3.395  -1.931  1.00 92.23           H  
ATOM    514  ND1 HIS A  33     -15.933  -3.548  -2.628  1.00 92.23           N  
ATOM    515  HD1 HIS A  33     -15.025  -3.187  -2.884  1.00 92.23           H  
ATOM    516  CE1 HIS A  33     -16.271  -4.843  -2.537  1.00 92.23           C  
ATOM    517  HE1 HIS A  33     -15.588  -5.663  -2.702  1.00 92.23           H  
ATOM    518  NE2 HIS A  33     -17.575  -4.978  -2.226  1.00 92.23           N  
ATOM    519  N   ALA A  34     -16.168   1.680  -0.438  1.00 92.61           N  
ATOM    520  H   ALA A  34     -16.336   1.294   0.480  1.00 92.61           H  
ATOM    521  CA  ALA A  34     -15.866   3.104  -0.533  1.00 92.61           C  
ATOM    522  HA  ALA A  34     -16.316   3.492  -1.446  1.00 92.61           H  
ATOM    523  C   ALA A  34     -14.359   3.372  -0.617  1.00 92.61           C  
ATOM    524  CB  ALA A  34     -16.506   3.846   0.636  1.00 92.61           C  
ATOM    525  HB1 ALA A  34     -16.150   3.432   1.579  1.00 92.61           H  
ATOM    526  HB2 ALA A  34     -16.250   4.905   0.591  1.00 92.61           H  
ATOM    527  HB3 ALA A  34     -17.588   3.741   0.556  1.00 92.61           H  
ATOM    528  O   ALA A  34     -13.541   2.624  -0.070  1.00 92.61           O  
ATOM    529  N   LEU A  35     -14.013   4.477  -1.279  1.00 92.40           N  
ATOM    530  H   LEU A  35     -14.743   5.051  -1.676  1.00 92.40           H  
ATOM    531  CA  LEU A  35     -12.661   5.018  -1.293  1.00 92.40           C  
ATOM    532  HA  LEU A  35     -11.971   4.219  -1.566  1.00 92.40           H  
ATOM    533  C   LEU A  35     -12.293   5.527   0.104  1.00 92.40           C  
ATOM    534  CB  LEU A  35     -12.587   6.133  -2.349  1.00 92.40           C  
ATOM    535  HB2 LEU A  35     -12.884   5.723  -3.314  1.00 92.40           H  
ATOM    536  HB3 LEU A  35     -13.303   6.911  -2.082  1.00 92.40           H  
ATOM    537  O   LEU A  35     -12.956   6.405   0.650  1.00 92.40           O  
ATOM    538  CG  LEU A  35     -11.197   6.783  -2.486  1.00 92.40           C  
ATOM    539  HG  LEU A  35     -10.886   7.205  -1.531  1.00 92.40           H  
ATOM    540  CD1 LEU A  35     -10.137   5.791  -2.959  1.00 92.40           C  
ATOM    541 HD11 LEU A  35     -10.459   5.330  -3.893  1.00 92.40           H  
ATOM    542 HD12 LEU A  35      -9.199   6.318  -3.133  1.00 92.40           H  
ATOM    543 HD13 LEU A  35      -9.957   5.031  -2.199  1.00 92.40           H  
ATOM    544  CD2 LEU A  35     -11.276   7.908  -3.510  1.00 92.40           C  
ATOM    545 HD21 LEU A  35     -11.962   8.676  -3.154  1.00 92.40           H  
ATOM    546 HD22 LEU A  35     -11.628   7.526  -4.469  1.00 92.40           H  
ATOM    547 HD23 LEU A  35     -10.294   8.361  -3.642  1.00 92.40           H  
ATOM    548  N   VAL A  36     -11.229   4.974   0.678  1.00 93.19           N  
ATOM    549  H   VAL A  36     -10.735   4.251   0.175  1.00 93.19           H  
ATOM    550  CA  VAL A  36     -10.742   5.334   2.016  1.00 93.19           C  
ATOM    551  HA  VAL A  36     -11.557   5.754   2.606  1.00 93.19           H  
ATOM    552  C   VAL A  36      -9.663   6.399   1.921  1.00 93.19           C  
ATOM    553  CB  VAL A  36     -10.218   4.087   2.751  1.00 93.19           C  
ATOM    554  HB  VAL A  36      -9.432   3.610   2.167  1.00 93.19           H  
ATOM    555  O   VAL A  36      -9.722   7.406   2.615  1.00 93.19           O  
ATOM    556  CG1 VAL A  36      -9.646   4.434   4.127  1.00 93.19           C  
ATOM    557 HG11 VAL A  36     -10.369   5.007   4.708  1.00 93.19           H  
ATOM    558 HG12 VAL A  36      -8.733   5.019   4.020  1.00 93.19           H  
ATOM    559 HG13 VAL A  36      -9.404   3.517   4.665  1.00 93.19           H  
ATOM    560  CG2 VAL A  36     -11.361   3.093   2.944  1.00 93.19           C  
ATOM    561 HG21 VAL A  36     -11.028   2.208   3.487  1.00 93.19           H  
ATOM    562 HG22 VAL A  36     -11.770   2.781   1.983  1.00 93.19           H  
ATOM    563 HG23 VAL A  36     -12.138   3.575   3.538  1.00 93.19           H  
ATOM    564  N   CYS A  37      -8.671   6.170   1.065  1.00 91.12           N  
ATOM    565  H   CYS A  37      -8.720   5.344   0.485  1.00 91.12           H  
ATOM    566  CA  CYS A  37      -7.581   7.096   0.797  1.00 91.12           C  
ATOM    567  HA  CYS A  37      -7.987   8.105   0.726  1.00 91.12           H  
ATOM    568  C   CYS A  37      -6.932   6.746  -0.546  1.00 91.12           C  
ATOM    569  CB  CYS A  37      -6.566   7.028   1.953  1.00 91.12           C  
ATOM    570  HB2 CYS A  37      -5.986   6.108   1.874  1.00 91.12           H  
ATOM    571  HB3 CYS A  37      -7.097   7.019   2.905  1.00 91.12           H  
ATOM    572  O   CYS A  37      -7.253   5.727  -1.158  1.00 91.12           O  
ATOM    573  SG  CYS A  37      -5.443   8.463   1.929  1.00 91.12           S  
ATOM    574  HG  CYS A  37      -6.300   9.333   2.471  1.00 91.12           H  
ATOM    575  N   VAL A  38      -5.975   7.558  -0.971  1.00 90.93           N  
ATOM    576  H   VAL A  38      -5.719   8.339  -0.384  1.00 90.93           H  
ATOM    577  CA  VAL A  38      -5.132   7.310  -2.139  1.00 90.93           C  
ATOM    578  HA  VAL A  38      -5.442   6.383  -2.620  1.00 90.93           H  
ATOM    579  C   VAL A  38      -3.680   7.128  -1.711  1.00 90.93           C  
ATOM    580  CB  VAL A  38      -5.280   8.422  -3.188  1.00 90.93           C  
ATOM    581  HB  VAL A  38      -4.596   8.211  -4.011  1.00 90.93           H  
ATOM    582  O   VAL A  38      -3.181   7.816  -0.815  1.00 90.93           O  
ATOM    583  CG1 VAL A  38      -6.705   8.451  -3.748  1.00 90.93           C  
ATOM    584 HG11 VAL A  38      -6.757   9.200  -4.539  1.00 90.93           H  
ATOM    585 HG12 VAL A  38      -6.956   7.479  -4.171  1.00 90.93           H  
ATOM    586 HG13 VAL A  38      -7.426   8.710  -2.973  1.00 90.93           H  
ATOM    587  CG2 VAL A  38      -4.943   9.797  -2.610  1.00 90.93           C  
ATOM    588 HG21 VAL A  38      -3.922   9.798  -2.230  1.00 90.93           H  
ATOM    589 HG22 VAL A  38      -5.013  10.541  -3.403  1.00 90.93           H  
ATOM    590 HG23 VAL A  38      -5.628  10.059  -1.803  1.00 90.93           H  
ATOM    591  N   PHE A  39      -2.996   6.197  -2.364  1.00 88.54           N  
ATOM    592  H   PHE A  39      -3.460   5.720  -3.123  1.00 88.54           H  
ATOM    593  CA  PHE A  39      -1.550   6.062  -2.291  1.00 88.54           C  
ATOM    594  HA  PHE A  39      -1.187   6.428  -1.330  1.00 88.54           H  
ATOM    595  C   PHE A  39      -0.956   6.934  -3.399  1.00 88.54           C  
ATOM    596  CB  PHE A  39      -1.173   4.581  -2.411  1.00 88.54           C  
ATOM    597  HB2 PHE A  39      -1.339   4.242  -3.433  1.00 88.54           H  
ATOM    598  HB3 PHE A  39      -1.830   3.984  -1.778  1.00 88.54           H  
ATOM    599  O   PHE A  39      -0.837   6.501  -4.544  1.00 88.54           O  
ATOM    600  CG  PHE A  39       0.252   4.270  -2.028  1.00 88.54           C  
ATOM    601  CD1 PHE A  39       1.293   4.536  -2.934  1.00 88.54           C  
ATOM    602  HD1 PHE A  39       1.082   4.985  -3.893  1.00 88.54           H  
ATOM    603  CD2 PHE A  39       0.534   3.690  -0.776  1.00 88.54           C  
ATOM    604  HD2 PHE A  39      -0.262   3.492  -0.074  1.00 88.54           H  
ATOM    605  CE1 PHE A  39       2.615   4.214  -2.597  1.00 88.54           C  
ATOM    606  HE1 PHE A  39       3.417   4.429  -3.288  1.00 88.54           H  
ATOM    607  CE2 PHE A  39       1.856   3.350  -0.447  1.00 88.54           C  
ATOM    608  HE2 PHE A  39       2.080   2.887   0.502  1.00 88.54           H  
ATOM    609  CZ  PHE A  39       2.888   3.603  -1.365  1.00 88.54           C  
ATOM    610  HZ  PHE A  39       3.905   3.326  -1.128  1.00 88.54           H  
ATOM    611  N   GLU A  40      -0.644   8.187  -3.073  1.00 86.88           N  
ATOM    612  H   GLU A  40      -0.731   8.489  -2.114  1.00 86.88           H  
ATOM    613  CA  GLU A  40       0.008   9.106  -4.009  1.00 86.88           C  
ATOM    614  HA  GLU A  40      -0.138   8.748  -5.028  1.00 86.88           H  
ATOM    615  C   GLU A  40       1.516   9.120  -3.761  1.00 86.88           C  
ATOM    616  CB  GLU A  40      -0.595  10.521  -3.943  1.00 86.88           C  
ATOM    617  HB2 GLU A  40       0.057  11.198  -4.495  1.00 86.88           H  
ATOM    618  HB3 GLU A  40      -0.630  10.856  -2.907  1.00 86.88           H  
ATOM    619  O   GLU A  40       1.979   8.879  -2.644  1.00 86.88           O  
ATOM    620  CG  GLU A  40      -1.999  10.599  -4.574  1.00 86.88           C  
ATOM    621  HG2 GLU A  40      -2.649   9.888  -4.064  1.00 86.88           H  
ATOM    622  HG3 GLU A  40      -1.920  10.278  -5.613  1.00 86.88           H  
ATOM    623  CD  GLU A  40      -2.634  12.011  -4.542  1.00 86.88           C  
ATOM    624  OE1 GLU A  40      -3.740  12.198  -5.100  1.00 86.88           O  
ATOM    625  OE2 GLU A  40      -2.035  12.947  -3.967  1.00 86.88           O  
ATOM    626  N   GLY A  41       2.275   9.407  -4.812  1.00 84.87           N  
ATOM    627  H   GLY A  41       1.829   9.588  -5.700  1.00 84.87           H  
ATOM    628  CA  GLY A  41       3.727   9.460  -4.791  1.00 84.87           C  
ATOM    629  HA2 GLY A  41       4.116   8.522  -4.396  1.00 84.87           H  
ATOM    630  HA3 GLY A  41       4.056  10.276  -4.148  1.00 84.87           H  
ATOM    631  C   GLY A  41       4.290   9.668  -6.192  1.00 84.87           C  
ATOM    632  O   GLY A  41       3.572   9.560  -7.193  1.00 84.87           O  
ATOM    633  N   ALA A  42       5.587   9.944  -6.275  1.00 84.82           N  
ATOM    634  H   ALA A  42       6.142   9.890  -5.433  1.00 84.82           H  
ATOM    635  CA  ALA A  42       6.278  10.062  -7.547  1.00 84.82           C  
ATOM    636  HA  ALA A  42       5.755  10.801  -8.153  1.00 84.82           H  
ATOM    637  C   ALA A  42       6.252   8.712  -8.280  1.00 84.82           C  
ATOM    638  CB  ALA A  42       7.697  10.577  -7.297  1.00 84.82           C  
ATOM    639  HB1 ALA A  42       8.252   9.862  -6.689  1.00 84.82           H  
ATOM    640  HB2 ALA A  42       8.213  10.713  -8.247  1.00 84.82           H  
ATOM    641  HB3 ALA A  42       7.662  11.532  -6.773  1.00 84.82           H  
ATOM    642  O   ALA A  42       6.625   7.673  -7.731  1.00 84.82           O  
ATOM    643  N   THR A  43       5.775   8.714  -9.527  1.00 84.79           N  
ATOM    644  H   THR A  43       5.500   9.595  -9.936  1.00 84.79           H  
ATOM    645  CA  THR A  43       5.747   7.505 -10.356  1.00 84.79           C  
ATOM    646  HA  THR A  43       5.741   6.638  -9.696  1.00 84.79           H  
ATOM    647  C   THR A  43       6.998   7.432 -11.220  1.00 84.79           C  
ATOM    648  CB  THR A  43       4.466   7.400 -11.190  1.00 84.79           C  
ATOM    649  HB  THR A  43       4.306   8.322 -11.748  1.00 84.79           H  
ATOM    650  O   THR A  43       7.287   8.347 -11.990  1.00 84.79           O  
ATOM    651  CG2 THR A  43       4.494   6.218 -12.162  1.00 84.79           C  
ATOM    652 HG21 THR A  43       3.536   6.154 -12.677  1.00 84.79           H  
ATOM    653 HG22 THR A  43       5.265   6.369 -12.918  1.00 84.79           H  
ATOM    654 HG23 THR A  43       4.687   5.291 -11.621  1.00 84.79           H  
ATOM    655  OG1 THR A  43       3.377   7.167 -10.323  1.00 84.79           O  
ATOM    656  HG1 THR A  43       3.285   7.932  -9.750  1.00 84.79           H  
ATOM    657  N   HIS A  44       7.713   6.311 -11.144  1.00 83.39           N  
ATOM    658  H   HIS A  44       7.412   5.606 -10.486  1.00 83.39           H  
ATOM    659  CA  HIS A  44       8.913   6.057 -11.934  1.00 83.39           C  
ATOM    660  HA  HIS A  44       9.040   6.865 -12.655  1.00 83.39           H  
ATOM    661  C   HIS A  44       8.792   4.754 -12.723  1.00 83.39           C  
ATOM    662  CB  HIS A  44      10.152   6.053 -11.030  1.00 83.39           C  
ATOM    663  HB2 HIS A  44      11.043   5.953 -11.652  1.00 83.39           H  
ATOM    664  HB3 HIS A  44      10.116   5.187 -10.369  1.00 83.39           H  
ATOM    665  O   HIS A  44       8.198   3.778 -12.265  1.00 83.39           O  
ATOM    666  CG  HIS A  44      10.294   7.292 -10.187  1.00 83.39           C  
ATOM    667  CD2 HIS A  44       9.936   7.442  -8.872  1.00 83.39           C  
ATOM    668  HD2 HIS A  44       9.477   6.703  -8.233  1.00 83.39           H  
ATOM    669  ND1 HIS A  44      10.775   8.511 -10.614  1.00 83.39           N  
ATOM    670  HD1 HIS A  44      11.042   8.762 -11.556  1.00 83.39           H  
ATOM    671  CE1 HIS A  44      10.726   9.363  -9.578  1.00 83.39           C  
ATOM    672  HE1 HIS A  44      11.018  10.402  -9.603  1.00 83.39           H  
ATOM    673  NE2 HIS A  44      10.232   8.749  -8.499  1.00 83.39           N  
ATOM    674  N   THR A  45       9.403   4.708 -13.908  1.00 82.45           N  
ATOM    675  H   THR A  45       9.913   5.522 -14.222  1.00 82.45           H  
ATOM    676  CA  THR A  45       9.561   3.450 -14.648  1.00 82.45           C  
ATOM    677  HA  THR A  45       8.639   2.874 -14.574  1.00 82.45           H  
ATOM    678  C   THR A  45      10.676   2.620 -14.022  1.00 82.45           C  
ATOM    679  CB  THR A  45       9.828   3.694 -16.136  1.00 82.45           C  
ATOM    680  HB  THR A  45      10.763   4.242 -16.256  1.00 82.45           H  
ATOM    681  O   THR A  45      11.804   3.087 -13.852  1.00 82.45           O  
ATOM    682  CG2 THR A  45       9.889   2.395 -16.941  1.00 82.45           C  
ATOM    683 HG21 THR A  45       9.978   2.634 -18.001  1.00 82.45           H  
ATOM    684 HG22 THR A  45       8.979   1.817 -16.784  1.00 82.45           H  
ATOM    685 HG23 THR A  45      10.755   1.803 -16.644  1.00 82.45           H  
ATOM    686  OG1 THR A  45       8.776   4.452 -16.682  1.00 82.45           O  
ATOM    687  HG1 THR A  45       8.391   4.995 -15.991  1.00 82.45           H  
ATOM    688  N   ARG A  46      10.380   1.363 -13.696  1.00 73.32           N  
ATOM    689  H   ARG A  46       9.445   1.036 -13.891  1.00 73.32           H  
ATOM    690  CA  ARG A  46      11.348   0.413 -13.157  1.00 73.32           C  
ATOM    691  HA  ARG A  46      12.037   0.956 -12.510  1.00 73.32           H  
ATOM    692  C   ARG A  46      12.147  -0.212 -14.296  1.00 73.32           C  
ATOM    693  CB  ARG A  46      10.612  -0.625 -12.300  1.00 73.32           C  
ATOM    694  HB2 ARG A  46       9.936  -1.203 -12.930  1.00 73.32           H  
ATOM    695  HB3 ARG A  46      10.020  -0.109 -11.545  1.00 73.32           H  
ATOM    696  O   ARG A  46      11.647  -1.070 -15.022  1.00 73.32           O  
ATOM    697  CG  ARG A  46      11.603  -1.566 -11.605  1.00 73.32           C  
ATOM    698  HG2 ARG A  46      12.298  -0.986 -10.997  1.00 73.32           H  
ATOM    699  HG3 ARG A  46      12.164  -2.123 -12.356  1.00 73.32           H  
ATOM    700  CD  ARG A  46      10.854  -2.555 -10.712  1.00 73.32           C  
ATOM    701  HD2 ARG A  46      10.387  -2.008  -9.893  1.00 73.32           H  
ATOM    702  HD3 ARG A  46      10.074  -3.031 -11.306  1.00 73.32           H  
ATOM    703  NE  ARG A  46      11.775  -3.573 -10.174  1.00 73.32           N  
ATOM    704  HE  ARG A  46      12.748  -3.305 -10.123  1.00 73.32           H  
ATOM    705  NH1 ARG A  46      10.186  -5.139  -9.631  1.00 73.32           N  
ATOM    706 HH11 ARG A  46       9.470  -4.471  -9.875  1.00 73.32           H  
ATOM    707 HH12 ARG A  46       9.931  -6.039  -9.250  1.00 73.32           H  
ATOM    708  NH2 ARG A  46      12.352  -5.576  -9.274  1.00 73.32           N  
ATOM    709 HH21 ARG A  46      13.313  -5.266  -9.250  1.00 73.32           H  
ATOM    710 HH22 ARG A  46      12.099  -6.454  -8.844  1.00 73.32           H  
ATOM    711  CZ  ARG A  46      11.434  -4.755  -9.698  1.00 73.32           C  
ATOM    712  N   ALA A  47      13.416   0.169 -14.410  1.00 68.95           N  
ATOM    713  H   ALA A  47      13.750   0.920 -13.823  1.00 68.95           H  
ATOM    714  CA  ALA A  47      14.344  -0.516 -15.301  1.00 68.95           C  
ATOM    715  HA  ALA A  47      13.881  -0.547 -16.288  1.00 68.95           H  
ATOM    716  C   ALA A  47      14.601  -1.958 -14.810  1.00 68.95           C  
ATOM    717  CB  ALA A  47      15.643   0.288 -15.411  1.00 68.95           C  
ATOM    718  HB1 ALA A  47      16.130   0.328 -14.437  1.00 68.95           H  
ATOM    719  HB2 ALA A  47      15.425   1.298 -15.759  1.00 68.95           H  
ATOM    720  HB3 ALA A  47      16.313  -0.196 -16.121  1.00 68.95           H  
ATOM    721  O   ALA A  47      14.729  -2.178 -13.597  1.00 68.95           O  
ATOM    722  N   PRO A  48      14.700  -2.951 -15.711  1.00 61.63           N  
ATOM    723  CA  PRO A  48      15.103  -4.301 -15.330  1.00 61.63           C  
ATOM    724  HA  PRO A  48      14.357  -4.724 -14.656  1.00 61.63           H  
ATOM    725  C   PRO A  48      16.461  -4.263 -14.611  1.00 61.63           C  
ATOM    726  CB  PRO A  48      15.124  -5.113 -16.631  1.00 61.63           C  
ATOM    727  HB2 PRO A  48      14.166  -5.619 -16.754  1.00 61.63           H  
ATOM    728  HB3 PRO A  48      15.938  -5.838 -16.651  1.00 61.63           H  
ATOM    729  O   PRO A  48      17.375  -3.558 -15.026  1.00 61.63           O  
ATOM    730  CG  PRO A  48      15.279  -4.062 -17.730  1.00 61.63           C  
ATOM    731  HG2 PRO A  48      14.823  -4.382 -18.667  1.00 61.63           H  
ATOM    732  HG3 PRO A  48      16.338  -3.847 -17.877  1.00 61.63           H  
ATOM    733  CD  PRO A  48      14.589  -2.829 -17.157  1.00 61.63           C  
ATOM    734  HD2 PRO A  48      15.083  -1.931 -17.529  1.00 61.63           H  
ATOM    735  HD3 PRO A  48      13.537  -2.826 -17.440  1.00 61.63           H  
ATOM    736  N   GLY A  49      16.574  -4.984 -13.492  1.00 55.44           N  
ATOM    737  H   GLY A  49      15.784  -5.537 -13.194  1.00 55.44           H  
ATOM    738  CA  GLY A  49      17.808  -5.068 -12.699  1.00 55.44           C  
ATOM    739  HA2 GLY A  49      18.662  -5.087 -13.376  1.00 55.44           H  
ATOM    740  HA3 GLY A  49      17.809  -6.007 -12.145  1.00 55.44           H  
ATOM    741  C   GLY A  49      18.051  -3.933 -11.696  1.00 55.44           C  
ATOM    742  O   GLY A  49      18.895  -4.099 -10.820  1.00 55.44           O  
ATOM    743  N   LYS A  50      17.302  -2.820 -11.732  1.00 54.51           N  
ATOM    744  H   LYS A  50      16.611  -2.716 -12.462  1.00 54.51           H  
ATOM    745  CA  LYS A  50      17.406  -1.786 -10.688  1.00 54.51           C  
ATOM    746  HA  LYS A  50      18.432  -1.777 -10.319  1.00 54.51           H  
ATOM    747  C   LYS A  50      16.526  -2.142  -9.487  1.00 54.51           C  
ATOM    748  CB  LYS A  50      17.132  -0.378 -11.245  1.00 54.51           C  
ATOM    749  HB2 LYS A  50      17.065   0.311 -10.404  1.00 54.51           H  
ATOM    750  HB3 LYS A  50      16.181  -0.365 -11.777  1.00 54.51           H  
ATOM    751  O   LYS A  50      15.309  -2.305  -9.619  1.00 54.51           O  
ATOM    752  CG  LYS A  50      18.267   0.091 -12.175  1.00 54.51           C  
ATOM    753  HG2 LYS A  50      19.226  -0.089 -11.688  1.00 54.51           H  
ATOM    754  HG3 LYS A  50      18.235  -0.485 -13.100  1.00 54.51           H  
ATOM    755  CD  LYS A  50      18.164   1.590 -12.499  1.00 54.51           C  
ATOM    756  HD2 LYS A  50      18.225   2.156 -11.570  1.00 54.51           H  
ATOM    757  HD3 LYS A  50      17.205   1.796 -12.975  1.00 54.51           H  
ATOM    758  CE  LYS A  50      19.313   2.010 -13.429  1.00 54.51           C  
ATOM    759  HE2 LYS A  50      20.256   1.753 -12.948  1.00 54.51           H  
ATOM    760  HE3 LYS A  50      19.245   1.431 -14.351  1.00 54.51           H  
ATOM    761  NZ  LYS A  50      19.280   3.465 -13.733  1.00 54.51           N  
ATOM    762  HZ1 LYS A  50      19.365   4.005 -12.884  1.00 54.51           H  
ATOM    763  HZ2 LYS A  50      18.418   3.721 -14.192  1.00 54.51           H  
ATOM    764  HZ3 LYS A  50      20.050   3.716 -14.336  1.00 54.51           H  
ATOM    765  N   GLN A  51      17.153  -2.277  -8.318  1.00 54.75           N  
ATOM    766  H   GLN A  51      18.155  -2.155  -8.295  1.00 54.75           H  
ATOM    767  CA  GLN A  51      16.453  -2.225  -7.038  1.00 54.75           C  
ATOM    768  HA  GLN A  51      15.467  -2.679  -7.136  1.00 54.75           H  
ATOM    769  C   GLN A  51      16.270  -0.759  -6.662  1.00 54.75           C  
ATOM    770  CB  GLN A  51      17.213  -2.970  -5.932  1.00 54.75           C  
ATOM    771  HB2 GLN A  51      16.723  -2.743  -4.985  1.00 54.75           H  
ATOM    772  HB3 GLN A  51      18.240  -2.610  -5.878  1.00 54.75           H  
ATOM    773  O   GLN A  51      17.229   0.010  -6.654  1.00 54.75           O  
ATOM    774  CG  GLN A  51      17.210  -4.494  -6.130  1.00 54.75           C  
ATOM    775  HG2 GLN A  51      16.188  -4.839  -6.287  1.00 54.75           H  
ATOM    776  HG3 GLN A  51      17.799  -4.739  -7.014  1.00 54.75           H  
ATOM    777  CD  GLN A  51      17.781  -5.243  -4.928  1.00 54.75           C  
ATOM    778  NE2 GLN A  51      18.201  -6.478  -5.090  1.00 54.75           N  
ATOM    779 HE21 GLN A  51      18.252  -6.913  -6.000  1.00 54.75           H  
ATOM    780 HE22 GLN A  51      18.597  -6.899  -4.261  1.00 54.75           H  
ATOM    781  OE1 GLN A  51      17.840  -4.754  -3.818  1.00 54.75           O  
ATOM    782  N   THR A  52      15.035  -0.373  -6.373  1.00 55.61           N  
ATOM    783  H   THR A  52      14.270  -1.031  -6.412  1.00 55.61           H  
ATOM    784  CA  THR A  52      14.762   0.941  -5.804  1.00 55.61           C  
ATOM    785  HA  THR A  52      15.482   1.663  -6.191  1.00 55.61           H  
ATOM    786  C   THR A  52      14.942   0.819  -4.304  1.00 55.61           C  
ATOM    787  CB  THR A  52      13.369   1.442  -6.182  1.00 55.61           C  
ATOM    788  HB  THR A  52      12.599   0.869  -5.665  1.00 55.61           H  
ATOM    789  O   THR A  52      14.206   0.086  -3.648  1.00 55.61           O  
ATOM    790  CG2 THR A  52      13.212   2.929  -5.884  1.00 55.61           C  
ATOM    791 HG21 THR A  52      12.212   3.261  -6.162  1.00 55.61           H  
ATOM    792 HG22 THR A  52      13.363   3.118  -4.821  1.00 55.61           H  
ATOM    793 HG23 THR A  52      13.945   3.508  -6.447  1.00 55.61           H  
ATOM    794  OG1 THR A  52      13.221   1.289  -7.574  1.00 55.61           O  
ATOM    795  HG1 THR A  52      12.441   1.794  -7.817  1.00 55.61           H  
ATOM    796  N   VAL A  53      15.962   1.489  -3.781  1.00 50.54           N  
ATOM    797  H   VAL A  53      16.547   2.044  -4.389  1.00 50.54           H  
ATOM    798  CA  VAL A  53      16.195   1.585  -2.342  1.00 50.54           C  
ATOM    799  HA  VAL A  53      15.829   0.686  -1.846  1.00 50.54           H  
ATOM    800  C   VAL A  53      15.391   2.781  -1.851  1.00 50.54           C  
ATOM    801  CB  VAL A  53      17.700   1.723  -2.030  1.00 50.54           C  
ATOM    802  HB  VAL A  53      18.075   2.655  -2.453  1.00 50.54           H  
ATOM    803  O   VAL A  53      15.702   3.912  -2.225  1.00 50.54           O  
ATOM    804  CG1 VAL A  53      17.948   1.734  -0.518  1.00 50.54           C  
ATOM    805 HG11 VAL A  53      17.457   2.594  -0.061  1.00 50.54           H  
ATOM    806 HG12 VAL A  53      17.563   0.821  -0.065  1.00 50.54           H  
ATOM    807 HG13 VAL A  53      19.017   1.806  -0.317  1.00 50.54           H  
ATOM    808  CG2 VAL A  53      18.507   0.566  -2.638  1.00 50.54           C  
ATOM    809 HG21 VAL A  53      18.441   0.582  -3.726  1.00 50.54           H  
ATOM    810 HG22 VAL A  53      19.557   0.662  -2.360  1.00 50.54           H  
ATOM    811 HG23 VAL A  53      18.129  -0.388  -2.269  1.00 50.54           H  
ATOM    812  N   SER A  54      14.353   2.553  -1.044  1.00 52.61           N  
ATOM    813  H   SER A  54      14.131   1.614  -0.745  1.00 52.61           H  
ATOM    814  CA  SER A  54      13.716   3.658  -0.332  1.00 52.61           C  
ATOM    815  HA  SER A  54      13.497   4.450  -1.048  1.00 52.61           H  
ATOM    816  C   SER A  54      14.703   4.202   0.696  1.00 52.61           C  
ATOM    817  CB  SER A  54      12.381   3.263   0.312  1.00 52.61           C  
ATOM    818  HB2 SER A  54      11.997   4.110   0.879  1.00 52.61           H  
ATOM    819  HB3 SER A  54      11.665   3.026  -0.476  1.00 52.61           H  
ATOM    820  O   SER A  54      15.264   3.464   1.511  1.00 52.61           O  
ATOM    821  OG  SER A  54      12.474   2.142   1.163  1.00 52.61           O  
ATOM    822  HG  SER A  54      11.682   2.139   1.704  1.00 52.61           H  
ATOM    823  N   LYS A  55      14.955   5.512   0.664  1.00 49.36           N  
ATOM    824  H   LYS A  55      14.485   6.077  -0.029  1.00 49.36           H  
ATOM    825  CA  LYS A  55      15.694   6.178   1.739  1.00 49.36           C  
ATOM    826  HA  LYS A  55      16.490   5.523   2.094  1.00 49.36           H  
ATOM    827  C   LYS A  55      14.736   6.387   2.911  1.00 49.36           C  
ATOM    828  CB  LYS A  55      16.340   7.483   1.244  1.00 49.36           C  
ATOM    829  HB2 LYS A  55      16.640   8.065   2.116  1.00 49.36           H  
ATOM    830  HB3 LYS A  55      15.609   8.067   0.684  1.00 49.36           H  
ATOM    831  O   LYS A  55      14.108   7.430   3.024  1.00 49.36           O  
ATOM    832  CG  LYS A  55      17.587   7.233   0.380  1.00 49.36           C  
ATOM    833  HG2 LYS A  55      17.299   6.724  -0.540  1.00 49.36           H  
ATOM    834  HG3 LYS A  55      18.286   6.603   0.931  1.00 49.36           H  
ATOM    835  CD  LYS A  55      18.270   8.566   0.042  1.00 49.36           C  
ATOM    836  HD2 LYS A  55      18.519   9.082   0.969  1.00 49.36           H  
ATOM    837  HD3 LYS A  55      17.575   9.182  -0.529  1.00 49.36           H  
ATOM    838  CE  LYS A  55      19.548   8.338  -0.774  1.00 49.36           C  
ATOM    839  HE2 LYS A  55      20.215   7.692  -0.202  1.00 49.36           H  
ATOM    840  HE3 LYS A  55      19.283   7.817  -1.693  1.00 49.36           H  
ATOM    841  NZ  LYS A  55      20.222   9.625  -1.086  1.00 49.36           N  
ATOM    842  HZ1 LYS A  55      20.471  10.108  -0.235  1.00 49.36           H  
ATOM    843  HZ2 LYS A  55      19.605  10.223  -1.618  1.00 49.36           H  
ATOM    844  HZ3 LYS A  55      21.063   9.467  -1.622  1.00 49.36           H  
ATOM    845  N   GLY A  56      14.607   5.380   3.774  1.00 52.40           N  
ATOM    846  H   GLY A  56      14.990   4.487   3.500  1.00 52.40           H  
ATOM    847  CA  GLY A  56      13.851   5.470   5.028  1.00 52.40           C  
ATOM    848  HA2 GLY A  56      14.543   5.353   5.862  1.00 52.40           H  
ATOM    849  HA3 GLY A  56      13.390   6.454   5.117  1.00 52.40           H  
ATOM    850  C   GLY A  56      12.752   4.420   5.173  1.00 52.40           C  
ATOM    851  O   GLY A  56      12.673   3.474   4.401  1.00 52.40           O  
ATOM    852  N   LYS A  57      11.886   4.588   6.182  1.00 54.40           N  
ATOM    853  H   LYS A  57      11.972   5.432   6.730  1.00 54.40           H  
ATOM    854  CA  LYS A  57      10.766   3.669   6.492  1.00 54.40           C  
ATOM    855  HA  LYS A  57      11.132   2.643   6.444  1.00 54.40           H  
ATOM    856  C   LYS A  57       9.625   3.712   5.465  1.00 54.40           C  
ATOM    857  CB  LYS A  57      10.234   3.935   7.909  1.00 54.40           C  
ATOM    858  HB2 LYS A  57       9.351   3.318   8.076  1.00 54.40           H  
ATOM    859  HB3 LYS A  57       9.933   4.980   7.989  1.00 54.40           H  
ATOM    860  O   LYS A  57       8.595   3.069   5.658  1.00 54.40           O  
ATOM    861  CG  LYS A  57      11.256   3.603   9.006  1.00 54.40           C  
ATOM    862  HG2 LYS A  57      11.564   2.562   8.910  1.00 54.40           H  
ATOM    863  HG3 LYS A  57      12.130   4.246   8.905  1.00 54.40           H  
ATOM    864  CD  LYS A  57      10.618   3.822  10.384  1.00 54.40           C  
ATOM    865  HD2 LYS A  57      10.297   4.861  10.463  1.00 54.40           H  
ATOM    866  HD3 LYS A  57       9.745   3.178  10.479  1.00 54.40           H  
ATOM    867  CE  LYS A  57      11.610   3.508  11.510  1.00 54.40           C  
ATOM    868  HE2 LYS A  57      11.925   2.468  11.417  1.00 54.40           H  
ATOM    869  HE3 LYS A  57      12.489   4.140  11.385  1.00 54.40           H  
ATOM    870  NZ  LYS A  57      10.995   3.744  12.842  1.00 54.40           N  
ATOM    871  HZ1 LYS A  57      10.177   3.164  12.966  1.00 54.40           H  
ATOM    872  HZ2 LYS A  57      11.648   3.541  13.586  1.00 54.40           H  
ATOM    873  HZ3 LYS A  57      10.704   4.707  12.931  1.00 54.40           H  
ATOM    874  N   THR A  58       9.805   4.475   4.396  1.00 64.43           N  
ATOM    875  H   THR A  58      10.669   4.991   4.307  1.00 64.43           H  
ATOM    876  CA  THR A  58       8.819   4.673   3.350  1.00 64.43           C  
ATOM    877  HA  THR A  58       7.858   4.855   3.833  1.00 64.43           H  
ATOM    878  C   THR A  58       8.707   3.429   2.482  1.00 64.43           C  
ATOM    879  CB  THR A  58       9.147   5.914   2.520  1.00 64.43           C  
ATOM    880  HB  THR A  58      10.019   5.730   1.892  1.00 64.43           H  
ATOM    881  O   THR A  58       9.687   2.820   2.048  1.00 64.43           O  
ATOM    882  CG2 THR A  58       7.965   6.322   1.664  1.00 64.43           C  
ATOM    883 HG21 THR A  58       8.225   7.211   1.089  1.00 64.43           H  
ATOM    884 HG22 THR A  58       7.104   6.544   2.295  1.00 64.43           H  
ATOM    885 HG23 THR A  58       7.733   5.524   0.959  1.00 64.43           H  
ATOM    886  OG1 THR A  58       9.413   6.985   3.392  1.00 64.43           O  
ATOM    887  HG1 THR A  58       9.509   7.771   2.849  1.00 64.43           H  
ATOM    888  N   ARG A  59       7.462   3.042   2.256  1.00 71.08           N  
ATOM    889  H   ARG A  59       6.728   3.644   2.602  1.00 71.08           H  
ATOM    890  CA  ARG A  59       7.054   1.872   1.500  1.00 71.08           C  
ATOM    891  HA  ARG A  59       7.819   1.097   1.557  1.00 71.08           H  
ATOM    892  C   ARG A  59       6.866   2.262   0.035  1.00 71.08           C  
ATOM    893  CB  ARG A  59       5.756   1.411   2.167  1.00 71.08           C  
ATOM    894  HB2 ARG A  59       5.234   2.264   2.603  1.00 71.08           H  
ATOM    895  HB3 ARG A  59       5.075   1.039   1.402  1.00 71.08           H  
ATOM    896  O   ARG A  59       6.062   3.139  -0.236  1.00 71.08           O  
ATOM    897  CG  ARG A  59       6.006   0.369   3.266  1.00 71.08           C  
ATOM    898  HG2 ARG A  59       6.553  -0.485   2.866  1.00 71.08           H  
ATOM    899  HG3 ARG A  59       6.594   0.824   4.063  1.00 71.08           H  
ATOM    900  CD  ARG A  59       4.660  -0.089   3.825  1.00 71.08           C  
ATOM    901  HD2 ARG A  59       4.112   0.811   4.102  1.00 71.08           H  
ATOM    902  HD3 ARG A  59       4.083  -0.603   3.055  1.00 71.08           H  
ATOM    903  NE  ARG A  59       4.809  -0.982   4.990  1.00 71.08           N  
ATOM    904  HE  ARG A  59       5.598  -1.613   4.998  1.00 71.08           H  
ATOM    905  NH1 ARG A  59       2.952  -0.208   6.045  1.00 71.08           N  
ATOM    906 HH11 ARG A  59       2.789   0.435   5.284  1.00 71.08           H  
ATOM    907 HH12 ARG A  59       2.268  -0.161   6.787  1.00 71.08           H  
ATOM    908  NH2 ARG A  59       4.161  -1.814   7.020  1.00 71.08           N  
ATOM    909 HH21 ARG A  59       4.969  -2.418   7.050  1.00 71.08           H  
ATOM    910 HH22 ARG A  59       3.554  -1.723   7.822  1.00 71.08           H  
ATOM    911  CZ  ARG A  59       3.974  -1.008   6.011  1.00 71.08           C  
ATOM    912  N   ILE A  60       7.568   1.612  -0.891  1.00 76.10           N  
ATOM    913  H   ILE A  60       8.231   0.910  -0.593  1.00 76.10           H  
ATOM    914  CA  ILE A  60       7.403   1.828  -2.340  1.00 76.10           C  
ATOM    915  HA  ILE A  60       6.971   2.815  -2.509  1.00 76.10           H  
ATOM    916  C   ILE A  60       6.420   0.791  -2.884  1.00 76.10           C  
ATOM    917  CB  ILE A  60       8.766   1.793  -3.068  1.00 76.10           C  
ATOM    918  HB  ILE A  60       9.243   0.835  -2.860  1.00 76.10           H  
ATOM    919  O   ILE A  60       6.528  -0.393  -2.565  1.00 76.10           O  
ATOM    920  CG1 ILE A  60       9.666   2.926  -2.528  1.00 76.10           C  
ATOM    921 HG12 ILE A  60       9.186   3.888  -2.706  1.00 76.10           H  
ATOM    922 HG13 ILE A  60       9.778   2.810  -1.450  1.00 76.10           H  
ATOM    923  CG2 ILE A  60       8.602   1.928  -4.592  1.00 76.10           C  
ATOM    924 HG21 ILE A  60       8.233   2.922  -4.842  1.00 76.10           H  
ATOM    925 HG22 ILE A  60       7.907   1.179  -4.972  1.00 76.10           H  
ATOM    926 HG23 ILE A  60       9.558   1.760  -5.089  1.00 76.10           H  
ATOM    927  CD1 ILE A  60      11.067   2.962  -3.144  1.00 76.10           C  
ATOM    928 HD11 ILE A  60      11.667   3.717  -2.636  1.00 76.10           H  
ATOM    929 HD12 ILE A  60      10.996   3.248  -4.193  1.00 76.10           H  
ATOM    930 HD13 ILE A  60      11.550   1.989  -3.047  1.00 76.10           H  
ATOM    931  N   LEU A  61       5.470   1.224  -3.712  1.00 78.98           N  
ATOM    932  H   LEU A  61       5.459   2.204  -3.954  1.00 78.98           H  
ATOM    933  CA  LEU A  61       4.486   0.342  -4.338  1.00 78.98           C  
ATOM    934  HA  LEU A  61       4.474  -0.610  -3.808  1.00 78.98           H  
ATOM    935  C   LEU A  61       4.877   0.071  -5.787  1.00 78.98           C  
ATOM    936  CB  LEU A  61       3.095   0.969  -4.176  1.00 78.98           C  
ATOM    937  HB2 LEU A  61       2.964   1.166  -3.112  1.00 78.98           H  
ATOM    938  HB3 LEU A  61       3.057   1.930  -4.690  1.00 78.98           H  
ATOM    939  O   LEU A  61       5.069   0.998  -6.560  1.00 78.98           O  
ATOM    940  CG  LEU A  61       1.929   0.084  -4.650  1.00 78.98           C  
ATOM    941  HG  LEU A  61       2.135  -0.958  -4.404  1.00 78.98           H  
ATOM    942  CD1 LEU A  61       0.677   0.509  -3.894  1.00 78.98           C  
ATOM    943 HD11 LEU A  61      -0.205   0.049  -4.339  1.00 78.98           H  
ATOM    944 HD12 LEU A  61       0.583   1.594  -3.928  1.00 78.98           H  
ATOM    945 HD13 LEU A  61       0.756   0.204  -2.851  1.00 78.98           H  
ATOM    946  CD2 LEU A  61       1.646   0.181  -6.149  1.00 78.98           C  
ATOM    947 HD21 LEU A  61       0.732  -0.359  -6.395  1.00 78.98           H  
ATOM    948 HD22 LEU A  61       1.540   1.223  -6.448  1.00 78.98           H  
ATOM    949 HD23 LEU A  61       2.458  -0.268  -6.721  1.00 78.98           H  
ATOM    950  N   HIS A  62       4.979  -1.195  -6.175  1.00 77.83           N  
ATOM    951  H   HIS A  62       4.767  -1.922  -5.506  1.00 77.83           H  
ATOM    952  CA  HIS A  62       5.225  -1.593  -7.562  1.00 77.83           C  
ATOM    953  HA  HIS A  62       5.640  -0.755  -8.122  1.00 77.83           H  
ATOM    954  C   HIS A  62       3.910  -1.991  -8.239  1.00 77.83           C  
ATOM    955  CB  HIS A  62       6.252  -2.730  -7.598  1.00 77.83           C  
ATOM    956  HB2 HIS A  62       6.290  -3.129  -8.612  1.00 77.83           H  
ATOM    957  HB3 HIS A  62       5.915  -3.522  -6.929  1.00 77.83           H  
ATOM    958  O   HIS A  62       3.068  -2.638  -7.620  1.00 77.83           O  
ATOM    959  CG  HIS A  62       7.655  -2.366  -7.182  1.00 77.83           C  
ATOM    960  CD2 HIS A  62       8.106  -1.173  -6.688  1.00 77.83           C  
ATOM    961  HD2 HIS A  62       7.517  -0.278  -6.550  1.00 77.83           H  
ATOM    962  ND1 HIS A  62       8.723  -3.231  -7.179  1.00 77.83           N  
ATOM    963  HD1 HIS A  62       8.641  -4.235  -7.256  1.00 77.83           H  
ATOM    964  CE1 HIS A  62       9.792  -2.570  -6.704  1.00 77.83           C  
ATOM    965  HE1 HIS A  62      10.760  -3.003  -6.499  1.00 77.83           H  
ATOM    966  NE2 HIS A  62       9.469  -1.308  -6.410  1.00 77.83           N  
ATOM    967  N   TYR A  63       3.726  -1.600  -9.498  1.00 76.83           N  
ATOM    968  H   TYR A  63       4.445  -1.061  -9.959  1.00 76.83           H  
ATOM    969  CA  TYR A  63       2.545  -1.951 -10.286  1.00 76.83           C  
ATOM    970  HA  TYR A  63       2.218  -2.947  -9.988  1.00 76.83           H  
ATOM    971  C   TYR A  63       2.884  -2.019 -11.776  1.00 76.83           C  
ATOM    972  CB  TYR A  63       1.392  -0.977  -9.991  1.00 76.83           C  
ATOM    973  HB2 TYR A  63       1.172  -1.011  -8.924  1.00 76.83           H  
ATOM    974  HB3 TYR A  63       0.498  -1.341 -10.498  1.00 76.83           H  
ATOM    975  O   TYR A  63       3.935  -1.550 -12.211  1.00 76.83           O  
ATOM    976  CG  TYR A  63       1.617   0.473 -10.384  1.00 76.83           C  
ATOM    977  CD1 TYR A  63       2.389   1.327  -9.568  1.00 76.83           C  
ATOM    978  HD1 TYR A  63       2.866   0.944  -8.678  1.00 76.83           H  
ATOM    979  CD2 TYR A  63       1.006   0.981 -11.545  1.00 76.83           C  
ATOM    980  HD2 TYR A  63       0.417   0.336 -12.180  1.00 76.83           H  
ATOM    981  CE1 TYR A  63       2.536   2.687  -9.903  1.00 76.83           C  
ATOM    982  HE1 TYR A  63       3.139   3.340  -9.289  1.00 76.83           H  
ATOM    983  CE2 TYR A  63       1.129   2.344 -11.863  1.00 76.83           C  
ATOM    984  HE2 TYR A  63       0.635   2.745 -12.736  1.00 76.83           H  
ATOM    985  OH  TYR A  63       1.971   4.521 -11.364  1.00 76.83           O  
ATOM    986  HH  TYR A  63       2.439   5.064 -10.725  1.00 76.83           H  
ATOM    987  CZ  TYR A  63       1.884   3.205 -11.041  1.00 76.83           C  
ATOM    988  N   THR A  64       2.014  -2.647 -12.562  1.00 76.95           N  
ATOM    989  H   THR A  64       1.128  -2.937 -12.175  1.00 76.95           H  
ATOM    990  CA  THR A  64       2.167  -2.722 -14.020  1.00 76.95           C  
ATOM    991  HA  THR A  64       3.145  -2.332 -14.302  1.00 76.95           H  
ATOM    992  C   THR A  64       1.103  -1.848 -14.666  1.00 76.95           C  
ATOM    993  CB  THR A  64       2.112  -4.170 -14.520  1.00 76.95           C  
ATOM    994  HB  THR A  64       1.137  -4.602 -14.293  1.00 76.95           H  
ATOM    995  O   THR A  64      -0.072  -1.969 -14.326  1.00 76.95           O  
ATOM    996  CG2 THR A  64       2.380  -4.285 -16.018  1.00 76.95           C  
ATOM    997 HG21 THR A  64       2.378  -5.337 -16.306  1.00 76.95           H  
ATOM    998 HG22 THR A  64       3.347  -3.844 -16.259  1.00 76.95           H  
ATOM    999 HG23 THR A  64       1.596  -3.773 -16.576  1.00 76.95           H  
ATOM   1000  OG1 THR A  64       3.118  -4.917 -13.863  1.00 76.95           O  
ATOM   1001  HG1 THR A  64       2.900  -4.909 -12.928  1.00 76.95           H  
ATOM   1002  N   GLY A  65       1.513  -0.945 -15.551  1.00 75.14           N  
ATOM   1003  H   GLY A  65       2.492  -0.918 -15.797  1.00 75.14           H  
ATOM   1004  CA  GLY A  65       0.591  -0.078 -16.273  1.00 75.14           C  
ATOM   1005  HA2 GLY A  65      -0.219   0.226 -15.609  1.00 75.14           H  
ATOM   1006  HA3 GLY A  65       1.125   0.827 -16.564  1.00 75.14           H  
ATOM   1007  C   GLY A  65      -0.031  -0.741 -17.509  1.00 75.14           C  
ATOM   1008  O   GLY A  65       0.296  -1.873 -17.866  1.00 75.14           O  
ATOM   1009  N   HIS A  66      -0.937  -0.027 -18.179  1.00 74.25           N  
ATOM   1010  H   HIS A  66      -1.109   0.916 -17.863  1.00 74.25           H  
ATOM   1011  CA  HIS A  66      -1.736  -0.519 -19.303  1.00 74.25           C  
ATOM   1012  HA  HIS A  66      -2.265  -1.408 -18.962  1.00 74.25           H  
ATOM   1013  C   HIS A  66      -0.911  -0.934 -20.532  1.00 74.25           C  
ATOM   1014  CB  HIS A  66      -2.811   0.514 -19.688  1.00 74.25           C  
ATOM   1015  HB2 HIS A  66      -3.346   0.825 -18.791  1.00 74.25           H  
ATOM   1016  HB3 HIS A  66      -3.535   0.021 -20.336  1.00 74.25           H  
ATOM   1017  O   HIS A  66      -1.390  -1.747 -21.319  1.00 74.25           O  
ATOM   1018  CG  HIS A  66      -2.301   1.743 -20.409  1.00 74.25           C  
ATOM   1019  CD2 HIS A  66      -2.220   1.945 -21.761  1.00 74.25           C  
ATOM   1020  HD2 HIS A  66      -2.506   1.230 -22.518  1.00 74.25           H  
ATOM   1021  ND1 HIS A  66      -1.858   2.898 -19.822  1.00 74.25           N  
ATOM   1022  HD1 HIS A  66      -1.731   3.037 -18.829  1.00 74.25           H  
ATOM   1023  CE1 HIS A  66      -1.484   3.759 -20.771  1.00 74.25           C  
ATOM   1024  HE1 HIS A  66      -1.079   4.743 -20.582  1.00 74.25           H  
ATOM   1025  NE2 HIS A  66      -1.690   3.227 -21.986  1.00 74.25           N  
ATOM   1026  N   LYS A  67       0.319  -0.428 -20.717  1.00 79.31           N  
ATOM   1027  H   LYS A  67       0.701   0.214 -20.037  1.00 79.31           H  
ATOM   1028  CA  LYS A  67       1.216  -0.851 -21.814  1.00 79.31           C  
ATOM   1029  HA  LYS A  67       0.608  -1.337 -22.576  1.00 79.31           H  
ATOM   1030  C   LYS A  67       2.218  -1.920 -21.367  1.00 79.31           C  
ATOM   1031  CB  LYS A  67       1.921   0.337 -22.502  1.00 79.31           C  
ATOM   1032  HB2 LYS A  67       2.812   0.630 -21.947  1.00 79.31           H  
ATOM   1033  HB3 LYS A  67       2.265  -0.004 -23.479  1.00 79.31           H  
ATOM   1034  O   LYS A  67       3.182  -2.193 -22.080  1.00 79.31           O  
ATOM   1035  CG  LYS A  67       1.030   1.564 -22.703  1.00 79.31           C  
ATOM   1036  HG2 LYS A  67       0.717   1.941 -21.729  1.00 79.31           H  
ATOM   1037  HG3 LYS A  67       0.155   1.277 -23.287  1.00 79.31           H  
ATOM   1038  CD  LYS A  67       1.785   2.683 -23.425  1.00 79.31           C  
ATOM   1039  HD2 LYS A  67       2.158   2.310 -24.379  1.00 79.31           H  
ATOM   1040  HD3 LYS A  67       2.620   3.005 -22.804  1.00 79.31           H  
ATOM   1041  CE  LYS A  67       0.821   3.847 -23.661  1.00 79.31           C  
ATOM   1042  HE2 LYS A  67      -0.026   3.488 -24.246  1.00 79.31           H  
ATOM   1043  HE3 LYS A  67       0.427   4.159 -22.694  1.00 79.31           H  
ATOM   1044  NZ  LYS A  67       1.482   4.989 -24.334  1.00 79.31           N  
ATOM   1045  HZ1 LYS A  67       2.247   5.324 -23.767  1.00 79.31           H  
ATOM   1046  HZ2 LYS A  67       0.817   5.738 -24.461  1.00 79.31           H  
ATOM   1047  HZ3 LYS A  67       1.834   4.704 -25.237  1.00 79.31           H  
ATOM   1048  N   GLY A  68       2.011  -2.528 -20.195  1.00 78.21           N  
ATOM   1049  H   GLY A  68       1.218  -2.236 -19.642  1.00 78.21           H  
ATOM   1050  CA  GLY A  68       2.921  -3.517 -19.617  1.00 78.21           C  
ATOM   1051  HA2 GLY A  68       3.244  -4.210 -20.393  1.00 78.21           H  
ATOM   1052  HA3 GLY A  68       2.382  -4.078 -18.853  1.00 78.21           H  
ATOM   1053  C   GLY A  68       4.167  -2.905 -18.971  1.00 78.21           C  
ATOM   1054  O   GLY A  68       5.083  -3.637 -18.585  1.00 78.21           O  
ATOM   1055  N   GLU A  69       4.230  -1.576 -18.840  1.00 78.71           N  
ATOM   1056  H   GLU A  69       3.484  -1.003 -19.206  1.00 78.71           H  
ATOM   1057  CA  GLU A  69       5.326  -0.904 -18.156  1.00 78.71           C  
ATOM   1058  HA  GLU A  69       6.247  -1.264 -18.613  1.00 78.71           H  
ATOM   1059  C   GLU A  69       5.364  -1.291 -16.676  1.00 78.71           C  
ATOM   1060  CB  GLU A  69       5.304   0.625 -18.358  1.00 78.71           C  
ATOM   1061  HB2 GLU A  69       5.387   0.847 -19.422  1.00 78.71           H  
ATOM   1062  HB3 GLU A  69       6.211   1.010 -17.892  1.00 78.71           H  
ATOM   1063  O   GLU A  69       4.350  -1.280 -15.980  1.00 78.71           O  
ATOM   1064  CG  GLU A  69       4.121   1.419 -17.760  1.00 78.71           C  
ATOM   1065  HG2 GLU A  69       4.456   2.448 -17.628  1.00 78.71           H  
ATOM   1066  HG3 GLU A  69       3.864   1.021 -16.779  1.00 78.71           H  
ATOM   1067  CD  GLU A  69       2.840   1.454 -18.595  1.00 78.71           C  
ATOM   1068  OE1 GLU A  69       1.906   2.208 -18.235  1.00 78.71           O  
ATOM   1069  OE2 GLU A  69       2.749   0.702 -19.580  1.00 78.71           O  
ATOM   1070  N   ARG A  70       6.555  -1.614 -16.171  1.00 80.78           N  
ATOM   1071  H   ARG A  70       7.357  -1.585 -16.784  1.00 80.78           H  
ATOM   1072  CA  ARG A  70       6.761  -1.804 -14.735  1.00 80.78           C  
ATOM   1073  HA  ARG A  70       5.862  -2.237 -14.297  1.00 80.78           H  
ATOM   1074  C   ARG A  70       6.965  -0.440 -14.107  1.00 80.78           C  
ATOM   1075  CB  ARG A  70       7.939  -2.740 -14.466  1.00 80.78           C  
ATOM   1076  HB2 ARG A  70       8.118  -2.773 -13.392  1.00 80.78           H  
ATOM   1077  HB3 ARG A  70       8.832  -2.359 -14.962  1.00 80.78           H  
ATOM   1078  O   ARG A  70       7.942   0.240 -14.416  1.00 80.78           O  
ATOM   1079  CG  ARG A  70       7.632  -4.156 -14.962  1.00 80.78           C  
ATOM   1080  HG2 ARG A  70       7.466  -4.147 -16.039  1.00 80.78           H  
ATOM   1081  HG3 ARG A  70       6.735  -4.527 -14.467  1.00 80.78           H  
ATOM   1082  CD  ARG A  70       8.812  -5.073 -14.642  1.00 80.78           C  
ATOM   1083  HD2 ARG A  70       8.977  -5.067 -13.564  1.00 80.78           H  
ATOM   1084  HD3 ARG A  70       9.699  -4.686 -15.144  1.00 80.78           H  
ATOM   1085  NE  ARG A  70       8.543  -6.446 -15.095  1.00 80.78           N  
ATOM   1086  HE  ARG A  70       7.662  -6.589 -15.568  1.00 80.78           H  
ATOM   1087  NH1 ARG A  70      10.506  -7.391 -14.384  1.00 80.78           N  
ATOM   1088 HH11 ARG A  70      10.813  -6.473 -14.094  1.00 80.78           H  
ATOM   1089 HH12 ARG A  70      11.118  -8.193 -14.340  1.00 80.78           H  
ATOM   1090  NH2 ARG A  70       8.982  -8.651 -15.423  1.00 80.78           N  
ATOM   1091 HH21 ARG A  70       9.594  -9.452 -15.360  1.00 80.78           H  
ATOM   1092 HH22 ARG A  70       8.097  -8.746 -15.900  1.00 80.78           H  
ATOM   1093  CZ  ARG A  70       9.340  -7.487 -14.964  1.00 80.78           C  
ATOM   1094  N   LEU A  71       6.065  -0.062 -13.220  1.00 82.94           N  
ATOM   1095  H   LEU A  71       5.294  -0.682 -13.018  1.00 82.94           H  
ATOM   1096  CA  LEU A  71       6.069   1.213 -12.529  1.00 82.94           C  
ATOM   1097  HA  LEU A  71       6.891   1.826 -12.898  1.00 82.94           H  
ATOM   1098  C   LEU A  71       6.306   0.997 -11.042  1.00 82.94           C  
ATOM   1099  CB  LEU A  71       4.753   1.958 -12.803  1.00 82.94           C  
ATOM   1100  HB2 LEU A  71       3.926   1.334 -12.464  1.00 82.94           H  
ATOM   1101  HB3 LEU A  71       4.733   2.882 -12.226  1.00 82.94           H  
ATOM   1102  O   LEU A  71       6.036  -0.068 -10.479  1.00 82.94           O  
ATOM   1103  CG  LEU A  71       4.544   2.293 -14.289  1.00 82.94           C  
ATOM   1104  HG  LEU A  71       4.634   1.371 -14.862  1.00 82.94           H  
ATOM   1105  CD1 LEU A  71       3.151   2.863 -14.524  1.00 82.94           C  
ATOM   1106 HD11 LEU A  71       2.407   2.109 -14.270  1.00 82.94           H  
ATOM   1107 HD12 LEU A  71       2.997   3.754 -13.916  1.00 82.94           H  
ATOM   1108 HD13 LEU A  71       3.028   3.114 -15.578  1.00 82.94           H  
ATOM   1109  CD2 LEU A  71       5.578   3.290 -14.814  1.00 82.94           C  
ATOM   1110 HD21 LEU A  71       5.641   4.150 -14.147  1.00 82.94           H  
ATOM   1111 HD22 LEU A  71       5.297   3.631 -15.811  1.00 82.94           H  
ATOM   1112 HD23 LEU A  71       6.547   2.797 -14.888  1.00 82.94           H  
ATOM   1113  N   LEU A  72       6.826   2.035 -10.410  1.00 83.19           N  
ATOM   1114  H   LEU A  72       7.058   2.856 -10.950  1.00 83.19           H  
ATOM   1115  CA  LEU A  72       6.864   2.157  -8.969  1.00 83.19           C  
ATOM   1116  HA  LEU A  72       6.200   1.400  -8.553  1.00 83.19           H  
ATOM   1117  C   LEU A  72       6.305   3.516  -8.565  1.00 83.19           C  
ATOM   1118  CB  LEU A  72       8.278   1.862  -8.456  1.00 83.19           C  
ATOM   1119  HB2 LEU A  72       8.248   1.797  -7.368  1.00 83.19           H  
ATOM   1120  HB3 LEU A  72       8.550   0.875  -8.829  1.00 83.19           H  
ATOM   1121  O   LEU A  72       6.525   4.499  -9.266  1.00 83.19           O  
ATOM   1122  CG  LEU A  72       9.354   2.881  -8.872  1.00 83.19           C  
ATOM   1123  HG  LEU A  72       9.120   3.305  -9.849  1.00 83.19           H  
ATOM   1124  CD1 LEU A  72       9.525   3.997  -7.841  1.00 83.19           C  
ATOM   1125 HD11 LEU A  72       9.718   3.580  -6.853  1.00 83.19           H  
ATOM   1126 HD12 LEU A  72      10.366   4.636  -8.109  1.00 83.19           H  
ATOM   1127 HD13 LEU A  72       8.628   4.613  -7.783  1.00 83.19           H  
ATOM   1128  CD2 LEU A  72      10.689   2.154  -8.978  1.00 83.19           C  
ATOM   1129 HD21 LEU A  72      11.495   2.873  -9.125  1.00 83.19           H  
ATOM   1130 HD22 LEU A  72      10.822   1.578  -8.062  1.00 83.19           H  
ATOM   1131 HD23 LEU A  72      10.661   1.475  -9.831  1.00 83.19           H  
ATOM   1132  N   CYS A  73       5.583   3.547  -7.455  1.00 83.71           N  
ATOM   1133  H   CYS A  73       5.445   2.676  -6.963  1.00 83.71           H  
ATOM   1134  CA  CYS A  73       5.104   4.743  -6.789  1.00 83.71           C  
ATOM   1135  HA  CYS A  73       5.274   5.617  -7.417  1.00 83.71           H  
ATOM   1136  C   CYS A  73       5.900   4.905  -5.493  1.00 83.71           C  
ATOM   1137  CB  CYS A  73       3.598   4.606  -6.548  1.00 83.71           C  
ATOM   1138  HB2 CYS A  73       3.406   3.764  -5.883  1.00 83.71           H  
ATOM   1139  HB3 CYS A  73       3.080   4.445  -7.493  1.00 83.71           H  
ATOM   1140  O   CYS A  73       5.827   4.050  -4.602  1.00 83.71           O  
ATOM   1141  SG  CYS A  73       2.952   6.119  -5.797  1.00 83.71           S  
ATOM   1142  HG  CYS A  73       3.209   6.970  -6.794  1.00 83.71           H  
ATOM   1143  N   ASP A  74       6.684   5.975  -5.425  1.00 84.20           N  
ATOM   1144  H   ASP A  74       6.695   6.620  -6.202  1.00 84.20           H  
ATOM   1145  CA  ASP A  74       7.451   6.375  -4.253  1.00 84.20           C  
ATOM   1146  HA  ASP A  74       7.578   5.519  -3.591  1.00 84.20           H  
ATOM   1147  C   ASP A  74       6.704   7.498  -3.513  1.00 84.20           C  
ATOM   1148  CB  ASP A  74       8.859   6.812  -4.685  1.00 84.20           C  
ATOM   1149  HB2 ASP A  74       8.800   7.709  -5.301  1.00 84.20           H  
ATOM   1150  HB3 ASP A  74       9.298   6.016  -5.286  1.00 84.20           H  
ATOM   1151  O   ASP A  74       6.622   8.618  -4.025  1.00 84.20           O  
ATOM   1152  CG  ASP A  74       9.774   7.074  -3.483  1.00 84.20           C  
ATOM   1153  OD1 ASP A  74       9.256   7.203  -2.347  1.00 84.20           O  
ATOM   1154  OD2 ASP A  74      11.004   7.065  -3.679  1.00 84.20           O  
ATOM   1155  N   PRO A  75       6.140   7.235  -2.323  1.00 85.04           N  
ATOM   1156  CA  PRO A  75       5.376   8.234  -1.591  1.00 85.04           C  
ATOM   1157  HA  PRO A  75       4.833   8.873  -2.288  1.00 85.04           H  
ATOM   1158  C   PRO A  75       6.257   9.152  -0.726  1.00 85.04           C  
ATOM   1159  CB  PRO A  75       4.357   7.419  -0.796  1.00 85.04           C  
ATOM   1160  HB2 PRO A  75       3.537   7.119  -1.447  1.00 85.04           H  
ATOM   1161  HB3 PRO A  75       3.976   7.952   0.075  1.00 85.04           H  
ATOM   1162  O   PRO A  75       5.714   9.852   0.122  1.00 85.04           O  
ATOM   1163  CG  PRO A  75       5.169   6.193  -0.414  1.00 85.04           C  
ATOM   1164  HG2 PRO A  75       4.529   5.337  -0.197  1.00 85.04           H  
ATOM   1165  HG3 PRO A  75       5.756   6.450   0.468  1.00 85.04           H  
ATOM   1166  CD  PRO A  75       6.069   5.955  -1.630  1.00 85.04           C  
ATOM   1167  HD2 PRO A  75       5.608   5.212  -2.281  1.00 85.04           H  
ATOM   1168  HD3 PRO A  75       7.058   5.623  -1.317  1.00 85.04           H  
ATOM   1169  N   SER A  76       7.587   9.164  -0.904  1.00 79.17           N  
ATOM   1170  H   SER A  76       7.993   8.541  -1.587  1.00 79.17           H  
ATOM   1171  CA  SER A  76       8.513   9.947  -0.063  1.00 79.17           C  
ATOM   1172  HA  SER A  76       8.448   9.577   0.960  1.00 79.17           H  
ATOM   1173  C   SER A  76       8.184  11.444   0.003  1.00 79.17           C  
ATOM   1174  CB  SER A  76       9.961   9.767  -0.535  1.00 79.17           C  
ATOM   1175  HB2 SER A  76      10.611  10.408   0.061  1.00 79.17           H  
ATOM   1176  HB3 SER A  76      10.052  10.052  -1.583  1.00 79.17           H  
ATOM   1177  O   SER A  76       8.307  12.028   1.075  1.00 79.17           O  
ATOM   1178  OG  SER A  76      10.368   8.421  -0.357  1.00 79.17           O  
ATOM   1179  HG  SER A  76      10.042   7.937  -1.119  1.00 79.17           H  
ATOM   1180  N   ASP A  77       7.695  12.027  -1.096  1.00 76.07           N  
ATOM   1181  H   ASP A  77       7.665  11.480  -1.944  1.00 76.07           H  
ATOM   1182  CA  ASP A  77       7.270  13.436  -1.180  1.00 76.07           C  
ATOM   1183  HA  ASP A  77       7.584  13.955  -0.274  1.00 76.07           H  
ATOM   1184  C   ASP A  77       5.737  13.588  -1.259  1.00 76.07           C  
ATOM   1185  CB  ASP A  77       7.974  14.122  -2.362  1.00 76.07           C  
ATOM   1186  HB2 ASP A  77       7.687  13.617  -3.284  1.00 76.07           H  
ATOM   1187  HB3 ASP A  77       7.642  15.158  -2.427  1.00 76.07           H  
ATOM   1188  O   ASP A  77       5.211  14.597  -1.734  1.00 76.07           O  
ATOM   1189  CG  ASP A  77       9.500  14.134  -2.233  1.00 76.07           C  
ATOM   1190  OD1 ASP A  77      10.001  14.421  -1.124  1.00 76.07           O  
ATOM   1191  OD2 ASP A  77      10.160  13.867  -3.263  1.00 76.07           O  
ATOM   1192  N   SER A  78       4.989  12.560  -0.853  1.00 81.07           N  
ATOM   1193  H   SER A  78       5.445  11.783  -0.396  1.00 81.07           H  
ATOM   1194  CA  SER A  78       3.532  12.566  -0.952  1.00 81.07           C  
ATOM   1195  HA  SER A  78       3.259  12.977  -1.924  1.00 81.07           H  
ATOM   1196  C   SER A  78       2.885  13.413   0.135  1.00 81.07           C  
ATOM   1197  CB  SER A  78       2.987  11.150  -0.885  1.00 81.07           C  
ATOM   1198  HB2 SER A  78       3.149  10.730   0.107  1.00 81.07           H  
ATOM   1199  HB3 SER A  78       3.511  10.544  -1.624  1.00 81.07           H  
ATOM   1200  O   SER A  78       3.169  13.261   1.322  1.00 81.07           O  
ATOM   1201  OG  SER A  78       1.606  11.170  -1.181  1.00 81.07           O  
ATOM   1202  HG  SER A  78       1.408  10.297  -1.529  1.00 81.07           H  
ATOM   1203  N   ALA A  79       1.931  14.253  -0.267  1.00 77.99           N  
ATOM   1204  H   ALA A  79       1.757  14.338  -1.258  1.00 77.99           H  
ATOM   1205  CA  ALA A  79       1.059  14.961   0.665  1.00 77.99           C  
ATOM   1206  HA  ALA A  79       1.660  15.325   1.498  1.00 77.99           H  
ATOM   1207  C   ALA A  79      -0.036  14.053   1.258  1.00 77.99           C  
ATOM   1208  CB  ALA A  79       0.463  16.171  -0.063  1.00 77.99           C  
ATOM   1209  HB1 ALA A  79      -0.151  16.746   0.629  1.00 77.99           H  
ATOM   1210  HB2 ALA A  79      -0.155  15.838  -0.897  1.00 77.99           H  
ATOM   1211  HB3 ALA A  79       1.265  16.808  -0.437  1.00 77.99           H  
ATOM   1212  O   ALA A  79      -0.722  14.458   2.198  1.00 77.99           O  
ATOM   1213  N   THR A  80      -0.240  12.844   0.715  1.00 82.07           N  
ATOM   1214  H   THR A  80       0.390  12.510  -0.000  1.00 82.07           H  
ATOM   1215  CA  THR A  80      -1.283  11.928   1.187  1.00 82.07           C  
ATOM   1216  HA  THR A  80      -2.010  12.519   1.744  1.00 82.07           H  
ATOM   1217  C   THR A  80      -0.738  10.895   2.156  1.00 82.07           C  
ATOM   1218  CB  THR A  80      -2.084  11.250   0.068  1.00 82.07           C  
ATOM   1219  HB  THR A  80      -2.980  10.824   0.521  1.00 82.07           H  
ATOM   1220  O   THR A  80       0.425  10.495   2.128  1.00 82.07           O  
ATOM   1221  CG2 THR A  80      -2.534  12.263  -0.976  1.00 82.07           C  
ATOM   1222 HG21 THR A  80      -1.666  12.667  -1.497  1.00 82.07           H  
ATOM   1223 HG22 THR A  80      -3.066  13.084  -0.494  1.00 82.07           H  
ATOM   1224 HG23 THR A  80      -3.197  11.800  -1.708  1.00 82.07           H  
ATOM   1225  OG1 THR A  80      -1.389  10.186  -0.538  1.00 82.07           O  
ATOM   1226  HG1 THR A  80      -2.038   9.694  -1.045  1.00 82.07           H  
ATOM   1227  N   LEU A  81      -1.624  10.419   3.026  1.00 86.09           N  
ATOM   1228  H   LEU A  81      -2.558  10.803   3.014  1.00 86.09           H  
ATOM   1229  CA  LEU A  81      -1.262   9.534   4.127  1.00 86.09           C  
ATOM   1230  HA  LEU A  81      -0.201   9.658   4.347  1.00 86.09           H  
ATOM   1231  C   LEU A  81      -1.434   8.050   3.786  1.00 86.09           C  
ATOM   1232  CB  LEU A  81      -2.042   9.959   5.378  1.00 86.09           C  
ATOM   1233  HB2 LEU A  81      -3.102   9.773   5.204  1.00 86.09           H  
ATOM   1234  HB3 LEU A  81      -1.705   9.339   6.208  1.00 86.09           H  
ATOM   1235  O   LEU A  81      -1.240   7.200   4.649  1.00 86.09           O  
ATOM   1236  CG  LEU A  81      -1.845  11.436   5.771  1.00 86.09           C  
ATOM   1237  HG  LEU A  81      -2.094  12.085   4.931  1.00 86.09           H  
ATOM   1238  CD1 LEU A  81      -2.775  11.802   6.919  1.00 86.09           C  
ATOM   1239 HD11 LEU A  81      -3.798  11.498   6.699  1.00 86.09           H  
ATOM   1240 HD12 LEU A  81      -2.414  11.309   7.821  1.00 86.09           H  
ATOM   1241 HD13 LEU A  81      -2.753  12.881   7.072  1.00 86.09           H  
ATOM   1242  CD2 LEU A  81      -0.408  11.711   6.216  1.00 86.09           C  
ATOM   1243 HD21 LEU A  81      -0.112  11.018   7.004  1.00 86.09           H  
ATOM   1244 HD22 LEU A  81       0.271  11.599   5.370  1.00 86.09           H  
ATOM   1245 HD23 LEU A  81      -0.323  12.736   6.576  1.00 86.09           H  
ATOM   1246  N   GLY A  82      -1.771   7.702   2.537  1.00 86.33           N  
ATOM   1247  H   GLY A  82      -1.896   8.432   1.851  1.00 86.33           H  
ATOM   1248  CA  GLY A  82      -2.006   6.311   2.130  1.00 86.33           C  
ATOM   1249  HA2 GLY A  82      -2.224   6.288   1.062  1.00 86.33           H  
ATOM   1250  HA3 GLY A  82      -2.870   5.922   2.669  1.00 86.33           H  
ATOM   1251  C   GLY A  82      -0.815   5.377   2.390  1.00 86.33           C  
ATOM   1252  O   GLY A  82      -0.999   4.176   2.580  1.00 86.33           O  
ATOM   1253  N   HIS A  83       0.403   5.921   2.469  1.00 84.41           N  
ATOM   1254  H   HIS A  83       0.487   6.920   2.347  1.00 84.41           H  
ATOM   1255  CA  HIS A  83       1.618   5.177   2.803  1.00 84.41           C  
ATOM   1256  HA  HIS A  83       1.582   4.224   2.275  1.00 84.41           H  
ATOM   1257  C   HIS A  83       1.757   4.835   4.303  1.00 84.41           C  
ATOM   1258  CB  HIS A  83       2.822   5.957   2.264  1.00 84.41           C  
ATOM   1259  HB2 HIS A  83       3.710   5.330   2.347  1.00 84.41           H  
ATOM   1260  HB3 HIS A  83       2.659   6.161   1.206  1.00 84.41           H  
ATOM   1261  O   HIS A  83       2.530   3.938   4.647  1.00 84.41           O  
ATOM   1262  CG  HIS A  83       3.087   7.260   2.978  1.00 84.41           C  
ATOM   1263  CD2 HIS A  83       3.921   7.428   4.050  1.00 84.41           C  
ATOM   1264  HD2 HIS A  83       4.493   6.652   4.538  1.00 84.41           H  
ATOM   1265  ND1 HIS A  83       2.567   8.504   2.679  1.00 84.41           N  
ATOM   1266  HD1 HIS A  83       1.979   8.782   1.907  1.00 84.41           H  
ATOM   1267  CE1 HIS A  83       3.086   9.390   3.544  1.00 84.41           C  
ATOM   1268  HE1 HIS A  83       2.894  10.453   3.526  1.00 84.41           H  
ATOM   1269  NE2 HIS A  83       3.911   8.775   4.406  1.00 84.41           N  
ATOM   1270  N   CYS A  84       0.984   5.485   5.181  1.00 88.10           N  
ATOM   1271  H   CYS A  84       0.386   6.221   4.834  1.00 88.10           H  
ATOM   1272  CA  CYS A  84       0.945   5.264   6.634  1.00 88.10           C  
ATOM   1273  HA  CYS A  84       1.940   4.974   6.973  1.00 88.10           H  
ATOM   1274  C   CYS A  84      -0.012   4.130   7.059  1.00 88.10           C  
ATOM   1275  CB  CYS A  84       0.567   6.578   7.341  1.00 88.10           C  
ATOM   1276  HB2 CYS A  84       0.568   6.426   8.421  1.00 88.10           H  
ATOM   1277  HB3 CYS A  84      -0.435   6.879   7.037  1.00 88.10           H  
ATOM   1278  O   CYS A  84      -0.255   3.930   8.248  1.00 88.10           O  
ATOM   1279  SG  CYS A  84       1.708   7.926   6.938  1.00 88.10           S  
ATOM   1280  HG  CYS A  84       2.786   7.438   7.558  1.00 88.10           H  
ATOM   1281  N   VAL A  85      -0.592   3.386   6.112  1.00 89.41           N  
ATOM   1282  H   VAL A  85      -0.401   3.605   5.145  1.00 89.41           H  
ATOM   1283  CA  VAL A  85      -1.466   2.246   6.428  1.00 89.41           C  
ATOM   1284  HA  VAL A  85      -2.195   2.581   7.165  1.00 89.41           H  
ATOM   1285  C   VAL A  85      -0.682   1.115   7.093  1.00 89.41           C  
ATOM   1286  CB  VAL A  85      -2.239   1.787   5.181  1.00 89.41           C  
ATOM   1287  HB  VAL A  85      -1.557   1.682   4.337  1.00 89.41           H  
ATOM   1288  O   VAL A  85       0.419   0.748   6.669  1.00 89.41           O  
ATOM   1289  CG1 VAL A  85      -2.982   0.463   5.353  1.00 89.41           C  
ATOM   1290 HG11 VAL A  85      -3.681   0.539   6.187  1.00 89.41           H  
ATOM   1291 HG12 VAL A  85      -3.546   0.244   4.446  1.00 89.41           H  
ATOM   1292 HG13 VAL A  85      -2.276  -0.350   5.523  1.00 89.41           H  
ATOM   1293  CG2 VAL A  85      -3.291   2.849   4.862  1.00 89.41           C  
ATOM   1294 HG21 VAL A  85      -4.079   2.434   4.234  1.00 89.41           H  
ATOM   1295 HG22 VAL A  85      -2.823   3.690   4.351  1.00 89.41           H  
ATOM   1296 HG23 VAL A  85      -3.776   3.191   5.777  1.00 89.41           H  
ATOM   1297  N   ALA A  86      -1.266   0.531   8.137  1.00 90.14           N  
ATOM   1298  H   ALA A  86      -2.183   0.838   8.427  1.00 90.14           H  
ATOM   1299  CA  ALA A  86      -0.648  -0.546   8.892  1.00 90.14           C  
ATOM   1300  HA  ALA A  86       0.406  -0.304   9.030  1.00 90.14           H  
ATOM   1301  C   ALA A  86      -0.723  -1.889   8.145  1.00 90.14           C  
ATOM   1302  CB  ALA A  86      -1.275  -0.585  10.287  1.00 90.14           C  
ATOM   1303  HB1 ALA A  86      -2.359  -0.673  10.216  1.00 90.14           H  
ATOM   1304  HB2 ALA A  86      -0.878  -1.418  10.867  1.00 90.14           H  
ATOM   1305  HB3 ALA A  86      -1.042   0.337  10.819  1.00 90.14           H  
ATOM   1306  O   ALA A  86      -1.522  -2.094   7.228  1.00 90.14           O  
ATOM   1307  N   HIS A  87       0.144  -2.826   8.530  1.00 87.36           N  
ATOM   1308  H   HIS A  87       0.654  -2.671   9.388  1.00 87.36           H  
ATOM   1309  CA  HIS A  87       0.103  -4.180   7.985  1.00 87.36           C  
ATOM   1310  HA  HIS A  87      -0.204  -4.131   6.941  1.00 87.36           H  
ATOM   1311  C   HIS A  87      -0.899  -5.039   8.759  1.00 87.36           C  
ATOM   1312  CB  HIS A  87       1.488  -4.828   8.049  1.00 87.36           C  
ATOM   1313  HB2 HIS A  87       2.230  -4.189   7.571  1.00 87.36           H  
ATOM   1314  HB3 HIS A  87       1.778  -4.922   9.095  1.00 87.36           H  
ATOM   1315  O   HIS A  87      -0.908  -5.001   9.985  1.00 87.36           O  
ATOM   1316  CG  HIS A  87       1.499  -6.203   7.426  1.00 87.36           C  
ATOM   1317  CD2 HIS A  87       1.966  -7.344   8.020  1.00 87.36           C  
ATOM   1318  HD2 HIS A  87       2.450  -7.410   8.984  1.00 87.36           H  
ATOM   1319  ND1 HIS A  87       0.873  -6.579   6.255  1.00 87.36           N  
ATOM   1320  HD1 HIS A  87       0.288  -5.978   5.693  1.00 87.36           H  
ATOM   1321  CE1 HIS A  87       0.970  -7.918   6.149  1.00 87.36           C  
ATOM   1322  HE1 HIS A  87       0.518  -8.522   5.376  1.00 87.36           H  
ATOM   1323  NE2 HIS A  87       1.637  -8.421   7.195  1.00 87.36           N  
ATOM   1324  N   SER A  88      -1.673  -5.879   8.072  1.00 89.72           N  
ATOM   1325  H   SER A  88      -1.661  -5.836   7.063  1.00 89.72           H  
ATOM   1326  CA  SER A  88      -2.427  -6.962   8.709  1.00 89.72           C  
ATOM   1327  HA  SER A  88      -1.928  -7.241   9.637  1.00 89.72           H  
ATOM   1328  C   SER A  88      -2.499  -8.202   7.822  1.00 89.72           C  
ATOM   1329  CB  SER A  88      -3.836  -6.486   9.068  1.00 89.72           C  
ATOM   1330  HB2 SER A  88      -3.764  -5.653   9.767  1.00 89.72           H  
ATOM   1331  HB3 SER A  88      -4.342  -6.156   8.160  1.00 89.72           H  
ATOM   1332  O   SER A  88      -2.594  -8.110   6.598  1.00 89.72           O  
ATOM   1333  OG  SER A  88      -4.594  -7.526   9.657  1.00 89.72           O  
ATOM   1334  HG  SER A  88      -5.440  -7.147   9.908  1.00 89.72           H  
ATOM   1335  N   HIS A  89      -2.519  -9.380   8.451  1.00 88.73           N  
ATOM   1336  H   HIS A  89      -2.440  -9.373   9.458  1.00 88.73           H  
ATOM   1337  CA  HIS A  89      -2.798 -10.655   7.779  1.00 88.73           C  
ATOM   1338  HA  HIS A  89      -2.233 -10.699   6.848  1.00 88.73           H  
ATOM   1339  C   HIS A  89      -4.287 -10.809   7.417  1.00 88.73           C  
ATOM   1340  CB  HIS A  89      -2.352 -11.813   8.685  1.00 88.73           C  
ATOM   1341  HB2 HIS A  89      -2.775 -12.737   8.290  1.00 88.73           H  
ATOM   1342  HB3 HIS A  89      -2.761 -11.668   9.685  1.00 88.73           H  
ATOM   1343  O   HIS A  89      -4.624 -11.590   6.521  1.00 88.73           O  
ATOM   1344  CG  HIS A  89      -0.860 -12.014   8.792  1.00 88.73           C  
ATOM   1345  CD2 HIS A  89       0.134 -11.080   8.647  1.00 88.73           C  
ATOM   1346  HD2 HIS A  89       0.010 -10.031   8.423  1.00 88.73           H  
ATOM   1347  ND1 HIS A  89      -0.241 -13.211   9.082  1.00 88.73           N  
ATOM   1348  HD1 HIS A  89      -0.697 -14.071   9.355  1.00 88.73           H  
ATOM   1349  CE1 HIS A  89       1.085 -13.003   9.111  1.00 88.73           C  
ATOM   1350  HE1 HIS A  89       1.831 -13.745   9.354  1.00 88.73           H  
ATOM   1351  NE2 HIS A  89       1.358 -11.723   8.838  1.00 88.73           N  
ATOM   1352  N   ASN A  90      -5.164 -10.058   8.092  1.00 91.76           N  
ATOM   1353  H   ASN A  90      -4.795  -9.414   8.778  1.00 91.76           H  
ATOM   1354  CA  ASN A  90      -6.592  -9.951   7.811  1.00 91.76           C  
ATOM   1355  HA  ASN A  90      -6.824 -10.498   6.898  1.00 91.76           H  
ATOM   1356  C   ASN A  90      -6.954  -8.470   7.583  1.00 91.76           C  
ATOM   1357  CB  ASN A  90      -7.391 -10.595   8.956  1.00 91.76           C  
ATOM   1358  HB2 ASN A  90      -7.057 -11.621   9.111  1.00 91.76           H  
ATOM   1359  HB3 ASN A  90      -7.230 -10.034   9.877  1.00 91.76           H  
ATOM   1360  O   ASN A  90      -7.502  -7.829   8.480  1.00 91.76           O  
ATOM   1361  CG  ASN A  90      -8.874 -10.628   8.631  1.00 91.76           C  
ATOM   1362  ND2 ASN A  90      -9.728 -10.508   9.621  1.00 91.76           N  
ATOM   1363 HD21 ASN A  90     -10.709 -10.483   9.382  1.00 91.76           H  
ATOM   1364 HD22 ASN A  90      -9.400 -10.309  10.555  1.00 91.76           H  
ATOM   1365  OD1 ASN A  90      -9.277 -10.785   7.486  1.00 91.76           O  
ATOM   1366  N   PRO A  91      -6.578  -7.897   6.426  1.00 93.15           N  
ATOM   1367  CA  PRO A  91      -6.743  -6.472   6.178  1.00 93.15           C  
ATOM   1368  HA  PRO A  91      -6.337  -5.901   7.013  1.00 93.15           H  
ATOM   1369  C   PRO A  91      -8.211  -6.094   5.973  1.00 93.15           C  
ATOM   1370  CB  PRO A  91      -5.918  -6.194   4.925  1.00 93.15           C  
ATOM   1371  HB2 PRO A  91      -4.876  -6.052   5.212  1.00 93.15           H  
ATOM   1372  HB3 PRO A  91      -6.292  -5.340   4.359  1.00 93.15           H  
ATOM   1373  O   PRO A  91      -8.983  -6.859   5.381  1.00 93.15           O  
ATOM   1374  CG  PRO A  91      -6.072  -7.495   4.145  1.00 93.15           C  
ATOM   1375  HG2 PRO A  91      -7.058  -7.535   3.682  1.00 93.15           H  
ATOM   1376  HG3 PRO A  91      -5.307  -7.607   3.376  1.00 93.15           H  
ATOM   1377  CD  PRO A  91      -5.977  -8.537   5.262  1.00 93.15           C  
ATOM   1378  HD2 PRO A  91      -4.931  -8.761   5.474  1.00 93.15           H  
ATOM   1379  HD3 PRO A  91      -6.510  -9.445   4.979  1.00 93.15           H  
ATOM   1380  N   ASN A  92      -8.569  -4.879   6.389  1.00 95.31           N  
ATOM   1381  H   ASN A  92      -7.877  -4.310   6.854  1.00 95.31           H  
ATOM   1382  CA  ASN A  92      -9.865  -4.262   6.087  1.00 95.31           C  
ATOM   1383  HA  ASN A  92     -10.585  -5.057   5.892  1.00 95.31           H  
ATOM   1384  C   ASN A  92      -9.844  -3.409   4.809  1.00 95.31           C  
ATOM   1385  CB  ASN A  92     -10.393  -3.498   7.311  1.00 95.31           C  
ATOM   1386  HB2 ASN A  92     -11.373  -3.081   7.077  1.00 95.31           H  
ATOM   1387  HB3 ASN A  92     -10.522  -4.201   8.134  1.00 95.31           H  
ATOM   1388  O   ASN A  92     -10.904  -2.980   4.355  1.00 95.31           O  
ATOM   1389  CG  ASN A  92      -9.502  -2.369   7.795  1.00 95.31           C  
ATOM   1390  ND2 ASN A  92      -9.841  -1.789   8.917  1.00 95.31           N  
ATOM   1391 HD21 ASN A  92     -10.680  -2.049   9.416  1.00 95.31           H  
ATOM   1392 HD22 ASN A  92      -9.172  -1.180   9.365  1.00 95.31           H  
ATOM   1393  OD1 ASN A  92      -8.476  -2.045   7.218  1.00 95.31           O  
ATOM   1394  N   LEU A  93      -8.678  -3.223   4.187  1.00 93.74           N  
ATOM   1395  H   LEU A  93      -7.831  -3.505   4.661  1.00 93.74           H  
ATOM   1396  CA  LEU A  93      -8.526  -2.560   2.896  1.00 93.74           C  
ATOM   1397  HA  LEU A  93      -9.495  -2.175   2.578  1.00 93.74           H  
ATOM   1398  C   LEU A  93      -8.058  -3.527   1.803  1.00 93.74           C  
ATOM   1399  CB  LEU A  93      -7.568  -1.363   3.035  1.00 93.74           C  
ATOM   1400  HB2 LEU A  93      -7.506  -0.856   2.072  1.00 93.74           H  
ATOM   1401  HB3 LEU A  93      -6.578  -1.749   3.276  1.00 93.74           H  
ATOM   1402  O   LEU A  93      -7.478  -4.584   2.065  1.00 93.74           O  
ATOM   1403  CG  LEU A  93      -7.952  -0.335   4.109  1.00 93.74           C  
ATOM   1404  HG  LEU A  93      -7.970  -0.800   5.095  1.00 93.74           H  
ATOM   1405  CD1 LEU A  93      -6.926   0.790   4.137  1.00 93.74           C  
ATOM   1406 HD11 LEU A  93      -6.783   1.178   3.129  1.00 93.74           H  
ATOM   1407 HD12 LEU A  93      -7.287   1.606   4.763  1.00 93.74           H  
ATOM   1408 HD13 LEU A  93      -5.981   0.415   4.531  1.00 93.74           H  
ATOM   1409  CD2 LEU A  93      -9.312   0.279   3.823  1.00 93.74           C  
ATOM   1410 HD21 LEU A  93     -10.083  -0.489   3.887  1.00 93.74           H  
ATOM   1411 HD22 LEU A  93      -9.529   1.030   4.582  1.00 93.74           H  
ATOM   1412 HD23 LEU A  93      -9.319   0.732   2.831  1.00 93.74           H  
ATOM   1413  N   TYR A  94      -8.282  -3.131   0.557  1.00 90.30           N  
ATOM   1414  H   TYR A  94      -8.815  -2.283   0.422  1.00 90.30           H  
ATOM   1415  CA  TYR A  94      -7.580  -3.644  -0.615  1.00 90.30           C  
ATOM   1416  HA  TYR A  94      -6.669  -4.144  -0.286  1.00 90.30           H  
ATOM   1417  C   TYR A  94      -7.156  -2.477  -1.510  1.00 90.30           C  
ATOM   1418  CB  TYR A  94      -8.438  -4.673  -1.361  1.00 90.30           C  
ATOM   1419  HB2 TYR A  94      -8.725  -5.459  -0.662  1.00 90.30           H  
ATOM   1420  HB3 TYR A  94      -7.821  -5.141  -2.128  1.00 90.30           H  
ATOM   1421  O   TYR A  94      -7.664  -1.365  -1.372  1.00 90.30           O  
ATOM   1422  CG  TYR A  94      -9.690  -4.124  -2.021  1.00 90.30           C  
ATOM   1423  CD1 TYR A  94     -10.882  -4.006  -1.283  1.00 90.30           C  
ATOM   1424  HD1 TYR A  94     -10.881  -4.243  -0.230  1.00 90.30           H  
ATOM   1425  CD2 TYR A  94      -9.668  -3.744  -3.377  1.00 90.30           C  
ATOM   1426  HD2 TYR A  94      -8.755  -3.816  -3.950  1.00 90.30           H  
ATOM   1427  CE1 TYR A  94     -12.061  -3.554  -1.905  1.00 90.30           C  
ATOM   1428  HE1 TYR A  94     -12.974  -3.446  -1.338  1.00 90.30           H  
ATOM   1429  CE2 TYR A  94     -10.836  -3.268  -4.000  1.00 90.30           C  
ATOM   1430  HE2 TYR A  94     -10.803  -2.973  -5.038  1.00 90.30           H  
ATOM   1431  OH  TYR A  94     -13.181  -2.773  -3.877  1.00 90.30           O  
ATOM   1432  HH  TYR A  94     -12.965  -2.423  -4.744  1.00 90.30           H  
ATOM   1433  CZ  TYR A  94     -12.040  -3.194  -3.269  1.00 90.30           C  
ATOM   1434  N   LEU A  95      -6.200  -2.727  -2.401  1.00 87.32           N  
ATOM   1435  H   LEU A  95      -5.878  -3.677  -2.525  1.00 87.32           H  
ATOM   1436  CA  LEU A  95      -5.739  -1.736  -3.367  1.00 87.32           C  
ATOM   1437  HA  LEU A  95      -5.998  -0.741  -3.006  1.00 87.32           H  
ATOM   1438  C   LEU A  95      -6.466  -1.925  -4.693  1.00 87.32           C  
ATOM   1439  CB  LEU A  95      -4.210  -1.813  -3.506  1.00 87.32           C  
ATOM   1440  HB2 LEU A  95      -3.926  -2.850  -3.686  1.00 87.32           H  
ATOM   1441  HB3 LEU A  95      -3.895  -1.225  -4.368  1.00 87.32           H  
ATOM   1442  O   LEU A  95      -6.693  -3.060  -5.109  1.00 87.32           O  
ATOM   1443  CG  LEU A  95      -3.499  -1.282  -2.248  1.00 87.32           C  
ATOM   1444  HG  LEU A  95      -3.969  -1.691  -1.353  1.00 87.32           H  
ATOM   1445  CD1 LEU A  95      -2.035  -1.689  -2.236  1.00 87.32           C  
ATOM   1446 HD11 LEU A  95      -1.537  -1.190  -3.067  1.00 87.32           H  
ATOM   1447 HD12 LEU A  95      -1.566  -1.366  -1.306  1.00 87.32           H  
ATOM   1448 HD13 LEU A  95      -1.948  -2.773  -2.319  1.00 87.32           H  
ATOM   1449  CD2 LEU A  95      -3.526   0.242  -2.181  1.00 87.32           C  
ATOM   1450 HD21 LEU A  95      -3.042   0.657  -3.064  1.00 87.32           H  
ATOM   1451 HD22 LEU A  95      -2.995   0.587  -1.294  1.00 87.32           H  
ATOM   1452 HD23 LEU A  95      -4.554   0.604  -2.143  1.00 87.32           H  
ATOM   1453  N   ASP A  96      -6.808  -0.815  -5.334  1.00 85.82           N  
ATOM   1454  H   ASP A  96      -6.614   0.072  -4.892  1.00 85.82           H  
ATOM   1455  CA  ASP A  96      -7.389  -0.765  -6.670  1.00 85.82           C  
ATOM   1456  HA  ASP A  96      -7.256  -1.744  -7.130  1.00 85.82           H  
ATOM   1457  C   ASP A  96      -6.652   0.287  -7.522  1.00 85.82           C  
ATOM   1458  CB  ASP A  96      -8.903  -0.554  -6.563  1.00 85.82           C  
ATOM   1459  HB2 ASP A  96      -9.109   0.497  -6.362  1.00 85.82           H  
ATOM   1460  HB3 ASP A  96      -9.271  -1.122  -5.709  1.00 85.82           H  
ATOM   1461  O   ASP A  96      -6.145   1.269  -6.979  1.00 85.82           O  
ATOM   1462  CG  ASP A  96      -9.676  -1.051  -7.790  1.00 85.82           C  
ATOM   1463  OD1 ASP A  96      -9.045  -1.666  -8.675  1.00 85.82           O  
ATOM   1464  OD2 ASP A  96     -10.920  -0.866  -7.785  1.00 85.82           O  
ATOM   1465  N   LEU A  97      -6.537   0.081  -8.835  1.00 83.21           N  
ATOM   1466  H   LEU A  97      -7.085  -0.665  -9.238  1.00 83.21           H  
ATOM   1467  CA  LEU A  97      -5.759   0.940  -9.735  1.00 83.21           C  
ATOM   1468  HA  LEU A  97      -5.371   1.789  -9.172  1.00 83.21           H  
ATOM   1469  C   LEU A  97      -6.674   1.477 -10.827  1.00 83.21           C  
ATOM   1470  CB  LEU A  97      -4.556   0.178 -10.330  1.00 83.21           C  
ATOM   1471  HB2 LEU A  97      -4.938  -0.629 -10.957  1.00 83.21           H  
ATOM   1472  HB3 LEU A  97      -3.984  -0.274  -9.520  1.00 83.21           H  
ATOM   1473  O   LEU A  97      -7.180   0.728 -11.661  1.00 83.21           O  
ATOM   1474  CG  LEU A  97      -3.612   1.066 -11.172  1.00 83.21           C  
ATOM   1475  HG  LEU A  97      -4.178   1.609 -11.929  1.00 83.21           H  
ATOM   1476  CD1 LEU A  97      -2.864   2.068 -10.289  1.00 83.21           C  
ATOM   1477 HD11 LEU A  97      -3.495   2.935 -10.098  1.00 83.21           H  
ATOM   1478 HD12 LEU A  97      -2.605   1.598  -9.340  1.00 83.21           H  
ATOM   1479 HD13 LEU A  97      -1.940   2.388 -10.769  1.00 83.21           H  
ATOM   1480  CD2 LEU A  97      -2.582   0.198 -11.893  1.00 83.21           C  
ATOM   1481 HD21 LEU A  97      -3.092  -0.546 -12.505  1.00 83.21           H  
ATOM   1482 HD22 LEU A  97      -1.949  -0.312 -11.166  1.00 83.21           H  
ATOM   1483 HD23 LEU A  97      -1.967   0.819 -12.545  1.00 83.21           H  
ATOM   1484  N   TYR A  98      -6.837   2.790 -10.854  1.00 81.47           N  
ATOM   1485  H   TYR A  98      -6.375   3.346 -10.148  1.00 81.47           H  
ATOM   1486  CA  TYR A  98      -7.613   3.489 -11.871  1.00 81.47           C  
ATOM   1487  HA  TYR A  98      -8.183   2.779 -12.471  1.00 81.47           H  
ATOM   1488  C   TYR A  98      -6.643   4.226 -12.787  1.00 81.47           C  
ATOM   1489  CB  TYR A  98      -8.607   4.436 -11.179  1.00 81.47           C  
ATOM   1490  HB2 TYR A  98      -9.112   5.031 -11.940  1.00 81.47           H  
ATOM   1491  HB3 TYR A  98      -8.060   5.125 -10.535  1.00 81.47           H  
ATOM   1492  O   TYR A  98      -5.682   4.804 -12.285  1.00 81.47           O  
ATOM   1493  CG  TYR A  98      -9.650   3.713 -10.343  1.00 81.47           C  
ATOM   1494  CD1 TYR A  98     -10.929   3.462 -10.875  1.00 81.47           C  
ATOM   1495  HD1 TYR A  98     -11.178   3.800 -11.871  1.00 81.47           H  
ATOM   1496  CD2 TYR A  98      -9.325   3.242  -9.057  1.00 81.47           C  
ATOM   1497  HD2 TYR A  98      -8.344   3.429  -8.646  1.00 81.47           H  
ATOM   1498  CE1 TYR A  98     -11.874   2.727 -10.135  1.00 81.47           C  
ATOM   1499  HE1 TYR A  98     -12.843   2.502 -10.556  1.00 81.47           H  
ATOM   1500  CE2 TYR A  98     -10.256   2.480  -8.329  1.00 81.47           C  
ATOM   1501  HE2 TYR A  98     -10.004   2.109  -7.347  1.00 81.47           H  
ATOM   1502  OH  TYR A  98     -12.375   1.354  -8.240  1.00 81.47           O  
ATOM   1503  HH  TYR A  98     -11.860   0.634  -7.867  1.00 81.47           H  
ATOM   1504  CZ  TYR A  98     -11.524   2.200  -8.877  1.00 81.47           C  
ATOM   1505  N   SER A  99      -6.866   4.260 -14.106  1.00 78.60           N  
ATOM   1506  H   SER A  99      -7.655   3.761 -14.491  1.00 78.60           H  
ATOM   1507  CA  SER A  99      -6.296   5.369 -14.884  1.00 78.60           C  
ATOM   1508  HA  SER A  99      -5.506   5.821 -14.284  1.00 78.60           H  
ATOM   1509  C   SER A  99      -7.312   6.460 -15.087  1.00 78.60           C  
ATOM   1510  CB  SER A  99      -5.555   5.052 -16.177  1.00 78.60           C  
ATOM   1511  HB2 SER A  99      -4.861   5.874 -16.349  1.00 78.60           H  
ATOM   1512  HB3 SER A  99      -4.927   4.171 -16.048  1.00 78.60           H  
ATOM   1513  O   SER A  99      -8.501   6.236 -15.310  1.00 78.60           O  
ATOM   1514  OG  SER A  99      -6.372   4.999 -17.322  1.00 78.60           O  
ATOM   1515  HG  SER A  99      -7.133   4.442 -17.144  1.00 78.60           H  
ATOM   1516  N   THR A 100      -6.778   7.656 -14.987  1.00 77.08           N  
ATOM   1517  H   THR A 100      -5.780   7.709 -14.842  1.00 77.08           H  
ATOM   1518  CA  THR A 100      -7.454   8.923 -15.144  1.00 77.08           C  
ATOM   1519  HA  THR A 100      -8.478   8.766 -15.484  1.00 77.08           H  
ATOM   1520  C   THR A 100      -6.698   9.713 -16.206  1.00 77.08           C  
ATOM   1521  CB  THR A 100      -7.481   9.660 -13.798  1.00 77.08           C  
ATOM   1522  HB  THR A 100      -8.069  10.571 -13.913  1.00 77.08           H  
ATOM   1523  O   THR A 100      -5.606   9.325 -16.633  1.00 77.08           O  
ATOM   1524  CG2 THR A 100      -8.086   8.832 -12.661  1.00 77.08           C  
ATOM   1525 HG21 THR A 100      -7.442   7.991 -12.406  1.00 77.08           H  
ATOM   1526 HG22 THR A 100      -9.066   8.460 -12.959  1.00 77.08           H  
ATOM   1527 HG23 THR A 100      -8.206   9.469 -11.785  1.00 77.08           H  
ATOM   1528  OG1 THR A 100      -6.175  10.018 -13.422  1.00 77.08           O  
ATOM   1529  HG1 THR A 100      -5.608   9.243 -13.454  1.00 77.08           H  
ATOM   1530  N   SER A 101      -7.241  10.852 -16.621  1.00 78.49           N  
ATOM   1531  H   SER A 101      -8.099  11.188 -16.205  1.00 78.49           H  
ATOM   1532  CA  SER A 101      -6.546  11.756 -17.543  1.00 78.49           C  
ATOM   1533  HA  SER A 101      -6.324  11.219 -18.465  1.00 78.49           H  
ATOM   1534  C   SER A 101      -5.210  12.277 -16.992  1.00 78.49           C  
ATOM   1535  CB  SER A 101      -7.464  12.932 -17.880  1.00 78.49           C  
ATOM   1536  HB2 SER A 101      -8.303  12.572 -18.475  1.00 78.49           H  
ATOM   1537  HB3 SER A 101      -6.912  13.673 -18.458  1.00 78.49           H  
ATOM   1538  O   SER A 101      -4.339  12.634 -17.780  1.00 78.49           O  
ATOM   1539  OG  SER A 101      -7.956  13.513 -16.686  1.00 78.49           O  
ATOM   1540  HG  SER A 101      -8.435  14.316 -16.900  1.00 78.49           H  
ATOM   1541  N   SER A 102      -5.019  12.285 -15.666  1.00 77.96           N  
ATOM   1542  H   SER A 102      -5.768  11.976 -15.063  1.00 77.96           H  
ATOM   1543  CA  SER A 102      -3.774  12.694 -15.000  1.00 77.96           C  
ATOM   1544  HA  SER A 102      -3.257  13.405 -15.644  1.00 77.96           H  
ATOM   1545  C   SER A 102      -2.786  11.545 -14.755  1.00 77.96           C  
ATOM   1546  CB  SER A 102      -4.099  13.427 -13.694  1.00 77.96           C  
ATOM   1547  HB2 SER A 102      -3.174  13.755 -13.221  1.00 77.96           H  
ATOM   1548  HB3 SER A 102      -4.701  14.306 -13.923  1.00 77.96           H  
ATOM   1549  O   SER A 102      -1.713  11.769 -14.199  1.00 77.96           O  
ATOM   1550  OG  SER A 102      -4.816  12.594 -12.805  1.00 77.96           O  
ATOM   1551  HG  SER A 102      -5.074  13.107 -12.036  1.00 77.96           H  
ATOM   1552  N   GLY A 103      -3.115  10.323 -15.185  1.00 81.21           N  
ATOM   1553  H   GLY A 103      -4.010  10.206 -15.639  1.00 81.21           H  
ATOM   1554  CA  GLY A 103      -2.303   9.127 -14.976  1.00 81.21           C  
ATOM   1555  HA2 GLY A 103      -2.135   8.640 -15.937  1.00 81.21           H  
ATOM   1556  HA3 GLY A 103      -1.331   9.400 -14.565  1.00 81.21           H  
ATOM   1557  C   GLY A 103      -2.963   8.118 -14.039  1.00 81.21           C  
ATOM   1558  O   GLY A 103      -4.189   8.071 -13.904  1.00 81.21           O  
ATOM   1559  N   TYR A 104      -2.149   7.264 -13.424  1.00 83.90           N  
ATOM   1560  H   TYR A 104      -1.150   7.387 -13.511  1.00 83.90           H  
ATOM   1561  CA  TYR A 104      -2.632   6.202 -12.547  1.00 83.90           C  
ATOM   1562  HA  TYR A 104      -3.557   5.807 -12.967  1.00 83.90           H  
ATOM   1563  C   TYR A 104      -2.931   6.710 -11.138  1.00 83.90           C  
ATOM   1564  CB  TYR A 104      -1.627   5.056 -12.492  1.00 83.90           C  
ATOM   1565  HB2 TYR A 104      -0.693   5.420 -12.065  1.00 83.90           H  
ATOM   1566  HB3 TYR A 104      -2.020   4.293 -11.820  1.00 83.90           H  
ATOM   1567  O   TYR A 104      -2.141   7.447 -10.556  1.00 83.90           O  
ATOM   1568  CG  TYR A 104      -1.365   4.419 -13.835  1.00 83.90           C  
ATOM   1569  CD1 TYR A 104      -2.343   3.600 -14.429  1.00 83.90           C  
ATOM   1570  HD1 TYR A 104      -3.275   3.426 -13.913  1.00 83.90           H  
ATOM   1571  CD2 TYR A 104      -0.140   4.657 -14.482  1.00 83.90           C  
ATOM   1572  HD2 TYR A 104       0.609   5.278 -14.013  1.00 83.90           H  
ATOM   1573  CE1 TYR A 104      -2.088   3.004 -15.678  1.00 83.90           C  
ATOM   1574  HE1 TYR A 104      -2.815   2.356 -16.146  1.00 83.90           H  
ATOM   1575  CE2 TYR A 104       0.124   4.057 -15.721  1.00 83.90           C  
ATOM   1576  HE2 TYR A 104       1.068   4.217 -16.221  1.00 83.90           H  
ATOM   1577  OH  TYR A 104      -0.559   2.627 -17.473  1.00 83.90           O  
ATOM   1578  HH  TYR A 104       0.372   2.655 -17.703  1.00 83.90           H  
ATOM   1579  CZ  TYR A 104      -0.845   3.229 -16.305  1.00 83.90           C  
ATOM   1580  N   GLN A 105      -4.048   6.255 -10.582  1.00 85.97           N  
ATOM   1581  H   GLN A 105      -4.643   5.660 -11.141  1.00 85.97           H  
ATOM   1582  CA  GLN A 105      -4.486   6.522  -9.221  1.00 85.97           C  
ATOM   1583  HA  GLN A 105      -3.759   7.156  -8.713  1.00 85.97           H  
ATOM   1584  C   GLN A 105      -4.570   5.204  -8.458  1.00 85.97           C  
ATOM   1585  CB  GLN A 105      -5.840   7.251  -9.243  1.00 85.97           C  
ATOM   1586  HB2 GLN A 105      -6.222   7.329  -8.224  1.00 85.97           H  
ATOM   1587  HB3 GLN A 105      -6.555   6.671  -9.826  1.00 85.97           H  
ATOM   1588  O   GLN A 105      -5.393   4.338  -8.773  1.00 85.97           O  
ATOM   1589  CG  GLN A 105      -5.741   8.661  -9.848  1.00 85.97           C  
ATOM   1590  HG2 GLN A 105      -5.398   8.594 -10.881  1.00 85.97           H  
ATOM   1591  HG3 GLN A 105      -6.733   9.114  -9.852  1.00 85.97           H  
ATOM   1592  CD  GLN A 105      -4.810   9.574  -9.062  1.00 85.97           C  
ATOM   1593  NE2 GLN A 105      -4.169  10.528  -9.699  1.00 85.97           N  
ATOM   1594 HE21 GLN A 105      -4.264  10.649 -10.697  1.00 85.97           H  
ATOM   1595 HE22 GLN A 105      -3.545  11.078  -9.126  1.00 85.97           H  
ATOM   1596  OE1 GLN A 105      -4.639   9.440  -7.864  1.00 85.97           O  
ATOM   1597  N   ILE A 106      -3.705   5.052  -7.457  1.00 87.52           N  
ATOM   1598  H   ILE A 106      -3.083   5.817  -7.236  1.00 87.52           H  
ATOM   1599  CA  ILE A 106      -3.701   3.891  -6.570  1.00 87.52           C  
ATOM   1600  HA  ILE A 106      -4.081   3.023  -7.110  1.00 87.52           H  
ATOM   1601  C   ILE A 106      -4.636   4.192  -5.400  1.00 87.52           C  
ATOM   1602  CB  ILE A 106      -2.280   3.563  -6.090  1.00 87.52           C  
ATOM   1603  HB  ILE A 106      -1.918   4.428  -5.533  1.00 87.52           H  
ATOM   1604  O   ILE A 106      -4.366   5.047  -4.558  1.00 87.52           O  
ATOM   1605  CG1 ILE A 106      -1.282   3.277  -7.233  1.00 87.52           C  
ATOM   1606 HG12 ILE A 106      -1.348   2.230  -7.528  1.00 87.52           H  
ATOM   1607 HG13 ILE A 106      -1.506   3.890  -8.107  1.00 87.52           H  
ATOM   1608  CG2 ILE A 106      -2.352   2.343  -5.157  1.00 87.52           C  
ATOM   1609 HG21 ILE A 106      -2.800   1.495  -5.674  1.00 87.52           H  
ATOM   1610 HG22 ILE A 106      -2.940   2.581  -4.271  1.00 87.52           H  
ATOM   1611 HG23 ILE A 106      -1.348   2.076  -4.826  1.00 87.52           H  
ATOM   1612  CD1 ILE A 106       0.158   3.589  -6.815  1.00 87.52           C  
ATOM   1613 HD11 ILE A 106       0.413   3.078  -5.886  1.00 87.52           H  
ATOM   1614 HD12 ILE A 106       0.266   4.663  -6.661  1.00 87.52           H  
ATOM   1615 HD13 ILE A 106       0.841   3.278  -7.605  1.00 87.52           H  
ATOM   1616  N   CYS A 107      -5.744   3.471  -5.340  1.00 88.72           N  
ATOM   1617  H   CYS A 107      -5.881   2.749  -6.033  1.00 88.72           H  
ATOM   1618  CA  CYS A 107      -6.819   3.697  -4.390  1.00 88.72           C  
ATOM   1619  HA  CYS A 107      -6.711   4.677  -3.925  1.00 88.72           H  
ATOM   1620  C   CYS A 107      -6.813   2.637  -3.297  1.00 88.72           C  
ATOM   1621  CB  CYS A 107      -8.139   3.676  -5.152  1.00 88.72           C  
ATOM   1622  HB2 CYS A 107      -8.247   2.727  -5.678  1.00 88.72           H  
ATOM   1623  HB3 CYS A 107      -8.962   3.797  -4.449  1.00 88.72           H  
ATOM   1624  O   CYS A 107      -6.737   1.443  -3.580  1.00 88.72           O  
ATOM   1625  SG  CYS A 107      -8.150   5.039  -6.334  1.00 88.72           S  
ATOM   1626  HG  CYS A 107      -7.077   4.662  -7.035  1.00 88.72           H  
ATOM   1627  N   LEU A 108      -6.962   3.065  -2.048  1.00 91.34           N  
ATOM   1628  H   LEU A 108      -7.042   4.058  -1.884  1.00 91.34           H  
ATOM   1629  CA  LEU A 108      -7.225   2.184  -0.921  1.00 91.34           C  
ATOM   1630  HA  LEU A 108      -6.857   1.181  -1.138  1.00 91.34           H  
ATOM   1631  C   LEU A 108      -8.734   2.108  -0.720  1.00 91.34           C  
ATOM   1632  CB  LEU A 108      -6.526   2.689   0.345  1.00 91.34           C  
ATOM   1633  HB2 LEU A 108      -6.910   2.088   1.169  1.00 91.34           H  
ATOM   1634  HB3 LEU A 108      -6.801   3.726   0.542  1.00 91.34           H  
ATOM   1635  O   LEU A 108      -9.376   3.109  -0.397  1.00 91.34           O  
ATOM   1636  CG  LEU A 108      -4.998   2.548   0.314  1.00 91.34           C  
ATOM   1637  HG  LEU A 108      -4.737   1.562  -0.068  1.00 91.34           H  
ATOM   1638  CD1 LEU A 108      -4.296   3.622  -0.509  1.00 91.34           C  
ATOM   1639 HD11 LEU A 108      -4.407   3.420  -1.575  1.00 91.34           H  
ATOM   1640 HD12 LEU A 108      -4.707   4.604  -0.276  1.00 91.34           H  
ATOM   1641 HD13 LEU A 108      -3.234   3.623  -0.262  1.00 91.34           H  
ATOM   1642  CD2 LEU A 108      -4.458   2.652   1.729  1.00 91.34           C  
ATOM   1643 HD21 LEU A 108      -4.769   3.591   2.185  1.00 91.34           H  
ATOM   1644 HD22 LEU A 108      -4.833   1.806   2.305  1.00 91.34           H  
ATOM   1645 HD23 LEU A 108      -3.369   2.598   1.727  1.00 91.34           H  
ATOM   1646  N   ILE A 109      -9.297   0.921  -0.914  1.00 92.09           N  
ATOM   1647  H   ILE A 109      -8.701   0.146  -1.166  1.00 92.09           H  
ATOM   1648  CA  ILE A 109     -10.738   0.687  -0.896  1.00 92.09           C  
ATOM   1649  HA  ILE A 109     -11.253   1.640  -0.783  1.00 92.09           H  
ATOM   1650  C   ILE A 109     -11.113  -0.188   0.298  1.00 92.09           C  
ATOM   1651  CB  ILE A 109     -11.200   0.060  -2.227  1.00 92.09           C  
ATOM   1652  HB  ILE A 109     -10.780  -0.945  -2.282  1.00 92.09           H  
ATOM   1653  O   ILE A 109     -10.432  -1.168   0.610  1.00 92.09           O  
ATOM   1654  CG1 ILE A 109     -10.729   0.809  -3.492  1.00 92.09           C  
ATOM   1655 HG12 ILE A 109     -11.095   0.273  -4.368  1.00 92.09           H  
ATOM   1656 HG13 ILE A 109      -9.640   0.789  -3.544  1.00 92.09           H  
ATOM   1657  CG2 ILE A 109     -12.733  -0.051  -2.235  1.00 92.09           C  
ATOM   1658 HG21 ILE A 109     -13.048  -0.830  -1.541  1.00 92.09           H  
ATOM   1659 HG22 ILE A 109     -13.090  -0.296  -3.235  1.00 92.09           H  
ATOM   1660 HG23 ILE A 109     -13.185   0.898  -1.945  1.00 92.09           H  
ATOM   1661  CD1 ILE A 109     -11.197   2.264  -3.594  1.00 92.09           C  
ATOM   1662 HD11 ILE A 109     -10.735   2.855  -2.803  1.00 92.09           H  
ATOM   1663 HD12 ILE A 109     -12.283   2.334  -3.522  1.00 92.09           H  
ATOM   1664 HD13 ILE A 109     -10.892   2.666  -4.560  1.00 92.09           H  
ATOM   1665  N   ALA A 110     -12.228   0.136   0.949  1.00 94.88           N  
ATOM   1666  H   ALA A 110     -12.732   0.962   0.659  1.00 94.88           H  
ATOM   1667  CA  ALA A 110     -12.754  -0.648   2.057  1.00 94.88           C  
ATOM   1668  HA  ALA A 110     -11.967  -0.764   2.802  1.00 94.88           H  
ATOM   1669  C   ALA A 110     -13.186  -2.052   1.587  1.00 94.88           C  
ATOM   1670  CB  ALA A 110     -13.892   0.147   2.704  1.00 94.88           C  
ATOM   1671  HB1 ALA A 110     -14.242  -0.367   3.599  1.00 94.88           H  
ATOM   1672  HB2 ALA A 110     -13.538   1.135   2.997  1.00 94.88           H  
ATOM   1673  HB3 ALA A 110     -14.719   0.263   2.003  1.00 94.88           H  
ATOM   1674  O   ALA A 110     -14.104  -2.210   0.777  1.00 94.88           O  
ATOM   1675  N   LYS A 111     -12.542  -3.099   2.110  1.00 94.21           N  
ATOM   1676  H   LYS A 111     -11.809  -2.901   2.777  1.00 94.21           H  
ATOM   1677  CA  LYS A 111     -12.882  -4.509   1.843  1.00 94.21           C  
ATOM   1678  HA  LYS A 111     -13.030  -4.642   0.771  1.00 94.21           H  
ATOM   1679  C   LYS A 111     -14.177  -4.925   2.540  1.00 94.21           C  
ATOM   1680  CB  LYS A 111     -11.712  -5.381   2.317  1.00 94.21           C  
ATOM   1681  HB2 LYS A 111     -11.659  -5.340   3.405  1.00 94.21           H  
ATOM   1682  HB3 LYS A 111     -10.777  -4.986   1.919  1.00 94.21           H  
ATOM   1683  O   LYS A 111     -14.927  -5.759   2.028  1.00 94.21           O  
ATOM   1684  CG  LYS A 111     -11.860  -6.844   1.880  1.00 94.21           C  
ATOM   1685  HG2 LYS A 111     -11.855  -6.907   0.792  1.00 94.21           H  
ATOM   1686  HG3 LYS A 111     -12.792  -7.258   2.264  1.00 94.21           H  
ATOM   1687  CD  LYS A 111     -10.695  -7.647   2.454  1.00 94.21           C  
ATOM   1688  HD2 LYS A 111      -9.757  -7.276   2.042  1.00 94.21           H  
ATOM   1689  HD3 LYS A 111     -10.683  -7.508   3.535  1.00 94.21           H  
ATOM   1690  CE  LYS A 111     -10.856  -9.136   2.147  1.00 94.21           C  
ATOM   1691  HE2 LYS A 111     -10.776  -9.289   1.071  1.00 94.21           H  
ATOM   1692  HE3 LYS A 111     -11.847  -9.451   2.471  1.00 94.21           H  
ATOM   1693  NZ  LYS A 111      -9.816  -9.901   2.873  1.00 94.21           N  
ATOM   1694  HZ1 LYS A 111      -8.897  -9.604   2.577  1.00 94.21           H  
ATOM   1695  HZ2 LYS A 111      -9.928 -10.896   2.737  1.00 94.21           H  
ATOM   1696  HZ3 LYS A 111      -9.883  -9.702   3.861  1.00 94.21           H  
ATOM   1697  N   THR A 112     -14.432  -4.342   3.703  1.00 94.28           N  
ATOM   1698  H   THR A 112     -13.759  -3.668   4.040  1.00 94.28           H  
ATOM   1699  CA  THR A 112     -15.610  -4.549   4.552  1.00 94.28           C  
ATOM   1700  HA  THR A 112     -16.395  -5.055   3.990  1.00 94.28           H  
ATOM   1701  C   THR A 112     -16.156  -3.197   4.998  1.00 94.28           C  
ATOM   1702  CB  THR A 112     -15.266  -5.423   5.771  1.00 94.28           C  
ATOM   1703  HB  THR A 112     -16.147  -5.526   6.405  1.00 94.28           H  
ATOM   1704  O   THR A 112     -15.588  -2.161   4.671  1.00 94.28           O  
ATOM   1705  CG2 THR A 112     -14.823  -6.821   5.337  1.00 94.28           C  
ATOM   1706 HG21 THR A 112     -13.869  -6.770   4.812  1.00 94.28           H  
ATOM   1707 HG22 THR A 112     -15.578  -7.269   4.690  1.00 94.28           H  
ATOM   1708 HG23 THR A 112     -14.699  -7.443   6.223  1.00 94.28           H  
ATOM   1709  OG1 THR A 112     -14.222  -4.856   6.523  1.00 94.28           O  
ATOM   1710  HG1 THR A 112     -14.589  -4.232   7.154  1.00 94.28           H  
ATOM   1711  N   HIS A 113     -17.265  -3.193   5.737  1.00 96.12           N  
ATOM   1712  H   HIS A 113     -17.669  -4.071   6.029  1.00 96.12           H  
ATOM   1713  CA  HIS A 113     -17.590  -2.023   6.546  1.00 96.12           C  
ATOM   1714  HA  HIS A 113     -17.654  -1.146   5.901  1.00 96.12           H  
ATOM   1715  C   HIS A 113     -16.470  -1.792   7.572  1.00 96.12           C  
ATOM   1716  CB  HIS A 113     -18.942  -2.249   7.225  1.00 96.12           C  
ATOM   1717  HB2 HIS A 113     -18.860  -3.085   7.920  1.00 96.12           H  
ATOM   1718  HB3 HIS A 113     -19.684  -2.506   6.469  1.00 96.12           H  
ATOM   1719  O   HIS A 113     -15.922  -2.769   8.091  1.00 96.12           O  
ATOM   1720  CG  HIS A 113     -19.438  -1.042   7.970  1.00 96.12           C  
ATOM   1721  CD2 HIS A 113     -19.694  -0.949   9.313  1.00 96.12           C  
ATOM   1722  HD2 HIS A 113     -19.555  -1.726  10.049  1.00 96.12           H  
ATOM   1723  ND1 HIS A 113     -19.727   0.183   7.414  1.00 96.12           N  
ATOM   1724  HD1 HIS A 113     -19.396   0.521   6.522  1.00 96.12           H  
ATOM   1725  CE1 HIS A 113     -20.185   0.979   8.390  1.00 96.12           C  
ATOM   1726  HE1 HIS A 113     -20.458   2.017   8.264  1.00 96.12           H  
ATOM   1727  NE2 HIS A 113     -20.188   0.334   9.560  1.00 96.12           N  
ATOM   1728  N   ILE A 114     -16.120  -0.530   7.814  1.00 96.94           N  
ATOM   1729  H   ILE A 114     -16.622   0.211   7.345  1.00 96.94           H  
ATOM   1730  CA  ILE A 114     -15.092  -0.111   8.773  1.00 96.94           C  
ATOM   1731  HA  ILE A 114     -14.727  -0.974   9.329  1.00 96.94           H  
ATOM   1732  C   ILE A 114     -15.759   0.841   9.760  1.00 96.94           C  
ATOM   1733  CB  ILE A 114     -13.891   0.546   8.054  1.00 96.94           C  
ATOM   1734  HB  ILE A 114     -14.245   1.450   7.558  1.00 96.94           H  
ATOM   1735  O   ILE A 114     -16.397   1.813   9.346  1.00 96.94           O  
ATOM   1736  CG1 ILE A 114     -13.290  -0.399   6.989  1.00 96.94           C  
ATOM   1737 HG12 ILE A 114     -12.953  -1.317   7.471  1.00 96.94           H  
ATOM   1738 HG13 ILE A 114     -14.066  -0.662   6.270  1.00 96.94           H  
ATOM   1739  CG2 ILE A 114     -12.821   0.965   9.068  1.00 96.94           C  
ATOM   1740 HG21 ILE A 114     -12.005   1.493   8.574  1.00 96.94           H  
ATOM   1741 HG22 ILE A 114     -12.428   0.085   9.577  1.00 96.94           H  
ATOM   1742 HG23 ILE A 114     -13.243   1.646   9.808  1.00 96.94           H  
ATOM   1743  CD1 ILE A 114     -12.133   0.194   6.178  1.00 96.94           C  
ATOM   1744 HD11 ILE A 114     -11.241   0.284   6.798  1.00 96.94           H  
ATOM   1745 HD12 ILE A 114     -12.412   1.170   5.783  1.00 96.94           H  
ATOM   1746 HD13 ILE A 114     -11.908  -0.475   5.348  1.00 96.94           H  
ATOM   1747  N   THR A 115     -15.631   0.548  11.047  1.00 96.83           N  
ATOM   1748  H   THR A 115     -14.997  -0.189  11.324  1.00 96.83           H  
ATOM   1749  CA  THR A 115     -16.197   1.357  12.127  1.00 96.83           C  
ATOM   1750  HA  THR A 115     -17.167   1.741  11.810  1.00 96.83           H  
ATOM   1751  C   THR A 115     -15.271   2.530  12.420  1.00 96.83           C  
ATOM   1752  CB  THR A 115     -16.413   0.515  13.396  1.00 96.83           C  
ATOM   1753  HB  THR A 115     -15.450   0.292  13.854  1.00 96.83           H  
ATOM   1754  O   THR A 115     -14.053   2.425  12.285  1.00 96.83           O  
ATOM   1755  CG2 THR A 115     -17.298   1.212  14.428  1.00 96.83           C  
ATOM   1756 HG21 THR A 115     -18.235   1.526  13.969  1.00 96.83           H  
ATOM   1757 HG22 THR A 115     -17.509   0.520  15.244  1.00 96.83           H  
ATOM   1758 HG23 THR A 115     -16.779   2.076  14.843  1.00 96.83           H  
ATOM   1759  OG1 THR A 115     -17.043  -0.703  13.062  1.00 96.83           O  
ATOM   1760  HG1 THR A 115     -16.309  -1.301  12.902  1.00 96.83           H  
ATOM   1761  N   GLN A 116     -15.829   3.664  12.834  1.00 96.51           N  
ATOM   1762  H   GLN A 116     -16.836   3.710  12.900  1.00 96.51           H  
ATOM   1763  CA  GLN A 116     -15.041   4.779  13.350  1.00 96.51           C  
ATOM   1764  HA  GLN A 116     -14.468   5.210  12.529  1.00 96.51           H  
ATOM   1765  C   GLN A 116     -14.064   4.303  14.440  1.00 96.51           C  
ATOM   1766  CB  GLN A 116     -16.000   5.839  13.901  1.00 96.51           C  
ATOM   1767  HB2 GLN A 116     -16.603   5.400  14.696  1.00 96.51           H  
ATOM   1768  HB3 GLN A 116     -16.668   6.161  13.103  1.00 96.51           H  
ATOM   1769  O   GLN A 116     -14.455   3.600  15.369  1.00 96.51           O  
ATOM   1770  CG  GLN A 116     -15.247   7.056  14.458  1.00 96.51           C  
ATOM   1771  HG2 GLN A 116     -14.620   6.750  15.296  1.00 96.51           H  
ATOM   1772  HG3 GLN A 116     -14.600   7.467  13.684  1.00 96.51           H  
ATOM   1773  CD  GLN A 116     -16.180   8.147  14.964  1.00 96.51           C  
ATOM   1774  NE2 GLN A 116     -15.643   9.238  15.458  1.00 96.51           N  
ATOM   1775 HE21 GLN A 116     -16.287   9.964  15.738  1.00 96.51           H  
ATOM   1776 HE22 GLN A 116     -14.650   9.399  15.361  1.00 96.51           H  
ATOM   1777  OE1 GLN A 116     -17.397   8.049  14.927  1.00 96.51           O  
ATOM   1778  N   GLY A 117     -12.802   4.718  14.331  1.00 95.18           N  
ATOM   1779  H   GLY A 117     -12.558   5.312  13.551  1.00 95.18           H  
ATOM   1780  CA  GLY A 117     -11.719   4.327  15.232  1.00 95.18           C  
ATOM   1781  HA2 GLY A 117     -10.989   5.135  15.276  1.00 95.18           H  
ATOM   1782  HA3 GLY A 117     -12.120   4.172  16.233  1.00 95.18           H  
ATOM   1783  C   GLY A 117     -10.979   3.049  14.827  1.00 95.18           C  
ATOM   1784  O   GLY A 117      -9.878   2.826  15.327  1.00 95.18           O  
ATOM   1785  N   ASP A 118     -11.513   2.248  13.898  1.00 96.10           N  
ATOM   1786  H   ASP A 118     -12.435   2.442  13.535  1.00 96.10           H  
ATOM   1787  CA  ASP A 118     -10.824   1.047  13.421  1.00 96.10           C  
ATOM   1788  HA  ASP A 118     -10.610   0.412  14.280  1.00 96.10           H  
ATOM   1789  C   ASP A 118      -9.497   1.411  12.743  1.00 96.10           C  
ATOM   1790  CB  ASP A 118     -11.682   0.243  12.430  1.00 96.10           C  
ATOM   1791  HB2 ASP A 118     -12.062   0.933  11.676  1.00 96.10           H  
ATOM   1792  HB3 ASP A 118     -11.036  -0.472  11.920  1.00 96.10           H  
ATOM   1793  O   ASP A 118      -9.408   2.352  11.945  1.00 96.10           O  
ATOM   1794  CG  ASP A 118     -12.842  -0.553  13.037  1.00 96.10           C  
ATOM   1795  OD1 ASP A 118     -12.881  -0.718  14.273  1.00 96.10           O  
ATOM   1796  OD2 ASP A 118     -13.664  -1.063  12.233  1.00 96.10           O  
ATOM   1797  N   LEU A 119      -8.466   0.612  13.020  1.00 95.57           N  
ATOM   1798  H   LEU A 119      -8.604  -0.122  13.700  1.00 95.57           H  
ATOM   1799  CA  LEU A 119      -7.173   0.709  12.355  1.00 95.57           C  
ATOM   1800  HA  LEU A 119      -6.838   1.745  12.421  1.00 95.57           H  
ATOM   1801  C   LEU A 119      -7.306   0.328  10.875  1.00 95.57           C  
ATOM   1802  CB  LEU A 119      -6.167  -0.196  13.085  1.00 95.57           C  
ATOM   1803  HB2 LEU A 119      -6.487  -1.231  12.965  1.00 95.57           H  
ATOM   1804  HB3 LEU A 119      -6.182   0.039  14.150  1.00 95.57           H  
ATOM   1805  O   LEU A 119      -7.849  -0.725  10.533  1.00 95.57           O  
ATOM   1806  CG  LEU A 119      -4.724  -0.059  12.573  1.00 95.57           C  
ATOM   1807  HG  LEU A 119      -4.702  -0.165  11.488  1.00 95.57           H  
ATOM   1808  CD1 LEU A 119      -4.121   1.287  12.951  1.00 95.57           C  
ATOM   1809 HD11 LEU A 119      -4.087   1.398  14.035  1.00 95.57           H  
ATOM   1810 HD12 LEU A 119      -3.097   1.320  12.581  1.00 95.57           H  
ATOM   1811 HD13 LEU A 119      -4.681   2.115  12.518  1.00 95.57           H  
ATOM   1812  CD2 LEU A 119      -3.851  -1.157  13.177  1.00 95.57           C  
ATOM   1813 HD21 LEU A 119      -3.855  -1.077  14.264  1.00 95.57           H  
ATOM   1814 HD22 LEU A 119      -4.218  -2.139  12.877  1.00 95.57           H  
ATOM   1815 HD23 LEU A 119      -2.822  -1.036  12.838  1.00 95.57           H  
ATOM   1816  N   LEU A 120      -6.771   1.156   9.984  1.00 95.30           N  
ATOM   1817  H   LEU A 120      -6.274   1.967  10.322  1.00 95.30           H  
ATOM   1818  CA  LEU A 120      -6.759   0.903   8.549  1.00 95.30           C  
ATOM   1819  HA  LEU A 120      -7.651   0.341   8.274  1.00 95.30           H  
ATOM   1820  C   LEU A 120      -5.553   0.040   8.188  1.00 95.30           C  
ATOM   1821  CB  LEU A 120      -6.776   2.242   7.800  1.00 95.30           C  
ATOM   1822  HB2 LEU A 120      -5.913   2.832   8.108  1.00 95.30           H  
ATOM   1823  HB3 LEU A 120      -6.662   2.042   6.734  1.00 95.30           H  
ATOM   1824  O   LEU A 120      -4.410   0.384   8.494  1.00 95.30           O  
ATOM   1825  CG  LEU A 120      -8.055   3.067   8.034  1.00 95.30           C  
ATOM   1826  HG  LEU A 120      -8.126   3.348   9.085  1.00 95.30           H  
ATOM   1827  CD1 LEU A 120      -8.007   4.344   7.203  1.00 95.30           C  
ATOM   1828 HD11 LEU A 120      -7.322   5.054   7.666  1.00 95.30           H  
ATOM   1829 HD12 LEU A 120      -7.690   4.132   6.182  1.00 95.30           H  
ATOM   1830 HD13 LEU A 120      -8.994   4.807   7.199  1.00 95.30           H  
ATOM   1831  CD2 LEU A 120      -9.330   2.310   7.660  1.00 95.30           C  
ATOM   1832 HD21 LEU A 120      -9.252   1.919   6.646  1.00 95.30           H  
ATOM   1833 HD22 LEU A 120      -9.494   1.493   8.363  1.00 95.30           H  
ATOM   1834 HD23 LEU A 120     -10.192   2.975   7.730  1.00 95.30           H  
ATOM   1835  N   THR A 121      -5.808  -1.096   7.539  1.00 93.58           N  
ATOM   1836  H   THR A 121      -6.764  -1.313   7.295  1.00 93.58           H  
ATOM   1837  CA  THR A 121      -4.795  -2.134   7.333  1.00 93.58           C  
ATOM   1838  HA  THR A 121      -3.814  -1.678   7.468  1.00 93.58           H  
ATOM   1839  C   THR A 121      -4.822  -2.739   5.934  1.00 93.58           C  
ATOM   1840  CB  THR A 121      -4.911  -3.261   8.366  1.00 93.58           C  
ATOM   1841  HB  THR A 121      -4.166  -4.015   8.115  1.00 93.58           H  
ATOM   1842  O   THR A 121      -5.882  -2.980   5.354  1.00 93.58           O  
ATOM   1843  CG2 THR A 121      -4.668  -2.818   9.805  1.00 93.58           C  
ATOM   1844 HG21 THR A 121      -3.649  -2.442   9.901  1.00 93.58           H  
ATOM   1845 HG22 THR A 121      -5.373  -2.040  10.096  1.00 93.58           H  
ATOM   1846 HG23 THR A 121      -4.786  -3.666  10.480  1.00 93.58           H  
ATOM   1847  OG1 THR A 121      -6.190  -3.848   8.336  1.00 93.58           O  
ATOM   1848  HG1 THR A 121      -6.792  -3.174   8.660  1.00 93.58           H  
ATOM   1849  N   LEU A 122      -3.632  -3.046   5.416  1.00 89.30           N  
ATOM   1850  H   LEU A 122      -2.816  -2.808   5.961  1.00 89.30           H  
ATOM   1851  CA  LEU A 122      -3.398  -3.731   4.144  1.00 89.30           C  
ATOM   1852  HA  LEU A 122      -4.347  -4.095   3.750  1.00 89.30           H  
ATOM   1853  C   LEU A 122      -2.490  -4.957   4.343  1.00 89.30           C  
ATOM   1854  CB  LEU A 122      -2.785  -2.741   3.138  1.00 89.30           C  
ATOM   1855  HB2 LEU A 122      -2.082  -2.118   3.690  1.00 89.30           H  
ATOM   1856  HB3 LEU A 122      -2.228  -3.299   2.385  1.00 89.30           H  
ATOM   1857  O   LEU A 122      -1.630  -5.004   5.227  1.00 89.30           O  
ATOM   1858  CG  LEU A 122      -3.768  -1.810   2.412  1.00 89.30           C  
ATOM   1859  HG  LEU A 122      -4.407  -1.309   3.139  1.00 89.30           H  
ATOM   1860  CD1 LEU A 122      -2.983  -0.755   1.632  1.00 89.30           C  
ATOM   1861 HD11 LEU A 122      -3.674  -0.114   1.087  1.00 89.30           H  
ATOM   1862 HD12 LEU A 122      -2.404  -0.137   2.319  1.00 89.30           H  
ATOM   1863 HD13 LEU A 122      -2.307  -1.236   0.924  1.00 89.30           H  
ATOM   1864  CD2 LEU A 122      -4.641  -2.567   1.412  1.00 89.30           C  
ATOM   1865 HD21 LEU A 122      -5.312  -1.868   0.912  1.00 89.30           H  
ATOM   1866 HD22 LEU A 122      -4.017  -3.063   0.669  1.00 89.30           H  
ATOM   1867 HD23 LEU A 122      -5.239  -3.313   1.934  1.00 89.30           H  
ATOM   1868  N   ASP A 123      -2.668  -5.968   3.497  1.00 85.77           N  
ATOM   1869  H   ASP A 123      -3.338  -5.862   2.749  1.00 85.77           H  
ATOM   1870  CA  ASP A 123      -1.782  -7.134   3.460  1.00 85.77           C  
ATOM   1871  HA  ASP A 123      -1.361  -7.294   4.453  1.00 85.77           H  
ATOM   1872  C   ASP A 123      -0.637  -6.856   2.483  1.00 85.77           C  
ATOM   1873  CB  ASP A 123      -2.580  -8.400   3.121  1.00 85.77           C  
ATOM   1874  HB2 ASP A 123      -2.978  -8.328   2.108  1.00 85.77           H  
ATOM   1875  HB3 ASP A 123      -3.413  -8.458   3.821  1.00 85.77           H  
ATOM   1876  O   ASP A 123      -0.852  -6.688   1.286  1.00 85.77           O  
ATOM   1877  CG  ASP A 123      -1.812  -9.715   3.278  1.00 85.77           C  
ATOM   1878  OD1 ASP A 123      -0.579  -9.711   3.494  1.00 85.77           O  
ATOM   1879  OD2 ASP A 123      -2.477 -10.784   3.222  1.00 85.77           O  
ATOM   1880  N   PHE A 124       0.579  -6.765   3.016  1.00 76.64           N  
ATOM   1881  H   PHE A 124       0.675  -6.940   4.006  1.00 76.64           H  
ATOM   1882  CA  PHE A 124       1.784  -6.373   2.287  1.00 76.64           C  
ATOM   1883  HA  PHE A 124       1.506  -5.861   1.366  1.00 76.64           H  
ATOM   1884  C   PHE A 124       2.647  -7.554   1.860  1.00 76.64           C  
ATOM   1885  CB  PHE A 124       2.586  -5.426   3.183  1.00 76.64           C  
ATOM   1886  HB2 PHE A 124       2.856  -5.972   4.087  1.00 76.64           H  
ATOM   1887  HB3 PHE A 124       3.523  -5.157   2.696  1.00 76.64           H  
ATOM   1888  O   PHE A 124       3.742  -7.353   1.330  1.00 76.64           O  
ATOM   1889  CG  PHE A 124       1.874  -4.151   3.572  1.00 76.64           C  
ATOM   1890  CD1 PHE A 124       0.995  -3.489   2.697  1.00 76.64           C  
ATOM   1891  HD1 PHE A 124       0.750  -3.917   1.735  1.00 76.64           H  
ATOM   1892  CD2 PHE A 124       2.071  -3.639   4.856  1.00 76.64           C  
ATOM   1893  HD2 PHE A 124       2.738  -4.153   5.532  1.00 76.64           H  
ATOM   1894  CE1 PHE A 124       0.426  -2.258   3.053  1.00 76.64           C  
ATOM   1895  HE1 PHE A 124      -0.186  -1.718   2.345  1.00 76.64           H  
ATOM   1896  CE2 PHE A 124       1.355  -2.508   5.270  1.00 76.64           C  
ATOM   1897  HE2 PHE A 124       1.413  -2.174   6.296  1.00 76.64           H  
ATOM   1898  CZ  PHE A 124       0.581  -1.778   4.358  1.00 76.64           C  
ATOM   1899  HZ  PHE A 124       0.074  -0.877   4.669  1.00 76.64           H  
ATOM   1900  N   ARG A 125       2.199  -8.784   2.136  1.00 70.31           N  
ATOM   1901  H   ARG A 125       1.269  -8.896   2.513  1.00 70.31           H  
ATOM   1902  CA  ARG A 125       3.005  -9.971   1.871  1.00 70.31           C  
ATOM   1903  HA  ARG A 125       3.948  -9.835   2.402  1.00 70.31           H  
ATOM   1904  C   ARG A 125       3.276 -10.095   0.369  1.00 70.31           C  
ATOM   1905  CB  ARG A 125       2.320 -11.224   2.409  1.00 70.31           C  
ATOM   1906  HB2 ARG A 125       1.291 -11.254   2.048  1.00 70.31           H  
ATOM   1907  HB3 ARG A 125       2.842 -12.105   2.037  1.00 70.31           H  
ATOM   1908  O   ARG A 125       2.324 -10.129  -0.409  1.00 70.31           O  
ATOM   1909  CG  ARG A 125       2.360 -11.242   3.943  1.00 70.31           C  
ATOM   1910  HG2 ARG A 125       1.890 -10.347   4.352  1.00 70.31           H  
ATOM   1911  HG3 ARG A 125       3.398 -11.271   4.275  1.00 70.31           H  
ATOM   1912  CD  ARG A 125       1.642 -12.477   4.478  1.00 70.31           C  
ATOM   1913  HD2 ARG A 125       1.788 -12.514   5.557  1.00 70.31           H  
ATOM   1914  HD3 ARG A 125       2.089 -13.365   4.030  1.00 70.31           H  
ATOM   1915  NE  ARG A 125       0.199 -12.423   4.186  1.00 70.31           N  
ATOM   1916  HE  ARG A 125      -0.162 -11.529   3.882  1.00 70.31           H  
ATOM   1917  NH1 ARG A 125      -0.284 -14.547   4.897  1.00 70.31           N  
ATOM   1918 HH11 ARG A 125       0.709 -14.726   4.942  1.00 70.31           H  
ATOM   1919 HH12 ARG A 125      -0.945 -15.292   5.064  1.00 70.31           H  
ATOM   1920  NH2 ARG A 125      -1.937 -13.146   4.383  1.00 70.31           N  
ATOM   1921 HH21 ARG A 125      -2.154 -12.196   4.118  1.00 70.31           H  
ATOM   1922 HH22 ARG A 125      -2.547 -13.635   5.023  1.00 70.31           H  
ATOM   1923  CZ  ARG A 125      -0.663 -13.370   4.476  1.00 70.31           C  
ATOM   1924  N   PRO A 126       4.546 -10.248  -0.041  1.00 58.51           N  
ATOM   1925  CA  PRO A 126       4.921 -10.328  -1.454  1.00 58.51           C  
ATOM   1926  HA  PRO A 126       4.575  -9.436  -1.976  1.00 58.51           H  
ATOM   1927  C   PRO A 126       4.325 -11.555  -2.163  1.00 58.51           C  
ATOM   1928  CB  PRO A 126       6.455 -10.358  -1.448  1.00 58.51           C  
ATOM   1929  HB2 PRO A 126       6.833  -9.339  -1.522  1.00 58.51           H  
ATOM   1930  HB3 PRO A 126       6.860 -10.966  -2.257  1.00 58.51           H  
ATOM   1931  O   PRO A 126       4.185 -11.562  -3.385  1.00 58.51           O  
ATOM   1932  CG  PRO A 126       6.819 -10.930  -0.077  1.00 58.51           C  
ATOM   1933  HG2 PRO A 126       6.765 -12.018  -0.106  1.00 58.51           H  
ATOM   1934  HG3 PRO A 126       7.804 -10.602   0.253  1.00 58.51           H  
ATOM   1935  CD  PRO A 126       5.714 -10.387   0.817  1.00 58.51           C  
ATOM   1936  HD2 PRO A 126       5.536 -11.083   1.636  1.00 58.51           H  
ATOM   1937  HD3 PRO A 126       5.998  -9.408   1.203  1.00 58.51           H  
ATOM   1938  N   GLU A 127       3.960 -12.586  -1.396  1.00 50.18           N  
ATOM   1939  H   GLU A 127       4.170 -12.535  -0.410  1.00 50.18           H  
ATOM   1940  CA  GLU A 127       3.373 -13.838  -1.884  1.00 50.18           C  
ATOM   1941  HA  GLU A 127       3.970 -14.228  -2.708  1.00 50.18           H  
ATOM   1942  C   GLU A 127       1.939 -13.665  -2.394  1.00 50.18           C  
ATOM   1943  CB  GLU A 127       3.385 -14.860  -0.742  1.00 50.18           C  
ATOM   1944  HB2 GLU A 127       2.880 -15.766  -1.076  1.00 50.18           H  
ATOM   1945  HB3 GLU A 127       2.833 -14.442   0.100  1.00 50.18           H  
ATOM   1946  O   GLU A 127       1.521 -14.367  -3.317  1.00 50.18           O  
ATOM   1947  CG  GLU A 127       4.810 -15.221  -0.294  1.00 50.18           C  
ATOM   1948  HG2 GLU A 127       5.321 -15.716  -1.120  1.00 50.18           H  
ATOM   1949  HG3 GLU A 127       5.357 -14.308  -0.058  1.00 50.18           H  
ATOM   1950  CD  GLU A 127       4.830 -16.125   0.944  1.00 50.18           C  
ATOM   1951  OE1 GLU A 127       5.944 -16.315   1.474  1.00 50.18           O  
ATOM   1952  OE2 GLU A 127       3.738 -16.558   1.383  1.00 50.18           O  
ATOM   1953  N   LYS A 128       1.185 -12.699  -1.853  1.00 49.47           N  
ATOM   1954  H   LYS A 128       1.616 -12.069  -1.191  1.00 49.47           H  
ATOM   1955  CA  LYS A 128      -0.134 -12.350  -2.378  1.00 49.47           C  
ATOM   1956  HA  LYS A 128      -0.566 -13.214  -2.881  1.00 49.47           H  
ATOM   1957  C   LYS A 128       0.028 -11.271  -3.433  1.00 49.47           C  
ATOM   1958  CB  LYS A 128      -1.095 -11.943  -1.261  1.00 49.47           C  
ATOM   1959  HB2 LYS A 128      -1.951 -11.448  -1.719  1.00 49.47           H  
ATOM   1960  HB3 LYS A 128      -0.611 -11.236  -0.587  1.00 49.47           H  
ATOM   1961  O   LYS A 128      -0.020 -10.077  -3.154  1.00 49.47           O  
ATOM   1962  CG  LYS A 128      -1.591 -13.171  -0.487  1.00 49.47           C  
ATOM   1963  HG2 LYS A 128      -0.786 -13.565   0.134  1.00 49.47           H  
ATOM   1964  HG3 LYS A 128      -1.930 -13.941  -1.179  1.00 49.47           H  
ATOM   1965  CD  LYS A 128      -2.761 -12.731   0.386  1.00 49.47           C  
ATOM   1966  HD2 LYS A 128      -2.416 -11.913   1.018  1.00 49.47           H  
ATOM   1967  HD3 LYS A 128      -3.567 -12.364  -0.249  1.00 49.47           H  
ATOM   1968  CE  LYS A 128      -3.282 -13.870   1.260  1.00 49.47           C  
ATOM   1969  HE2 LYS A 128      -2.439 -14.293   1.807  1.00 49.47           H  
ATOM   1970  HE3 LYS A 128      -3.712 -14.646   0.628  1.00 49.47           H  
ATOM   1971  NZ  LYS A 128      -4.281 -13.320   2.203  1.00 49.47           N  
ATOM   1972  HZ1 LYS A 128      -5.077 -12.958   1.697  1.00 49.47           H  
ATOM   1973  HZ2 LYS A 128      -4.580 -14.018   2.870  1.00 49.47           H  
ATOM   1974  HZ3 LYS A 128      -3.858 -12.546   2.695  1.00 49.47           H  
ATOM   1975  N   ARG A 129       0.193 -11.711  -4.680  1.00 49.90           N  
ATOM   1976  H   ARG A 129       0.271 -12.710  -4.807  1.00 49.90           H  
ATOM   1977  CA  ARG A 129      -0.003 -10.844  -5.844  1.00 49.90           C  
ATOM   1978  HA  ARG A 129       0.658  -9.981  -5.773  1.00 49.90           H  
ATOM   1979  C   ARG A 129      -1.447 -10.343  -5.792  1.00 49.90           C  
ATOM   1980  CB  ARG A 129       0.287 -11.618  -7.142  1.00 49.90           C  
ATOM   1981  HB2 ARG A 129       0.058 -10.973  -7.991  1.00 49.90           H  
ATOM   1982  HB3 ARG A 129      -0.361 -12.492  -7.197  1.00 49.90           H  
ATOM   1983  O   ARG A 129      -2.370 -11.108  -6.044  1.00 49.90           O  
ATOM   1984  CG  ARG A 129       1.753 -12.067  -7.231  1.00 49.90           C  
ATOM   1985  HG2 ARG A 129       2.403 -11.194  -7.175  1.00 49.90           H  
ATOM   1986  HG3 ARG A 129       1.985 -12.735  -6.401  1.00 49.90           H  
ATOM   1987  CD  ARG A 129       2.005 -12.808  -8.548  1.00 49.90           C  
ATOM   1988  HD2 ARG A 129       1.330 -13.661  -8.601  1.00 49.90           H  
ATOM   1989  HD3 ARG A 129       1.783 -12.136  -9.377  1.00 49.90           H  
ATOM   1990  NE  ARG A 129       3.401 -13.278  -8.638  1.00 49.90           N  
ATOM   1991  HE  ARG A 129       3.954 -13.207  -7.796  1.00 49.90           H  
ATOM   1992  NH1 ARG A 129       3.294 -14.081 -10.787  1.00 49.90           N  
ATOM   1993 HH11 ARG A 129       3.712 -14.563 -11.570  1.00 49.90           H  
ATOM   1994 HH12 ARG A 129       2.320 -13.819 -10.834  1.00 49.90           H  
ATOM   1995  NH2 ARG A 129       5.191 -14.280  -9.625  1.00 49.90           N  
ATOM   1996 HH21 ARG A 129       5.588 -14.785 -10.404  1.00 49.90           H  
ATOM   1997 HH22 ARG A 129       5.711 -14.198  -8.763  1.00 49.90           H  
ATOM   1998  CZ  ARG A 129       3.954 -13.873  -9.680  1.00 49.90           C  
ATOM   1999  N   ILE A 130      -1.645  -9.090  -5.388  1.00 50.61           N  
ATOM   2000  H   ILE A 130      -0.863  -8.554  -5.041  1.00 50.61           H  
ATOM   2001  CA  ILE A 130      -2.938  -8.431  -5.551  1.00 50.61           C  
ATOM   2002  HA  ILE A 130      -3.732  -9.110  -5.238  1.00 50.61           H  
ATOM   2003  C   ILE A 130      -3.070  -8.193  -7.052  1.00 50.61           C  
ATOM   2004  CB  ILE A 130      -3.059  -7.137  -4.708  1.00 50.61           C  
ATOM   2005  HB  ILE A 130      -2.310  -6.422  -5.049  1.00 50.61           H  
ATOM   2006  O   ILE A 130      -2.390  -7.330  -7.606  1.00 50.61           O  
ATOM   2007  CG1 ILE A 130      -2.810  -7.439  -3.210  1.00 50.61           C  
ATOM   2008 HG12 ILE A 130      -3.538  -8.174  -2.865  1.00 50.61           H  
ATOM   2009 HG13 ILE A 130      -1.817  -7.874  -3.093  1.00 50.61           H  
ATOM   2010  CG2 ILE A 130      -4.458  -6.518  -4.906  1.00 50.61           C  
ATOM   2011 HG21 ILE A 130      -4.509  -5.532  -4.444  1.00 50.61           H  
ATOM   2012 HG22 ILE A 130      -5.225  -7.163  -4.477  1.00 50.61           H  
ATOM   2013 HG23 ILE A 130      -4.676  -6.386  -5.966  1.00 50.61           H  
ATOM   2014  CD1 ILE A 130      -2.871  -6.217  -2.283  1.00 50.61           C  
ATOM   2015 HD11 ILE A 130      -2.177  -5.451  -2.628  1.00 50.61           H  
ATOM   2016 HD12 ILE A 130      -2.586  -6.518  -1.275  1.00 50.61           H  
ATOM   2017 HD13 ILE A 130      -3.881  -5.809  -2.249  1.00 50.61           H  
ATOM   2018  N   ASP A 131      -3.880  -9.012  -7.716  1.00 46.55           N  
ATOM   2019  H   ASP A 131      -4.310  -9.790  -7.237  1.00 46.55           H  
ATOM   2020  CA  ASP A 131      -4.371  -8.677  -9.043  1.00 46.55           C  
ATOM   2021  HA  ASP A 131      -3.536  -8.368  -9.672  1.00 46.55           H  
ATOM   2022  C   ASP A 131      -5.291  -7.482  -8.886  1.00 46.55           C  
ATOM   2023  CB  ASP A 131      -5.076  -9.872  -9.696  1.00 46.55           C  
ATOM   2024  HB2 ASP A 131      -5.712 -10.377  -8.968  1.00 46.55           H  
ATOM   2025  HB3 ASP A 131      -5.704  -9.511 -10.511  1.00 46.55           H  
ATOM   2026  O   ASP A 131      -6.351  -7.577  -8.269  1.00 46.55           O  
ATOM   2027  CG  ASP A 131      -4.053 -10.836 -10.281  1.00 46.55           C  
ATOM   2028  OD1 ASP A 131      -3.090 -10.317 -10.894  1.00 46.55           O  
ATOM   2029  OD2 ASP A 131      -4.230 -12.063 -10.123  1.00 46.55           O  
ATOM   2030  N   VAL A 132      -4.824  -6.337  -9.371  1.00 51.50           N  
ATOM   2031  H   VAL A 132      -3.918  -6.337  -9.818  1.00 51.50           H  
ATOM   2032  CA  VAL A 132      -5.546  -5.076  -9.297  1.00 51.50           C  
ATOM   2033  HA  VAL A 132      -6.251  -5.133  -8.467  1.00 51.50           H  
ATOM   2034  C   VAL A 132      -6.310  -4.920 -10.613  1.00 51.50           C  
ATOM   2035  CB  VAL A 132      -4.597  -3.891  -9.022  1.00 51.50           C  
ATOM   2036  HB  VAL A 132      -4.215  -3.472  -9.953  1.00 51.50           H  
ATOM   2037  O   VAL A 132      -5.687  -4.609 -11.631  1.00 51.50           O  
ATOM   2038  CG1 VAL A 132      -5.406  -2.839  -8.295  1.00 51.50           C  
ATOM   2039 HG11 VAL A 132      -5.750  -3.255  -7.348  1.00 51.50           H  
ATOM   2040 HG12 VAL A 132      -4.793  -1.959  -8.102  1.00 51.50           H  
ATOM   2041 HG13 VAL A 132      -6.263  -2.568  -8.912  1.00 51.50           H  
ATOM   2042  CG2 VAL A 132      -3.391  -4.203  -8.126  1.00 51.50           C  
ATOM   2043 HG21 VAL A 132      -2.716  -4.891  -8.635  1.00 51.50           H  
ATOM   2044 HG22 VAL A 132      -2.840  -3.286  -7.913  1.00 51.50           H  
ATOM   2045 HG23 VAL A 132      -3.723  -4.648  -7.188  1.00 51.50           H  
ATOM   2046  N   PRO A 133      -7.622  -5.215 -10.665  1.00 43.90           N  
ATOM   2047  CA  PRO A 133      -8.376  -5.106 -11.902  1.00 43.90           C  
ATOM   2048  HA  PRO A 133      -7.852  -5.618 -12.709  1.00 43.90           H  
ATOM   2049  C   PRO A 133      -8.551  -3.633 -12.264  1.00 43.90           C  
ATOM   2050  CB  PRO A 133      -9.709  -5.811 -11.639  1.00 43.90           C  
ATOM   2051  HB2 PRO A 133     -10.527  -5.379 -12.216  1.00 43.90           H  
ATOM   2052  HB3 PRO A 133      -9.605  -6.873 -11.863  1.00 43.90           H  
ATOM   2053  O   PRO A 133      -9.274  -2.896 -11.607  1.00 43.90           O  
ATOM   2054  CG  PRO A 133      -9.911  -5.628 -10.135  1.00 43.90           C  
ATOM   2055  HG2 PRO A 133     -10.353  -4.652  -9.934  1.00 43.90           H  
ATOM   2056  HG3 PRO A 133     -10.527  -6.421  -9.710  1.00 43.90           H  
ATOM   2057  CD  PRO A 133      -8.488  -5.666  -9.585  1.00 43.90           C  
ATOM   2058  HD2 PRO A 133      -8.408  -5.022  -8.710  1.00 43.90           H  
ATOM   2059  HD3 PRO A 133      -8.250  -6.700  -9.333  1.00 43.90           H  
ATOM   2060  N   PHE A 134      -7.939  -3.214 -13.363  1.00 40.29           N  
ATOM   2061  H   PHE A 134      -7.272  -3.826 -13.810  1.00 40.29           H  
ATOM   2062  CA  PHE A 134      -8.140  -1.881 -13.908  1.00 40.29           C  
ATOM   2063  HA  PHE A 134      -7.897  -1.147 -13.140  1.00 40.29           H  
ATOM   2064  C   PHE A 134      -9.601  -1.688 -14.349  1.00 40.29           C  
ATOM   2065  CB  PHE A 134      -7.162  -1.731 -15.065  1.00 40.29           C  
ATOM   2066  HB2 PHE A 134      -6.187  -2.099 -14.747  1.00 40.29           H  
ATOM   2067  HB3 PHE A 134      -7.477  -2.361 -15.897  1.00 40.29           H  
ATOM   2068  O   PHE A 134     -10.068  -2.327 -15.296  1.00 40.29           O  
ATOM   2069  CG  PHE A 134      -6.965  -0.321 -15.543  1.00 40.29           C  
ATOM   2070  CD1 PHE A 134      -7.514   0.075 -16.771  1.00 40.29           C  
ATOM   2071  HD1 PHE A 134      -8.179  -0.581 -17.313  1.00 40.29           H  
ATOM   2072  CD2 PHE A 134      -6.075   0.517 -14.852  1.00 40.29           C  
ATOM   2073  HD2 PHE A 134      -5.666   0.210 -13.901  1.00 40.29           H  
ATOM   2074  CE1 PHE A 134      -7.045   1.240 -17.384  1.00 40.29           C  
ATOM   2075  HE1 PHE A 134      -7.332   1.464 -18.401  1.00 40.29           H  
ATOM   2076  CE2 PHE A 134      -5.630   1.697 -15.458  1.00 40.29           C  
ATOM   2077  HE2 PHE A 134      -4.877   2.292 -14.964  1.00 40.29           H  
ATOM   2078  CZ  PHE A 134      -6.067   2.008 -16.756  1.00 40.29           C  
ATOM   2079  HZ  PHE A 134      -5.578   2.765 -17.351  1.00 40.29           H  
ATOM   2080  N   LYS A 135     -10.350  -0.813 -13.668  1.00 42.76           N  
ATOM   2081  H   LYS A 135      -9.938  -0.391 -12.848  1.00 42.76           H  
ATOM   2082  CA  LYS A 135     -11.744  -0.484 -14.017  1.00 42.76           C  
ATOM   2083  HA  LYS A 135     -12.129  -1.253 -14.687  1.00 42.76           H  
ATOM   2084  C   LYS A 135     -11.838   0.816 -14.815  1.00 42.76           C  
ATOM   2085  CB  LYS A 135     -12.644  -0.487 -12.772  1.00 42.76           C  
ATOM   2086  HB2 LYS A 135     -13.570   0.036 -13.008  1.00 42.76           H  
ATOM   2087  HB3 LYS A 135     -12.149   0.044 -11.959  1.00 42.76           H  
ATOM   2088  O   LYS A 135     -12.352   1.810 -14.324  1.00 42.76           O  
ATOM   2089  CG  LYS A 135     -13.014  -1.907 -12.330  1.00 42.76           C  
ATOM   2090  HG2 LYS A 135     -12.119  -2.438 -12.006  1.00 42.76           H  
ATOM   2091  HG3 LYS A 135     -13.472  -2.443 -13.161  1.00 42.76           H  
ATOM   2092  CD  LYS A 135     -14.011  -1.813 -11.173  1.00 42.76           C  
ATOM   2093  HD2 LYS A 135     -13.531  -1.291 -10.346  1.00 42.76           H  
ATOM   2094  HD3 LYS A 135     -14.886  -1.247 -11.493  1.00 42.76           H  
ATOM   2095  CE  LYS A 135     -14.437  -3.209 -10.720  1.00 42.76           C  
ATOM   2096  HE2 LYS A 135     -13.538  -3.766 -10.457  1.00 42.76           H  
ATOM   2097  HE3 LYS A 135     -14.926  -3.717 -11.551  1.00 42.76           H  
ATOM   2098  NZ  LYS A 135     -15.341  -3.107  -9.551  1.00 42.76           N  
ATOM   2099  HZ1 LYS A 135     -16.164  -2.571  -9.790  1.00 42.76           H  
ATOM   2100  HZ2 LYS A 135     -14.854  -2.625  -8.809  1.00 42.76           H  
ATOM   2101  HZ3 LYS A 135     -15.609  -4.025  -9.226  1.00 42.76           H  
ATOM   2102  N   ALA A 136     -11.334   0.777 -16.045  1.00 35.44           N  
ATOM   2103  H   ALA A 136     -10.738  -0.016 -16.235  1.00 35.44           H  
ATOM   2104  CA  ALA A 136     -11.801   1.521 -17.223  1.00 35.44           C  
ATOM   2105  HA  ALA A 136     -12.768   1.130 -17.541  1.00 35.44           H  
ATOM   2106  C   ALA A 136     -10.772   1.283 -18.336  1.00 35.44           C  
ATOM   2107  CB  ALA A 136     -11.950   3.032 -16.958  1.00 35.44           C  
ATOM   2108  HB1 ALA A 136     -11.047   3.424 -16.491  1.00 35.44           H  
ATOM   2109  HB2 ALA A 136     -12.113   3.554 -17.901  1.00 35.44           H  
ATOM   2110  HB3 ALA A 136     -12.807   3.228 -16.314  1.00 35.44           H  
ATOM   2111  O   ALA A 136      -9.683   1.825 -18.255  1.00 35.44           O  
ATOM   2112  N   TYR A 137     -11.132   0.494 -19.355  1.00 34.40           N  
ATOM   2113  H   TYR A 137     -12.082   0.153 -19.338  1.00 34.40           H  
ATOM   2114  CA  TYR A 137     -10.318   0.093 -20.522  1.00 34.40           C  
ATOM   2115  HA  TYR A 137     -11.037  -0.295 -21.244  1.00 34.40           H  
ATOM   2116  C   TYR A 137      -9.318  -1.067 -20.285  1.00 34.40           C  
ATOM   2117  CB  TYR A 137      -9.703   1.316 -21.237  1.00 34.40           C  
ATOM   2118  HB2 TYR A 137      -9.370   1.007 -22.228  1.00 34.40           H  
ATOM   2119  HB3 TYR A 137      -8.816   1.642 -20.693  1.00 34.40           H  
ATOM   2120  O   TYR A 137      -8.184  -0.868 -19.882  1.00 34.40           O  
ATOM   2121  CG  TYR A 137     -10.654   2.496 -21.387  1.00 34.40           C  
ATOM   2122  CD1 TYR A 137     -11.698   2.450 -22.331  1.00 34.40           C  
ATOM   2123  HD1 TYR A 137     -11.794   1.600 -22.990  1.00 34.40           H  
ATOM   2124  CD2 TYR A 137     -10.525   3.620 -20.545  1.00 34.40           C  
ATOM   2125  HD2 TYR A 137      -9.710   3.675 -19.839  1.00 34.40           H  
ATOM   2126  CE1 TYR A 137     -12.620   3.512 -22.413  1.00 34.40           C  
ATOM   2127  HE1 TYR A 137     -13.424   3.490 -23.134  1.00 34.40           H  
ATOM   2128  CE2 TYR A 137     -11.457   4.672 -20.607  1.00 34.40           C  
ATOM   2129  HE2 TYR A 137     -11.355   5.521 -19.947  1.00 34.40           H  
ATOM   2130  OH  TYR A 137     -13.411   5.629 -21.618  1.00 34.40           O  
ATOM   2131  HH  TYR A 137     -13.220   6.329 -20.989  1.00 34.40           H  
ATOM   2132  CZ  TYR A 137     -12.508   4.618 -21.544  1.00 34.40           C  
ATOM   2133  N   THR A 138      -9.785  -2.282 -20.603  1.00 29.30           N  
ATOM   2134  H   THR A 138     -10.748  -2.283 -20.907  1.00 29.30           H  
ATOM   2135  CA  THR A 138      -9.042  -3.487 -21.043  1.00 29.30           C  
ATOM   2136  HA  THR A 138      -9.790  -4.280 -21.036  1.00 29.30           H  
ATOM   2137  C   THR A 138      -7.865  -4.017 -20.191  1.00 29.30           C  
ATOM   2138  CB  THR A 138      -8.643  -3.350 -22.524  1.00 29.30           C  
ATOM   2139  HB  THR A 138      -7.741  -2.743 -22.608  1.00 29.30           H  
ATOM   2140  O   THR A 138      -6.792  -3.438 -20.124  1.00 29.30           O  
ATOM   2141  CG2 THR A 138      -8.431  -4.706 -23.199  1.00 29.30           C  
ATOM   2142 HG21 THR A 138      -7.611  -5.234 -22.712  1.00 29.30           H  
ATOM   2143 HG22 THR A 138      -9.339  -5.306 -23.138  1.00 29.30           H  
ATOM   2144 HG23 THR A 138      -8.166  -4.558 -24.245  1.00 29.30           H  
ATOM   2145  OG1 THR A 138      -9.688  -2.728 -23.248  1.00 29.30           O  
ATOM   2146  HG1 THR A 138      -9.335  -2.507 -24.113  1.00 29.30           H  
ATOM   2147  N   MET A 139      -8.097  -5.208 -19.621  1.00 25.76           N  
ATOM   2148  H   MET A 139      -9.052  -5.526 -19.710  1.00 25.76           H  
ATOM   2149  CA  MET A 139      -7.192  -6.217 -19.032  1.00 25.76           C  
ATOM   2150  HA  MET A 139      -7.499  -6.342 -17.994  1.00 25.76           H  
ATOM   2151  C   MET A 139      -5.668  -5.941 -19.034  1.00 25.76           C  
ATOM   2152  CB  MET A 139      -7.473  -7.548 -19.778  1.00 25.76           C  
ATOM   2153  HB2 MET A 139      -8.503  -7.562 -20.133  1.00 25.76           H  
ATOM   2154  HB3 MET A 139      -6.832  -7.627 -20.656  1.00 25.76           H  
ATOM   2155  O   MET A 139      -5.027  -6.005 -20.079  1.00 25.76           O  
ATOM   2156  CG  MET A 139      -7.291  -8.790 -18.898  1.00 25.76           C  
ATOM   2157  HG2 MET A 139      -8.180  -8.913 -18.280  1.00 25.76           H  
ATOM   2158  HG3 MET A 139      -6.446  -8.618 -18.230  1.00 25.76           H  
ATOM   2159  SD  MET A 139      -6.960 -10.352 -19.772  1.00 25.76           S  
ATOM   2160  CE  MET A 139      -8.271 -10.412 -21.024  1.00 25.76           C  
ATOM   2161  HE1 MET A 139      -8.195 -11.348 -21.578  1.00 25.76           H  
ATOM   2162  HE2 MET A 139      -8.159  -9.579 -21.718  1.00 25.76           H  
ATOM   2163  HE3 MET A 139      -9.246 -10.359 -20.539  1.00 25.76           H  
ATOM   2164  N   VAL A 140      -5.065  -5.843 -17.841  1.00 29.12           N  
ATOM   2165  H   VAL A 140      -5.633  -5.695 -17.019  1.00 29.12           H  
ATOM   2166  CA  VAL A 140      -3.671  -6.268 -17.600  1.00 29.12           C  
ATOM   2167  HA  VAL A 140      -3.375  -6.937 -18.409  1.00 29.12           H  
ATOM   2168  C   VAL A 140      -3.621  -7.056 -16.290  1.00 29.12           C  
ATOM   2169  CB  VAL A 140      -2.657  -5.103 -17.588  1.00 29.12           C  
ATOM   2170  HB  VAL A 140      -2.850  -4.457 -16.731  1.00 29.12           H  
ATOM   2171  O   VAL A 140      -4.051  -6.563 -15.249  1.00 29.12           O  
ATOM   2172  CG1 VAL A 140      -1.219  -5.640 -17.494  1.00 29.12           C  
ATOM   2173 HG11 VAL A 140      -1.075  -6.184 -16.561  1.00 29.12           H  
ATOM   2174 HG12 VAL A 140      -1.005  -6.297 -18.337  1.00 29.12           H  
ATOM   2175 HG13 VAL A 140      -0.518  -4.805 -17.506  1.00 29.12           H  
ATOM   2176  CG2 VAL A 140      -2.728  -4.257 -18.863  1.00 29.12           C  
ATOM   2177 HG21 VAL A 140      -1.911  -3.535 -18.872  1.00 29.12           H  
ATOM   2178 HG22 VAL A 140      -2.639  -4.892 -19.744  1.00 29.12           H  
ATOM   2179 HG23 VAL A 140      -3.675  -3.718 -18.907  1.00 29.12           H  
ATOM   2180  N   SER A 141      -3.140  -8.302 -16.360  1.00 33.71           N  
ATOM   2181  H   SER A 141      -2.779  -8.629 -17.244  1.00 33.71           H  
ATOM   2182  CA  SER A 141      -2.975  -9.204 -15.217  1.00 33.71           C  
ATOM   2183  HA  SER A 141      -3.685  -8.904 -14.446  1.00 33.71           H  
ATOM   2184  C   SER A 141      -1.571  -9.122 -14.612  1.00 33.71           C  
ATOM   2185  CB  SER A 141      -3.319 -10.655 -15.597  1.00 33.71           C  
ATOM   2186  HB2 SER A 141      -4.254 -10.670 -16.158  1.00 33.71           H  
ATOM   2187  HB3 SER A 141      -3.463 -11.230 -14.682  1.00 33.71           H  
ATOM   2188  O   SER A 141      -0.584  -8.947 -15.325  1.00 33.71           O  
ATOM   2189  OG  SER A 141      -2.303 -11.284 -16.355  1.00 33.71           O  
ATOM   2190  HG  SER A 141      -1.579 -11.508 -15.765  1.00 33.71           H  
ATOM   2191  N   THR A 142      -1.513  -9.354 -13.293  1.00 31.50           N  
ATOM   2192  H   THR A 142      -2.399  -9.472 -12.824  1.00 31.50           H  
ATOM   2193  CA  THR A 142      -0.378  -9.794 -12.462  1.00 31.50           C  
ATOM   2194  HA  THR A 142      -0.662  -9.599 -11.428  1.00 31.50           H  
ATOM   2195  C   THR A 142       0.986  -9.130 -12.682  1.00 31.50           C  
ATOM   2196  CB  THR A 142      -0.173 -11.323 -12.578  1.00 31.50           C  
ATOM   2197  HB  THR A 142       0.827 -11.553 -12.209  1.00 31.50           H  
ATOM   2198  O   THR A 142       1.718  -9.568 -13.562  1.00 31.50           O  
ATOM   2199  CG2 THR A 142      -1.117 -12.203 -11.774  1.00 31.50           C  
ATOM   2200 HG21 THR A 142      -1.137 -11.892 -10.729  1.00 31.50           H  
ATOM   2201 HG22 THR A 142      -2.120 -12.151 -12.198  1.00 31.50           H  
ATOM   2202 HG23 THR A 142      -0.784 -13.239 -11.827  1.00 31.50           H  
ATOM   2203  OG1 THR A 142      -0.248 -11.739 -13.924  1.00 31.50           O  
ATOM   2204  HG1 THR A 142       0.243 -11.078 -14.418  1.00 31.50           H  
ATOM   2205  N   LEU A 143       1.427  -8.254 -11.757  1.00 39.58           N  
ATOM   2206  H   LEU A 143       0.717  -7.785 -11.213  1.00 39.58           H  
ATOM   2207  CA  LEU A 143       2.780  -8.330 -11.155  1.00 39.58           C  
ATOM   2208  HA  LEU A 143       2.865  -9.329 -10.729  1.00 39.58           H  
ATOM   2209  C   LEU A 143       3.000  -7.348  -9.976  1.00 39.58           C  
ATOM   2210  CB  LEU A 143       3.903  -8.206 -12.218  1.00 39.58           C  
ATOM   2211  HB2 LEU A 143       4.716  -7.587 -11.838  1.00 39.58           H  
ATOM   2212  HB3 LEU A 143       3.506  -7.688 -13.091  1.00 39.58           H  
ATOM   2213  O   LEU A 143       3.227  -6.158 -10.158  1.00 39.58           O  
ATOM   2214  CG  LEU A 143       4.477  -9.587 -12.633  1.00 39.58           C  
ATOM   2215  HG  LEU A 143       3.743 -10.376 -12.469  1.00 39.58           H  
ATOM   2216  CD1 LEU A 143       4.882  -9.615 -14.107  1.00 39.58           C  
ATOM   2217 HD11 LEU A 143       5.636  -8.853 -14.301  1.00 39.58           H  
ATOM   2218 HD12 LEU A 143       4.007  -9.404 -14.722  1.00 39.58           H  
ATOM   2219 HD13 LEU A 143       5.257 -10.603 -14.375  1.00 39.58           H  
ATOM   2220  CD2 LEU A 143       5.706  -9.957 -11.800  1.00 39.58           C  
ATOM   2221 HD21 LEU A 143       5.440  -9.953 -10.742  1.00 39.58           H  
ATOM   2222 HD22 LEU A 143       6.053 -10.952 -12.079  1.00 39.58           H  
ATOM   2223 HD23 LEU A 143       6.501  -9.230 -11.968  1.00 39.58           H  
ATOM   2224  N   SER A 144       2.998  -7.951  -8.778  1.00 43.80           N  
ATOM   2225  H   SER A 144       2.631  -8.892  -8.804  1.00 43.80           H  
ATOM   2226  CA  SER A 144       3.671  -7.612  -7.507  1.00 43.80           C  
ATOM   2227  HA  SER A 144       3.227  -8.269  -6.759  1.00 43.80           H  
ATOM   2228  C   SER A 144       3.544  -6.197  -6.929  1.00 43.80           C  
ATOM   2229  CB  SER A 144       5.154  -8.024  -7.563  1.00 43.80           C  
ATOM   2230  HB2 SER A 144       5.569  -7.973  -6.557  1.00 43.80           H  
ATOM   2231  HB3 SER A 144       5.239  -9.051  -7.918  1.00 43.80           H  
ATOM   2232  O   SER A 144       4.329  -5.320  -7.275  1.00 43.80           O  
ATOM   2233  OG  SER A 144       5.906  -7.174  -8.407  1.00 43.80           O  
ATOM   2234  HG  SER A 144       5.515  -6.304  -8.295  1.00 43.80           H  
ATOM   2235  N   ILE A 145       2.720  -6.050  -5.889  1.00 41.86           N  
ATOM   2236  H   ILE A 145       2.092  -6.804  -5.652  1.00 41.86           H  
ATOM   2237  CA  ILE A 145       2.978  -5.065  -4.834  1.00 41.86           C  
ATOM   2238  HA  ILE A 145       3.464  -4.191  -5.267  1.00 41.86           H  
ATOM   2239  C   ILE A 145       3.943  -5.728  -3.849  1.00 41.86           C  
ATOM   2240  CB  ILE A 145       1.666  -4.588  -4.180  1.00 41.86           C  
ATOM   2241  HB  ILE A 145       1.126  -5.452  -3.792  1.00 41.86           H  
ATOM   2242  O   ILE A 145       3.640  -6.776  -3.283  1.00 41.86           O  
ATOM   2243  CG1 ILE A 145       0.796  -3.911  -5.264  1.00 41.86           C  
ATOM   2244 HG12 ILE A 145       0.598  -4.618  -6.069  1.00 41.86           H  
ATOM   2245 HG13 ILE A 145       1.336  -3.063  -5.685  1.00 41.86           H  
ATOM   2246  CG2 ILE A 145       1.985  -3.649  -3.002  1.00 41.86           C  
ATOM   2247 HG21 ILE A 145       1.066  -3.243  -2.579  1.00 41.86           H  
ATOM   2248 HG22 ILE A 145       2.495  -4.206  -2.216  1.00 41.86           H  
ATOM   2249 HG23 ILE A 145       2.625  -2.830  -3.327  1.00 41.86           H  
ATOM   2250  CD1 ILE A 145      -0.555  -3.416  -4.769  1.00 41.86           C  
ATOM   2251 HD11 ILE A 145      -0.375  -2.532  -4.156  1.00 41.86           H  
ATOM   2252 HD12 ILE A 145      -1.060  -4.194  -4.197  1.00 41.86           H  
ATOM   2253 HD13 ILE A 145      -1.175  -3.130  -5.619  1.00 41.86           H  
ATOM   2254  N   SER A 146       5.139  -5.170  -3.695  1.00 38.96           N  
ATOM   2255  H   SER A 146       5.347  -4.319  -4.198  1.00 38.96           H  
ATOM   2256  CA  SER A 146       6.161  -5.674  -2.775  1.00 38.96           C  
ATOM   2257  HA  SER A 146       5.756  -6.472  -2.153  1.00 38.96           H  
ATOM   2258  C   SER A 146       6.585  -4.529  -1.875  1.00 38.96           C  
ATOM   2259  CB  SER A 146       7.386  -6.218  -3.524  1.00 38.96           C  
ATOM   2260  HB2 SER A 146       7.951  -5.392  -3.956  1.00 38.96           H  
ATOM   2261  HB3 SER A 146       8.028  -6.753  -2.823  1.00 38.96           H  
ATOM   2262  O   SER A 146       7.189  -3.574  -2.349  1.00 38.96           O  
ATOM   2263  OG  SER A 146       7.005  -7.081  -4.576  1.00 38.96           O  
ATOM   2264  HG  SER A 146       6.301  -7.640  -4.237  1.00 38.96           H  
ATOM   2265  N   PHE A 147       6.281  -4.626  -0.586  1.00 43.42           N  
ATOM   2266  H   PHE A 147       5.763  -5.427  -0.255  1.00 43.42           H  
ATOM   2267  CA  PHE A 147       6.803  -3.699   0.405  1.00 43.42           C  
ATOM   2268  HA  PHE A 147       7.028  -2.740  -0.061  1.00 43.42           H  
ATOM   2269  C   PHE A 147       8.096  -4.278   0.971  1.00 43.42           C  
ATOM   2270  CB  PHE A 147       5.735  -3.468   1.472  1.00 43.42           C  
ATOM   2271  HB2 PHE A 147       6.167  -2.881   2.282  1.00 43.42           H  
ATOM   2272  HB3 PHE A 147       5.436  -4.431   1.886  1.00 43.42           H  
ATOM   2273  O   PHE A 147       8.073  -5.315   1.631  1.00 43.42           O  
ATOM   2274  CG  PHE A 147       4.522  -2.733   0.936  1.00 43.42           C  
ATOM   2275  CD1 PHE A 147       4.605  -1.356   0.701  1.00 43.42           C  
ATOM   2276  HD1 PHE A 147       5.569  -0.878   0.800  1.00 43.42           H  
ATOM   2277  CD2 PHE A 147       3.349  -3.409   0.566  1.00 43.42           C  
ATOM   2278  HD2 PHE A 147       3.307  -4.488   0.610  1.00 43.42           H  
ATOM   2279  CE1 PHE A 147       3.477  -0.623   0.283  1.00 43.42           C  
ATOM   2280  HE1 PHE A 147       3.536   0.438   0.087  1.00 43.42           H  
ATOM   2281  CE2 PHE A 147       2.236  -2.686   0.100  1.00 43.42           C  
ATOM   2282  HE2 PHE A 147       1.339  -3.206  -0.203  1.00 43.42           H  
ATOM   2283  CZ  PHE A 147       2.276  -1.288   0.018  1.00 43.42           C  
ATOM   2284  HZ  PHE A 147       1.417  -0.736  -0.335  1.00 43.42           H  
ATOM   2285  N   PHE A 148       9.228  -3.636   0.696  1.00 32.61           N  
ATOM   2286  H   PHE A 148       9.205  -2.801   0.127  1.00 32.61           H  
ATOM   2287  CA  PHE A 148      10.502  -4.037   1.285  1.00 32.61           C  
ATOM   2288  HA  PHE A 148      10.512  -5.124   1.370  1.00 32.61           H  
ATOM   2289  C   PHE A 148      10.636  -3.413   2.684  1.00 32.61           C  
ATOM   2290  CB  PHE A 148      11.662  -3.662   0.352  1.00 32.61           C  
ATOM   2291  HB2 PHE A 148      11.622  -2.596   0.131  1.00 32.61           H  
ATOM   2292  HB3 PHE A 148      12.601  -3.851   0.872  1.00 32.61           H  
ATOM   2293  O   PHE A 148      10.485  -2.196   2.813  1.00 32.61           O  
ATOM   2294  CG  PHE A 148      11.659  -4.455  -0.943  1.00 32.61           C  
ATOM   2295  CD1 PHE A 148      12.258  -5.729  -0.989  1.00 32.61           C  
ATOM   2296  HD1 PHE A 148      12.748  -6.126  -0.113  1.00 32.61           H  
ATOM   2297  CD2 PHE A 148      11.025  -3.944  -2.091  1.00 32.61           C  
ATOM   2298  HD2 PHE A 148      10.557  -2.971  -2.063  1.00 32.61           H  
ATOM   2299  CE1 PHE A 148      12.223  -6.485  -2.175  1.00 32.61           C  
ATOM   2300  HE1 PHE A 148      12.687  -7.460  -2.201  1.00 32.61           H  
ATOM   2301  CE2 PHE A 148      10.985  -4.701  -3.275  1.00 32.61           C  
ATOM   2302  HE2 PHE A 148      10.482  -4.299  -4.143  1.00 32.61           H  
ATOM   2303  CZ  PHE A 148      11.584  -5.973  -3.318  1.00 32.61           C  
ATOM   2304  HZ  PHE A 148      11.551  -6.560  -4.224  1.00 32.61           H  
ATOM   2305  N   PRO A 149      10.890  -4.200   3.747  1.00 30.28           N  
ATOM   2306  CA  PRO A 149      11.339  -3.642   5.015  1.00 30.28           C  
ATOM   2307  HA  PRO A 149      10.650  -2.865   5.347  1.00 30.28           H  
ATOM   2308  C   PRO A 149      12.735  -3.032   4.837  1.00 30.28           C  
ATOM   2309  CB  PRO A 149      11.314  -4.807   6.010  1.00 30.28           C  
ATOM   2310  HB2 PRO A 149      12.087  -4.715   6.774  1.00 30.28           H  
ATOM   2311  HB3 PRO A 149      10.329  -4.865   6.473  1.00 30.28           H  
ATOM   2312  O   PRO A 149      13.546  -3.537   4.063  1.00 30.28           O  
ATOM   2313  CG  PRO A 149      11.531  -6.037   5.130  1.00 30.28           C  
ATOM   2314  HG2 PRO A 149      11.067  -6.927   5.556  1.00 30.28           H  
ATOM   2315  HG3 PRO A 149      12.600  -6.197   4.990  1.00 30.28           H  
ATOM   2316  CD  PRO A 149      10.899  -5.655   3.792  1.00 30.28           C  
ATOM   2317  HD2 PRO A 149      11.493  -6.078   2.981  1.00 30.28           H  
ATOM   2318  HD3 PRO A 149       9.875  -6.026   3.744  1.00 30.28           H  
ATOM   2319  N   VAL A 150      13.018  -1.946   5.561  1.00 31.80           N  
ATOM   2320  H   VAL A 150      12.293  -1.560   6.148  1.00 31.80           H  
ATOM   2321  CA  VAL A 150      14.339  -1.303   5.586  1.00 31.80           C  
ATOM   2322  HA  VAL A 150      14.614  -1.017   4.571  1.00 31.80           H  
ATOM   2323  C   VAL A 150      15.367  -2.302   6.111  1.00 31.80           C  
ATOM   2324  CB  VAL A 150      14.328  -0.033   6.466  1.00 31.80           C  
ATOM   2325  HB  VAL A 150      14.095  -0.302   7.497  1.00 31.80           H  
ATOM   2326  O   VAL A 150      15.489  -2.500   7.319  1.00 31.80           O  
ATOM   2327  CG1 VAL A 150      15.675   0.703   6.446  1.00 31.80           C  
ATOM   2328 HG11 VAL A 150      15.930   0.984   5.424  1.00 31.80           H  
ATOM   2329 HG12 VAL A 150      16.464   0.064   6.843  1.00 31.80           H  
ATOM   2330 HG13 VAL A 150      15.621   1.602   7.061  1.00 31.80           H  
ATOM   2331  CG2 VAL A 150      13.256   0.945   5.991  1.00 31.80           C  
ATOM   2332 HG21 VAL A 150      13.329   1.874   6.555  1.00 31.80           H  
ATOM   2333 HG22 VAL A 150      13.406   1.150   4.931  1.00 31.80           H  
ATOM   2334 HG23 VAL A 150      12.259   0.526   6.131  1.00 31.80           H  
ATOM   2335  N   CYS A 151      16.119  -2.936   5.216  1.00 28.94           N  
ATOM   2336  H   CYS A 151      15.889  -2.857   4.236  1.00 28.94           H  
ATOM   2337  CA  CYS A 151      17.369  -3.571   5.599  1.00 28.94           C  
ATOM   2338  HA  CYS A 151      17.229  -4.110   6.536  1.00 28.94           H  
ATOM   2339  C   CYS A 151      18.395  -2.459   5.833  1.00 28.94           C  
ATOM   2340  CB  CYS A 151      17.808  -4.585   4.535  1.00 28.94           C  
ATOM   2341  HB2 CYS A 151      17.736  -4.136   3.544  1.00 28.94           H  
ATOM   2342  HB3 CYS A 151      18.845  -4.871   4.707  1.00 28.94           H  
ATOM   2343  O   CYS A 151      18.663  -1.654   4.941  1.00 28.94           O  
ATOM   2344  SG  CYS A 151      16.753  -6.064   4.635  1.00 28.94           S  
ATOM   2345  HG  CYS A 151      17.224  -6.532   5.794  1.00 28.94           H  
ATOM   2346  N   LYS A 152      18.949  -2.407   7.050  1.00 26.97           N  
ATOM   2347  H   LYS A 152      18.652  -3.097   7.725  1.00 26.97           H  
ATOM   2348  CA  LYS A 152      20.179  -1.667   7.339  1.00 26.97           C  
ATOM   2349  HA  LYS A 152      20.034  -0.598   7.186  1.00 26.97           H  
ATOM   2350  C   LYS A 152      21.243  -2.165   6.363  1.00 26.97           C  
ATOM   2351  CB  LYS A 152      20.646  -1.945   8.778  1.00 26.97           C  
ATOM   2352  HB2 LYS A 152      20.670  -3.022   8.944  1.00 26.97           H  
ATOM   2353  HB3 LYS A 152      21.668  -1.577   8.877  1.00 26.97           H  
ATOM   2354  O   LYS A 152      21.594  -3.340   6.402  1.00 26.97           O  
ATOM   2355  CG  LYS A 152      19.791  -1.279   9.865  1.00 26.97           C  
ATOM   2356  HG2 LYS A 152      19.825  -0.197   9.739  1.00 26.97           H  
ATOM   2357  HG3 LYS A 152      18.759  -1.621   9.791  1.00 26.97           H  
ATOM   2358  CD  LYS A 152      20.361  -1.660  11.239  1.00 26.97           C  
ATOM   2359  HD2 LYS A 152      21.416  -1.386  11.266  1.00 26.97           H  
ATOM   2360  HD3 LYS A 152      20.283  -2.739  11.367  1.00 26.97           H  
ATOM   2361  CE  LYS A 152      19.630  -0.950  12.382  1.00 26.97           C  
ATOM   2362  HE2 LYS A 152      19.711   0.126  12.226  1.00 26.97           H  
ATOM   2363  HE3 LYS A 152      18.576  -1.226  12.350  1.00 26.97           H  
ATOM   2364  NZ  LYS A 152      20.231  -1.327  13.686  1.00 26.97           N  
ATOM   2365  HZ1 LYS A 152      19.784  -0.847  14.455  1.00 26.97           H  
ATOM   2366  HZ2 LYS A 152      21.213  -1.089  13.687  1.00 26.97           H  
ATOM   2367  HZ3 LYS A 152      20.170  -2.325  13.829  1.00 26.97           H  
ATOM   2368  N   VAL A 153      21.710  -1.296   5.477  1.00 31.26           N  
ATOM   2369  H   VAL A 153      21.333  -0.359   5.463  1.00 31.26           H  
ATOM   2370  CA  VAL A 153      22.979  -1.526   4.793  1.00 31.26           C  
ATOM   2371  HA  VAL A 153      23.159  -2.595   4.683  1.00 31.26           H  
ATOM   2372  C   VAL A 153      24.032  -0.949   5.723  1.00 31.26           C  
ATOM   2373  CB  VAL A 153      23.014  -0.903   3.384  1.00 31.26           C  
ATOM   2374  HB  VAL A 153      22.958   0.183   3.458  1.00 31.26           H  
ATOM   2375  O   VAL A 153      24.102   0.269   5.889  1.00 31.26           O  
ATOM   2376  CG1 VAL A 153      24.307  -1.291   2.657  1.00 31.26           C  
ATOM   2377 HG11 VAL A 153      24.388  -2.375   2.573  1.00 31.26           H  
ATOM   2378 HG12 VAL A 153      24.324  -0.848   1.661  1.00 31.26           H  
ATOM   2379 HG13 VAL A 153      25.170  -0.919   3.208  1.00 31.26           H  
ATOM   2380  CG2 VAL A 153      21.830  -1.386   2.531  1.00 31.26           C  
ATOM   2381 HG21 VAL A 153      20.888  -1.055   2.968  1.00 31.26           H  
ATOM   2382 HG22 VAL A 153      21.835  -2.474   2.473  1.00 31.26           H  
ATOM   2383 HG23 VAL A 153      21.908  -0.972   1.526  1.00 31.26           H  
ATOM   2384  N   ASP A 154      24.783  -1.825   6.384  1.00 26.95           N  
ATOM   2385  H   ASP A 154      24.620  -2.814   6.261  1.00 26.95           H  
ATOM   2386  CA  ASP A 154      26.054  -1.448   6.988  1.00 26.95           C  
ATOM   2387  HA  ASP A 154      25.904  -0.616   7.677  1.00 26.95           H  
ATOM   2388  C   ASP A 154      26.966  -0.989   5.846  1.00 26.95           C  
ATOM   2389  CB  ASP A 154      26.660  -2.629   7.773  1.00 26.95           C  
ATOM   2390  HB2 ASP A 154      26.658  -3.520   7.146  1.00 26.95           H  
ATOM   2391  HB3 ASP A 154      27.695  -2.388   8.014  1.00 26.95           H  
ATOM   2392  O   ASP A 154      27.328  -1.768   4.966  1.00 26.95           O  
ATOM   2393  CG  ASP A 154      25.923  -2.913   9.090  1.00 26.95           C  
ATOM   2394  OD1 ASP A 154      25.573  -1.936   9.795  1.00 26.95           O  
ATOM   2395  OD2 ASP A 154      25.675  -4.104   9.383  1.00 26.95           O  
ATOM   2396  N   LEU A 155      27.277   0.306   5.812  1.00 29.66           N  
ATOM   2397  H   LEU A 155      26.906   0.907   6.534  1.00 29.66           H  
ATOM   2398  CA  LEU A 155      28.353   0.824   4.977  1.00 29.66           C  
ATOM   2399  HA  LEU A 155      28.428   0.244   4.057  1.00 29.66           H  
ATOM   2400  C   LEU A 155      29.656   0.611   5.747  1.00 29.66           C  
ATOM   2401  CB  LEU A 155      28.100   2.299   4.608  1.00 29.66           C  
ATOM   2402  HB2 LEU A 155      27.918   2.857   5.526  1.00 29.66           H  
ATOM   2403  HB3 LEU A 155      29.008   2.698   4.156  1.00 29.66           H  
ATOM   2404  O   LEU A 155      30.076   1.464   6.524  1.00 29.66           O  
ATOM   2405  CG  LEU A 155      26.929   2.531   3.636  1.00 29.66           C  
ATOM   2406  HG  LEU A 155      26.021   2.089   4.045  1.00 29.66           H  
ATOM   2407  CD1 LEU A 155      26.695   4.035   3.473  1.00 29.66           C  
ATOM   2408 HD11 LEU A 155      27.587   4.503   3.057  1.00 29.66           H  
ATOM   2409 HD12 LEU A 155      26.481   4.477   4.446  1.00 29.66           H  
ATOM   2410 HD13 LEU A 155      25.848   4.208   2.808  1.00 29.66           H  
ATOM   2411  CD2 LEU A 155      27.182   1.945   2.244  1.00 29.66           C  
ATOM   2412 HD21 LEU A 155      28.116   2.336   1.840  1.00 29.66           H  
ATOM   2413 HD22 LEU A 155      26.359   2.198   1.576  1.00 29.66           H  
ATOM   2414 HD23 LEU A 155      27.252   0.859   2.307  1.00 29.66           H  
ATOM   2415  N   THR A 156      30.258  -0.560   5.561  1.00 29.11           N  
ATOM   2416  H   THR A 156      29.771  -1.270   5.033  1.00 29.11           H  
ATOM   2417  CA  THR A 156      31.690  -0.770   5.783  1.00 29.11           C  
ATOM   2418  HA  THR A 156      32.103   0.046   6.376  1.00 29.11           H  
ATOM   2419  C   THR A 156      32.386  -0.749   4.430  1.00 29.11           C  
ATOM   2420  CB  THR A 156      31.994  -2.085   6.520  1.00 29.11           C  
ATOM   2421  HB  THR A 156      33.058  -2.303   6.424  1.00 29.11           H  
ATOM   2422  O   THR A 156      32.379  -1.760   3.733  1.00 29.11           O  
ATOM   2423  CG2 THR A 156      31.664  -1.999   8.008  1.00 29.11           C  
ATOM   2424 HG21 THR A 156      31.910  -2.946   8.487  1.00 29.11           H  
ATOM   2425 HG22 THR A 156      30.602  -1.791   8.138  1.00 29.11           H  
ATOM   2426 HG23 THR A 156      32.247  -1.201   8.468  1.00 29.11           H  
ATOM   2427  OG1 THR A 156      31.261  -3.154   5.966  1.00 29.11           O  
ATOM   2428  HG1 THR A 156      31.509  -3.164   5.039  1.00 29.11           H  
ATOM   2429  N   GLU A 157      32.890   0.424   4.055  1.00 37.39           N  
ATOM   2430  H   GLU A 157      32.482   1.251   4.468  1.00 37.39           H  
ATOM   2431  CA  GLU A 157      34.259   0.704   3.580  1.00 37.39           C  
ATOM   2432  HA  GLU A 157      34.975   0.369   4.330  1.00 37.39           H  
ATOM   2433  C   GLU A 157      34.466   2.224   3.514  1.00 37.39           C  
ATOM   2434  CB  GLU A 157      34.608   0.013   2.243  1.00 37.39           C  
ATOM   2435  HB2 GLU A 157      33.700  -0.206   1.682  1.00 37.39           H  
ATOM   2436  HB3 GLU A 157      35.230   0.681   1.648  1.00 37.39           H  
ATOM   2437  O   GLU A 157      33.549   2.932   3.032  1.00 37.39           O  
ATOM   2438  CG  GLU A 157      35.412  -1.283   2.496  1.00 37.39           C  
ATOM   2439  HG2 GLU A 157      34.818  -1.977   3.090  1.00 37.39           H  
ATOM   2440  HG3 GLU A 157      36.285  -1.024   3.095  1.00 37.39           H  
ATOM   2441  CD  GLU A 157      35.898  -2.008   1.224  1.00 37.39           C  
ATOM   2442  OE1 GLU A 157      36.799  -2.872   1.372  1.00 37.39           O  
ATOM   2443  OE2 GLU A 157      35.389  -1.731   0.111  1.00 37.39           O  
ATOM   2444  OXT GLU A 157      35.498   2.656   4.068  1.00 37.39           O  
TER    2445      GLU A 157                                                       
END   
