# Supplementary material for: Novel Adomaviruses Associated with Blotchy Bass Syndrome in Black Basses (Micropterus spp.)
Source: bioRxiv. 2025 Jun 5:2025.06.01.657292. Preprint. [Version 2] doi: 10.1101/2025.06.01.657292 (PMC12478380; doi:10.1101/2025.06.01.657292)
Supplement: Supplement 15 [file media-15.zip › Bass PDB/Mna1_Zifi.pdb]

ATOM      1  N   MET A   1     -11.149  -1.636  19.093  1.00 41.28           N  
ATOM      2  H   MET A   1     -11.054  -0.897  19.774  1.00 41.28           H  
ATOM      3  H2  MET A   1     -11.111  -1.224  18.172  1.00 41.28           H  
ATOM      4  H3  MET A   1     -12.039  -2.100  19.214  1.00 41.28           H  
ATOM      5  CA  MET A   1     -10.039  -2.603  19.224  1.00 41.28           C  
ATOM      6  HA  MET A   1     -10.052  -3.065  20.211  1.00 41.28           H  
ATOM      7  C   MET A   1      -8.742  -1.825  19.077  1.00 41.28           C  
ATOM      8  CB  MET A   1     -10.133  -3.706  18.155  1.00 41.28           C  
ATOM      9  HB2 MET A   1      -9.217  -4.297  18.174  1.00 41.28           H  
ATOM     10  HB3 MET A   1     -10.224  -3.250  17.170  1.00 41.28           H  
ATOM     11  O   MET A   1      -8.583  -1.159  18.062  1.00 41.28           O  
ATOM     12  CG  MET A   1     -11.318  -4.652  18.383  1.00 41.28           C  
ATOM     13  HG2 MET A   1     -11.153  -5.221  19.299  1.00 41.28           H  
ATOM     14  HG3 MET A   1     -12.231  -4.068  18.498  1.00 41.28           H  
ATOM     15  SD  MET A   1     -11.572  -5.806  17.014  1.00 41.28           S  
ATOM     16  CE  MET A   1     -13.097  -6.633  17.544  1.00 41.28           C  
ATOM     17  HE1 MET A   1     -13.377  -7.380  16.802  1.00 41.28           H  
ATOM     18  HE2 MET A   1     -12.935  -7.128  18.502  1.00 41.28           H  
ATOM     19  HE3 MET A   1     -13.902  -5.905  17.638  1.00 41.28           H  
ATOM     20  N   HIS A   2      -7.881  -1.815  20.096  1.00 47.19           N  
ATOM     21  H   HIS A   2      -8.024  -2.424  20.889  1.00 47.19           H  
ATOM     22  CA  HIS A   2      -6.528  -1.268  19.960  1.00 47.19           C  
ATOM     23  HA  HIS A   2      -6.546  -0.343  19.384  1.00 47.19           H  
ATOM     24  C   HIS A   2      -5.696  -2.297  19.188  1.00 47.19           C  
ATOM     25  CB  HIS A   2      -5.931  -0.969  21.348  1.00 47.19           C  
ATOM     26  HB2 HIS A   2      -4.849  -1.086  21.288  1.00 47.19           H  
ATOM     27  HB3 HIS A   2      -6.288  -1.694  22.079  1.00 47.19           H  
ATOM     28  O   HIS A   2      -5.604  -3.439  19.623  1.00 47.19           O  
ATOM     29  CG  HIS A   2      -6.207   0.432  21.842  1.00 47.19           C  
ATOM     30  CD2 HIS A   2      -7.415   0.969  22.200  1.00 47.19           C  
ATOM     31  HD2 HIS A   2      -8.365   0.456  22.200  1.00 47.19           H  
ATOM     32  ND1 HIS A   2      -5.266   1.423  22.001  1.00 47.19           N  
ATOM     33  HD1 HIS A   2      -4.270   1.322  21.866  1.00 47.19           H  
ATOM     34  CE1 HIS A   2      -5.891   2.530  22.436  1.00 47.19           C  
ATOM     35  HE1 HIS A   2      -5.407   3.469  22.665  1.00 47.19           H  
ATOM     36  NE2 HIS A   2      -7.207   2.304  22.559  1.00 47.19           N  
ATOM     37  N   MET A   3      -5.164  -1.928  18.023  1.00 55.06           N  
ATOM     38  H   MET A   3      -5.279  -0.975  17.707  1.00 55.06           H  
ATOM     39  CA  MET A   3      -4.159  -2.747  17.345  1.00 55.06           C  
ATOM     40  HA  MET A   3      -4.446  -3.798  17.379  1.00 55.06           H  
ATOM     41  C   MET A   3      -2.832  -2.590  18.072  1.00 55.06           C  
ATOM     42  CB  MET A   3      -3.976  -2.318  15.883  1.00 55.06           C  
ATOM     43  HB2 MET A   3      -2.979  -2.599  15.544  1.00 55.06           H  
ATOM     44  HB3 MET A   3      -4.069  -1.235  15.802  1.00 55.06           H  
ATOM     45  O   MET A   3      -2.349  -1.468  18.231  1.00 55.06           O  
ATOM     46  CG  MET A   3      -4.977  -2.997  14.959  1.00 55.06           C  
ATOM     47  HG2 MET A   3      -5.977  -2.874  15.375  1.00 55.06           H  
ATOM     48  HG3 MET A   3      -4.750  -4.061  14.898  1.00 55.06           H  
ATOM     49  SD  MET A   3      -4.956  -2.276  13.307  1.00 55.06           S  
ATOM     50  CE  MET A   3      -6.351  -3.175  12.574  1.00 55.06           C  
ATOM     51  HE1 MET A   3      -7.271  -2.905  13.093  1.00 55.06           H  
ATOM     52  HE2 MET A   3      -6.444  -2.900  11.524  1.00 55.06           H  
ATOM     53  HE3 MET A   3      -6.198  -4.251  12.661  1.00 55.06           H  
ATOM     54  N   ASP A   4      -2.230  -3.706  18.465  1.00 60.48           N  
ATOM     55  H   ASP A   4      -2.736  -4.580  18.477  1.00 60.48           H  
ATOM     56  CA  ASP A   4      -0.856  -3.723  18.945  1.00 60.48           C  
ATOM     57  HA  ASP A   4      -0.782  -3.043  19.794  1.00 60.48           H  
ATOM     58  C   ASP A   4       0.110  -3.236  17.857  1.00 60.48           C  
ATOM     59  CB  ASP A   4      -0.496  -5.126  19.440  1.00 60.48           C  
ATOM     60  HB2 ASP A   4      -0.701  -5.858  18.659  1.00 60.48           H  
ATOM     61  HB3 ASP A   4       0.568  -5.162  19.674  1.00 60.48           H  
ATOM     62  O   ASP A   4      -0.086  -3.458  16.656  1.00 60.48           O  
ATOM     63  CG  ASP A   4      -1.295  -5.447  20.700  1.00 60.48           C  
ATOM     64  OD1 ASP A   4      -0.924  -4.882  21.752  1.00 60.48           O  
ATOM     65  OD2 ASP A   4      -2.291  -6.190  20.568  1.00 60.48           O  
ATOM     66  N   ALA A   5       1.179  -2.559  18.283  1.00 57.60           N  
ATOM     67  H   ALA A   5       1.278  -2.410  19.277  1.00 57.60           H  
ATOM     68  CA  ALA A   5       2.152  -1.938  17.385  1.00 57.60           C  
ATOM     69  HA  ALA A   5       1.638  -1.188  16.783  1.00 57.60           H  
ATOM     70  C   ALA A   5       2.804  -2.944  16.415  1.00 57.60           C  
ATOM     71  CB  ALA A   5       3.205  -1.236  18.251  1.00 57.60           C  
ATOM     72  HB1 ALA A   5       2.727  -0.484  18.878  1.00 57.60           H  
ATOM     73  HB2 ALA A   5       3.718  -1.961  18.883  1.00 57.60           H  
ATOM     74  HB3 ALA A   5       3.936  -0.745  17.609  1.00 57.60           H  
ATOM     75  O   ALA A   5       3.142  -2.589  15.286  1.00 57.60           O  
ATOM     76  N   SER A   6       2.940  -4.207  16.827  1.00 61.27           N  
ATOM     77  H   SER A   6       2.575  -4.459  17.734  1.00 61.27           H  
ATOM     78  CA  SER A   6       3.448  -5.303  15.995  1.00 61.27           C  
ATOM     79  HA  SER A   6       4.398  -5.004  15.551  1.00 61.27           H  
ATOM     80  C   SER A   6       2.493  -5.653  14.851  1.00 61.27           C  
ATOM     81  CB  SER A   6       3.692  -6.536  16.872  1.00 61.27           C  
ATOM     82  HB2 SER A   6       3.930  -7.393  16.242  1.00 61.27           H  
ATOM     83  HB3 SER A   6       4.531  -6.342  17.541  1.00 61.27           H  
ATOM     84  O   SER A   6       2.922  -5.745  13.700  1.00 61.27           O  
ATOM     85  OG  SER A   6       2.537  -6.809  17.645  1.00 61.27           O  
ATOM     86  HG  SER A   6       2.630  -7.653  18.092  1.00 61.27           H  
ATOM     87  N   THR A   7       1.197  -5.778  15.138  1.00 64.19           N  
ATOM     88  H   THR A   7       0.919  -5.762  16.109  1.00 64.19           H  
ATOM     89  CA  THR A   7       0.148  -6.031  14.140  1.00 64.19           C  
ATOM     90  HA  THR A   7       0.397  -6.936  13.586  1.00 64.19           H  
ATOM     91  C   THR A   7       0.052  -4.871  13.153  1.00 64.19           C  
ATOM     92  CB  THR A   7      -1.210  -6.240  14.829  1.00 64.19           C  
ATOM     93  HB  THR A   7      -1.566  -5.294  15.237  1.00 64.19           H  
ATOM     94  O   THR A   7      -0.052  -5.085  11.945  1.00 64.19           O  
ATOM     95  CG2 THR A   7      -2.262  -6.814  13.882  1.00 64.19           C  
ATOM     96 HG21 THR A   7      -2.417  -6.142  13.038  1.00 64.19           H  
ATOM     97 HG22 THR A   7      -3.207  -6.932  14.413  1.00 64.19           H  
ATOM     98 HG23 THR A   7      -1.935  -7.785  13.511  1.00 64.19           H  
ATOM     99  OG1 THR A   7      -1.061  -7.162  15.883  1.00 64.19           O  
ATOM    100  HG1 THR A   7      -1.892  -7.237  16.358  1.00 64.19           H  
ATOM    101  N   PHE A   8       0.168  -3.635  13.648  1.00 62.14           N  
ATOM    102  H   PHE A   8       0.233  -3.528  14.650  1.00 62.14           H  
ATOM    103  CA  PHE A   8       0.230  -2.441  12.808  1.00 62.14           C  
ATOM    104  HA  PHE A   8      -0.665  -2.402  12.187  1.00 62.14           H  
ATOM    105  C   PHE A   8       1.440  -2.462  11.863  1.00 62.14           C  
ATOM    106  CB  PHE A   8       0.251  -1.201  13.705  1.00 62.14           C  
ATOM    107  HB2 PHE A   8       1.133  -1.226  14.345  1.00 62.14           H  
ATOM    108  HB3 PHE A   8      -0.623  -1.222  14.356  1.00 62.14           H  
ATOM    109  O   PHE A   8       1.287  -2.226  10.666  1.00 62.14           O  
ATOM    110  CG  PHE A   8       0.248   0.097  12.928  1.00 62.14           C  
ATOM    111  CD1 PHE A   8       1.458   0.732  12.587  1.00 62.14           C  
ATOM    112  HD1 PHE A   8       2.400   0.295  12.885  1.00 62.14           H  
ATOM    113  CD2 PHE A   8      -0.975   0.665  12.534  1.00 62.14           C  
ATOM    114  HD2 PHE A   8      -1.906   0.181  12.793  1.00 62.14           H  
ATOM    115  CE1 PHE A   8       1.443   1.934  11.858  1.00 62.14           C  
ATOM    116  HE1 PHE A   8       2.373   2.418  11.596  1.00 62.14           H  
ATOM    117  CE2 PHE A   8      -0.990   1.874  11.822  1.00 62.14           C  
ATOM    118  HE2 PHE A   8      -1.938   2.317  11.557  1.00 62.14           H  
ATOM    119  CZ  PHE A   8       0.216   2.510  11.481  1.00 62.14           C  
ATOM    120  HZ  PHE A   8       0.200   3.442  10.936  1.00 62.14           H  
ATOM    121  N   ALA A   9       2.632  -2.790  12.373  1.00 61.68           N  
ATOM    122  H   ALA A   9       2.708  -2.954  13.366  1.00 61.68           H  
ATOM    123  CA  ALA A   9       3.850  -2.868  11.568  1.00 61.68           C  
ATOM    124  HA  ALA A   9       3.987  -1.917  11.054  1.00 61.68           H  
ATOM    125  C   ALA A   9       3.772  -3.964  10.492  1.00 61.68           C  
ATOM    126  CB  ALA A   9       5.045  -3.083  12.504  1.00 61.68           C  
ATOM    127  HB1 ALA A   9       4.937  -4.025  13.042  1.00 61.68           H  
ATOM    128  HB2 ALA A   9       5.102  -2.267  13.225  1.00 61.68           H  
ATOM    129  HB3 ALA A   9       5.966  -3.108  11.923  1.00 61.68           H  
ATOM    130  O   ALA A   9       4.170  -3.735   9.350  1.00 61.68           O  
ATOM    131  N   GLN A  10       3.215  -5.134  10.819  1.00 63.47           N  
ATOM    132  H   GLN A  10       2.928  -5.287  11.775  1.00 63.47           H  
ATOM    133  CA  GLN A  10       3.028  -6.206   9.841  1.00 63.47           C  
ATOM    134  HA  GLN A  10       3.971  -6.378   9.321  1.00 63.47           H  
ATOM    135  C   GLN A  10       2.002  -5.838   8.769  1.00 63.47           C  
ATOM    136  CB  GLN A  10       2.612  -7.504  10.538  1.00 63.47           C  
ATOM    137  HB2 GLN A  10       2.250  -8.197   9.779  1.00 63.47           H  
ATOM    138  HB3 GLN A  10       1.802  -7.310  11.241  1.00 63.47           H  
ATOM    139  O   GLN A  10       2.268  -6.033   7.582  1.00 63.47           O  
ATOM    140  CG  GLN A  10       3.792  -8.165  11.260  1.00 63.47           C  
ATOM    141  HG2 GLN A  10       4.639  -8.228  10.577  1.00 63.47           H  
ATOM    142  HG3 GLN A  10       4.090  -7.565  12.121  1.00 63.47           H  
ATOM    143  CD  GLN A  10       3.454  -9.574  11.733  1.00 63.47           C  
ATOM    144  NE2 GLN A  10       4.440 -10.401  11.997  1.00 63.47           N  
ATOM    145 HE21 GLN A  10       4.160 -11.319  12.312  1.00 63.47           H  
ATOM    146 HE22 GLN A  10       5.405 -10.111  11.920  1.00 63.47           H  
ATOM    147  OE1 GLN A  10       2.310  -9.972  11.858  1.00 63.47           O  
ATOM    148  N   MET A  11       0.860  -5.264   9.158  1.00 61.26           N  
ATOM    149  H   MET A  11       0.675  -5.143  10.144  1.00 61.26           H  
ATOM    150  CA  MET A  11      -0.139  -4.816   8.188  1.00 61.26           C  
ATOM    151  HA  MET A  11      -0.381  -5.648   7.526  1.00 61.26           H  
ATOM    152  C   MET A  11       0.389  -3.702   7.301  1.00 61.26           C  
ATOM    153  CB  MET A  11      -1.420  -4.355   8.874  1.00 61.26           C  
ATOM    154  HB2 MET A  11      -1.188  -3.728   9.735  1.00 61.26           H  
ATOM    155  HB3 MET A  11      -2.009  -3.773   8.166  1.00 61.26           H  
ATOM    156  O   MET A  11       0.115  -3.712   6.110  1.00 61.26           O  
ATOM    157  CG  MET A  11      -2.249  -5.572   9.281  1.00 61.26           C  
ATOM    158  HG2 MET A  11      -2.286  -6.271   8.445  1.00 61.26           H  
ATOM    159  HG3 MET A  11      -1.776  -6.076  10.123  1.00 61.26           H  
ATOM    160  SD  MET A  11      -3.949  -5.157   9.702  1.00 61.26           S  
ATOM    161  CE  MET A  11      -3.620  -4.219  11.198  1.00 61.26           C  
ATOM    162  HE1 MET A  11      -2.562  -4.260  11.457  1.00 61.26           H  
ATOM    163  HE2 MET A  11      -4.186  -4.654  12.021  1.00 61.26           H  
ATOM    164  HE3 MET A  11      -3.901  -3.180  11.024  1.00 61.26           H  
ATOM    165  N   HIS A  12       1.189  -2.788   7.844  1.00 63.57           N  
ATOM    166  H   HIS A  12       1.335  -2.807   8.843  1.00 63.57           H  
ATOM    167  CA  HIS A  12       1.870  -1.757   7.074  1.00 63.57           C  
ATOM    168  HA  HIS A  12       1.124  -1.126   6.589  1.00 63.57           H  
ATOM    169  C   HIS A  12       2.755  -2.349   5.963  1.00 63.57           C  
ATOM    170  CB  HIS A  12       2.662  -0.901   8.064  1.00 63.57           C  
ATOM    171  HB2 HIS A  12       3.180  -1.549   8.771  1.00 63.57           H  
ATOM    172  HB3 HIS A  12       1.968  -0.284   8.635  1.00 63.57           H  
ATOM    173  O   HIS A  12       2.611  -1.959   4.804  1.00 63.57           O  
ATOM    174  CG  HIS A  12       3.691  -0.019   7.433  1.00 63.57           C  
ATOM    175  CD2 HIS A  12       3.598   0.631   6.235  1.00 63.57           C  
ATOM    176  HD2 HIS A  12       2.763   0.609   5.549  1.00 63.57           H  
ATOM    177  ND1 HIS A  12       4.925   0.262   7.965  1.00 63.57           N  
ATOM    178  HD1 HIS A  12       5.320  -0.136   8.805  1.00 63.57           H  
ATOM    179  CE1 HIS A  12       5.561   1.073   7.115  1.00 63.57           C  
ATOM    180  HE1 HIS A  12       6.567   1.442   7.254  1.00 63.57           H  
ATOM    181  NE2 HIS A  12       4.771   1.346   6.070  1.00 63.57           N  
ATOM    182  N   VAL A  13       3.617  -3.319   6.284  1.00 64.63           N  
ATOM    183  H   VAL A  13       3.699  -3.590   7.254  1.00 64.63           H  
ATOM    184  CA  VAL A  13       4.487  -3.975   5.289  1.00 64.63           C  
ATOM    185  HA  VAL A  13       5.052  -3.210   4.757  1.00 64.63           H  
ATOM    186  C   VAL A  13       3.661  -4.726   4.244  1.00 64.63           C  
ATOM    187  CB  VAL A  13       5.490  -4.918   5.981  1.00 64.63           C  
ATOM    188  HB  VAL A  13       4.949  -5.598   6.639  1.00 64.63           H  
ATOM    189  O   VAL A  13       3.918  -4.601   3.048  1.00 64.63           O  
ATOM    190  CG1 VAL A  13       6.296  -5.755   4.979  1.00 64.63           C  
ATOM    191 HG11 VAL A  13       5.643  -6.464   4.469  1.00 64.63           H  
ATOM    192 HG12 VAL A  13       6.772  -5.104   4.247  1.00 64.63           H  
ATOM    193 HG13 VAL A  13       7.069  -6.318   5.503  1.00 64.63           H  
ATOM    194  CG2 VAL A  13       6.491  -4.116   6.821  1.00 64.63           C  
ATOM    195 HG21 VAL A  13       5.974  -3.493   7.550  1.00 64.63           H  
ATOM    196 HG22 VAL A  13       7.153  -4.796   7.356  1.00 64.63           H  
ATOM    197 HG23 VAL A  13       7.090  -3.475   6.174  1.00 64.63           H  
ATOM    198  N   GLN A  14       2.635  -5.465   4.676  1.00 66.54           N  
ATOM    199  H   GLN A  14       2.468  -5.520   5.671  1.00 66.54           H  
ATOM    200  CA  GLN A  14       1.697  -6.147   3.777  1.00 66.54           C  
ATOM    201  HA  GLN A  14       2.235  -6.865   3.158  1.00 66.54           H  
ATOM    202  C   GLN A  14       1.009  -5.154   2.833  1.00 66.54           C  
ATOM    203  CB  GLN A  14       0.647  -6.892   4.615  1.00 66.54           C  
ATOM    204  HB2 GLN A  14       0.254  -6.213   5.371  1.00 66.54           H  
ATOM    205  HB3 GLN A  14      -0.191  -7.183   3.981  1.00 66.54           H  
ATOM    206  O   GLN A  14       0.892  -5.418   1.639  1.00 66.54           O  
ATOM    207  CG  GLN A  14       1.208  -8.137   5.325  1.00 66.54           C  
ATOM    208  HG2 GLN A  14       2.182  -7.913   5.759  1.00 66.54           H  
ATOM    209  HG3 GLN A  14       0.535  -8.399   6.142  1.00 66.54           H  
ATOM    210  CD  GLN A  14       1.332  -9.361   4.423  1.00 66.54           C  
ATOM    211  NE2 GLN A  14       2.142 -10.330   4.785  1.00 66.54           N  
ATOM    212 HE21 GLN A  14       2.615 -10.299   5.677  1.00 66.54           H  
ATOM    213 HE22 GLN A  14       2.115 -11.151   4.197  1.00 66.54           H  
ATOM    214  OE1 GLN A  14       0.706  -9.490   3.388  1.00 66.54           O  
ATOM    215  N   LEU A  15       0.620  -3.984   3.344  1.00 65.26           N  
ATOM    216  H   LEU A  15       0.718  -3.836   4.338  1.00 65.26           H  
ATOM    217  CA  LEU A  15      -0.031  -2.949   2.556  1.00 65.26           C  
ATOM    218  HA  LEU A  15      -0.871  -3.418   2.043  1.00 65.26           H  
ATOM    219  C   LEU A  15       0.883  -2.356   1.494  1.00 65.26           C  
ATOM    220  CB  LEU A  15      -0.511  -1.805   3.462  1.00 65.26           C  
ATOM    221  HB2 LEU A  15      -0.431  -2.051   4.521  1.00 65.26           H  
ATOM    222  HB3 LEU A  15       0.136  -0.940   3.323  1.00 65.26           H  
ATOM    223  O   LEU A  15       0.471  -2.189   0.352  1.00 65.26           O  
ATOM    224  CG  LEU A  15      -1.962  -1.468   3.120  1.00 65.26           C  
ATOM    225  HG  LEU A  15      -2.197  -1.796   2.107  1.00 65.26           H  
ATOM    226  CD1 LEU A  15      -2.859  -2.217   4.112  1.00 65.26           C  
ATOM    227 HD11 LEU A  15      -2.972  -1.655   5.039  1.00 65.26           H  
ATOM    228 HD12 LEU A  15      -2.429  -3.192   4.344  1.00 65.26           H  
ATOM    229 HD13 LEU A  15      -3.827  -2.422   3.655  1.00 65.26           H  
ATOM    230  CD2 LEU A  15      -2.144   0.045   3.142  1.00 65.26           C  
ATOM    231 HD21 LEU A  15      -1.284   0.531   2.681  1.00 65.26           H  
ATOM    232 HD22 LEU A  15      -2.290   0.397   4.163  1.00 65.26           H  
ATOM    233 HD23 LEU A  15      -2.993   0.315   2.515  1.00 65.26           H  
ATOM    234  N   ILE A  16       2.124  -2.036   1.864  1.00 64.17           N  
ATOM    235  H   ILE A  16       2.394  -2.173   2.828  1.00 64.17           H  
ATOM    236  CA  ILE A  16       3.103  -1.515   0.910  1.00 64.17           C  
ATOM    237  HA  ILE A  16       2.671  -0.646   0.414  1.00 64.17           H  
ATOM    238  C   ILE A  16       3.355  -2.551  -0.177  1.00 64.17           C  
ATOM    239  CB  ILE A  16       4.405  -1.098   1.619  1.00 64.17           C  
ATOM    240  HB  ILE A  16       4.709  -1.912   2.277  1.00 64.17           H  
ATOM    241  O   ILE A  16       3.289  -2.222  -1.360  1.00 64.17           O  
ATOM    242  CG1 ILE A  16       4.139   0.152   2.478  1.00 64.17           C  
ATOM    243 HG12 ILE A  16       3.344  -0.047   3.197  1.00 64.17           H  
ATOM    244 HG13 ILE A  16       3.811   0.969   1.835  1.00 64.17           H  
ATOM    245  CG2 ILE A  16       5.571  -0.826   0.640  1.00 64.17           C  
ATOM    246 HG21 ILE A  16       6.458  -1.337   1.014  1.00 64.17           H  
ATOM    247 HG22 ILE A  16       5.791   0.238   0.551  1.00 64.17           H  
ATOM    248 HG23 ILE A  16       5.384  -1.180  -0.374  1.00 64.17           H  
ATOM    249  CD1 ILE A  16       5.373   0.624   3.245  1.00 64.17           C  
ATOM    250 HD11 ILE A  16       5.625  -0.095   4.024  1.00 64.17           H  
ATOM    251 HD12 ILE A  16       5.146   1.605   3.660  1.00 64.17           H  
ATOM    252 HD13 ILE A  16       6.237   0.765   2.595  1.00 64.17           H  
ATOM    253  N   ARG A  17       3.580  -3.810   0.210  1.00 62.70           N  
ATOM    254  H   ARG A  17       3.616  -4.010   1.199  1.00 62.70           H  
ATOM    255  CA  ARG A  17       3.755  -4.905  -0.748  1.00 62.70           C  
ATOM    256  HA  ARG A  17       4.618  -4.699  -1.381  1.00 62.70           H  
ATOM    257  C   ARG A  17       2.565  -5.012  -1.682  1.00 62.70           C  
ATOM    258  CB  ARG A  17       3.966  -6.225  -0.009  1.00 62.70           C  
ATOM    259  HB2 ARG A  17       3.877  -7.051  -0.715  1.00 62.70           H  
ATOM    260  HB3 ARG A  17       3.206  -6.343   0.763  1.00 62.70           H  
ATOM    261  O   ARG A  17       2.768  -5.118  -2.884  1.00 62.70           O  
ATOM    262  CG  ARG A  17       5.360  -6.268   0.614  1.00 62.70           C  
ATOM    263  HG2 ARG A  17       6.112  -6.257  -0.174  1.00 62.70           H  
ATOM    264  HG3 ARG A  17       5.521  -5.404   1.259  1.00 62.70           H  
ATOM    265  CD  ARG A  17       5.500  -7.546   1.432  1.00 62.70           C  
ATOM    266  HD2 ARG A  17       5.413  -8.398   0.758  1.00 62.70           H  
ATOM    267  HD3 ARG A  17       4.705  -7.585   2.176  1.00 62.70           H  
ATOM    268  NE  ARG A  17       6.801  -7.563   2.108  1.00 62.70           N  
ATOM    269  HE  ARG A  17       7.300  -6.687   2.157  1.00 62.70           H  
ATOM    270  NH1 ARG A  17       6.890  -9.811   2.554  1.00 62.70           N  
ATOM    271 HH11 ARG A  17       7.438 -10.617   2.819  1.00 62.70           H  
ATOM    272 HH12 ARG A  17       6.014  -9.919   2.064  1.00 62.70           H  
ATOM    273  NH2 ARG A  17       8.600  -8.465   3.118  1.00 62.70           N  
ATOM    274 HH21 ARG A  17       9.159  -9.263   3.381  1.00 62.70           H  
ATOM    275 HH22 ARG A  17       8.985  -7.533   3.176  1.00 62.70           H  
ATOM    276  CZ  ARG A  17       7.422  -8.618   2.586  1.00 62.70           C  
ATOM    277  N   TYR A  18       1.350  -4.920  -1.151  1.00 64.61           N  
ATOM    278  H   TYR A  18       1.265  -4.868  -0.145  1.00 64.61           H  
ATOM    279  CA  TYR A  18       0.133  -4.938  -1.947  1.00 64.61           C  
ATOM    280  HA  TYR A  18       0.092  -5.881  -2.494  1.00 64.61           H  
ATOM    281  C   TYR A  18       0.104  -3.805  -2.981  1.00 64.61           C  
ATOM    282  CB  TYR A  18      -1.080  -4.868  -1.015  1.00 64.61           C  
ATOM    283  HB2 TYR A  18      -1.132  -3.897  -0.523  1.00 64.61           H  
ATOM    284  HB3 TYR A  18      -0.993  -5.635  -0.245  1.00 64.61           H  
ATOM    285  O   TYR A  18      -0.159  -4.047  -4.156  1.00 64.61           O  
ATOM    286  CG  TYR A  18      -2.348  -5.094  -1.786  1.00 64.61           C  
ATOM    287  CD1 TYR A  18      -2.955  -4.026  -2.468  1.00 64.61           C  
ATOM    288  HD1 TYR A  18      -2.564  -3.023  -2.382  1.00 64.61           H  
ATOM    289  CD2 TYR A  18      -2.823  -6.408  -1.936  1.00 64.61           C  
ATOM    290  HD2 TYR A  18      -2.335  -7.225  -1.426  1.00 64.61           H  
ATOM    291  CE1 TYR A  18      -4.029  -4.284  -3.334  1.00 64.61           C  
ATOM    292  HE1 TYR A  18      -4.457  -3.496  -3.936  1.00 64.61           H  
ATOM    293  CE2 TYR A  18      -3.909  -6.664  -2.781  1.00 64.61           C  
ATOM    294  HE2 TYR A  18      -4.260  -7.675  -2.926  1.00 64.61           H  
ATOM    295  OH  TYR A  18      -5.456  -5.887  -4.382  1.00 64.61           O  
ATOM    296  HH  TYR A  18      -5.676  -6.821  -4.406  1.00 64.61           H  
ATOM    297  CZ  TYR A  18      -4.495  -5.603  -3.488  1.00 64.61           C  
ATOM    298  N   ILE A  19       0.430  -2.579  -2.569  1.00 62.08           N  
ATOM    299  H   ILE A  19       0.645  -2.448  -1.591  1.00 62.08           H  
ATOM    300  CA  ILE A  19       0.479  -1.410  -3.458  1.00 62.08           C  
ATOM    301  HA  ILE A  19      -0.497  -1.285  -3.927  1.00 62.08           H  
ATOM    302  C   ILE A  19       1.493  -1.619  -4.584  1.00 62.08           C  
ATOM    303  CB  ILE A  19       0.801  -0.141  -2.643  1.00 62.08           C  
ATOM    304  HB  ILE A  19       1.709  -0.307  -2.062  1.00 62.08           H  
ATOM    305  O   ILE A  19       1.170  -1.360  -5.745  1.00 62.08           O  
ATOM    306  CG1 ILE A  19      -0.369   0.153  -1.694  1.00 62.08           C  
ATOM    307 HG12 ILE A  19      -1.161   0.578  -2.311  1.00 62.08           H  
ATOM    308 HG13 ILE A  19      -0.763  -0.764  -1.258  1.00 62.08           H  
ATOM    309  CG2 ILE A  19       1.010   1.079  -3.560  1.00 62.08           C  
ATOM    310 HG21 ILE A  19       0.163   1.175  -4.240  1.00 62.08           H  
ATOM    311 HG22 ILE A  19       1.925   0.965  -4.142  1.00 62.08           H  
ATOM    312 HG23 ILE A  19       1.098   1.994  -2.975  1.00 62.08           H  
ATOM    313  CD1 ILE A  19      -0.015   1.097  -0.540  1.00 62.08           C  
ATOM    314 HD11 ILE A  19      -0.805   1.048   0.209  1.00 62.08           H  
ATOM    315 HD12 ILE A  19       0.111   2.121  -0.891  1.00 62.08           H  
ATOM    316 HD13 ILE A  19       0.896   0.752  -0.050  1.00 62.08           H  
ATOM    317  N   CYS A  20       2.685  -2.123  -4.252  1.00 58.88           N  
ATOM    318  H   CYS A  20       2.889  -2.284  -3.276  1.00 58.88           H  
ATOM    319  CA  CYS A  20       3.744  -2.360  -5.231  1.00 58.88           C  
ATOM    320  HA  CYS A  20       3.821  -1.473  -5.860  1.00 58.88           H  
ATOM    321  C   CYS A  20       3.415  -3.535  -6.177  1.00 58.88           C  
ATOM    322  CB  CYS A  20       5.100  -2.516  -4.509  1.00 58.88           C  
ATOM    323  HB2 CYS A  20       5.089  -3.421  -3.902  1.00 58.88           H  
ATOM    324  HB3 CYS A  20       5.873  -2.622  -5.270  1.00 58.88           H  
ATOM    325  O   CYS A  20       3.706  -3.448  -7.368  1.00 58.88           O  
ATOM    326  SG  CYS A  20       5.537  -1.094  -3.451  1.00 58.88           S  
ATOM    327  N   LEU A  21       2.766  -4.602  -5.686  1.00 60.11           N  
ATOM    328  H   LEU A  21       2.565  -4.618  -4.697  1.00 60.11           H  
ATOM    329  CA  LEU A  21       2.391  -5.784  -6.482  1.00 60.11           C  
ATOM    330  HA  LEU A  21       3.205  -6.014  -7.169  1.00 60.11           H  
ATOM    331  C   LEU A  21       1.159  -5.561  -7.366  1.00 60.11           C  
ATOM    332  CB  LEU A  21       2.156  -6.999  -5.555  1.00 60.11           C  
ATOM    333  HB2 LEU A  21       1.307  -7.570  -5.932  1.00 60.11           H  
ATOM    334  HB3 LEU A  21       1.853  -6.658  -4.564  1.00 60.11           H  
ATOM    335  O   LEU A  21       1.193  -5.885  -8.550  1.00 60.11           O  
ATOM    336  CG  LEU A  21       3.371  -7.944  -5.461  1.00 60.11           C  
ATOM    337  HG  LEU A  21       4.257  -7.459  -5.872  1.00 60.11           H  
ATOM    338  CD1 LEU A  21       3.684  -8.329  -4.015  1.00 60.11           C  
ATOM    339 HD11 LEU A  21       4.534  -9.010  -3.991  1.00 60.11           H  
ATOM    340 HD12 LEU A  21       2.816  -8.811  -3.563  1.00 60.11           H  
ATOM    341 HD13 LEU A  21       3.935  -7.431  -3.451  1.00 60.11           H  
ATOM    342  CD2 LEU A  21       3.101  -9.230  -6.247  1.00 60.11           C  
ATOM    343 HD21 LEU A  21       3.978  -9.876  -6.213  1.00 60.11           H  
ATOM    344 HD22 LEU A  21       2.890  -8.981  -7.287  1.00 60.11           H  
ATOM    345 HD23 LEU A  21       2.245  -9.759  -5.827  1.00 60.11           H  
ATOM    346  N   PHE A  22       0.066  -5.050  -6.797  1.00 56.62           N  
ATOM    347  H   PHE A  22       0.112  -4.792  -5.822  1.00 56.62           H  
ATOM    348  CA  PHE A  22      -1.250  -5.054  -7.444  1.00 56.62           C  
ATOM    349  HA  PHE A  22      -1.243  -5.748  -8.284  1.00 56.62           H  
ATOM    350  C   PHE A  22      -1.655  -3.704  -8.022  1.00 56.62           C  
ATOM    351  CB  PHE A  22      -2.311  -5.544  -6.449  1.00 56.62           C  
ATOM    352  HB2 PHE A  22      -3.294  -5.229  -6.799  1.00 56.62           H  
ATOM    353  HB3 PHE A  22      -2.157  -5.079  -5.476  1.00 56.62           H  
ATOM    354  O   PHE A  22      -2.311  -3.657  -9.057  1.00 56.62           O  
ATOM    355  CG  PHE A  22      -2.340  -7.049  -6.306  1.00 56.62           C  
ATOM    356  CD1 PHE A  22      -3.071  -7.815  -7.232  1.00 56.62           C  
ATOM    357  HD1 PHE A  22      -3.612  -7.327  -8.030  1.00 56.62           H  
ATOM    358  CD2 PHE A  22      -1.631  -7.686  -5.272  1.00 56.62           C  
ATOM    359  HD2 PHE A  22      -1.072  -7.095  -4.560  1.00 56.62           H  
ATOM    360  CE1 PHE A  22      -3.097  -9.215  -7.125  1.00 56.62           C  
ATOM    361  HE1 PHE A  22      -3.659  -9.800  -7.838  1.00 56.62           H  
ATOM    362  CE2 PHE A  22      -1.654  -9.088  -5.166  1.00 56.62           C  
ATOM    363  HE2 PHE A  22      -1.109  -9.580  -4.374  1.00 56.62           H  
ATOM    364  CZ  PHE A  22      -2.387  -9.852  -6.093  1.00 56.62           C  
ATOM    365  HZ  PHE A  22      -2.405 -10.929  -6.013  1.00 56.62           H  
ATOM    366  N   GLY A  23      -1.286  -2.599  -7.373  1.00 53.62           N  
ATOM    367  H   GLY A  23      -0.719  -2.681  -6.541  1.00 53.62           H  
ATOM    368  CA  GLY A  23      -1.772  -1.284  -7.788  1.00 53.62           C  
ATOM    369  HA2 GLY A  23      -2.841  -1.334  -7.995  1.00 53.62           H  
ATOM    370  HA3 GLY A  23      -1.610  -0.580  -6.972  1.00 53.62           H  
ATOM    371  C   GLY A  23      -1.069  -0.741  -9.031  1.00 53.62           C  
ATOM    372  O   GLY A  23      -1.684  -0.038  -9.830  1.00 53.62           O  
ATOM    373  N   PHE A  24       0.232  -1.021  -9.177  1.00 54.02           N  
ATOM    374  H   PHE A  24       0.660  -1.593  -8.463  1.00 54.02           H  
ATOM    375  CA  PHE A  24       1.089  -0.101  -9.931  1.00 54.02           C  
ATOM    376  HA  PHE A  24       0.484   0.414 -10.676  1.00 54.02           H  
ATOM    377  C   PHE A  24       2.220  -0.710 -10.740  1.00 54.02           C  
ATOM    378  CB  PHE A  24       1.612   0.946  -8.946  1.00 54.02           C  
ATOM    379  HB2 PHE A  24       2.439   1.513  -9.374  1.00 54.02           H  
ATOM    380  HB3 PHE A  24       2.015   0.443  -8.067  1.00 54.02           H  
ATOM    381  O   PHE A  24       2.908   0.047 -11.420  1.00 54.02           O  
ATOM    382  CG  PHE A  24       0.506   1.894  -8.543  1.00 54.02           C  
ATOM    383  CD1 PHE A  24      -0.080   2.757  -9.486  1.00 54.02           C  
ATOM    384  HD1 PHE A  24       0.252   2.749 -10.514  1.00 54.02           H  
ATOM    385  CD2 PHE A  24      -0.073   1.768  -7.276  1.00 54.02           C  
ATOM    386  HD2 PHE A  24       0.318   1.048  -6.572  1.00 54.02           H  
ATOM    387  CE1 PHE A  24      -1.145   3.594  -9.136  1.00 54.02           C  
ATOM    388  HE1 PHE A  24      -1.572   4.272  -9.861  1.00 54.02           H  
ATOM    389  CE2 PHE A  24      -1.215   2.517  -6.964  1.00 54.02           C  
ATOM    390  HE2 PHE A  24      -1.703   2.353  -6.014  1.00 54.02           H  
ATOM    391  CZ  PHE A  24      -1.708   3.476  -7.864  1.00 54.02           C  
ATOM    392  HZ  PHE A  24      -2.561   4.091  -7.617  1.00 54.02           H  
ATOM    393  N   GLY A  25       2.380  -2.035 -10.767  1.00 49.64           N  
ATOM    394  H   GLY A  25       1.811  -2.619 -10.171  1.00 49.64           H  
ATOM    395  CA  GLY A  25       3.400  -2.660 -11.612  1.00 49.64           C  
ATOM    396  HA2 GLY A  25       3.272  -3.742 -11.568  1.00 49.64           H  
ATOM    397  HA3 GLY A  25       4.386  -2.402 -11.226  1.00 49.64           H  
ATOM    398  C   GLY A  25       3.322  -2.218 -13.082  1.00 49.64           C  
ATOM    399  O   GLY A  25       4.344  -1.993 -13.721  1.00 49.64           O  
ATOM    400  N   TYR A  26       2.107  -1.967 -13.581  1.00 45.56           N  
ATOM    401  H   TYR A  26       1.305  -2.168 -13.001  1.00 45.56           H  
ATOM    402  CA  TYR A  26       1.877  -1.509 -14.954  1.00 45.56           C  
ATOM    403  HA  TYR A  26       2.564  -2.050 -15.604  1.00 45.56           H  
ATOM    404  C   TYR A  26       2.142  -0.010 -15.183  1.00 45.56           C  
ATOM    405  CB  TYR A  26       0.442  -1.880 -15.359  1.00 45.56           C  
ATOM    406  HB2 TYR A  26       0.012  -2.571 -14.635  1.00 45.56           H  
ATOM    407  HB3 TYR A  26      -0.189  -0.991 -15.359  1.00 45.56           H  
ATOM    408  O   TYR A  26       2.605   0.378 -16.252  1.00 45.56           O  
ATOM    409  CG  TYR A  26       0.382  -2.540 -16.716  1.00 45.56           C  
ATOM    410  CD1 TYR A  26       0.250  -1.760 -17.880  1.00 45.56           C  
ATOM    411  HD1 TYR A  26       0.188  -0.684 -17.804  1.00 45.56           H  
ATOM    412  CD2 TYR A  26       0.501  -3.940 -16.811  1.00 45.56           C  
ATOM    413  HD2 TYR A  26       0.617  -4.538 -15.919  1.00 45.56           H  
ATOM    414  CE1 TYR A  26       0.218  -2.382 -19.143  1.00 45.56           C  
ATOM    415  HE1 TYR A  26       0.119  -1.783 -20.037  1.00 45.56           H  
ATOM    416  CE2 TYR A  26       0.472  -4.564 -18.071  1.00 45.56           C  
ATOM    417  HE2 TYR A  26       0.560  -5.637 -18.159  1.00 45.56           H  
ATOM    418  OH  TYR A  26       0.299  -4.396 -20.451  1.00 45.56           O  
ATOM    419  HH  TYR A  26       0.196  -3.764 -21.166  1.00 45.56           H  
ATOM    420  CZ  TYR A  26       0.328  -3.787 -19.238  1.00 45.56           C  
ATOM    421  N   PHE A  27       1.845   0.845 -14.199  1.00 47.15           N  
ATOM    422  H   PHE A  27       1.533   0.463 -13.318  1.00 47.15           H  
ATOM    423  CA  PHE A  27       1.941   2.308 -14.338  1.00 47.15           C  
ATOM    424  HA  PHE A  27       1.871   2.577 -15.392  1.00 47.15           H  
ATOM    425  C   PHE A  27       3.274   2.879 -13.840  1.00 47.15           C  
ATOM    426  CB  PHE A  27       0.762   2.961 -13.609  1.00 47.15           C  
ATOM    427  HB2 PHE A  27       0.710   2.556 -12.598  1.00 47.15           H  
ATOM    428  HB3 PHE A  27       0.947   4.032 -13.528  1.00 47.15           H  
ATOM    429  O   PHE A  27       3.697   3.941 -14.287  1.00 47.15           O  
ATOM    430  CG  PHE A  27      -0.575   2.771 -14.295  1.00 47.15           C  
ATOM    431  CD1 PHE A  27      -0.893   3.552 -15.422  1.00 47.15           C  
ATOM    432  HD1 PHE A  27      -0.185   4.280 -15.790  1.00 47.15           H  
ATOM    433  CD2 PHE A  27      -1.499   1.822 -13.818  1.00 47.15           C  
ATOM    434  HD2 PHE A  27      -1.272   1.225 -12.947  1.00 47.15           H  
ATOM    435  CE1 PHE A  27      -2.126   3.383 -16.074  1.00 47.15           C  
ATOM    436  HE1 PHE A  27      -2.365   3.980 -16.942  1.00 47.15           H  
ATOM    437  CE2 PHE A  27      -2.732   1.651 -14.473  1.00 47.15           C  
ATOM    438  HE2 PHE A  27      -3.439   0.921 -14.107  1.00 47.15           H  
ATOM    439  CZ  PHE A  27      -3.045   2.430 -15.601  1.00 47.15           C  
ATOM    440  HZ  PHE A  27      -3.992   2.296 -16.103  1.00 47.15           H  
ATOM    441  N   TYR A  28       3.948   2.175 -12.931  1.00 50.00           N  
ATOM    442  H   TYR A  28       3.547   1.304 -12.612  1.00 50.00           H  
ATOM    443  CA  TYR A  28       5.201   2.594 -12.313  1.00 50.00           C  
ATOM    444  HA  TYR A  28       5.623   3.427 -12.876  1.00 50.00           H  
ATOM    445  C   TYR A  28       6.182   1.419 -12.352  1.00 50.00           C  
ATOM    446  CB  TYR A  28       4.951   3.131 -10.898  1.00 50.00           C  
ATOM    447  HB2 TYR A  28       5.901   3.444 -10.466  1.00 50.00           H  
ATOM    448  HB3 TYR A  28       4.552   2.331 -10.274  1.00 50.00           H  
ATOM    449  O   TYR A  28       6.372   0.726 -11.350  1.00 50.00           O  
ATOM    450  CG  TYR A  28       3.992   4.303 -10.868  1.00 50.00           C  
ATOM    451  CD1 TYR A  28       4.444   5.630 -11.004  1.00 50.00           C  
ATOM    452  HD1 TYR A  28       5.499   5.834 -11.110  1.00 50.00           H  
ATOM    453  CD2 TYR A  28       2.618   4.050 -10.771  1.00 50.00           C  
ATOM    454  HD2 TYR A  28       2.286   3.022 -10.766  1.00 50.00           H  
ATOM    455  CE1 TYR A  28       3.518   6.694 -11.000  1.00 50.00           C  
ATOM    456  HE1 TYR A  28       3.867   7.711 -11.102  1.00 50.00           H  
ATOM    457  CE2 TYR A  28       1.691   5.105 -10.762  1.00 50.00           C  
ATOM    458  HE2 TYR A  28       0.625   4.935 -10.713  1.00 50.00           H  
ATOM    459  OH  TYR A  28       1.221   7.429 -10.849  1.00 50.00           O  
ATOM    460  HH  TYR A  28       1.626   8.299 -10.846  1.00 50.00           H  
ATOM    461  CZ  TYR A  28       2.138   6.429 -10.865  1.00 50.00           C  
ATOM    462  N   PRO A  29       6.850   1.187 -13.497  1.00 51.26           N  
ATOM    463  CA  PRO A  29       7.742   0.040 -13.683  1.00 51.26           C  
ATOM    464  HA  PRO A  29       7.171  -0.880 -13.560  1.00 51.26           H  
ATOM    465  C   PRO A  29       8.907   0.010 -12.679  1.00 51.26           C  
ATOM    466  CB  PRO A  29       8.220   0.131 -15.138  1.00 51.26           C  
ATOM    467  HB2 PRO A  29       9.267  -0.150 -15.248  1.00 51.26           H  
ATOM    468  HB3 PRO A  29       7.597  -0.517 -15.755  1.00 51.26           H  
ATOM    469  O   PRO A  29       9.432  -1.056 -12.372  1.00 51.26           O  
ATOM    470  CG  PRO A  29       7.980   1.586 -15.538  1.00 51.26           C  
ATOM    471  HG2 PRO A  29       8.831   2.195 -15.231  1.00 51.26           H  
ATOM    472  HG3 PRO A  29       7.799   1.690 -16.608  1.00 51.26           H  
ATOM    473  CD  PRO A  29       6.756   1.971 -14.719  1.00 51.26           C  
ATOM    474  HD2 PRO A  29       5.849   1.696 -15.257  1.00 51.26           H  
ATOM    475  HD3 PRO A  29       6.770   3.045 -14.533  1.00 51.26           H  
ATOM    476  N   LYS A  30       9.280   1.157 -12.088  1.00 47.23           N  
ATOM    477  H   LYS A  30       8.806   2.004 -12.369  1.00 47.23           H  
ATOM    478  CA  LYS A  30      10.260   1.217 -10.987  1.00 47.23           C  
ATOM    479  HA  LYS A  30      11.141   0.638 -11.265  1.00 47.23           H  
ATOM    480  C   LYS A  30       9.760   0.578  -9.689  1.00 47.23           C  
ATOM    481  CB  LYS A  30      10.686   2.666 -10.720  1.00 47.23           C  
ATOM    482  HB2 LYS A  30      11.283   2.682  -9.808  1.00 47.23           H  
ATOM    483  HB3 LYS A  30       9.809   3.295 -10.563  1.00 47.23           H  
ATOM    484  O   LYS A  30      10.559   0.004  -8.959  1.00 47.23           O  
ATOM    485  CG  LYS A  30      11.534   3.219 -11.871  1.00 47.23           C  
ATOM    486  HG2 LYS A  30      12.313   2.497 -12.116  1.00 47.23           H  
ATOM    487  HG3 LYS A  30      10.907   3.376 -12.749  1.00 47.23           H  
ATOM    488  CD  LYS A  30      12.197   4.539 -11.468  1.00 47.23           C  
ATOM    489  HD2 LYS A  30      11.432   5.296 -11.294  1.00 47.23           H  
ATOM    490  HD3 LYS A  30      12.768   4.390 -10.551  1.00 47.23           H  
ATOM    491  CE  LYS A  30      13.135   4.991 -12.589  1.00 47.23           C  
ATOM    492  HE2 LYS A  30      12.540   5.194 -13.479  1.00 47.23           H  
ATOM    493  HE3 LYS A  30      13.824   4.178 -12.817  1.00 47.23           H  
ATOM    494  NZ  LYS A  30      13.891   6.202 -12.200  1.00 47.23           N  
ATOM    495  HZ1 LYS A  30      14.520   6.494 -12.934  1.00 47.23           H  
ATOM    496  HZ2 LYS A  30      14.404   6.063 -11.341  1.00 47.23           H  
ATOM    497  HZ3 LYS A  30      13.254   6.972 -12.055  1.00 47.23           H  
ATOM    498  N   CYS A  31       8.455   0.637  -9.438  1.00 46.17           N  
ATOM    499  H   CYS A  31       7.851   1.055 -10.131  1.00 46.17           H  
ATOM    500  CA  CYS A  31       7.808  -0.069  -8.336  1.00 46.17           C  
ATOM    501  HA  CYS A  31       8.371   0.112  -7.420  1.00 46.17           H  
ATOM    502  C   CYS A  31       7.812  -1.588  -8.594  1.00 46.17           C  
ATOM    503  CB  CYS A  31       6.391   0.516  -8.191  1.00 46.17           C  
ATOM    504  HB2 CYS A  31       5.669  -0.100  -8.727  1.00 46.17           H  
ATOM    505  HB3 CYS A  31       6.360   1.521  -8.614  1.00 46.17           H  
ATOM    506  O   CYS A  31       7.996  -2.373  -7.671  1.00 46.17           O  
ATOM    507  SG  CYS A  31       5.924   0.649  -6.448  1.00 46.17           S  
ATOM    508  HG  CYS A  31       7.046   1.224  -6.004  1.00 46.17           H  
ATOM    509  N   MET A  32       7.703  -1.993  -9.867  1.00 44.85           N  
ATOM    510  H   MET A  32       7.531  -1.289 -10.570  1.00 44.85           H  
ATOM    511  CA  MET A  32       7.748  -3.393 -10.307  1.00 44.85           C  
ATOM    512  HA  MET A  32       7.136  -3.973  -9.617  1.00 44.85           H  
ATOM    513  C   MET A  32       9.162  -4.004 -10.274  1.00 44.85           C  
ATOM    514  CB  MET A  32       7.136  -3.491 -11.719  1.00 44.85           C  
ATOM    515  HB2 MET A  32       7.923  -3.591 -12.465  1.00 44.85           H  
ATOM    516  HB3 MET A  32       6.570  -2.588 -11.948  1.00 44.85           H  
ATOM    517  O   MET A  32       9.313  -5.181  -9.960  1.00 44.85           O  
ATOM    518  CG  MET A  32       6.179  -4.680 -11.817  1.00 44.85           C  
ATOM    519  HG2 MET A  32       5.377  -4.544 -11.092  1.00 44.85           H  
ATOM    520  HG3 MET A  32       6.722  -5.586 -11.550  1.00 44.85           H  
ATOM    521  SD  MET A  32       5.456  -4.919 -13.462  1.00 44.85           S  
ATOM    522  CE  MET A  32       4.160  -6.126 -13.080  1.00 44.85           C  
ATOM    523  HE1 MET A  32       3.478  -5.728 -12.330  1.00 44.85           H  
ATOM    524  HE2 MET A  32       3.603  -6.357 -13.988  1.00 44.85           H  
ATOM    525  HE3 MET A  32       4.618  -7.039 -12.699  1.00 44.85           H  
ATOM    526  N   ASN A  33      10.204  -3.212 -10.557  1.00 43.06           N  
ATOM    527  H   ASN A  33      10.007  -2.290 -10.917  1.00 43.06           H  
ATOM    528  CA  ASN A  33      11.598  -3.682 -10.548  1.00 43.06           C  
ATOM    529  HA  ASN A  33      11.631  -4.652 -11.044  1.00 43.06           H  
ATOM    530  C   ASN A  33      12.157  -3.952  -9.141  1.00 43.06           C  
ATOM    531  CB  ASN A  33      12.486  -2.685 -11.322  1.00 43.06           C  
ATOM    532  HB2 ASN A  33      12.070  -1.680 -11.255  1.00 43.06           H  
ATOM    533  HB3 ASN A  33      13.477  -2.668 -10.869  1.00 43.06           H  
ATOM    534  O   ASN A  33      13.119  -4.706  -9.005  1.00 43.06           O  
ATOM    535  CG  ASN A  33      12.687  -3.059 -12.782  1.00 43.06           C  
ATOM    536  ND2 ASN A  33      13.272  -2.181 -13.562  1.00 43.06           N  
ATOM    537 HD21 ASN A  33      13.410  -2.483 -14.516  1.00 43.06           H  
ATOM    538 HD22 ASN A  33      13.593  -1.298 -13.192  1.00 43.06           H  
ATOM    539  OD1 ASN A  33      12.373  -4.137 -13.251  1.00 43.06           O  
ATOM    540  N   ASN A  34      11.545  -3.394  -8.095  1.00 41.99           N  
ATOM    541  H   ASN A  34      10.738  -2.812  -8.268  1.00 41.99           H  
ATOM    542  CA  ASN A  34      11.881  -3.696  -6.705  1.00 41.99           C  
ATOM    543  HA  ASN A  34      12.887  -4.113  -6.655  1.00 41.99           H  
ATOM    544  C   ASN A  34      10.954  -4.798  -6.177  1.00 41.99           C  
ATOM    545  CB  ASN A  34      11.882  -2.396  -5.888  1.00 41.99           C  
ATOM    546  HB2 ASN A  34      11.844  -2.640  -4.826  1.00 41.99           H  
ATOM    547  HB3 ASN A  34      10.999  -1.805  -6.132  1.00 41.99           H  
ATOM    548  O   ASN A  34      10.050  -4.559  -5.378  1.00 41.99           O  
ATOM    549  CG  ASN A  34      13.140  -1.574  -6.109  1.00 41.99           C  
ATOM    550  ND2 ASN A  34      13.074  -0.282  -5.882  1.00 41.99           N  
ATOM    551 HD21 ASN A  34      13.930   0.237  -6.011  1.00 41.99           H  
ATOM    552 HD22 ASN A  34      12.191   0.152  -5.655  1.00 41.99           H  
ATOM    553  OD1 ASN A  34      14.209  -2.066  -6.433  1.00 41.99           O  
ATOM    554  N   TYR A  35      11.174  -6.013  -6.685  1.00 38.54           N  
ATOM    555  H   TYR A  35      11.898  -6.078  -7.387  1.00 38.54           H  
ATOM    556  CA  TYR A  35      10.517  -7.262  -6.294  1.00 38.54           C  
ATOM    557  HA  TYR A  35       9.587  -7.378  -6.850  1.00 38.54           H  
ATOM    558  C   TYR A  35      10.221  -7.338  -4.792  1.00 38.54           C  
ATOM    559  CB  TYR A  35      11.464  -8.432  -6.634  1.00 38.54           C  
ATOM    560  HB2 TYR A  35      12.499  -8.129  -6.476  1.00 38.54           H  
ATOM    561  HB3 TYR A  35      11.278  -9.253  -5.942  1.00 38.54           H  
ATOM    562  O   TYR A  35      11.156  -7.533  -4.029  1.00 38.54           O  
ATOM    563  CG  TYR A  35      11.313  -8.997  -8.023  1.00 38.54           C  
ATOM    564  CD1 TYR A  35      10.516 -10.142  -8.211  1.00 38.54           C  
ATOM    565  HD1 TYR A  35      10.009 -10.598  -7.374  1.00 38.54           H  
ATOM    566  CD2 TYR A  35      11.980  -8.407  -9.112  1.00 38.54           C  
ATOM    567  HD2 TYR A  35      12.592  -7.528  -8.969  1.00 38.54           H  
ATOM    568  CE1 TYR A  35      10.383 -10.701  -9.493  1.00 38.54           C  
ATOM    569  HE1 TYR A  35       9.776 -11.580  -9.656  1.00 38.54           H  
ATOM    570  CE2 TYR A  35      11.844  -8.962 -10.398  1.00 38.54           C  
ATOM    571  HE2 TYR A  35      12.346  -8.503 -11.237  1.00 38.54           H  
ATOM    572  OH  TYR A  35      10.910 -10.655 -11.824  1.00 38.54           O  
ATOM    573  HH  TYR A  35      11.380 -10.145 -12.487  1.00 38.54           H  
ATOM    574  CZ  TYR A  35      11.045 -10.111 -10.588  1.00 38.54           C  
ATOM    575  N   ALA A  36       8.936  -7.256  -4.410  1.00 37.15           N  
ATOM    576  H   ALA A  36       8.325  -6.890  -5.127  1.00 37.15           H  
ATOM    577  CA  ALA A  36       8.237  -7.846  -3.244  1.00 37.15           C  
ATOM    578  HA  ALA A  36       7.301  -7.295  -3.154  1.00 37.15           H  
ATOM    579  C   ALA A  36       8.857  -7.776  -1.819  1.00 37.15           C  
ATOM    580  CB  ALA A  36       7.856  -9.283  -3.629  1.00 37.15           C  
ATOM    581  HB1 ALA A  36       7.226  -9.718  -2.854  1.00 37.15           H  
ATOM    582  HB2 ALA A  36       7.307  -9.287  -4.570  1.00 37.15           H  
ATOM    583  HB3 ALA A  36       8.757  -9.888  -3.734  1.00 37.15           H  
ATOM    584  O   ALA A  36       8.201  -8.140  -0.843  1.00 37.15           O  
ATOM    585  N   TYR A  37      10.079  -7.285  -1.673  1.00 42.62           N  
ATOM    586  H   TYR A  37      10.550  -6.998  -2.519  1.00 42.62           H  
ATOM    587  CA  TYR A  37      10.915  -7.268  -0.489  1.00 42.62           C  
ATOM    588  HA  TYR A  37      10.304  -7.332   0.412  1.00 42.62           H  
ATOM    589  C   TYR A  37      11.655  -5.934  -0.489  1.00 42.62           C  
ATOM    590  CB  TYR A  37      11.896  -8.454  -0.522  1.00 42.62           C  
ATOM    591  HB2 TYR A  37      12.225  -8.637  -1.546  1.00 42.62           H  
ATOM    592  HB3 TYR A  37      12.784  -8.189   0.051  1.00 42.62           H  
ATOM    593  O   TYR A  37      12.607  -5.726  -1.236  1.00 42.62           O  
ATOM    594  CG  TYR A  37      11.328  -9.727   0.072  1.00 42.62           C  
ATOM    595  CD1 TYR A  37      11.477  -9.970   1.452  1.00 42.62           C  
ATOM    596  HD1 TYR A  37      12.021  -9.264   2.061  1.00 42.62           H  
ATOM    597  CD2 TYR A  37      10.651 -10.657  -0.738  1.00 42.62           C  
ATOM    598  HD2 TYR A  37      10.545 -10.469  -1.797  1.00 42.62           H  
ATOM    599  CE1 TYR A  37      10.950 -11.142   2.026  1.00 42.62           C  
ATOM    600  HE1 TYR A  37      11.098 -11.344   3.077  1.00 42.62           H  
ATOM    601  CE2 TYR A  37      10.107 -11.824  -0.166  1.00 42.62           C  
ATOM    602  HE2 TYR A  37       9.584 -12.543  -0.779  1.00 42.62           H  
ATOM    603  OH  TYR A  37       9.735 -13.194   1.765  1.00 42.62           O  
ATOM    604  HH  TYR A  37      10.042 -13.344   2.662  1.00 42.62           H  
ATOM    605  CZ  TYR A  37      10.260 -12.069   1.214  1.00 42.62           C  
ATOM    606  N   GLY A  38      11.191  -5.009   0.345  1.00 43.49           N  
ATOM    607  H   GLY A  38      10.386  -5.203   0.923  1.00 43.49           H  
ATOM    608  CA  GLY A  38      11.859  -3.734   0.552  1.00 43.49           C  
ATOM    609  HA2 GLY A  38      11.653  -3.447   1.583  1.00 43.49           H  
ATOM    610  HA3 GLY A  38      12.935  -3.836   0.408  1.00 43.49           H  
ATOM    611  C   GLY A  38      11.359  -2.578  -0.292  1.00 43.49           C  
ATOM    612  O   GLY A  38      12.022  -1.548  -0.324  1.00 43.49           O  
ATOM    613  N   CYS A  39      10.160  -2.668  -0.870  1.00 47.19           N  
ATOM    614  H   CYS A  39       9.637  -3.522  -0.736  1.00 47.19           H  
ATOM    615  CA  CYS A  39       9.452  -1.473  -1.342  1.00 47.19           C  
ATOM    616  HA  CYS A  39      10.063  -0.990  -2.104  1.00 47.19           H  
ATOM    617  C   CYS A  39       9.258  -0.479  -0.170  1.00 47.19           C  
ATOM    618  CB  CYS A  39       8.123  -1.911  -1.981  1.00 47.19           C  
ATOM    619  HB2 CYS A  39       7.345  -1.920  -1.218  1.00 47.19           H  
ATOM    620  HB3 CYS A  39       8.225  -2.928  -2.360  1.00 47.19           H  
ATOM    621  O   CYS A  39       9.394   0.731  -0.333  1.00 47.19           O  
ATOM    622  SG  CYS A  39       7.578  -0.898  -3.382  1.00 47.19           S  
ATOM    623  N   GLU A  40       9.078  -1.016   1.042  1.00 46.53           N  
ATOM    624  H   GLU A  40       8.946  -2.016   1.094  1.00 46.53           H  
ATOM    625  CA  GLU A  40       9.095  -0.302   2.318  1.00 46.53           C  
ATOM    626  HA  GLU A  40       8.375   0.514   2.259  1.00 46.53           H  
ATOM    627  C   GLU A  40      10.449   0.360   2.634  1.00 46.53           C  
ATOM    628  CB  GLU A  40       8.640  -1.257   3.452  1.00 46.53           C  
ATOM    629  HB2 GLU A  40       8.588  -0.660   4.362  1.00 46.53           H  
ATOM    630  HB3 GLU A  40       7.625  -1.596   3.246  1.00 46.53           H  
ATOM    631  O   GLU A  40      10.486   1.390   3.293  1.00 46.53           O  
ATOM    632  CG  GLU A  40       9.522  -2.495   3.762  1.00 46.53           C  
ATOM    633  HG2 GLU A  40      10.572  -2.219   3.663  1.00 46.53           H  
ATOM    634  HG3 GLU A  40       9.358  -2.751   4.809  1.00 46.53           H  
ATOM    635  CD  GLU A  40       9.244  -3.765   2.920  1.00 46.53           C  
ATOM    636  OE1 GLU A  40       9.536  -4.896   3.376  1.00 46.53           O  
ATOM    637  OE2 GLU A  40       8.775  -3.647   1.765  1.00 46.53           O  
ATOM    638  N   TYR A  41      11.567  -0.172   2.142  1.00 48.30           N  
ATOM    639  H   TYR A  41      11.493  -0.975   1.534  1.00 48.30           H  
ATOM    640  CA  TYR A  41      12.904   0.383   2.388  1.00 48.30           C  
ATOM    641  HA  TYR A  41      12.881   0.990   3.292  1.00 48.30           H  
ATOM    642  C   TYR A  41      13.385   1.309   1.264  1.00 48.30           C  
ATOM    643  CB  TYR A  41      13.895  -0.767   2.627  1.00 48.30           C  
ATOM    644  HB2 TYR A  41      13.936  -1.393   1.736  1.00 48.30           H  
ATOM    645  HB3 TYR A  41      14.889  -0.344   2.774  1.00 48.30           H  
ATOM    646  O   TYR A  41      14.206   2.190   1.503  1.00 48.30           O  
ATOM    647  CG  TYR A  41      13.564  -1.620   3.840  1.00 48.30           C  
ATOM    648  CD1 TYR A  41      13.588  -1.050   5.126  1.00 48.30           C  
ATOM    649  HD1 TYR A  41      13.866  -0.013   5.248  1.00 48.30           H  
ATOM    650  CD2 TYR A  41      13.228  -2.978   3.691  1.00 48.30           C  
ATOM    651  HD2 TYR A  41      13.317  -3.453   2.726  1.00 48.30           H  
ATOM    652  CE1 TYR A  41      13.239  -1.823   6.251  1.00 48.30           C  
ATOM    653  HE1 TYR A  41      13.260  -1.380   7.235  1.00 48.30           H  
ATOM    654  CE2 TYR A  41      12.823  -3.741   4.801  1.00 48.30           C  
ATOM    655  HE2 TYR A  41      12.529  -4.773   4.683  1.00 48.30           H  
ATOM    656  OH  TYR A  41      12.484  -3.913   7.165  1.00 48.30           O  
ATOM    657  HH  TYR A  41      12.542  -3.406   7.978  1.00 48.30           H  
ATOM    658  CZ  TYR A  41      12.834  -3.166   6.085  1.00 48.30           C  
ATOM    659  N   LEU A  42      12.881   1.115   0.045  1.00 48.38           N  
ATOM    660  H   LEU A  42      12.260   0.328  -0.074  1.00 48.38           H  
ATOM    661  CA  LEU A  42      13.345   1.796  -1.165  1.00 48.38           C  
ATOM    662  HA  LEU A  42      14.366   2.145  -1.010  1.00 48.38           H  
ATOM    663  C   LEU A  42      12.528   3.041  -1.499  1.00 48.38           C  
ATOM    664  CB  LEU A  42      13.339   0.776  -2.318  1.00 48.38           C  
ATOM    665  HB2 LEU A  42      12.385   0.249  -2.318  1.00 48.38           H  
ATOM    666  HB3 LEU A  42      13.430   1.294  -3.272  1.00 48.38           H  
ATOM    667  O   LEU A  42      13.035   3.946  -2.161  1.00 48.38           O  
ATOM    668  CG  LEU A  42      14.503  -0.223  -2.166  1.00 48.38           C  
ATOM    669  HG  LEU A  42      14.658  -0.445  -1.110  1.00 48.38           H  
ATOM    670  CD1 LEU A  42      14.246  -1.554  -2.865  1.00 48.38           C  
ATOM    671 HD11 LEU A  42      14.916  -2.308  -2.451  1.00 48.38           H  
ATOM    672 HD12 LEU A  42      14.464  -1.466  -3.929  1.00 48.38           H  
ATOM    673 HD13 LEU A  42      13.219  -1.882  -2.710  1.00 48.38           H  
ATOM    674  CD2 LEU A  42      15.795   0.372  -2.734  1.00 48.38           C  
ATOM    675 HD21 LEU A  42      16.056   1.285  -2.199  1.00 48.38           H  
ATOM    676 HD22 LEU A  42      15.674   0.597  -3.794  1.00 48.38           H  
ATOM    677 HD23 LEU A  42      16.607  -0.346  -2.613  1.00 48.38           H  
ATOM    678  N   HIS A  43      11.288   3.113  -1.019  1.00 52.48           N  
ATOM    679  H   HIS A  43      10.919   2.334  -0.493  1.00 52.48           H  
ATOM    680  CA  HIS A  43      10.418   4.251  -1.250  1.00 52.48           C  
ATOM    681  HA  HIS A  43      10.925   4.960  -1.904  1.00 52.48           H  
ATOM    682  C   HIS A  43      10.080   4.948   0.074  1.00 52.48           C  
ATOM    683  CB  HIS A  43       9.190   3.790  -2.032  1.00 52.48           C  
ATOM    684  HB2 HIS A  43       8.703   2.967  -1.508  1.00 52.48           H  
ATOM    685  HB3 HIS A  43       8.488   4.622  -2.089  1.00 52.48           H  
ATOM    686  O   HIS A  43       9.553   4.306   0.992  1.00 52.48           O  
ATOM    687  CG  HIS A  43       9.551   3.359  -3.435  1.00 52.48           C  
ATOM    688  CD2 HIS A  43       9.767   2.087  -3.886  1.00 52.48           C  
ATOM    689  HD2 HIS A  43       9.697   1.188  -3.290  1.00 52.48           H  
ATOM    690  ND1 HIS A  43       9.767   4.199  -4.498  1.00 52.48           N  
ATOM    691  HD1 HIS A  43       9.520   5.178  -4.503  1.00 52.48           H  
ATOM    692  CE1 HIS A  43      10.078   3.460  -5.571  1.00 52.48           C  
ATOM    693  HE1 HIS A  43      10.226   3.847  -6.569  1.00 52.48           H  
ATOM    694  NE2 HIS A  43      10.101   2.158  -5.246  1.00 52.48           N  
ATOM    695  N   PRO A  44      10.340   6.269   0.191  1.00 59.07           N  
ATOM    696  CA  PRO A  44       9.832   7.065   1.296  1.00 59.07           C  
ATOM    697  HA  PRO A  44      10.332   6.756   2.214  1.00 59.07           H  
ATOM    698  C   PRO A  44       8.325   6.858   1.408  1.00 59.07           C  
ATOM    699  CB  PRO A  44      10.181   8.525   0.978  1.00 59.07           C  
ATOM    700  HB2 PRO A  44      10.441   9.083   1.877  1.00 59.07           H  
ATOM    701  HB3 PRO A  44       9.361   9.014   0.452  1.00 59.07           H  
ATOM    702  O   PRO A  44       7.571   7.139   0.472  1.00 59.07           O  
ATOM    703  CG  PRO A  44      11.368   8.406   0.027  1.00 59.07           C  
ATOM    704  HG2 PRO A  44      12.287   8.297   0.603  1.00 59.07           H  
ATOM    705  HG3 PRO A  44      11.439   9.260  -0.647  1.00 59.07           H  
ATOM    706  CD  PRO A  44      11.089   7.110  -0.729  1.00 59.07           C  
ATOM    707  HD2 PRO A  44      10.485   7.316  -1.613  1.00 59.07           H  
ATOM    708  HD3 PRO A  44      12.030   6.641  -1.020  1.00 59.07           H  
ATOM    709  N   HIS A  45       7.888   6.353   2.556  1.00 62.54           N  
ATOM    710  H   HIS A  45       8.553   6.050   3.254  1.00 62.54           H  
ATOM    711  CA  HIS A  45       6.483   6.116   2.820  1.00 62.54           C  
ATOM    712  HA  HIS A  45       5.929   6.612   2.024  1.00 62.54           H  
ATOM    713  C   HIS A  45       6.064   6.785   4.127  1.00 62.54           C  
ATOM    714  CB  HIS A  45       6.157   4.617   2.737  1.00 62.54           C  
ATOM    715  HB2 HIS A  45       5.087   4.467   2.882  1.00 62.54           H  
ATOM    716  HB3 HIS A  45       6.415   4.252   1.743  1.00 62.54           H  
ATOM    717  O   HIS A  45       6.859   6.992   5.045  1.00 62.54           O  
ATOM    718  CG  HIS A  45       6.910   3.813   3.755  1.00 62.54           C  
ATOM    719  CD2 HIS A  45       6.523   3.598   5.047  1.00 62.54           C  
ATOM    720  HD2 HIS A  45       5.591   3.916   5.488  1.00 62.54           H  
ATOM    721  ND1 HIS A  45       8.182   3.308   3.621  1.00 62.54           N  
ATOM    722  HD1 HIS A  45       8.763   3.319   2.795  1.00 62.54           H  
ATOM    723  CE1 HIS A  45       8.549   2.815   4.817  1.00 62.54           C  
ATOM    724  HE1 HIS A  45       9.516   2.400   5.060  1.00 62.54           H  
ATOM    725  NE2 HIS A  45       7.577   2.982   5.719  1.00 62.54           N  
ATOM    726  N   ARG A  46       4.798   7.188   4.202  1.00 61.30           N  
ATOM    727  H   ARG A  46       4.208   6.992   3.406  1.00 61.30           H  
ATOM    728  CA  ARG A  46       4.203   7.740   5.419  1.00 61.30           C  
ATOM    729  HA  ARG A  46       4.856   7.511   6.261  1.00 61.30           H  
ATOM    730  C   ARG A  46       2.883   7.069   5.706  1.00 61.30           C  
ATOM    731  CB  ARG A  46       4.023   9.261   5.336  1.00 61.30           C  
ATOM    732  HB2 ARG A  46       3.327   9.560   6.119  1.00 61.30           H  
ATOM    733  HB3 ARG A  46       3.594   9.538   4.373  1.00 61.30           H  
ATOM    734  O   ARG A  46       2.033   6.973   4.821  1.00 61.30           O  
ATOM    735  CG  ARG A  46       5.346  10.004   5.562  1.00 61.30           C  
ATOM    736  HG2 ARG A  46       5.971   9.918   4.673  1.00 61.30           H  
ATOM    737  HG3 ARG A  46       5.874   9.562   6.407  1.00 61.30           H  
ATOM    738  CD  ARG A  46       5.072  11.478   5.878  1.00 61.30           C  
ATOM    739  HD2 ARG A  46       4.503  11.911   5.056  1.00 61.30           H  
ATOM    740  HD3 ARG A  46       4.473  11.522   6.788  1.00 61.30           H  
ATOM    741  NE  ARG A  46       6.324  12.237   6.055  1.00 61.30           N  
ATOM    742  HE  ARG A  46       7.133  11.877   5.569  1.00 61.30           H  
ATOM    743  NH1 ARG A  46       5.532  13.878   7.461  1.00 61.30           N  
ATOM    744 HH11 ARG A  46       5.721  14.688   8.034  1.00 61.30           H  
ATOM    745 HH12 ARG A  46       4.673  13.357   7.562  1.00 61.30           H  
ATOM    746  NH2 ARG A  46       7.651  13.944   6.776  1.00 61.30           N  
ATOM    747 HH21 ARG A  46       7.793  14.783   7.320  1.00 61.30           H  
ATOM    748 HH22 ARG A  46       8.437  13.541   6.287  1.00 61.30           H  
ATOM    749  CZ  ARG A  46       6.494  13.344   6.759  1.00 61.30           C  
ATOM    750  N   LEU A  47       2.701   6.707   6.971  1.00 66.70           N  
ATOM    751  H   LEU A  47       3.459   6.820   7.629  1.00 66.70           H  
ATOM    752  CA  LEU A  47       1.408   6.310   7.497  1.00 66.70           C  
ATOM    753  HA  LEU A  47       0.766   6.046   6.657  1.00 66.70           H  
ATOM    754  C   LEU A  47       0.768   7.469   8.243  1.00 66.70           C  
ATOM    755  CB  LEU A  47       1.488   5.062   8.380  1.00 66.70           C  
ATOM    756  HB2 LEU A  47       0.471   4.819   8.686  1.00 66.70           H  
ATOM    757  HB3 LEU A  47       2.048   5.276   9.291  1.00 66.70           H  
ATOM    758  O   LEU A  47       1.426   8.175   9.009  1.00 66.70           O  
ATOM    759  CG  LEU A  47       2.097   3.873   7.620  1.00 66.70           C  
ATOM    760  HG  LEU A  47       2.061   4.068   6.549  1.00 66.70           H  
ATOM    761  CD1 LEU A  47       3.554   3.688   8.045  1.00 66.70           C  
ATOM    762 HD11 LEU A  47       4.142   3.443   7.160  1.00 66.70           H  
ATOM    763 HD12 LEU A  47       3.980   4.605   8.453  1.00 66.70           H  
ATOM    764 HD13 LEU A  47       3.652   2.890   8.782  1.00 66.70           H  
ATOM    765  CD2 LEU A  47       1.276   2.614   7.882  1.00 66.70           C  
ATOM    766 HD21 LEU A  47       0.223   2.802   7.675  1.00 66.70           H  
ATOM    767 HD22 LEU A  47       1.389   2.289   8.917  1.00 66.70           H  
ATOM    768 HD23 LEU A  47       1.600   1.814   7.216  1.00 66.70           H  
ATOM    769  N   LYS A  48      -0.532   7.637   8.038  1.00 64.05           N  
ATOM    770  H   LYS A  48      -0.976   7.050   7.346  1.00 64.05           H  
ATOM    771  CA  LYS A  48      -1.382   8.465   8.886  1.00 64.05           C  
ATOM    772  HA  LYS A  48      -0.860   8.685   9.817  1.00 64.05           H  
ATOM    773  C   LYS A  48      -2.638   7.693   9.238  1.00 64.05           C  
ATOM    774  CB  LYS A  48      -1.733   9.784   8.199  1.00 64.05           C  
ATOM    775  HB2 LYS A  48      -2.523  10.254   8.784  1.00 64.05           H  
ATOM    776  HB3 LYS A  48      -2.115   9.584   7.198  1.00 64.05           H  
ATOM    777  O   LYS A  48      -3.299   7.150   8.359  1.00 64.05           O  
ATOM    778  CG  LYS A  48      -0.548  10.756   8.126  1.00 64.05           C  
ATOM    779  HG2 LYS A  48      -0.128  10.904   9.121  1.00 64.05           H  
ATOM    780  HG3 LYS A  48       0.219  10.361   7.460  1.00 64.05           H  
ATOM    781  CD  LYS A  48      -1.067  12.088   7.586  1.00 64.05           C  
ATOM    782  HD2 LYS A  48      -1.509  11.918   6.604  1.00 64.05           H  
ATOM    783  HD3 LYS A  48      -1.836  12.445   8.271  1.00 64.05           H  
ATOM    784  CE  LYS A  48       0.014  13.162   7.487  1.00 64.05           C  
ATOM    785  HE2 LYS A  48       0.291  13.465   8.496  1.00 64.05           H  
ATOM    786  HE3 LYS A  48       0.889  12.734   6.998  1.00 64.05           H  
ATOM    787  NZ  LYS A  48      -0.493  14.319   6.705  1.00 64.05           N  
ATOM    788  HZ1 LYS A  48      -1.401  14.596   7.051  1.00 64.05           H  
ATOM    789  HZ2 LYS A  48       0.137  15.107   6.754  1.00 64.05           H  
ATOM    790  HZ3 LYS A  48      -0.600  14.065   5.734  1.00 64.05           H  
ATOM    791  N   VAL A  49      -2.968   7.677  10.521  1.00 65.88           N  
ATOM    792  H   VAL A  49      -2.392   8.181  11.180  1.00 65.88           H  
ATOM    793  CA  VAL A  49      -4.210   7.092  11.026  1.00 65.88           C  
ATOM    794  HA  VAL A  49      -4.627   6.423  10.273  1.00 65.88           H  
ATOM    795  C   VAL A  49      -5.205   8.220  11.270  1.00 65.88           C  
ATOM    796  CB  VAL A  49      -3.969   6.252  12.294  1.00 65.88           C  
ATOM    797  HB  VAL A  49      -3.656   6.904  13.110  1.00 65.88           H  
ATOM    798  O   VAL A  49      -4.881   9.205  11.930  1.00 65.88           O  
ATOM    799  CG1 VAL A  49      -5.251   5.517  12.704  1.00 65.88           C  
ATOM    800 HG11 VAL A  49      -6.033   6.229  12.967  1.00 65.88           H  
ATOM    801 HG12 VAL A  49      -5.059   4.895  13.579  1.00 65.88           H  
ATOM    802 HG13 VAL A  49      -5.604   4.883  11.892  1.00 65.88           H  
ATOM    803  CG2 VAL A  49      -2.877   5.199  12.068  1.00 65.88           C  
ATOM    804 HG21 VAL A  49      -1.917   5.672  11.863  1.00 65.88           H  
ATOM    805 HG22 VAL A  49      -3.161   4.564  11.229  1.00 65.88           H  
ATOM    806 HG23 VAL A  49      -2.767   4.582  12.960  1.00 65.88           H  
ATOM    807  N   TYR A  50      -6.409   8.073  10.731  1.00 65.63           N  
ATOM    808  H   TYR A  50      -6.580   7.231  10.201  1.00 65.63           H  
ATOM    809  CA  TYR A  50      -7.527   8.997  10.880  1.00 65.63           C  
ATOM    810  HA  TYR A  50      -7.295   9.747  11.636  1.00 65.63           H  
ATOM    811  C   TYR A  50      -8.760   8.218  11.348  1.00 65.63           C  
ATOM    812  CB  TYR A  50      -7.777   9.718   9.549  1.00 65.63           C  
ATOM    813  HB2 TYR A  50      -7.882   8.977   8.756  1.00 65.63           H  
ATOM    814  HB3 TYR A  50      -8.725  10.250   9.621  1.00 65.63           H  
ATOM    815  O   TYR A  50      -9.537   7.707  10.540  1.00 65.63           O  
ATOM    816  CG  TYR A  50      -6.710  10.723   9.156  1.00 65.63           C  
ATOM    817  CD1 TYR A  50      -6.709  11.999   9.749  1.00 65.63           C  
ATOM    818  HD1 TYR A  50      -7.442  12.241  10.505  1.00 65.63           H  
ATOM    819  CD2 TYR A  50      -5.750  10.404   8.176  1.00 65.63           C  
ATOM    820  HD2 TYR A  50      -5.745   9.419   7.732  1.00 65.63           H  
ATOM    821  CE1 TYR A  50      -5.772  12.967   9.347  1.00 65.63           C  
ATOM    822  HE1 TYR A  50      -5.792  13.946   9.803  1.00 65.63           H  
ATOM    823  CE2 TYR A  50      -4.816  11.375   7.760  1.00 65.63           C  
ATOM    824  HE2 TYR A  50      -4.102  11.148   6.982  1.00 65.63           H  
ATOM    825  OH  TYR A  50      -3.968  13.632   7.932  1.00 65.63           O  
ATOM    826  HH  TYR A  50      -4.207  14.447   8.380  1.00 65.63           H  
ATOM    827  CZ  TYR A  50      -4.832  12.661   8.342  1.00 65.63           C  
ATOM    828  N   GLY A  51      -8.934   8.098  12.666  1.00 72.89           N  
ATOM    829  H   GLY A  51      -8.233   8.479  13.286  1.00 72.89           H  
ATOM    830  CA  GLY A  51     -10.011   7.293  13.247  1.00 72.89           C  
ATOM    831  HA2 GLY A  51      -9.987   7.372  14.334  1.00 72.89           H  
ATOM    832  HA3 GLY A  51     -10.973   7.665  12.893  1.00 72.89           H  
ATOM    833  C   GLY A  51      -9.863   5.816  12.871  1.00 72.89           C  
ATOM    834  O   GLY A  51      -8.836   5.208  13.164  1.00 72.89           O  
ATOM    835  N   SER A  52     -10.864   5.248  12.191  1.00 68.22           N  
ATOM    836  H   SER A  52     -11.680   5.795  11.958  1.00 68.22           H  
ATOM    837  CA  SER A  52     -10.811   3.880  11.652  1.00 68.22           C  
ATOM    838  HA  SER A  52     -10.282   3.246  12.363  1.00 68.22           H  
ATOM    839  C   SER A  52     -10.063   3.766  10.321  1.00 68.22           C  
ATOM    840  CB  SER A  52     -12.224   3.308  11.486  1.00 68.22           C  
ATOM    841  HB2 SER A  52     -12.163   2.267  11.171  1.00 68.22           H  
ATOM    842  HB3 SER A  52     -12.748   3.351  12.441  1.00 68.22           H  
ATOM    843  O   SER A  52      -9.974   2.671   9.783  1.00 68.22           O  
ATOM    844  OG  SER A  52     -12.945   4.051  10.520  1.00 68.22           O  
ATOM    845  HG  SER A  52     -13.165   3.459   9.797  1.00 68.22           H  
ATOM    846  N   LYS A  53      -9.535   4.857   9.756  1.00 61.99           N  
ATOM    847  H   LYS A  53      -9.618   5.741  10.238  1.00 61.99           H  
ATOM    848  CA  LYS A  53      -8.893   4.847   8.436  1.00 61.99           C  
ATOM    849  HA  LYS A  53      -9.136   3.909   7.937  1.00 61.99           H  
ATOM    850  C   LYS A  53      -7.377   4.893   8.560  1.00 61.99           C  
ATOM    851  CB  LYS A  53      -9.453   5.973   7.555  1.00 61.99           C  
ATOM    852  HB2 LYS A  53      -8.944   5.956   6.592  1.00 61.99           H  
ATOM    853  HB3 LYS A  53      -9.272   6.938   8.029  1.00 61.99           H  
ATOM    854  O   LYS A  53      -6.832   5.751   9.249  1.00 61.99           O  
ATOM    855  CG  LYS A  53     -10.960   5.775   7.330  1.00 61.99           C  
ATOM    856  HG2 LYS A  53     -11.479   5.747   8.288  1.00 61.99           H  
ATOM    857  HG3 LYS A  53     -11.117   4.823   6.823  1.00 61.99           H  
ATOM    858  CD  LYS A  53     -11.572   6.897   6.493  1.00 61.99           C  
ATOM    859  HD2 LYS A  53     -11.463   7.846   7.018  1.00 61.99           H  
ATOM    860  HD3 LYS A  53     -11.069   6.950   5.527  1.00 61.99           H  
ATOM    861  CE  LYS A  53     -13.051   6.565   6.294  1.00 61.99           C  
ATOM    862  HE2 LYS A  53     -13.132   5.547   5.911  1.00 61.99           H  
ATOM    863  HE3 LYS A  53     -13.544   6.568   7.266  1.00 61.99           H  
ATOM    864  NZ  LYS A  53     -13.711   7.515   5.369  1.00 61.99           N  
ATOM    865  HZ1 LYS A  53     -13.664   8.454   5.738  1.00 61.99           H  
ATOM    866  HZ2 LYS A  53     -13.271   7.475   4.461  1.00 61.99           H  
ATOM    867  HZ3 LYS A  53     -14.681   7.251   5.272  1.00 61.99           H  
ATOM    868  N   LEU A  54      -6.695   4.001   7.854  1.00 68.54           N  
ATOM    869  H   LEU A  54      -7.227   3.358   7.286  1.00 68.54           H  
ATOM    870  CA  LEU A  54      -5.248   3.983   7.694  1.00 68.54           C  
ATOM    871  HA  LEU A  54      -4.790   4.625   8.445  1.00 68.54           H  
ATOM    872  C   LEU A  54      -4.895   4.507   6.307  1.00 68.54           C  
ATOM    873  CB  LEU A  54      -4.748   2.541   7.882  1.00 68.54           C  
ATOM    874  HB2 LEU A  54      -5.220   1.906   7.132  1.00 68.54           H  
ATOM    875  HB3 LEU A  54      -5.059   2.180   8.863  1.00 68.54           H  
ATOM    876  O   LEU A  54      -5.332   3.947   5.314  1.00 68.54           O  
ATOM    877  CG  LEU A  54      -3.220   2.403   7.753  1.00 68.54           C  
ATOM    878  HG  LEU A  54      -2.886   2.781   6.787  1.00 68.54           H  
ATOM    879  CD1 LEU A  54      -2.532   3.191   8.864  1.00 68.54           C  
ATOM    880 HD11 LEU A  54      -1.488   2.891   8.955  1.00 68.54           H  
ATOM    881 HD12 LEU A  54      -3.038   2.957   9.800  1.00 68.54           H  
ATOM    882 HD13 LEU A  54      -2.582   4.261   8.664  1.00 68.54           H  
ATOM    883  CD2 LEU A  54      -2.814   0.936   7.860  1.00 68.54           C  
ATOM    884 HD21 LEU A  54      -3.296   0.362   7.069  1.00 68.54           H  
ATOM    885 HD22 LEU A  54      -1.734   0.838   7.750  1.00 68.54           H  
ATOM    886 HD23 LEU A  54      -3.113   0.531   8.827  1.00 68.54           H  
ATOM    887  N   ILE A  55      -4.081   5.551   6.218  1.00 68.11           N  
ATOM    888  H   ILE A  55      -3.763   5.995   7.068  1.00 68.11           H  
ATOM    889  CA  ILE A  55      -3.563   6.051   4.946  1.00 68.11           C  
ATOM    890  HA  ILE A  55      -4.071   5.536   4.131  1.00 68.11           H  
ATOM    891  C   ILE A  55      -2.079   5.720   4.862  1.00 68.11           C  
ATOM    892  CB  ILE A  55      -3.851   7.553   4.751  1.00 68.11           C  
ATOM    893  HB  ILE A  55      -3.309   8.119   5.509  1.00 68.11           H  
ATOM    894  O   ILE A  55      -1.305   6.197   5.688  1.00 68.11           O  
ATOM    895  CG1 ILE A  55      -5.362   7.831   4.917  1.00 68.11           C  
ATOM    896 HG12 ILE A  55      -5.919   7.200   4.224  1.00 68.11           H  
ATOM    897 HG13 ILE A  55      -5.665   7.567   5.930  1.00 68.11           H  
ATOM    898  CG2 ILE A  55      -3.353   7.989   3.358  1.00 68.11           C  
ATOM    899 HG21 ILE A  55      -2.287   7.788   3.247  1.00 68.11           H  
ATOM    900 HG22 ILE A  55      -3.500   9.059   3.213  1.00 68.11           H  
ATOM    901 HG23 ILE A  55      -3.897   7.446   2.585  1.00 68.11           H  
ATOM    902  CD1 ILE A  55      -5.764   9.293   4.695  1.00 68.11           C  
ATOM    903 HD11 ILE A  55      -5.093   9.952   5.245  1.00 68.11           H  
ATOM    904 HD12 ILE A  55      -5.724   9.539   3.634  1.00 68.11           H  
ATOM    905 HD13 ILE A  55      -6.784   9.446   5.049  1.00 68.11           H  
ATOM    906  N   VAL A  56      -1.678   4.954   3.852  1.00 67.96           N  
ATOM    907  H   VAL A  56      -2.388   4.599   3.228  1.00 67.96           H  
ATOM    908  CA  VAL A  56      -0.284   4.632   3.529  1.00 67.96           C  
ATOM    909  HA  VAL A  56       0.376   5.001   4.314  1.00 67.96           H  
ATOM    910  C   VAL A  56       0.073   5.316   2.230  1.00 67.96           C  
ATOM    911  CB  VAL A  56      -0.065   3.116   3.400  1.00 67.96           C  
ATOM    912  HB  VAL A  56      -0.686   2.721   2.596  1.00 67.96           H  
ATOM    913  O   VAL A  56      -0.516   5.026   1.202  1.00 67.96           O  
ATOM    914  CG1 VAL A  56       1.405   2.785   3.107  1.00 67.96           C  
ATOM    915 HG11 VAL A  56       1.532   1.704   3.063  1.00 67.96           H  
ATOM    916 HG12 VAL A  56       1.702   3.190   2.139  1.00 67.96           H  
ATOM    917 HG13 VAL A  56       2.053   3.186   3.886  1.00 67.96           H  
ATOM    918  CG2 VAL A  56      -0.451   2.437   4.713  1.00 67.96           C  
ATOM    919 HG21 VAL A  56      -0.147   1.390   4.706  1.00 67.96           H  
ATOM    920 HG22 VAL A  56       0.050   2.952   5.532  1.00 67.96           H  
ATOM    921 HG23 VAL A  56      -1.530   2.493   4.858  1.00 67.96           H  
ATOM    922  N   SER A  57       1.019   6.243   2.267  1.00 64.97           N  
ATOM    923  H   SER A  57       1.500   6.400   3.141  1.00 64.97           H  
ATOM    924  CA  SER A  57       1.478   6.968   1.081  1.00 64.97           C  
ATOM    925  HA  SER A  57       0.848   6.737   0.222  1.00 64.97           H  
ATOM    926  C   SER A  57       2.884   6.541   0.739  1.00 64.97           C  
ATOM    927  CB  SER A  57       1.409   8.474   1.309  1.00 64.97           C  
ATOM    928  HB2 SER A  57       2.189   8.775   2.008  1.00 64.97           H  
ATOM    929  HB3 SER A  57       1.546   9.000   0.364  1.00 64.97           H  
ATOM    930  O   SER A  57       3.743   6.668   1.601  1.00 64.97           O  
ATOM    931  OG  SER A  57       0.146   8.782   1.864  1.00 64.97           O  
ATOM    932  HG  SER A  57       0.006   8.154   2.576  1.00 64.97           H  
ATOM    933  N   ILE A  58       3.117   6.074  -0.481  1.00 64.37           N  
ATOM    934  H   ILE A  58       2.337   5.992  -1.118  1.00 64.37           H  
ATOM    935  CA  ILE A  58       4.419   5.638  -0.987  1.00 64.37           C  
ATOM    936  HA  ILE A  58       5.167   5.683  -0.195  1.00 64.37           H  
ATOM    937  C   ILE A  58       4.826   6.584  -2.106  1.00 64.37           C  
ATOM    938  CB  ILE A  58       4.354   4.189  -1.515  1.00 64.37           C  
ATOM    939  HB  ILE A  58       3.700   4.168  -2.387  1.00 64.37           H  
ATOM    940  O   ILE A  58       4.060   6.788  -3.043  1.00 64.37           O  
ATOM    941  CG1 ILE A  58       3.766   3.235  -0.456  1.00 64.37           C  
ATOM    942 HG12 ILE A  58       4.383   3.243   0.442  1.00 64.37           H  
ATOM    943 HG13 ILE A  58       2.760   3.560  -0.190  1.00 64.37           H  
ATOM    944  CG2 ILE A  58       5.755   3.726  -1.952  1.00 64.37           C  
ATOM    945 HG21 ILE A  58       6.170   4.393  -2.708  1.00 64.37           H  
ATOM    946 HG22 ILE A  58       5.712   2.737  -2.409  1.00 64.37           H  
ATOM    947 HG23 ILE A  58       6.421   3.688  -1.090  1.00 64.37           H  
ATOM    948  CD1 ILE A  58       3.646   1.805  -0.976  1.00 64.37           C  
ATOM    949 HD11 ILE A  58       4.627   1.333  -1.032  1.00 64.37           H  
ATOM    950 HD12 ILE A  58       3.017   1.240  -0.289  1.00 64.37           H  
ATOM    951 HD13 ILE A  58       3.193   1.801  -1.967  1.00 64.37           H  
ATOM    952  N   GLN A  59       6.020   7.161  -2.029  1.00 61.77           N  
ATOM    953  H   GLN A  59       6.607   6.988  -1.226  1.00 61.77           H  
ATOM    954  CA  GLN A  59       6.594   7.896  -3.150  1.00 61.77           C  
ATOM    955  HA  GLN A  59       5.834   8.537  -3.598  1.00 61.77           H  
ATOM    956  C   GLN A  59       7.076   6.907  -4.217  1.00 61.77           C  
ATOM    957  CB  GLN A  59       7.713   8.791  -2.616  1.00 61.77           C  
ATOM    958  HB2 GLN A  59       7.300   9.456  -1.858  1.00 61.77           H  
ATOM    959  HB3 GLN A  59       8.492   8.181  -2.158  1.00 61.77           H  
ATOM    960  O   GLN A  59       8.087   6.249  -4.018  1.00 61.77           O  
ATOM    961  CG  GLN A  59       8.317   9.634  -3.744  1.00 61.77           C  
ATOM    962  HG2 GLN A  59       7.523  10.185  -4.248  1.00 61.77           H  
ATOM    963  HG3 GLN A  59       8.795   8.982  -4.475  1.00 61.77           H  
ATOM    964  CD  GLN A  59       9.354  10.632  -3.254  1.00 61.77           C  
ATOM    965  NE2 GLN A  59       9.932  11.377  -4.169  1.00 61.77           N  
ATOM    966 HE21 GLN A  59      10.587  12.080  -3.859  1.00 61.77           H  
ATOM    967 HE22 GLN A  59       9.734  11.218  -5.146  1.00 61.77           H  
ATOM    968  OE1 GLN A  59       9.641  10.776  -2.074  1.00 61.77           O  
ATOM    969  N   VAL A  60       6.366   6.794  -5.338  1.00 58.22           N  
ATOM    970  H   VAL A  60       5.606   7.441  -5.490  1.00 58.22           H  
ATOM    971  CA  VAL A  60       6.625   5.798  -6.394  1.00 58.22           C  
ATOM    972  HA  VAL A  60       7.070   4.917  -5.932  1.00 58.22           H  
ATOM    973  C   VAL A  60       7.639   6.263  -7.440  1.00 58.22           C  
ATOM    974  CB  VAL A  60       5.319   5.333  -7.066  1.00 58.22           C  
ATOM    975  HB  VAL A  60       5.573   4.688  -7.907  1.00 58.22           H  
ATOM    976  O   VAL A  60       8.204   5.426  -8.143  1.00 58.22           O  
ATOM    977  CG1 VAL A  60       4.478   4.504  -6.088  1.00 58.22           C  
ATOM    978 HG11 VAL A  60       3.606   4.106  -6.606  1.00 58.22           H  
ATOM    979 HG12 VAL A  60       5.066   3.666  -5.713  1.00 58.22           H  
ATOM    980 HG13 VAL A  60       4.148   5.115  -5.247  1.00 58.22           H  
ATOM    981  CG2 VAL A  60       4.459   6.490  -7.590  1.00 58.22           C  
ATOM    982 HG21 VAL A  60       5.050   7.136  -8.238  1.00 58.22           H  
ATOM    983 HG22 VAL A  60       4.044   7.070  -6.766  1.00 58.22           H  
ATOM    984 HG23 VAL A  60       3.633   6.081  -8.173  1.00 58.22           H  
ATOM    985  N   ASP A  61       7.933   7.565  -7.510  1.00 53.90           N  
ATOM    986  H   ASP A  61       7.404   8.219  -6.951  1.00 53.90           H  
ATOM    987  CA  ASP A  61       8.984   8.088  -8.382  1.00 53.90           C  
ATOM    988  HA  ASP A  61       9.632   7.250  -8.640  1.00 53.90           H  
ATOM    989  C   ASP A  61       9.871   9.129  -7.674  1.00 53.90           C  
ATOM    990  CB  ASP A  61       8.380   8.604  -9.703  1.00 53.90           C  
ATOM    991  HB2 ASP A  61       7.562   7.948 -10.001  1.00 53.90           H  
ATOM    992  HB3 ASP A  61       7.978   9.606  -9.555  1.00 53.90           H  
ATOM    993  O   ASP A  61       9.402  10.138  -7.139  1.00 53.90           O  
ATOM    994  CG  ASP A  61       9.405   8.618 -10.841  1.00 53.90           C  
ATOM    995  OD1 ASP A  61      10.590   8.286 -10.582  1.00 53.90           O  
ATOM    996  OD2 ASP A  61       9.038   8.930 -11.988  1.00 53.90           O  
ATOM    997  N   ALA A  62      11.177   8.851  -7.655  1.00 48.27           N  
ATOM    998  H   ALA A  62      11.461   8.005  -8.128  1.00 48.27           H  
ATOM    999  CA  ALA A  62      12.234   9.762  -7.212  1.00 48.27           C  
ATOM   1000  HA  ALA A  62      11.775  10.660  -6.798  1.00 48.27           H  
ATOM   1001  C   ALA A  62      13.110  10.238  -8.389  1.00 48.27           C  
ATOM   1002  CB  ALA A  62      13.042   9.096  -6.088  1.00 48.27           C  
ATOM   1003  HB1 ALA A  62      12.379   8.823  -5.267  1.00 48.27           H  
ATOM   1004  HB2 ALA A  62      13.793   9.792  -5.714  1.00 48.27           H  
ATOM   1005  HB3 ALA A  62      13.542   8.203  -6.463  1.00 48.27           H  
ATOM   1006  O   ALA A  62      14.160  10.844  -8.181  1.00 48.27           O  
ATOM   1007  N   SER A  63      12.707   9.965  -9.638  1.00 44.27           N  
ATOM   1008  H   SER A  63      11.833   9.480  -9.779  1.00 44.27           H  
ATOM   1009  CA  SER A  63      13.357  10.548 -10.814  1.00 44.27           C  
ATOM   1010  HA  SER A  63      14.427  10.347 -10.769  1.00 44.27           H  
ATOM   1011  C   SER A  63      13.115  12.052 -10.800  1.00 44.27           C  
ATOM   1012  CB  SER A  63      12.809   9.999 -12.137  1.00 44.27           C  
ATOM   1013  HB2 SER A  63      13.507  10.232 -12.941  1.00 44.27           H  
ATOM   1014  HB3 SER A  63      11.855  10.474 -12.366  1.00 44.27           H  
ATOM   1015  O   SER A  63      11.972  12.495 -10.859  1.00 44.27           O  
ATOM   1016  OG  SER A  63      12.584   8.615 -12.089  1.00 44.27           O  
ATOM   1017  HG  SER A  63      11.744   8.517 -11.635  1.00 44.27           H  
ATOM   1018  N   ALA A  64      14.191  12.832 -10.749  1.00 36.14           N  
ATOM   1019  H   ALA A  64      15.082  12.364 -10.663  1.00 36.14           H  
ATOM   1020  CA  ALA A  64      14.219  14.277 -10.523  1.00 36.14           C  
ATOM   1021  HA  ALA A  64      13.733  14.467  -9.566  1.00 36.14           H  
ATOM   1022  C   ALA A  64      13.487  15.169 -11.561  1.00 36.14           C  
ATOM   1023  CB  ALA A  64      15.703  14.651 -10.381  1.00 36.14           C  
ATOM   1024  HB1 ALA A  64      16.169  14.046  -9.603  1.00 36.14           H  
ATOM   1025  HB2 ALA A  64      16.221  14.493 -11.327  1.00 36.14           H  
ATOM   1026  HB3 ALA A  64      15.794  15.700 -10.100  1.00 36.14           H  
ATOM   1027  O   ALA A  64      13.736  16.369 -11.602  1.00 36.14           O  
ATOM   1028  N   PHE A  65      12.595  14.628 -12.397  1.00 39.13           N  
ATOM   1029  H   PHE A  65      12.353  13.658 -12.252  1.00 39.13           H  
ATOM   1030  CA  PHE A  65      11.920  15.366 -13.469  1.00 39.13           C  
ATOM   1031  HA  PHE A  65      12.147  16.426 -13.353  1.00 39.13           H  
ATOM   1032  C   PHE A  65      10.386  15.301 -13.448  1.00 39.13           C  
ATOM   1033  CB  PHE A  65      12.499  14.924 -14.821  1.00 39.13           C  
ATOM   1034  HB2 PHE A  65      11.745  14.374 -15.385  1.00 39.13           H  
ATOM   1035  HB3 PHE A  65      13.342  14.250 -14.673  1.00 39.13           H  
ATOM   1036  O   PHE A  65       9.747  16.141 -14.076  1.00 39.13           O  
ATOM   1037  CG  PHE A  65      12.981  16.104 -15.634  1.00 39.13           C  
ATOM   1038  CD1 PHE A  65      12.142  16.693 -16.597  1.00 39.13           C  
ATOM   1039  HD1 PHE A  65      11.153  16.294 -16.770  1.00 39.13           H  
ATOM   1040  CD2 PHE A  65      14.252  16.654 -15.381  1.00 39.13           C  
ATOM   1041  HD2 PHE A  65      14.885  16.225 -14.619  1.00 39.13           H  
ATOM   1042  CE1 PHE A  65      12.581  17.815 -17.321  1.00 39.13           C  
ATOM   1043  HE1 PHE A  65      11.935  18.267 -18.059  1.00 39.13           H  
ATOM   1044  CE2 PHE A  65      14.691  17.776 -16.105  1.00 39.13           C  
ATOM   1045  HE2 PHE A  65      15.665  18.200 -15.908  1.00 39.13           H  
ATOM   1046  CZ  PHE A  65      13.857  18.354 -17.077  1.00 39.13           C  
ATOM   1047  HZ  PHE A  65      14.191  19.219 -17.631  1.00 39.13           H  
ATOM   1048  N   VAL A  66       9.771  14.366 -12.714  1.00 38.49           N  
ATOM   1049  H   VAL A  66      10.320  13.715 -12.170  1.00 38.49           H  
ATOM   1050  CA  VAL A  66       8.304  14.243 -12.660  1.00 38.49           C  
ATOM   1051  HA  VAL A  66       7.856  15.112 -13.141  1.00 38.49           H  
ATOM   1052  C   VAL A  66       7.845  14.269 -11.203  1.00 38.49           C  
ATOM   1053  CB  VAL A  66       7.790  13.022 -13.455  1.00 38.49           C  
ATOM   1054  HB  VAL A  66       8.079  12.102 -12.947  1.00 38.49           H  
ATOM   1055  O   VAL A  66       7.839  13.257 -10.513  1.00 38.49           O  
ATOM   1056  CG1 VAL A  66       6.261  13.075 -13.584  1.00 38.49           C  
ATOM   1057 HG11 VAL A  66       5.954  13.972 -14.121  1.00 38.49           H  
ATOM   1058 HG12 VAL A  66       5.911  12.195 -14.125  1.00 38.49           H  
ATOM   1059 HG13 VAL A  66       5.803  13.065 -12.595  1.00 38.49           H  
ATOM   1060  CG2 VAL A  66       8.361  12.994 -14.883  1.00 38.49           C  
ATOM   1061 HG21 VAL A  66       7.910  12.174 -15.442  1.00 38.49           H  
ATOM   1062 HG22 VAL A  66       9.438  12.827 -14.854  1.00 38.49           H  
ATOM   1063 HG23 VAL A  66       8.152  13.936 -15.391  1.00 38.49           H  
ATOM   1064  N   LEU A  67       7.532  15.486 -10.743  1.00 42.29           N  
ATOM   1065  H   LEU A  67       7.727  16.238 -11.388  1.00 42.29           H  
ATOM   1066  CA  LEU A  67       6.676  15.841  -9.601  1.00 42.29           C  
ATOM   1067  HA  LEU A  67       7.164  16.631  -9.030  1.00 42.29           H  
ATOM   1068  C   LEU A  67       6.371  14.698  -8.620  1.00 42.29           C  
ATOM   1069  CB  LEU A  67       5.349  16.384 -10.182  1.00 42.29           C  
ATOM   1070  HB2 LEU A  67       4.583  16.389  -9.406  1.00 42.29           H  
ATOM   1071  HB3 LEU A  67       5.009  15.696 -10.956  1.00 42.29           H  
ATOM   1072  O   LEU A  67       5.334  14.070  -8.781  1.00 42.29           O  
ATOM   1073  CG  LEU A  67       5.430  17.802 -10.760  1.00 42.29           C  
ATOM   1074  HG  LEU A  67       6.361  17.926 -11.313  1.00 42.29           H  
ATOM   1075  CD1 LEU A  67       4.265  18.042 -11.718  1.00 42.29           C  
ATOM   1076 HD11 LEU A  67       4.324  19.051 -12.126  1.00 42.29           H  
ATOM   1077 HD12 LEU A  67       4.315  17.332 -12.544  1.00 42.29           H  
ATOM   1078 HD13 LEU A  67       3.316  17.918 -11.197  1.00 42.29           H  
ATOM   1079  CD2 LEU A  67       5.362  18.843  -9.639  1.00 42.29           C  
ATOM   1080 HD21 LEU A  67       5.415  19.842 -10.070  1.00 42.29           H  
ATOM   1081 HD22 LEU A  67       4.428  18.742  -9.087  1.00 42.29           H  
ATOM   1082 HD23 LEU A  67       6.204  18.715  -8.958  1.00 42.29           H  
ATOM   1083  N   ASN A  68       7.231  14.484  -7.609  1.00 49.90           N  
ATOM   1084  H   ASN A  68       8.121  14.957  -7.675  1.00 49.90           H  
ATOM   1085  CA  ASN A  68       6.990  13.741  -6.353  1.00 49.90           C  
ATOM   1086  HA  ASN A  68       7.861  13.109  -6.179  1.00 49.90           H  
ATOM   1087  C   ASN A  68       5.800  12.770  -6.374  1.00 49.90           C  
ATOM   1088  CB  ASN A  68       6.870  14.742  -5.178  1.00 49.90           C  
ATOM   1089  HB2 ASN A  68       6.462  14.238  -4.303  1.00 49.90           H  
ATOM   1090  HB3 ASN A  68       6.199  15.556  -5.452  1.00 49.90           H  
ATOM   1091  O   ASN A  68       4.923  12.864  -5.508  1.00 49.90           O  
ATOM   1092  CG  ASN A  68       8.188  15.296  -4.697  1.00 49.90           C  
ATOM   1093  ND2 ASN A  68       8.151  16.297  -3.851  1.00 49.90           N  
ATOM   1094 HD21 ASN A  68       7.274  16.598  -3.451  1.00 49.90           H  
ATOM   1095 HD22 ASN A  68       9.047  16.621  -3.519  1.00 49.90           H  
ATOM   1096  OD1 ASN A  68       9.259  14.822  -5.024  1.00 49.90           O  
ATOM   1097  N   ALA A  69       5.756  11.870  -7.360  1.00 52.02           N  
ATOM   1098  H   ALA A  69       6.457  11.907  -8.086  1.00 52.02           H  
ATOM   1099  CA  ALA A  69       4.572  11.073  -7.597  1.00 52.02           C  
ATOM   1100  HA  ALA A  69       3.700  11.727  -7.602  1.00 52.02           H  
ATOM   1101  C   ALA A  69       4.468  10.111  -6.425  1.00 52.02           C  
ATOM   1102  CB  ALA A  69       4.663  10.379  -8.962  1.00 52.02           C  
ATOM   1103  HB1 ALA A  69       5.529   9.718  -8.988  1.00 52.02           H  
ATOM   1104  HB2 ALA A  69       4.762  11.128  -9.748  1.00 52.02           H  
ATOM   1105  HB3 ALA A  69       3.761   9.792  -9.136  1.00 52.02           H  
ATOM   1106  O   ALA A  69       5.334   9.254  -6.231  1.00 52.02           O  
ATOM   1107  N   CYS A  70       3.454  10.302  -5.591  1.00 57.06           N  
ATOM   1108  H   CYS A  70       2.852  11.103  -5.723  1.00 57.06           H  
ATOM   1109  CA  CYS A  70       3.112   9.353  -4.562  1.00 57.06           C  
ATOM   1110  HA  CYS A  70       3.812   8.522  -4.648  1.00 57.06           H  
ATOM   1111  C   CYS A  70       1.756   8.737  -4.824  1.00 57.06           C  
ATOM   1112  CB  CYS A  70       3.309   9.903  -3.144  1.00 57.06           C  
ATOM   1113  HB2 CYS A  70       4.358  10.189  -3.068  1.00 57.06           H  
ATOM   1114  HB3 CYS A  70       3.158   9.073  -2.454  1.00 57.06           H  
ATOM   1115  O   CYS A  70       0.857   9.343  -5.405  1.00 57.06           O  
ATOM   1116  SG  CYS A  70       2.319  11.283  -2.520  1.00 57.06           S  
ATOM   1117  N   VAL A  71       1.652   7.506  -4.360  1.00 60.32           N  
ATOM   1118  H   VAL A  71       2.470   7.094  -3.934  1.00 60.32           H  
ATOM   1119  CA  VAL A  71       0.429   6.740  -4.300  1.00 60.32           C  
ATOM   1120  HA  VAL A  71      -0.366   7.235  -4.857  1.00 60.32           H  
ATOM   1121  C   VAL A  71       0.055   6.652  -2.838  1.00 60.32           C  
ATOM   1122  CB  VAL A  71       0.661   5.356  -4.907  1.00 60.32           C  
ATOM   1123  HB  VAL A  71       1.552   4.917  -4.458  1.00 60.32           H  
ATOM   1124  O   VAL A  71       0.791   6.073  -2.040  1.00 60.32           O  
ATOM   1125  CG1 VAL A  71      -0.519   4.428  -4.622  1.00 60.32           C  
ATOM   1126 HG11 VAL A  71      -1.392   4.730  -5.201  1.00 60.32           H  
ATOM   1127 HG12 VAL A  71      -0.772   4.393  -3.562  1.00 60.32           H  
ATOM   1128 HG13 VAL A  71      -0.193   3.421  -4.881  1.00 60.32           H  
ATOM   1129  CG2 VAL A  71       0.877   5.467  -6.421  1.00 60.32           C  
ATOM   1130 HG21 VAL A  71      -0.005   5.891  -6.901  1.00 60.32           H  
ATOM   1131 HG22 VAL A  71       1.732   6.106  -6.638  1.00 60.32           H  
ATOM   1132 HG23 VAL A  71       1.068   4.480  -6.841  1.00 60.32           H  
ATOM   1133  N   SER A  72      -1.096   7.203  -2.479  1.00 60.00           N  
ATOM   1134  H   SER A  72      -1.602   7.743  -3.167  1.00 60.00           H  
ATOM   1135  CA  SER A  72      -1.714   6.920  -1.187  1.00 60.00           C  
ATOM   1136  HA  SER A  72      -0.956   6.577  -0.483  1.00 60.00           H  
ATOM   1137  C   SER A  72      -2.735   5.816  -1.332  1.00 60.00           C  
ATOM   1138  CB  SER A  72      -2.365   8.152  -0.573  1.00 60.00           C  
ATOM   1139  HB2 SER A  72      -2.841   7.880   0.370  1.00 60.00           H  
ATOM   1140  HB3 SER A  72      -3.128   8.528  -1.254  1.00 60.00           H  
ATOM   1141  O   SER A  72      -3.584   5.907  -2.204  1.00 60.00           O  
ATOM   1142  OG  SER A  72      -1.410   9.163  -0.340  1.00 60.00           O  
ATOM   1143  HG  SER A  72      -0.861   8.921   0.410  1.00 60.00           H  
ATOM   1144  N   VAL A  73      -2.686   4.830  -0.447  1.00 63.59           N  
ATOM   1145  H   VAL A  73      -1.896   4.796   0.182  1.00 63.59           H  
ATOM   1146  CA  VAL A  73      -3.786   3.926  -0.166  1.00 63.59           C  
ATOM   1147  HA  VAL A  73      -4.528   4.010  -0.960  1.00 63.59           H  
ATOM   1148  C   VAL A  73      -4.449   4.326   1.126  1.00 63.59           C  
ATOM   1149  CB  VAL A  73      -3.338   2.471  -0.140  1.00 63.59           C  
ATOM   1150  HB  VAL A  73      -2.394   2.397   0.399  1.00 63.59           H  
ATOM   1151  O   VAL A  73      -3.812   4.363   2.172  1.00 63.59           O  
ATOM   1152  CG1 VAL A  73      -4.365   1.589   0.563  1.00 63.59           C  
ATOM   1153 HG11 VAL A  73      -5.369   1.858   0.234  1.00 63.59           H  
ATOM   1154 HG12 VAL A  73      -4.151   0.536   0.382  1.00 63.59           H  
ATOM   1155 HG13 VAL A  73      -4.322   1.768   1.637  1.00 63.59           H  
ATOM   1156  CG2 VAL A  73      -3.184   2.010  -1.587  1.00 63.59           C  
ATOM   1157 HG21 VAL A  73      -4.071   2.263  -2.169  1.00 63.59           H  
ATOM   1158 HG22 VAL A  73      -3.085   0.925  -1.612  1.00 63.59           H  
ATOM   1159 HG23 VAL A  73      -2.319   2.493  -2.041  1.00 63.59           H  
ATOM   1160  N   LEU A  74      -5.749   4.565   1.054  1.00 63.59           N  
ATOM   1161  H   LEU A  74      -6.178   4.549   0.140  1.00 63.59           H  
ATOM   1162  CA  LEU A  74      -6.606   4.584   2.226  1.00 63.59           C  
ATOM   1163  HA  LEU A  74      -6.018   4.848   3.105  1.00 63.59           H  
ATOM   1164  C   LEU A  74      -7.179   3.182   2.426  1.00 63.59           C  
ATOM   1165  CB  LEU A  74      -7.663   5.674   2.008  1.00 63.59           C  
ATOM   1166  HB2 LEU A  74      -8.299   5.413   1.162  1.00 63.59           H  
ATOM   1167  HB3 LEU A  74      -7.128   6.586   1.744  1.00 63.59           H  
ATOM   1168  O   LEU A  74      -7.841   2.700   1.517  1.00 63.59           O  
ATOM   1169  CG  LEU A  74      -8.524   5.939   3.255  1.00 63.59           C  
ATOM   1170  HG  LEU A  74      -7.976   5.653   4.153  1.00 63.59           H  
ATOM   1171  CD1 LEU A  74      -8.844   7.433   3.346  1.00 63.59           C  
ATOM   1172 HD11 LEU A  74      -9.470   7.735   2.506  1.00 63.59           H  
ATOM   1173 HD12 LEU A  74      -7.923   8.015   3.317  1.00 63.59           H  
ATOM   1174 HD13 LEU A  74      -9.349   7.649   4.287  1.00 63.59           H  
ATOM   1175  CD2 LEU A  74      -9.850   5.175   3.202  1.00 63.59           C  
ATOM   1176 HD21 LEU A  74     -10.455   5.514   2.360  1.00 63.59           H  
ATOM   1177 HD22 LEU A  74      -9.656   4.110   3.081  1.00 63.59           H  
ATOM   1178 HD23 LEU A  74     -10.395   5.303   4.137  1.00 63.59           H  
ATOM   1179  N   LEU A  75      -6.931   2.569   3.581  1.00 65.93           N  
ATOM   1180  H   LEU A  75      -6.317   3.036   4.233  1.00 65.93           H  
ATOM   1181  CA  LEU A  75      -7.670   1.427   4.104  1.00 65.93           C  
ATOM   1182  HA  LEU A  75      -8.237   0.974   3.290  1.00 65.93           H  
ATOM   1183  C   LEU A  75      -8.662   1.890   5.152  1.00 65.93           C  
ATOM   1184  CB  LEU A  75      -6.754   0.369   4.750  1.00 65.93           C  
ATOM   1185  HB2 LEU A  75      -5.764   0.778   4.951  1.00 65.93           H  
ATOM   1186  HB3 LEU A  75      -7.176   0.082   5.713  1.00 65.93           H  
ATOM   1187  O   LEU A  75      -8.321   2.658   6.050  1.00 65.93           O  
ATOM   1188  CG  LEU A  75      -6.679  -0.897   3.887  1.00 65.93           C  
ATOM   1189  HG  LEU A  75      -7.632  -1.079   3.391  1.00 65.93           H  
ATOM   1190  CD1 LEU A  75      -5.606  -0.698   2.842  1.00 65.93           C  
ATOM   1191 HD11 LEU A  75      -5.932   0.085   2.158  1.00 65.93           H  
ATOM   1192 HD12 LEU A  75      -4.700  -0.391   3.365  1.00 65.93           H  
ATOM   1193 HD13 LEU A  75      -5.452  -1.617   2.277  1.00 65.93           H  
ATOM   1194  CD2 LEU A  75      -6.379  -2.123   4.738  1.00 65.93           C  
ATOM   1195 HD21 LEU A  75      -5.464  -1.976   5.311  1.00 65.93           H  
ATOM   1196 HD22 LEU A  75      -6.279  -3.000   4.099  1.00 65.93           H  
ATOM   1197 HD23 LEU A  75      -7.206  -2.294   5.429  1.00 65.93           H  
ATOM   1198  N   ASP A  76      -9.864   1.340   5.098  1.00 67.02           N  
ATOM   1199  H   ASP A  76     -10.079   0.707   4.340  1.00 67.02           H  
ATOM   1200  CA  ASP A  76     -10.747   1.355   6.251  1.00 67.02           C  
ATOM   1201  HA  ASP A  76     -10.554   2.248   6.846  1.00 67.02           H  
ATOM   1202  C   ASP A  76     -10.451   0.130   7.123  1.00 67.02           C  
ATOM   1203  CB  ASP A  76     -12.202   1.434   5.789  1.00 67.02           C  
ATOM   1204  HB2 ASP A  76     -12.561   0.448   5.497  1.00 67.02           H  
ATOM   1205  HB3 ASP A  76     -12.270   2.096   4.925  1.00 67.02           H  
ATOM   1206  O   ASP A  76     -10.688  -1.002   6.712  1.00 67.02           O  
ATOM   1207  CG  ASP A  76     -13.062   2.006   6.910  1.00 67.02           C  
ATOM   1208  OD1 ASP A  76     -12.882   1.569   8.074  1.00 67.02           O  
ATOM   1209  OD2 ASP A  76     -13.809   2.969   6.632  1.00 67.02           O  
ATOM   1210  N   MET A  77      -9.918   0.340   8.326  1.00 63.14           N  
ATOM   1211  H   MET A  77      -9.812   1.292   8.644  1.00 63.14           H  
ATOM   1212  CA  MET A  77      -9.617  -0.733   9.280  1.00 63.14           C  
ATOM   1213  HA  MET A  77      -9.057  -1.513   8.764  1.00 63.14           H  
ATOM   1214  C   MET A  77     -10.884  -1.393   9.839  1.00 63.14           C  
ATOM   1215  CB  MET A  77      -8.761  -0.213  10.448  1.00 63.14           C  
ATOM   1216  HB2 MET A  77      -8.518  -1.057  11.094  1.00 63.14           H  
ATOM   1217  HB3 MET A  77      -9.342   0.499  11.035  1.00 63.14           H  
ATOM   1218  O   MET A  77     -10.783  -2.417  10.506  1.00 63.14           O  
ATOM   1219  CG  MET A  77      -7.442   0.435  10.011  1.00 63.14           C  
ATOM   1220  HG2 MET A  77      -6.952  -0.235   9.305  1.00 63.14           H  
ATOM   1221  HG3 MET A  77      -7.653   1.371   9.494  1.00 63.14           H  
ATOM   1222  SD  MET A  77      -6.276   0.761  11.367  1.00 63.14           S  
ATOM   1223  CE  MET A  77      -7.197   1.975  12.351  1.00 63.14           C  
ATOM   1224  HE1 MET A  77      -6.577   2.314  13.181  1.00 63.14           H  
ATOM   1225  HE2 MET A  77      -7.460   2.830  11.728  1.00 63.14           H  
ATOM   1226  HE3 MET A  77      -8.105   1.520  12.747  1.00 63.14           H  
ATOM   1227  N   SER A  78     -12.072  -0.820   9.602  1.00 64.20           N  
ATOM   1228  H   SER A  78     -12.110   0.029   9.056  1.00 64.20           H  
ATOM   1229  CA  SER A  78     -13.336  -1.456   9.987  1.00 64.20           C  
ATOM   1230  HA  SER A  78     -13.184  -1.980  10.931  1.00 64.20           H  
ATOM   1231  C   SER A  78     -13.803  -2.512   8.985  1.00 64.20           C  
ATOM   1232  CB  SER A  78     -14.424  -0.409  10.238  1.00 64.20           C  
ATOM   1233  HB2 SER A  78     -15.294  -0.909  10.663  1.00 64.20           H  
ATOM   1234  HB3 SER A  78     -14.060   0.319  10.963  1.00 64.20           H  
ATOM   1235  O   SER A  78     -14.463  -3.466   9.386  1.00 64.20           O  
ATOM   1236  OG  SER A  78     -14.828   0.262   9.066  1.00 64.20           O  
ATOM   1237  HG  SER A  78     -14.104   0.789   8.720  1.00 64.20           H  
ATOM   1238  N   THR A  79     -13.443  -2.378   7.703  1.00 58.07           N  
ATOM   1239  H   THR A  79     -12.921  -1.557   7.432  1.00 58.07           H  
ATOM   1240  CA  THR A  79     -13.940  -3.264   6.637  1.00 58.07           C  
ATOM   1241  HA  THR A  79     -14.510  -4.080   7.082  1.00 58.07           H  
ATOM   1242  C   THR A  79     -12.849  -3.936   5.814  1.00 58.07           C  
ATOM   1243  CB  THR A  79     -14.892  -2.522   5.690  1.00 58.07           C  
ATOM   1244  HB  THR A  79     -15.270  -3.233   4.956  1.00 58.07           H  
ATOM   1245  O   THR A  79     -13.169  -4.851   5.065  1.00 58.07           O  
ATOM   1246  CG2 THR A  79     -16.101  -1.913   6.396  1.00 58.07           C  
ATOM   1247 HG21 THR A  79     -16.600  -2.678   6.990  1.00 58.07           H  
ATOM   1248 HG22 THR A  79     -15.789  -1.099   7.050  1.00 58.07           H  
ATOM   1249 HG23 THR A  79     -16.802  -1.529   5.656  1.00 58.07           H  
ATOM   1250  OG1 THR A  79     -14.220  -1.479   5.020  1.00 58.07           O  
ATOM   1251  HG1 THR A  79     -14.882  -1.049   4.475  1.00 58.07           H  
ATOM   1252  N   PHE A  80     -11.590  -3.496   5.909  1.00 56.99           N  
ATOM   1253  H   PHE A  80     -11.418  -2.709   6.517  1.00 56.99           H  
ATOM   1254  CA  PHE A  80     -10.427  -3.997   5.158  1.00 56.99           C  
ATOM   1255  HA  PHE A  80      -9.629  -3.268   5.300  1.00 56.99           H  
ATOM   1256  C   PHE A  80     -10.597  -4.083   3.628  1.00 56.99           C  
ATOM   1257  CB  PHE A  80      -9.936  -5.315   5.777  1.00 56.99           C  
ATOM   1258  HB2 PHE A  80      -9.220  -5.791   5.107  1.00 56.99           H  
ATOM   1259  HB3 PHE A  80     -10.774  -6.004   5.884  1.00 56.99           H  
ATOM   1260  O   PHE A  80      -9.767  -4.676   2.948  1.00 56.99           O  
ATOM   1261  CG  PHE A  80      -9.246  -5.135   7.110  1.00 56.99           C  
ATOM   1262  CD1 PHE A  80      -7.883  -4.789   7.139  1.00 56.99           C  
ATOM   1263  HD1 PHE A  80      -7.339  -4.660   6.216  1.00 56.99           H  
ATOM   1264  CD2 PHE A  80      -9.952  -5.312   8.313  1.00 56.99           C  
ATOM   1265  HD2 PHE A  80     -11.001  -5.567   8.294  1.00 56.99           H  
ATOM   1266  CE1 PHE A  80      -7.225  -4.631   8.368  1.00 56.99           C  
ATOM   1267  HE1 PHE A  80      -6.179  -4.363   8.381  1.00 56.99           H  
ATOM   1268  CE2 PHE A  80      -9.289  -5.167   9.543  1.00 56.99           C  
ATOM   1269  HE2 PHE A  80      -9.833  -5.302  10.466  1.00 56.99           H  
ATOM   1270  CZ  PHE A  80      -7.923  -4.836   9.570  1.00 56.99           C  
ATOM   1271  HZ  PHE A  80      -7.410  -4.742  10.516  1.00 56.99           H  
ATOM   1272  N   THR A  81     -11.644  -3.482   3.062  1.00 49.68           N  
ATOM   1273  H   THR A  81     -12.322  -3.061   3.682  1.00 49.68           H  
ATOM   1274  CA  THR A  81     -12.081  -3.735   1.675  1.00 49.68           C  
ATOM   1275  HA  THR A  81     -11.473  -4.521   1.227  1.00 49.68           H  
ATOM   1276  C   THR A  81     -11.941  -2.527   0.765  1.00 49.68           C  
ATOM   1277  CB  THR A  81     -13.544  -4.200   1.647  1.00 49.68           C  
ATOM   1278  HB  THR A  81     -13.976  -4.000   0.667  1.00 49.68           H  
ATOM   1279  O   THR A  81     -11.814  -2.676  -0.446  1.00 49.68           O  
ATOM   1280  CG2 THR A  81     -13.670  -5.694   1.934  1.00 49.68           C  
ATOM   1281 HG21 THR A  81     -13.150  -5.967   2.852  1.00 49.68           H  
ATOM   1282 HG22 THR A  81     -14.722  -5.970   2.006  1.00 49.68           H  
ATOM   1283 HG23 THR A  81     -13.224  -6.251   1.110  1.00 49.68           H  
ATOM   1284  OG1 THR A  81     -14.291  -3.527   2.633  1.00 49.68           O  
ATOM   1285  HG1 THR A  81     -14.225  -4.092   3.407  1.00 49.68           H  
ATOM   1286  N   HIS A  82     -11.936  -1.316   1.320  1.00 47.25           N  
ATOM   1287  H   HIS A  82     -12.014  -1.241   2.324  1.00 47.25           H  
ATOM   1288  CA  HIS A  82     -11.834  -0.109   0.512  1.00 47.25           C  
ATOM   1289  HA  HIS A  82     -12.176  -0.321  -0.501  1.00 47.25           H  
ATOM   1290  C   HIS A  82     -10.387   0.334   0.411  1.00 47.25           C  
ATOM   1291  CB  HIS A  82     -12.757   0.977   1.060  1.00 47.25           C  
ATOM   1292  HB2 HIS A  82     -12.696   1.015   2.148  1.00 47.25           H  
ATOM   1293  HB3 HIS A  82     -12.441   1.943   0.667  1.00 47.25           H  
ATOM   1294  O   HIS A  82      -9.842   0.847   1.382  1.00 47.25           O  
ATOM   1295  CG  HIS A  82     -14.178   0.735   0.631  1.00 47.25           C  
ATOM   1296  CD2 HIS A  82     -15.037  -0.205   1.135  1.00 47.25           C  
ATOM   1297  HD2 HIS A  82     -14.833  -0.893   1.942  1.00 47.25           H  
ATOM   1298  ND1 HIS A  82     -14.807   1.333  -0.438  1.00 47.25           N  
ATOM   1299  HD1 HIS A  82     -14.362   1.906  -1.140  1.00 47.25           H  
ATOM   1300  CE1 HIS A  82     -16.028   0.785  -0.557  1.00 47.25           C  
ATOM   1301  HE1 HIS A  82     -16.738   0.997  -1.342  1.00 47.25           H  
ATOM   1302  NE2 HIS A  82     -16.216  -0.141   0.390  1.00 47.25           N  
ATOM   1303  N   MET A  83      -9.814   0.156  -0.779  1.00 51.58           N  
ATOM   1304  H   MET A  83     -10.335  -0.341  -1.487  1.00 51.58           H  
ATOM   1305  CA  MET A  83      -8.528   0.704  -1.180  1.00 51.58           C  
ATOM   1306  HA  MET A  83      -8.013   1.087  -0.299  1.00 51.58           H  
ATOM   1307  C   MET A  83      -8.773   1.850  -2.163  1.00 51.58           C  
ATOM   1308  CB  MET A  83      -7.678  -0.419  -1.783  1.00 51.58           C  
ATOM   1309  HB2 MET A  83      -7.745  -1.287  -1.126  1.00 51.58           H  
ATOM   1310  HB3 MET A  83      -8.052  -0.686  -2.771  1.00 51.58           H  
ATOM   1311  O   MET A  83      -9.418   1.678  -3.193  1.00 51.58           O  
ATOM   1312  CG  MET A  83      -6.216  -0.005  -1.885  1.00 51.58           C  
ATOM   1313  HG2 MET A  83      -5.938   0.352  -0.893  1.00 51.58           H  
ATOM   1314  HG3 MET A  83      -6.118   0.804  -2.609  1.00 51.58           H  
ATOM   1315  SD  MET A  83      -5.052  -1.317  -2.297  1.00 51.58           S  
ATOM   1316  CE  MET A  83      -4.999  -2.221  -0.717  1.00 51.58           C  
ATOM   1317  HE1 MET A  83      -5.937  -2.100  -0.175  1.00 51.58           H  
ATOM   1318  HE2 MET A  83      -4.180  -1.844  -0.106  1.00 51.58           H  
ATOM   1319  HE3 MET A  83      -4.852  -3.285  -0.900  1.00 51.58           H  
ATOM   1320  N   ARG A  84      -8.296   3.054  -1.853  1.00 50.70           N  
ATOM   1321  H   ARG A  84      -7.812   3.160  -0.973  1.00 50.70           H  
ATOM   1322  CA  ARG A  84      -8.336   4.182  -2.800  1.00 50.70           C  
ATOM   1323  HA  ARG A  84      -8.811   3.886  -3.736  1.00 50.70           H  
ATOM   1324  C   ARG A  84      -6.931   4.589  -3.134  1.00 50.70           C  
ATOM   1325  CB  ARG A  84      -9.091   5.385  -2.239  1.00 50.70           C  
ATOM   1326  HB2 ARG A  84      -8.590   5.753  -1.344  1.00 50.70           H  
ATOM   1327  HB3 ARG A  84      -9.076   6.171  -2.994  1.00 50.70           H  
ATOM   1328  O   ARG A  84      -6.179   4.826  -2.199  1.00 50.70           O  
ATOM   1329  CG  ARG A  84     -10.539   5.047  -1.905  1.00 50.70           C  
ATOM   1330  HG2 ARG A  84     -11.012   4.567  -2.762  1.00 50.70           H  
ATOM   1331  HG3 ARG A  84     -10.570   4.364  -1.056  1.00 50.70           H  
ATOM   1332  CD  ARG A  84     -11.282   6.335  -1.550  1.00 50.70           C  
ATOM   1333  HD2 ARG A  84     -10.801   6.801  -0.690  1.00 50.70           H  
ATOM   1334  HD3 ARG A  84     -11.229   7.010  -2.404  1.00 50.70           H  
ATOM   1335  NE  ARG A  84     -12.685   6.040  -1.241  1.00 50.70           N  
ATOM   1336  HE  ARG A  84     -12.966   5.091  -1.442  1.00 50.70           H  
ATOM   1337  NH1 ARG A  84     -13.472   8.190  -1.175  1.00 50.70           N  
ATOM   1338 HH11 ARG A  84     -14.245   8.838  -1.212  1.00 50.70           H  
ATOM   1339 HH12 ARG A  84     -12.527   8.518  -1.316  1.00 50.70           H  
ATOM   1340  NH2 ARG A  84     -14.907   6.476  -1.094  1.00 50.70           N  
ATOM   1341 HH21 ARG A  84     -15.677   7.127  -1.034  1.00 50.70           H  
ATOM   1342 HH22 ARG A  84     -15.082   5.483  -1.151  1.00 50.70           H  
ATOM   1343  CZ  ARG A  84     -13.677   6.903  -1.170  1.00 50.70           C  
ATOM   1344  N   THR A  85      -6.614   4.704  -4.414  1.00 52.39           N  
ATOM   1345  H   THR A  85      -7.321   4.583  -5.125  1.00 52.39           H  
ATOM   1346  CA  THR A  85      -5.328   5.223  -4.854  1.00 52.39           C  
ATOM   1347  HA  THR A  85      -4.601   5.083  -4.054  1.00 52.39           H  
ATOM   1348  C   THR A  85      -5.451   6.710  -5.125  1.00 52.39           C  
ATOM   1349  CB  THR A  85      -4.761   4.461  -6.044  1.00 52.39           C  
ATOM   1350  HB  THR A  85      -3.899   5.016  -6.416  1.00 52.39           H  
ATOM   1351  O   THR A  85      -6.357   7.175  -5.816  1.00 52.39           O  
ATOM   1352  CG2 THR A  85      -4.323   3.063  -5.601  1.00 52.39           C  
ATOM   1353 HG21 THR A  85      -4.019   2.473  -6.465  1.00 52.39           H  
ATOM   1354 HG22 THR A  85      -5.142   2.548  -5.099  1.00 52.39           H  
ATOM   1355 HG23 THR A  85      -3.494   3.148  -4.899  1.00 52.39           H  
ATOM   1356  OG1 THR A  85      -5.708   4.328  -7.070  1.00 52.39           O  
ATOM   1357  HG1 THR A  85      -5.326   3.797  -7.772  1.00 52.39           H  
ATOM   1358  N   CYS A  86      -4.556   7.483  -4.529  1.00 50.30           N  
ATOM   1359  H   CYS A  86      -3.912   7.060  -3.876  1.00 50.30           H  
ATOM   1360  CA  CYS A  86      -4.504   8.923  -4.734  1.00 50.30           C  
ATOM   1361  HA  CYS A  86      -5.297   9.239  -5.411  1.00 50.30           H  
ATOM   1362  C   CYS A  86      -3.173   9.257  -5.388  1.00 50.30           C  
ATOM   1363  CB  CYS A  86      -4.707   9.665  -3.403  1.00 50.30           C  
ATOM   1364  HB2 CYS A  86      -3.732   9.788  -2.930  1.00 50.30           H  
ATOM   1365  HB3 CYS A  86      -5.088  10.663  -3.617  1.00 50.30           H  
ATOM   1366  O   CYS A  86      -2.133   8.927  -4.817  1.00 50.30           O  
ATOM   1367  SG  CYS A  86      -5.799   8.855  -2.195  1.00 50.30           S  
ATOM   1368  N   ASN A  87      -3.213   9.934  -6.538  1.00 52.36           N  
ATOM   1369  H   ASN A  87      -4.111  10.175  -6.932  1.00 52.36           H  
ATOM   1370  CA  ASN A  87      -2.041  10.650  -7.020  1.00 52.36           C  
ATOM   1371  HA  ASN A  87      -1.168  10.000  -6.946  1.00 52.36           H  
ATOM   1372  C   ASN A  87      -1.817  11.823  -6.076  1.00 52.36           C  
ATOM   1373  CB  ASN A  87      -2.218  11.103  -8.482  1.00 52.36           C  
ATOM   1374  HB2 ASN A  87      -1.650  12.020  -8.642  1.00 52.36           H  
ATOM   1375  HB3 ASN A  87      -3.267  11.317  -8.688  1.00 52.36           H  
ATOM   1376  O   ASN A  87      -2.680  12.686  -5.908  1.00 52.36           O  
ATOM   1377  CG  ASN A  87      -1.693  10.089  -9.484  1.00 52.36           C  
ATOM   1378  ND2 ASN A  87      -1.991  10.260 -10.749  1.00 52.36           N  
ATOM   1379 HD21 ASN A  87      -1.626   9.558 -11.377  1.00 52.36           H  
ATOM   1380 HD22 ASN A  87      -2.569  11.030 -11.053  1.00 52.36           H  
ATOM   1381  OD1 ASN A  87      -0.988   9.153  -9.163  1.00 52.36           O  
ATOM   1382  N   CYS A  88      -0.672  11.816  -5.417  1.00 52.80           N  
ATOM   1383  H   CYS A  88      -0.041  11.038  -5.547  1.00 52.80           H  
ATOM   1384  CA  CYS A  88      -0.310  12.827  -4.454  1.00 52.80           C  
ATOM   1385  HA  CYS A  88      -1.009  13.661  -4.522  1.00 52.80           H  
ATOM   1386  C   CYS A  88       1.069  13.401  -4.750  1.00 52.80           C  
ATOM   1387  CB  CYS A  88      -0.449  12.237  -3.047  1.00 52.80           C  
ATOM   1388  HB2 CYS A  88      -0.065  12.980  -2.349  1.00 52.80           H  
ATOM   1389  HB3 CYS A  88      -1.512  12.071  -2.876  1.00 52.80           H  
ATOM   1390  O   CYS A  88       1.939  12.715  -5.277  1.00 52.80           O  
ATOM   1391  SG  CYS A  88       0.391  10.706  -2.599  1.00 52.80           S  
ATOM   1392  N   SER A  89       1.274  14.653  -4.351  1.00 51.75           N  
ATOM   1393  H   SER A  89       0.490  15.211  -4.045  1.00 51.75           H  
ATOM   1394  CA  SER A  89       2.613  15.206  -4.172  1.00 51.75           C  
ATOM   1395  HA  SER A  89       3.276  14.832  -4.952  1.00 51.75           H  
ATOM   1396  C   SER A  89       3.114  14.753  -2.804  1.00 51.75           C  
ATOM   1397  CB  SER A  89       2.579  16.736  -4.252  1.00 51.75           C  
ATOM   1398  HB2 SER A  89       2.039  17.132  -3.392  1.00 51.75           H  
ATOM   1399  HB3 SER A  89       3.598  17.121  -4.242  1.00 51.75           H  
ATOM   1400  O   SER A  89       2.460  15.025  -1.795  1.00 51.75           O  
ATOM   1401  OG  SER A  89       1.922  17.150  -5.433  1.00 51.75           O  
ATOM   1402  HG  SER A  89       1.867  18.108  -5.460  1.00 51.75           H  
ATOM   1403  N   PHE A  90       4.235  14.038  -2.730  1.00 49.25           N  
ATOM   1404  H   PHE A  90       4.659  13.709  -3.586  1.00 49.25           H  
ATOM   1405  CA  PHE A  90       4.763  13.605  -1.433  1.00 49.25           C  
ATOM   1406  HA  PHE A  90       3.934  13.125  -0.913  1.00 49.25           H  
ATOM   1407  C   PHE A  90       5.258  14.812  -0.607  1.00 49.25           C  
ATOM   1408  CB  PHE A  90       5.857  12.547  -1.604  1.00 49.25           C  
ATOM   1409  HB2 PHE A  90       6.756  13.020  -1.999  1.00 49.25           H  
ATOM   1410  HB3 PHE A  90       5.536  11.814  -2.344  1.00 49.25           H  
ATOM   1411  O   PHE A  90       6.039  15.613  -1.128  1.00 49.25           O  
ATOM   1412  CG  PHE A  90       6.192  11.814  -0.316  1.00 49.25           C  
ATOM   1413  CD1 PHE A  90       7.338  12.171   0.418  1.00 49.25           C  
ATOM   1414  HD1 PHE A  90       7.987  12.954   0.056  1.00 49.25           H  
ATOM   1415  CD2 PHE A  90       5.378  10.756   0.135  1.00 49.25           C  
ATOM   1416  HD2 PHE A  90       4.518  10.453  -0.445  1.00 49.25           H  
ATOM   1417  CE1 PHE A  90       7.685  11.457   1.579  1.00 49.25           C  
ATOM   1418  HE1 PHE A  90       8.608  11.689   2.091  1.00 49.25           H  
ATOM   1419  CE2 PHE A  90       5.724  10.041   1.297  1.00 49.25           C  
ATOM   1420  HE2 PHE A  90       5.144   9.180   1.593  1.00 49.25           H  
ATOM   1421  CZ  PHE A  90       6.888  10.382   2.008  1.00 49.25           C  
ATOM   1422  HZ  PHE A  90       7.209   9.774   2.841  1.00 49.25           H  
ATOM   1423  N   PRO A  91       4.855  14.953   0.676  1.00 48.62           N  
ATOM   1424  CA  PRO A  91       4.003  14.048   1.453  1.00 48.62           C  
ATOM   1425  HA  PRO A  91       4.250  13.010   1.230  1.00 48.62           H  
ATOM   1426  C   PRO A  91       2.497  14.264   1.225  1.00 48.62           C  
ATOM   1427  CB  PRO A  91       4.379  14.325   2.910  1.00 48.62           C  
ATOM   1428  HB2 PRO A  91       5.273  13.756   3.166  1.00 48.62           H  
ATOM   1429  HB3 PRO A  91       3.568  14.091   3.600  1.00 48.62           H  
ATOM   1430  O   PRO A  91       2.019  15.394   1.132  1.00 48.62           O  
ATOM   1431  CG  PRO A  91       4.710  15.817   2.900  1.00 48.62           C  
ATOM   1432  HG2 PRO A  91       5.397  16.084   3.703  1.00 48.62           H  
ATOM   1433  HG3 PRO A  91       3.791  16.400   2.975  1.00 48.62           H  
ATOM   1434  CD  PRO A  91       5.341  16.031   1.524  1.00 48.62           C  
ATOM   1435  HD2 PRO A  91       6.426  15.964   1.601  1.00 48.62           H  
ATOM   1436  HD3 PRO A  91       5.057  17.002   1.118  1.00 48.62           H  
ATOM   1437  N   ALA A  92       1.730  13.169   1.261  1.00 50.15           N  
ATOM   1438  H   ALA A  92       2.171  12.263   1.324  1.00 50.15           H  
ATOM   1439  CA  ALA A  92       0.286  13.203   1.056  1.00 50.15           C  
ATOM   1440  HA  ALA A  92       0.128  13.591   0.050  1.00 50.15           H  
ATOM   1441  C   ALA A  92      -0.464  14.111   2.056  1.00 50.15           C  
ATOM   1442  CB  ALA A  92      -0.264  11.781   1.072  1.00 50.15           C  
ATOM   1443  HB1 ALA A  92       0.283  11.167   0.356  1.00 50.15           H  
ATOM   1444  HB2 ALA A  92      -0.163  11.360   2.072  1.00 50.15           H  
ATOM   1445  HB3 ALA A  92      -1.318  11.787   0.796  1.00 50.15           H  
ATOM   1446  O   ALA A  92      -0.302  14.018   3.285  1.00 50.15           O  
ATOM   1447  N   ARG A  93      -1.326  14.971   1.507  1.00 50.66           N  
ATOM   1448  H   ARG A  93      -1.430  14.957   0.502  1.00 50.66           H  
ATOM   1449  CA  ARG A  93      -2.258  15.847   2.217  1.00 50.66           C  
ATOM   1450  HA  ARG A  93      -2.009  15.839   3.278  1.00 50.66           H  
ATOM   1451  C   ARG A  93      -3.689  15.307   2.055  1.00 50.66           C  
ATOM   1452  CB  ARG A  93      -2.123  17.288   1.687  1.00 50.66           C  
ATOM   1453  HB2 ARG A  93      -2.313  17.302   0.613  1.00 50.66           H  
ATOM   1454  HB3 ARG A  93      -2.873  17.919   2.163  1.00 50.66           H  
ATOM   1455  O   ARG A  93      -3.976  14.681   1.039  1.00 50.66           O  
ATOM   1456  CG  ARG A  93      -0.729  17.877   1.965  1.00 50.66           C  
ATOM   1457  HG2 ARG A  93      -0.491  17.753   3.021  1.00 50.66           H  
ATOM   1458  HG3 ARG A  93       0.013  17.350   1.365  1.00 50.66           H  
ATOM   1459  CD  ARG A  93      -0.685  19.368   1.614  1.00 50.66           C  
ATOM   1460  HD2 ARG A  93      -0.936  19.485   0.559  1.00 50.66           H  
ATOM   1461  HD3 ARG A  93      -1.438  19.888   2.206  1.00 50.66           H  
ATOM   1462  NE  ARG A  93       0.651  19.947   1.869  1.00 50.66           N  
ATOM   1463  HE  ARG A  93       1.430  19.304   1.866  1.00 50.66           H  
ATOM   1464  NH1 ARG A  93       0.005  22.153   1.865  1.00 50.66           N  
ATOM   1465 HH11 ARG A  93       0.227  23.138   1.885  1.00 50.66           H  
ATOM   1466 HH12 ARG A  93      -0.947  21.877   1.671  1.00 50.66           H  
ATOM   1467  NH2 ARG A  93       2.155  21.633   2.172  1.00 50.66           N  
ATOM   1468 HH21 ARG A  93       2.351  22.622   2.240  1.00 50.66           H  
ATOM   1469 HH22 ARG A  93       2.912  20.965   2.186  1.00 50.66           H  
ATOM   1470  CZ  ARG A  93       0.928  21.237   1.969  1.00 50.66           C  
ATOM   1471  N   PRO A  94      -4.583  15.529   3.035  1.00 46.95           N  
ATOM   1472  CA  PRO A  94      -5.969  15.043   2.986  1.00 46.95           C  
ATOM   1473  HA  PRO A  94      -5.974  13.958   2.878  1.00 46.95           H  
ATOM   1474  C   PRO A  94      -6.796  15.617   1.823  1.00 46.95           C  
ATOM   1475  CB  PRO A  94      -6.573  15.414   4.347  1.00 46.95           C  
ATOM   1476  HB2 PRO A  94      -7.624  15.693   4.273  1.00 46.95           H  
ATOM   1477  HB3 PRO A  94      -6.459  14.573   5.031  1.00 46.95           H  
ATOM   1478  O   PRO A  94      -7.852  15.086   1.509  1.00 46.95           O  
ATOM   1479  CG  PRO A  94      -5.717  16.580   4.836  1.00 46.95           C  
ATOM   1480  HG2 PRO A  94      -6.088  17.510   4.404  1.00 46.95           H  
ATOM   1481  HG3 PRO A  94      -5.701  16.645   5.924  1.00 46.95           H  
ATOM   1482  CD  PRO A  94      -4.340  16.265   4.265  1.00 46.95           C  
ATOM   1483  HD2 PRO A  94      -3.799  17.195   4.088  1.00 46.95           H  
ATOM   1484  HD3 PRO A  94      -3.792  15.632   4.962  1.00 46.95           H  
ATOM   1485  N   GLU A  95      -6.310  16.676   1.181  1.00 49.39           N  
ATOM   1486  H   GLU A  95      -5.460  17.098   1.526  1.00 49.39           H  
ATOM   1487  CA  GLU A  95      -6.955  17.369   0.060  1.00 49.39           C  
ATOM   1488  HA  GLU A  95      -8.034  17.388   0.212  1.00 49.39           H  
ATOM   1489  C   GLU A  95      -6.700  16.692  -1.297  1.00 49.39           C  
ATOM   1490  CB  GLU A  95      -6.436  18.816   0.037  1.00 49.39           C  
ATOM   1491  HB2 GLU A  95      -6.926  19.366  -0.766  1.00 49.39           H  
ATOM   1492  HB3 GLU A  95      -5.365  18.783  -0.164  1.00 49.39           H  
ATOM   1493  O   GLU A  95      -7.190  17.156  -2.322  1.00 49.39           O  
ATOM   1494  CG  GLU A  95      -6.685  19.551   1.367  1.00 49.39           C  
ATOM   1495  HG2 GLU A  95      -7.761  19.637   1.519  1.00 49.39           H  
ATOM   1496  HG3 GLU A  95      -6.277  18.971   2.195  1.00 49.39           H  
ATOM   1497  CD  GLU A  95      -6.036  20.938   1.433  1.00 49.39           C  
ATOM   1498  OE1 GLU A  95      -6.436  21.695   2.342  1.00 49.39           O  
ATOM   1499  OE2 GLU A  95      -5.058  21.179   0.688  1.00 49.39           O  
ATOM   1500  N   HIS A  96      -5.911  15.614  -1.336  1.00 52.35           N  
ATOM   1501  H   HIS A  96      -5.546  15.237  -0.473  1.00 52.35           H  
ATOM   1502  CA  HIS A  96      -5.575  14.953  -2.591  1.00 52.35           C  
ATOM   1503  HA  HIS A  96      -5.320  15.726  -3.316  1.00 52.35           H  
ATOM   1504  C   HIS A  96      -6.763  14.192  -3.183  1.00 52.35           C  
ATOM   1505  CB  HIS A  96      -4.340  14.067  -2.409  1.00 52.35           C  
ATOM   1506  HB2 HIS A  96      -4.177  13.504  -3.328  1.00 52.35           H  
ATOM   1507  HB3 HIS A  96      -4.526  13.354  -1.605  1.00 52.35           H  
ATOM   1508  O   HIS A  96      -7.469  13.449  -2.498  1.00 52.35           O  
ATOM   1509  CG  HIS A  96      -3.078  14.843  -2.112  1.00 52.35           C  
ATOM   1510  CD2 HIS A  96      -2.796  16.145  -2.437  1.00 52.35           C  
ATOM   1511  HD2 HIS A  96      -3.461  16.842  -2.925  1.00 52.35           H  
ATOM   1512  ND1 HIS A  96      -1.944  14.323  -1.545  1.00 52.35           N  
ATOM   1513  HD1 HIS A  96      -1.839  13.355  -1.280  1.00 52.35           H  
ATOM   1514  CE1 HIS A  96      -0.980  15.262  -1.593  1.00 52.35           C  
ATOM   1515  HE1 HIS A  96       0.051  15.139  -1.294  1.00 52.35           H  
ATOM   1516  NE2 HIS A  96      -1.465  16.400  -2.088  1.00 52.35           N  
ATOM   1517  N   THR A  97      -6.951  14.360  -4.491  1.00 48.47           N  
ATOM   1518  H   THR A  97      -6.404  15.051  -4.984  1.00 48.47           H  
ATOM   1519  CA  THR A  97      -7.995  13.695  -5.265  1.00 48.47           C  
ATOM   1520  HA  THR A  97      -8.938  13.837  -4.737  1.00 48.47           H  
ATOM   1521  C   THR A  97      -7.690  12.200  -5.341  1.00 48.47           C  
ATOM   1522  CB  THR A  97      -8.134  14.306  -6.675  1.00 48.47           C  
ATOM   1523  HB  THR A  97      -7.578  13.712  -7.400  1.00 48.47           H  
ATOM   1524  O   THR A  97      -6.764  11.762  -6.021  1.00 48.47           O  
ATOM   1525  CG2 THR A  97      -9.601  14.377  -7.098  1.00 48.47           C  
ATOM   1526 HG21 THR A  97     -10.156  15.018  -6.414  1.00 48.47           H  
ATOM   1527 HG22 THR A  97     -10.033  13.376  -7.088  1.00 48.47           H  
ATOM   1528 HG23 THR A  97      -9.674  14.779  -8.108  1.00 48.47           H  
ATOM   1529  OG1 THR A  97      -7.636  15.627  -6.720  1.00 48.47           O  
ATOM   1530  HG1 THR A  97      -7.783  15.971  -7.604  1.00 48.47           H  
ATOM   1531  N   CYS A  98      -8.460  11.410  -4.599  1.00 47.14           N  
ATOM   1532  H   CYS A  98      -9.125  11.848  -3.979  1.00 47.14           H  
ATOM   1533  CA  CYS A  98      -8.344   9.958  -4.569  1.00 47.14           C  
ATOM   1534  HA  CYS A  98      -7.342   9.656  -4.876  1.00 47.14           H  
ATOM   1535  C   CYS A  98      -9.353   9.330  -5.526  1.00 47.14           C  
ATOM   1536  CB  CYS A  98      -8.573   9.470  -3.140  1.00 47.14           C  
ATOM   1537  HB2 CYS A  98      -9.570   9.780  -2.829  1.00 47.14           H  
ATOM   1538  HB3 CYS A  98      -8.533   8.381  -3.136  1.00 47.14           H  
ATOM   1539  O   CYS A  98     -10.552   9.603  -5.427  1.00 47.14           O  
ATOM   1540  SG  CYS A  98      -7.385  10.084  -1.925  1.00 47.14           S  
ATOM   1541  N   THR A  99      -8.895   8.445  -6.403  1.00 47.98           N  
ATOM   1542  H   THR A  99      -7.911   8.217  -6.417  1.00 47.98           H  
ATOM   1543  CA  THR A  99      -9.778   7.625  -7.230  1.00 47.98           C  
ATOM   1544  HA  THR A  99     -10.716   8.163  -7.372  1.00 47.98           H  
ATOM   1545  C   THR A  99     -10.082   6.332  -6.471  1.00 47.98           C  
ATOM   1546  CB  THR A  99      -9.184   7.372  -8.626  1.00 47.98           C  
ATOM   1547  HB  THR A  99      -8.476   6.544  -8.577  1.00 47.98           H  
ATOM   1548  O   THR A  99      -9.208   5.735  -5.838  1.00 47.98           O  
ATOM   1549  CG2 THR A  99     -10.277   7.071  -9.651  1.00 47.98           C  
ATOM   1550 HG21 THR A  99     -10.995   7.889  -9.705  1.00 47.98           H  
ATOM   1551 HG22 THR A  99     -10.791   6.149  -9.381  1.00 47.98           H  
ATOM   1552 HG23 THR A  99      -9.820   6.927 -10.631  1.00 47.98           H  
ATOM   1553  OG1 THR A  99      -8.513   8.519  -9.101  1.00 47.98           O  
ATOM   1554  HG1 THR A  99      -9.160   9.103  -9.502  1.00 47.98           H  
ATOM   1555  N   ASN A 100     -11.347   5.907  -6.466  1.00 43.05           N  
ATOM   1556  H   ASN A 100     -12.029   6.395  -7.029  1.00 43.05           H  
ATOM   1557  CA  ASN A 100     -11.701   4.604  -5.908  1.00 43.05           C  
ATOM   1558  HA  ASN A 100     -11.312   4.517  -4.894  1.00 43.05           H  
ATOM   1559  C   ASN A 100     -11.045   3.512  -6.753  1.00 43.05           C  
ATOM   1560  CB  ASN A 100     -13.230   4.414  -5.895  1.00 43.05           C  
ATOM   1561  HB2 ASN A 100     -13.448   3.349  -5.816  1.00 43.05           H  
ATOM   1562  HB3 ASN A 100     -13.648   4.758  -6.841  1.00 43.05           H  
ATOM   1563  O   ASN A 100     -11.323   3.435  -7.948  1.00 43.05           O  
ATOM   1564  CG  ASN A 100     -13.928   5.080  -4.732  1.00 43.05           C  
ATOM   1565  ND2 ASN A 100     -15.090   5.650  -4.946  1.00 43.05           N  
ATOM   1566 HD21 ASN A 100     -15.494   5.621  -5.871  1.00 43.05           H  
ATOM   1567 HD22 ASN A 100     -15.582   6.050  -4.160  1.00 43.05           H  
ATOM   1568  OD1 ASN A 100     -13.476   5.056  -3.604  1.00 43.05           O  
ATOM   1569  N   VAL A 101     -10.251   2.642  -6.130  1.00 41.97           N  
ATOM   1570  H   VAL A 101     -10.067   2.736  -5.141  1.00 41.97           H  
ATOM   1571  CA  VAL A 101      -9.966   1.332  -6.712  1.00 41.97           C  
ATOM   1572  HA  VAL A 101     -10.025   1.387  -7.799  1.00 41.97           H  
ATOM   1573  C   VAL A 101     -11.087   0.435  -6.214  1.00 41.97           C  
ATOM   1574  CB  VAL A 101      -8.562   0.808  -6.363  1.00 41.97           C  
ATOM   1575  HB  VAL A 101      -8.489   0.576  -5.300  1.00 41.97           H  
ATOM   1576  O   VAL A 101     -11.075  -0.043  -5.083  1.00 41.97           O  
ATOM   1577  CG1 VAL A 101      -8.245  -0.456  -7.166  1.00 41.97           C  
ATOM   1578 HG11 VAL A 101      -8.972  -1.235  -6.936  1.00 41.97           H  
ATOM   1579 HG12 VAL A 101      -7.258  -0.830  -6.897  1.00 41.97           H  
ATOM   1580 HG13 VAL A 101      -8.272  -0.248  -8.236  1.00 41.97           H  
ATOM   1581  CG2 VAL A 101      -7.497   1.850  -6.706  1.00 41.97           C  
ATOM   1582 HG21 VAL A 101      -7.604   2.166  -7.744  1.00 41.97           H  
ATOM   1583 HG22 VAL A 101      -7.602   2.715  -6.051  1.00 41.97           H  
ATOM   1584 HG23 VAL A 101      -6.508   1.415  -6.567  1.00 41.97           H  
ATOM   1585  N   LEU A 102     -12.143   0.317  -7.017  1.00 31.72           N  
ATOM   1586  H   LEU A 102     -12.100   0.739  -7.933  1.00 31.72           H  
ATOM   1587  CA  LEU A 102     -13.134  -0.725  -6.788  1.00 31.72           C  
ATOM   1588  HA  LEU A 102     -13.391  -0.771  -5.730  1.00 31.72           H  
ATOM   1589  C   LEU A 102     -12.468  -2.046  -7.166  1.00 31.72           C  
ATOM   1590  CB  LEU A 102     -14.408  -0.449  -7.608  1.00 31.72           C  
ATOM   1591  HB2 LEU A 102     -14.116  -0.123  -8.607  1.00 31.72           H  
ATOM   1592  HB3 LEU A 102     -14.966  -1.379  -7.722  1.00 31.72           H  
ATOM   1593  O   LEU A 102     -12.107  -2.241  -8.325  1.00 31.72           O  
ATOM   1594  CG  LEU A 102     -15.329   0.601  -6.961  1.00 31.72           C  
ATOM   1595  HG  LEU A 102     -14.730   1.435  -6.595  1.00 31.72           H  
ATOM   1596  CD1 LEU A 102     -16.322   1.154  -7.983  1.00 31.72           C  
ATOM   1597 HD11 LEU A 102     -16.950   0.347  -8.360  1.00 31.72           H  
ATOM   1598 HD12 LEU A 102     -16.952   1.914  -7.520  1.00 31.72           H  
ATOM   1599 HD13 LEU A 102     -15.782   1.599  -8.818  1.00 31.72           H  
ATOM   1600  CD2 LEU A 102     -16.129   0.014  -5.794  1.00 31.72           C  
ATOM   1601 HD21 LEU A 102     -15.455  -0.328  -5.009  1.00 31.72           H  
ATOM   1602 HD22 LEU A 102     -16.799   0.769  -5.382  1.00 31.72           H  
ATOM   1603 HD23 LEU A 102     -16.719  -0.835  -6.140  1.00 31.72           H  
ATOM   1604  N   PHE A 103     -12.286  -2.923  -6.182  1.00 38.18           N  
ATOM   1605  H   PHE A 103     -12.540  -2.668  -5.238  1.00 38.18           H  
ATOM   1606  CA  PHE A 103     -12.053  -4.333  -6.458  1.00 38.18           C  
ATOM   1607  HA  PHE A 103     -11.239  -4.437  -7.176  1.00 38.18           H  
ATOM   1608  C   PHE A 103     -13.324  -4.888  -7.096  1.00 38.18           C  
ATOM   1609  CB  PHE A 103     -11.667  -5.071  -5.168  1.00 38.18           C  
ATOM   1610  HB2 PHE A 103     -11.718  -6.144  -5.351  1.00 38.18           H  
ATOM   1611  HB3 PHE A 103     -12.379  -4.835  -4.376  1.00 38.18           H  
ATOM   1612  O   PHE A 103     -14.359  -4.968  -6.433  1.00 38.18           O  
ATOM   1613  CG  PHE A 103     -10.263  -4.733  -4.731  1.00 38.18           C  
ATOM   1614  CD1 PHE A 103      -9.191  -5.189  -5.513  1.00 38.18           C  
ATOM   1615  HD1 PHE A 103      -9.375  -5.816  -6.373  1.00 38.18           H  
ATOM   1616  CD2 PHE A 103     -10.026  -3.898  -3.624  1.00 38.18           C  
ATOM   1617  HD2 PHE A 103     -10.850  -3.557  -3.015  1.00 38.18           H  
ATOM   1618  CE1 PHE A 103      -7.896  -4.744  -5.237  1.00 38.18           C  
ATOM   1619  HE1 PHE A 103      -7.096  -5.011  -5.911  1.00 38.18           H  
ATOM   1620  CE2 PHE A 103      -8.713  -3.523  -3.301  1.00 38.18           C  
ATOM   1621  HE2 PHE A 103      -8.531  -2.922  -2.422  1.00 38.18           H  
ATOM   1622  CZ  PHE A 103      -7.651  -3.922  -4.123  1.00 38.18           C  
ATOM   1623  HZ  PHE A 103      -6.650  -3.582  -3.903  1.00 38.18           H  
ATOM   1624  N   GLY A 104     -13.244  -5.155  -8.399  1.00 26.80           N  
ATOM   1625  H   GLY A 104     -12.340  -5.046  -8.835  1.00 26.80           H  
ATOM   1626  CA  GLY A 104     -14.168  -6.031  -9.114  1.00 26.80           C  
ATOM   1627  HA2 GLY A 104     -14.211  -5.766 -10.170  1.00 26.80           H  
ATOM   1628  HA3 GLY A 104     -15.167  -5.981  -8.680  1.00 26.80           H  
ATOM   1629  C   GLY A 104     -13.693  -7.468  -9.018  1.00 26.80           C  
ATOM   1630  O   GLY A 104     -12.455  -7.663  -9.035  1.00 26.80           O  
ATOM   1631  OXT GLY A 104     -14.591  -8.326  -8.937  1.00 26.80           O  
TER    1632      GLY A 104                                                       
END   
